# Supplementary material for: Application of Tendon-Derived Matrix and Carbodiimide Crosslinking Matures the Engineered Tendon-Like Proteome on Meltblown Scaffolds
Source: J Tissue Eng Regen Med. 2025 Feb 26;2025:2184723. doi: 10.1155/term/2184723 (PMC11985250; doi:10.1155/term/2184723)
Supplement: Supporting Information 6 — Supporting Table 4: List of all peptide sequences identified by mass spectrometry with intensity values per sample. [file 2184723.f6.xlsx]

## Sheet: peptides
Sequence	Primary Protein	Protein Description	Shared Proteins	Charges	PEP	Score	Intensity [IDP1 (PLA Unseeded)]	Intensity [IDP2 (PLA Unseeded)]	Intensity [IDP3 (PLA Unseeded)]	Intensity [IDP4 (PLA Unseeded)]	Intensity [IDT1 (TDM Unseeded)]	Intensity [IDT2 (TDM Unseeded)]	Intensity [IDT3 (TDM Unseeded)]	Intensity [IDT4 (TDM Unseeded)]	Intensity [IDT5 (TDM Unseeded)]	Intensity [IDE1 (EDC-TDM Unseeded)]	Intensity [IDE2 (EDC-TDM Unseeded)]	Intensity [IDE3 (EDC-TDM Unseeded)]	Intensity [IDE4 (EDC-TDM Unseeded)]	Intensity [IDE5 (EDC-TDM Unseeded)]	Intensity [IDPD (PLA Seeded)]	Intensity [IDPE (PLA Seeded)]	Intensity [IDPH (PLA Seeded)]	Intensity [IDPJ (PLA Seeded)]	Intensity [IDPK (PLA Seeded)]	Intensity [IDTDM (TDM Seeded)]	Intensity [IDTE (TDM Seeded)]	Intensity [IDTH (TDM Seeded)]	Intensity [IDTJ (TDM Seeded)]	Intensity [IDTK (TDM Seeded)]	Intensity [IDED (EDC-TDM Seeded)]	Intensity [IDEE (EDC-TDM Seeded)]	Intensity [IDEH (EDC-TDM Seeded)]	Intensity [IDEJ (EDC-TDM Seeded)]	Intensity [IDEK (EDC-TDM Seeded)]
AAAAAAALQAK	sp|P36578|RL4_HUMAN	RL4_HUMAN	sp|P36578|RL4_HUMAN;tr|Q59GY2|Q59GY2_HUMAN;tr|B4DMJ6|B4DMJ6_HUMAN;tr|H3BM89|H3BM89_HUMAN;tr|H3BU31|H3BU31_HUMAN	2	0.0017052	93.374	0	0	0	0	0	0	0	0	0	0	0	0	0	0	0	0	0	0	654790	0	0	2000500	0	0	7315500	5787200	4194300	950140	7787900
AAAAAAGAGPEMVR	tr|Q1HBJ4|Q1HBJ4_HUMAN	Q1HBJ4_HUMAN	tr|Q1HBJ4|Q1HBJ4_HUMAN;sp|P28482|MK01_HUMAN;tr|Q499G7|Q499G7_HUMAN	2	1.5459e-08	120.68	0	0	0	0	0	0	0	0	0	0	0	0	0	0	0	0	0	0	0	0	0	0	0	0	0	0	0	0	0
AAAAAQGGGGGEPR	tr|E9PQW4|E9PQW4_HUMAN	E9PQW4_HUMAN	tr|E9PQW4|E9PQW4_HUMAN;tr|L7RXH5|L7RXH5_HUMAN;sp|P27361|MK03_HUMAN;tr|E9PJF0|E9PJF0_HUMAN;tr|Q8NHX0|Q8NHX0_HUMAN	2	0.001641	88.681	0	0	0	0	0	0	0	0	0	0	0	0	0	0	0	0	0	0	0	0	0	0	0	0	0	0	0	0	0
AAAAVQGGR	tr|B4DDB9|B4DDB9_HUMAN	B4DDB9_HUMAN	tr|B4DDB9|B4DDB9_HUMAN;sp|Q15005|SPCS2_HUMAN;tr|A0A087WUC6|A0A087WUC6_HUMAN;tr|E9PI68|E9PI68_HUMAN;tr|E9PL01|E9PL01_HUMAN	2	0.035322	60.76	0	0	0	0	0	0	0	0	0	0	0	0	0	0	0	0	0	0	0	0	0	0	0	0	0	0	0	0	0
AAAAVVEFQR	tr|F1RKW8|F1RKW8_PIG	F1RKW8_PIG	tr|F1RKW8|F1RKW8_PIG;tr|A0A287AV98|A0A287AV98_PIG;sp|O00231|PSD11_HUMAN;tr|B4DTS5|B4DTS5_HUMAN;tr|J3QRY4|J3QRY4_HUMAN	2	0.0096781	85.676	0	0	0	0	0	0	0	0	0	0	0	0	0	0	0	0	0	0	0	0	0	0	0	0	0	0	0	0	0
AAAFEEQENETVVVK	sp|Q9Y490|TLN1_HUMAN	TLN1_HUMAN	sp|Q9Y490|TLN1_HUMAN	2	2.9274e-21	141.88	0	0	0	0	0	0	0	0	0	0	0	0	0	0	0	3401600	4639100	0	0	4132300	7442700	5274100	0	0	10998000	7414600	6558800	2195900	8950100
AAAGGGGGGAAAAGR	tr|A0A024RBA9|A0A024RBA9_HUMAN	A0A024RBA9_HUMAN	tr|A0A024RBA9|A0A024RBA9_HUMAN;sp|Q9UL25|RAB21_HUMAN	2	0.0072825	57.785	0	0	0	0	0	0	0	0	0	0	0	0	0	0	0	0	0	0	0	0	0	0	0	0	0	0	0	0	0
AAAITSDILEALGR	tr|A0A024RDS2|A0A024RDS2_HUMAN	A0A024RDS2_HUMAN	tr|A0A024RDS2|A0A024RDS2_HUMAN;sp|Q15063|POSTN_HUMAN;tr|C0IMJ3|C0IMJ3_HUMAN	2	8.3277e-37	218.55	0	0	0	0	0	0	0	0	0	0	0	0	0	0	10880000	116060000	126380000	5612300	38275000	69424000	196590000	93279000	51026000	33098000	154020000	274070000	145290000	67738000	321760000
AAAPAPEEEMDECEQALAAEPK	tr|Q53YD7|Q53YD7_HUMAN	Q53YD7_HUMAN	tr|Q53YD7|Q53YD7_HUMAN;sp|P26641|EF1G_HUMAN;tr|Q2F840|Q2F840_HUMAN	2	5.2225e-06	76.262	0	0	0	0	0	0	0	0	0	0	0	0	0	0	0	0	0	0	0	0	0	3802100	0	0	0	2537800	0	0	6275200
AAAPPSYCFVAFPPR	tr|B8ZZP4|B8ZZP4_HUMAN	B8ZZP4_HUMAN	tr|B8ZZP4|B8ZZP4_HUMAN;tr|C9J7U9|C9J7U9_HUMAN;tr|B4DE46|B4DE46_HUMAN;tr|C9K052|C9K052_HUMAN;tr|A0A090N7T9|A0A090N7T9_HUMAN;sp|Q12765|SCRN1_HUMAN	2	0.0004857	87.298	0	0	0	0	0	0	0	0	0	0	0	0	0	0	0	0	0	0	0	0	0	0	0	0	0	0	0	0	0
AAAQCYIDLIIK	sp|P53618|COPB_HUMAN	COPB_HUMAN	sp|P53618|COPB_HUMAN;tr|F1S982|F1S982_PIG;sp|D2SW95|COPB_PIG;tr|E9PP73|E9PP73_HUMAN	2	0.0065388	67.704	0	0	0	0	0	0	0	0	0	0	0	0	0	0	0	0	0	0	0	0	0	1837900	0	0	6117600	4010700	0	0	0
AAAQLLQSQAQQSGAQQTK	tr|F1RYS5|F1RYS5_PIG	F1RYS5_PIG	tr|F1RYS5|F1RYS5_PIG;tr|D6RGI3|D6RGI3_HUMAN;tr|A0A173G6G6|A0A173G6G6_PIG;sp|Q9NVA2|SEP11_HUMAN;tr|D6RER5|D6RER5_HUMAN;tr|A0A287A1L7|A0A287A1L7_PIG;tr|A0A287BS14|A0A287BS14_PIG;tr|K7GS87|K7GS87_PIG;tr|A0A287AIN9|A0A287AIN9_PIG;tr|H0Y9G8|H0Y9G8_HUMAN;tr|H0Y961|H0Y961_HUMAN;tr|Q96KC0|Q96KC0_HUMAN	2	8.2534e-41	142.85	0	0	0	0	0	0	0	0	0	0	0	0	0	0	0	0	0	0	0	0	0	0	0	0	9431900	5821000	3997800	0	0
AAAYNLVQHGITNLCVIGGDGSLTGANIFR	sp|P17858|PFKAL_HUMAN	PFKAL_HUMAN	sp|P17858|PFKAL_HUMAN;tr|B4E108|B4E108_HUMAN	3	2.5715e-09	52.685	0	0	0	0	0	0	0	0	0	0	0	0	0	0	0	0	0	0	0	0	0	0	0	0	0	10238000	0	0	0
AACLLDGVPVALK	tr|A0A287BE42|A0A287BE42_PIG	A0A287BE42_PIG	tr|A0A287BE42|A0A287BE42_PIG;tr|A0A024R964|A0A024R964_HUMAN;sp|Q8TDX7|NEK7_HUMAN;tr|F1S5F4|F1S5F4_PIG;tr|F8WAG2|F8WAG2_HUMAN;tr|B2R8K8|B2R8K8_HUMAN	2	0.0092412	52.79	0	0	0	0	0	0	0	0	0	0	0	0	0	0	0	0	2156800	0	0	1558200	3202400	2343800	0	0	3944600	0	0	0	3391100
AACLLPK	tr|A0A287AMK0|A0A287AMK0_PIG	A0A287AMK0_PIG	tr|F6KPG5|F6KPG5_HUMAN;tr|A8K9P0|A8K9P0_HUMAN;tr|B2RBS8|B2RBS8_HUMAN;sp|P02768|ALBU_HUMAN;CON__P02768-1;tr|B4DPP6|B4DPP6_HUMAN;tr|Q56G89|Q56G89_HUMAN;tr|H0YA55|H0YA55_HUMAN;tr|B4DPR2|B4DPR2_HUMAN;tr|D6RHD5|D6RHD5_HUMAN;tr|B7WNR0|B7WNR0_HUMAN;tr|A0A287AMK0|A0A287AMK0_PIG;tr|A0A286ZT13|A0A286ZT13_PIG;tr|F1RUN2|F1RUN2_PIG;tr|A0A287BAY9|A0A287BAY9_PIG;sp|P08835|ALBU_PIG;tr|A0A287AT05|A0A287AT05_PIG;t…	2	0.037305	77.72	0	0	0	0	0	0	0	0	0	12904000	0	0	0	0	0	0	0	0	0	0	0	0	0	0	0	0	5054700	0	0
AADEEAFEDNSEEYIR	tr|B4DUC5|B4DUC5_HUMAN	B4DUC5_HUMAN	tr|B4DUC5|B4DUC5_HUMAN;tr|I3L918|I3L918_PIG;sp|P55060|XPO2_HUMAN;tr|I3LPP4|I3LPP4_PIG;tr|A0A287BD56|A0A287BD56_PIG;tr|B4DPS6|B4DPS6_HUMAN;tr|B4DM31|B4DM31_HUMAN	2	0.0031111	60.49	0	0	0	0	0	0	0	0	0	0	0	0	0	0	0	0	0	0	0	0	4010700	0	0	0	0	3451200	0	0	0
AADQAELEEIAFDPSLVFIPTEFR	tr|I3LUR7|I3LUR7_PIG	I3LUR7_PIG	tr|A0A286ZPQ1|A0A286ZPQ1_PIG;tr|A0A287B163|A0A287B163_PIG;tr|A0A286ZMC0|A0A286ZMC0_PIG;tr|A0A286ZLV2|A0A286ZLV2_PIG;tr|A0A287BPF4|A0A287BPF4_PIG;tr|A0A286ZVG7|A0A286ZVG7_PIG;tr|A0A287BLM4|A0A287BLM4_PIG;tr|A0A287BL81|A0A287BL81_PIG;tr|I3LUR7|I3LUR7_PIG	2;3	2.1207e-25	102.21	0	0	0	0	0	2166700	0	15427000	0	1717400	2097500	0	0	0	0	0	0	0	0	0	0	0	0	0	0	0	0	0	0
AAEAAINILK	tr|A0A287A5I9|A0A287A5I9_PIG	A0A287A5I9_PIG	tr|A0A287A5I9|A0A287A5I9_PIG;sp|O75569|PRKRA_HUMAN;tr|F8WEG8|F8WEG8_HUMAN;tr|G5E9Q4|G5E9Q4_HUMAN;tr|C9JMM3|C9JMM3_HUMAN	2	0.0076103	93.162	0	0	0	0	0	0	0	0	0	0	0	0	0	0	0	0	0	0	0	0	48132000	41376000	0	0	33365000	0	0	0	37496000
AAEALHGEADSSGVLAAVDATVNK	sp|Q14554|PDIA5_HUMAN	PDIA5_HUMAN	sp|Q14554|PDIA5_HUMAN	3	3.2602e-05	53.444	0	0	0	0	0	0	0	0	0	0	0	0	0	0	0	0	0	0	0	3209100	0	3874500	0	0	5513100	6470400	3574500	0	7322500
AAECNIVVTQPR	sp|Q08211|DHX9_HUMAN	DHX9_HUMAN	sp|Q08211|DHX9_HUMAN;tr|K7GND3|K7GND3_PIG;tr|F1S666|F1S666_PIG;tr|Q58F26|Q58F26_HUMAN;tr|Q6PJK6|Q6PJK6_HUMAN	2	0.024843	43.308	0	0	0	0	0	0	0	0	0	0	0	0	0	0	0	0	0	0	0	0	0	1951900	0	0	4034600	0	0	0	0
AAEDYGVIK	tr|Q5U0D2|Q5U0D2_HUMAN	Q5U0D2_HUMAN	tr|Q5U0D2|Q5U0D2_HUMAN;sp|Q01995|TAGL_HUMAN;tr|Q53GC9|Q53GC9_HUMAN;tr|Q6FI52|Q6FI52_HUMAN;tr|H0YCU9|H0YCU9_HUMAN;tr|Q59FA5|Q59FA5_HUMAN	2	0.0056694	109.86	0	0	0	0	0	0	0	0	0	0	0	0	0	0	36132000	73518000	142390000	0	36074000	71240000	113950000	144750000	38243000	26086000	253830000	199610000	183120000	82889000	296170000
AAESLADPTEYENLFPGLK	tr|A0A286ZPT0|A0A286ZPT0_PIG	A0A286ZPT0_PIG	tr|A0A286ZPT0|A0A286ZPT0_PIG;sp|P35606|COPB2_HUMAN;tr|F1SL54|F1SL54_PIG	2	0.0027906	49.423	0	0	0	0	0	0	0	0	0	0	0	0	0	0	0	0	0	0	0	0	0	0	0	0	0	0	0	0	7330500
AAFDDAIAELDTLSEESYK	tr|V9HW98|V9HW98_HUMAN	V9HW98_HUMAN	tr|V9HW98|V9HW98_HUMAN;tr|A0A287A2R9|A0A287A2R9_PIG;sp|P62258|1433E_HUMAN;tr|A0A287ARU7|A0A287ARU7_PIG;tr|G9K389|G9K389_HUMAN;tr|G9K388|G9K388_HUMAN;tr|B7ZA86|B7ZA86_HUMAN;tr|K7EM20|K7EM20_HUMAN	2;3	7.1611e-55	194.12	0	0	0	0	0	0	0	0	0	0	0	0	0	0	0	15391000	21728000	0	3171000	18589000	37533000	22410000	6125400	4425900	35897000	30713000	20223000	3117100	37302000
AAFVLPEFAR	sp|P19623|SPEE_HUMAN	SPEE_HUMAN	sp|P19623|SPEE_HUMAN;tr|I3LPB8|I3LPB8_PIG;tr|K7EL89|K7EL89_HUMAN	2	0.027623	60.436	0	0	0	0	0	0	0	0	0	0	0	0	0	0	1474000	0	0	0	0	0	0	0	0	0	6401100	3694300	2709700	0	4402800
AAGLLSTYR	tr|A0A087X0K0|A0A087X0K0_HUMAN	A0A087X0K0_HUMAN	tr|A0A087X0K0|A0A087X0K0_HUMAN;sp|P39059|COFA1_HUMAN;tr|F1SSE7|F1SSE7_PIG;tr|A0A287AX97|A0A287AX97_PIG;tr|F1SSE8|F1SSE8_PIG;tr|A0A287AFT5|A0A287AFT5_PIG	2	0.029468	84.743	0	0	0	0	0	0	0	0	0	0	0	0	0	0	0	0	0	0	0	0	10811000	0	4149600	0	6259000	4914000	3579500	0	0
AAGTLYTYPENWR	tr|Q53YD7|Q53YD7_HUMAN	Q53YD7_HUMAN	tr|Q53YD7|Q53YD7_HUMAN;sp|P26641|EF1G_HUMAN;tr|F1RPW9|F1RPW9_PIG;tr|B4DUK7|B4DUK7_HUMAN;tr|Q2F838|Q2F838_HUMAN;tr|B4DSR4|B4DSR4_HUMAN	2	1.6862e-08	122.26	0	0	0	0	0	0	0	0	0	0	0	0	0	0	0	0	0	0	0	0	0	0	0	0	0	0	0	0	0
AAGVEAAAEVAATEIK	sp|P52272|HNRPM_HUMAN	HNRPM_HUMAN	sp|P52272|HNRPM_HUMAN;tr|A0A087X0X3|A0A087X0X3_HUMAN;tr|M0QYQ7|M0QYQ7_HUMAN;tr|M0R019|M0R019_HUMAN;tr|M0R2T0|M0R2T0_HUMAN;tr|B4DEG4|B4DEG4_HUMAN;tr|M0R0Y6|M0R0Y6_HUMAN;tr|M0R0N3|M0R0N3_HUMAN	2	2.0093e-08	107.17	0	0	0	0	0	0	0	0	0	0	0	0	0	0	0	0	0	0	0	0	0	0	0	0	0	0	0	0	0
AAGVNVEPFWPGLFAK	tr|Q7Z612|Q7Z612_HUMAN	Q7Z612_HUMAN	tr|Q7Z612|Q7Z612_HUMAN;tr|Q6ICQ4|Q6ICQ4_HUMAN;tr|A0A024R608|A0A024R608_HUMAN;sp|P05386|RLA1_HUMAN;tr|A0A286ZZY4|A0A286ZZY4_PIG;tr|Q6FG99|Q6FG99_HUMAN;tr|F1SIT7|F1SIT7_PIG;tr|A0A287B1B8|A0A287B1B8_PIG;tr|A0A287AH11|A0A287AH11_PIG	2	0.0035963	56.404	0	0	0	0	0	0	0	0	0	0	0	0	0	0	0	0	0	0	0	0	7553600	0	0	0	0	0	0	0	0
AAGVPSATITWR	tr|A0A024RAB6|A0A024RAB6_HUMAN	A0A024RAB6_HUMAN	tr|A0A024RAB6|A0A024RAB6_HUMAN;sp|P98160|PGBM_HUMAN;tr|A0A286ZHV7|A0A286ZHV7_PIG;tr|F1SU03|F1SU03_PIG;tr|A0A287ATP0|A0A287ATP0_PIG;tr|A0A287AF47|A0A287AF47_PIG	2	0.00055569	99.815	0	0	0	0	0	0	0	0	0	0	0	0	0	0	0	5045200	9689600	0	0	0	14860000	8009700	0	0	16275000	16520000	8392300	3458400	7241700
AAIDSYR	tr|A0A024R884|A0A024R884_HUMAN	A0A024R884_HUMAN	tr|A0A024R884|A0A024R884_HUMAN;tr|Q4LE33|Q4LE33_HUMAN	2	0.00098671	153.61	0	0	0	0	0	0	0	0	0	0	0	0	0	0	19315000	23406000	48454000	0	8404200	24539000	51535000	33443000	17095000	5808900	69220000	44191000	33901000	8675500	60039000
AALAGGTTMIIDHVVPEPESSLTEAYEK	tr|Q6DEN2|Q6DEN2_HUMAN	Q6DEN2_HUMAN	tr|Q6DEN2|Q6DEN2_HUMAN	3	5.2518e-17	82.077	0	0	0	0	0	0	0	0	0	0	0	0	0	0	0	0	7133500	0	0	0	0	12476000	0	0	0	0	8096000	0	26234000
AALAHSEEVTASQVAATK	sp|Q15149|PLEC_HUMAN	PLEC_HUMAN	sp|Q15149|PLEC_HUMAN;tr|D3DWL0|D3DWL0_HUMAN;tr|H0YDN1|H0YDN1_HUMAN	3	0.045397	19.58	0	0	0	0	0	0	0	0	0	0	0	0	0	0	1682800	0	0	0	0	0	0	0	0	0	13170000	0	0	0	0
AALEALGSCLNNK	tr|B4DW25|B4DW25_HUMAN	B4DW25_HUMAN	tr|B4DW25|B4DW25_HUMAN;sp|P34897|GLYM_HUMAN;tr|V9HW06|V9HW06_HUMAN;tr|Q53ET4|Q53ET4_HUMAN;tr|Q5HYG8|Q5HYG8_HUMAN;tr|B4DJQ3|B4DJQ3_HUMAN;tr|A0A024RB99|A0A024RB99_HUMAN;tr|B4E1G2|B4E1G2_HUMAN;tr|A0A287BKR2|A0A287BKR2_PIG;tr|G3V5L0|G3V5L0_HUMAN;tr|G3V4W5|G3V4W5_HUMAN;tr|G3V540|G3V540_HUMAN;tr|G3V241|G3V241_HUMAN;tr|G3V2E4|G3V2E4_HUMAN;tr|G3V2W0|G3V2W0_HUMAN;tr|G3V4X0|G3V4X0_HUMAN;tr|G3V4T0|G3V4T0_HU…	2	0.040415	39.625	0	0	0	0	0	0	0	0	0	0	0	0	0	0	0	0	0	0	0	0	0	0	0	0	3560600	0	0	0	0
AALEEVER	sp|Q15149|PLEC_HUMAN	PLEC_HUMAN	sp|Q15149|PLEC_HUMAN;tr|A0A287B2H9|A0A287B2H9_PIG;tr|A0A287B0Y8|A0A287B0Y8_PIG;tr|A0A287B9H1|A0A287B9H1_PIG;tr|A0A287BSB3|A0A287BSB3_PIG;tr|A0A287AA88|A0A287AA88_PIG;tr|A0A287BN04|A0A287BN04_PIG;tr|A0A287B217|A0A287B217_PIG;tr|A0A287A8C7|A0A287A8C7_PIG;tr|A0A287AYV2|A0A287AYV2_PIG	2	0.019577	79.451	0	0	0	0	0	0	0	0	0	0	0	0	0	0	0	0	0	0	0	0	4640900	2986000	1570100	945610	0	0	0	0	0
AALQELLSK	tr|F2Z5G8|F2Z5G8_PIG	F2Z5G8_PIG	tr|F2Z5G8|F2Z5G8_PIG;sp|P62851|RS25_HUMAN;tr|A0A287BH92|A0A287BH92_PIG;tr|A0A287B3A7|A0A287B3A7_PIG;tr|A0A287BQK0|A0A287BQK0_PIG;tr|A0A287AUT6|A0A287AUT6_PIG;tr|A0A287B7K0|A0A287B7K0_PIG	2	0.0056086	127.56	0	0	0	0	0	0	0	0	0	0	0	0	0	0	2828900	6692500	8130000	0	0	5337400	14604000	0	2169100	1159000	19811000	12162000	9302900	2099200	14680000
AALVDLEPGTMDSVR	sp|Q9BUF5|TBB6_HUMAN	TBB6_HUMAN	sp|Q9BUF5|TBB6_HUMAN;tr|B4DP54|B4DP54_HUMAN;tr|K7EL29|K7EL29_HUMAN;tr|K7ESQ3|K7ESQ3_HUMAN;tr|K7EQT3|K7EQT3_HUMAN;tr|K7EJ64|K7EJ64_HUMAN;tr|K7ERA8|K7ERA8_HUMAN;tr|K7EJZ4|K7EJZ4_HUMAN;tr|K7EN98|K7EN98_HUMAN;tr|K7EPE5|K7EPE5_HUMAN	2	3.2621e-08	106.62	0	0	0	0	0	0	0	0	0	0	0	0	0	0	0	2343700	11796000	0	0	2151100	7188900	4404900	0	0	11806000	7247900	4514900	0	33125000
AALVLEDGSVLR	tr|F8VPD4|F8VPD4_HUMAN	F8VPD4_HUMAN	tr|F8VPD4|F8VPD4_HUMAN;tr|I3LLT2|I3LLT2_PIG;sp|P27708|PYR1_HUMAN;tr|Q53SZ4|Q53SZ4_HUMAN;tr|G1UI39|G1UI39_HUMAN	2	0.038682	43.512	0	0	0	0	0	0	0	0	0	0	0	0	0	0	0	0	0	0	0	0	0	0	0	0	0	0	0	0	0
AAMEPIVISAK	sp|Q9Y490|TLN1_HUMAN	TLN1_HUMAN	sp|Q9Y490|TLN1_HUMAN;tr|A0A287BLY8|A0A287BLY8_PIG	2	0.0033012	65.305	0	0	0	0	0	0	0	0	0	0	0	0	0	0	5999300	0	0	0	0	0	0	0	0	0	0	0	0	0	0
AAMIVNQLSK	tr|A0A024R1X8|A0A024R1X8_HUMAN	A0A024R1X8_HUMAN	tr|A0A024R1X8|A0A024R1X8_HUMAN;sp|P14923|PLAK_HUMAN;tr|A0A2C9F3E9|A0A2C9F3E9_PIG;sp|Q8WNW3|PLAK_PIG	2	0.0097224	54.982	0	0	0	0	0	0	0	0	0	0	2598900	0	0	0	0	0	0	0	0	0	0	0	0	0	0	0	0	0	0
AAMPPQIIQFPEDQK	sp|Q15746|MYLK_HUMAN	MYLK_HUMAN	sp|Q15746|MYLK_HUMAN;tr|A0A287A9P3|A0A287A9P3_PIG;tr|F1SQ52|F1SQ52_PIG;tr|A0A287BBZ8|A0A287BBZ8_PIG;tr|A0A287A9M0|A0A287A9M0_PIG;tr|D6R9C2|D6R9C2_HUMAN;sp|P79280|MYLK_PIG	2	0.040505	56.225	0	0	0	0	0	0	0	0	0	0	0	0	0	0	0	0	0	0	0	0	0	0	0	0	0	0	0	0	0
AAPLPSVR	sp|Q9NR99|MXRA5_HUMAN	MXRA5_HUMAN	sp|Q9NR99|MXRA5_HUMAN;tr|F1RZ06|F1RZ06_PIG;tr|F1RZ07|F1RZ07_PIG	2	0.031844	73.616	0	0	0	0	0	0	0	0	0	0	0	0	0	0	0	0	10009000	0	0	0	8336500	7134900	0	0	0	7332800	6329700	0	0
AAPLQGMLPGLLAPLR	tr|D9ZGF2|D9ZGF2_HUMAN	D9ZGF2_HUMAN	tr|B7ZW00|B7ZW00_HUMAN;tr|B4E0A4|B4E0A4_HUMAN;tr|D9ZGF2|D9ZGF2_HUMAN;sp|P12111|CO6A3_HUMAN;tr|Q63HQ4|Q63HQ4_HUMAN	2;3	1.714e-30	143.96	0	0	0	0	0	0	0	0	0	0	0	0	0	0	53719000	65925000	80932000	0	16880000	53485000	178190000	114420000	63309000	45232000	195550000	198570000	138570000	15804000	272910000
AAPTVNLFPPSSEELGTNK	sp|P01846|LAC_PIG	LAC_PIG	sp|P01846|LAC_PIG;tr|A0A0A0MY58|A0A0A0MY58_PIG;tr|A0A287A8U7|A0A287A8U7_PIG;tr|A0A287A1M4|A0A287A1M4_PIG;tr|A0A286ZWN6|A0A286ZWN6_PIG	2	1.0796e-30	126.95	0	0	0	0	0	0	0	10238000	0	11154000	0	0	0	0	0	0	0	0	0	0	0	0	0	0	0	0	0	0	0
AAQALALLR	tr|A8K4T6|A8K4T6_HUMAN	A8K4T6_HUMAN	tr|A8K4T6|A8K4T6_HUMAN;sp|Q16401|PSMD5_HUMAN;tr|F2Z3J2|F2Z3J2_HUMAN	2	0.019421	89.55	0	0	0	0	0	0	0	0	0	0	0	0	0	0	0	0	0	0	0	0	0	0	0	0	0	0	0	0	0
AAQEEYVK	sp|P04075|ALDOA_HUMAN	ALDOA_HUMAN	sp|P04075|ALDOA_HUMAN;tr|V9HWN7|V9HWN7_HUMAN;tr|J3KPS3|J3KPS3_HUMAN;tr|H3BQN4|H3BQN4_HUMAN;tr|H3BR68|H3BR68_HUMAN	2	0.007657	114.6	0	0	0	0	0	0	0	0	0	0	0	0	0	0	5202900	5831000	9629900	0	0	0	0	0	0	0	0	0	25111000	0	0
AAQGEPQVQFK	tr|F1RFQ7|F1RFQ7_PIG	F1RFQ7_PIG	tr|F1RFQ7|F1RFQ7_PIG;sp|P62826|RAN_HUMAN;tr|B5MDF5|B5MDF5_HUMAN;tr|A0A087X0W0|A0A087X0W0_HUMAN	2	0.016969	50.04	0	0	0	0	0	0	0	0	0	0	0	0	0	0	0	0	0	0	0	0	0	0	0	0	0	0	0	0	0
AASADSTTEGTPADGFTVLSTK	tr|A0A287ALI7|A0A287ALI7_PIG	A0A287ALI7_PIG	tr|A0A287ALI7|A0A287ALI7_PIG;tr|F1RHC5|F1RHC5_PIG;sp|O75367|H2AY_HUMAN;tr|A0A287B3D7|A0A287B3D7_PIG	2	0.00022316	69.108	0	0	0	0	0	0	0	0	0	0	0	0	0	0	0	0	0	0	0	0	4382600	0	0	0	0	3411500	0	0	0
AASDIAMTELPPTHPIR	tr|V9HW98|V9HW98_HUMAN	V9HW98_HUMAN	tr|V9HW98|V9HW98_HUMAN;tr|A0A287A2R9|A0A287A2R9_PIG;sp|P62258|1433E_HUMAN;tr|A0A287ARU7|A0A287ARU7_PIG;tr|G9K389|G9K389_HUMAN;tr|G9K388|G9K388_HUMAN;tr|B7ZA86|B7ZA86_HUMAN;tr|K7EM20|K7EM20_HUMAN	3	0.00013443	76.85	0	0	0	0	0	0	0	0	0	0	0	0	0	0	4458600	0	0	0	3197500	0	0	3310500	0	0	10054000	0	5082400	0	27926000
AASLEYDYETIR	tr|B4DDH8|B4DDH8_HUMAN	B4DDH8_HUMAN	tr|B4DDH8|B4DDH8_HUMAN;sp|Q96N66|MBOA7_HUMAN	2	0.0065288	64.82	0	0	0	0	0	0	0	0	0	0	0	0	0	0	1073700	2193100	3411800	0	0	0	4550000	3163500	1667700	0	5115800	5494600	2813300	0	0
AATAPLLEAVDNLSAFASNPEFSSIPAQISPEGR	sp|Q9Y490|TLN1_HUMAN	TLN1_HUMAN	sp|Q9Y490|TLN1_HUMAN	3	2.9896e-23	71.903	0	0	0	0	0	0	0	0	0	0	0	0	0	0	0	0	3856800	0	0	0	5943400	0	0	0	9787700	10231000	0	0	0
AATASAGAGGIDGKPR	tr|I3L1P8|I3L1P8_HUMAN	I3L1P8_HUMAN	tr|I3L1P8|I3L1P8_HUMAN;tr|Q6IBH0|Q6IBH0_HUMAN;sp|Q02978|M2OM_HUMAN	2	0.0019707	67.08	0	0	0	0	0	0	0	0	0	0	0	0	0	0	0	0	0	0	0	0	0	0	0	0	0	0	0	0	0
AATESFASDPILYR	tr|F1SHL9|F1SHL9_PIG	F1SHL9_PIG	tr|F1SHL9|F1SHL9_PIG	2	0.034934	44.188	0	0	0	0	0	0	0	1246800	0	0	0	0	0	0	0	0	0	0	0	0	0	0	0	0	0	0	0	0	0
AATESFASDPILYRPVAVALDTK	tr|F1SHL9|F1SHL9_PIG	F1SHL9_PIG	tr|F1SHL9|F1SHL9_PIG	3	0.00047668	46.578	0	0	0	0	0	0	0	2692700	0	4128600	0	0	0	0	0	0	0	0	0	0	0	0	0	0	0	0	0	0	0
AATHYTITIR	tr|A0A024R884|A0A024R884_HUMAN	A0A024R884_HUMAN	tr|A0A024R884|A0A024R884_HUMAN;tr|Q4LE33|Q4LE33_HUMAN	3	0.00041878	102.06	0	0	0	0	0	0	0	0	0	0	0	0	0	0	10837000	10274000	20168000	0	2647500	15364000	0	0	8270000	0	57813000	0	22363000	5489300	0
AATPYTVSIYGVIQGYR	tr|A0A024R884|A0A024R884_HUMAN	A0A024R884_HUMAN	tr|A0A024R884|A0A024R884_HUMAN;tr|Q4LE33|Q4LE33_HUMAN	2	0.00076116	74.326	0	0	0	0	0	0	0	0	0	0	0	0	0	0	0	0	0	0	0	0	0	0	0	0	0	0	6745000	0	12267000
AAVAASGLNTLLEGDGQYTLLAPTNEAFEK	tr|F1RHA7|F1RHA7_PIG	F1RHA7_PIG	tr|F1RHA7|F1RHA7_PIG	3	7.4616e-14	63.803	0	0	0	0	5782100	0	0	14395000	0	17124000	5147900	0	0	0	0	0	0	0	0	2736200	6489800	2969000	0	0	0	0	4622800	0	0
AAVAASGLNTMLEGNGQYTLLAPTNEAFEK	sp|Q15582|BGH3_HUMAN	BGH3_HUMAN	sp|Q15582|BGH3_HUMAN;tr|Q53GU8|Q53GU8_HUMAN;tr|S4R3C6|S4R3C6_HUMAN;tr|H0Y9D7|H0Y9D7_HUMAN	3	3.5084e-44	100.95	0	0	0	0	0	0	0	0	0	0	0	0	0	0	0	11317000	25800000	0	0	12696000	60376000	43508000	8271700	2547300	82553000	98586000	76703000	0	100760000
AAVATFLQSVQVPEFTPK	tr|A0A024R1A3|A0A024R1A3_HUMAN	A0A024R1A3_HUMAN	tr|A0A024R1A3|A0A024R1A3_HUMAN;sp|P22314|UBA1_HUMAN;tr|B4DDE4|B4DDE4_HUMAN;tr|B4DL67|B4DL67_HUMAN;tr|Q5JRR6|Q5JRR6_HUMAN;tr|B3KUJ2|B3KUJ2_HUMAN	2	1.6759e-15	113.24	0	0	0	0	0	0	0	0	0	0	0	0	0	0	0	3484900	6022600	0	0	3812100	5798400	6035700	0	0	12920000	9746900	6565300	0	9204400
AAVAWEAGKPLSIEEIEVAPPK	tr|Q6IRT1|Q6IRT1_HUMAN	Q6IRT1_HUMAN	tr|Q6IRT1|Q6IRT1_HUMAN;tr|Q6FI45|Q6FI45_HUMAN;tr|Q5U043|Q5U043_HUMAN;sp|P11766|ADHX_HUMAN;tr|A0A287AZV4|A0A287AZV4_PIG;tr|Q2VIM7|Q2VIM7_HUMAN;tr|F1S0C1|F1S0C1_PIG;tr|D6RFE4|D6RFE4_HUMAN;tr|H0YAG8|H0YAG8_HUMAN;tr|D6RAY0|D6RAY0_HUMAN;tr|D6R9G2|D6R9G2_HUMAN	3	2.602e-06	61.767	0	0	0	0	0	0	0	0	0	0	0	0	0	0	0	0	0	0	0	0	0	0	0	0	0	6948200	4081600	0	0
AAVENLPTFLVELSR	sp|Q14974|IMB1_HUMAN	IMB1_HUMAN	sp|Q14974|IMB1_HUMAN;tr|F1RWJ5|F1RWJ5_PIG;tr|B2RBR9|B2RBR9_HUMAN;tr|J3QR48|J3QR48_HUMAN	2	2.4845e-07	104.24	0	0	0	0	0	0	0	0	0	0	0	0	0	0	0	0	4711900	0	0	0	6287500	4341000	0	0	8886600	5793400	3706100	0	5394200
AAVESLGFILFR	tr|F1SMW9|F1SMW9_PIG	F1SMW9_PIG	tr|F1SMW9|F1SMW9_PIG;tr|B2R6D0|B2R6D0_HUMAN;tr|A0A087WW66|A0A087WW66_HUMAN;sp|Q99460|PSMD1_HUMAN;tr|Q05CW6|Q05CW6_HUMAN;tr|Q05BX4|Q05BX4_HUMAN;tr|H7C378|H7C378_HUMAN	2	0.00012605	110.76	0	0	0	0	0	0	0	0	0	0	0	0	0	0	0	0	0	0	0	0	0	0	0	0	4455200	2808300	1240800	0	2065300
AAVFHEKDYDSLAQPGFFDR	sp|P12110|CO6A2_HUMAN	CO6A2_HUMAN	sp|P12110|CO6A2_HUMAN;tr|Q7LCA7|Q7LCA7_HUMAN;tr|Q6FHW5|Q6FHW5_HUMAN	3;4	1.8562e-15	107.65	0	0	0	0	0	0	0	0	0	0	0	0	0	0	0	0	0	0	0	0	0	0	0	0	19802000	0	6157200	0	0
AAVPSGASTGIYEALELR	tr|A0A024R4F1|A0A024R4F1_HUMAN	A0A024R4F1_HUMAN	tr|Q6FHV6|Q6FHV6_HUMAN;sp|P09104|ENOG_HUMAN;tr|A8K3B0|A8K3B0_HUMAN;tr|F5H0C8|F5H0C8_HUMAN;tr|I3LCN1|I3LCN1_PIG;tr|A0A287ANH6|A0A287ANH6_PIG;tr|F5H1C3|F5H1C3_HUMAN;tr|A0A287AVF3|A0A287AVF3_PIG;tr|E5RI09|E5RI09_HUMAN;tr|E5RG95|E5RG95_HUMAN;tr|K7EPM1|K7EPM1_HUMAN;tr|K7EKN2|K7EKN2_HUMAN;tr|A0A024R4F1|A0A024R4F1_HUMAN;sp|P06733|ENOA_HUMAN;tr|I3LK59|I3LK59_PIG;tr|K7EM90|K7EM90_HUMAN;tr|A0A287B6S5|A0A28…	2;3	1.8264e-39	139.78	0	0	0	0	1927700	0	0	6632300	0	7830400	0	0	0	0	4755600	36432000	70937000	0	17312000	38641000	90880000	56507000	17664000	10007000	120820000	135880000	92160000	20489000	161900000
AAVYQPQPHPQPPPYGHCVTDSGVVYSVGMQWLK	sp|P02751|FINC_HUMAN	FINC_HUMAN	sp|P02751|FINC_HUMAN;tr|Q6MZF4|Q6MZF4_HUMAN;tr|A0A024R462|A0A024R462_HUMAN;tr|B7ZLE5|B7ZLE5_HUMAN	3;4	5.7776e-27	77.31	0	0	0	0	0	0	0	0	0	0	0	0	0	0	0	10745000	29840000	0	0	19258000	84422000	58796000	0	0	209180000	229260000	100860000	0	169750000
AAYEAELGDAR	sp|P02545|LMNA_HUMAN	LMNA_HUMAN	sp|P02545|LMNA_HUMAN;tr|W8QEH3|W8QEH3_HUMAN;tr|Q5I6Y5|Q5I6Y5_HUMAN;tr|Q3BDU5|Q3BDU5_HUMAN;tr|Q8N519|Q8N519_HUMAN;tr|W5X314|W5X314_HUMAN	2	0.00036187	111.61	0	0	0	0	0	0	0	0	0	0	0	0	0	0	2606500	9532000	0	1776400	2512300	11362000	43120000	19939000	16421000	8548600	39560000	0	17133000	5241900	25918000
AAYFGIYDTAK	tr|F2Z565|F2Z565_PIG	F2Z565_PIG	tr|F2Z565|F2Z565_PIG;sp|P05141|ADT2_HUMAN;tr|Q6NVC0|Q6NVC0_HUMAN	2	0.0077203	72.325	0	0	0	0	0	0	0	0	0	0	0	0	0	0	0	1633200	0	0	0	0	0	0	0	0	0	3885200	0	0	4067300
AAYFGVYDTAK	tr|Q6I9V5|Q6I9V5_HUMAN	Q6I9V5_HUMAN	tr|V9GYG0|V9GYG0_HUMAN;sp|P12235|ADT1_HUMAN;tr|A8K787|A8K787_HUMAN;tr|Q59EP7|Q59EP7_HUMAN;tr|Q6I9V5|Q6I9V5_HUMAN;tr|A0A287AXS7|A0A287AXS7_PIG;sp|P12236|ADT3_HUMAN;tr|Q59EI9|Q59EI9_HUMAN;tr|A0A287AVQ0|A0A287AVQ0_PIG	2	0.0066072	75.294	0	0	0	0	0	0	0	0	0	0	0	0	0	0	0	3613700	4782000	0	0	3702900	5815900	0	1469200	0	9444700	0	3563200	1639600	8495800
AAYLQETGKPLDETLK	tr|Q5TZZ9|Q5TZZ9_HUMAN	Q5TZZ9_HUMAN	tr|Q5TZZ9|Q5TZZ9_HUMAN;sp|P04083|ANXA1_HUMAN;tr|B5BU38|B5BU38_HUMAN;tr|Q5T3N1|Q5T3N1_HUMAN;tr|Q5T3N0|Q5T3N0_HUMAN	3	0.00015485	80.534	0	0	0	0	0	0	0	0	0	0	0	0	0	0	0	0	0	0	0	0	0	0	0	0	0	0	0	0	0
AAYLQETGKPLDETLKK	tr|Q5TZZ9|Q5TZZ9_HUMAN	Q5TZZ9_HUMAN	tr|Q5TZZ9|Q5TZZ9_HUMAN;sp|P04083|ANXA1_HUMAN;tr|B5BU38|B5BU38_HUMAN;tr|Q5T3N1|Q5T3N1_HUMAN;tr|Q5T3N0|Q5T3N0_HUMAN	3;4	0.00029153	89.541	0	0	0	0	0	0	0	0	0	0	0	0	0	0	0	0	0	0	0	0	0	7813800	0	0	26275000	17338000	16068000	3307600	16828000
AAYPDLENPPLLVTPSQQAK	sp|P54136|SYRC_HUMAN	SYRC_HUMAN	sp|P54136|SYRC_HUMAN;tr|E5RJM9|E5RJM9_HUMAN	2	0.024178	33.204	0	0	0	0	0	0	0	0	0	0	0	0	0	0	0	0	0	0	0	0	0	0	0	0	4136700	2844600	0	0	0
ACADATLSQITNNIDPVGR	sp|P62873|GBB1_HUMAN	GBB1_HUMAN	sp|P62873|GBB1_HUMAN;tr|I3LSK5|I3LSK5_PIG;tr|A0A024R056|A0A024R056_HUMAN;tr|B2R6K4|B2R6K4_HUMAN;tr|F6UT28|F6UT28_HUMAN;tr|B1AKQ8|B1AKQ8_HUMAN	2	8.4439e-44	150.11	0	0	0	0	0	0	0	0	0	0	0	0	0	0	0	1435100	2433600	0	0	2441200	5007500	4299700	0	0	9969000	9047000	5253400	1430300	8541300
ACADPAAGSVILLENLR	sp|Q7SIB7|PGK1_PIG	PGK1_PIG	sp|Q7SIB7|PGK1_PIG;tr|F1RPH0|F1RPH0_PIG;tr|K7GKJ8|K7GKJ8_PIG	2	4.8955e-06	100.55	0	0	0	0	1238900	0	0	3174900	0	5942000	0	0	0	0	0	0	0	0	0	0	0	0	0	0	0	0	0	0	0
ACAELHQNVNVK	sp|Q96QK1|VPS35_HUMAN	VPS35_HUMAN	sp|Q96QK1|VPS35_HUMAN;tr|Q53FR4|Q53FR4_HUMAN;tr|I3LBB2|I3LBB2_PIG;tr|Q5HYM2|Q5HYM2_HUMAN;tr|A0A286ZU91|A0A286ZU91_PIG	3	0.0082184	46.706	0	0	0	0	0	0	0	0	0	0	0	0	0	0	0	0	2261000	0	0	0	0	3764500	0	0	0	0	3883300	0	0
ACANPAAGSVILLENLR	tr|V9HWF4|V9HWF4_HUMAN	V9HWF4_HUMAN	tr|V9HWF4|V9HWF4_HUMAN;sp|P00558|PGK1_HUMAN	2;3	2.3407e-43	194.24	0	0	0	0	0	0	0	0	0	0	0	0	0	0	9003300	22181000	25766000	0	3780800	14524000	43705000	18934000	6659800	2550800	57287000	53509000	32595000	8136700	48416000
ACDELVEEMEHYGK	sp|O00469|PLOD2_HUMAN	PLOD2_HUMAN	sp|O00469|PLOD2_HUMAN;tr|Q96AR9|Q96AR9_HUMAN	3	0.0093312	39.746	0	0	0	0	0	0	0	0	0	0	0	0	0	0	0	0	4169800	0	0	0	6743000	0	0	0	12676000	12717000	0	1027400	0
ACEDIDECSLPNICVFGTCHNLPGLFR	sp|P35555|FBN1_HUMAN	FBN1_HUMAN	sp|P35555|FBN1_HUMAN;tr|B4E3I6|B4E3I6_HUMAN;tr|F1SN67|F1SN67_PIG	3	3.032e-13	76.421	0	0	0	0	0	0	0	0	0	0	0	0	0	0	0	0	0	0	0	3418000	12888000	4377800	0	0	15090000	18013000	6560800	0	7442600
ACEFAGFQCQIQFGPHNEQK	sp|Q9Y490|TLN1_HUMAN	TLN1_HUMAN	sp|Q9Y490|TLN1_HUMAN	3	1.592e-10	94.01	0	0	0	0	0	0	0	0	0	3992800	0	0	0	0	0	2064500	2731600	0	0	0	4919600	4331300	0	0	9194200	5819000	6735600	0	7392000
ACGCAAAPDVK	tr|A0A024R884|A0A024R884_HUMAN	A0A024R884_HUMAN	tr|A0A024R884|A0A024R884_HUMAN;tr|Q4LE33|Q4LE33_HUMAN;tr|A0A287AKU7|A0A287AKU7_PIG;tr|A0A287AVF2|A0A287AVF2_PIG;tr|A0A286ZR70|A0A286ZR70_PIG;tr|I3LUI4|I3LUI4_PIG;tr|A0A287BR78|A0A287BR78_PIG;tr|A0A287BQB6|A0A287BQB6_PIG;tr|I3LJU9|I3LJU9_PIG;tr|I3LDR6|I3LDR6_PIG;tr|A0A287AIY5|A0A287AIY5_PIG;tr|F1SMI5|F1SMI5_PIG;sp|Q29116|TENA_PIG	2	0.0068422	73.985	0	0	0	0	0	0	0	0	0	0	0	0	0	0	2615600	2006100	3332900	0	0	6935700	15740000	10087000	9136100	1899100	25094000	0	0	0	0
ACGLNFADLMAR	tr|A0A024R1Z6|A0A024R1Z6_HUMAN	A0A024R1Z6_HUMAN	tr|A0A024R1Z6|A0A024R1Z6_HUMAN;sp|Q99536|VAT1_HUMAN;tr|K7ERT7|K7ERT7_HUMAN;tr|I3L9V2|I3L9V2_PIG	2	0.0020999	71.349	0	0	0	0	0	0	0	0	0	0	0	0	0	0	2201400	1877300	0	0	0	0	2863200	0	0	0	8844700	0	4341100	0	9390300
ACGLVASNLNLK	sp|P09382|LEG1_HUMAN	LEG1_HUMAN	sp|P09382|LEG1_HUMAN;tr|F8WEI7|F8WEI7_HUMAN	2	8.9876e-09	134.26	0	0	0	0	0	0	0	0	0	0	0	0	0	0	0	0	0	0	0	0	0	0	0	0	0	0	0	0	0
ACGLVASNLNLKPGECLR	sp|P09382|LEG1_HUMAN	LEG1_HUMAN	sp|P09382|LEG1_HUMAN;tr|F8WEI7|F8WEI7_HUMAN	2;3	1.9866e-93	234.82	0	0	0	0	0	0	0	0	0	0	0	0	0	0	0	0	0	0	0	0	0	0	0	0	0	0	0	0	0
ACGNFGIPCELR	tr|E9PBS1|E9PBS1_HUMAN	E9PBS1_HUMAN	tr|E9PBS1|E9PBS1_HUMAN;tr|A0A024RD93|A0A024RD93_HUMAN;sp|P22234|PUR6_HUMAN;tr|D6RF62|D6RF62_HUMAN;tr|F1RTV5|F1RTV5_PIG;tr|A0A287AI68|A0A287AI68_PIG	2	0.010135	52.79	0	0	0	0	0	0	0	0	0	0	0	0	0	0	0	0	0	0	0	0	0	0	0	0	5540500	0	2407700	0	0
ACLDYPVTSVLPPASLCK	tr|A8MZH8|A8MZH8_HUMAN	A8MZH8_HUMAN	tr|A8MZH8|A8MZH8_HUMAN;tr|A8K274|A8K274_HUMAN;sp|P53801|PTTG_HUMAN;tr|A8MXQ1|A8MXQ1_HUMAN	2	1.1922e-05	81.494	0	0	0	0	0	0	0	0	0	0	0	0	0	0	0	0	5678700	0	0	5190500	0	8517700	0	0	9313000	0	5546400	0	0
ACLISLGYDIGNDPQGEAEFAR	sp|P12814|ACTN1_HUMAN	ACTN1_HUMAN	sp|P12814|ACTN1_HUMAN;tr|A0A024R694|A0A024R694_HUMAN	2;3	1.9876e-82	163.99	0	0	0	0	0	0	0	0	0	0	0	0	0	0	0	3517000	11204000	0	0	6250100	20458000	8145200	2677900	0	24240000	17754000	10248000	0	34466000
ACLISLGYDVENDR	sp|O43707|ACTN4_HUMAN	ACTN4_HUMAN	sp|O43707|ACTN4_HUMAN;tr|F1RI39|F1RI39_PIG;tr|A0A287AA30|A0A287AA30_PIG;tr|A0A287A4Q7|A0A287A4Q7_PIG;tr|Q96BG6|Q96BG6_HUMAN;tr|F5GXS2|F5GXS2_HUMAN	2	0.00031897	90.653	0	0	0	0	0	0	0	0	0	0	0	0	0	0	0	4050700	0	0	0	6430200	0	0	0	0	0	0	6567400	3329900	11486000
ACLISLGYDVENDRQGEAEFNR	sp|O43707|ACTN4_HUMAN	ACTN4_HUMAN	sp|O43707|ACTN4_HUMAN;tr|Q96BG6|Q96BG6_HUMAN;tr|F5GXS2|F5GXS2_HUMAN	3	0.00031424	52.185	0	0	0	0	0	0	0	0	0	0	0	0	0	0	0	0	0	0	0	0	0	0	0	0	7517100	4962700	0	0	4155400
ACLISMGYNMGEAEFAR	tr|H9KV75|H9KV75_HUMAN	H9KV75_HUMAN	tr|H9KV75|H9KV75_HUMAN;tr|B7Z565|B7Z565_HUMAN;tr|B4DFY0|B4DFY0_HUMAN;tr|B3KUX9|B3KUX9_HUMAN	2	9.1977e-05	78.692	0	0	0	0	0	0	0	0	0	0	0	0	0	0	0	0	0	0	0	0	0	0	0	0	0	0	0	0	6530400
ACNDATLVQITSNMDSVGR	tr|A0A287A365|A0A287A365_PIG	A0A287A365_PIG	tr|A0A287A365|A0A287A365_PIG;sp|Q9HAV0|GBB4_HUMAN;tr|A8K3F6|A8K3F6_HUMAN;tr|C9JD14|C9JD14_HUMAN	2	0.026763	34.685	0	0	0	0	0	0	0	0	0	0	0	0	0	0	0	0	0	0	0	0	0	0	0	0	0	5492900	0	0	0
ACNLDVILGFDGSR	tr|D9ZGF2|D9ZGF2_HUMAN	D9ZGF2_HUMAN	tr|B7ZW00|B7ZW00_HUMAN;tr|Q59F25|Q59F25_HUMAN;tr|D9ZGF2|D9ZGF2_HUMAN;sp|P12111|CO6A3_HUMAN	2	5.135e-26	190.46	0	0	0	0	0	0	0	0	0	0	0	0	0	0	4434800	57769000	78597000	1755300	9738900	44835000	142650000	69653000	25883000	9625800	165980000	134510000	76836000	5591300	110100000
ACNLEVILGFDGSR	tr|I3LUR7|I3LUR7_PIG	I3LUR7_PIG	tr|A0A286ZPQ1|A0A286ZPQ1_PIG;tr|A0A287B163|A0A287B163_PIG;tr|A0A286ZMC0|A0A286ZMC0_PIG;tr|A0A286ZLV2|A0A286ZLV2_PIG;tr|A0A287BPF4|A0A287BPF4_PIG;tr|A0A286ZVG7|A0A286ZVG7_PIG;tr|A0A287BLM4|A0A287BLM4_PIG;tr|A0A287BL81|A0A287BL81_PIG;tr|I3LUR7|I3LUR7_PIG	2	5.3174e-34	182.92	0	0	0	0	5573800	4596800	9276200	25037000	0	29598000	6290300	0	0	0	0	0	0	0	0	3938000	12670000	5100000	0	0	12194000	16890000	3339100	0	0
ACNQLGQFLQHR	tr|I3LK24|I3LK24_PIG	I3LK24_PIG	sp|O94973|AP2A2_HUMAN;tr|B7Z5S9|B7Z5S9_HUMAN;tr|F1RZ02|F1RZ02_PIG;tr|Q8N2F8|Q8N2F8_HUMAN;tr|I3LK24|I3LK24_PIG;tr|F1RH60|F1RH60_PIG;sp|O95782|AP2A1_HUMAN;tr|B4DXJ6|B4DXJ6_HUMAN	3	0.00095606	78.488	0	0	0	0	0	0	0	0	0	0	0	0	0	0	1720900	0	2809400	0	0	3195800	5602700	3778700	0	0	9622600	4130100	4670100	1842400	5475000
ACQGAPCPIDGR	sp|P35442|TSP2_HUMAN	TSP2_HUMAN	sp|P35442|TSP2_HUMAN	2	6.4758e-09	137.95	0	0	0	0	0	0	0	0	0	0	0	0	0	0	3690500	6209900	8791200	0	0	0	38497000	10664000	0	0	32617000	20950000	17342000	5627400	43519000
ACQSIYPLHDVFVR	sp|P61247|RS3A_HUMAN	RS3A_HUMAN	sp|P61247|RS3A_HUMAN;tr|A8K4W0|A8K4W0_HUMAN;tr|F2Z5C7|F2Z5C7_PIG;tr|Q6NXR8|Q6NXR8_HUMAN;tr|D6RB09|D6RB09_HUMAN;tr|A0A287B4K6|A0A287B4K6_PIG;tr|D6RAT0|D6RAT0_HUMAN;tr|D6RG13|D6RG13_HUMAN;tr|H0Y9Y4|H0Y9Y4_HUMAN;tr|D6R9B6|D6R9B6_HUMAN	3	0.00045372	67.93	0	0	0	0	0	0	0	0	0	0	0	0	0	0	2538700	6021800	7222900	0	956710	9207900	16192000	9120700	3059900	1640700	17563000	12395000	5820600	1925700	9772600
ACTEAEFACHSYNECVALEYR	tr|A0A024RAB6|A0A024RAB6_HUMAN	A0A024RAB6_HUMAN	tr|A0A024RAB6|A0A024RAB6_HUMAN;sp|P98160|PGBM_HUMAN;tr|A0A0A0MRS3|A0A0A0MRS3_HUMAN	3	1.8465e-35	120.92	0	0	0	0	0	0	0	0	0	0	0	0	0	0	0	0	4210100	0	0	0	12934000	0	0	0	0	10415000	0	0	0
ACTILLR	tr|B4DUR8|B4DUR8_HUMAN	B4DUR8_HUMAN	tr|B4DUR8|B4DUR8_HUMAN;tr|B3KX11|B3KX11_HUMAN;sp|P49368|TCPG_HUMAN;tr|Q59H77|Q59H77_HUMAN;tr|Q2TU64|Q2TU64_HUMAN;tr|F1RP17|F1RP17_PIG;tr|A0A287AMZ2|A0A287AMZ2_PIG;tr|A0A287AUX8|A0A287AUX8_PIG	2	0.04432	69.383	0	0	0	0	0	0	0	0	0	0	0	0	0	0	0	0	0	0	0	0	0	3288700	0	0	0	0	3266400	0	0
ACVGDVQER	sp|P35442|TSP2_HUMAN	TSP2_HUMAN	sp|P35442|TSP2_HUMAN	2	0.025741	82.452	0	0	0	0	0	0	0	0	0	0	0	0	0	0	0	0	0	0	0	0	0	14342000	0	0	0	26877000	0	0	51302000
ADAEGESDLENSR	sp|Q9Y490|TLN1_HUMAN	TLN1_HUMAN	sp|Q9Y490|TLN1_HUMAN;tr|A0A287BLY8|A0A287BLY8_PIG	2	1.7736e-16	152.07	0	0	0	0	0	0	0	0	0	0	0	0	0	0	0	3401100	5244600	0	1594500	2603200	5728800	4704600	1686000	0	6728200	7080200	3806500	1653100	8254000
ADAEGESDLENSRK	sp|Q9Y490|TLN1_HUMAN	TLN1_HUMAN	sp|Q9Y490|TLN1_HUMAN;tr|A0A287BLY8|A0A287BLY8_PIG	2	0.007724	89.548	0	0	0	0	0	0	0	0	0	0	0	0	0	0	0	0	0	0	0	0	0	0	0	0	0	0	0	0	0
ADAETLR	tr|V9HWE0|V9HWE0_HUMAN	V9HWE0_HUMAN	tr|V9HWE0|V9HWE0_HUMAN;sp|P08758|ANXA5_HUMAN;tr|D6RBE9|D6RBE9_HUMAN;tr|E9PHT9|E9PHT9_HUMAN;tr|B4DNG6|B4DNG6_HUMAN;tr|D6RCN3|D6RCN3_HUMAN	2	0.019313	96.51	0	0	0	0	0	0	0	0	0	0	0	0	0	0	0	0	0	0	0	0	0	0	0	0	0	0	16862000	0	0
ADAGTAVTFQCR	tr|F1S6Q3|F1S6Q3_PIG	F1S6Q3_PIG	tr|F1S6Q3|F1S6Q3_PIG;sp|Q8IUL8|CILP2_HUMAN;tr|K7EPJ4|K7EPJ4_HUMAN;tr|B2RAJ0|B2RAJ0_HUMAN	2	2.6359e-23	173.32	0	0	0	0	3570100	1011800	2544600	14861000	0	28306000	3644300	4651500	0	0	0	0	0	0	0	6024300	10959000	3938100	0	0	9446900	6787300	6164200	1704200	6172900
ADAKPSVFIFPPSK	tr|F1STC5|F1STC5_PIG	F1STC5_PIG	tr|F1STC5|F1STC5_PIG;tr|A0A287AE24|A0A287AE24_PIG	3	0.024083	36.445	0	0	0	0	0	0	0	0	0	1206000	0	0	0	0	0	0	0	0	0	0	0	0	0	0	0	0	0	0	0
ADALQAGASQFETSAAK	tr|Q6FGG2|Q6FGG2_HUMAN	Q6FGG2_HUMAN	tr|Q6FGG2|Q6FGG2_HUMAN;sp|Q15836|VAMP3_HUMAN;tr|A0A287BEC7|A0A287BEC7_PIG;tr|K7ENK9|K7ENK9_HUMAN;tr|K7EKX0|K7EKX0_HUMAN;tr|J3QRU4|J3QRU4_HUMAN;tr|A0A287A9H6|A0A287A9H6_PIG;sp|P63027|VAMP2_HUMAN;tr|F8WCA0|F8WCA0_HUMAN;tr|L7N2F9|L7N2F9_HUMAN;tr|A0A286ZY50|A0A286ZY50_PIG	2	2.0991e-17	119.69	0	0	0	0	0	0	0	0	0	0	0	0	0	0	0	3808200	0	0	0	3315800	9117200	3452400	2427900	0	5833100	5721200	0	0	0
ADDGRPFPQVIK	sp|P04075|ALDOA_HUMAN	ALDOA_HUMAN	sp|P04075|ALDOA_HUMAN;tr|V9HWN7|V9HWN7_HUMAN;tr|J3KPS3|J3KPS3_HUMAN;tr|H3BQN4|H3BQN4_HUMAN;tr|H3BPS8|H3BPS8_HUMAN;tr|H3BUH7|H3BUH7_HUMAN;tr|H3BR04|H3BR04_HUMAN;tr|H3BMQ8|H3BMQ8_HUMAN;tr|H3BU78|H3BU78_HUMAN	3	0.0027918	55.261	0	0	0	0	0	0	0	0	0	0	0	0	0	0	6496400	0	10564000	0	2245000	9337900	23991000	8021500	2159400	0	24864000	29699000	21118000	0	25757000
ADDPSSYMEVVQAANTSGNWEELVK	tr|I3LGD4|I3LGD4_PIG	I3LGD4_PIG	tr|I3LGD4|I3LGD4_PIG;tr|C0MHR2|C0MHR2_PIG;sp|Q00610|CLH1_HUMAN;tr|A0A087WVQ6|A0A087WVQ6_HUMAN	3	0.0073207	36.295	0	0	0	0	0	0	0	0	0	0	0	0	0	0	0	0	0	0	0	0	0	0	0	0	0	0	0	0	0
ADDPTMGEGPDK	tr|Q68CM6|Q68CM6_HUMAN	Q68CM6_HUMAN	tr|Q68CM6|Q68CM6_HUMAN;tr|A0A286ZZB2|A0A286ZZB2_PIG;sp|P61764|STXB1_HUMAN;tr|F1RS11|F1RS11_PIG;tr|B7Z2V7|B7Z2V7_HUMAN;tr|B7Z1V5|B7Z1V5_HUMAN;tr|Q59GC9|Q59GC9_HUMAN	2	0.048647	75.294	0	0	0	0	0	0	0	0	0	0	0	0	0	0	0	0	0	0	0	0	0	0	0	0	0	0	0	0	0
ADEGISFR	sp|Q06830|PRDX1_HUMAN	PRDX1_HUMAN	sp|Q06830|PRDX1_HUMAN;tr|A0A0A0MSI0|A0A0A0MSI0_HUMAN;tr|B2R4P2|B2R4P2_HUMAN;tr|F1S3U9|F1S3U9_PIG;tr|A0A286ZND5|A0A286ZND5_PIG	2	0.011049	101.33	0	0	0	0	0	0	0	0	0	0	0	0	0	0	0	0	0	0	1689100	6848100	11647000	8625200	1983400	0	15162000	13622000	9501900	0	17810000
ADEHVIDQGDDGDNFYVIER	tr|A8KAH7|A8KAH7_HUMAN	A8KAH7_HUMAN	tr|A8KAH7|A8KAH7_HUMAN;tr|A0A024R2W3|A0A024R2W3_HUMAN;sp|P13861|KAP2_HUMAN;tr|H7C1L0|H7C1L0_HUMAN	3	0.00035527	49.973	0	0	0	0	0	0	0	0	0	0	0	0	0	0	0	0	0	0	0	0	0	0	0	0	3819300	0	0	0	3525500
ADEWLMK	sp|P35579|MYH9_HUMAN	MYH9_HUMAN	sp|P35579|MYH9_HUMAN;tr|A0A024R1N1|A0A024R1N1_HUMAN;tr|Q86XU5|Q86XU5_HUMAN;tr|B4E3S1|B4E3S1_HUMAN;sp|P35580|MYH10_HUMAN	2	0.010385	104.11	0	0	0	0	0	0	0	0	0	0	0	0	0	0	0	6210500	6074600	0	0	4575300	8986400	15206000	0	0	25444000	24824000	20953000	3872000	27217000
ADFCIIHYAGK	sp|P35579|MYH9_HUMAN	MYH9_HUMAN	sp|P35579|MYH9_HUMAN;tr|A0A024R1N1|A0A024R1N1_HUMAN;tr|Q86XU5|Q86XU5_HUMAN;tr|B4E3S1|B4E3S1_HUMAN;sp|P35580|MYH10_HUMAN	2;3	2.5355e-17	180.8	0	0	0	0	0	0	0	0	0	0	0	0	0	0	13140000	36918000	49765000	0	6025000	32056000	68967000	46482000	8230200	5334400	104460000	84898000	54026000	17634000	105990000
ADFDDRVSDEEK	tr|A8K0T9|A8K0T9_HUMAN	A8K0T9_HUMAN	tr|A8K0T9|A8K0T9_HUMAN;tr|A0A024R0E5|A0A024R0E5_HUMAN;sp|P52907|CAZA1_HUMAN	2	0.0057895	74.162	0	0	0	0	0	0	0	0	0	0	0	0	0	0	0	0	0	0	0	0	0	0	0	0	0	0	0	0	0
ADFPAGIPECGTDALR	tr|A0A024RCN6|A0A024RCN6_HUMAN	A0A024RCN6_HUMAN	tr|A0A024RCN6|A0A024RCN6_HUMAN;sp|P26640|SYVC_HUMAN;tr|B4DT32|B4DT32_HUMAN;tr|H0Y426|H0Y426_HUMAN	2	0.0079914	54.7	0	0	0	0	0	0	0	0	0	0	0	0	0	0	0	0	0	0	0	0	2505000	2511500	0	0	5108500	0	0	0	0
ADFQGISPER	tr|F5GXX5|F5GXX5_HUMAN	F5GXX5_HUMAN	tr|F5GXX5|F5GXX5_HUMAN;sp|P61803|DAD1_HUMAN;sp|Q29036|DAD1_PIG	2	0.018042	68.657	0	0	0	0	0	0	0	0	0	0	0	0	0	0	2757100	0	0	0	0	0	14400000	4773200	0	0	0	0	0	0	0
ADFTEISK	tr|A0A287AMK0|A0A287AMK0_PIG	A0A287AMK0_PIG	tr|A0A287AMK0|A0A287AMK0_PIG;tr|A0A286ZT13|A0A286ZT13_PIG;tr|F1RUN2|F1RUN2_PIG;tr|A0A287BAY9|A0A287BAY9_PIG;sp|P08835|ALBU_PIG;tr|A0A287AT05|A0A287AT05_PIG;tr|A0A287AFS2|A0A287AFS2_PIG;tr|A0A287BEH9|A0A287BEH9_PIG;tr|A0A287BPE8|A0A287BPE8_PIG	2	0.0095201	109.01	0	0	0	0	0	0	8032500	30318000	0	33358000	0	0	0	0	0	0	0	0	0	10317000	0	0	0	0	19313000	9304400	8383400	2454900	0
ADGELNVDSLITR	tr|V9HW04|V9HW04_HUMAN	V9HW04_HUMAN	tr|V9HW04|V9HW04_HUMAN;sp|P62140|PP1B_HUMAN;sp|P61292|PP1B_PIG;tr|C9J9S3|C9J9S3_HUMAN;tr|C9JP48|C9JP48_HUMAN	2	0.001693	79.82	0	0	0	0	0	0	0	0	0	0	0	0	0	0	0	0	0	0	0	0	0	0	0	0	0	0	0	0	0
ADGMLHISGLSSVDAGAYR	sp|Q9NR99|MXRA5_HUMAN	MXRA5_HUMAN	sp|Q9NR99|MXRA5_HUMAN	3	0.0003145	61.096	0	0	0	0	0	0	0	0	0	0	0	0	0	0	0	0	4061100	0	0	0	3625900	6852900	0	0	6374000	3157300	3101800	0	9045700
ADGSGSVVLR	sp|Q07954|LRP1_HUMAN	LRP1_HUMAN	sp|Q07954|LRP1_HUMAN;tr|K7GS03|K7GS03_PIG	2	0.031559	54.416	0	0	0	0	0	0	0	0	0	0	0	0	0	0	0	0	0	0	0	0	0	0	0	0	0	0	0	0	2214200
ADGSSLPEWVTDNAGTLHFAR	sp|Q13308|PTK7_HUMAN	PTK7_HUMAN	sp|Q13308|PTK7_HUMAN;tr|Q59FV9|Q59FV9_HUMAN	3	0.0024711	35.421	0	0	0	0	0	0	0	0	0	0	0	0	0	0	0	0	0	0	0	0	5156900	4395900	0	0	0	0	0	0	0
ADGYVLEGK	tr|Q5JR94|Q5JR94_HUMAN	Q5JR94_HUMAN	tr|Q5JR94|Q5JR94_HUMAN;tr|F2Z5F5|F2Z5F5_PIG;sp|P62241|RS8_HUMAN;tr|Q5JR95|Q5JR95_HUMAN;tr|Q9BS10|Q9BS10_HUMAN	2	0.020907	79.906	0	0	0	0	0	0	0	0	0	0	0	0	0	0	2712200	4780100	0	0	0	0	0	6303900	1666900	0	0	0	0	0	0
ADHHATNGVVHLIDK	sp|Q15582|BGH3_HUMAN	BGH3_HUMAN	sp|Q15582|BGH3_HUMAN;tr|Q53GU8|Q53GU8_HUMAN;tr|F1RHA7|F1RHA7_PIG;sp|O11780|BGH3_PIG	2;3;4	1.0134e-10	112.16	0	0	0	0	0	0	0	0	0	0	0	0	0	0	18420000	33105000	50173000	0	2525700	13699000	48257000	32551000	8715400	5398500	79802000	77283000	58939000	9028700	96707000
ADHQPLTEASYVNLPTIALCNTDSPLR	tr|C9J9K3|C9J9K3_HUMAN	C9J9K3_HUMAN	tr|C9J9K3|C9J9K3_HUMAN;tr|A0A287B2M3|A0A287B2M3_PIG;tr|A6NE09|A6NE09_HUMAN;tr|A0A024R2P0|A0A024R2P0_HUMAN;sp|Q4GWZ2|RSSA_PIG;sp|P08865|RSSA_HUMAN;tr|A0A024R7P5|A0A024R7P5_HUMAN	3	7.5399e-30	94.72	0	0	0	0	0	0	0	0	0	0	0	0	0	0	0	0	0	0	0	5072600	0	0	0	0	0	0	6224700	0	0
ADIEVACYGYEGIDAVK	tr|H0YJS4|H0YJS4_HUMAN	H0YJS4_HUMAN	tr|H0YJS4|H0YJS4_HUMAN;tr|G3V4T5|G3V4T5_HUMAN;tr|Q53XC0|Q53XC0_HUMAN;tr|A0A287A096|A0A287A096_PIG;sp|P05198|IF2A_HUMAN	2	0.00089886	64.878	0	0	0	0	0	0	0	0	0	0	0	0	0	0	0	0	0	0	0	0	0	2428800	0	0	3680500	0	0	0	0
ADIGVAMGIAGSDVSK	tr|A0A0A0MT26|A0A0A0MT26_HUMAN	A0A0A0MT26_HUMAN	tr|D2WKD6|D2WKD6_PIG;tr|F1SAX3|F1SAX3_PIG;sp|P05023|AT1A1_HUMAN;sp|P05024|AT1A1_PIG;tr|B7Z3V1|B7Z3V1_HUMAN;tr|I3LT88|I3LT88_PIG;tr|B7Z1N5|B7Z1N5_HUMAN;tr|A0A0A0MT26|A0A0A0MT26_HUMAN;tr|A0A286ZRK2|A0A286ZRK2_PIG;tr|B7Z9V4|B7Z9V4_HUMAN;tr|D2WKD7|D2WKD7_PIG;sp|P13637|AT1A3_HUMAN;tr|Q53ES0|Q53ES0_HUMAN;tr|M0R116|M0R116_HUMAN;tr|B7Z3F8|B7Z3F8_HUMAN;tr|B7Z1Q9|B7Z1Q9_HUMAN;tr|B3KV59|B3KV59_HUMAN;tr|B3KS…	2	0.00081458	74.76	0	0	0	0	0	0	0	0	0	0	0	0	0	0	0	0	0	0	0	0	2205600	0	0	0	0	0	0	0	4571400
ADITWELPDK	sp|Q9NR99|MXRA5_HUMAN	MXRA5_HUMAN	sp|Q9NR99|MXRA5_HUMAN	2	0.0081295	90.906	0	0	0	0	0	0	0	0	0	0	0	0	0	0	0	2679000	4976400	0	0	0	7400900	4561000	0	0	9450000	6990400	4425400	0	0
ADIVFLTDASWSIGDDNFNK	sp|Q99715|COCA1_HUMAN	COCA1_HUMAN	sp|Q99715|COCA1_HUMAN;tr|D6RGG3|D6RGG3_HUMAN;tr|A0A087X0A8|A0A087X0A8_HUMAN;tr|B9EJB8|B9EJB8_HUMAN;tr|F1RQI0|F1RQI0_PIG	2	1.3557e-67	182.57	0	0	0	0	0	0	0	0	0	0	0	0	0	0	0	0	13911000	0	0	0	12360000	0	2661500	0	27486000	26686000	0	0	0
ADLAAVEAK	sp|Q14204|DYHC1_HUMAN	DYHC1_HUMAN	sp|Q14204|DYHC1_HUMAN;tr|A0A287B9W3|A0A287B9W3_PIG	2	0.044253	63.419	0	0	0	0	0	0	0	0	0	0	0	0	0	0	0	0	3103700	0	0	0	0	0	0	0	0	0	0	0	0
ADLEEQLSDEEK	tr|Q53GE2|Q53GE2_HUMAN	Q53GE2_HUMAN	tr|Q53GE2|Q53GE2_HUMAN;tr|Q53GC7|Q53GC7_HUMAN;tr|A4D0V4|A4D0V4_HUMAN;sp|P47755|CAZA2_HUMAN;sp|Q29221|CAZA2_PIG;tr|C9JUG7|C9JUG7_HUMAN;tr|F8W9N7|F8W9N7_HUMAN;tr|F8WED3|F8WED3_HUMAN	2	5.4485e-05	117.7	0	0	0	0	0	0	0	0	0	0	0	0	0	0	0	0	0	0	0	0	0	0	0	0	0	0	0	0	0
ADLEEQLSDEEKVR	tr|Q53GE2|Q53GE2_HUMAN	Q53GE2_HUMAN	tr|Q53GE2|Q53GE2_HUMAN;tr|Q53GC7|Q53GC7_HUMAN;tr|A4D0V4|A4D0V4_HUMAN;sp|P47755|CAZA2_HUMAN;sp|Q29221|CAZA2_PIG;tr|C9JUG7|C9JUG7_HUMAN;tr|F8W9N7|F8W9N7_HUMAN	2	0.001802	101.95	0	0	0	0	0	0	0	0	0	0	0	0	0	0	0	0	0	0	0	0	0	0	0	0	0	0	0	0	0
ADLINNLGTIAK	tr|A0A024RD80|A0A024RD80_HUMAN	A0A024RD80_HUMAN	tr|A0A024RD80|A0A024RD80_HUMAN;sp|P08238|HS90B_HUMAN;tr|B4DMA2|B4DMA2_HUMAN;tr|A0A287A9T4|A0A287A9T4_PIG;tr|B4DGL0|B4DGL0_HUMAN;tr|F1RQU2|F1RQU2_PIG;tr|A0A286ZR68|A0A286ZR68_PIG;tr|Q6PK50|Q6PK50_HUMAN;tr|O14942|O14942_HUMAN;tr|K9JA46|K9JA46_HUMAN;sp|P07900|HS90A_HUMAN;sp|O02705|HS90A_PIG;tr|A0A287B8J5|A0A287B8J5_PIG;tr|A0A287AQK7|A0A287AQK7_PIG;tr|Q2VPJ6|Q2VPJ6_HUMAN;tr|Q8TBA7|Q8TBA7_HUMAN;sp|Q14…	2	0.00012244	110.46	0	0	0	0	0	0	0	0	0	0	0	0	0	0	10272000	15657000	15775000	0	3725000	11818000	25791000	17136000	5969400	4309400	36769000	22363000	19608000	5822900	36020000
ADMVETQQLMR	tr|B4DLA1|B4DLA1_HUMAN	B4DLA1_HUMAN	tr|B4DLA1|B4DLA1_HUMAN;tr|A0A024R0S6|A0A024R0S6_HUMAN;sp|Q9NZN4|EHD2_HUMAN;tr|Q8NCJ3|Q8NCJ3_HUMAN;tr|I3LD72|I3LD72_PIG	2	0.03558	52.278	0	0	0	0	0	0	0	0	0	0	0	0	0	0	0	0	0	0	0	0	0	0	0	0	0	0	0	0	0
ADQELMTYSHDNIICGITSVSFSK	sp|P62873|GBB1_HUMAN	GBB1_HUMAN	sp|P62873|GBB1_HUMAN;tr|I3LSK5|I3LSK5_PIG;tr|A0A024R056|A0A024R056_HUMAN;tr|B2R6K4|B2R6K4_HUMAN;tr|B3KVK2|B3KVK2_HUMAN;tr|Q71UM6|Q71UM6_HUMAN;tr|Q71UM7|Q71UM7_HUMAN	3	1.2344e-17	88.836	0	0	0	0	0	0	0	0	0	0	0	0	0	0	0	0	0	0	0	0	0	0	0	0	0	0	0	0	13435000
ADQLTEEQIAEFK	tr|F2Z5G3|F2Z5G3_PIG	F2Z5G3_PIG	tr|F2Z5G3|F2Z5G3_PIG;tr|Q9BRL5|Q9BRL5_HUMAN;tr|H0Y7A7|H0Y7A7_HUMAN;tr|A0A287BCG9|A0A287BCG9_PIG;sp|P62158|CALM_HUMAN;tr|B2RDW0|B2RDW0_HUMAN;tr|B4DJ51|B4DJ51_HUMAN;tr|F8WBR5|F8WBR5_HUMAN;tr|F1S145|F1S145_PIG;tr|M0QZ52|M0QZ52_HUMAN;tr|G3V479|G3V479_HUMAN	2	1.5581e-08	122.51	0	0	0	0	0	0	0	0	0	0	0	0	0	0	0	0	0	0	0	0	0	0	0	0	0	0	0	0	0
ADRDESSPYAAMLAAQDVAQR	tr|A0A287BHE7|A0A287BHE7_PIG	A0A287BHE7_PIG	tr|A0A287BHE7|A0A287BHE7_PIG;sp|P62263|RS14_HUMAN;tr|H0YB22|H0YB22_HUMAN;tr|E5RH77|E5RH77_HUMAN	3	1.0494e-10	94.057	0	0	0	0	0	0	0	0	0	0	0	0	0	0	0	0	0	0	0	0	0	2409400	0	0	6635800	5093700	3805200	0	0
ADRDQYELLCR	sp|P09571|TRFE_PIG	TRFE_PIG	sp|P09571|TRFE_PIG;tr|A0A288CFV5|A0A288CFV5_PIG	3	0.0038907	62.408	0	0	0	0	0	0	0	2236900	0	3413200	0	0	0	0	0	0	0	0	0	0	0	0	0	0	0	0	0	0	0
ADSELQLVEQR	tr|Q12898|Q12898_HUMAN	Q12898_HUMAN	tr|Q12898|Q12898_HUMAN;tr|H3BSW3|H3BSW3_HUMAN;tr|H3BQF1|H3BQF1_HUMAN;tr|H3BQZ9|H3BQZ9_HUMAN;sp|P07741|APT_HUMAN	2	0.0080436	71.614	0	0	0	0	0	0	0	0	0	0	0	0	0	0	0	0	0	0	0	0	0	0	0	0	0	0	0	0	0
ADTLDPALLRPGR	tr|A8K2M0|A8K2M0_HUMAN	A8K2M0_HUMAN	tr|A8K2M0|A8K2M0_HUMAN;tr|A0A287B4P8|A0A287B4P8_PIG;sp|P43686|PRS6B_HUMAN	3	0.0080344	44.426	0	0	0	0	0	0	0	0	0	0	0	0	0	0	0	0	0	0	0	0	0	0	0	0	5100100	0	2335700	0	0
ADTLTDEINFLR	tr|B4DRR0|B4DRR0_HUMAN	B4DRR0_HUMAN	tr|B4DRR0|B4DRR0_HUMAN;tr|A8K2I0|A8K2I0_HUMAN;sp|P02538|K2C6A_HUMAN;CON__P02538;tr|B4DWU6|B4DWU6_HUMAN	2	0.001522	90.15	3871700	0	0	2151700	0	2446500	0	0	0	10242000	792530	0	0	0	0	3933400	3265100	0	2883500	0	0	0	0	0	14673000	0	0	0	0
ADTLTLEER	sp|Q9UHD8|SEPT9_HUMAN	SEPT9_HUMAN	sp|Q9UHD8|SEPT9_HUMAN;tr|A0A024R8V0|A0A024R8V0_HUMAN;tr|A0A024R8Q0|A0A024R8Q0_HUMAN;tr|F1RZ71|F1RZ71_PIG;tr|K7EL40|K7EL40_HUMAN	2	0.032039	69.812	0	0	0	0	0	0	0	0	0	0	0	0	0	0	0	0	0	0	0	1618900	0	0	0	0	0	0	2531500	0	0
ADTLTPEECQQFK	sp|Q16181|SEPT7_HUMAN	SEPT7_HUMAN	sp|Q16181|SEPT7_HUMAN;tr|B4DUD6|B4DUD6_HUMAN;tr|E7EPK1|E7EPK1_HUMAN;tr|A0A287BDJ1|A0A287BDJ1_PIG;tr|A8K3D0|A8K3D0_HUMAN;tr|A4GYY8|A4GYY8_HUMAN;tr|Q3LIE9|Q3LIE9_HUMAN;tr|Q8TC62|Q8TC62_HUMAN;tr|H0Y3Y4|H0Y3Y4_HUMAN;tr|E7ES33|E7ES33_HUMAN;tr|Q59EY4|Q59EY4_HUMAN;tr|A0A023T695|A0A023T695_HUMAN;tr|A0A286ZJ16|A0A286ZJ16_PIG;tr|F1SIK9|F1SIK9_PIG;tr|G3V1Q4|G3V1Q4_HUMAN;tr|B4DNE4|B4DNE4_HUMAN;tr|B4DPQ6|B4DP…	2	3.3686e-05	102.06	0	0	0	0	0	0	0	0	0	0	0	0	0	0	0	0	4030100	0	0	0	8456600	3410400	0	0	7173700	7416500	0	0	8136100
ADVFHAYLSLLK	tr|A8K8U1|A8K8U1_HUMAN	A8K8U1_HUMAN	tr|A8K8U1|A8K8U1_HUMAN;sp|Q86VP6|CAND1_HUMAN;tr|F2Z5R6|F2Z5R6_PIG;tr|F1RYI3|F1RYI3_PIG;tr|H0YH27|H0YH27_HUMAN	2;3	0.0066581	65.157	0	0	0	0	0	0	0	0	0	0	0	0	0	0	0	0	0	0	0	0	0	0	0	0	0	0	2064800	0	0
ADYQAVDDEIEANLEEFDISEDDIDDGFRR	sp|P17655|CAN2_HUMAN	CAN2_HUMAN	sp|P17655|CAN2_HUMAN;tr|Q59EF6|Q59EF6_HUMAN;tr|B2RCM3|B2RCM3_HUMAN;tr|B4DN77|B4DN77_HUMAN;tr|B3KUH9|B3KUH9_HUMAN;tr|Q6ZVC6|Q6ZVC6_HUMAN	3	3.3317e-05	36.483	0	0	0	0	0	0	0	0	0	0	0	0	0	0	0	0	0	0	0	0	0	0	0	0	8383000	3952100	0	0	0
AEADIVLLVDGSWSIGR	sp|Q99715|COCA1_HUMAN	COCA1_HUMAN	sp|Q99715|COCA1_HUMAN;tr|D6RGG3|D6RGG3_HUMAN;tr|A0A087X0A8|A0A087X0A8_HUMAN;tr|B9EJB8|B9EJB8_HUMAN;tr|F1RQI0|F1RQI0_PIG	2	0.0009288	64.55	0	0	0	0	0	0	0	0	0	0	0	0	0	0	0	0	0	0	0	0	0	0	0	0	0	1866200	0	0	0
AEAELLQQQK	sp|Q15149|PLEC_HUMAN	PLEC_HUMAN	sp|Q15149|PLEC_HUMAN;tr|A0A287B2H9|A0A287B2H9_PIG;tr|A0A287B0Y8|A0A287B0Y8_PIG;tr|A0A287B9H1|A0A287B9H1_PIG;tr|A0A287BSB3|A0A287BSB3_PIG;tr|A0A287AA88|A0A287AA88_PIG;tr|A0A287BN04|A0A287BN04_PIG;tr|A0A287B217|A0A287B217_PIG;tr|A0A287A8C7|A0A287A8C7_PIG;tr|A0A287AYV2|A0A287AYV2_PIG	2	0.011793	80.165	0	0	0	0	0	0	0	0	0	0	0	0	0	0	0	0	0	0	0	0	0	3358600	0	1043100	0	0	0	0	0
AEAESLYQSK	tr|H6VRG0|H6VRG0_HUMAN	H6VRG0_HUMAN	tr|H6VRG0|H6VRG0_HUMAN;tr|H6VRF8|H6VRF8_HUMAN;sp|P04264|K2C1_HUMAN;tr|H6VRG1|H6VRG1_HUMAN;tr|H6VRG3|H6VRG3_HUMAN;tr|H6VRF9|H6VRF9_HUMAN;CON__P04264	2	6.1826e-13	198.58	23870000	7787300	56667000	62949000	18438000	17148000	11299000	16595000	3511400	72956000	479680000	11511000	24678000	3690500	22734000	60726000	0	0	51505000	0	0	0	9033900	9364000	147910000	0	41207000	0	0
AEAESLYQSKYEELQITAGR	tr|H6VRG0|H6VRG0_HUMAN	H6VRG0_HUMAN	tr|H6VRG0|H6VRG0_HUMAN;tr|H6VRF8|H6VRF8_HUMAN;sp|P04264|K2C1_HUMAN;tr|H6VRG1|H6VRG1_HUMAN;tr|H6VRG3|H6VRG3_HUMAN;tr|H6VRF9|H6VRF9_HUMAN;CON__P04264	2;3	3.0779e-80	215.57	0	0	0	0	0	0	0	0	0	4962200	359660000	0	0	0	0	0	0	0	0	0	0	0	0	0	0	0	0	0	0
AEAESLYQSKYEELQITAGRHGDSVR	tr|H6VRG0|H6VRG0_HUMAN	H6VRG0_HUMAN	tr|H6VRG0|H6VRG0_HUMAN;tr|H6VRF8|H6VRF8_HUMAN;sp|P04264|K2C1_HUMAN;tr|H6VRG1|H6VRG1_HUMAN;tr|H6VRG3|H6VRG3_HUMAN;tr|H6VRF9|H6VRF9_HUMAN;CON__P04264	4	5.1982e-07	67.364	0	0	0	0	0	0	0	0	0	0	8893800	0	0	0	0	0	0	0	0	0	0	0	0	0	0	0	0	0	0
AEAESWYQTK	tr|B4DRR0|B4DRR0_HUMAN	B4DRR0_HUMAN	tr|B4DRR0|B4DRR0_HUMAN;tr|A8K2I0|A8K2I0_HUMAN;sp|P02538|K2C6A_HUMAN;CON__P02538;tr|B4DRU6|B4DRU6_HUMAN;tr|B4DWU6|B4DWU6_HUMAN;CON__Q8VED5;tr|A0A287ATD0|A0A287ATD0_PIG;tr|F1SGI7|F1SGI7_PIG;tr|A0A287APM4|A0A287APM4_PIG	2	0.018296	67.563	0	0	0	0	0	0	0	0	0	2303900	0	0	0	0	0	0	0	0	0	0	0	0	0	0	0	0	0	0	0
AEAETLPSLSITK	tr|Q5TB52|Q5TB52_HUMAN	Q5TB52_HUMAN	tr|Q5TB52|Q5TB52_HUMAN;sp|O95340|PAPS2_HUMAN;tr|B4DWB5|B4DWB5_HUMAN;tr|F1SCZ4|F1SCZ4_PIG;tr|K7GL09|K7GL09_PIG;tr|K7GRA6|K7GRA6_PIG;tr|K7GRA7|K7GRA7_PIG	2	0.00034729	90.685	0	0	0	0	0	0	0	0	0	0	0	0	0	0	0	0	0	0	0	0	0	2889400	0	0	3680700	0	1406300	0	5063000
AEAGVPAEFSIWTR	sp|P21333|FLNA_HUMAN	FLNA_HUMAN	sp|P21333|FLNA_HUMAN;tr|Q5HY54|Q5HY54_HUMAN;tr|Q60FE6|Q60FE6_HUMAN;tr|Q60FE5|Q60FE5_HUMAN;tr|Q8TES4|Q8TES4_HUMAN;tr|Q6NXF2|Q6NXF2_HUMAN;tr|Q96C61|Q96C61_HUMAN;tr|B4DTD5|B4DTD5_HUMAN;tr|Q2VP91|Q2VP91_HUMAN;tr|H0Y5C6|H0Y5C6_HUMAN	2	1.4268e-06	106.67	0	0	0	0	0	0	0	0	0	0	0	0	0	0	0	0	31268000	0	0	22263000	39368000	27244000	0	0	0	60019000	48271000	14014000	0
AEDGSVIDYELIDQDAR	sp|P07355|ANXA2_HUMAN	ANXA2_HUMAN	sp|P07355|ANXA2_HUMAN;tr|A0A024R5Z7|A0A024R5Z7_HUMAN;tr|V9HW65|V9HW65_HUMAN;tr|H0YN42|H0YN42_HUMAN;tr|H0YMD0|H0YMD0_HUMAN;tr|H0YMU9|H0YMU9_HUMAN;tr|H0YM50|H0YM50_HUMAN;tr|B3KRQ1|B3KRQ1_HUMAN;tr|H0YNP5|H0YNP5_HUMAN;tr|H0YN28|H0YN28_HUMAN;tr|H0YL33|H0YL33_HUMAN;tr|H0YNA0|H0YNA0_HUMAN;tr|F1S073|F1S073_PIG;sp|P19620|ANXA2_PIG;tr|A0A286ZJV6|A0A286ZJV6_PIG;tr|A0A287BI04|A0A287BI04_PIG	2;3	1.2626e-255	282.89	0	0	0	0	1014900	0	0	6075400	0	7872300	0	0	0	0	0	7115900	18512000	0	4401500	31089000	53119000	26071000	7854600	4639100	93543000	63950000	51846000	9327600	47701000
AEDIPQMDDAFSQTVK	sp|Q9NZM1|MYOF_HUMAN	MYOF_HUMAN	sp|Q9NZM1|MYOF_HUMAN;tr|F1SC82|F1SC82_PIG;tr|A0A287BPY3|A0A287BPY3_PIG;tr|A0A287B6F4|A0A287B6F4_PIG	2	0.0010814	57.175	0	0	0	0	0	0	0	0	0	0	0	0	0	0	0	0	0	0	0	0	0	0	0	0	0	0	0	0	9160600
AEDSLLAAEEAAAK	tr|Q6ZN40|Q6ZN40_HUMAN	Q6ZN40_HUMAN	tr|Q6ZN40|Q6ZN40_HUMAN;tr|A0A024R5W6|A0A024R5W6_HUMAN;tr|H0YNC7|H0YNC7_HUMAN;tr|Q07414|Q07414_HUMAN	2	0.0045058	61.344	0	0	0	0	0	0	0	0	0	0	0	0	0	0	0	0	0	0	0	0	0	0	0	0	0	0	0	0	7172800
AEEGIAAGGVMDVNTALQEVLK	sp|P46405|RS12_PIG	RS12_PIG	sp|P46405|RS12_PIG;sp|P25398|RS12_HUMAN	2	3.8874e-58	134.9	0	0	0	0	0	0	0	0	0	0	0	0	0	0	0	0	0	0	0	0	0	0	0	0	0	0	0	0	0
AEEILEK	tr|Q5VVD0|Q5VVD0_HUMAN	Q5VVD0_HUMAN	tr|Q5VVD0|Q5VVD0_HUMAN;sp|P62913|RL11_HUMAN;tr|Q08ES8|Q08ES8_HUMAN;sp|Q29205|RL11_PIG;tr|I3LD74|I3LD74_PIG;tr|Q5VVC8|Q5VVC8_HUMAN;tr|Q5VVC9|Q5VVC9_HUMAN	2	0.017145	100.19	0	0	0	0	0	0	0	0	0	0	0	0	0	0	0	3350700	3468400	0	0	0	9938000	8094800	1127300	1152600	15322000	16531000	10003000	0	17178000
AEELVLER	tr|B4DIT7|B4DIT7_HUMAN	B4DIT7_HUMAN	tr|B4DIT7|B4DIT7_HUMAN;tr|V9HWG3|V9HWG3_HUMAN;sp|P21980|TGM2_HUMAN;tr|A2A299|A2A299_HUMAN;tr|A2A2A0|A2A2A0_HUMAN	2	0.0043019	127.56	0	0	0	0	0	0	0	0	0	0	0	0	0	0	0	0	0	0	0	0	0	0	0	0	0	0	0	0	0
AEEQPQVELFVK	tr|Q5SRT3|Q5SRT3_HUMAN	Q5SRT3_HUMAN	tr|Q5SRT3|Q5SRT3_HUMAN;tr|Q53FB0|Q53FB0_HUMAN;sp|O00299|CLIC1_HUMAN;tr|A0A287B2P1|A0A287B2P1_PIG;sp|Q29238|CLIC1_PIG	2	0.0059284	61.161	0	0	0	0	0	0	0	0	0	0	0	0	0	0	0	0	0	0	0	0	0	0	0	0	0	0	0	0	0
AEEYEFLTPVEEAPK	tr|J3KRE2|J3KRE2_HUMAN	J3KRE2_HUMAN	tr|J3KRE2|J3KRE2_HUMAN;tr|J3KTF8|J3KTF8_HUMAN;tr|V9HWE8|V9HWE8_HUMAN;sp|P52565|GDIR1_HUMAN;tr|J3QQX2|J3QQX2_HUMAN	2	5.3361e-11	118.9	0	0	0	0	0	0	0	0	0	0	0	0	0	0	2548700	4603300	8573500	0	0	7310800	0	8816700	3248400	0	17693000	0	12621000	4502800	25180000
AEFTVETR	sp|P21333|FLNA_HUMAN	FLNA_HUMAN	sp|P21333|FLNA_HUMAN;tr|Q5HY54|Q5HY54_HUMAN;tr|Q60FE6|Q60FE6_HUMAN;tr|Q60FE5|Q60FE5_HUMAN;tr|A6NDY9|A6NDY9_HUMAN;tr|A0A087WWY3|A0A087WWY3_HUMAN;tr|F8WE98|F8WE98_HUMAN	2	0.019509	82.452	0	0	0	0	0	0	0	0	0	0	0	0	0	0	3304000	5278600	7024500	0	0	3304200	7338300	3926000	0	0	8276200	7255400	4498900	0	9736200
AEGDVAALNR	tr|B4DVY2|B4DVY2_HUMAN	B4DVY2_HUMAN	tr|B4DVY2|B4DVY2_HUMAN;tr|V9HW56|V9HW56_HUMAN;sp|P67937|TPM4_PIG;sp|P67936|TPM4_HUMAN;tr|B4DTB1|B4DTB1_HUMAN	2	1.6223e-07	154.49	0	0	0	0	0	0	0	0	0	0	0	0	0	0	3495200	4497900	6848700	0	1740900	7334100	13635000	17997000	15616000	10448000	18524000	21179000	11691000	5230600	25582000
AEGPGLSR	sp|P21333|FLNA_HUMAN	FLNA_HUMAN	sp|P21333|FLNA_HUMAN;tr|Q5HY54|Q5HY54_HUMAN;tr|Q60FE6|Q60FE6_HUMAN;tr|Q60FE5|Q60FE5_HUMAN;tr|A6NDY9|A6NDY9_HUMAN;tr|A0A087WWY3|A0A087WWY3_HUMAN	2	0.0021711	135.77	0	0	0	0	0	0	0	0	0	0	0	0	0	0	11599000	23572000	32437000	0	7901900	21236000	52213000	34100000	7442700	2427800	52726000	43678000	40725000	11426000	72433000
AEGSDVANAVLDGADCIMLSGETAK	sp|P14618|KPYM_HUMAN	KPYM_HUMAN	sp|P14618|KPYM_HUMAN;tr|V9HWB8|V9HWB8_HUMAN;tr|B4DNK4|B4DNK4_HUMAN;tr|Q8WUW7|Q8WUW7_HUMAN;tr|A0A024R5Z9|A0A024R5Z9_HUMAN;tr|B4DRT3|B4DRT3_HUMAN;tr|H3BTN5|H3BTN5_HUMAN;tr|Q504U3|Q504U3_HUMAN;tr|H3BR70|H3BR70_HUMAN;tr|F1SHL9|F1SHL9_PIG	2;3	1.0362e-132	224.64	0	0	0	0	0	0	0	0	0	0	0	0	0	0	0	21550000	29992000	0	4443000	29078000	76102000	34390000	0	0	79825000	84700000	61392000	0	103600000
AEHLDHVMFR	sp|O95394|AGM1_HUMAN	AGM1_HUMAN	sp|O95394|AGM1_HUMAN;tr|B3KN28|B3KN28_HUMAN;tr|D6RCQ8|D6RCQ8_HUMAN;tr|D6RF77|D6RF77_HUMAN;tr|D6RCD1|D6RCD1_HUMAN;tr|D6RC77|D6RC77_HUMAN	3	0.0088032	47.559	0	0	0	0	0	0	0	0	0	0	0	0	0	0	0	0	0	0	0	0	0	0	0	0	3788100	0	0	0	0
AEHPTWGDEQLFQTTR	tr|A0A087X296|A0A087X296_HUMAN	A0A087X296_HUMAN	tr|A0A087X296|A0A087X296_HUMAN;sp|P23219|PGH1_HUMAN	3	0.0029409	51.695	0	0	0	0	0	0	0	0	0	0	0	0	0	0	0	0	0	0	0	0	0	0	0	0	3501500	0	0	0	1984700
AEIELFVNR	tr|B3KSG9|B3KSG9_HUMAN	B3KSG9_HUMAN	tr|B3KSG9|B3KSG9_HUMAN;tr|A0A024QYR8|A0A024QYR8_HUMAN;sp|Q99805|TM9S2_HUMAN	2	0.036382	75.109	0	0	0	0	0	0	0	0	0	0	0	0	0	0	0	0	2064600	0	0	0	0	0	0	0	0	0	0	0	0
AEISCTDNQDGTCSVSYLPVLPGDYSILVK	sp|P21333|FLNA_HUMAN	FLNA_HUMAN	sp|P21333|FLNA_HUMAN;tr|Q5HY54|Q5HY54_HUMAN;tr|Q60FE6|Q60FE6_HUMAN;tr|Q60FE5|Q60FE5_HUMAN;tr|A6NDY9|A6NDY9_HUMAN;tr|A0A087WWY3|A0A087WWY3_HUMAN;tr|Q8TES4|Q8TES4_HUMAN;tr|Q6NXF2|Q6NXF2_HUMAN;tr|Q96C61|Q96C61_HUMAN;tr|B4DTD5|B4DTD5_HUMAN	3	3.5763e-08	48.321	0	0	0	0	0	0	0	0	0	0	0	0	0	0	0	0	16742000	0	0	0	20297000	0	0	0	27455000	25794000	0	0	24862000
AEISFEDR	sp|P21333|FLNA_HUMAN	FLNA_HUMAN	sp|P21333|FLNA_HUMAN;tr|Q5HY54|Q5HY54_HUMAN;tr|Q60FE6|Q60FE6_HUMAN;tr|Q60FE5|Q60FE5_HUMAN;tr|Q8TES4|Q8TES4_HUMAN;tr|Q6NXF2|Q6NXF2_HUMAN;tr|Q96C61|Q96C61_HUMAN;tr|B4DTD5|B4DTD5_HUMAN;tr|Q2VP91|Q2VP91_HUMAN;tr|H0Y5C6|H0Y5C6_HUMAN	2	0.00060218	145.34	0	0	0	0	0	0	0	0	0	0	0	0	0	0	0	0	36702000	0	8611000	18051000	34665000	26414000	0	0	0	30343000	0	5653400	42543000
AEITDAEGLGLK	tr|A0A287AWV1|A0A287AWV1_PIG	A0A287AWV1_PIG	tr|A0A287AWV1|A0A287AWV1_PIG;tr|A0A287B8J2|A0A287B8J2_PIG;tr|A0A287B1I4|A0A287B1I4_PIG;tr|A0A286ZRC7|A0A286ZRC7_PIG;tr|E7EX90|E7EX90_HUMAN;tr|F1SNT8|F1SNT8_PIG;tr|Q6MZZ3|Q6MZZ3_HUMAN;sp|Q14203|DCTN1_HUMAN	2	0.0083099	54.608	0	0	0	0	0	0	0	0	0	0	0	0	0	0	1209300	0	0	0	0	0	0	0	0	0	0	0	0	0	0
AEIVTEAEPEVDNLLVSDATPDGFR	tr|A0A024R884|A0A024R884_HUMAN	A0A024R884_HUMAN	tr|A0A024R884|A0A024R884_HUMAN;tr|Q4LE33|Q4LE33_HUMAN;tr|A0A287AKU7|A0A287AKU7_PIG;tr|A0A287AVF2|A0A287AVF2_PIG;tr|A0A287BR78|A0A287BR78_PIG	2;3	4.6911e-17	87.148	0	0	0	0	0	0	0	0	0	0	0	0	0	0	0	2901400	13978000	0	0	5256900	9204100	4585500	0	0	0	0	5772400	0	5287500
AELAELPLR	sp|Q96QK1|VPS35_HUMAN	VPS35_HUMAN	sp|Q96QK1|VPS35_HUMAN;tr|Q53FR4|Q53FR4_HUMAN;tr|I3LBB2|I3LBB2_PIG;tr|Q5HYM2|Q5HYM2_HUMAN;tr|A0A286ZU91|A0A286ZU91_PIG	2	0.027351	83.265	0	0	0	0	0	0	0	0	0	0	0	0	0	0	0	2824100	3306000	0	0	2947000	6935800	4715800	0	614920	8701400	7378100	0	0	0
AELELELGR	sp|Q15149|PLEC_HUMAN	PLEC_HUMAN	sp|Q15149|PLEC_HUMAN;tr|A0A287B2H9|A0A287B2H9_PIG;tr|A0A287B0Y8|A0A287B0Y8_PIG;tr|A0A287B9H1|A0A287B9H1_PIG;tr|A0A287BSB3|A0A287BSB3_PIG;tr|A0A287AA88|A0A287AA88_PIG;tr|A0A287BN04|A0A287BN04_PIG;tr|A0A287B217|A0A287B217_PIG;tr|A0A287A8C7|A0A287A8C7_PIG;tr|A0A287AYV2|A0A287AYV2_PIG	2	0.024056	81.548	0	0	0	0	0	0	0	0	0	0	0	0	0	0	0	0	0	0	0	0	3306000	2602100	0	0	6011300	0	0	0	0
AELGEYIR	sp|Q14204|DYHC1_HUMAN	DYHC1_HUMAN	sp|Q14204|DYHC1_HUMAN;tr|A0A287B9W3|A0A287B9W3_PIG	2	0.017224	87.754	0	0	0	0	0	0	0	0	0	0	0	0	0	0	0	0	0	0	0	0	0	0	0	0	9989900	0	0	0	0
AELIVQPELK	sp|P15924|DESP_HUMAN	DESP_HUMAN	sp|P15924|DESP_HUMAN;tr|Q4LE79|Q4LE79_HUMAN;tr|B4E2A0|B4E2A0_HUMAN;tr|G1UI31|G1UI31_HUMAN;tr|Q6ZP16|Q6ZP16_HUMAN	2	0.0021347	112.84	0	0	0	0	0	0	0	0	0	0	2502900	0	0	0	0	0	0	0	0	0	0	0	0	0	0	0	0	0	0
AELIVQPELKYGDGIQLTR	sp|P15924|DESP_HUMAN	DESP_HUMAN	sp|P15924|DESP_HUMAN;tr|Q4LE79|Q4LE79_HUMAN;tr|B4E2A0|B4E2A0_HUMAN;tr|G1UI31|G1UI31_HUMAN;tr|Q6ZP16|Q6ZP16_HUMAN	3	0.016891	40.962	0	0	0	0	0	0	0	0	0	0	0	0	0	0	0	0	0	0	0	0	0	0	0	0	0	0	0	0	0
AELLVTEAPSKPITVTVEEQR	tr|A0A024RAB6|A0A024RAB6_HUMAN	A0A024RAB6_HUMAN	tr|A0A024RAB6|A0A024RAB6_HUMAN;sp|P98160|PGBM_HUMAN;tr|A0A286ZHV7|A0A286ZHV7_PIG;tr|F1SU03|F1SU03_PIG;tr|A0A287ATP0|A0A287ATP0_PIG;tr|A0A287AF47|A0A287AF47_PIG	3	1.663e-35	123.43	0	0	0	0	0	0	0	0	0	3150200	0	0	0	0	0	16633000	23315000	0	3733800	13234000	36800000	14815000	4142300	0	40416000	34977000	18641000	2384900	37171000
AELNEFLTR	sp|P23396|RS3_HUMAN	RS3_HUMAN	sp|P23396|RS3_HUMAN;sp|Q0Z8U2|RS3_PIG;tr|Q53G83|Q53G83_HUMAN;tr|E9PL09|E9PL09_HUMAN;tr|F2Z2S8|F2Z2S8_HUMAN;tr|E9PPU1|E9PPU1_HUMAN;tr|H0YCJ7|H0YCJ7_HUMAN;tr|H0YF32|H0YF32_HUMAN;tr|H0YEU2|H0YEU2_HUMAN;tr|E9PK82|E9PK82_HUMAN;tr|E9PJH4|E9PJH4_HUMAN;tr|E9PQ96|E9PQ96_HUMAN;tr|E9PQX2|E9PQX2_HUMAN;tr|H0YES8|H0YES8_HUMAN	2	0.0056717	128.12	0	0	0	0	0	0	0	0	0	0	0	0	0	0	4409900	8368200	9618000	0	0	11644000	22637000	11162000	3244400	0	23195000	14462000	11896000	0	19753000
AELNPWPEYIYTR	tr|Q5M7Z9|Q5M7Z9_HUMAN	Q5M7Z9_HUMAN	tr|Q5M7Z9|Q5M7Z9_HUMAN;tr|B2RDX5|B2RDX5_HUMAN;tr|Q53GX7|Q53GX7_HUMAN;sp|P26639|SYTC_HUMAN;tr|D6RCA5|D6RCA5_HUMAN;tr|D6R9F8|D6R9F8_HUMAN;tr|D6RDJ6|D6RDJ6_HUMAN	2	0.0057628	57.348	0	0	0	0	0	0	0	0	0	0	0	0	0	0	0	0	0	0	0	0	0	0	0	0	0	0	3404200	0	0
AELQHIATDDNLVFTVPEFR	tr|D9ZGF2|D9ZGF2_HUMAN	D9ZGF2_HUMAN	tr|D9ZGF2|D9ZGF2_HUMAN;sp|P12111|CO6A3_HUMAN;tr|Q63HQ4|Q63HQ4_HUMAN	2;3	5.6394e-61	157.91	0	0	0	0	0	0	0	0	0	0	0	0	0	0	0	23651000	37606000	0	2717500	15682000	57858000	30685000	0	0	92282000	68800000	34772000	0	45117000
AELQHIATNDNFVFTVPEFR	tr|I3LUR7|I3LUR7_PIG	I3LUR7_PIG	tr|A0A286ZPQ1|A0A286ZPQ1_PIG;tr|A0A287B163|A0A287B163_PIG;tr|I3LUR7|I3LUR7_PIG	3	0.00012332	67.928	0	0	0	0	1589000	0	1583100	6751300	0	5851200	2270300	0	0	0	0	0	0	0	0	0	0	0	0	0	0	0	0	0	0
AELRDDPIISTHLAK	tr|F1RKW8|F1RKW8_PIG	F1RKW8_PIG	tr|F1RKW8|F1RKW8_PIG;tr|A0A287AV98|A0A287AV98_PIG;sp|O00231|PSD11_HUMAN	3	0.044498	30.133	0	0	0	0	0	0	0	0	0	0	0	0	0	0	0	0	0	0	0	0	0	2368500	0	0	0	0	0	0	0
AELSEGQVR	tr|D9YZV5|D9YZV5_HUMAN	D9YZV5_HUMAN	tr|D9YZV5|D9YZV5_HUMAN;tr|Q15657|Q15657_HUMAN;tr|A0A286ZRE1|A0A286ZRE1_PIG;tr|H0YKX5|H0YKX5_HUMAN;tr|H7BYY1|H7BYY1_HUMAN;tr|Q8TCG4|Q8TCG4_HUMAN;tr|Q1ZYL5|Q1ZYL5_HUMAN;tr|F5H7S3|F5H7S3_HUMAN;tr|B7Z596|B7Z596_HUMAN;tr|A0A287BRY0|A0A287BRY0_PIG;tr|H0YL42|H0YL42_HUMAN;tr|H0YK20|H0YK20_HUMAN	2	0.022227	89.296	0	0	0	0	0	0	0	0	0	0	0	0	0	0	0	0	0	0	0	0	0	0	4075200	2851000	0	7857800	8707900	0	0
AEMEVLLASK	sp|Q15149|PLEC_HUMAN	PLEC_HUMAN	sp|Q15149|PLEC_HUMAN;tr|A0A287B2H9|A0A287B2H9_PIG;tr|A0A287B0Y8|A0A287B0Y8_PIG;tr|A0A287B9H1|A0A287B9H1_PIG;tr|A0A287BSB3|A0A287BSB3_PIG;tr|A0A287AA88|A0A287AA88_PIG;tr|A0A287BN04|A0A287BN04_PIG;tr|A0A287B217|A0A287B217_PIG;tr|A0A287A8C7|A0A287A8C7_PIG;tr|A0A287AYV2|A0A287AYV2_PIG	2	0.01525	47.187	0	0	0	0	0	0	0	0	0	0	0	0	0	0	1918200	0	0	0	0	0	0	0	0	0	0	0	0	0	0
AENFFILR	tr|F8WDD7|F8WDD7_HUMAN	F8WDD7_HUMAN	tr|F8WDD7|F8WDD7_HUMAN;tr|B5APU9|B5APU9_PIG;sp|P59998|ARPC4_HUMAN;tr|F8WCF6|F8WCF6_HUMAN;tr|A0A0A6YYG9|A0A0A6YYG9_HUMAN;tr|A0A286ZPY9|A0A286ZPY9_PIG;tr|R4GN08|R4GN08_HUMAN	2	0.00091927	141.78	0	0	0	0	0	0	0	1100800	0	1135200	0	0	0	0	4440900	5769800	9044600	0	1802100	5998600	10106000	7032400	5107400	2354900	16348000	14523000	10314000	2670300	19144000
AENYDIPSADR	tr|A0A024R1A3|A0A024R1A3_HUMAN	A0A024R1A3_HUMAN	tr|A0A024R1A3|A0A024R1A3_HUMAN;sp|P22314|UBA1_HUMAN;tr|B4DDE4|B4DDE4_HUMAN;tr|B4DL67|B4DL67_HUMAN;tr|Q5JRR6|Q5JRR6_HUMAN;tr|B3KUJ2|B3KUJ2_HUMAN;tr|Q8WY81|Q8WY81_HUMAN	2	0.01061	63.283	0	0	0	0	0	0	0	0	0	0	0	0	0	0	0	0	0	0	0	4211600	0	0	0	0	16332000	0	6409100	0	0
AEPEDHYFLLTEPPLNTPENR	sp|P61158|ARP3_HUMAN	ARP3_HUMAN	sp|P61158|ARP3_HUMAN;tr|A0A024RAI1|A0A024RAI1_HUMAN;tr|F2Z5D2|F2Z5D2_PIG;tr|A0A286ZIH7|A0A286ZIH7_PIG;tr|B4DXW1|B4DXW1_HUMAN;tr|Q59FV6|Q59FV6_HUMAN;tr|B4DT29|B4DT29_HUMAN;tr|F8WDR7|F8WDR7_HUMAN	3	2.4322e-12	99.092	0	0	0	0	0	0	0	0	0	0	0	0	0	0	4930300	7681100	15983000	0	3031900	11915000	21606000	15891000	3373900	0	32166000	27644000	18383000	5610800	31556000
AEPPGPYFYDLTVTSAHDQSLVLK	tr|D9ZGF2|D9ZGF2_HUMAN	D9ZGF2_HUMAN	tr|D9ZGF2|D9ZGF2_HUMAN;sp|P12111|CO6A3_HUMAN;tr|Q8N4Z1|Q8N4Z1_HUMAN	3	0.027423	19.378	0	0	0	0	0	0	0	0	0	0	0	0	0	0	0	0	0	0	0	0	14288000	0	0	0	12643000	0	0	0	0
AEQEPTAEQLAQIAAENEEDEHSVNYKPPAQK	tr|J3KRE2|J3KRE2_HUMAN	J3KRE2_HUMAN	tr|J3KRE2|J3KRE2_HUMAN;tr|J3KTF8|J3KTF8_HUMAN;tr|V9HWE8|V9HWE8_HUMAN;sp|P52565|GDIR1_HUMAN;tr|J3QQX2|J3QQX2_HUMAN;tr|E7EI20|E7EI20_PIG;tr|J3KS60|J3KS60_HUMAN;tr|J3QW41|J3QW41_HUMAN;tr|J3KRY1|J3KRY1_HUMAN	3	1.0696e-08	48.76	0	0	0	0	0	0	0	0	0	0	0	0	0	0	0	0	0	0	0	0	0	0	0	0	0	0	0	0	0
AEQESLEFGK	tr|J3QRN6|J3QRN6_HUMAN	J3QRN6_HUMAN	tr|J3QRN6|J3QRN6_HUMAN;sp|O94832|MYO1D_HUMAN;tr|F1RKW9|F1RKW9_PIG;tr|A0A287ARN5|A0A287ARN5_PIG;tr|J3KRL0|J3KRL0_HUMAN	2	0.013788	65.224	0	0	0	0	0	0	0	0	0	0	0	0	0	0	0	0	0	0	0	0	0	0	0	0	0	0	0	0	0
AESGPDLRYEVTSGGGGTSR	sp|P15924|DESP_HUMAN	DESP_HUMAN	sp|P15924|DESP_HUMAN;tr|Q4LE79|Q4LE79_HUMAN;tr|B4E2A0|B4E2A0_HUMAN;tr|G1UI31|G1UI31_HUMAN	3	0.023065	38.017	0	0	0	0	0	0	0	0	0	0	0	0	0	0	0	0	0	0	0	0	0	0	0	0	0	0	0	0	0
AETEEGPDVLR	sp|Q15436|SC23A_HUMAN	SC23A_HUMAN	sp|Q15436|SC23A_HUMAN;tr|F5H365|F5H365_HUMAN;tr|F1SHL3|F1SHL3_PIG;tr|B4DSQ5|B4DSQ5_HUMAN;tr|B4DF60|B4DF60_HUMAN;tr|A0A287AP11|A0A287AP11_PIG	2	6.1427e-05	120.15	0	0	0	0	0	0	0	0	0	0	0	0	0	0	0	3301700	4160900	0	859460	2893700	5837200	3534300	0	0	9733100	6293200	3961300	1437300	7952400
AEVQVLVLDGR	tr|Q5QTS3|Q5QTS3_HUMAN	Q5QTS3_HUMAN	tr|Q5QTS3|Q5QTS3_HUMAN;tr|Q53H34|Q53H34_HUMAN;sp|P40429|RL13A_HUMAN;tr|M0QZU1|M0QZU1_HUMAN;tr|A0A096LPE0|A0A096LPE0_HUMAN;tr|B4DNC8|B4DNC8_HUMAN	2	5.5061e-05	120.09	0	0	0	0	0	0	0	0	0	0	0	0	0	0	0	0	0	0	0	0	0	0	0	0	0	0	0	0	0
AEVSELK	tr|B4DVY2|B4DVY2_HUMAN	B4DVY2_HUMAN	tr|B4DVY2|B4DVY2_HUMAN;tr|V9HW56|V9HW56_HUMAN;sp|P67937|TPM4_PIG;sp|P67936|TPM4_HUMAN;tr|K7EPV9|K7EPV9_HUMAN;tr|K7EMU5|K7EMU5_HUMAN;tr|K7EPB9|K7EPB9_HUMAN;sp|Q2TAC2|CCD57_HUMAN	2	0.016879	108.24	0	0	0	0	0	0	0	0	0	0	0	0	0	0	0	0	0	0	0	7417200	0	10561000	11452000	0	15753000	16199000	0	0	17368000
AEVVETTQVYTEEETRR	sp|Q15149|PLEC_HUMAN	PLEC_HUMAN	sp|Q15149|PLEC_HUMAN;tr|D3DWL0|D3DWL0_HUMAN;tr|Q96IE3|Q96IE3_HUMAN	3	0.0056956	43.798	0	0	0	0	0	0	0	0	0	0	0	0	0	0	1683100	5130400	0	0	0	4633000	11431000	8468800	2287000	0	16586000	9893400	9192500	0	9541100
AEYLASIFGTEK	tr|K7EJH3|K7EJH3_HUMAN	K7EJH3_HUMAN	tr|K7EJH3|K7EJH3_HUMAN;tr|K7EJM7|K7EJM7_HUMAN;tr|M0QYK5|M0QYK5_HUMAN;tr|Q69YM7|Q69YM7_HUMAN;sp|Q29350|U2AF1_PIG;tr|M0R2N4|M0R2N4_HUMAN;tr|A0A287B0Y5|A0A287B0Y5_PIG;sp|Q8WU68|U2AF4_HUMAN;tr|A0A287AJB4|A0A287AJB4_PIG;tr|A0A287AGI3|A0A287AGI3_PIG;tr|B5BU08|B5BU08_HUMAN;sp|Q01081|U2AF1_HUMAN	2	0.0052845	74.944	0	0	0	0	0	0	0	0	0	0	0	0	0	0	0	0	0	0	0	0	0	0	0	0	0	0	0	0	0
AEYLASIFGTEKDK	tr|K7EJH3|K7EJH3_HUMAN	K7EJH3_HUMAN	tr|K7EJH3|K7EJH3_HUMAN;tr|K7EJM7|K7EJM7_HUMAN;tr|M0QYK5|M0QYK5_HUMAN;tr|Q69YM7|Q69YM7_HUMAN;sp|Q29350|U2AF1_PIG;tr|M0R2N4|M0R2N4_HUMAN;tr|A0A287B0Y5|A0A287B0Y5_PIG;sp|Q8WU68|U2AF4_HUMAN;tr|A0A287AJB4|A0A287AJB4_PIG;tr|A0A287AGI3|A0A287AGI3_PIG;tr|B5BU08|B5BU08_HUMAN;sp|Q01081|U2AF1_HUMAN	2	0.0037621	64.439	0	0	0	0	0	0	0	0	0	0	0	0	0	0	0	0	0	0	0	0	0	0	0	0	0	0	0	0	0
AEYLHTWGGLLPVISK	sp|P22413|ENPP1_HUMAN	ENPP1_HUMAN	sp|P22413|ENPP1_HUMAN;tr|B2RBY8|B2RBY8_HUMAN;tr|E9PE72|E9PE72_HUMAN;tr|F1S3P5|F1S3P5_PIG;tr|A0A287AT99|A0A287AT99_PIG;tr|A0A286ZUF1|A0A286ZUF1_PIG;tr|A0A287A5T9|A0A287A5T9_PIG;tr|A0A287B8S2|A0A287B8S2_PIG	3	5.0629e-05	90.561	0	0	0	0	0	0	0	0	0	0	0	0	0	0	0	2001700	0	0	0	2860900	4293800	0	0	0	6993200	0	2689000	0	0
AFADAMEVIPSTLAENAGLNPISTVTELR	tr|B7Z9L0|B7Z9L0_HUMAN	B7Z9L0_HUMAN	tr|B7Z9L0|B7Z9L0_HUMAN;sp|P50991|TCPD_HUMAN;tr|B7Z2Z8|B7Z2Z8_HUMAN;tr|A8K3C3|A8K3C3_HUMAN;tr|B7Z2F4|B7Z2F4_HUMAN;tr|F1SQN1|F1SQN1_PIG	3	1.3459e-09	62.051	0	0	0	0	0	0	0	0	0	0	0	0	0	0	0	0	0	0	0	0	2626000	0	0	0	3924700	0	0	0	7698000
AFAGLSQSPGSVELR	tr|F1RF28|F1RF28_PIG	F1RF28_PIG	tr|F1RF28|F1RF28_PIG;tr|F1RF27|F1RF27_PIG;tr|I3L8H4|I3L8H4_PIG	2	2.959e-38	171.92	0	0	0	0	5459700	0	4294600	0	0	41787000	0	4099300	0	0	0	0	0	0	0	2576400	5148000	2066600	0	0	5743500	4232000	2525600	0	0
AFAHLQVPER	tr|A0A024RAB6|A0A024RAB6_HUMAN	A0A024RAB6_HUMAN	tr|A0A024RAB6|A0A024RAB6_HUMAN;sp|P98160|PGBM_HUMAN;tr|Q59EG0|Q59EG0_HUMAN;tr|A0A286ZHV7|A0A286ZHV7_PIG;tr|F1SU03|F1SU03_PIG;tr|A0A287ATP0|A0A287ATP0_PIG;tr|A0A287AF47|A0A287AF47_PIG	3	0.00019974	118.4	0	0	0	0	0	0	0	0	0	0	0	0	0	0	0	0	16582000	0	6382400	0	0	0	0	0	0	0	0	7050900	27236000
AFAMIIDK	tr|Q53SS8|Q53SS8_HUMAN	Q53SS8_HUMAN	tr|Q53SS8|Q53SS8_HUMAN;tr|I3LEC2|I3LEC2_PIG;sp|Q15365|PCBP1_HUMAN;sp|Q15366|PCBP2_HUMAN;tr|B4DRD7|B4DRD7_HUMAN;tr|A0A287BHL0|A0A287BHL0_PIG;tr|H3BRU6|H3BRU6_HUMAN;tr|F8VZX2|F8VZX2_HUMAN;tr|F1SFQ4|F1SFQ4_PIG;tr|F8VXH9|F8VXH9_HUMAN;tr|B4DLC0|B4DLC0_HUMAN;tr|F8W0G4|F8W0G4_HUMAN;tr|F8W1G6|F8W1G6_HUMAN;tr|H3BND9|H3BND9_HUMAN	2	0.013463	63.565	0	0	0	0	0	0	0	0	0	0	0	0	0	0	2710000	1568900	0	0	0	0	0	0	0	0	0	0	0	0	0
AFAVGVQQVLLK	tr|A0A287ASM1|A0A287ASM1_PIG	A0A287ASM1_PIG	tr|A0A287ASM1|A0A287ASM1_PIG;tr|A0A287A5B3|A0A287A5B3_PIG;sp|O95373|IPO7_HUMAN;tr|A0A287AJI2|A0A287AJI2_PIG;tr|A0A287B2B4|A0A287B2B4_PIG;tr|I3LDM3|I3LDM3_PIG;tr|A0A287BTF2|A0A287BTF2_PIG	2	0.0012354	90.657	0	0	0	0	0	0	0	0	0	0	0	0	0	0	1626600	1861600	2653600	0	0	1822000	2848300	2801600	0	0	5905700	5095700	4022500	764080	5647000
AFCGFEDPR	sp|Q15149|PLEC_HUMAN	PLEC_HUMAN	sp|Q15149|PLEC_HUMAN;tr|D3DWL0|D3DWL0_HUMAN;tr|A0A287B2H9|A0A287B2H9_PIG;tr|A0A287B0Y8|A0A287B0Y8_PIG;tr|A0A287B9H1|A0A287B9H1_PIG;tr|A0A287BSB3|A0A287BSB3_PIG;tr|A0A287AA88|A0A287AA88_PIG;tr|A0A287BN04|A0A287BN04_PIG;tr|A0A287B217|A0A287B217_PIG;tr|A0A287A8C7|A0A287A8C7_PIG;tr|A0A287AYV2|A0A287AYV2_PIG;tr|Q96IE3|Q96IE3_HUMAN	2	0.034721	74.127	0	0	0	0	0	0	0	0	0	0	0	0	0	0	0	0	0	0	0	0	0	0	0	0	7075900	0	0	0	0
AFDSGIIPMEFVNK	tr|A0A024R1Y2|A0A024R1Y2_HUMAN	A0A024R1Y2_HUMAN	tr|A0A024R1Y2|A0A024R1Y2_HUMAN;tr|A0A024R1T9|A0A024R1T9_HUMAN;sp|P53396|ACLY_HUMAN;tr|Q4LE36|Q4LE36_HUMAN;tr|A0A287B3W8|A0A287B3W8_PIG;tr|F1S0N2|F1S0N2_PIG;tr|Q8N9C4|Q8N9C4_HUMAN	2	3.9244e-08	121.36	0	0	0	0	0	0	0	0	0	0	0	0	0	0	0	0	0	0	0	0	0	0	0	0	0	0	0	0	13949000
AFEEAEK	tr|V9HW80|V9HW80_HUMAN	V9HW80_HUMAN	tr|V9HW80|V9HW80_HUMAN;sp|P55072|TERA_HUMAN;tr|F1SIH8|F1SIH8_PIG;tr|A0A286ZUM8|A0A286ZUM8_PIG;sp|P03974|TERA_PIG;tr|A0A286ZSB5|A0A286ZSB5_PIG;tr|Q96IF9|Q96IF9_HUMAN;tr|Q9HAP1|Q9HAP1_HUMAN	2	0.048459	64.757	0	0	0	0	0	0	0	0	0	0	0	0	0	0	0	0	0	0	0	0	0	0	0	0	0	0	4966200	0	0
AFFESHPAPSAER	sp|P55786|PSA_HUMAN	PSA_HUMAN	sp|P55786|PSA_HUMAN;tr|B7Z899|B7Z899_HUMAN;tr|E9PLK3|E9PLK3_HUMAN;tr|B7Z4B2|B7Z4B2_HUMAN;tr|F1RWJ6|F1RWJ6_PIG;tr|B7Z1H4|B7Z1H4_HUMAN;tr|B7Z1V9|B7Z1V9_HUMAN;tr|H0YDG0|H0YDG0_HUMAN	3	0.0084638	49.929	0	0	0	0	0	0	0	0	0	0	0	0	0	0	0	0	0	0	0	0	0	2423000	0	0	0	0	0	0	0
AFFEVLAHPQNYFK	tr|Q8NAV8|Q8NAV8_HUMAN	Q8NAV8_HUMAN	tr|Q8NAV8|Q8NAV8_HUMAN;sp|Q8IX30|SCUB3_HUMAN;tr|Q5CZ68|Q5CZ68_HUMAN;tr|F1RZ11|F1RZ11_PIG;tr|A0A287ABH5|A0A287ABH5_PIG	3	0.00058061	73.466	0	0	0	0	0	0	0	0	0	0	0	0	0	0	0	0	0	0	0	0	0	0	0	0	3499600	0	0	0	2396000
AFFPCFDTPAVK	sp|Q9H4A4|AMPB_HUMAN	AMPB_HUMAN	sp|Q9H4A4|AMPB_HUMAN;tr|A6NKB8|A6NKB8_HUMAN;tr|Q7RU04|Q7RU04_HUMAN;tr|A0A087WUS4|A0A087WUS4_HUMAN;tr|A0A087WU27|A0A087WU27_HUMAN;tr|C9JMZ3|C9JMZ3_HUMAN;tr|A0A287AM26|A0A287AM26_PIG	2	0.0065755	63.283	0	0	0	0	0	0	0	0	0	0	0	0	0	0	0	1780000	0	0	0	1834600	4486600	1720700	0	0	4465800	4659100	2117400	0	4784500
AFGFSHLEALLDDSK	tr|F5GYN4|F5GYN4_HUMAN	F5GYN4_HUMAN	tr|F5GYN4|F5GYN4_HUMAN;tr|C5H0C6|C5H0C6_PIG;sp|Q96FW1|OTUB1_HUMAN;tr|J3KR44|J3KR44_HUMAN;tr|B4DPD5|B4DPD5_HUMAN;tr|F5H6Q1|F5H6Q1_HUMAN;tr|F5GYJ8|F5GYJ8_HUMAN	3	0.0057332	45.54	0	0	0	0	0	0	0	0	0	0	0	0	0	0	0	0	0	0	0	0	0	3075100	0	0	0	5219900	0	0	0
AFGPGLEGGLVNK	sp|Q14315|FLNC_HUMAN	FLNC_HUMAN	sp|Q14315|FLNC_HUMAN;tr|A0A286ZRX8|A0A286ZRX8_PIG;tr|A0A287A8C2|A0A287A8C2_PIG;tr|F1SMN5|F1SMN5_PIG	2	0.0018608	79.974	0	0	0	0	0	0	0	0	0	0	0	0	0	0	1721600	7766600	7381200	0	1561200	0	0	6680200	1211800	0	9657800	0	9419800	4115700	21963000
AFGPGLEPTGCIVDKPAEFTIDAR	sp|Q14315|FLNC_HUMAN	FLNC_HUMAN	sp|Q14315|FLNC_HUMAN;tr|A0A286ZRX8|A0A286ZRX8_PIG;tr|A0A287A8C2|A0A287A8C2_PIG;tr|F1SMN5|F1SMN5_PIG	3	1.2582e-17	89.365	0	0	0	0	0	0	0	0	0	0	0	0	0	0	0	3174700	5233500	0	0	2784500	5773800	4163500	0	0	8088400	9866100	6388900	1927700	13774000
AFGPGLQGGSAGSPAR	sp|P21333|FLNA_HUMAN	FLNA_HUMAN	sp|P21333|FLNA_HUMAN;tr|Q5HY54|Q5HY54_HUMAN;tr|Q60FE6|Q60FE6_HUMAN;tr|Q60FE5|Q60FE5_HUMAN;tr|A6NDY9|A6NDY9_HUMAN;tr|A0A087WWY3|A0A087WWY3_HUMAN	2	3.0227e-33	153.54	0	0	0	0	0	0	0	0	0	0	0	0	0	0	21155000	36281000	53896000	0	10515000	35536000	68570000	48089000	9141400	4941200	104210000	88348000	66468000	23886000	117800000
AFGYYGPLR	tr|A0A087X2D0|A0A087X2D0_HUMAN	A0A087X2D0_HUMAN	tr|A0A087X2D0|A0A087X2D0_HUMAN;tr|F1RY92|F1RY92_PIG;tr|B2R6F3|B2R6F3_HUMAN;sp|P84103|SRSF3_HUMAN	2	0.032274	66.682	0	0	0	0	0	0	0	0	0	0	0	0	0	0	0	0	1989500	0	0	0	0	0	0	0	0	0	0	0	0
AFHNEAQVNPER	sp|P17987|TCPA_HUMAN	TCPA_HUMAN	sp|P17987|TCPA_HUMAN;tr|F1SB63|F1SB63_PIG;tr|E7EQR6|E7EQR6_HUMAN;tr|A0A287AJY2|A0A287AJY2_PIG;tr|F5H282|F5H282_HUMAN;tr|A0A287AKV4|A0A287AKV4_PIG	3	0.001212	56.951	0	0	0	0	0	0	0	0	0	0	0	0	0	0	2412500	0	0	0	0	0	0	6968300	0	0	13836000	0	0	1458200	0
AFITNIPFDVK	sp|P52272|HNRPM_HUMAN	HNRPM_HUMAN	sp|P52272|HNRPM_HUMAN;tr|A0A087X0X3|A0A087X0X3_HUMAN;tr|F1SA50|F1SA50_PIG;tr|A0A287AR13|A0A287AR13_PIG;tr|M0QYQ7|M0QYQ7_HUMAN;tr|M0R019|M0R019_HUMAN;tr|M0R2T0|M0R2T0_HUMAN;tr|B4DEG4|B4DEG4_HUMAN;tr|A0A287BL93|A0A287BL93_PIG;tr|A0A286ZJK2|A0A286ZJK2_PIG;tr|A0A287AJ89|A0A287AJ89_PIG;tr|M0R0Y6|M0R0Y6_HUMAN;tr|M0R0N3|M0R0N3_HUMAN	2	0.010477	65.347	0	0	0	0	0	0	0	0	0	0	0	0	0	0	0	0	0	0	0	1510300	3399500	2625000	0	0	0	0	0	0	5335800
AFLADPSAFVAAAPVAAATTAAPAAAAAPAK	tr|A8K4Z4|A8K4Z4_HUMAN	A8K4Z4_HUMAN	tr|A8K4Z4|A8K4Z4_HUMAN;tr|A0A024RBS2|A0A024RBS2_HUMAN;tr|Q53HW2|Q53HW2_HUMAN;sp|P05388|RLA0_HUMAN;tr|Q53HK9|Q53HK9_HUMAN;tr|F8VWS0|F8VWS0_HUMAN;tr|Q6NSF2|Q6NSF2_HUMAN;tr|B4E3D5|B4E3D5_HUMAN;tr|F8W1K8|F8W1K8_HUMAN;tr|Q3MHV2|Q3MHV2_HUMAN	3	1.7966e-09	51.963	0	0	0	0	0	0	0	0	0	0	0	0	0	0	0	2648300	0	0	0	0	6123200	6260800	0	0	10612000	0	6475000	0	7017600
AFLEVLVK	sp|Q99715|COCA1_HUMAN	COCA1_HUMAN	sp|Q99715|COCA1_HUMAN;tr|D6RGG3|D6RGG3_HUMAN;tr|F1RQI0|F1RQI0_PIG	2	0.0097004	107.32	0	0	0	0	0	0	0	0	0	2218200	0	0	0	0	0	37801000	75131000	0	17509000	18805000	43421000	29986000	22189000	0	85633000	72984000	31598000	0	76602000
AFLIEEQK	tr|A0A024RDH8|A0A024RDH8_HUMAN	A0A024RDH8_HUMAN	tr|A0A024RDH8|A0A024RDH8_HUMAN;sp|Q29223|RL34_PIG;sp|P49207|RL34_HUMAN;tr|Q5MK14|Q5MK14_HUMAN;tr|A0A286ZN91|A0A286ZN91_PIG	2	0.037417	65.676	0	0	0	0	0	0	0	0	0	0	0	0	0	0	0	0	0	0	0	0	0	0	2236400	0	0	0	0	0	0
AFLLTPR	sp|Q2LE37|APOM_PIG	APOM_PIG	sp|Q2LE37|APOM_PIG;tr|A0A287AVQ5|A0A287AVQ5_PIG;tr|I2D5J2|I2D5J2_HUMAN;tr|I2D5I8|I2D5I8_HUMAN;tr|Q5SRP5|Q5SRP5_HUMAN;sp|O95445|APOM_HUMAN	2	0.00098671	128.75	0	0	0	0	0	0	4654500	15103000	0	14449000	5224100	7631500	0	4117000	0	0	0	0	0	3870500	6229000	2830500	0	0	6539200	6915800	4117600	0	7434600
AFLSSHLQDLSTIVR	tr|A0A087X0K0|A0A087X0K0_HUMAN	A0A087X0K0_HUMAN	tr|A0A087X0K0|A0A087X0K0_HUMAN;sp|P39059|COFA1_HUMAN;tr|F1SSE7|F1SSE7_PIG;tr|A0A287AX97|A0A287AX97_PIG;tr|F1SSE8|F1SSE8_PIG;tr|A0A287AFT5|A0A287AFT5_PIG	2;3	1.7118e-10	108.89	0	0	0	0	0	0	0	0	0	0	0	0	0	0	0	2731000	2284500	0	808890	2959700	14062000	2629900	3222600	1182600	10180000	11012000	3931100	1091700	4808300
AFLTLAEDILR	sp|P61026|RAB10_HUMAN	RAB10_HUMAN	sp|P61026|RAB10_HUMAN;tr|F2Z5F2|F2Z5F2_PIG;tr|Q53T70|Q53T70_HUMAN	2	0.00037167	103.55	0	0	0	0	0	0	0	0	0	0	0	0	0	0	0	0	2976400	0	0	1847000	0	0	0	0	7939600	4498700	2774000	0	3354500
AFMGPLK	tr|B3KS36|B3KS36_HUMAN	B3KS36_HUMAN	tr|B3KS36|B3KS36_HUMAN;sp|P39023|RL3_HUMAN;tr|Q8TBW1|Q8TBW1_HUMAN;tr|Q96QL0|Q96QL0_HUMAN;tr|Q9NY85|Q9NY85_HUMAN;tr|G5E9G0|G5E9G0_HUMAN;tr|A0A287B5V1|A0A287B5V1_PIG;tr|Q49AJ9|Q49AJ9_HUMAN;tr|Q9BT63|Q9BT63_HUMAN	2	0.028507	51.036	0	0	0	0	0	0	0	0	0	0	0	0	0	0	1949100	0	0	0	0	0	0	0	0	0	0	0	0	0	0
AFMTADLPNELIELLEK	tr|I3LGD4|I3LGD4_PIG	I3LGD4_PIG	tr|I3LGD4|I3LGD4_PIG;tr|C0MHR2|C0MHR2_PIG;sp|Q00610|CLH1_HUMAN;tr|A0A087WVQ6|A0A087WVQ6_HUMAN	2	3.8318e-05	89.189	0	0	0	0	0	0	0	0	0	0	0	0	0	0	0	0	0	0	0	0	0	0	0	0	8382500	3685800	0	0	10882000
AFPEHFTYEPNEADAAQGYR	tr|Q53ER0|Q53ER0_HUMAN	Q53ER0_HUMAN	tr|Q53ER0|Q53ER0_HUMAN;tr|A8K6K7|A8K6K7_HUMAN;sp|P13807|GYS1_HUMAN;tr|B7Z806|B7Z806_HUMAN;tr|B7Z6I6|B7Z6I6_HUMAN;tr|B7Z255|B7Z255_HUMAN	3	0.00027586	50.938	0	0	0	0	0	0	0	0	0	0	0	0	0	0	0	0	5190200	0	0	0	7063500	4495400	0	0	8922100	7357400	0	0	6306100
AFQVWSDVTPLR	tr|A0A024R6R4|A0A024R6R4_HUMAN	A0A024R6R4_HUMAN	tr|A0A024R6R4|A0A024R6R4_HUMAN;sp|P08253|MMP2_HUMAN;tr|H3BR66|H3BR66_HUMAN;tr|H3BV48|H3BV48_HUMAN	2	7.3242e-11	150.61	0	0	0	0	0	661140	0	2301800	0	2232700	0	0	0	0	0	0	0	0	0	8004900	17847000	9446200	5651200	2798300	20940000	20851000	11241000	2746300	7540500
AFSGYLGTDQSK	tr|U3KQT1|U3KQT1_HUMAN	U3KQT1_HUMAN	tr|U3KQT1|U3KQT1_HUMAN;tr|H7BZT7|H7BZT7_HUMAN;tr|X6RA14|X6RA14_HUMAN;sp|P10768|ESTD_HUMAN	2	0.012907	50.034	0	0	0	0	0	0	0	0	0	0	0	0	0	0	0	0	0	0	0	0	0	0	0	0	0	0	2336200	0	0
AFSPTTVNTGR	tr|B4DR61|B4DR61_HUMAN	B4DR61_HUMAN	tr|B4DR61|B4DR61_HUMAN;sp|P61619|S61A1_HUMAN;tr|I3LD13|I3LD13_PIG;tr|B3KNF6|B3KNF6_HUMAN;tr|F2Z5S3|F2Z5S3_PIG;tr|A0A287AYT7|A0A287AYT7_PIG	2	0.0036711	89.047	0	0	0	0	0	0	0	0	0	0	0	0	0	0	4255800	6333700	6688600	0	1521100	6500000	12411000	9057500	3608800	1961700	0	20016000	12199000	2617200	23586000
AFTHTAQYDEAISDYFR	tr|V9HWH7|V9HWH7_HUMAN	V9HWH7_HUMAN	tr|V9HWH7|V9HWH7_HUMAN;sp|P31939|PUR9_HUMAN;tr|B4DP06|B4DP06_HUMAN;tr|B2R7P8|B2R7P8_HUMAN;tr|C9JLK0|C9JLK0_HUMAN;tr|B3VMR0|B3VMR0_PIG;tr|F1SS25|F1SS25_PIG	3	0.010637	42.382	0	0	0	0	0	0	0	0	0	0	0	0	0	0	0	0	0	0	0	0	0	0	0	0	0	0	0	0	0
AFVAIGDYNGHVGLGVK	sp|P15880|RS2_HUMAN	RS2_HUMAN	sp|P15880|RS2_HUMAN;tr|Q3KQT6|Q3KQT6_HUMAN;tr|I3LJ87|I3LJ87_PIG;tr|Q8J014|Q8J014_HUMAN;tr|H0YEN5|H0YEN5_HUMAN;tr|Q8N5L9|Q8N5L9_HUMAN;tr|Q6IPX5|Q6IPX5_HUMAN;tr|E9PMM9|E9PMM9_HUMAN;tr|E9PM36|E9PM36_HUMAN;tr|Q8NI61|Q8NI61_HUMAN;tr|E9PPT0|E9PPT0_HUMAN;tr|I3L404|I3L404_HUMAN	3	7.6439e-06	94.728	0	0	0	0	0	0	0	0	0	0	0	0	0	0	0	1717800	0	0	0	2299100	4488300	2409100	0	0	5558700	4801900	2845500	0	4872600
AFVHWYVGEGMEEGEFSEAR	tr|F2Z5T5|F2Z5T5_PIG	F2Z5T5_PIG	tr|B3KT06|B3KT06_HUMAN;sp|Q2XVP4|TBA1B_PIG;sp|P68363|TBA1B_HUMAN;tr|B3KPS3|B3KPS3_HUMAN;tr|F1SHQ8|F1SHQ8_PIG;tr|B4DDU2|B4DDU2_HUMAN;tr|B4DN58|B4DN58_HUMAN;tr|F2Z5S8|F2Z5S8_PIG;tr|A0A286ZNY1|A0A286ZNY1_PIG;sp|P68366|TBA4A_HUMAN;tr|F2Z5T5|F2Z5T5_PIG;tr|A0A287ADK8|A0A287ADK8_PIG;sp|Q71U36|TBA1A_HUMAN;tr|Q1ZYQ1|Q1ZYQ1_HUMAN;tr|A0A288CFV7|A0A288CFV7_PIG;sp|Q13748|TBA3C_HUMAN;tr|F1RK98|F1RK98_PIG;tr|I3…	2;3	5.3434e-41	130.27	0	0	0	0	0	0	0	0	0	0	0	0	0	0	0	8623800	22852000	0	0	3502400	33483000	17008000	0	0	75360000	70204000	20966000	0	58913000
AFVRPSGTEDVVR	sp|O95394|AGM1_HUMAN	AGM1_HUMAN	sp|O95394|AGM1_HUMAN;tr|B3KN28|B3KN28_HUMAN;tr|A0A087WT27|A0A087WT27_HUMAN;tr|J3KN95|J3KN95_HUMAN;tr|H0Y8I3|H0Y8I3_HUMAN;tr|H0Y987|H0Y987_HUMAN	3	0.00031776	89.013	0	0	0	0	0	0	0	0	0	0	0	0	0	0	2108700	2129700	0	0	0	0	4459900	0	0	0	0	7076800	9283400	0	0
AFYECLAACEGSR	tr|B3KS71|B3KS71_HUMAN	B3KS71_HUMAN	tr|B3KS71|B3KS71_HUMAN;tr|B3KX16|B3KX16_HUMAN;tr|Q8NB01|Q8NB01_HUMAN;tr|B3KME2|B3KME2_HUMAN;tr|A0A287AMJ5|A0A287AMJ5_PIG;sp|O75718|CRTAP_HUMAN;tr|I3L6R1|I3L6R1_PIG;tr|C9JP16|C9JP16_HUMAN;tr|B4DPA3|B4DPA3_HUMAN	2	0.0069763	55.401	0	0	0	0	0	0	0	0	0	0	0	0	0	0	0	0	0	0	0	0	0	1647500	0	0	0	0	0	0	0
AFYMEEGVPYCER	sp|Q9NR12|PDLI7_HUMAN	PDLI7_HUMAN	sp|Q9NR12|PDLI7_HUMAN;tr|A0A287AZ96|A0A287AZ96_PIG;tr|A0A287BEH6|A0A287BEH6_PIG;tr|A0A287BS15|A0A287BS15_PIG;tr|A0A286ZR92|A0A286ZR92_PIG	2	1.9476e-20	156.48	0	0	0	0	0	0	0	0	0	0	0	0	0	0	0	0	0	0	0	0	4102300	3614600	0	0	7876400	8374700	6978900	1972700	20547000
AFYPEEISSMVLTK	tr|Q59EJ3|Q59EJ3_HUMAN	Q59EJ3_HUMAN	tr|Q59EJ3|Q59EJ3_HUMAN;sp|P08107|HSP71_HUMAN;tr|A8K5I0|A8K5I0_HUMAN;tr|B4DNT8|B4DNT8_HUMAN;tr|A0A287BQU9|A0A287BQU9_PIG;sp|Q6S4N2|HS71B_PIG;tr|B4DWK5|B4DWK5_HUMAN;tr|B4DI39|B4DI39_HUMAN;tr|Q9UQC1|Q9UQC1_HUMAN	2	0.0066242	50.284	0	0	0	0	0	0	0	0	0	0	0	0	0	0	0	0	0	0	0	0	0	0	0	0	0	0	0	0	4535400
AGAAPYVQAFDSLLAGPVAEYLK	tr|B2RDY9|B2RDY9_HUMAN	B2RDY9_HUMAN	tr|B2RDY9|B2RDY9_HUMAN;tr|D3DPU2|D3DPU2_HUMAN;tr|B4DI38|B4DI38_HUMAN;sp|Q01518|CAP1_HUMAN;tr|Q5T0R7|Q5T0R7_HUMAN;tr|Q5T0R6|Q5T0R6_HUMAN;tr|Q5T0R5|Q5T0R5_HUMAN;tr|Q5T0R4|Q5T0R4_HUMAN;tr|Q5T0R3|Q5T0R3_HUMAN;tr|Q5T0R2|Q5T0R2_HUMAN;tr|Q5T0R1|Q5T0R1_HUMAN;tr|F1SMC0|F1SMC0_PIG	2;3	2.3142e-15	94.728	0	0	0	0	0	0	0	0	0	0	0	0	0	0	0	0	0	0	0	0	4886900	0	0	0	8864400	9250000	0	0	0
AGAIAPCEVTVPAQNTGLGPEK	tr|A8K4Z4|A8K4Z4_HUMAN	A8K4Z4_HUMAN	tr|A8K4Z4|A8K4Z4_HUMAN;tr|A0A024RBS2|A0A024RBS2_HUMAN;tr|Q53HW2|Q53HW2_HUMAN;sp|P05388|RLA0_HUMAN;tr|Q53HK9|Q53HK9_HUMAN;tr|F8VWS0|F8VWS0_HUMAN;tr|Q6NSF2|Q6NSF2_HUMAN;tr|A0A287BGL3|A0A287BGL3_PIG;sp|Q29214|RLA0_PIG;tr|F8VU65|F8VU65_HUMAN;tr|F8VW21|F8VW21_HUMAN;tr|G3V210|G3V210_HUMAN;tr|B4E3D5|B4E3D5_HUMAN;tr|A0A287AY54|A0A287AY54_PIG;tr|F8VPE8|F8VPE8_HUMAN;sp|Q8NHW5|RLA0L_HUMAN;tr|F8VRK7|F8VRK7_H…	2	5.5233e-17	101.3	0	0	0	0	0	0	0	0	0	0	0	0	0	0	1620200	3725500	5001800	0	0	3414500	11397000	8062400	0	0	13116000	8725500	7817900	0	10809000
AGALNSNDAFVLK	sp|P06396|GELS_HUMAN	GELS_HUMAN	sp|P06396|GELS_HUMAN;tr|A0A0A0MT01|A0A0A0MT01_HUMAN;tr|B7Z6N2|B7Z6N2_HUMAN;tr|B7Z9A0|B7Z9A0_HUMAN;tr|A0A0A0MS51|A0A0A0MS51_HUMAN;tr|B7Z992|B7Z992_HUMAN;tr|B7Z4U6|B7Z4U6_HUMAN;tr|B7Z2X4|B7Z2X4_HUMAN;tr|Q5T0H9|Q5T0H9_HUMAN;tr|B3KS49|B3KS49_HUMAN;tr|Q5T0H8|Q5T0H8_HUMAN;tr|Q5T0H7|Q5T0H7_HUMAN;tr|A0A286ZIC1|A0A286ZIC1_PIG;tr|A0A286ZSM7|A0A286ZSM7_PIG;tr|A0A287A6P1|A0A287A6P1_PIG;sp|P20305|GELS_PIG;tr|…	2	1.0405e-05	103.7	0	0	0	0	0	0	0	5660600	0	6502700	0	0	0	0	7735100	9465500	11882000	0	2281000	12190000	0	0	0	0	38174000	28439000	0	7647700	37428000
AGALQCSPSDAYTK	sp|Q9Y490|TLN1_HUMAN	TLN1_HUMAN	sp|Q9Y490|TLN1_HUMAN;tr|A0A287BLY8|A0A287BLY8_PIG	2	0.0052551	59.542	0	0	0	0	0	0	0	0	0	0	0	0	0	0	0	0	0	0	0	0	0	0	0	0	0	0	0	4270400	0
AGAVSALAK	sp|Q9Y678|COPG1_HUMAN	COPG1_HUMAN	sp|Q9Y678|COPG1_HUMAN;tr|F1SPF9|F1SPF9_PIG;tr|B3KW21|B3KW21_HUMAN;tr|Q8WUI6|Q8WUI6_HUMAN	2	0.049148	58.426	0	0	0	0	0	0	0	0	0	0	0	0	0	0	0	0	0	0	0	5302800	0	0	0	0	0	0	0	0	0
AGAYDFPSPEWDTVTPEAK	tr|A8K161|A8K161_HUMAN	A8K161_HUMAN	tr|A8K161|A8K161_HUMAN;tr|F1RL74|F1RL74_PIG;sp|Q9UQM7|KCC2A_HUMAN;tr|I3LNG5|I3LNG5_PIG;tr|Q8IWE0|Q8IWE0_HUMAN;tr|Q7LDD5|Q7LDD5_HUMAN;sp|Q13554|KCC2B_HUMAN;tr|A0A286ZL03|A0A286ZL03_PIG;tr|A4D2J9|A4D2J9_HUMAN;tr|D3DVK8|D3DVK8_HUMAN;tr|Q53H78|Q53H78_HUMAN;tr|A0A2C9F383|A0A2C9F383_PIG;tr|A0A286ZTV0|A0A286ZTV0_PIG;tr|B7Z1Z6|B7Z1Z6_HUMAN;tr|F1SSH3|F1SSH3_PIG;tr|A0A287BEM2|A0A287BEM2_PIG;sp|Q13555|KCC2G…	2	0.0016803	53.252	0	0	0	0	0	0	0	0	0	0	0	0	0	0	0	0	0	0	0	0	0	0	0	0	7364800	3738000	0	0	0
AGDGVPQVIVVLTDGHSK	tr|D9ZGF2|D9ZGF2_HUMAN	D9ZGF2_HUMAN	tr|D9ZGF2|D9ZGF2_HUMAN;sp|P12111|CO6A3_HUMAN	3	0.0037793	38.577	0	0	0	0	0	0	0	0	0	0	0	0	0	0	0	0	3401800	0	0	0	5786700	3450100	0	0	5654700	5423400	3695900	0	4320700
AGDPGLQGPAGPPGEK	tr|A0A286ZWS8|A0A286ZWS8_PIG	A0A286ZWS8_PIG	tr|A0A286ZWS8|A0A286ZWS8_PIG;tr|A0A287A2Q7|A0A287A2Q7_PIG;tr|I3LSV6|I3LSV6_PIG	2	3.9403e-12	109	0	0	0	0	0	0	0	0	0	0	0	0	0	0	0	0	0	0	0	0	0	0	0	0	0	0	0	0	0
AGDPGLQGPAGPPGEKGEPGEDGPSGPDGPPGPQGLAGQR	tr|A0A286ZWS8|A0A286ZWS8_PIG	A0A286ZWS8_PIG	tr|A0A286ZWS8|A0A286ZWS8_PIG;tr|A0A287A2Q7|A0A287A2Q7_PIG;tr|I3LSV6|I3LSV6_PIG	3	8.1667e-51	80.593	0	0	0	0	0	0	0	0	0	0	0	0	0	0	0	0	0	0	0	0	0	0	0	0	0	0	0	0	0
AGDTVIPLYIPQCGECK	tr|Q6IRT1|Q6IRT1_HUMAN	Q6IRT1_HUMAN	tr|Q6IRT1|Q6IRT1_HUMAN;tr|Q6FI45|Q6FI45_HUMAN;tr|Q5U043|Q5U043_HUMAN;sp|P11766|ADHX_HUMAN;tr|A0A287AZV4|A0A287AZV4_PIG;tr|Q2VIM7|Q2VIM7_HUMAN;tr|F1S0C1|F1S0C1_PIG;tr|D6RFE4|D6RFE4_HUMAN	2	0.013011	45.915	0	0	0	0	0	0	0	0	0	0	0	0	0	0	0	0	0	0	0	0	9830900	0	0	0	0	0	0	0	0
AGEDGHPGKPGRPGER	tr|I3L781|I3L781_PIG	I3L781_PIG	tr|I3L781|I3L781_PIG;tr|F1SFA7|F1SFA7_PIG;tr|A0A087WTA8|A0A087WTA8_HUMAN;sp|P08123|CO1A2_HUMAN;tr|Q75N18|Q75N18_HUMAN	4	0.01966	54.598	0	0	0	0	0	0	0	0	0	0	0	0	0	0	0	0	0	0	0	0	0	0	0	0	0	0	0	0	0
AGEEAVFAQYESFQVDSAAEHYR	tr|K7GRK7|K7GRK7_PIG	K7GRK7_PIG	tr|K7GRK7|K7GRK7_PIG	3	0.0018641	32.706	0	0	0	0	0	0	0	2593500	0	1714000	0	0	0	0	0	0	0	0	0	0	0	0	0	0	0	0	0	0	0
AGELTEDEVER	sp|P62272|RS18_PIG	RS18_PIG	sp|P62272|RS18_PIG;sp|P62269|RS18_HUMAN	2	0.027443	44.863	0	0	0	0	0	0	0	0	0	0	0	0	0	0	0	0	0	0	0	0	0	0	0	2569800	0	0	0	0	0
AGELTPEEEAQYK	tr|Q53H37|Q53H37_HUMAN	Q53H37_HUMAN	tr|Q53H37|Q53H37_HUMAN;sp|Q9NZT1|CALL5_HUMAN	2	0.012804	48.64	0	0	0	0	0	0	0	0	0	0	0	0	0	0	0	0	0	0	0	0	0	0	0	0	0	0	0	0	0
AGELTPEEEAQYKK	tr|Q53H37|Q53H37_HUMAN	Q53H37_HUMAN	tr|Q53H37|Q53H37_HUMAN;sp|Q9NZT1|CALL5_HUMAN	2	0.020505	45.973	0	0	0	0	0	0	0	0	0	0	0	0	0	0	0	0	0	0	0	0	0	0	0	0	0	0	0	0	0
AGESVELFGK	sp|Q15746|MYLK_HUMAN	MYLK_HUMAN	sp|Q15746|MYLK_HUMAN;tr|A0A287A9P3|A0A287A9P3_PIG;tr|F1SQ52|F1SQ52_PIG;tr|A0A287BBZ8|A0A287BBZ8_PIG;tr|A0A287A9M0|A0A287A9M0_PIG;tr|D6R9C2|D6R9C2_HUMAN;sp|P79280|MYLK_PIG	2	0.016383	83.948	0	0	0	0	0	0	0	0	0	0	0	0	0	0	0	2302600	0	0	0	0	0	2753900	0	0	0	3811600	0	1306900	3883900
AGFAGDDAPR	tr|I3LVD5|I3LVD5_PIG	I3LVD5_PIG	tr|I3LVD5|I3LVD5_PIG;sp|P63261|ACTG_HUMAN;tr|B4E3A4|B4E3A4_HUMAN;tr|B4DVQ0|B4DVQ0_HUMAN;tr|I3L3I0|I3L3I0_HUMAN;tr|I3L1U9|I3L1U9_HUMAN;tr|I3L4N8|I3L4N8_HUMAN;tr|I3L3R2|I3L3R2_HUMAN;tr|J3KT65|J3KT65_HUMAN;tr|B6VNT8|B6VNT8_PIG;sp|P68032|ACTC_HUMAN;tr|A8K3K1|A8K3K1_HUMAN;sp|P68137|ACTS_PIG;sp|P68133|ACTS_HUMAN;tr|B7Z6P1|B7Z6P1_HUMAN;tr|Q5T8M8|Q5T8M8_HUMAN;tr|Q7Z7J6|Q7Z7J6_HUMAN;tr|A6NL76|A6NL76_HUMAN	2	4.1986e-13	208.15	0	0	0	0	8429800	0	3941800	26754000	0	31912000	4559000	3145100	0	5735600	416410000	753840000	1307700000	11763000	277950000	774530000	1531100000	1719300000	254100000	223440000	3347600000	2432700000	2032500000	637240000	3718400000
AGFLDLK	sp|Q9Y490|TLN1_HUMAN	TLN1_HUMAN	sp|Q9Y490|TLN1_HUMAN	2	0.033108	83.377	0	0	0	0	0	0	0	0	0	0	0	0	0	0	0	0	0	0	0	0	0	3846900	0	0	0	8716400	0	0	12337000
AGGEAGVTLGQPHLSR	tr|Q53HK3|Q53HK3_HUMAN	Q53HK3_HUMAN	tr|Q53HK3|Q53HK3_HUMAN;tr|I3LUM9|I3LUM9_PIG;tr|A8K2Y2|A8K2Y2_HUMAN;tr|A0A024RBY4|A0A024RBY4_HUMAN;sp|P41091|IF2G_HUMAN;tr|F8W810|F8W810_HUMAN;tr|B2R5N2|B2R5N2_HUMAN;sp|Q2VIR3|IF2GL_HUMAN	2	8.7888e-29	135.6	0	0	0	0	0	0	0	0	0	0	0	0	0	0	0	0	0	0	0	0	0	0	0	0	0	0	0	0	0
AGGFAPYYGDEPMDFK	sp|P02461|CO3A1_HUMAN	CO3A1_HUMAN	sp|P02461|CO3A1_HUMAN;tr|F1RYI8|F1RYI8_PIG;tr|A0A286ZQ85|A0A286ZQ85_PIG	2	0.004711	51.998	0	0	0	0	0	0	0	0	0	0	0	0	0	0	0	0	0	0	0	0	0	0	0	0	0	0	0	0	4508700
AGGGPTLQCPPPSSPEK	tr|B4DDH8|B4DDH8_HUMAN	B4DDH8_HUMAN	tr|B4DDH8|B4DDH8_HUMAN;sp|Q96N66|MBOA7_HUMAN;tr|F1RNH0|F1RNH0_PIG	2	0.00064026	75.479	0	0	0	0	0	0	0	0	0	0	0	0	0	0	0	0	0	0	0	0	0	4150600	0	0	5644600	0	4043800	0	4067700
AGGPGLER	sp|P21333|FLNA_HUMAN	FLNA_HUMAN	sp|P21333|FLNA_HUMAN;tr|Q5HY54|Q5HY54_HUMAN;tr|Q60FE6|Q60FE6_HUMAN;tr|Q60FE5|Q60FE5_HUMAN;tr|Q8TES4|Q8TES4_HUMAN;tr|Q6NXF2|Q6NXF2_HUMAN;tr|Q96C61|Q96C61_HUMAN;tr|B4DTD5|B4DTD5_HUMAN;tr|Q2VP91|Q2VP91_HUMAN;tr|H0Y5C6|H0Y5C6_HUMAN;sp|O75369|FLNB_HUMAN;tr|A0A024R321|A0A024R321_HUMAN;tr|Q68CT4|Q68CT4_HUMAN;tr|E7EN95|E7EN95_HUMAN;tr|A0A287BGW3|A0A287BGW3_PIG;tr|A0A286ZPG4|A0A286ZPG4_PIG;tr|A0A287BLE0|A…	2	0.019822	84.916	0	0	0	0	0	0	0	0	0	0	0	0	0	0	0	11973000	0	0	0	0	0	0	0	0	0	0	42634000	0	0
AGGTTVTQGVETTKPSK	sp|P01846|LAC_PIG	LAC_PIG	sp|P01846|LAC_PIG;tr|A0A0A0MY58|A0A0A0MY58_PIG;tr|A0A287A8U7|A0A287A8U7_PIG;tr|A0A287A1M4|A0A287A1M4_PIG;tr|A0A286ZWN6|A0A286ZWN6_PIG	3	1.2923e-08	103.13	0	0	0	0	4853800	0	4237700	24183000	0	20657000	0	4488800	0	0	0	0	0	0	0	5188800	0	0	0	0	0	8088200	0	0	0
AGIEIFVVVVGR	tr|A0A087X0S5|A0A087X0S5_HUMAN	A0A087X0S5_HUMAN	tr|A0A087X0S5|A0A087X0S5_HUMAN;sp|P12109|CO6A1_HUMAN;tr|Q8TBN2|Q8TBN2_HUMAN	2	0.012463	50.473	0	0	0	0	0	0	0	0	0	0	0	0	0	0	0	0	0	0	0	0	2834200	0	0	0	0	0	0	0	0
AGIIQDTWHK	tr|A0A0A0MRV0|A0A0A0MRV0_HUMAN	A0A0A0MRV0_HUMAN	tr|A0A0A0MRV0|A0A0A0MRV0_HUMAN;sp|Q9P2E9|RRBP1_HUMAN;tr|A7BI36|A7BI36_HUMAN;tr|A1A5C4|A1A5C4_HUMAN;tr|A0A087WVV2|A0A087WVV2_HUMAN;tr|F8W7S5|F8W7S5_HUMAN;tr|A1A5C5|A1A5C5_HUMAN	3	0.022363	45.158	0	0	0	0	0	0	0	0	0	0	0	0	0	0	0	0	0	0	0	0	0	0	0	0	0	0	0	0	0
AGIISTVEVLK	sp|P55786|PSA_HUMAN	PSA_HUMAN	sp|P55786|PSA_HUMAN;tr|B7Z899|B7Z899_HUMAN;tr|E9PLK3|E9PLK3_HUMAN;tr|B7Z4B2|B7Z4B2_HUMAN;tr|F1RWJ6|F1RWJ6_PIG;tr|B3KU93|B3KU93_HUMAN;tr|B7Z1H4|B7Z1H4_HUMAN;tr|B7Z1V9|B7Z1V9_HUMAN	2	0.010576	63.816	0	0	0	0	0	0	0	0	0	0	0	0	0	0	0	0	2889500	0	0	0	2937900	2434200	0	0	6939900	4861200	0	0	5640000
AGITTIEAVK	tr|A0A087WWU8|A0A087WWU8_HUMAN	A0A087WWU8_HUMAN	tr|A0A087WWU8|A0A087WWU8_HUMAN;tr|Q5HYB6|Q5HYB6_HUMAN;tr|B2RDE1|B2RDE1_HUMAN;tr|A0A288CFY3|A0A288CFY3_PIG;tr|D6R904|D6R904_HUMAN;tr|Q8NAG3|Q8NAG3_HUMAN;tr|B4DWT5|B4DWT5_HUMAN;tr|Q5VU61|Q5VU61_HUMAN;tr|D6RFM2|D6RFM2_HUMAN	2	0.010339	88.948	0	0	0	0	0	0	0	0	0	0	0	0	0	0	0	0	0	0	0	0	0	0	0	0	0	0	0	0	0
AGIVNAWTASNYDR	sp|P79385|MFGM_PIG	MFGM_PIG	sp|P79385|MFGM_PIG;tr|A0A286ZY29|A0A286ZY29_PIG;tr|A0A287AIU0|A0A287AIU0_PIG;tr|F6Q6N5|F6Q6N5_PIG	2	0.019208	51.092	0	0	0	0	0	0	0	0	0	3258900	0	0	0	0	0	0	0	0	0	0	0	0	0	0	0	0	0	0	0
AGKEPGLQIWR	sp|P06396|GELS_HUMAN	GELS_HUMAN	sp|P06396|GELS_HUMAN;tr|A0A0A0MT01|A0A0A0MT01_HUMAN;tr|B7Z6N2|B7Z6N2_HUMAN;tr|B7Z9A0|B7Z9A0_HUMAN;tr|A0A0A0MS51|A0A0A0MS51_HUMAN;tr|B7Z992|B7Z992_HUMAN;tr|B7Z4U6|B7Z4U6_HUMAN;tr|B7Z2X4|B7Z2X4_HUMAN;tr|Q5T0I0|Q5T0I0_HUMAN;tr|A0A286ZIC1|A0A286ZIC1_PIG;tr|A0A286ZSM7|A0A286ZSM7_PIG;tr|A0A287A6P1|A0A287A6P1_PIG;sp|P20305|GELS_PIG;tr|A0A287AMB2|A0A287AMB2_PIG	3	0.0088538	46.73	0	0	0	0	0	0	0	0	0	0	0	0	0	0	0	0	0	0	0	0	0	0	0	0	0	0	2701800	0	0
AGKPVICATQMLESMIK	sp|P14618|KPYM_HUMAN	KPYM_HUMAN	sp|P14618|KPYM_HUMAN;tr|V9HWB8|V9HWB8_HUMAN;tr|B4DNK4|B4DNK4_HUMAN;tr|Q8WUW7|Q8WUW7_HUMAN;tr|A0A024R5Z9|A0A024R5Z9_HUMAN;tr|B4DRT3|B4DRT3_HUMAN;tr|H3BTN5|H3BTN5_HUMAN;tr|Q504U3|Q504U3_HUMAN;tr|H3BR70|H3BR70_HUMAN;tr|F1SHL9|F1SHL9_PIG	2;3	3.6097e-06	98.507	0	0	0	0	0	0	0	0	0	0	0	0	0	0	0	2734400	0	0	0	2401600	6659000	5650500	0	0	24003000	16018000	24070000	0	97964000
AGLELGAEPETIVNSGLISPEGLAIDHIR	tr|A0A0A0MTL9|A0A0A0MTL9_HUMAN	A0A0A0MTL9_HUMAN	tr|A0A0A0MTL9|A0A0A0MTL9_HUMAN;sp|Q14112|NID2_HUMAN;tr|Q8IV28|Q8IV28_HUMAN;tr|A0A087WZP6|A0A087WZP6_HUMAN;tr|H0YJV3|H0YJV3_HUMAN;tr|B4DPX8|B4DPX8_HUMAN	3	3.7703e-10	65.581	0	0	0	0	0	0	0	0	0	0	0	0	0	0	0	0	0	0	0	0	0	0	0	0	0	0	0	0	6844000
AGLNSLEAVK	tr|B4DVY2|B4DVY2_HUMAN	B4DVY2_HUMAN	tr|B4DVY2|B4DVY2_HUMAN;tr|V9HW56|V9HW56_HUMAN;sp|P67937|TPM4_PIG;sp|P67936|TPM4_HUMAN;tr|B4DTB1|B4DTB1_HUMAN	1;2	3.6013e-08	158.76	0	0	0	0	0	0	0	0	0	0	0	0	0	0	0	0	0	0	0	0	0	0	0	0	0	0	0	0	0
AGLQFPVGR	tr|F2Z5P1|F2Z5P1_PIG	F2Z5P1_PIG	tr|F2Z5P1|F2Z5P1_PIG;tr|B1PEY3|B1PEY3_PIG;sp|Q71UI9|H2AV_HUMAN;sp|P0C0S5|H2AZ_HUMAN;tr|C9J0D1|C9J0D1_HUMAN;tr|B2R5B6|B2R5B6_HUMAN;tr|V9GZN0|V9GZN0_HUMAN	2	0.0011118	144.83	0	0	0	0	0	0	6450900	32731000	0	31395000	0	0	0	0	49494000	80463000	71143000	0	18055000	57448000	184930000	44533000	47903000	27354000	187430000	108120000	98433000	15772000	105850000
AGLQVYNK	tr|E9PNW4|E9PNW4_HUMAN	E9PNW4_HUMAN	tr|E9PNW4|E9PNW4_HUMAN;tr|Q6FHM9|Q6FHM9_HUMAN;sp|P13987|CD59_HUMAN;tr|E9PR17|E9PR17_HUMAN	2	0.036381	66.087	0	0	0	0	0	0	0	0	0	0	0	0	0	0	0	0	0	0	0	0	0	0	0	0	14653000	0	0	0	0
AGLSSGFIGCVR	tr|A0A024RAB6|A0A024RAB6_HUMAN	A0A024RAB6_HUMAN	tr|A0A024RAB6|A0A024RAB6_HUMAN;sp|P98160|PGBM_HUMAN;tr|Q59EG0|Q59EG0_HUMAN;tr|Q2VPA1|Q2VPA1_HUMAN	2	0.00013681	114.86	0	0	0	0	0	0	0	0	0	0	0	0	0	0	3587200	8594700	10622000	0	2270400	5436100	19736000	8348100	7110200	0	18644000	24829000	17620000	2954200	24193000
AGLVGPEFHEK	sp|Q15149|PLEC_HUMAN	PLEC_HUMAN	sp|Q15149|PLEC_HUMAN;tr|D3DWL0|D3DWL0_HUMAN	3	0.019515	33.1	0	0	0	0	0	0	0	0	0	0	0	0	0	0	2483200	2631000	0	0	0	0	8729400	0	2740900	0	0	0	0	0	0
AGNFYVPAEPK	sp|P18124|RL7_HUMAN	RL7_HUMAN	sp|P18124|RL7_HUMAN;tr|A0A024R814|A0A024R814_HUMAN;tr|A8MUD9|A8MUD9_HUMAN;tr|A0A287A8T0|A0A287A8T0_PIG;tr|C9JIJ5|C9JIJ5_HUMAN;tr|C9JZ88|C9JZ88_HUMAN	2	0.0082996	71.349	0	0	0	0	0	0	0	0	0	0	0	0	0	0	0	7227500	0	0	0	7024800	12541000	0	2972700	0	0	10353000	9824000	2030000	11799000
AGNLGGGVVTIER	tr|K7EJT5|K7EJT5_HUMAN	K7EJT5_HUMAN	tr|K7EJT5|K7EJT5_HUMAN;tr|K7EP65|K7EP65_HUMAN;tr|K7EKS7|K7EKS7_HUMAN;tr|K7ELC4|K7ELC4_HUMAN;tr|K7EMH1|K7EMH1_HUMAN;tr|K7ERI7|K7ERI7_HUMAN;tr|Q7Z4W8|Q7Z4W8_HUMAN;sp|P67985|RL22_PIG;sp|P35268|RL22_HUMAN	2	9.438e-05	100.72	0	0	0	0	0	0	0	0	0	0	0	0	0	0	3030100	6079900	5388300	0	0	5582700	15135000	6256700	2741500	0	13846000	11079000	9699100	2515100	11052000
AGNNMLLVGVHGPR	sp|P21333|FLNA_HUMAN	FLNA_HUMAN	sp|P21333|FLNA_HUMAN;tr|Q5HY54|Q5HY54_HUMAN;tr|Q60FE6|Q60FE6_HUMAN;tr|Q60FE5|Q60FE5_HUMAN;tr|A6NDY9|A6NDY9_HUMAN;tr|A0A087WWY3|A0A087WWY3_HUMAN;tr|Q8TES4|Q8TES4_HUMAN;tr|Q6NXF2|Q6NXF2_HUMAN;tr|Q96C61|Q96C61_HUMAN;tr|Q86TQ3|Q86TQ3_HUMAN	2;3	0.00015703	87.719	0	0	0	0	0	0	0	0	0	0	0	0	0	0	15247000	5709400	17823000	0	6684300	13657000	7934000	20160000	1502200	700840	43794000	36102000	31161000	9276000	92168000
AGNSQGDFYIR	tr|Q96TF5|Q96TF5_HUMAN	Q96TF5_HUMAN	tr|Q96TF5|Q96TF5_HUMAN;tr|A0A024R5G1|A0A024R5G1_HUMAN;sp|O95967|FBLN4_HUMAN;tr|E9PRU1|E9PRU1_HUMAN;tr|Q6FH22|Q6FH22_HUMAN;tr|Q9H3D5|Q9H3D5_HUMAN;tr|B2RCM5|B2RCM5_HUMAN;tr|F1RU22|F1RU22_PIG;tr|Q59GI8|Q59GI8_HUMAN;tr|A0A287BIU2|A0A287BIU2_PIG;tr|H0YET5|H0YET5_HUMAN;tr|H0YEU0|H0YEU0_HUMAN;tr|E9PI47|E9PI47_HUMAN;tr|H0YCR9|H0YCR9_HUMAN	2	4.6856e-05	128.86	0	0	0	0	0	0	0	0	0	0	0	0	0	0	4419700	7092900	9112000	0	0	0	0	0	0	0	0	0	0	0	0
AGPGTLSVTIEGPSK	sp|O75369|FLNB_HUMAN	FLNB_HUMAN	sp|O75369|FLNB_HUMAN;tr|A0A024R321|A0A024R321_HUMAN;tr|Q68CT4|Q68CT4_HUMAN;tr|E7EN95|E7EN95_HUMAN;tr|A0A287BGW3|A0A287BGW3_PIG;tr|A0A286ZPG4|A0A286ZPG4_PIG;tr|A0A287BLE0|A0A287BLE0_PIG;tr|F1SGJ3|F1SGJ3_PIG	2	5.4409e-18	131.17	0	0	0	0	0	0	0	0	0	0	0	0	0	0	0	3435600	3274700	0	0	2630300	5086400	2574900	0	0	11155000	7380300	7240200	0	10143000
AGPIWDLR	tr|Q05CK9|Q05CK9_HUMAN	Q05CK9_HUMAN	tr|Q05CK9|Q05CK9_HUMAN;tr|A0A287AQG4|A0A287AQG4_PIG;tr|F2Z5D4|F2Z5D4_PIG;tr|B2R8Z8|B2R8Z8_HUMAN;sp|O60506|HNRPQ_HUMAN;tr|B7Z645|B7Z645_HUMAN;tr|A0A287B5C7|A0A287B5C7_PIG;tr|Q59GL1|Q59GL1_HUMAN;tr|Q0VGD6|Q0VGD6_HUMAN;tr|M3V815|M3V815_PIG;tr|B2R7W4|B2R7W4_HUMAN;sp|O43390|HNRPR_HUMAN;tr|B4DT28|B4DT28_HUMAN;tr|I3L693|I3L693_PIG;tr|B4DMB1|B4DMB1_HUMAN;tr|Q6MZS5|Q6MZS5_HUMAN	2	0.015772	89.142	0	0	0	0	0	0	0	0	0	0	0	0	0	0	0	0	0	0	0	0	0	0	0	0	8657300	5536500	3431500	0	0
AGQCVIGLQMGTNK	tr|B4DDF4|B4DDF4_HUMAN	B4DDF4_HUMAN	tr|B4DDF4|B4DDF4_HUMAN;tr|B4DUT8|B4DUT8_HUMAN;sp|Q99439|CNN2_HUMAN;tr|Q6FHE4|Q6FHE4_HUMAN;tr|A0A087X271|A0A087X271_HUMAN;tr|Q6FHC3|Q6FHC3_HUMAN;tr|B4DN57|B4DN57_HUMAN;tr|B4DHU5|B4DHU5_HUMAN;tr|I3LUJ5|I3LUJ5_PIG;sp|Q08094|CNN2_PIG;tr|H3BVI6|H3BVI6_HUMAN;tr|A0A087X1X5|A0A087X1X5_HUMAN	2	3.025e-14	132.32	0	0	0	0	0	0	0	0	0	0	0	0	0	0	4284700	0	11424000	0	0	3731700	16476000	12752000	0	0	13406000	20674000	8590300	0	28561000
AGQLSQGAAEEDHGCR	sp|Q9UBG0|MRC2_HUMAN	MRC2_HUMAN	sp|Q9UBG0|MRC2_HUMAN	3	0.00064202	57.148	0	0	0	0	0	0	0	0	0	0	0	0	0	0	1963000	2832700	5085700	0	0	0	13545000	6705900	0	0	24469000	16024000	8259500	1433100	12506000
AGQSAAGAAPGGGVDTR	sp|P21333|FLNA_HUMAN	FLNA_HUMAN	sp|P21333|FLNA_HUMAN;tr|Q5HY54|Q5HY54_HUMAN	2	1.6194e-51	170	0	0	0	0	0	0	0	0	0	0	0	0	0	0	6487500	19120000	24861000	0	5388400	20186000	37361000	27384000	6532500	4917000	63544000	42796000	42532000	12498000	83812000
AGQSVIGLQMGTNK	sp|Q15417|CNN3_HUMAN	CNN3_HUMAN	sp|Q15417|CNN3_HUMAN;tr|F1S543|F1S543_PIG	2	4.5577e-33	166.14	0	0	0	0	0	0	0	0	0	0	0	0	0	0	9490300	12742000	22855000	0	0	6532500	13802000	13674000	3133900	0	24290000	19252000	12978000	3209000	0
AGQVVTIWAAGAGATHSPPTDLVWK	sp|P02545|LMNA_HUMAN	LMNA_HUMAN	sp|P02545|LMNA_HUMAN;tr|W8QEH3|W8QEH3_HUMAN;tr|Q5TCI8|Q5TCI8_HUMAN;tr|B4DFR3|B4DFR3_HUMAN	3	6.4527e-18	88.168	0	0	0	0	0	0	0	0	0	0	0	0	0	0	0	0	5219700	0	0	4155400	14138000	9399300	6158300	2550600	22120000	16296000	8081900	0	0
AGSDGESIGNCPFSQR	tr|Q6FIC5|Q6FIC5_HUMAN	Q6FIC5_HUMAN	tr|Q6FIC5|Q6FIC5_HUMAN;sp|Q9Y696|CLIC4_HUMAN;tr|B4DWC4|B4DWC4_HUMAN;tr|A0A287ADH9|A0A287ADH9_PIG;tr|Q9NVF8|Q9NVF8_HUMAN	2	1.2555e-50	172.92	0	0	0	0	0	0	0	0	0	0	0	0	0	0	0	0	6585800	0	0	0	0	10086000	0	0	30725000	32013000	8366900	4297800	0
AGTGVDNVDLEAATR	sp|O43175|SERA_HUMAN	SERA_HUMAN	sp|O43175|SERA_HUMAN;tr|V9HW79|V9HW79_HUMAN;tr|Q5SZU1|Q5SZU1_HUMAN;tr|B3KSC3|B3KSC3_HUMAN;sp|A5GFY8|SERA_PIG	2	6.9768e-10	110.8	0	0	0	0	0	0	0	0	0	0	0	0	0	0	3840600	9750800	10432000	0	2200700	8512800	28772000	10907000	0	0	27633000	17291000	11507000	3362800	26311000
AGTLDLSLTVQGK	sp|P07996|TSP1_HUMAN	TSP1_HUMAN	sp|P07996|TSP1_HUMAN;tr|A0PJG0|A0PJG0_HUMAN;tr|F1SS26|F1SS26_PIG;CON__Q28194	1;2	3.3932e-67	240.1	0	0	0	0	3979800	1749500	4652200	12329000	0	13896000	2131000	0	0	0	13660000	264730000	567990000	12624000	80673000	231800000	454970000	302810000	68936000	32818000	963090000	878280000	391350000	54448000	807340000
AGTPYTVTLHGEVR	tr|A0A024R884|A0A024R884_HUMAN	A0A024R884_HUMAN	tr|A0A024R884|A0A024R884_HUMAN;tr|Q4LE33|Q4LE33_HUMAN	2;3	0.0004537	74.678	0	0	0	0	0	0	0	0	0	0	0	0	0	0	7414000	8609000	19152000	0	2809000	0	10910000	10384000	9093500	2165400	5006500	21189000	15961000	3842700	28884000
AGTQIENIDEDFR	sp|O43707|ACTN4_HUMAN	ACTN4_HUMAN	sp|O43707|ACTN4_HUMAN;tr|F1RI39|F1RI39_PIG;tr|A0A287AA30|A0A287AA30_PIG;tr|A0A287A4Q7|A0A287A4Q7_PIG;tr|A0A287BAZ5|A0A287BAZ5_PIG;tr|A0A287BQV2|A0A287BQV2_PIG;tr|B4E337|B4E337_HUMAN;tr|F5GXS2|F5GXS2_HUMAN;tr|B4DSX0|B4DSX0_HUMAN;tr|K7EP19|K7EP19_HUMAN;tr|B3W6H4|B3W6H4_HUMAN	2	1.8027e-32	166.93	0	0	0	0	0	0	0	0	0	0	0	0	0	0	0	3708100	7149300	0	1932600	9382000	0	11511000	0	1154800	0	0	0	1457800	8846700
AGTQIENIDEDFRDGLK	sp|O43707|ACTN4_HUMAN	ACTN4_HUMAN	sp|O43707|ACTN4_HUMAN;tr|F1RI39|F1RI39_PIG;tr|A0A287AA30|A0A287AA30_PIG;tr|A0A287A4Q7|A0A287A4Q7_PIG;tr|A0A287BAZ5|A0A287BAZ5_PIG;tr|A0A287BQV2|A0A287BQV2_PIG;tr|B4E337|B4E337_HUMAN;tr|F5GXS2|F5GXS2_HUMAN;tr|B4DSX0|B4DSX0_HUMAN;tr|K7EP19|K7EP19_HUMAN;tr|B3W6H4|B3W6H4_HUMAN	3	1.6832e-52	171.67	0	0	0	0	0	0	0	0	0	0	0	0	0	0	2267900	7988600	8134400	0	0	8512100	14110000	10569000	4817800	0	34778000	28137000	24390000	7222500	35321000
AGTQIENIEEDFR	sp|P12814|ACTN1_HUMAN	ACTN1_HUMAN	sp|P12814|ACTN1_HUMAN;tr|A0A024R694|A0A024R694_HUMAN;tr|Q86TX4|Q86TX4_HUMAN;tr|G3V2N5|G3V2N5_HUMAN;tr|B4DRP5|B4DRP5_HUMAN;tr|F1RU49|F1RU49_PIG;tr|B2R8Y4|B2R8Y4_HUMAN;sp|Q08043|ACTN3_HUMAN;tr|B4DZQ2|B4DZQ2_HUMAN;tr|A0A087WSZ2|A0A087WSZ2_HUMAN;tr|B7Z4V1|B7Z4V1_HUMAN;tr|G3V5M4|G3V5M4_HUMAN;tr|A0A287AU97|A0A287AU97_PIG;tr|G3V380|G3V380_HUMAN;tr|I3LCP0|I3LCP0_PIG;tr|F1RHL9|F1RHL9_PIG;sp|P35609|ACTN2_H…	2	4.4584e-33	196.76	0	0	0	0	0	0	0	0	0	0	0	0	0	0	7155700	18164000	35627000	0	6846900	24030000	48148000	29704000	6392600	5261800	0	22022000	12025000	0	0
AGTQIENIEEDFRDGLK	sp|P12814|ACTN1_HUMAN	ACTN1_HUMAN	sp|P12814|ACTN1_HUMAN;tr|A0A024R694|A0A024R694_HUMAN;tr|Q86TX4|Q86TX4_HUMAN;tr|G3V2N5|G3V2N5_HUMAN;tr|B4DRP5|B4DRP5_HUMAN;tr|G3V5M4|G3V5M4_HUMAN;tr|G3V380|G3V380_HUMAN	2;3	7.8914e-59	222.79	0	0	0	0	0	0	0	0	0	0	0	0	0	0	3755500	18288000	19534000	0	4569000	14994000	25878000	29438000	12012000	8060000	97754000	73773000	67214000	19715000	150170000
AGVAAPATQVAQVTLQSVQR	sp|Q15149|PLEC_HUMAN	PLEC_HUMAN	sp|Q15149|PLEC_HUMAN;tr|E9PMV1|E9PMV1_HUMAN	2;3	7.6854e-52	137.61	0	0	0	0	0	0	0	0	0	0	0	0	0	0	2028100	4206500	5988200	0	0	5900200	6682500	7674200	1592700	1869100	20383000	8955300	8938000	0	15420000
AGVAPLQVK	sp|P21333|FLNA_HUMAN	FLNA_HUMAN	sp|P21333|FLNA_HUMAN;tr|Q5HY54|Q5HY54_HUMAN;tr|Q60FE6|Q60FE6_HUMAN;tr|Q60FE5|Q60FE5_HUMAN;tr|A6NDY9|A6NDY9_HUMAN;tr|A0A087WWY3|A0A087WWY3_HUMAN;tr|Q8TES4|Q8TES4_HUMAN	2	0.0057093	107.43	0	0	0	0	0	0	0	0	0	0	0	0	0	0	0	22237000	28164000	0	7360100	22891000	37324000	31897000	3764000	0	70359000	46712000	28792000	14351000	91589000
AGVDPLVPLR	tr|H7C3G9|H7C3G9_HUMAN	H7C3G9_HUMAN	tr|H7C3G9|H7C3G9_HUMAN;sp|Q9UJ70|NAGK_HUMAN;tr|H0YEB7|H0YEB7_HUMAN;tr|C9JEV6|C9JEV6_HUMAN;tr|H7C1L7|H7C1L7_HUMAN;tr|A0A287B759|A0A287B759_PIG;tr|A0A287AS72|A0A287AS72_PIG;tr|F1SLE3|F1SLE3_PIG;tr|H0YE82|H0YE82_HUMAN	2	0.026424	62.546	0	0	0	0	0	0	0	0	0	0	0	0	0	0	0	1574400	1619500	0	0	1882800	3555000	1568000	0	0	4447300	0	0	0	3810800
AGVLAHLEEER	sp|P35579|MYH9_HUMAN	MYH9_HUMAN	sp|P35579|MYH9_HUMAN;tr|A0A024R1N1|A0A024R1N1_HUMAN;tr|Q86XU5|Q86XU5_HUMAN;tr|B4E3S1|B4E3S1_HUMAN;sp|P35580|MYH10_HUMAN	2;3	8.184e-15	161.76	0	0	0	0	0	0	0	0	0	0	0	0	0	0	37132000	81484000	87468000	0	23166000	63601000	115710000	84203000	37752000	20630000	155860000	133620000	87556000	32338000	210180000
AGVLAHLEEERDLK	sp|P35579|MYH9_HUMAN	MYH9_HUMAN	sp|P35579|MYH9_HUMAN;tr|A0A024R1N1|A0A024R1N1_HUMAN;tr|Q86XU5|Q86XU5_HUMAN;tr|B4E3S1|B4E3S1_HUMAN;sp|P35580|MYH10_HUMAN	3	7.3432e-07	105.19	0	0	0	0	0	0	0	0	0	0	0	0	0	0	0	0	0	0	0	0	0	0	0	0	26291000	0	19147000	962050	0
AGVMGPPGSR	tr|I3L781|I3L781_PIG	I3L781_PIG	tr|I3L781|I3L781_PIG;tr|F1SFA7|F1SFA7_PIG;tr|A0A087WTA8|A0A087WTA8_HUMAN;sp|P08123|CO1A2_HUMAN	2	0.0052391	135.83	0	0	0	0	0	0	0	0	0	0	0	0	0	0	0	0	0	0	0	0	0	0	0	0	0	0	0	0	0
AGVNTVTTLVENK	tr|A0A287BM53|A0A287BM53_PIG	A0A287BM53_PIG	tr|A0A287BM53|A0A287BM53_PIG;sp|P62424|RL7A_HUMAN;tr|A0A286ZQA5|A0A286ZQA5_PIG;tr|Q5T8U3|Q5T8U3_HUMAN;tr|Q9BY74|Q9BY74_HUMAN;tr|Q5T8U2|Q5T8U2_HUMAN;sp|Q29375|RL7A_PIG;tr|A0A287BIE2|A0A287BIE2_PIG	2	1.7966e-12	129.89	0	0	0	0	0	0	0	0	0	0	0	0	0	0	3722800	7476100	7819100	0	0	9418600	19658000	8637800	2492000	0	20296000	12849000	10377000	1768000	13531000
AGVNTVTTLVENKK	tr|A0A287BM53|A0A287BM53_PIG	A0A287BM53_PIG	tr|A0A287BM53|A0A287BM53_PIG;sp|P62424|RL7A_HUMAN;tr|A0A286ZQA5|A0A286ZQA5_PIG;tr|Q5T8U3|Q5T8U3_HUMAN;tr|Q9BY74|Q9BY74_HUMAN;tr|Q5T8U2|Q5T8U2_HUMAN;sp|Q29375|RL7A_PIG;tr|A0A287BIE2|A0A287BIE2_PIG	3	0.010725	44.968	0	0	0	0	0	0	0	0	0	0	0	0	0	0	0	0	0	0	0	0	0	0	0	0	13916000	7313000	4609000	0	9591800
AGVSFSGHR	sp|Q16643|DREB_HUMAN	DREB_HUMAN	sp|Q16643|DREB_HUMAN;tr|D6RFI1|D6RFI1_HUMAN;tr|D6R9W4|D6R9W4_HUMAN;tr|A0A287A0I8|A0A287A0I8_PIG	2	0.0226	75.738	0	0	0	0	0	0	0	0	0	0	0	0	0	0	0	0	0	0	0	0	0	0	0	0	0	0	0	0	0
AGVVGPELHEQLLSAEK	sp|Q15149|PLEC_HUMAN	PLEC_HUMAN	sp|Q15149|PLEC_HUMAN;tr|D3DWL0|D3DWL0_HUMAN	3	2.6944e-05	80.361	0	0	0	0	0	0	0	0	0	0	0	0	0	0	0	5229400	4978400	0	0	6290100	12471000	13590000	0	2605000	0	20631000	19265000	2593300	0
AGYIIPLQGPGLTTTESR	sp|P10253|LYAG_HUMAN	LYAG_HUMAN	sp|P10253|LYAG_HUMAN;tr|A0A024R8Q1|A0A024R8Q1_HUMAN	2	0.00024624	68.44	0	0	0	0	0	0	0	0	0	0	0	0	0	0	0	0	0	0	0	0	3135400	1626000	0	0	2858400	2577800	2063600	0	3114400
AGYQSTLTR	sp|P35555|FBN1_HUMAN	FBN1_HUMAN	sp|P35555|FBN1_HUMAN;tr|Q75N88|Q75N88_HUMAN	2	0.0042183	133.68	0	0	0	0	0	0	0	0	0	0	0	0	0	0	8762800	17609000	19252000	0	4048000	19322000	49548000	28272000	0	0	75135000	54952000	47086000	0	71736000
AHDGGIYAISWSPDSTHLLSASGDK	tr|V9HWG7|V9HWG7_HUMAN	V9HWG7_HUMAN	tr|V9HWG7|V9HWG7_HUMAN;tr|Q53GN4|Q53GN4_HUMAN;sp|O75083|WDR1_HUMAN;tr|Q59ER5|Q59ER5_HUMAN;tr|Q53H17|Q53H17_HUMAN;tr|B3KXN4|B3KXN4_HUMAN;tr|K9IVR7|K9IVR7_PIG;tr|B4DY05|B4DY05_HUMAN	3;4	8.8768e-42	117.43	0	0	0	0	0	0	0	0	0	0	0	0	0	0	0	2679100	11263000	0	0	7515400	18368000	8151600	0	0	29659000	17951000	7035900	3117100	22579000
AHEILPNLVCCSAK	tr|Q53HU0|Q53HU0_HUMAN	Q53HU0_HUMAN	tr|Q53HU0|Q53HU0_HUMAN;sp|P50990|TCPQ_HUMAN;tr|Q7Z759|Q7Z759_HUMAN;tr|H7C4C8|H7C4C8_HUMAN	3	0.0010049	76.759	0	0	0	0	0	0	0	0	0	0	0	0	0	0	0	0	0	0	0	0	0	0	0	0	0	3118200	0	0	0
AHEPTYFTVDCAEAGQGDVSIGIK	sp|P21333|FLNA_HUMAN	FLNA_HUMAN	sp|P21333|FLNA_HUMAN;tr|Q5HY54|Q5HY54_HUMAN;tr|Q60FE6|Q60FE6_HUMAN;tr|Q60FE5|Q60FE5_HUMAN;tr|A6NDY9|A6NDY9_HUMAN;tr|A0A087WWY3|A0A087WWY3_HUMAN	3	2.2349e-80	137.64	0	0	0	0	0	0	0	0	0	0	0	0	0	0	0	19080000	12031000	0	0	12967000	40335000	16598000	5822800	0	69997000	76668000	26241000	0	70159000
AHGGYSVFAGVGER	tr|Q0QEN7|Q0QEN7_HUMAN	Q0QEN7_HUMAN	tr|Q0QEN7|Q0QEN7_HUMAN;tr|V9HW31|V9HW31_HUMAN;sp|P06576|ATPB_HUMAN;tr|F1SLA0|F1SLA0_PIG;tr|K7GLT8|K7GLT8_PIG;tr|H0YH81|H0YH81_HUMAN;tr|A0A287BET3|A0A287BET3_PIG;tr|F8W079|F8W079_HUMAN;tr|F8W0P7|F8W0P7_HUMAN;tr|H0YI37|H0YI37_HUMAN	3	0.0010065	59.227	0	0	0	0	0	0	0	0	0	0	0	0	0	0	0	0	0	0	0	0	0	0	0	0	0	0	0	0	0
AHGPGLEGGLVGKPAEFTIDTK	sp|O75369|FLNB_HUMAN	FLNB_HUMAN	sp|O75369|FLNB_HUMAN;tr|A0A024R321|A0A024R321_HUMAN;tr|Q68CT4|Q68CT4_HUMAN;tr|E7EN95|E7EN95_HUMAN;tr|A0A287BGW3|A0A287BGW3_PIG;tr|A0A286ZPG4|A0A286ZPG4_PIG;tr|A0A287BLE0|A0A287BLE0_PIG;tr|F1SGJ3|F1SGJ3_PIG;tr|A0A287AHQ3|A0A287AHQ3_PIG	4	0.00033326	59.469	0	0	0	0	0	0	0	0	0	0	0	0	0	0	0	0	0	0	0	0	0	0	0	0	4008200	2527500	0	0	5088900
AHGQDLGTAGSCLR	sp|P02462|CO4A1_HUMAN	CO4A1_HUMAN	sp|P02462|CO4A1_HUMAN;tr|A9LSU1|A9LSU1_HUMAN;tr|Q59F15|Q59F15_HUMAN	3	0.0033994	55.885	0	0	0	0	0	0	0	0	0	0	0	0	0	0	0	0	0	0	0	0	0	4557100	0	3612600	0	0	0	0	0
AHIANPSGASTECFVTDNADGTYQVEYTPFEK	sp|O75369|FLNB_HUMAN	FLNB_HUMAN	sp|O75369|FLNB_HUMAN;tr|A0A024R321|A0A024R321_HUMAN;tr|Q68CT4|Q68CT4_HUMAN;tr|E7EN95|E7EN95_HUMAN;tr|A0A287BGW3|A0A287BGW3_PIG;tr|A0A286ZPG4|A0A286ZPG4_PIG;tr|A0A287BLE0|A0A287BLE0_PIG;tr|F1SGJ3|F1SGJ3_PIG;tr|A0A287AHQ3|A0A287AHQ3_PIG	3	7.1927e-45	99.987	0	0	0	0	0	0	0	0	0	0	0	0	0	0	0	0	0	0	0	0	5102700	0	0	0	6003100	7033600	0	0	8451600
AHIAQLCEK	tr|I3LGD4|I3LGD4_PIG	I3LGD4_PIG	tr|I3LGD4|I3LGD4_PIG;tr|C0MHR2|C0MHR2_PIG;sp|Q00610|CLH1_HUMAN;tr|A0A087WVQ6|A0A087WVQ6_HUMAN;tr|A4FU99|A4FU99_HUMAN	2	0.0037873	134.48	0	0	0	0	0	0	0	0	0	0	0	0	0	0	0	8310700	9738800	0	1608100	11767000	25011000	16468000	0	0	27252000	20174000	16684000	4845600	25440000
AHLGTALK	tr|F2Z512|F2Z512_PIG	F2Z512_PIG	tr|F2Z512|F2Z512_PIG;tr|A8K517|A8K517_HUMAN;sp|Q6SA96|RS23_PIG;sp|P62266|RS23_HUMAN;tr|D6RD47|D6RD47_HUMAN;tr|I3LMI4|I3LMI4_PIG;tr|D6RDJ2|D6RDJ2_HUMAN;tr|D6RIX0|D6RIX0_HUMAN;tr|D6R9I7|D6R9I7_HUMAN;tr|A0A286ZS50|A0A286ZS50_PIG;tr|A0A286ZLV4|A0A286ZLV4_PIG;tr|A0A287BFU5|A0A287BFU5_PIG	2	0.031805	71.296	0	0	0	0	0	0	0	0	0	0	0	0	0	0	0	0	0	0	0	0	0	0	0	0	0	0	5726000	0	0
AHLLADMAHISGLVAAK	tr|B4DW25|B4DW25_HUMAN	B4DW25_HUMAN	tr|B4DW25|B4DW25_HUMAN;sp|P34897|GLYM_HUMAN;tr|V9HW06|V9HW06_HUMAN;tr|Q53ET4|Q53ET4_HUMAN;tr|Q5HYG8|Q5HYG8_HUMAN;tr|B4DJQ3|B4DJQ3_HUMAN;tr|A0A024RB99|A0A024RB99_HUMAN;tr|B4E1G2|B4E1G2_HUMAN;tr|B4DJ63|B4DJ63_HUMAN;tr|A0A287BKR2|A0A287BKR2_PIG;tr|Q5BJF5|Q5BJF5_HUMAN;tr|B4DP88|B4DP88_HUMAN;tr|B4DWA7|B4DWA7_HUMAN;tr|B4DLV4|B4DLV4_HUMAN;tr|G3V4W5|G3V4W5_HUMAN;tr|G3V2Y4|G3V2Y4_HUMAN;tr|H0YIZ0|H0YIZ0_HU…	3	0.010984	32.917	0	0	0	0	0	0	0	0	0	0	0	0	0	0	0	0	0	0	0	0	0	0	0	0	3795400	0	0	0	0
AHLVAVFNEYQR	tr|B4DPJ2|B4DPJ2_HUMAN	B4DPJ2_HUMAN	tr|B4DPJ2|B4DPJ2_HUMAN;tr|Q5T0G8|Q5T0G8_HUMAN;sp|P50995|ANX11_HUMAN;tr|Q6ICS0|Q6ICS0_HUMAN;tr|Q59EP1|Q59EP1_HUMAN;tr|F1S2E2|F1S2E2_PIG;tr|H0Y6E1|H0Y6E1_HUMAN	3	0.0050779	84.658	0	0	0	0	0	0	0	0	0	0	0	0	0	0	0	0	0	0	0	0	0	0	0	0	0	0	0	0	0
AHMGMFTELAILYSK	tr|I3LGD4|I3LGD4_PIG	I3LGD4_PIG	tr|I3LGD4|I3LGD4_PIG;tr|C0MHR2|C0MHR2_PIG;sp|Q00610|CLH1_HUMAN;tr|A0A087WVQ6|A0A087WVQ6_HUMAN;tr|J3KS13|J3KS13_HUMAN;tr|A0A087WV74|A0A087WV74_HUMAN;tr|B7Z2Y4|B7Z2Y4_HUMAN;tr|A0A087WXH4|A0A087WXH4_HUMAN	3	0.011847	41.967	0	0	0	0	0	0	0	0	0	0	0	0	0	0	0	0	0	0	0	0	0	0	0	0	0	0	0	0	9542000
AHNQDLGLAGSCLAR	tr|A0A024RDW8|A0A024RDW8_HUMAN	A0A024RDW8_HUMAN	tr|A0A024RDW8|A0A024RDW8_HUMAN;sp|P08572|CO4A2_HUMAN;tr|B4DH43|B4DH43_HUMAN;tr|F1RLL9|F1RLL9_PIG	3	0.025133	39.517	0	0	0	0	0	0	0	0	0	0	0	0	0	0	0	0	0	0	0	0	0	0	0	0	0	0	0	0	0
AHQVVEDGYEFFAK	tr|V9HW04|V9HW04_HUMAN	V9HW04_HUMAN	tr|V9HW04|V9HW04_HUMAN;sp|P62140|PP1B_HUMAN;sp|P61292|PP1B_PIG;tr|B7ZB67|B7ZB67_HUMAN;tr|B4DJ75|B4DJ75_HUMAN;tr|C4TNW6|C4TNW6_HUMAN;tr|B4DNE3|B4DNE3_HUMAN;tr|A0A286ZL42|A0A286ZL42_PIG;sp|P62136|PP1A_HUMAN;tr|Q2EHH8|Q2EHH8_PIG;tr|B3KXM2|B3KXM2_HUMAN;tr|Q2EHH7|Q2EHH7_PIG;tr|F1RNL4|F1RNL4_PIG;tr|F8W0W8|F8W0W8_HUMAN;sp|P36873|PP1G_HUMAN;tr|A0A024RBP2|A0A024RBP2_HUMAN;tr|F8VYE8|F8VYE8_HUMAN;tr|Q9UPN1|…	2;3	3.2437e-14	131.43	0	0	0	0	0	0	0	0	0	0	0	0	0	0	1284400	6473900	8208500	0	934230	7244100	13369000	9518700	0	0	19227000	13364000	10235000	1021900	16045000
AHSIQIMK	tr|M0R0P7|M0R0P7_HUMAN	M0R0P7_HUMAN	tr|M0R0P7|M0R0P7_HUMAN;tr|M0R3D6|M0R3D6_HUMAN;tr|M0R1A7|M0R1A7_HUMAN;tr|F1S935|F1S935_PIG;tr|M0R117|M0R117_HUMAN;tr|B4DM74|B4DM74_HUMAN;tr|B2R4C0|B2R4C0_HUMAN;sp|Q02543|RL18A_HUMAN;tr|A0A287APR1|A0A287APR1_PIG;tr|B4DM94|B4DM94_HUMAN;tr|B4DUV3|B4DUV3_HUMAN;tr|Q53HD3|Q53HD3_HUMAN;tr|Q76N54|Q76N54_HUMAN	2	0.023526	50.127	0	0	0	0	0	0	0	0	0	0	0	0	0	0	0	0	1556300	0	1190800	0	0	0	0	0	0	0	5307200	0	0
AHSSMVGVNLPQK	tr|V9HWF4|V9HWF4_HUMAN	V9HWF4_HUMAN	tr|V9HWF4|V9HWF4_HUMAN;sp|P00558|PGK1_HUMAN;tr|B4E1H9|B4E1H9_HUMAN;sp|Q6RI85|PGK2_PIG	2;3	3.0276e-07	119.22	0	0	0	0	0	0	0	0	0	0	0	0	0	0	0	0	4293400	0	2465600	0	4241300	2854600	0	0	21846000	10820000	0	0	37255000
AHTMTDDVTFWK	tr|I3LGD4|I3LGD4_PIG	I3LGD4_PIG	tr|I3LGD4|I3LGD4_PIG;tr|C0MHR2|C0MHR2_PIG;sp|Q00610|CLH1_HUMAN;tr|A0A087WVQ6|A0A087WVQ6_HUMAN;tr|J3KSQ2|J3KSQ2_HUMAN	2	0.001003	96.89	0	0	0	0	0	0	0	0	0	0	0	0	0	0	0	0	0	0	0	0	0	0	0	0	3348400	0	0	0	0
AHVIVMAATNRPNSIDPALR	tr|V9HW80|V9HW80_HUMAN	V9HW80_HUMAN	tr|V9HW80|V9HW80_HUMAN;sp|P55072|TERA_HUMAN;tr|F1SIH8|F1SIH8_PIG;tr|A0A286ZUM8|A0A286ZUM8_PIG;sp|P03974|TERA_PIG;tr|A0A286ZSB5|A0A286ZSB5_PIG;tr|Q96IF9|Q96IF9_HUMAN;tr|Q0IIN5|Q0IIN5_HUMAN;tr|Q9HAP1|Q9HAP1_HUMAN	3	0.0032846	41.422	0	0	0	0	0	0	0	0	0	0	0	0	0	0	0	0	0	0	0	0	0	0	0	0	5322000	0	0	0	5620700
AHVVPCFDASK	sp|P21333|FLNA_HUMAN	FLNA_HUMAN	sp|P21333|FLNA_HUMAN;tr|Q5HY54|Q5HY54_HUMAN;tr|Q60FE6|Q60FE6_HUMAN;tr|Q60FE5|Q60FE5_HUMAN;tr|A6NDY9|A6NDY9_HUMAN;tr|A0A087WWY3|A0A087WWY3_HUMAN	2;3	0.00035407	101.65	0	0	0	0	0	0	0	0	0	0	0	0	0	0	6749700	18800000	24834000	0	3678100	28916000	81273000	33645000	0	0	132380000	64532000	43665000	11041000	97878000
AHYDDIASR	tr|A0A287AC61|A0A287AC61_PIG	A0A287AC61_PIG	tr|A0A287AC61|A0A287AC61_PIG;tr|A0A287ATX1|A0A287ATX1_PIG;tr|A0A287AYX6|A0A287AYX6_PIG;tr|I3LVS6|I3LVS6_PIG;tr|A0A286ZKZ0|A0A286ZKZ0_PIG;tr|I3LFL9|I3LFL9_PIG;tr|A0A287AWH1|A0A287AWH1_PIG;tr|A0A287BG86|A0A287BG86_PIG;tr|A0A287A4P2|A0A287A4P2_PIG;tr|I3LDK1|I3LDK1_PIG	2	3.6699e-09	182.73	0	0	0	0	0	0	0	0	0	0	0	0	53676000	0	0	0	0	0	0	0	0	0	0	0	0	0	0	0	0
AIADTGANVVVTGGK	tr|Q53HU0|Q53HU0_HUMAN	Q53HU0_HUMAN	tr|Q53HU0|Q53HU0_HUMAN;sp|P50990|TCPQ_HUMAN;tr|Q7Z759|Q7Z759_HUMAN;tr|I3LCA2|I3LCA2_PIG;tr|H7C4C8|H7C4C8_HUMAN	2	2.4167e-05	100.55	0	0	0	0	0	0	0	0	0	0	0	0	0	0	2293500	4660000	5630200	0	1021700	3995000	10274000	5565600	0	0	13458000	8362600	6592600	0	12255000
AIAELGIYPAVDPLDSTSR	tr|Q0QEN7|Q0QEN7_HUMAN	Q0QEN7_HUMAN	tr|Q0QEN7|Q0QEN7_HUMAN;tr|V9HW31|V9HW31_HUMAN;sp|P06576|ATPB_HUMAN;tr|F1SLA0|F1SLA0_PIG;tr|K7GLT8|K7GLT8_PIG;tr|H0YH81|H0YH81_HUMAN;tr|A0A287BET3|A0A287BET3_PIG	2	2.4803e-06	86.028	0	0	0	0	0	0	0	0	0	1101100	0	0	0	0	0	0	0	0	0	1812600	5592700	3367600	0	0	7500000	4064300	3787300	0	0
AIANECQANFISIK	tr|V9HW80|V9HW80_HUMAN	V9HW80_HUMAN	tr|V9HW80|V9HW80_HUMAN;sp|P55072|TERA_HUMAN;tr|F1SIH8|F1SIH8_PIG;tr|A0A286ZUM8|A0A286ZUM8_PIG;sp|P03974|TERA_PIG;tr|A0A286ZSB5|A0A286ZSB5_PIG;tr|Q96IF9|Q96IF9_HUMAN;tr|Q0IIN5|Q0IIN5_HUMAN;tr|Q9NTC4|Q9NTC4_HUMAN;tr|Q9HAP0|Q9HAP0_HUMAN	2	6.4066e-07	112.13	0	0	0	0	0	0	0	0	0	0	0	0	0	0	0	0	0	0	0	0	0	0	0	0	0	8098100	8662800	0	10578000
AIAVTVQEMVTK	sp|Q9Y490|TLN1_HUMAN	TLN1_HUMAN	sp|Q9Y490|TLN1_HUMAN;tr|A0A287BLY8|A0A287BLY8_PIG	2	0.0020246	81.865	0	0	0	0	0	0	0	0	0	0	0	0	0	0	0	1355900	2229000	0	1403000	0	4304800	2640700	0	0	6658800	5574000	4049700	0	14638000
AIDLFTDAIK	tr|H7C3I1|H7C3I1_HUMAN	H7C3I1_HUMAN	tr|H7C3I1|H7C3I1_HUMAN;tr|F6VDH7|F6VDH7_HUMAN;tr|Q3KNR6|Q3KNR6_HUMAN;sp|Q8IZP2|ST134_HUMAN;tr|A0A087X1H6|A0A087X1H6_HUMAN;tr|Q1XBU6|Q1XBU6_HUMAN;tr|B7ZA40|B7ZA40_HUMAN;tr|Q0IJ56|Q0IJ56_HUMAN;tr|B4E0U6|B4E0U6_HUMAN;tr|A0A287B8B1|A0A287B8B1_PIG;tr|F1SRB9|F1SRB9_PIG;sp|Q8NFI4|F10A5_HUMAN;sp|P50502|F10A1_HUMAN;tr|D6W507|D6W507_HUMAN	2	0.01558	85.676	0	0	0	0	0	0	0	0	0	0	0	0	0	0	0	0	1930500	0	0	2000000	3545900	1807000	0	0	3440400	4287000	2107400	0	3673100
AIEAVAISPWK	sp|Q9H4A4|AMPB_HUMAN	AMPB_HUMAN	sp|Q9H4A4|AMPB_HUMAN;tr|A6NKB8|A6NKB8_HUMAN;tr|Q7RU04|Q7RU04_HUMAN	2	0.0065748	85.731	0	0	0	0	0	0	0	0	0	0	0	0	0	0	0	0	0	0	0	0	2042600	0	0	0	0	0	0	0	0
AIEINPDSAQPYK	tr|H7C3I1|H7C3I1_HUMAN	H7C3I1_HUMAN	tr|H7C3I1|H7C3I1_HUMAN;tr|F6VDH7|F6VDH7_HUMAN;tr|Q3KNR6|Q3KNR6_HUMAN;sp|Q8IZP2|ST134_HUMAN;tr|A0A087X1H6|A0A087X1H6_HUMAN;tr|Q1XBU6|Q1XBU6_HUMAN;tr|B7ZA40|B7ZA40_HUMAN;tr|Q0IJ56|Q0IJ56_HUMAN;tr|B4E0U6|B4E0U6_HUMAN;tr|A0A287B8B1|A0A287B8B1_PIG;tr|F1SRB9|F1SRB9_PIG;sp|Q8NFI4|F10A5_HUMAN;sp|P50502|F10A1_HUMAN	2	0.0034369	72.006	0	0	0	0	0	0	0	0	0	0	0	0	0	0	0	0	0	0	0	0	0	0	0	0	0	0	1959000	0	3743000
AIEPPPLDAVIEAEHTLR	sp|Q08211|DHX9_HUMAN	DHX9_HUMAN	sp|Q08211|DHX9_HUMAN;tr|K7GND3|K7GND3_PIG;tr|F1S666|F1S666_PIG;tr|B3KU66|B3KU66_HUMAN	3	8.0266e-05	64.52	0	0	0	0	0	0	0	0	0	0	0	0	0	0	991750	0	5317900	0	1211300	4495600	0	0	0	0	0	0	5832200	0	0
AIEQSIEQEEGLNR	tr|H3BT82|H3BT82_HUMAN	H3BT82_HUMAN	tr|H3BT82|H3BT82_HUMAN;tr|I3LIF3|I3LIF3_PIG;sp|P61266|STX1B_HUMAN	2	0.0073636	56.094	0	0	0	0	0	0	0	0	0	0	0	0	0	0	0	0	0	0	0	0	0	0	0	0	0	0	0	0	0
AIFATQR	tr|Q53ER0|Q53ER0_HUMAN	Q53ER0_HUMAN	tr|Q53ER0|Q53ER0_HUMAN;tr|A8K6K7|A8K6K7_HUMAN;sp|P13807|GYS1_HUMAN;tr|B7Z806|B7Z806_HUMAN;tr|B7Z6I6|B7Z6I6_HUMAN;tr|F1RIP1|F1RIP1_PIG;tr|A0A287A291|A0A287A291_PIG;tr|B7Z255|B7Z255_HUMAN;tr|A0A287B8F4|A0A287B8F4_PIG	2	0.022674	91.14	0	0	0	0	0	0	0	0	0	0	0	0	0	0	0	0	25325000	0	0	0	34633000	0	0	0	0	0	0	0	0
AIFQTIQNR	tr|A0A287ASM1|A0A287ASM1_PIG	A0A287ASM1_PIG	tr|A0A287ASM1|A0A287ASM1_PIG;tr|A0A287A5B3|A0A287A5B3_PIG;sp|O95373|IPO7_HUMAN;tr|A0A287AJI2|A0A287AJI2_PIG;tr|A0A287B2B4|A0A287B2B4_PIG;tr|I3LDM3|I3LDM3_PIG;tr|B3KQG6|B3KQG6_HUMAN;tr|B3KNG9|B3KNG9_HUMAN	2	0.033201	66.429	0	0	0	0	0	0	0	0	0	0	0	0	0	0	0	0	0	0	0	0	0	0	0	0	6922800	0	0	0	0
AIGGGLSSVGGGSSTIK	tr|B4DRR0|B4DRR0_HUMAN	B4DRR0_HUMAN	tr|B4DRR0|B4DRR0_HUMAN;tr|A8K2I0|A8K2I0_HUMAN;sp|P02538|K2C6A_HUMAN;CON__P02538;tr|B4DRU6|B4DRU6_HUMAN;tr|B4DWU6|B4DWU6_HUMAN	2	0.00016022	87.001	2397000	0	0	0	0	0	0	0	0	3326000	11974000	0	0	0	0	0	0	0	0	0	0	0	0	0	0	0	0	0	0
AIGNIELGIR	sp|P46821|MAP1B_HUMAN	MAP1B_HUMAN	sp|P46821|MAP1B_HUMAN;tr|A0A024RAM4|A0A024RAM4_HUMAN;tr|A5D6X1|A5D6X1_HUMAN;tr|Q05BW8|Q05BW8_HUMAN;tr|D6RA32|D6RA32_HUMAN;tr|Q32NB7|Q32NB7_HUMAN;tr|Q86X89|Q86X89_HUMAN;tr|Q6PJD3|Q6PJD3_HUMAN;tr|Q4VBY4|Q4VBY4_HUMAN;tr|A0A286ZJQ4|A0A286ZJQ4_PIG;tr|D6RCL2|D6RCL2_HUMAN;tr|D6RGJ3|D6RGJ3_HUMAN;tr|A0A287BL20|A0A287BL20_PIG	2	0.026424	62.546	0	0	0	0	0	0	0	0	0	0	0	0	0	0	0	2053900	1880400	0	0	0	3925500	0	0	0	0	2534300	0	0	2431300
AIGSASEGAQSSLQEVYHK	tr|Q5U0A0|Q5U0A0_HUMAN	Q5U0A0_HUMAN	tr|Q5U0A0|Q5U0A0_HUMAN;tr|F2Z5K2|F2Z5K2_PIG;sp|P28066|PSA5_HUMAN	3	0.00031167	53.554	0	0	0	0	0	0	0	0	0	0	0	0	0	0	0	0	0	0	0	0	0	0	0	0	7033000	0	0	0	6157600
AIGTEPDSDVLSEIMHSFAK	sp|O00410|IPO5_HUMAN	IPO5_HUMAN	sp|O00410|IPO5_HUMAN;tr|H0Y8C6|H0Y8C6_HUMAN;tr|A0A024RDY0|A0A024RDY0_HUMAN;tr|F1RP44|F1RP44_PIG;tr|B4E0R6|B4E0R6_HUMAN;tr|B3KWG6|B3KWG6_HUMAN	3	0.0021091	41.912	0	0	0	0	0	0	0	0	0	0	0	0	0	0	0	0	0	0	0	0	0	2859200	0	0	0	0	2094500	0	7459600
AIGVLTSGGDAQGMNAAVR	sp|Q01813|PFKAP_HUMAN	PFKAP_HUMAN	sp|P17858|PFKAL_HUMAN;tr|A0A287AGA4|A0A287AGA4_PIG;sp|Q01813|PFKAP_HUMAN;tr|I3LK68|I3LK68_PIG;tr|F1RX49|F1RX49_PIG	2	2.0814e-48	156.14	0	0	0	0	0	0	0	0	0	0	0	0	0	0	4471000	0	0	0	2202600	0	10411000	0	0	0	11177000	7543500	7313800	1363900	19497000
AIIIFVPVPQLK	tr|I3L5B2|I3L5B2_PIG	I3L5B2_PIG	tr|I3L5B2|I3L5B2_PIG;tr|A0A287A9Y6|A0A287A9Y6_PIG;sp|P62081|RS7_HUMAN;tr|B5MCP9|B5MCP9_HUMAN;tr|A0A287B940|A0A287B940_PIG;tr|I3L7B0|I3L7B0_PIG	2	0.0010244	95.099	0	0	0	0	0	0	0	0	0	0	0	0	0	0	0	1618700	1915300	0	0	1652900	3338000	0	0	0	4837500	0	2041900	0	2738700
AIIPSHLAYGK	tr|F8VU90|F8VU90_HUMAN	F8VU90_HUMAN	tr|F8VU90|F8VU90_HUMAN;sp|Q9NYL4|FKB11_HUMAN;tr|E9PAR0|E9PAR0_HUMAN	3	0.011208	38.402	0	0	0	0	0	0	0	0	0	0	0	0	0	0	0	0	0	0	0	1137400	0	1402400	0	0	0	2742200	1842400	0	0
AILSTYR	sp|Q9Y4K0|LOXL2_HUMAN	LOXL2_HUMAN	sp|Q9Y4K0|LOXL2_HUMAN;tr|W6I206|W6I206_HUMAN;tr|W8QRJ0|W8QRJ0_HUMAN;tr|H0YAP6|H0YAP6_HUMAN	2	0.032968	83.614	0	0	0	0	0	0	0	0	0	0	0	0	0	0	0	0	0	0	0	4347500	10734000	0	0	0	0	0	0	0	0
AILVDLEPGTMDSVR	tr|F2Z5B2|F2Z5B2_PIG	F2Z5B2_PIG	sp|P02554|TBB_PIG;tr|F2Z5B2|F2Z5B2_PIG;sp|P07437|TBB5_HUMAN;sp|Q767L7|TBB5_PIG;tr|Q5SU16|Q5SU16_HUMAN;tr|Q5JP53|Q5JP53_HUMAN;tr|B7ZAF0|B7ZAF0_HUMAN;tr|B4DY90|B4DY90_HUMAN;tr|Q6LC01|Q6LC01_HUMAN;tr|B4DMJ5|B4DMJ5_HUMAN;tr|A0A287A6Y9|A0A287A6Y9_PIG;sp|Q13885|TBB2A_HUMAN;tr|B2R6L0|B2R6L0_HUMAN;tr|A0A287AHL4|A0A287AHL4_PIG;tr|A0A287AGU7|A0A287AGU7_PIG;sp|Q9BVA1|TBB2B_HUMAN;tr|A0A287AZ37|A0A287AZ37_PIG…	2	2.6004e-41	169.52	0	0	0	0	0	0	0	3228200	0	0	0	0	0	0	43143000	52818000	67420000	1413100	26062000	41924000	94115000	67467000	10055000	5974800	164200000	123240000	90417000	22677000	252340000
AIMKDPDDHTVCHLLFANQTEK	tr|A0A024R4X0|A0A024R4X0_HUMAN	A0A024R4X0_HUMAN	tr|A0A024R4X0|A0A024R4X0_HUMAN;sp|P00387|NB5R3_HUMAN;tr|Q6ZVI6|Q6ZVI6_HUMAN;sp|P83686|NB5R3_PIG	4	0.0054247	44.632	0	0	0	0	0	0	0	0	0	0	0	0	0	0	0	0	0	0	0	0	0	0	0	0	0	0	0	0	13750000
AIMTYVSSFYHAFSGAQK	sp|O43707|ACTN4_HUMAN	ACTN4_HUMAN	sp|P12814|ACTN1_HUMAN;tr|A0A024R694|A0A024R694_HUMAN;tr|Q86TX4|Q86TX4_HUMAN;tr|G3V2N5|G3V2N5_HUMAN;tr|B4DRP5|B4DRP5_HUMAN;tr|G3V2W4|G3V2W4_HUMAN;tr|H9KV75|H9KV75_HUMAN;tr|B7Z565|B7Z565_HUMAN;sp|O43707|ACTN4_HUMAN;tr|F1RI39|F1RI39_PIG;tr|A0A287AA30|A0A287AA30_PIG;tr|A0A287A4Q7|A0A287A4Q7_PIG;tr|B4E337|B4E337_HUMAN;tr|B4DSX0|B4DSX0_HUMAN	2;3	4.1994e-26	121.82	0	0	0	0	0	0	0	0	0	0	0	0	0	0	0	0	0	0	0	0	0	2729600	0	0	33614000	29361000	22181000	0	49398000
AINEAYKEDYHK	sp|P08133|ANXA6_HUMAN	ANXA6_HUMAN	sp|P08133|ANXA6_HUMAN;tr|A8K3Q7|A8K3Q7_HUMAN;tr|B7Z582|B7Z582_HUMAN;tr|E5RK69|E5RK69_HUMAN;tr|Q6ZP35|Q6ZP35_HUMAN;tr|E7EMC6|E7EMC6_HUMAN	3	0.025186	34.674	0	0	0	0	0	0	0	0	0	0	0	0	0	0	0	0	0	0	0	0	0	0	0	0	23978000	0	0	0	0
AINPINTFTK	sp|Q07960|RHG01_HUMAN	RHG01_HUMAN	sp|Q07960|RHG01_HUMAN;tr|A0A287AZG0|A0A287AZG0_PIG;tr|F1SIA4|F1SIA4_PIG	2	0.031836	54.191	0	0	0	0	0	0	0	0	0	0	0	0	0	0	0	0	0	0	0	0	0	0	0	0	0	0	0	0	7229300
AINQGGLTSVAVR	tr|F2Z5N0|F2Z5N0_PIG	F2Z5N0_PIG	tr|F2Z5N0|F2Z5N0_PIG;sp|P60900|PSA6_HUMAN;tr|G3V5Z7|G3V5Z7_HUMAN;tr|G3V3U4|G3V3U4_HUMAN;tr|G3V3I1|G3V3I1_HUMAN;tr|G3V295|G3V295_HUMAN;tr|Q9BZ93|Q9BZ93_HUMAN	2	6.7222e-07	118.4	0	0	0	0	0	0	0	0	0	0	0	0	0	0	0	0	0	0	0	0	0	0	0	0	6157300	5480400	5486300	1729600	7430500
AIPDLTAPVAAVQAAVSNLVR	tr|A0A024QZN4|A0A024QZN4_HUMAN	A0A024QZN4_HUMAN	tr|A0A024QZN4|A0A024QZN4_HUMAN;tr|V9HWK2|V9HWK2_HUMAN;sp|P18206|VINC_HUMAN;sp|P26234|VINC_PIG;tr|A0A2C9F393|A0A2C9F393_PIG;tr|A0A287BSL4|A0A287BSL4_PIG;tr|B4DTM7|B4DTM7_HUMAN;tr|A0A096LPE1|A0A096LPE1_HUMAN	2;3	2.3028e-08	81.311	0	0	0	0	0	0	0	0	0	0	0	0	0	0	0	1424500	2307900	0	0	2075000	5371100	5681400	1395400	0	10740000	10356000	5910900	0	8431900
AIPQLQGYLR	tr|Q8TBK5|Q8TBK5_HUMAN	Q8TBK5_HUMAN	tr|Q8TBK5|Q8TBK5_HUMAN;tr|Q8N5Z7|Q8N5Z7_HUMAN;tr|A0A024RBK3|A0A024RBK3_HUMAN;sp|Q02878|RL6_HUMAN;tr|Q9HBB3|Q9HBB3_HUMAN;tr|B2R4K7|B2R4K7_HUMAN	2	0.0078047	91.906	0	0	0	0	0	0	0	0	0	0	0	0	0	0	3227500	0	7564600	0	0	3985800	7836700	5988100	1914700	0	12620000	9000000	8993000	0	10733000
AIQGGTSHHLGQNFSK	sp|P07814|SYEP_HUMAN	SYEP_HUMAN	sp|P07814|SYEP_HUMAN;tr|B4DP50|B4DP50_HUMAN	3	0.0019132	53.828	0	0	0	0	0	0	0	0	0	0	0	0	0	0	0	0	0	0	0	0	22542000	9620600	0	0	0	0	13435000	0	19919000
AIQISYNPEDLSKPDR	tr|I3LJW2|I3LJW2_PIG	I3LJW2_PIG	tr|I3LJW2|I3LJW2_PIG;tr|F1RX35|F1RX35_PIG	3	0.0058801	51.546	0	0	0	0	0	0	0	2470000	0	1688800	0	0	0	0	0	0	0	0	0	0	0	0	0	0	0	0	0	0	0
AISHEHSPSDLEAHFVPLVK	sp|P54612|2AAA_PIG	2AAA_PIG	sp|P54612|2AAA_PIG;tr|A0A287BB72|A0A287BB72_PIG;tr|B4DE69|B4DE69_HUMAN;tr|B4DDF7|B4DDF7_HUMAN;tr|A8K7B7|A8K7B7_HUMAN;sp|P30153|2AAA_HUMAN;tr|A8K3H8|A8K3H8_HUMAN;tr|C9J9C1|C9J9C1_HUMAN	4	0.00010346	67.994	0	0	0	0	0	0	0	0	0	0	0	0	0	0	0	0	0	0	0	0	0	7727800	0	0	0	12567000	10607000	0	12061000
AITGASLADIMAK	tr|C9JXB8|C9JXB8_HUMAN	C9JXB8_HUMAN	tr|C9JXB8|C9JXB8_HUMAN;tr|C9JNW5|C9JNW5_HUMAN;tr|V9HW01|V9HW01_HUMAN;tr|F2Z5Q2|F2Z5Q2_PIG;sp|P83731|RL24_HUMAN;tr|A0A287A286|A0A287A286_PIG	2	0.0010284	73.499	0	0	0	0	0	0	0	0	0	0	0	0	0	0	4102600	0	0	0	0	0	3318200	1531200	0	0	2631400	0	0	0	0
AITGFDDPFSGK	sp|P15924|DESP_HUMAN	DESP_HUMAN	sp|P15924|DESP_HUMAN;tr|Q4LE79|Q4LE79_HUMAN	2	0.0073468	55.567	0	0	0	0	0	0	0	0	0	0	911240	0	0	0	0	0	0	0	0	0	0	0	0	0	0	0	0	0	0
AITIAGIPQSIIECVK	sp|Q15366|PCBP2_HUMAN	PCBP2_HUMAN	sp|Q15366|PCBP2_HUMAN;tr|B4DRD7|B4DRD7_HUMAN;tr|A0A287BHL0|A0A287BHL0_PIG;tr|H3BRU6|H3BRU6_HUMAN;tr|F8VZX2|F8VZX2_HUMAN;tr|F1SFQ4|F1SFQ4_PIG;tr|F8VXH9|F8VXH9_HUMAN;tr|B4DLC0|B4DLC0_HUMAN;tr|A0A287BRV7|A0A287BRV7_PIG;tr|F8VRH0|F8VRH0_HUMAN	2	8.9529e-09	107.85	0	0	0	0	0	0	0	0	0	0	0	0	0	0	0	2914400	3947200	0	0	3363500	5350500	3410600	0	0	9922500	0	3668400	0	5619700
AITIAGVPQSVTECVK	tr|Q53SS8|Q53SS8_HUMAN	Q53SS8_HUMAN	tr|Q53SS8|Q53SS8_HUMAN;tr|I3LEC2|I3LEC2_PIG;sp|Q15365|PCBP1_HUMAN	2	4.5314e-08	106.01	0	0	0	0	0	0	0	0	0	0	0	0	0	0	0	5688600	6728900	0	1197700	8718600	11910000	6372600	0	0	15112000	12906000	8840700	0	16640000
AITIANQTNCPLYITK	sp|Q16555|DPYL2_HUMAN	DPYL2_HUMAN	sp|Q16555|DPYL2_HUMAN;tr|Q59GB4|Q59GB4_HUMAN;tr|Q53ET2|Q53ET2_HUMAN;tr|Q86U75|Q86U75_HUMAN	2	6.2509e-23	130.01	0	0	0	0	0	0	0	0	0	0	0	0	0	0	0	2932700	4171400	0	0	3389700	5870000	5047500	0	0	12011000	11068000	4970100	0	7547200
AITIASQTNCPLYVTK	tr|Q6DEN2|Q6DEN2_HUMAN	Q6DEN2_HUMAN	tr|Q6DEN2|Q6DEN2_HUMAN	2	1.815e-32	149.23	0	0	0	0	0	0	0	0	0	0	0	0	0	0	0	3766600	8729400	0	0	4753700	7499700	9736100	0	0	14364000	12580000	12641000	0	13611000
AITIFQER	sp|P00355|G3P_PIG	G3P_PIG	sp|P00355|G3P_PIG;tr|A0A286ZQE4|A0A286ZQE4_PIG;tr|A0A287BBI5|A0A287BBI5_PIG;tr|A0A286ZVK5|A0A286ZVK5_PIG;tr|A0A287BG23|A0A287BG23_PIG	2	0.019634	81.784	0	0	0	0	0	0	4081900	17914000	0	13998000	0	0	0	0	0	0	0	0	0	0	0	0	0	0	0	0	0	0	0
AITIFQERDPANIK	sp|P00355|G3P_PIG	G3P_PIG	sp|P00355|G3P_PIG;tr|A0A286ZQE4|A0A286ZQE4_PIG;tr|A0A287BBI5|A0A287BBI5_PIG;tr|A0A286ZVK5|A0A286ZVK5_PIG;tr|A0A287BG23|A0A287BG23_PIG	3	0.018862	39.219	0	0	0	0	0	0	0	0	0	12613000	0	0	0	6405400	0	0	0	0	0	0	0	0	0	0	0	0	0	0	0
AITPPHPASQANIIFDITEGNLR	tr|Q8NBH6|Q8NBH6_HUMAN	Q8NBH6_HUMAN	tr|Q8NBH6|Q8NBH6_HUMAN;sp|P23142|FBLN1_HUMAN	3	2.5911e-28	114.02	0	0	0	0	0	0	0	0	0	0	0	0	0	0	0	247420000	316820000	0	0	188980000	0	308040000	0	0	21498000	611540000	9745500	0	662240000
AITSGGITYQDQPWHADCFVCVTCSK	tr|B7Z6U8|B7Z6U8_HUMAN	B7Z6U8_HUMAN	tr|B7Z6U8|B7Z6U8_HUMAN;tr|Q53FI7|Q53FI7_HUMAN;tr|Q5JXI8|Q5JXI8_HUMAN;tr|B7Z5V0|B7Z5V0_HUMAN;tr|B7Z9A1|B7Z9A1_HUMAN;tr|B7Z4B7|B7Z4B7_HUMAN;sp|Q13642|FHL1_HUMAN;tr|B7Z5T3|B7Z5T3_HUMAN;tr|Q5JXI3|Q5JXI3_HUMAN;tr|Q5JXH7|Q5JXH7_HUMAN;tr|Q5JXH8|Q5JXH8_HUMAN;tr|B3KRI9|B3KRI9_HUMAN	3	1.8071e-06	57.578	0	0	0	0	0	0	0	0	0	0	0	0	0	0	0	0	0	0	0	3916900	5414500	3519400	0	0	13802000	0	5968600	0	0
AITVFSPDGHLFQVEYAQEAVK	tr|Q05DH1|Q05DH1_HUMAN	Q05DH1_HUMAN	tr|Q05DH1|Q05DH1_HUMAN;sp|O14818|PSA7_HUMAN;tr|B0YJ74|B0YJ74_HUMAN;tr|A0A287BRR7|A0A287BRR7_PIG;tr|A0A287AT18|A0A287AT18_PIG;tr|F1SBA5|F1SBA5_PIG;sp|Q8TAA3|PSA7L_HUMAN;tr|H0UI83|H0UI83_HUMAN;tr|F5GY34|F5GY34_HUMAN	3	0.00015585	50.883	0	0	0	0	0	0	0	0	0	0	0	0	0	0	0	0	0	0	0	0	0	0	0	0	7122100	12606000	0	0	0
AIVAGDQNVEYK	tr|B7Z6U8|B7Z6U8_HUMAN	B7Z6U8_HUMAN	tr|B7Z6U8|B7Z6U8_HUMAN;tr|Q53FI7|Q53FI7_HUMAN;tr|Q5JXI8|Q5JXI8_HUMAN;tr|B7Z5V0|B7Z5V0_HUMAN;tr|B7Z4B7|B7Z4B7_HUMAN;sp|Q13642|FHL1_HUMAN;tr|B7Z5T3|B7Z5T3_HUMAN;tr|Q5JXI3|Q5JXI3_HUMAN;tr|Q5JXH7|Q5JXH7_HUMAN;tr|Q5JXH8|Q5JXH8_HUMAN;tr|Q5JXH9|Q5JXH9_HUMAN;tr|Q5JXI2|Q5JXI2_HUMAN;tr|Q5JXI0|Q5JXI0_HUMAN	2	6.8501e-11	150.85	0	0	0	0	0	0	0	0	0	0	0	0	0	0	4244300	8951400	8628100	0	2592000	9963900	19320000	8917200	4037700	0	0	15342000	16351000	6657100	25728000
AIVAIENPADVSVISSR	tr|C9J9K3|C9J9K3_HUMAN	C9J9K3_HUMAN	tr|C9J9K3|C9J9K3_HUMAN;tr|A0A287B2M3|A0A287B2M3_PIG;tr|A6NE09|A6NE09_HUMAN;tr|A0A024R2P0|A0A024R2P0_HUMAN;sp|Q4GWZ2|RSSA_PIG;sp|P08865|RSSA_HUMAN;tr|A0A024R7P5|A0A024R7P5_HUMAN;tr|Q96RS2|Q96RS2_HUMAN	2	6.1417e-19	123.95	0	0	0	0	0	0	0	635660	0	0	0	0	0	0	0	4050200	6594700	0	1593200	5445500	9974000	0	0	1287500	0	16994000	0	2235100	0
AIVDGNLK	sp|P21333|FLNA_HUMAN	FLNA_HUMAN	sp|P21333|FLNA_HUMAN;tr|Q5HY54|Q5HY54_HUMAN;tr|Q60FE6|Q60FE6_HUMAN;tr|Q60FE5|Q60FE5_HUMAN;tr|A6NDY9|A6NDY9_HUMAN;tr|A0A087WWY3|A0A087WWY3_HUMAN;tr|F8WE98|F8WE98_HUMAN;sp|Q14315|FLNC_HUMAN;tr|A0A286ZRX8|A0A286ZRX8_PIG;tr|A0A287A8C2|A0A287A8C2_PIG;tr|F1SMN5|F1SMN5_PIG;sp|O75369|FLNB_HUMAN;tr|A0A024R321|A0A024R321_HUMAN;tr|A0A287BGW3|A0A287BGW3_PIG;tr|A0A286ZPG4|A0A286ZPG4_PIG;tr|A0A287BLE0|A0A287BL…	2	0.015217	89.673	0	0	0	0	0	0	0	0	0	0	0	0	0	0	0	0	29218000	0	7390800	17171000	0	22948000	0	0	38845000	30003000	24665000	0	50414000
AIVFVVDSAAFQR	tr|Q549N5|Q549N5_HUMAN	Q549N5_HUMAN	tr|Q549N5|Q549N5_HUMAN;sp|Q9Y5M8|SRPRB_HUMAN;tr|H7C4H2|H7C4H2_HUMAN;tr|F1SLA7|F1SLA7_PIG	2	0.004026	64.297	0	0	0	0	0	0	0	0	0	0	0	0	0	0	0	0	0	0	0	0	0	1210100	0	0	0	0	0	0	0
AIVPILLDANVSTYDK	tr|Q68CM6|Q68CM6_HUMAN	Q68CM6_HUMAN	tr|Q68CM6|Q68CM6_HUMAN;tr|A0A286ZZB2|A0A286ZZB2_PIG;sp|P61764|STXB1_HUMAN;tr|F1RS11|F1RS11_PIG;tr|B7Z2V7|B7Z2V7_HUMAN;tr|B7Z1V5|B7Z1V5_HUMAN;tr|Q59GC9|Q59GC9_HUMAN;tr|B7Z3F4|B7Z3F4_HUMAN	2	0.0014797	76.522	0	0	0	0	0	0	0	0	0	0	0	0	0	0	0	0	0	0	0	0	0	0	0	0	0	0	0	0	0
AIYDTPCIQAESEK	sp|O00232|PSD12_HUMAN	PSD12_HUMAN	sp|O00232|PSD12_HUMAN;tr|F1RSM2|F1RSM2_PIG	2	0.0019014	77.062	0	0	0	0	0	0	0	0	0	0	0	0	0	0	0	0	0	0	0	1766300	0	0	0	0	6951600	5542700	0	0	6381800
AKDPFAHLPK	tr|Q53YD7|Q53YD7_HUMAN	Q53YD7_HUMAN	tr|Q53YD7|Q53YD7_HUMAN;sp|P26641|EF1G_HUMAN;tr|F1RPW9|F1RPW9_PIG;sp|Q29387|EF1G_PIG;tr|B4DUP0|B4DUP0_HUMAN	3	0.022201	54.486	0	0	0	0	0	0	0	0	0	0	0	0	0	0	0	0	0	0	0	0	0	0	0	0	0	0	0	0	0
AKPYEGSILEADCDILIPAASEK	tr|B4E0N9|B4E0N9_HUMAN	B4E0N9_HUMAN	tr|B4E0N9|B4E0N9_HUMAN;tr|B4DMG8|B4DMG8_HUMAN;tr|B4DMF5|B4DMF5_HUMAN;tr|B3KT18|B3KT18_HUMAN;tr|E9KL48|E9KL48_HUMAN;sp|P00367|DHE3_HUMAN;tr|Q14400|Q14400_HUMAN;tr|Q59FQ4|Q59FQ4_HUMAN	3	0.00062602	44.258	0	0	0	0	0	0	0	0	0	0	0	0	0	0	0	0	0	0	0	0	6075100	0	0	0	3654800	0	0	0	0
ALAAAGYDVEK	sp|P16403|H12_HUMAN	H12_HUMAN	sp|P16403|H12_HUMAN;tr|Q4VB24|Q4VB24_HUMAN;tr|B2R984|B2R984_HUMAN;tr|A3R0T8|A3R0T8_HUMAN;tr|A3R0T7|A3R0T7_HUMAN;tr|A0A286ZZB7|A0A286ZZB7_PIG;sp|P10412|H14_HUMAN;sp|P16402|H13_HUMAN;tr|F6PYW2|F6PYW2_PIG;tr|A1L407|A1L407_HUMAN;sp|P22492|H1T_HUMAN;sp|P06348|H1T_PIG;tr|A0A287BAD3|A0A287BAD3_PIG;sp|Q02539|H11_HUMAN	2	0.0017326	93.111	0	0	0	0	458950	0	549770	2733300	0	0	0	0	0	369710	12255000	13691000	11790000	0	2233100	8900900	29040000	13950000	3134600	1446300	29202000	18108000	14367000	3771900	22039000
ALAAGGVGSIVR	tr|B5APV0|B5APV0_PIG	B5APV0_PIG	tr|B5APV0|B5APV0_PIG;sp|O15511|ARPC5_HUMAN	2	0.0044039	84.213	0	0	0	0	0	0	0	0	0	0	0	0	0	0	2215100	3727700	5467300	0	1217100	5165400	10222000	5151100	2252100	1255400	14690000	9180600	10074000	2297700	13458000
ALAGCDFLTISPK	tr|F2Z393|F2Z393_HUMAN	F2Z393_HUMAN	tr|F2Z393|F2Z393_HUMAN;sp|P37837|TALDO_HUMAN	2	0.0039854	65.5	0	0	0	0	0	0	0	0	0	0	0	0	0	0	0	0	0	0	0	0	0	2211500	0	0	0	0	0	0	0
ALALGALQNIQYR	tr|F1RQI0|F1RQI0_PIG	F1RQI0_PIG	tr|F1RQI0|F1RQI0_PIG	2	8.6774e-113	254.36	0	0	0	0	12335000	3216600	7924000	50061000	0	52031000	2688100	3679300	0	2673200	0	0	0	0	0	5068100	8035300	5077500	2576400	1141600	12522000	9341300	7128500	1522300	5484300
ALALGALQNIR	sp|Q99715|COCA1_HUMAN	COCA1_HUMAN	sp|Q99715|COCA1_HUMAN;tr|D6RGG3|D6RGG3_HUMAN;tr|A0A087X0A8|A0A087X0A8_HUMAN;tr|B9EJB8|B9EJB8_HUMAN	2	1.7294e-21	218.79	0	0	0	0	0	0	0	0	0	0	0	0	0	0	116430000	178760000	306530000	1951900	53250000	169060000	468030000	320530000	202300000	77432000	758370000	574160000	417320000	90227000	597570000
ALANSLACQGK	sp|P04075|ALDOA_HUMAN	ALDOA_HUMAN	sp|P04075|ALDOA_HUMAN;tr|V9HWN7|V9HWN7_HUMAN;tr|J3KPS3|J3KPS3_HUMAN;tr|H3BR68|H3BR68_HUMAN	2	1.5622e-05	138.54	0	0	0	0	0	0	0	0	0	0	0	0	0	0	2472000	3344700	3754700	0	0	0	4435000	2302900	0	0	10345000	12331000	6776500	1316300	10909000
ALANVNIGSLICNVGAGGPAPAAGAAPAGGPAPSTAAAPAEEK	tr|Q7Z612|Q7Z612_HUMAN	Q7Z612_HUMAN	tr|Q7Z612|Q7Z612_HUMAN;tr|Q6ICQ4|Q6ICQ4_HUMAN;tr|A0A024R608|A0A024R608_HUMAN;sp|P05386|RLA1_HUMAN	3	0.0084652	15.394	0	0	0	0	0	0	0	0	0	0	0	0	0	0	0	0	0	0	0	0	0	0	0	0	0	0	5053000	0	0
ALAPEYAK	sp|P07237|PDIA1_HUMAN	PDIA1_HUMAN	sp|P07237|PDIA1_HUMAN;tr|A0A024R8S5|A0A024R8S5_HUMAN;tr|H7BZ94|H7BZ94_HUMAN;tr|B4DUA5|B4DUA5_HUMAN;tr|B4DNL5|B4DNL5_HUMAN;tr|F5H8J2|F5H8J2_HUMAN;tr|B4DLN6|B4DLN6_HUMAN;tr|G9F6X8|G9F6X8_PIG;tr|B4DJS0|B4DJS0_HUMAN;tr|I3NI03|I3NI03_HUMAN;tr|I3L3U6|I3L3U6_HUMAN;tr|I3L0S0|I3L0S0_HUMAN;tr|B4DNP9|B4DNP9_HUMAN;tr|I3L514|I3L514_HUMAN	2	0.014063	95.541	0	0	0	0	0	0	0	0	0	0	0	0	0	0	5939000	9384000	9190800	0	3306200	13428000	0	15489000	3407700	0	40119000	36666000	22083000	7517600	53258000
ALAPTWEQLALGLEHSETVK	tr|Q86UY0|Q86UY0_HUMAN	Q86UY0_HUMAN	tr|Q86UY0|Q86UY0_HUMAN;tr|Q6EHZ3|Q6EHZ3_HUMAN;tr|Q658S9|Q658S9_HUMAN;sp|Q8NBS9|TXND5_HUMAN;tr|A0A024QZV0|A0A024QZV0_HUMAN	3	3.7058e-15	105.79	0	0	0	0	0	0	0	0	0	0	0	0	0	0	0	0	12055000	0	0	7371300	26621000	14374000	2761200	0	21388000	37559000	30342000	4539900	22288000
ALAQCAPPPAVCAELVR	sp|P17936|IBP3_HUMAN	IBP3_HUMAN	sp|P17936|IBP3_HUMAN;tr|A6XND0|A6XND0_HUMAN;tr|A6XND1|A6XND1_HUMAN	2	0.00077237	72.29	0	0	0	0	0	0	0	0	0	0	0	0	0	0	0	0	0	0	0	0	6520300	0	0	0	4418900	4839500	0	0	0
ALASIDSK	tr|A0A024QZN4|A0A024QZN4_HUMAN	A0A024QZN4_HUMAN	tr|A0A024QZN4|A0A024QZN4_HUMAN;tr|V9HWK2|V9HWK2_HUMAN;sp|P18206|VINC_HUMAN;sp|P26234|VINC_PIG;tr|A0A2C9F393|A0A2C9F393_PIG;tr|B3KXA2|B3KXA2_HUMAN;tr|A0A287BSL4|A0A287BSL4_PIG;tr|B4E3Q9|B4E3Q9_HUMAN	2	0.040976	64.265	0	0	0	0	0	0	0	0	0	0	0	0	0	0	0	0	0	0	0	0	0	7522900	0	0	0	0	0	0	0
ALASILLQDHIR	tr|F5H6I7|F5H6I7_HUMAN	F5H6I7_HUMAN	tr|F5H6I7|F5H6I7_HUMAN;tr|B4DXC4|B4DXC4_HUMAN;sp|Q6DD88|ATLA3_HUMAN;tr|F1RPY1|F1RPY1_PIG;tr|A0A286ZXQ0|A0A286ZXQ0_PIG;tr|F5GWF8|F5GWF8_HUMAN	2;3	0.00020374	101.65	0	0	0	0	0	0	0	0	0	0	0	0	0	0	0	4420900	4927800	0	0	3481500	7811700	6176500	0	0	9061100	7186600	5532200	666560	6513900
ALASQLQDSLK	tr|A0A024QZN4|A0A024QZN4_HUMAN	A0A024QZN4_HUMAN	tr|A0A024QZN4|A0A024QZN4_HUMAN;tr|V9HWK2|V9HWK2_HUMAN;sp|P18206|VINC_HUMAN;sp|P26234|VINC_PIG;tr|A0A2C9F393|A0A2C9F393_PIG;tr|B3KXA2|B3KXA2_HUMAN;tr|A0A287BSL4|A0A287BSL4_PIG;tr|B4E3Q9|B4E3Q9_HUMAN;tr|Q5JQ13|Q5JQ13_HUMAN	2	4.3388e-05	129.63	0	0	0	0	0	0	0	0	0	0	0	0	0	0	3047600	5326000	6769200	0	0	8236100	17969000	11473000	5681400	4596100	20634000	26307000	15662000	3493400	31051000
ALCDRDVTVTAIGIGDMFHEK	sp|P12110|CO6A2_HUMAN	CO6A2_HUMAN	sp|P12110|CO6A2_HUMAN	3;4	6.4704e-27	114.72	0	0	0	0	0	0	0	0	0	0	0	0	0	0	0	0	0	0	0	0	0	0	0	0	94432000	30136000	59438000	0	38306000
ALCDVGTAISCSR	tr|I3L3B4|I3L3B4_HUMAN	I3L3B4_HUMAN	tr|I3L3B4|I3L3B4_HUMAN;tr|F8W9H0|F8W9H0_HUMAN;sp|Q9BQB6|VKOR1_HUMAN;tr|E9PLN8|E9PLN8_HUMAN;tr|A0A287B0I6|A0A287B0I6_PIG	2	6.1309e-29	175.15	0	0	0	0	0	0	0	0	0	0	0	0	0	0	5925900	11905000	16687000	0	1328900	14883000	33026000	18569000	8825500	3546200	35689000	25766000	21144000	5187900	23686000
ALCGFTEAAAQAAYLVGVSDPNSQAGQQGLVEPTQFAR	sp|Q9Y490|TLN1_HUMAN	TLN1_HUMAN	sp|Q9Y490|TLN1_HUMAN;tr|A0A287BLY8|A0A287BLY8_PIG	3	1.2831e-10	39.106	0	0	0	0	0	0	0	0	0	0	0	0	0	0	0	0	0	0	0	0	0	2831600	0	0	6716700	0	0	0	0
ALCNHDVTVTAIGIGDMFHEK	tr|I3LQ84|I3LQ84_PIG	I3LQ84_PIG	tr|I3LQ84|I3LQ84_PIG	4	5.0135e-07	78.661	0	0	0	0	0	0	0	6375800	0	5631600	0	0	0	0	0	0	0	0	0	0	0	0	0	0	0	0	0	0	0
ALCQITDSTMLQAIER	sp|Q9Y678|COPG1_HUMAN	COPG1_HUMAN	sp|Q9Y678|COPG1_HUMAN;tr|F1SPF9|F1SPF9_PIG	2	0.0052893	51.286	0	0	0	0	0	0	0	0	0	0	0	0	0	0	0	0	0	0	0	0	0	0	0	0	0	0	0	0	3921000
ALDEGDIALLK	tr|F1SB53|F1SB53_PIG	F1SB53_PIG	tr|F1SB53|F1SB53_PIG;sp|P35998|PRS7_HUMAN;tr|C9JLS9|C9JLS9_HUMAN	2	0.0067042	84.615	0	0	0	0	0	0	0	0	0	0	0	0	0	0	1054400	2030200	2103800	0	0	1631100	2603800	0	0	0	0	4400200	0	0	0
ALDFIASK	sp|O43707|ACTN4_HUMAN	ACTN4_HUMAN	sp|P12814|ACTN1_HUMAN;tr|A0A024R694|A0A024R694_HUMAN;tr|Q86TX4|Q86TX4_HUMAN;tr|G3V2N5|G3V2N5_HUMAN;tr|B4DRP5|B4DRP5_HUMAN;tr|G3V2W4|G3V2W4_HUMAN;tr|F1RU49|F1RU49_PIG;tr|B2R8Y4|B2R8Y4_HUMAN;sp|Q08043|ACTN3_HUMAN;tr|B4DZQ2|B4DZQ2_HUMAN;tr|A0A087WSZ2|A0A087WSZ2_HUMAN;tr|G3V2X9|G3V2X9_HUMAN;tr|G3V5M4|G3V5M4_HUMAN;tr|F1RUT3|F1RUT3_PIG;tr|G3V2E8|G3V2E8_HUMAN;tr|H9KV75|H9KV75_HUMAN;tr|B7Z565|B7Z565_HUMA…	2	0.0043594	129.55	0	0	0	0	0	0	0	0	0	0	0	0	0	0	16342000	27425000	38042000	0	6924800	23403000	47925000	32801000	9022800	0	69509000	51991000	39909000	14167000	73136000
ALDGAFTEENR	sp|Q9Y490|TLN1_HUMAN	TLN1_HUMAN	sp|Q9Y490|TLN1_HUMAN;tr|A0A287BLY8|A0A287BLY8_PIG	2	0.00036831	109.66	0	0	0	0	0	0	0	0	0	0	0	0	0	0	0	3627800	5731500	0	1389800	4379400	8189900	4860100	0	0	9129000	10478000	6535300	2133900	13293000
ALDIDLDKPLADSEK	tr|Q6PK82|Q6PK82_HUMAN	Q6PK82_HUMAN	tr|Q6PK82|Q6PK82_HUMAN;sp|O14617|AP3D1_HUMAN;tr|M3VK02|M3VK02_PIG	3	0.02344	46.408	0	0	0	0	0	0	0	0	0	0	0	0	0	0	0	0	0	0	0	0	0	0	0	0	0	0	0	0	0
ALDLFSDNAPPPELLEIINEDIAK	sp|Q15084|PDIA6_HUMAN	PDIA6_HUMAN	sp|Q15084|PDIA6_HUMAN	3	0.00017107	45.395	0	0	0	0	0	0	0	0	0	0	0	0	0	0	0	0	0	0	0	0	1941000	0	0	0	0	0	0	0	0
ALDLLDK	tr|Q1HBJ4|Q1HBJ4_HUMAN	Q1HBJ4_HUMAN	tr|Q1HBJ4|Q1HBJ4_HUMAN;sp|P28482|MK01_HUMAN;tr|F1RL02|F1RL02_PIG;tr|B4DHN0|B4DHN0_HUMAN;tr|A0A286ZPF5|A0A286ZPF5_PIG;tr|Q499G7|Q499G7_HUMAN	2	0.044611	68.915	0	0	0	0	0	0	0	0	0	0	0	0	0	0	0	0	0	0	0	0	0	0	0	0	0	0	2569200	0	0
ALDLLDR	tr|E9PQW4|E9PQW4_HUMAN	E9PQW4_HUMAN	tr|E9PQW4|E9PQW4_HUMAN;tr|L7RXH5|L7RXH5_HUMAN;sp|P27361|MK03_HUMAN;tr|Q7Z3H5|Q7Z3H5_HUMAN;tr|A0A287BLM6|A0A287BLM6_PIG;tr|B3KR49|B3KR49_HUMAN;tr|E9PBK7|E9PBK7_HUMAN;tr|A0A287AJK9|A0A287AJK9_PIG;tr|H0YEX6|H0YEX6_HUMAN;tr|E9PRH7|E9PRH7_HUMAN;tr|Q9BWJ1|Q9BWJ1_HUMAN	2	0.022194	91.906	0	0	0	0	0	0	0	0	0	0	0	0	0	0	0	0	0	0	0	0	0	0	0	0	2040600	2168600	0	0	0
ALDPEISSGEGLR	tr|Q9HB00|Q9HB00_HUMAN	Q9HB00_HUMAN	tr|Q9HB00|Q9HB00_HUMAN;sp|Q08554|DSC1_HUMAN	2	0.025527	43.512	0	0	0	0	0	0	0	0	0	0	799110	0	0	0	0	0	0	0	0	0	0	0	0	0	0	0	0	0	0
ALDTMNFDVIK	tr|A0A024R9E2|A0A024R9E2_HUMAN	A0A024R9E2_HUMAN	tr|A0A024R9E2|A0A024R9E2_HUMAN;tr|A0A287AP48|A0A287AP48_PIG;sp|P11940|PABP1_HUMAN;tr|A0A024R9C1|A0A024R9C1_HUMAN;tr|B3KT93|B3KT93_HUMAN;tr|F2Z557|F2Z557_PIG;tr|A0A087WTT1|A0A087WTT1_HUMAN;tr|B4DQX0|B4DQX0_HUMAN;tr|E7EQV3|E7EQV3_HUMAN;tr|B4DZW4|B4DZW4_HUMAN;tr|E7ERJ7|E7ERJ7_HUMAN;tr|B1ANR0|B1ANR0_HUMAN;sp|Q13310|PABP4_HUMAN;tr|Q6IQ30|Q6IQ30_HUMAN;tr|F1SV06|F1SV06_PIG;tr|A0A286ZIZ4|A0A286ZIZ4_PIG;t…	2	0.0018633	79.148	0	0	0	0	0	0	0	0	0	0	0	0	0	0	1745100	0	0	0	0	0	0	0	0	0	0	0	0	0	7383300
ALDVMVSTFHK	tr|F1SFV7|F1SFV7_PIG	F1SFV7_PIG	tr|F1SFV7|F1SFV7_PIG;sp|P26447|S10A4_HUMAN	3	0.0059899	55.721	0	0	0	0	0	0	0	0	0	0	0	0	0	0	0	0	0	0	0	0	0	0	0	0	0	0	0	0	0
ALDYYMLR	sp|Q9Y490|TLN1_HUMAN	TLN1_HUMAN	sp|Q9Y490|TLN1_HUMAN	2	0.004456	91.626	0	0	0	0	0	0	0	0	0	0	0	0	0	0	1570700	0	0	0	801090	0	0	0	0	0	3079900	0	2137700	0	9640000
ALEATTEHIR	sp|Q9Y490|TLN1_HUMAN	TLN1_HUMAN	sp|Q9Y490|TLN1_HUMAN;tr|A0A287BLY8|A0A287BLY8_PIG	2;3	0.0033698	78.334	0	0	0	0	0	0	0	0	0	0	0	0	0	0	2391500	5630700	2817700	0	0	0	10843000	10772000	2622700	0	21552000	12882000	10941000	4537400	20856000
ALEEAGFK	sp|P17655|CAN2_HUMAN	CAN2_HUMAN	sp|P17655|CAN2_HUMAN;tr|Q59EF6|Q59EF6_HUMAN;tr|B2RCM3|B2RCM3_HUMAN;tr|B4E1R7|B4E1R7_HUMAN;tr|B4DN77|B4DN77_HUMAN;tr|B3KUH9|B3KUH9_HUMAN;tr|I3LQD3|I3LQD3_PIG;sp|P43367|CAN2_PIG	2	0.037417	65.676	0	0	0	0	0	0	0	0	0	0	0	0	0	0	0	0	8553200	0	0	0	0	0	0	0	0	0	0	0	0
ALEEALEAK	sp|P35580|MYH10_HUMAN	MYH10_HUMAN	tr|A0A024QZJ6|A0A024QZJ6_HUMAN;tr|A0A024QZJ4|A0A024QZJ4_HUMAN;sp|P35749|MYH11_HUMAN;tr|B1PS43|B1PS43_HUMAN;tr|F1SKI0|F1SKI0_PIG;tr|A0A286ZR94|A0A286ZR94_PIG;tr|A0A287ASK1|A0A287ASK1_PIG;tr|Q7Z7R0|Q7Z7R0_HUMAN;tr|O14729|O14729_HUMAN;tr|O14794|O14794_HUMAN;tr|Q68D89|Q68D89_HUMAN;tr|Q66K75|Q66K75_HUMAN;sp|P35580|MYH10_HUMAN	2	0.04879	61.582	0	0	0	0	0	0	0	0	0	0	0	0	0	0	0	0	0	0	0	0	0	3541700	0	0	0	0	0	0	0
ALEEAMEQK	sp|P35579|MYH9_HUMAN	MYH9_HUMAN	sp|P35579|MYH9_HUMAN;tr|A0A024R1N1|A0A024R1N1_HUMAN;tr|Q2PS10|Q2PS10_HUMAN	2	0.0017519	141.39	0	0	0	0	0	0	0	0	0	0	0	0	0	0	5829300	12265000	0	0	6944700	8206700	29665000	18614000	12063000	2080700	35016000	22961000	22919000	6624700	0
ALEFVAR	tr|D9ZGF2|D9ZGF2_HUMAN	D9ZGF2_HUMAN	tr|B7ZW00|B7ZW00_HUMAN;tr|B4E0A4|B4E0A4_HUMAN;tr|Q59F25|Q59F25_HUMAN;tr|D9ZGF2|D9ZGF2_HUMAN;sp|P12111|CO6A3_HUMAN;tr|A0A286ZPQ1|A0A286ZPQ1_PIG;tr|A0A287B163|A0A287B163_PIG;tr|A0A286ZMC0|A0A286ZMC0_PIG;tr|A0A286ZLV2|A0A286ZLV2_PIG;tr|A0A287BPF4|A0A287BPF4_PIG;tr|A0A286ZVG7|A0A286ZVG7_PIG;tr|A0A287BLM4|A0A287BLM4_PIG;tr|A0A287BL81|A0A287BL81_PIG;tr|I3LUR7|I3LUR7_PIG	2	0.00084243	149.06	0	0	0	0	22092000	10320000	13415000	54019000	4176900	51180000	10799000	8061600	0	6170600	39614000	63843000	77335000	0	12362000	58663000	158630000	77575000	32945000	22948000	142690000	117280000	100760000	13922000	104090000
ALEHAFQLEHIMDLTR	sp|Q14204|DYHC1_HUMAN	DYHC1_HUMAN	sp|Q14204|DYHC1_HUMAN	3	0.00058471	60.307	0	0	0	0	0	0	0	0	0	0	0	0	0	0	0	0	0	0	0	0	0	0	0	0	4786100	0	0	0	0
ALEHFTDLYDIK	tr|I3LGD4|I3LGD4_PIG	I3LGD4_PIG	tr|I3LGD4|I3LGD4_PIG;tr|C0MHR2|C0MHR2_PIG;sp|Q00610|CLH1_HUMAN;tr|A0A087WVQ6|A0A087WVQ6_HUMAN	2;3	2.2178e-09	132.59	0	0	0	0	0	0	0	0	0	0	0	0	0	0	3376800	14462000	10245000	0	1719100	8915300	32442000	12258000	1236600	1175800	34026000	22573000	14354000	5259900	31855000
ALEHFTDLYDIKR	tr|I3LGD4|I3LGD4_PIG	I3LGD4_PIG	tr|I3LGD4|I3LGD4_PIG;tr|C0MHR2|C0MHR2_PIG;sp|Q00610|CLH1_HUMAN;tr|A0A087WVQ6|A0A087WVQ6_HUMAN	3	0.00077287	77.776	0	0	0	0	0	0	0	0	0	0	0	0	0	0	0	0	0	0	0	0	0	0	0	0	17984000	14547000	0	0	0
ALELDPNLYR	sp|P35580|MYH10_HUMAN	MYH10_HUMAN	tr|A0A024QZJ6|A0A024QZJ6_HUMAN;tr|A0A024QZJ4|A0A024QZJ4_HUMAN;sp|P35749|MYH11_HUMAN;tr|B1PS43|B1PS43_HUMAN;tr|F1SKI0|F1SKI0_PIG;tr|A0A286ZR94|A0A286ZR94_PIG;tr|A0A287ASK1|A0A287ASK1_PIG;sp|P35580|MYH10_HUMAN	2	0.0021583	123.72	0	0	0	0	0	0	0	751610	0	691110	0	0	0	0	4049900	6537400	14176000	0	1872300	5962000	11420000	11779000	0	0	23386000	14738000	14331000	3577100	22859000
ALELDSNLYR	sp|P35579|MYH9_HUMAN	MYH9_HUMAN	sp|P35579|MYH9_HUMAN;tr|A0A024R1N1|A0A024R1N1_HUMAN;tr|Q86XU5|Q86XU5_HUMAN;tr|B4E3S1|B4E3S1_HUMAN	2	2.2103e-16	218.06	0	0	0	0	0	0	0	0	0	0	0	0	0	0	27391000	60698000	72513000	0	15035000	69071000	118140000	72160000	19978000	11201000	160100000	0	71984000	28486000	166800000
ALEQALEK	tr|A0A024RC61|A0A024RC61_HUMAN	A0A024RC61_HUMAN	tr|A0A024RC61|A0A024RC61_HUMAN;sp|P15144|AMPN_HUMAN;tr|Q59E93|Q59E93_HUMAN;tr|B4DV63|B4DV63_HUMAN;tr|B4DP96|B4DP96_HUMAN;tr|B4DPH5|B4DPH5_HUMAN;tr|B4DP01|B4DP01_HUMAN;tr|K7GMF9|K7GMF9_PIG;sp|P15145|AMPN_PIG	2	0.017284	87.696	0	0	0	0	0	0	0	0	0	0	0	0	0	0	0	8329600	0	0	0	0	0	0	0	0	25219000	18043000	0	0	21605000
ALEQFATVVEAK	tr|G3V1M7|G3V1M7_HUMAN	G3V1M7_HUMAN	tr|G3V1M7|G3V1M7_HUMAN;tr|B3KPA6|B3KPA6_HUMAN;tr|Q53HR2|Q53HR2_HUMAN;sp|P49748|ACADV_HUMAN;tr|B4DEA8|B4DEA8_HUMAN;tr|K7EMF8|K7EMF8_HUMAN;tr|J3QRJ8|J3QRJ8_HUMAN;tr|B3KPX1|B3KPX1_HUMAN	2	0.014518	48.44	0	0	0	0	0	0	0	0	0	0	0	0	0	0	0	0	0	0	0	0	0	0	0	0	2180300	0	0	0	0
ALEQQVEEMK	sp|P35579|MYH9_HUMAN	MYH9_HUMAN	sp|P35579|MYH9_HUMAN;tr|A0A024R1N1|A0A024R1N1_HUMAN;tr|Q6ZNL4|Q6ZNL4_HUMAN	2	5.1682e-11	164.57	0	0	0	0	0	0	0	0	0	0	0	0	0	0	29594000	63805000	0	0	18279000	60453000	163100000	0	0	0	36917000	0	151140000	24627000	222140000
ALEQQVEEMR	sp|P35580|MYH10_HUMAN	MYH10_HUMAN	sp|P35580|MYH10_HUMAN	2	0.037028	87.639	0	0	0	0	0	0	0	0	0	0	0	0	0	0	0	0	0	0	0	0	0	0	0	0	0	0	0	0	0
ALESGDVNTVWK	sp|P46940|IQGA1_HUMAN	IQGA1_HUMAN	sp|P46940|IQGA1_HUMAN;tr|A0A024RC65|A0A024RC65_HUMAN;tr|A4QPB0|A4QPB0_HUMAN;tr|Q6P1N4|Q6P1N4_HUMAN	2	0.0010216	96.342	0	0	0	0	0	0	0	0	0	0	0	0	0	0	0	0	0	0	0	0	5028600	2474600	0	0	0	4799400	0	0	0
ALESPERPFLAILGGAK	tr|V9HWF4|V9HWF4_HUMAN	V9HWF4_HUMAN	tr|V9HWF4|V9HWF4_HUMAN;sp|P00558|PGK1_HUMAN;tr|B4E1H9|B4E1H9_HUMAN;tr|B4DHM5|B4DHM5_HUMAN;tr|B4DWQ3|B4DWQ3_HUMAN;sp|Q7SIB7|PGK1_PIG;tr|F1RPH0|F1RPH0_PIG;tr|K7GKJ8|K7GKJ8_PIG	2;3	9.0536e-32	148.03	0	0	0	0	1509600	0	0	4724300	0	5301100	0	860260	0	0	15185000	28032000	35288000	1249000	5829800	17705000	64925000	21370000	8769700	5755800	56365000	51049000	39700000	10541000	61966000
ALEVEECR	tr|A0A024RAB6|A0A024RAB6_HUMAN	A0A024RAB6_HUMAN	tr|A0A024RAB6|A0A024RAB6_HUMAN;sp|P98160|PGBM_HUMAN	2	0.0035829	132.29	0	0	0	0	0	0	0	0	0	0	0	0	0	0	1399400	4225300	4440000	0	0	0	14013000	0	0	0	0	14469000	0	0	25847000
ALFGLQK	sp|O43854|EDIL3_HUMAN	EDIL3_HUMAN	sp|O43854|EDIL3_HUMAN;tr|I3LPA7|I3LPA7_PIG;tr|A0A287BJF6|A0A287BJF6_PIG	2	0.040427	74.832	0	0	0	0	0	0	0	0	0	0	0	0	0	0	0	0	0	0	0	0	0	0	0	0	4716100	0	0	0	0
ALFQDIK	sp|P02792|FRIL_HUMAN	FRIL_HUMAN	sp|P02792|FRIL_HUMAN;tr|A0A087X1B9|A0A087X1B9_HUMAN;tr|Q6S4P3|Q6S4P3_HUMAN;tr|B1Q387|B1Q387_HUMAN;tr|Q4FCH6|Q4FCH6_HUMAN	2	0.029413	86.866	0	0	0	0	0	0	0	0	0	0	0	0	0	0	6027800	0	0	0	0	0	0	0	0	0	0	0	0	0	0
ALGALVDSCAPGLCPDWDSWDASKPVTNAR	sp|P21333|FLNA_HUMAN	FLNA_HUMAN	sp|P21333|FLNA_HUMAN;tr|Q5HY54|Q5HY54_HUMAN;tr|Q60FE6|Q60FE6_HUMAN;tr|Q60FE5|Q60FE5_HUMAN;tr|A6NDY9|A6NDY9_HUMAN;tr|A0A087WWY3|A0A087WWY3_HUMAN;tr|F8WE98|F8WE98_HUMAN	3	1.3555e-48	107.01	0	0	0	0	0	0	0	0	0	0	0	0	0	0	0	5585600	11736000	0	0	11550000	34704000	19201000	0	0	63137000	48717000	27327000	6968200	25399000
ALGDLISATK	sp|Q9Y490|TLN1_HUMAN	TLN1_HUMAN	sp|Q9Y490|TLN1_HUMAN;tr|A0A287BLY8|A0A287BLY8_PIG	2	0.0073737	94.692	0	0	0	0	0	0	0	0	0	0	0	0	0	0	2891100	5284200	7652200	0	1424800	8223400	12261000	7556800	1829900	0	13913000	10271000	7310700	2419000	12513000
ALGHGVDLGHIYGDNLER	tr|A0A087X296|A0A087X296_HUMAN	A0A087X296_HUMAN	tr|A0A087X296|A0A087X296_HUMAN;sp|P23219|PGH1_HUMAN;tr|X6RJD6|X6RJD6_HUMAN;tr|A0A287ANF9|A0A287ANF9_PIG;tr|F1SLQ6|F1SLQ6_PIG	3;4	7.4987e-05	65.107	0	0	0	0	0	0	0	0	0	0	0	0	0	0	0	0	0	0	0	0	0	0	0	0	0	0	3494700	0	6405400
ALGQNPTNAEVLK	sp|P60660|MYL6_HUMAN	MYL6_HUMAN	sp|P60660|MYL6_HUMAN;sp|P60662|MYL6_PIG;tr|G3V1V0|G3V1V0_HUMAN;tr|A0A2C9F331|A0A2C9F331_PIG;tr|J3KND3|J3KND3_HUMAN;tr|F8W1R7|F8W1R7_HUMAN;tr|B7Z6Z4|B7Z6Z4_HUMAN;tr|G8JLA2|G8JLA2_HUMAN;tr|F8VPF3|F8VPF3_HUMAN;tr|Q6IBG5|Q6IBG5_HUMAN;tr|F8W1I5|F8W1I5_HUMAN;sp|P14649|MYL6B_HUMAN;tr|A0A024RB31|A0A024RB31_HUMAN;tr|B4E368|B4E368_HUMAN	2	1.5492e-29	172.56	0	0	0	0	0	0	0	0	0	0	0	0	0	0	13705000	24926000	35059000	0	7200600	26393000	40246000	34559000	8340800	5812800	76651000	58719000	44082000	14694000	93210000
ALGSAIEYTIENVFESAPNPR	tr|D9ZGF2|D9ZGF2_HUMAN	D9ZGF2_HUMAN	tr|B7ZW00|B7ZW00_HUMAN;tr|Q59F25|Q59F25_HUMAN;tr|Q6MZG6|Q6MZG6_HUMAN;tr|D9ZGF2|D9ZGF2_HUMAN;sp|P12111|CO6A3_HUMAN;tr|Q8N4Z1|Q8N4Z1_HUMAN	2;3	0	294.85	0	0	0	0	0	0	0	0	0	0	0	0	0	0	0	22054000	79036000	0	0	21028000	94670000	31137000	16117000	0	130940000	100570000	25135000	0	32148000
ALGTHVIHSTHTLPLTVTSQQGVK	sp|Q14766|LTBP1_HUMAN	LTBP1_HUMAN	sp|Q14766|LTBP1_HUMAN;tr|B7ZLY3|B7ZLY3_HUMAN;tr|E7EV71|E7EV71_HUMAN;tr|C9JD84|C9JD84_HUMAN;tr|H7C2H7|H7C2H7_HUMAN	4	0.03504	16.792	0	0	0	0	0	0	0	0	0	0	0	0	0	0	0	0	0	0	0	0	0	0	0	0	0	5443300	0	0	0
ALGTLVSHVTLR	tr|F1RJK5|F1RJK5_PIG	F1RJK5_PIG	tr|F1RJK5|F1RJK5_PIG;tr|A0A287B2G4|A0A287B2G4_PIG;tr|E1NZA1|E1NZA1_HUMAN;tr|A0A024RBS1|A0A024RBS1_HUMAN;sp|Q92616|GCN1L_HUMAN	2	0.032868	41.399	0	0	0	0	0	0	0	0	0	0	0	0	0	0	0	0	0	0	0	0	0	1412200	0	0	0	0	0	0	0
ALHHGIDLEK	tr|D3DP78|D3DP78_HUMAN	D3DP78_HUMAN	tr|D3DP78|D3DP78_HUMAN;sp|P14868|SYDC_HUMAN;tr|Q53T60|Q53T60_HUMAN;tr|A0A286ZYS2|A0A286ZYS2_PIG;tr|F1S0D9|F1S0D9_PIG;tr|H7BZ35|H7BZ35_HUMAN	3	0.00053454	101.38	0	0	0	0	0	0	0	0	0	0	0	0	0	0	0	0	0	0	0	0	5217100	0	0	0	5812900	5804500	3891400	0	6162900
ALHSVLQAVPLNELR	tr|A8K4T6|A8K4T6_HUMAN	A8K4T6_HUMAN	tr|A8K4T6|A8K4T6_HUMAN;sp|Q16401|PSMD5_HUMAN;tr|F2Z3J2|F2Z3J2_HUMAN	3	0.015636	33.301	0	0	0	0	0	0	0	0	0	0	0	0	0	0	0	0	0	0	0	0	3536800	1694800	0	0	3524700	0	1676200	0	0
ALIAAQYSGAQVR	tr|Q53YD7|Q53YD7_HUMAN	Q53YD7_HUMAN	tr|Q53YD7|Q53YD7_HUMAN;sp|P26641|EF1G_HUMAN;tr|F1RPW9|F1RPW9_PIG;sp|Q29387|EF1G_PIG;tr|B4DUK7|B4DUK7_HUMAN;tr|Q2F838|Q2F838_HUMAN;tr|B4DSR4|B4DSR4_HUMAN	2	1.9584e-16	151.83	0	0	0	0	0	0	0	0	0	0	0	0	0	0	3526100	7581300	9028900	0	1684900	7425500	9980900	10442000	2099200	1775900	17684000	13159000	11584000	2795900	19563000
ALIAGGGAPEIELALR	tr|B7Z9L0|B7Z9L0_HUMAN	B7Z9L0_HUMAN	tr|B7Z9L0|B7Z9L0_HUMAN;sp|P50991|TCPD_HUMAN;tr|B7Z2Z8|B7Z2Z8_HUMAN;tr|A8K3C3|A8K3C3_HUMAN;tr|B7Z2F4|B7Z2F4_HUMAN;tr|F1SQN1|F1SQN1_PIG	2	0.00048234	86.313	0	0	0	0	0	0	0	0	0	0	0	0	0	0	0	3599600	6367000	0	0	4532300	9277500	6164200	0	0	12281000	7801600	4167900	0	9328400
ALIEILATR	sp|P08133|ANXA6_HUMAN	ANXA6_HUMAN	sp|P08133|ANXA6_HUMAN;tr|A8K3Q7|A8K3Q7_HUMAN;tr|B7Z582|B7Z582_HUMAN;tr|E5RK69|E5RK69_HUMAN;tr|Q6ZP35|Q6ZP35_HUMAN;tr|E7EMC6|E7EMC6_HUMAN	2	0.0056086	122.52	0	0	0	0	0	0	0	0	0	0	0	0	0	0	3144100	7075800	10873000	0	3406400	10416000	12872000	15540000	0	4762400	29905000	25820000	19757000	5007500	39958000
ALIEVLQPLIAEHQAR	tr|A0A024R6K8|A0A024R6K8_HUMAN	A0A024R6K8_HUMAN	tr|A0A024R6K8|A0A024R6K8_HUMAN;sp|P23381|SYWC_HUMAN	3	0.00041193	72.898	0	0	0	0	0	0	0	0	0	0	0	0	0	0	0	0	2409600	0	0	0	6313100	0	0	0	10476000	0	4854400	0	5120600
ALILVGLER	tr|D9ZGF2|D9ZGF2_HUMAN	D9ZGF2_HUMAN	tr|B7ZW00|B7ZW00_HUMAN;tr|Q59F25|Q59F25_HUMAN;tr|D9ZGF2|D9ZGF2_HUMAN;sp|P12111|CO6A3_HUMAN	2	1.4073e-06	166.96	0	0	0	0	0	0	0	0	0	0	0	0	0	0	60681000	120140000	158890000	0	29308000	78383000	227760000	134660000	51150000	21109000	267420000	208800000	163620000	17743000	170670000
ALIQCAK	tr|A0A024QZN4|A0A024QZN4_HUMAN	A0A024QZN4_HUMAN	tr|A0A024QZN4|A0A024QZN4_HUMAN;tr|V9HWK2|V9HWK2_HUMAN;sp|P18206|VINC_HUMAN;sp|P26234|VINC_PIG;tr|A0A2C9F393|A0A2C9F393_PIG;tr|B3KXA2|B3KXA2_HUMAN;tr|Q5JQ13|Q5JQ13_HUMAN;tr|B4DKC9|B4DKC9_HUMAN;tr|B4DTM7|B4DTM7_HUMAN	2	0.045278	67.889	0	0	0	0	0	0	0	0	0	0	0	0	0	0	0	2792400	0	0	0	3844600	0	0	0	0	0	0	0	0	0
ALKDPNAFLFDHLLTLKPVK	tr|F1SGR0|F1SGR0_PIG	F1SGR0_PIG	tr|F1SGR0|F1SGR0_PIG;sp|Q7L2H7|EIF3M_HUMAN;tr|J3KNJ2|J3KNJ2_HUMAN;tr|H0YCQ8|H0YCQ8_HUMAN	4	0.00058074	56.959	0	0	0	0	0	0	0	0	0	0	0	0	0	0	0	0	0	0	0	0	0	0	0	0	0	5761400	0	0	2596200
ALLALCGGED	sp|P08133|ANXA6_HUMAN	ANXA6_HUMAN	sp|P08133|ANXA6_HUMAN;tr|A8K3Q7|A8K3Q7_HUMAN;tr|B7Z582|B7Z582_HUMAN;tr|E5RK69|E5RK69_HUMAN;tr|Q6ZP35|Q6ZP35_HUMAN;tr|E7EMC6|E7EMC6_HUMAN	1	0.022782	118.69	0	0	0	0	0	0	0	0	0	0	0	0	0	0	0	0	0	0	0	0	0	6120800	0	0	0	0	9710100	0	0
ALLDFEDKDGDK	sp|Q14764|MVP_HUMAN	MVP_HUMAN	sp|Q14764|MVP_HUMAN;tr|X5D2M8|X5D2M8_HUMAN;tr|X5D7K9|X5D7K9_HUMAN;tr|B4DDR2|B4DDR2_HUMAN;tr|B4DXN0|B4DXN0_HUMAN;tr|X5DNU0|X5DNU0_HUMAN;tr|X5D7S8|X5D7S8_HUMAN;tr|X5DP24|X5DP24_HUMAN;tr|X5D7R7|X5D7R7_HUMAN;tr|X5DP17|X5DP17_HUMAN;tr|H3BQK6|H3BQK6_HUMAN;tr|H3BRL2|H3BRL2_HUMAN	3	0.032163	43.761	0	0	0	0	0	0	0	0	0	0	0	0	0	0	0	0	0	0	0	0	0	0	0	0	0	0	0	0	0
ALLEVVQSGGK	tr|Q05DH1|Q05DH1_HUMAN	Q05DH1_HUMAN	tr|Q05DH1|Q05DH1_HUMAN;sp|O14818|PSA7_HUMAN;tr|B0YJ74|B0YJ74_HUMAN;tr|A0A287BRR7|A0A287BRR7_PIG;tr|A0A287AT18|A0A287AT18_PIG;tr|F1SBA5|F1SBA5_PIG;sp|Q8TAA3|PSA7L_HUMAN;tr|A0A087WYS6|A0A087WYS6_HUMAN	2	0.015157	53.327	0	0	0	0	0	0	0	0	0	0	0	0	0	0	0	0	1807800	0	0	0	0	0	0	700080	5733000	4713000	4446500	1026900	5183400
ALLFIPR	tr|A0A024RD80|A0A024RD80_HUMAN	A0A024RD80_HUMAN	tr|A0A024RD80|A0A024RD80_HUMAN;sp|P08238|HS90B_HUMAN;tr|B4DMA2|B4DMA2_HUMAN;tr|A0A287A9T4|A0A287A9T4_PIG;tr|B4DGL0|B4DGL0_HUMAN;tr|F1RQU2|F1RQU2_PIG;tr|A0A286ZR68|A0A286ZR68_PIG;tr|Q6PK50|Q6PK50_HUMAN	2	0.03487	80.377	0	0	0	0	0	0	0	0	0	0	0	0	0	0	0	7805500	0	0	0	6884400	11328000	8756600	0	0	20114000	18198000	9220800	0	0
ALLFVPR	tr|K9JA46|K9JA46_HUMAN	K9JA46_HUMAN	tr|K9JA46|K9JA46_HUMAN;sp|P07900|HS90A_HUMAN;sp|O02705|HS90A_PIG;tr|A0A287B8J5|A0A287B8J5_PIG;tr|A0A287AQK7|A0A287AQK7_PIG;tr|Q2VPJ6|Q2VPJ6_HUMAN;tr|Q8TBA7|Q8TBA7_HUMAN;tr|Q86U12|Q86U12_HUMAN;tr|O75322|O75322_HUMAN;tr|Q96HX7|Q96HX7_HUMAN	2	0.011767	114.67	0	0	0	0	0	0	0	0	0	1285200	0	0	0	0	5067500	8998500	9031500	0	1764500	6944500	14774000	9004400	1977300	1688700	18237000	15280000	10663000	2461000	16407000
ALLLLCGEDD	tr|V9HWE0|V9HWE0_HUMAN	V9HWE0_HUMAN	tr|V9HWE0|V9HWE0_HUMAN;sp|P08758|ANXA5_HUMAN;tr|D6RBL5|D6RBL5_HUMAN;tr|D6RBE9|D6RBE9_HUMAN	1	0.0087096	138.24	0	0	0	0	0	0	0	0	0	0	0	0	0	0	0	5036200	7755200	0	0	11623000	0	12332000	0	0	0	25161000	0	0	25339000
ALLLQGSNEIEIR	tr|A0A287A1S6|A0A287A1S6_PIG	A0A287A1S6_PIG	sp|P02452|CO1A1_HUMAN;CON__Q862S4;tr|A0A287A1S6|A0A287A1S6_PIG;tr|A0A287BLD2|A0A287BLD2_PIG	2	4.1933e-12	127.76	0	0	0	0	0	0	0	0	0	0	0	0	0	0	0	2295100	5539400	0	0	0	0	5615100	0	0	10534000	11873000	4036500	0	7268300
ALLLSTYIK	tr|I3LK24|I3LK24_PIG	I3LK24_PIG	sp|O94973|AP2A2_HUMAN;tr|B7Z5S9|B7Z5S9_HUMAN;tr|B7Z1Q4|B7Z1Q4_HUMAN;tr|F1RZ02|F1RZ02_PIG;tr|I3LK24|I3LK24_PIG;tr|F1RH60|F1RH60_PIG;sp|O95782|AP2A1_HUMAN;tr|Q8N9K4|Q8N9K4_HUMAN	2	0.048902	60.59	0	0	0	0	0	0	0	0	0	0	0	0	0	0	0	0	0	0	0	1860400	0	2750000	0	0	0	0	0	0	0
ALLQAILQTEDMLK	sp|P15924|DESP_HUMAN	DESP_HUMAN	sp|P15924|DESP_HUMAN;tr|Q4LE79|Q4LE79_HUMAN;tr|B4E2A0|B4E2A0_HUMAN;tr|B4DKX6|B4DKX6_HUMAN;tr|B4DWT7|B4DWT7_HUMAN	2	0.012911	42.395	0	0	0	0	0	0	0	0	0	0	0	0	0	0	0	0	0	0	0	0	0	0	0	0	0	0	0	0	0
ALLVEPVINSYLLAER	tr|B4DIT7|B4DIT7_HUMAN	B4DIT7_HUMAN	tr|B4DIT7|B4DIT7_HUMAN;tr|V9HWG3|V9HWG3_HUMAN;sp|P21980|TGM2_HUMAN;tr|B4DTN7|B4DTN7_HUMAN	2;3	1.4277e-22	128.28	0	0	0	0	0	0	0	0	0	0	0	0	0	0	0	4767100	6169800	0	0	3039400	8221300	4354600	0	0	21242000	18631000	9796500	1173900	10593000
ALLVTASQCQQPAENK	tr|B2RDY9|B2RDY9_HUMAN	B2RDY9_HUMAN	tr|B2RDY9|B2RDY9_HUMAN;tr|D3DPU2|D3DPU2_HUMAN;tr|B4DI38|B4DI38_HUMAN;tr|B4DNW7|B4DNW7_HUMAN;sp|Q01518|CAP1_HUMAN;tr|B4DNY3|B4DNY3_HUMAN;tr|Q5T0R7|Q5T0R7_HUMAN;tr|Q5T0R6|Q5T0R6_HUMAN;tr|Q5T0R5|Q5T0R5_HUMAN;tr|Q5T0R4|Q5T0R4_HUMAN;tr|Q5T0R3|Q5T0R3_HUMAN;tr|Q5T0R2|Q5T0R2_HUMAN;tr|Q5T0R1|Q5T0R1_HUMAN;tr|Q5T0R9|Q5T0R9_HUMAN	2	4.0405e-19	125.22	0	0	0	0	0	0	0	0	0	0	0	0	0	0	2116000	4698500	7723200	0	0	6886800	15425000	15030000	5115800	0	24539000	16811000	15107000	4723400	21057000
ALLYLCGGDD	sp|P07355|ANXA2_HUMAN	ANXA2_HUMAN	sp|P07355|ANXA2_HUMAN;tr|A0A024R5Z7|A0A024R5Z7_HUMAN;tr|V9HW65|V9HW65_HUMAN;sp|A6NMY6|AXA2L_HUMAN;tr|B3KRQ1|B3KRQ1_HUMAN;tr|B4DNH8|B4DNH8_HUMAN;tr|F1S073|F1S073_PIG;sp|P19620|ANXA2_PIG;tr|A0A286ZJV6|A0A286ZJV6_PIG;tr|A0A287AC54|A0A287AC54_PIG	1	0.012006	135.87	0	0	0	0	0	0	0	0	0	0	0	0	0	0	0	0	10949000	0	0	0	0	0	0	0	0	0	0	0	0
ALMDEVVK	tr|V9HWF4|V9HWF4_HUMAN	V9HWF4_HUMAN	tr|V9HWF4|V9HWF4_HUMAN;sp|P00558|PGK1_HUMAN;tr|B4E1H9|B4E1H9_HUMAN;tr|B4DHM5|B4DHM5_HUMAN;tr|B4DHB3|B4DHB3_HUMAN;tr|B4DWQ3|B4DWQ3_HUMAN;sp|Q7SIB7|PGK1_PIG;tr|F1RPH0|F1RPH0_PIG;tr|K7GKJ8|K7GKJ8_PIG	2	0.0099695	69.198	0	0	0	0	0	0	0	0	0	0	0	0	0	0	13809000	2852100	0	0	2843100	7201400	0	0	0	0	0	2455300	2251300	0	18213000
ALMGSPQLVAAVVR	tr|A0A024R1X8|A0A024R1X8_HUMAN	A0A024R1X8_HUMAN	tr|A0A024R1X8|A0A024R1X8_HUMAN;sp|P14923|PLAK_HUMAN;tr|A0A2C9F3E9|A0A2C9F3E9_PIG;sp|Q8WNW3|PLAK_PIG	2	0.00079842	68.893	0	0	0	0	0	0	0	0	0	0	4785200	0	0	0	0	0	0	0	0	0	0	0	0	0	0	0	0	0	0
ALNLGYALDFAQR	tr|I3LUR7|I3LUR7_PIG	I3LUR7_PIG	tr|A0A286ZPQ1|A0A286ZPQ1_PIG;tr|A0A287B163|A0A287B163_PIG;tr|A0A286ZMC0|A0A286ZMC0_PIG;tr|A0A286ZLV2|A0A286ZLV2_PIG;tr|A0A287BPF4|A0A287BPF4_PIG;tr|A0A286ZVG7|A0A286ZVG7_PIG;tr|A0A287BLM4|A0A287BLM4_PIG;tr|A0A287BL81|A0A287BL81_PIG;tr|I3LUR7|I3LUR7_PIG	2	3.2704e-16	150.1	0	0	0	0	13181000	5767300	8689300	32678000	0	42908000	10175000	1557700	0	0	0	0	0	0	0	0	0	0	0	0	0	0	0	0	0
ALNLGYALDYAQR	tr|D9ZGF2|D9ZGF2_HUMAN	D9ZGF2_HUMAN	tr|B7ZW00|B7ZW00_HUMAN;tr|B4E0A4|B4E0A4_HUMAN;tr|D9ZGF2|D9ZGF2_HUMAN;sp|P12111|CO6A3_HUMAN;tr|Q63HQ4|Q63HQ4_HUMAN	2;3	1.0331e-54	232.41	0	0	0	0	0	0	0	0	0	0	0	0	0	0	25319000	72380000	106670000	2012600	12707000	85263000	199710000	158590000	47792000	30402000	312260000	239070000	194440000	19371000	208360000
ALNQYQAQLGEPR	sp|Q8IVL6|P3H3_HUMAN	P3H3_HUMAN	sp|Q8IVL6|P3H3_HUMAN;tr|Q59FY9|Q59FY9_HUMAN	2	0.00064422	87.777	0	0	0	0	0	0	0	0	0	0	0	0	0	0	0	0	0	0	0	0	0	0	0	0	3641800	0	0	0	3790000
ALNSIIDVYHK	sp|P05109|S10A8_HUMAN	S10A8_HUMAN	sp|P05109|S10A8_HUMAN	3	0.0021041	59.542	0	0	0	0	0	0	0	0	0	0	0	0	0	0	0	1677800	1408600	0	791320	0	0	0	0	0	4211300	0	0	0	0
ALNSMGQDLERPLELR	sp|Q02413|DSG1_HUMAN	DSG1_HUMAN	sp|Q02413|DSG1_HUMAN	3	0.00077555	66.533	0	0	0	0	0	0	0	0	0	0	5202600	0	0	0	0	0	0	0	0	0	0	0	0	0	0	0	0	0	0
ALPAVQQNNLDEDLIR	tr|A0A024R1A3|A0A024R1A3_HUMAN	A0A024R1A3_HUMAN	tr|A0A024R1A3|A0A024R1A3_HUMAN;sp|P22314|UBA1_HUMAN	2	2.6027e-51	176.42	0	0	0	0	0	0	0	0	0	0	0	0	0	0	2715800	4546900	6780300	0	1632600	5403000	10621000	8199200	1689400	0	10936000	12967000	8105900	2882300	12813000
ALPAVQQNNLDEDLIRK	tr|A0A024R1A3|A0A024R1A3_HUMAN	A0A024R1A3_HUMAN	tr|A0A024R1A3|A0A024R1A3_HUMAN;sp|P22314|UBA1_HUMAN	3	7.2249e-05	79.805	0	0	0	0	0	0	0	0	0	0	0	0	0	0	0	0	0	0	0	0	0	0	0	0	6353500	5929300	6413600	0	5985300
ALPELTKLLNDEDPVVVTK	tr|A0A024R1X8|A0A024R1X8_HUMAN	A0A024R1X8_HUMAN	tr|A0A024R1X8|A0A024R1X8_HUMAN;sp|P14923|PLAK_HUMAN;tr|A0A2C9F3E9|A0A2C9F3E9_PIG;sp|Q8WNW3|PLAK_PIG	3	0.00053257	58.158	0	0	0	0	0	0	0	0	0	0	5962700	0	0	0	0	0	0	0	0	0	0	0	0	0	0	0	0	0	0
ALPFWNEEIVPQIK	tr|F1S8Y5|F1S8Y5_PIG	F1S8Y5_PIG	tr|F1S8Y5|F1S8Y5_PIG;tr|Q6P6D7|Q6P6D7_HUMAN;sp|P18669|PGAM1_HUMAN;tr|A0A287AJQ2|A0A287AJQ2_PIG;tr|Q53G35|Q53G35_HUMAN;tr|Q6FHU2|Q6FHU2_HUMAN;tr|Q6FHK8|Q6FHK8_HUMAN;tr|B4DKL5|B4DKL5_HUMAN;tr|B4DMJ7|B4DMJ7_HUMAN;tr|B4DJA4|B4DJA4_HUMAN;tr|B7Z9E5|B7Z9E5_HUMAN;sp|P15259|PGAM2_HUMAN;sp|Q8N0Y7|PGAM4_HUMAN;tr|A4D2J6|A4D2J6_HUMAN;tr|B7ZW15|B7ZW15_HUMAN	2	1.4073e-12	125.74	0	0	0	0	0	0	0	0	0	0	0	0	0	0	0	9128000	18533000	0	0	11798000	30522000	18108000	7307900	3859800	50195000	36041000	25658000	0	30066000
ALPGQLKPFETLLSQNQGGK	tr|V9HWE9|V9HWE9_HUMAN	V9HWE9_HUMAN	tr|V9HWE9|V9HWE9_HUMAN;sp|P09211|GSTP1_HUMAN	3	8.9838e-10	87.24	0	0	0	0	0	0	0	0	0	0	0	0	0	0	0	4215900	7454100	0	1453500	8445400	15658000	7204900	2087700	1968300	17873000	24668000	15760000	2651300	18423000
ALQALEELR	sp|Q15149|PLEC_HUMAN	PLEC_HUMAN	sp|Q15149|PLEC_HUMAN;tr|A0A287B2H9|A0A287B2H9_PIG;tr|A0A287B0Y8|A0A287B0Y8_PIG;tr|A0A287B9H1|A0A287B9H1_PIG;tr|A0A287BSB3|A0A287BSB3_PIG;tr|A0A287AA88|A0A287AA88_PIG;tr|A0A287BN04|A0A287BN04_PIG;tr|A0A287B217|A0A287B217_PIG;tr|A0A287A8C7|A0A287A8C7_PIG;tr|A0A287AYV2|A0A287AYV2_PIG	2	0.0042896	133.55	0	0	0	0	0	0	0	0	0	0	0	0	0	0	1895600	2914800	2331600	0	0	3407800	9979600	5305300	3409300	1767200	8743000	4868000	4619000	984110	0
ALQASALK	sp|P04075|ALDOA_HUMAN	ALDOA_HUMAN	sp|P04075|ALDOA_HUMAN;tr|V9HWN7|V9HWN7_HUMAN;tr|J3KPS3|J3KPS3_HUMAN;tr|H3BQN4|H3BQN4_HUMAN;tr|H3BR68|H3BR68_HUMAN	2	0.011105	101.28	0	0	0	0	0	0	0	0	0	0	0	0	0	0	3992100	4355700	5225600	0	1183100	4679300	14840000	5533600	0	0	17785000	23128000	13384000	2130800	21912000
ALQFLEEVK	tr|A1JUI8|A1JUI8_HUMAN	A1JUI8_HUMAN	tr|A1JUI8|A1JUI8_HUMAN;tr|B4DPJ8|B4DPJ8_HUMAN;tr|Q59ET3|Q59ET3_HUMAN;tr|B2R9K8|B2R9K8_HUMAN;tr|A0A024RDL1|A0A024RDL1_HUMAN;sp|P40227|TCPZ_HUMAN	2	0.018223	94.302	0	0	0	0	0	0	0	0	0	0	0	0	0	0	1755700	2550100	2380000	0	0	2607300	5658100	3040800	0	0	6910300	4483700	4206300	994310	5318900
ALQPLEEGEDEEK	sp|Q14764|MVP_HUMAN	MVP_HUMAN	sp|Q14764|MVP_HUMAN;tr|X5D2M8|X5D2M8_HUMAN;tr|X5D7K9|X5D7K9_HUMAN;tr|B4DDR2|B4DDR2_HUMAN;tr|B4DXN0|B4DXN0_HUMAN;tr|X5DNU0|X5DNU0_HUMAN;tr|B4DP93|B4DP93_HUMAN;tr|X5D7S8|X5D7S8_HUMAN;tr|I3LQ79|I3LQ79_PIG;tr|X5DP24|X5DP24_HUMAN	2	0.0038226	68.657	0	0	0	0	0	0	0	0	0	0	0	0	0	0	0	7132200	8323500	0	0	6802300	9292300	10485000	0	0	8768200	9587800	6730400	3776200	7774300
ALQQYTLEPSEKPFDLK	sp|Q9Y678|COPG1_HUMAN	COPG1_HUMAN	sp|Q9Y678|COPG1_HUMAN;tr|F1SPF9|F1SPF9_PIG;tr|B3KW21|B3KW21_HUMAN;tr|Q8WUI6|Q8WUI6_HUMAN	3	7.0376e-05	84.874	0	0	0	0	0	0	0	0	0	0	0	0	0	0	0	3720300	0	0	0	3134100	6924700	5985700	0	0	11543000	7919100	7308000	1409200	7898200
ALQSGQCAGAALDVFTEEPPR	sp|O43175|SERA_HUMAN	SERA_HUMAN	sp|O43175|SERA_HUMAN;tr|V9HW79|V9HW79_HUMAN;tr|Q5SZU1|Q5SZU1_HUMAN;tr|B3KSC3|B3KSC3_HUMAN;tr|Q9UMY2|Q9UMY2_HUMAN;tr|Q8N5M8|Q8N5M8_HUMAN;sp|A5GFY8|SERA_PIG	2	9.2179e-21	113.72	0	0	0	0	0	0	0	0	0	0	0	0	0	0	0	0	0	0	0	1720800	4692300	0	0	0	0	0	0	0	0
ALQSGQCAGAALDVFTEEPPRDR	sp|O43175|SERA_HUMAN	SERA_HUMAN	sp|O43175|SERA_HUMAN;tr|V9HW79|V9HW79_HUMAN;tr|Q5SZU1|Q5SZU1_HUMAN;tr|B3KSC3|B3KSC3_HUMAN;tr|Q9UMY2|Q9UMY2_HUMAN;tr|Q8N5M8|Q8N5M8_HUMAN;sp|A5GFY8|SERA_PIG	3	4.4741e-52	130.25	0	0	0	0	0	0	0	0	0	0	0	0	0	0	0	2736400	3712000	0	0	3138000	8861800	4745100	0	0	10701000	8638300	6190100	0	12340000
ALQSPALGLR	sp|P46940|IQGA1_HUMAN	IQGA1_HUMAN	sp|P46940|IQGA1_HUMAN;tr|A0A024RC65|A0A024RC65_HUMAN;tr|A4QPB0|A4QPB0_HUMAN;tr|Q6P1N4|Q6P1N4_HUMAN	2	0.0075692	93.429	0	0	0	0	0	0	0	0	0	0	0	0	0	0	0	0	0	0	0	0	9948700	0	0	0	0	0	0	1992300	0
ALSAIADLLTNEHER	tr|Q7KZJ3|Q7KZJ3_HUMAN	Q7KZJ3_HUMAN	tr|Q7KZJ3|Q7KZJ3_HUMAN;tr|A0A024R4Z0|A0A024R4Z0_HUMAN;tr|A0A024R4Y7|A0A024R4Y7_HUMAN;tr|Q96FS1|Q96FS1_HUMAN;tr|A0A287BEQ9|A0A287BEQ9_PIG;tr|A0A287ACZ3|A0A287ACZ3_PIG;tr|A0A287BBS6|A0A287BBS6_PIG;tr|Q68DU0|Q68DU0_HUMAN;tr|F1SJY6|F1SJY6_PIG;tr|C9JZR2|C9JZR2_HUMAN;sp|O60716|CTND1_HUMAN	3	4.741e-06	100.45	0	0	0	0	0	0	0	0	0	0	0	0	0	0	0	1481600	3486100	0	0	1819300	3789500	2258700	0	0	3309600	0	2610800	0	5520800
ALSIGFETCR	tr|H0Y5E4|H0Y5E4_HUMAN	H0Y5E4_HUMAN	tr|H0Y5E4|H0Y5E4_HUMAN;tr|H0YD13|H0YD13_HUMAN;tr|H0YDW7|H0YDW7_HUMAN;tr|H0YCV9|H0YCV9_HUMAN;tr|B4DN59|B4DN59_HUMAN;tr|A8K309|A8K309_HUMAN;sp|P16070|CD44_HUMAN;tr|E9PKC6|E9PKC6_HUMAN;tr|H0YDX6|H0YDX6_HUMAN;tr|H0Y2P0|H0Y2P0_HUMAN;tr|H0YD17|H0YD17_HUMAN	2	0.016627	76.221	0	0	0	0	0	0	0	0	0	0	0	0	0	0	0	3092000	0	0	934270	0	0	0	5511200	2871700	6109800	2816800	4587600	0	4940400
ALSTDPAAPNLK	sp|Q9Y490|TLN1_HUMAN	TLN1_HUMAN	sp|Q9Y490|TLN1_HUMAN;tr|A0A287BLY8|A0A287BLY8_PIG	2	0.0010335	91.087	0	0	0	0	0	0	0	0	0	0	0	0	0	0	2181200	4780600	5266200	0	1122200	4411800	8553200	7509800	0	0	10972000	9296900	6717900	2925200	11429000
ALTCEPGYALK	sp|P98095|FBLN2_HUMAN	FBLN2_HUMAN	sp|P98095|FBLN2_HUMAN;tr|B7Z9B8|B7Z9B8_HUMAN;tr|Q86V58|Q86V58_HUMAN;tr|B7Z6T9|B7Z6T9_HUMAN;tr|Q9Y3V7|Q9Y3V7_HUMAN	2	0.025244	46.129	0	0	0	0	0	0	0	0	0	0	0	0	0	0	0	0	12667000	0	0	0	0	18465000	0	0	0	0	0	0	0
ALTGHLEEVVLALLK	tr|Q5TZZ9|Q5TZZ9_HUMAN	Q5TZZ9_HUMAN	tr|Q5TZZ9|Q5TZZ9_HUMAN;sp|P04083|ANXA1_HUMAN;tr|B5BU38|B5BU38_HUMAN;tr|Q5T3N1|Q5T3N1_HUMAN;tr|Q5T3N0|Q5T3N0_HUMAN	2;3	2.3136e-21	131.53	0	0	0	0	0	0	0	0	0	0	0	0	0	0	0	0	2055800	0	0	0	0	0	0	0	9270000	3872300	0	0	0
ALTIPFK	tr|Q8HZW2|Q8HZW2_PIG	Q8HZW2_PIG	tr|Q8HZW2|Q8HZW2_PIG	2	0.046188	66.994	0	0	0	0	1612300	0	0	0	0	0	0	0	0	0	0	0	0	0	0	0	0	0	0	0	0	0	0	0	0
ALTLGALTLPLAR	tr|A0A287AH93|A0A287AH93_PIG	A0A287AH93_PIG	tr|A0A287AH93|A0A287AH93_PIG;tr|F1SPG9|F1SPG9_PIG;tr|B3KY56|B3KY56_HUMAN;tr|A0A287ASV9|A0A287ASV9_PIG;tr|B3KMV5|B3KMV5_HUMAN;tr|A0A024RB17|A0A024RB17_HUMAN;sp|Q9BSJ8|ESYT1_HUMAN;tr|A0A024RB16|A0A024RB16_HUMAN	2	0.039295	39.917	0	0	0	0	0	0	0	0	0	0	0	0	0	0	0	0	0	0	0	787180	0	0	0	0	0	0	0	0	0
ALTLIAGSPLK	tr|A8K8U1|A8K8U1_HUMAN	A8K8U1_HUMAN	tr|A8K8U1|A8K8U1_HUMAN;sp|Q86VP6|CAND1_HUMAN;tr|F2Z5R6|F2Z5R6_PIG;tr|F1RYI3|F1RYI3_PIG	2	0.00036201	107.15	0	0	0	0	0	0	0	0	0	0	0	0	0	0	2944800	0	5401000	0	0	3570800	7850600	4721600	0	0	7928500	5775600	4477900	1077100	6720100
ALTQPLGLLR	tr|C9JZL8|C9JZL8_HUMAN	C9JZL8_HUMAN	tr|C9JZL8|C9JZL8_HUMAN;tr|C9J5M0|C9J5M0_HUMAN;tr|C9JC07|C9JC07_HUMAN;tr|B4DG42|B4DG42_HUMAN;tr|A0A024R4N0|A0A024R4N0_HUMAN;sp|Q96S97|MYADM_HUMAN;tr|C9JJV6|C9JJV6_HUMAN;tr|F1RNK3|F1RNK3_PIG	2	0.0020376	117.4	0	0	0	0	0	0	0	0	0	0	0	0	0	0	10880000	15488000	21355000	0	4008200	15759000	33905000	20236000	8436100	0	38046000	30789000	20444000	5383000	34784000
ALTQTGGPHVK	sp|P21333|FLNA_HUMAN	FLNA_HUMAN	sp|P21333|FLNA_HUMAN;tr|Q5HY54|Q5HY54_HUMAN;tr|Q60FE6|Q60FE6_HUMAN;tr|Q60FE5|Q60FE5_HUMAN;tr|A6NDY9|A6NDY9_HUMAN;tr|A0A087WWY3|A0A087WWY3_HUMAN;tr|Q8TES4|Q8TES4_HUMAN	2	0.00026335	116.37	0	0	0	0	0	0	0	0	0	0	0	0	0	0	3913200	7643500	10239000	0	0	6918300	14180000	9426400	0	0	19888000	15706000	11822000	5236300	27403000
ALTSEIALLQSR	tr|Q96HX3|Q96HX3_HUMAN	Q96HX3_HUMAN	tr|Q96HX3|Q96HX3_HUMAN;tr|Q6IBR0|Q6IBR0_HUMAN;sp|P04843|RPN1_HUMAN;tr|Q53EP4|Q53EP4_HUMAN;tr|B4DL99|B4DL99_HUMAN;tr|B7Z4L4|B7Z4L4_HUMAN;tr|B4DNJ5|B4DNJ5_HUMAN	2	4.2542e-19	160.53	0	0	0	0	0	0	0	0	0	0	0	0	0	0	2806800	5557800	6440300	0	1234600	4244700	8336300	8162200	2507600	1637300	13557000	10814000	8329100	1727800	13455000
ALTVPELTQQMFDAK	tr|A0A287A217|A0A287A217_PIG	A0A287A217_PIG	sp|P02554|TBB_PIG;tr|Q96HX0|Q96HX0_HUMAN;tr|A0A287A217|A0A287A217_PIG;sp|P68371|TBB4B_HUMAN;tr|A0A287A275|A0A287A275_PIG;tr|Q8IZ29|Q8IZ29_HUMAN;tr|Q8IWP6|Q8IWP6_HUMAN;tr|Q8N6N5|Q8N6N5_HUMAN;tr|B3KML9|B3KML9_HUMAN;tr|B4DFH6|B4DFH6_HUMAN;tr|F1S6M7|F1S6M7_PIG;sp|Q13509|TBB3_HUMAN;tr|Q9BV28|Q9BV28_HUMAN;tr|Q53G92|Q53G92_HUMAN;tr|B2RBD5|B2RBD5_HUMAN;tr|Q3ZCR3|Q3ZCR3_HUMAN	2	1.5962e-16	126.19	0	0	0	0	0	0	0	0	0	0	0	0	0	0	10188000	10097000	19493000	0	0	10746000	25013000	21560000	0	0	32176000	28464000	37087000	3321700	0
ALTVPELTQQMFDAR	sp|Q9BUF5|TBB6_HUMAN	TBB6_HUMAN	sp|Q9BUF5|TBB6_HUMAN;tr|B4DP54|B4DP54_HUMAN;tr|B3KS31|B3KS31_HUMAN;tr|K7ESM5|K7ESM5_HUMAN;tr|B4E386|B4E386_HUMAN	2	4.4752e-05	94.767	0	0	0	0	0	0	0	0	0	0	0	0	0	0	3274400	0	0	0	0	0	0	2939800	0	0	7287000	0	4664700	0	30500000
ALTVPELTQQMFDSK	tr|A0A287A6Y9|A0A287A6Y9_PIG	A0A287A6Y9_PIG	tr|A0A287A6Y9|A0A287A6Y9_PIG;sp|Q13885|TBB2A_HUMAN;tr|A0A287AHL4|A0A287AHL4_PIG;tr|A0A287AGU7|A0A287AGU7_PIG;sp|Q9BVA1|TBB2B_HUMAN;tr|A0A287AZ37|A0A287AZ37_PIG;tr|A0A287A0J1|A0A287A0J1_PIG;tr|A0A024QZU2|A0A024QZU2_HUMAN;tr|O43209|O43209_HUMAN;tr|B7Z4N1|B7Z4N1_HUMAN;tr|Q9UGA2|Q9UGA2_HUMAN	2	2.191e-08	107.18	0	0	0	0	0	0	0	0	0	0	0	0	0	0	10188000	0	0	0	0	3208900	0	4954000	0	0	0	7005300	12691000	0	49052000
ALTVPELTQQVFDAK	tr|F2Z5B2|F2Z5B2_PIG	F2Z5B2_PIG	tr|F2Z5B2|F2Z5B2_PIG;sp|P07437|TBB5_HUMAN;sp|Q767L7|TBB5_PIG;tr|Q5SU16|Q5SU16_HUMAN;tr|Q5JP53|Q5JP53_HUMAN;tr|B7ZAF0|B7ZAF0_HUMAN;tr|B4DY90|B4DY90_HUMAN;tr|Q5ST81|Q5ST81_HUMAN;tr|B7ZAK1|B7ZAK1_HUMAN;tr|B4DQN9|B4DQN9_HUMAN;tr|B4E052|B4E052_HUMAN;tr|Q9BUU9|Q9BUU9_HUMAN;tr|B4DMU8|B4DMU8_HUMAN;tr|B4DXZ5|B4DXZ5_HUMAN;tr|Q96B85|Q96B85_HUMAN;tr|Q1KSF8|Q1KSF8_HUMAN	2;3	9.5972e-25	153.95	0	0	0	0	0	0	0	2739600	0	3494500	0	0	0	0	53206000	111550000	172580000	0	25111000	118750000	233730000	146830000	17907000	16685000	331730000	252010000	204130000	54130000	326380000
ALVAVLLSR	tr|F1RJK5|F1RJK5_PIG	F1RJK5_PIG	tr|F1RJK5|F1RJK5_PIG;tr|A0A287B2G4|A0A287B2G4_PIG;tr|E1NZA1|E1NZA1_HUMAN;tr|A0A024RBS1|A0A024RBS1_HUMAN;sp|Q92616|GCN1L_HUMAN;tr|B4DM32|B4DM32_HUMAN	2	0.049085	58.981	0	0	0	0	0	0	0	0	0	0	0	0	0	0	0	0	0	0	0	0	0	849850	0	0	0	0	0	0	0
ALVAYYQK	tr|K7GKC0|K7GKC0_PIG	K7GKC0_PIG	tr|K7GKC0|K7GKC0_PIG;tr|M0R210|M0R210_HUMAN;sp|Q29201|RS16_PIG;sp|P62249|RS16_HUMAN;tr|A0A087WZ27|A0A087WZ27_HUMAN;tr|M0R3H0|M0R3H0_HUMAN;tr|M0QX76|M0QX76_HUMAN;tr|M0R1M5|M0R1M5_HUMAN	2	0.030384	74.439	0	0	0	0	0	0	0	0	0	0	0	0	0	0	0	0	0	0	0	0	0	0	0	0	9386900	6346300	6098600	0	9764700
ALVDGPCTQVR	tr|A8K7N0|A8K7N0_HUMAN	A8K7N0_HUMAN	tr|A8K7N0|A8K7N0_HUMAN	2	0.024706	46.462	0	0	0	0	0	0	0	0	0	0	0	0	0	0	0	0	0	0	0	0	17580000	0	0	0	0	0	0	0	0
ALVDHENVISCPHLGASTK	sp|O43175|SERA_HUMAN	SERA_HUMAN	sp|O43175|SERA_HUMAN;tr|V9HW79|V9HW79_HUMAN;tr|Q5SZU1|Q5SZU1_HUMAN;tr|B3KSC3|B3KSC3_HUMAN;tr|Q9UMY2|Q9UMY2_HUMAN;tr|Q8N5M8|Q8N5M8_HUMAN	3;4	0.00024303	56.819	0	0	0	0	0	0	0	0	0	0	0	0	0	0	1739200	3485800	5198400	0	0	3164900	16722000	3893500	0	0	19014000	11390000	6229100	0	8432900
ALVFQPVAELK	tr|B4E162|B4E162_HUMAN	B4E162_HUMAN	tr|B4E162|B4E162_HUMAN;tr|Q96I60|Q96I60_HUMAN;tr|A0A024R0Y5|A0A024R0Y5_HUMAN;sp|P08237|PFKAM_HUMAN;tr|Q7KYX9|Q7KYX9_HUMAN;tr|Q7Z683|Q7Z683_HUMAN	2	0.011447	58.676	0	0	0	0	0	0	0	0	0	0	0	0	0	0	0	1154500	1487400	0	0	0	2389300	0	0	0	0	0	0	0	0
ALVMLLEVR	tr|I3LM93|I3LM93_PIG	I3LM93_PIG	tr|I3LM93|I3LM93_PIG;tr|A0A024RAM0|A0A024RAM0_HUMAN;sp|Q92973|TNPO1_HUMAN;tr|B3KPC8|B3KPC8_HUMAN;tr|A0A075B780|A0A075B780_HUMAN;tr|Q05D48|Q05D48_HUMAN;tr|B4DRY5|B4DRY5_HUMAN;tr|A0A287A780|A0A287A780_PIG;tr|A0A024R7F7|A0A024R7F7_HUMAN;tr|F1SEX5|F1SEX5_PIG;sp|O14787|TNPO2_HUMAN;tr|Q4LE60|Q4LE60_HUMAN	2	0.015404	60.59	0	0	0	0	0	0	0	0	0	0	0	0	0	0	0	0	0	0	0	0	0	0	0	0	0	0	0	0	1569200
ALYDTFSAFGNILSCK	tr|A0A024R9E2|A0A024R9E2_HUMAN	A0A024R9E2_HUMAN	tr|A0A024R9E2|A0A024R9E2_HUMAN;tr|A0A287AP48|A0A287AP48_PIG;sp|P11940|PABP1_HUMAN;tr|A0A024R9C1|A0A024R9C1_HUMAN;tr|B3KT93|B3KT93_HUMAN;tr|F2Z557|F2Z557_PIG;tr|A0A087WTT1|A0A087WTT1_HUMAN;tr|E7EQV3|E7EQV3_HUMAN;tr|B4DZW4|B4DZW4_HUMAN;tr|B1ANR0|B1ANR0_HUMAN;sp|Q13310|PABP4_HUMAN;tr|Q6IQ30|Q6IQ30_HUMAN;tr|F1SV06|F1SV06_PIG;tr|A0A286ZIZ4|A0A286ZIZ4_PIG;tr|E5RJB9|E5RJB9_HUMAN;tr|H0Y5F5|H0Y5F5_HUMAN;t…	2	0.0020086	66.267	0	0	0	0	0	0	0	0	0	0	0	0	0	0	0	0	0	0	0	0	0	0	0	0	3640400	0	0	0	0
ALYESELADAR	sp|Q03252|LMNB2_HUMAN	LMNB2_HUMAN	sp|Q03252|LMNB2_HUMAN;tr|J9JID7|J9JID7_HUMAN	2	0.024013	46.891	0	0	0	0	0	0	0	0	0	0	0	0	0	0	0	0	0	0	0	0	0	0	1059700	0	0	0	0	0	0
ALYYDLISNPDLHGTYK	tr|Q0PM28|Q0PM28_PIG	Q0PM28_PIG	tr|Q0PM28|Q0PM28_PIG	3	0.0001884	63.682	0	0	0	0	1039900	0	0	4294000	0	4954800	0	0	0	0	0	0	0	0	0	0	0	0	0	0	3522500	0	0	0	3910800
ALYYLQIHPQELR	tr|B4DSA8|B4DSA8_HUMAN	B4DSA8_HUMAN	tr|B4DSA8|B4DSA8_HUMAN;tr|F5GY55|F5GY55_HUMAN;tr|B7Z2A1|B7Z2A1_HUMAN;tr|F1RIE2|F1RIE2_PIG;sp|Q16531|DDB1_HUMAN;tr|F5H775|F5H775_HUMAN;tr|F5H6C5|F5H6C5_HUMAN;tr|F5H238|F5H238_HUMAN;tr|B4DZP5|B4DZP5_HUMAN	3	0.00095915	61.375	0	0	0	0	0	0	0	0	0	0	0	0	0	0	0	0	0	0	0	0	0	1322200	0	0	0	0	2207500	0	2646900
AMDFNGILTIR	tr|A0A024RAB6|A0A024RAB6_HUMAN	A0A024RAB6_HUMAN	tr|A0A024RAB6|A0A024RAB6_HUMAN;sp|P98160|PGBM_HUMAN;tr|A0A286ZHV7|A0A286ZHV7_PIG;tr|F1SU03|F1SU03_PIG;tr|A0A287ATP0|A0A287ATP0_PIG;tr|A0A287AF47|A0A287AF47_PIG	2	0.0018246	86.624	0	0	0	0	0	0	0	0	0	0	0	0	0	0	0	0	0	0	1176500	0	0	0	0	0	0	3029000	0	0	13601000
AMGIMNSFVNDIFER	tr|A0A287A7G8|A0A287A7G8_PIG	A0A287A7G8_PIG	tr|A0A287A7G8|A0A287A7G8_PIG;tr|Q0D2M2|Q0D2M2_HUMAN;tr|I6L9F7|I6L9F7_HUMAN;tr|U3KQK0|U3KQK0_HUMAN;sp|Q5QNW6|H2B2F_HUMAN;tr|B4DR52|B4DR52_HUMAN;sp|P62807|H2B1C_HUMAN;sp|Q99877|H2B1N_HUMAN;sp|Q99879|H2B1M_HUMAN;sp|Q99880|H2B1L_HUMAN;tr|A0A024QZZ7|A0A024QZZ7_HUMAN;sp|O60814|H2B1K_HUMAN;sp|Q93079|H2B1H_HUMAN;sp|P57053|H2BFS_HUMAN;tr|A0A024RCL8|A0A024RCL8_HUMAN;tr|B2R4S9|B2R4S9_HUMAN;sp|P58876|H2B1D_H…	2	1.9641e-41	194.5	0	0	0	0	0	0	1639700	12637000	0	8162900	1302200	0	2973700	0	24339000	24582000	28046000	3203900	12429000	20377000	89449000	20468000	22642000	9044800	99682000	69360000	54972000	6798700	102660000
AMGNLQIDFADPSR	sp|P04899|GNAI2_HUMAN	GNAI2_HUMAN	sp|P04899|GNAI2_HUMAN;tr|Q06AS6|Q06AS6_PIG;tr|B3KX51|B3KX51_HUMAN;tr|Q96C71|Q96C71_HUMAN;tr|A0A287B697|A0A287B697_PIG;tr|B3KP24|B3KP24_HUMAN;tr|Q93020|Q93020_HUMAN	2	0.0016553	59.542	0	0	0	0	0	0	0	0	0	0	0	0	0	0	2648500	0	0	0	875900	0	0	0	0	0	0	0	0	0	0
AMGVVVATGVNTEIGK	sp|P16615|AT2A2_HUMAN	AT2A2_HUMAN	sp|P16615|AT2A2_HUMAN;sp|P11607|AT2A2_PIG;tr|H7C5W9|H7C5W9_HUMAN	2	0.00076534	64.439	0	0	0	0	0	0	0	0	0	0	0	0	0	0	0	0	0	0	1936200	0	0	0	0	0	0	0	0	0	11320000
AMTGVEQWPYR	tr|B4DUR8|B4DUR8_HUMAN	B4DUR8_HUMAN	tr|B4DUR8|B4DUR8_HUMAN;tr|B3KX11|B3KX11_HUMAN;sp|P49368|TCPG_HUMAN;tr|Q59H77|Q59H77_HUMAN;tr|Q2TU64|Q2TU64_HUMAN;tr|F1RP17|F1RP17_PIG;tr|A0A287AMZ2|A0A287AMZ2_PIG;tr|A0A287AUX8|A0A287AUX8_PIG	2	0.010624	63.076	0	0	0	0	0	0	0	0	0	0	0	0	0	0	0	0	0	0	0	0	0	0	0	0	0	3104700	0	0	0
ANACNSVIK	sp|P16615|AT2A2_HUMAN	AT2A2_HUMAN	sp|P16615|AT2A2_HUMAN;sp|P11607|AT2A2_PIG;tr|H7C5W9|H7C5W9_HUMAN	2	0.049104	58.815	0	0	0	0	0	0	0	0	0	0	0	0	0	0	0	0	0	0	0	0	0	0	0	0	0	4491300	0	0	0
ANDDIIVNWVNR	tr|B4DPW9|B4DPW9_HUMAN	B4DPW9_HUMAN	tr|B4DPW9|B4DPW9_HUMAN;sp|P13797|PLST_HUMAN;tr|Q53GY0|Q53GY0_HUMAN;tr|A0A0A0MSQ0|A0A0A0MSQ0_HUMAN;tr|F8W8D8|F8W8D8_HUMAN;tr|K7GQS5|K7GQS5_PIG;tr|F1RWT2|F1RWT2_PIG;tr|Q96HI1|Q96HI1_HUMAN;tr|B4DG31|B4DG31_HUMAN;tr|B4DI60|B4DI60_HUMAN;tr|A7E2S2|A7E2S2_HUMAN	2	2.1647e-25	190.88	0	0	0	0	0	0	0	0	0	0	0	0	0	0	0	3803000	9750200	0	0	8684800	13183000	12004000	0	815220	25419000	19321000	14774000	5723600	18244000
ANDTTFGLAAGVFTR	tr|B4DE91|B4DE91_HUMAN	B4DE91_HUMAN	tr|B4DE91|B4DE91_HUMAN;sp|P49189|AL9A1_HUMAN;sp|Q29228|AL9A1_PIG;tr|B4DX14|B4DX14_HUMAN;tr|B9EKV4|B9EKV4_HUMAN;tr|F1S232|F1S232_PIG	2	0.004697	58.674	0	0	0	0	0	0	0	0	0	0	0	0	0	0	0	0	0	0	0	0	0	0	0	0	0	0	3224500	0	0
ANELLINVK	sp|P00330|ADH1_YEAST	ADH1_YEAST	sp|P00330|ADH1_YEAST	2	8.1858e-07	160.63	25963000	11648000	17364000	16217000	21061000	29877000	25291000	14379000	8244300	22745000	17462000	27398000	26813000	18449000	62550000	47782000	38896000	47710000	53274000	49199000	48132000	41376000	47286000	42811000	33365000	41120000	45255000	40610000	0
ANELQLR	sp|Q15149|PLEC_HUMAN	PLEC_HUMAN	sp|Q15149|PLEC_HUMAN;tr|A0A287B2H9|A0A287B2H9_PIG;tr|A0A287B0Y8|A0A287B0Y8_PIG;tr|A0A287B9H1|A0A287B9H1_PIG;tr|A0A287BSB3|A0A287BSB3_PIG;tr|A0A287AA88|A0A287AA88_PIG;tr|A0A287BN04|A0A287BN04_PIG;tr|A0A287B217|A0A287B217_PIG;tr|A0A287A8C7|A0A287A8C7_PIG;tr|A0A287AYV2|A0A287AYV2_PIG;tr|E9PMV1|E9PMV1_HUMAN	2	0.044878	68.485	0	0	0	0	0	0	0	0	0	0	0	0	0	0	0	0	0	0	0	0	0	0	0	0	5574300	0	0	0	0
ANITAIR	tr|B4DUR8|B4DUR8_HUMAN	B4DUR8_HUMAN	tr|B4DUR8|B4DUR8_HUMAN;tr|B3KX11|B3KX11_HUMAN;sp|P49368|TCPG_HUMAN;tr|Q59H77|Q59H77_HUMAN;tr|Q2TU64|Q2TU64_HUMAN;tr|F1RP17|F1RP17_PIG;tr|A0A287AMZ2|A0A287AMZ2_PIG;tr|A0A287AUX8|A0A287AUX8_PIG	2	0.041353	73.975	0	0	0	0	0	0	0	0	0	0	0	0	0	0	0	0	0	0	0	0	4735500	0	0	0	0	0	0	0	0
ANLPQSFQVDTSK	sp|P21333|FLNA_HUMAN	FLNA_HUMAN	sp|P21333|FLNA_HUMAN;tr|Q5HY54|Q5HY54_HUMAN;tr|Q60FE6|Q60FE6_HUMAN;tr|Q60FE5|Q60FE5_HUMAN;tr|A6NDY9|A6NDY9_HUMAN;tr|A0A087WWY3|A0A087WWY3_HUMAN;tr|Q8TES4|Q8TES4_HUMAN	2	2.4752e-16	151.15	0	0	0	0	0	0	0	0	0	0	0	0	0	0	11527000	24116000	36851000	0	5134200	20160000	38055000	25691000	4759500	0	79657000	65657000	43926000	18492000	100650000
ANLQIDQINTDLNLER	sp|P35579|MYH9_HUMAN	MYH9_HUMAN	sp|P35579|MYH9_HUMAN;tr|A0A024R1N1|A0A024R1N1_HUMAN;tr|Q6ZNL4|Q6ZNL4_HUMAN	2	3.4648e-228	276.2	0	0	0	0	0	0	0	0	0	0	0	0	0	0	7456900	28450000	41732000	1159300	13311000	27469000	79527000	46405000	42716000	15354000	78942000	60768000	44000000	0	81382000
ANPFGGASHAK	tr|F2Z512|F2Z512_PIG	F2Z512_PIG	tr|F2Z512|F2Z512_PIG;tr|A8K517|A8K517_HUMAN;sp|Q6SA96|RS23_PIG;sp|P62266|RS23_HUMAN;tr|D6RD47|D6RD47_HUMAN;tr|I3LMI4|I3LMI4_PIG;tr|D6RDJ2|D6RDJ2_HUMAN;tr|D6RIX0|D6RIX0_HUMAN;tr|D6R9I7|D6R9I7_HUMAN	2	0.022698	47.706	0	0	0	0	0	0	0	0	0	0	0	0	0	0	0	0	0	0	0	0	7062700	5906200	0	0	5699500	5084700	0	0	0
ANPQVGVAFPHIK	sp|P13010|XRCC5_HUMAN	XRCC5_HUMAN	sp|P13010|XRCC5_HUMAN;tr|Q53T09|Q53T09_HUMAN	3	0.007371	41.401	0	0	0	0	0	0	0	0	0	0	0	0	0	0	0	2128800	0	0	0	0	0	0	0	0	0	0	0	0	7466900
ANSFTVSSVAAPSWLHR	sp|Q00341|VIGLN_HUMAN	VIGLN_HUMAN	sp|Q00341|VIGLN_HUMAN;tr|A0A024R4E5|A0A024R4E5_HUMAN;tr|B2R5V9|B2R5V9_HUMAN;tr|Q6ZS03|Q6ZS03_HUMAN;tr|H0Y394|H0Y394_HUMAN;tr|B4DKR8|B4DKR8_HUMAN;tr|H7C0A4|H7C0A4_HUMAN;tr|Q5HYC5|Q5HYC5_HUMAN	3	0.0016977	49.463	0	0	0	0	0	0	0	0	0	0	0	0	0	0	0	0	0	0	0	0	2161600	1755200	0	0	4165200	0	0	0	0
ANVTVLDTQIR	sp|Q9NZM1|MYOF_HUMAN	MYOF_HUMAN	sp|Q9NZM1|MYOF_HUMAN;tr|H0YD14|H0YD14_HUMAN	2	0.001102	98.249	0	0	0	0	0	0	0	0	0	0	0	0	0	0	2455000	3282500	4090000	0	1040300	2872100	7160000	4737900	1016400	602990	9182500	5489500	5214500	1692700	10761000
APAPAPEER	sp|Q8IUX7|AEBP1_HUMAN	AEBP1_HUMAN	sp|Q8IUX7|AEBP1_HUMAN	2	0.0057349	106.04	0	0	0	0	0	0	0	0	0	0	0	0	0	0	7558400	13766000	17262000	0	4076500	8155000	0	13375000	3433700	0	25278000	16127000	0	6302000	28444000
APAPASAPPGPSEELLR	sp|Q9Y6C2|EMIL1_HUMAN	EMIL1_HUMAN	sp|Q9Y6C2|EMIL1_HUMAN	2	1.0826e-18	122.7	0	0	0	0	0	0	0	0	0	0	0	0	0	0	6031700	10775000	11285000	0	3280600	5878800	19266000	10332000	5428000	2988100	22313000	17234000	10136000	4212400	24127000
APASEEEFQFLR	tr|H3BT57|H3BT57_HUMAN	H3BT57_HUMAN	tr|H3BT57|H3BT57_HUMAN;tr|Q59H09|Q59H09_HUMAN;tr|Q15156|Q15156_HUMAN;tr|Q9BZY1|Q9BZY1_HUMAN;sp|P29590|PML_HUMAN;tr|B4DV67|B4DV67_HUMAN	2	0.00010958	107.15	0	0	0	0	0	0	0	0	0	0	0	0	0	0	0	0	0	0	0	0	0	0	0	0	0	0	0	0	6628100
APDELHYTYLDTFGR	tr|Q96HX3|Q96HX3_HUMAN	Q96HX3_HUMAN	tr|Q96HX3|Q96HX3_HUMAN;tr|Q6IBR0|Q6IBR0_HUMAN;sp|P04843|RPN1_HUMAN;tr|Q53EP4|Q53EP4_HUMAN;tr|B4DL99|B4DL99_HUMAN;tr|B7Z4L4|B7Z4L4_HUMAN;tr|B4DNJ5|B4DNJ5_HUMAN;sp|Q9GMB0|RPN1_PIG;tr|A0A287BR84|A0A287BR84_PIG;tr|A0A287BFC9|A0A287BFC9_PIG;tr|F1SPG2|F1SPG2_PIG	3	0.0004961	74.257	0	0	0	0	0	0	0	0	0	0	0	0	0	0	0	0	0	0	1526500	0	8511800	7778400	0	0	0	0	0	0	0
APDELHYTYLDTFGRPVIVAYK	tr|Q96HX3|Q96HX3_HUMAN	Q96HX3_HUMAN	tr|Q96HX3|Q96HX3_HUMAN;tr|Q6IBR0|Q6IBR0_HUMAN;sp|P04843|RPN1_HUMAN;tr|Q53EP4|Q53EP4_HUMAN;tr|B4DL99|B4DL99_HUMAN;tr|B7Z4L4|B7Z4L4_HUMAN;tr|B4DNJ5|B4DNJ5_HUMAN	3;4	0.00025953	63.69	0	0	0	0	0	0	0	0	0	0	0	0	0	0	0	0	4547300	0	0	0	4775200	3962400	0	0	16737000	12871000	6255000	0	0
APDFVFYAPR	tr|A0A287BED9|A0A287BED9_PIG	A0A287BED9_PIG	tr|A0A287BED9|A0A287BED9_PIG;sp|P26038|MOES_HUMAN;tr|A0A287AK19|A0A287AK19_PIG;tr|V9HWC0|V9HWC0_HUMAN;sp|P26042|MOES_PIG;tr|F1RTN3|F1RTN3_PIG;tr|Q6PJT4|Q6PJT4_HUMAN;sp|P35241|RADI_HUMAN;tr|B0YJ88|B0YJ88_HUMAN;tr|A0A287BHA1|A0A287BHA1_PIG;sp|P26044|RADI_PIG;tr|F1SB42|F1SB42_PIG;tr|B2R6J2|B2R6J2_HUMAN;tr|E7EQR4|E7EQR4_HUMAN;sp|P15311|EZRI_HUMAN;tr|Q6NUR7|Q6NUR7_HUMAN;tr|V9HW42|V9HW42_HUMAN;tr|A0A28…	2	0.0018295	104.44	0	0	0	0	0	0	0	0	0	1287300	0	0	0	0	0	2606200	3224700	0	0	2235700	6697400	3896200	0	1205800	6760200	8805000	5166900	1083900	8767300
APEAWDYGQGFVNEEMIR	tr|A0A024R4X0|A0A024R4X0_HUMAN	A0A024R4X0_HUMAN	tr|A0A024R4X0|A0A024R4X0_HUMAN;sp|P00387|NB5R3_HUMAN;tr|Q6ZVI6|Q6ZVI6_HUMAN	2	3.4832e-06	82.543	0	0	0	0	0	0	0	0	0	0	0	0	0	0	0	0	0	0	0	0	0	0	0	0	0	0	0	0	14729000
APFDLFENK	tr|A0A024RD80|A0A024RD80_HUMAN	A0A024RD80_HUMAN	tr|A0A024RD80|A0A024RD80_HUMAN;sp|P08238|HS90B_HUMAN;tr|B4DMA2|B4DMA2_HUMAN;tr|A0A287A9T4|A0A287A9T4_PIG;tr|B4DGL0|B4DGL0_HUMAN;tr|F1RQU2|F1RQU2_PIG;tr|A0A286ZR68|A0A286ZR68_PIG;sp|Q58FF7|H90B3_HUMAN	2	0.030548	76.679	0	0	0	0	0	0	0	0	0	0	0	0	0	0	0	0	0	0	0	4162400	0	0	0	0	5416800	4408300	0	0	5670300
APFDLFENR	tr|K9JA46|K9JA46_HUMAN	K9JA46_HUMAN	tr|K9JA46|K9JA46_HUMAN;sp|P07900|HS90A_HUMAN;sp|O02705|HS90A_PIG;tr|A0A287B8J5|A0A287B8J5_PIG;tr|A0A287AQK7|A0A287AQK7_PIG;tr|Q2VPJ6|Q2VPJ6_HUMAN;tr|Q8TBA7|Q8TBA7_HUMAN;tr|Q86U12|Q86U12_HUMAN;tr|O75322|O75322_HUMAN;tr|Q96HX7|Q96HX7_HUMAN	2	0.0056404	116.25	0	0	0	0	0	0	0	0	0	0	0	0	0	0	0	3668100	4458200	0	0	3679300	9261000	4248800	0	0	6576600	6285200	3579400	0	6956100
APGFAQMLK	tr|Q53HU0|Q53HU0_HUMAN	Q53HU0_HUMAN	tr|Q53HU0|Q53HU0_HUMAN;sp|P50990|TCPQ_HUMAN;tr|I3LCA2|I3LCA2_PIG	2	0.020278	60.709	0	0	0	0	0	0	0	0	0	0	0	0	0	0	0	0	0	0	0	0	0	0	0	0	2347200	0	0	0	4621700
APGLGVLSPSGEER	sp|Q15746|MYLK_HUMAN	MYLK_HUMAN	sp|Q15746|MYLK_HUMAN	2	0.0061673	57.348	0	0	0	0	0	0	0	0	0	0	0	0	0	0	0	0	0	0	0	0	0	0	0	0	0	0	3180600	886670	3820000
APGNVDAYEIQFIPTTEGVSPPFTAR	tr|K7GRK7|K7GRK7_PIG	K7GRK7_PIG	tr|K7GRK7|K7GRK7_PIG;tr|I3LG96|I3LG96_PIG	3	1.8415e-06	56.468	0	0	0	0	0	0	0	3591700	0	3139000	0	0	0	0	0	0	0	0	0	0	0	0	0	0	0	0	0	0	0
APGQLALFSVSDK	tr|V9HWH7|V9HWH7_HUMAN	V9HWH7_HUMAN	tr|V9HWH7|V9HWH7_HUMAN;sp|P31939|PUR9_HUMAN;tr|B2R7P8|B2R7P8_HUMAN;tr|B3VMR0|B3VMR0_PIG;tr|F1SS25|F1SS25_PIG;tr|F8WEF0|F8WEF0_HUMAN	2	0.0039854	65.5	0	0	0	0	0	0	0	0	0	0	0	0	0	0	0	0	0	0	0	0	0	0	0	0	2625100	0	0	0	0
APIIAVTR	sp|P14618|KPYM_HUMAN	KPYM_HUMAN	sp|P14618|KPYM_HUMAN;tr|V9HWB8|V9HWB8_HUMAN;tr|B4DNK4|B4DNK4_HUMAN;tr|Q8WUW7|Q8WUW7_HUMAN;tr|A0A024R5Z9|A0A024R5Z9_HUMAN;tr|B4DRT3|B4DRT3_HUMAN;tr|H3BTN5|H3BTN5_HUMAN;tr|Q504U3|Q504U3_HUMAN;tr|H3BR70|H3BR70_HUMAN;tr|F1SHL9|F1SHL9_PIG	2	0.0042522	130.04	0	0	0	0	0	0	0	10108000	0	11076000	0	0	0	0	41838000	51063000	72049000	0	18751000	50107000	122810000	50771000	13050000	0	133040000	116770000	78748000	23408000	120920000
APILIATDVASR	tr|F1SKQ0|F1SKQ0_PIG	F1SKQ0_PIG	tr|F1SKQ0|F1SKQ0_PIG;tr|A0A286ZLI8|A0A286ZLI8_PIG;sp|Q92841|DDX17_HUMAN;tr|H3BLZ8|H3BLZ8_HUMAN;tr|Q59F66|Q59F66_HUMAN;tr|A0A287BEA5|A0A287BEA5_PIG;tr|B4DZQ7|B4DZQ7_HUMAN	2	0.0010289	93.111	0	0	0	0	0	0	0	0	0	0	0	0	0	0	2248000	3018300	0	0	0	2558000	6988700	3874900	0	0	8716700	6321800	6411700	1230700	8291500
APIRPDIVNFVHTNLR	sp|P36578|RL4_HUMAN	RL4_HUMAN	sp|P36578|RL4_HUMAN;tr|Q59GY2|Q59GY2_HUMAN;tr|B4DMJ6|B4DMJ6_HUMAN;tr|B4DFI6|B4DFI6_HUMAN;tr|H3BTP7|H3BTP7_HUMAN;tr|H3BU31|H3BU31_HUMAN;tr|B4DP82|B4DP82_HUMAN	3;4	0.00023892	78.69	0	0	0	0	0	0	0	0	0	0	0	0	0	0	0	5988700	16566000	0	0	1987100	5608400	4680000	0	0	18516000	0	3005200	0	18724000
APLDIPVPDPVK	tr|Q6FHU3|Q6FHU3_HUMAN	Q6FHU3_HUMAN	tr|Q6FHU3|Q6FHU3_HUMAN;tr|F1SGM1|F1SGM1_PIG;sp|Q64L94|PSME1_PIG;sp|Q06323|PSME1_HUMAN	2	0.0060673	74.162	0	0	0	0	0	0	0	0	0	0	0	0	0	0	0	0	0	0	0	0	0	0	0	0	0	1669900	0	0	2511300
APLNVQFNSPLPGDAVK	sp|O75369|FLNB_HUMAN	FLNB_HUMAN	sp|O75369|FLNB_HUMAN;tr|A0A024R321|A0A024R321_HUMAN;tr|Q68CT4|Q68CT4_HUMAN;tr|E7EN95|E7EN95_HUMAN	2	1.1999e-37	158.25	0	0	0	0	0	0	0	0	0	0	0	0	0	0	0	4030800	3115700	0	0	2064800	4704900	0	0	0	8270600	4971600	3947400	1913800	10024000
APLQVAVLGPTGVAEPVEVR	sp|Q14315|FLNC_HUMAN	FLNC_HUMAN	sp|Q14315|FLNC_HUMAN;tr|Q59H94|Q59H94_HUMAN	2	3.8961e-10	95.631	0	0	0	0	0	0	0	0	0	0	0	0	0	0	1423600	4288200	4926200	0	1828900	3738000	0	3751400	0	0	9539500	8703600	4079200	0	10475000
APNTPDILEIEFK	tr|Q5T6L4|Q5T6L4_HUMAN	Q5T6L4_HUMAN	tr|Q5T6L4|Q5T6L4_HUMAN;tr|A8KAP9|A8KAP9_HUMAN;sp|P00966|ASSY_HUMAN;tr|B4E395|B4E395_HUMAN	2	0.02809	42.843	0	0	0	0	0	0	0	0	0	0	0	0	0	0	0	2744900	0	0	0	0	0	0	0	0	0	0	0	0	0
APQETYADIGGLDNQIQEIK	tr|Q53XL8|Q53XL8_HUMAN	Q53XL8_HUMAN	tr|Q53XL8|Q53XL8_HUMAN;tr|Q53HB3|Q53HB3_HUMAN;tr|F2Z5J1|F2Z5J1_PIG;sp|P62191|PRS4_HUMAN;tr|G3V4X1|G3V4X1_HUMAN	2	2.8742e-05	75.462	0	0	0	0	0	0	0	0	0	0	0	0	0	0	0	0	0	0	0	0	4198400	0	0	0	3757200	3242900	0	0	6075800
APQLLIAPFKEEDEWDSPHIVR	tr|Q05DA4|Q05DA4_HUMAN	Q05DA4_HUMAN	tr|Q05DA4|Q05DA4_HUMAN;sp|O15460|P4HA2_HUMAN	3;4	1.1674e-20	106.03	0	0	0	0	0	0	0	0	0	0	0	0	0	0	0	0	0	0	0	0	3270100	3175500	0	0	12328000	6702800	3971800	0	0
APSGNEEPCLLK	sp|Q14315|FLNC_HUMAN	FLNC_HUMAN	sp|Q14315|FLNC_HUMAN;tr|A0A286ZRX8|A0A286ZRX8_PIG;tr|A0A287A8C2|A0A287A8C2_PIG;tr|F1SMN5|F1SMN5_PIG;tr|Q59H94|Q59H94_HUMAN	2	0.00023247	101.93	0	0	0	0	0	0	0	0	0	0	0	0	0	0	0	0	0	0	0	0	4074600	2681400	0	0	6003200	4472900	3715300	1954800	7824000
APSTYGGGLSVSSR	sp|P08779|K1C16_HUMAN	K1C16_HUMAN	sp|P08779|K1C16_HUMAN;CON__P08779	2	0.0027972	72.531	0	0	0	0	0	0	0	0	0	3482200	5462700	0	0	0	0	0	3076500	0	0	0	0	0	0	0	9096400	0	0	0	0
APSVANVGSHCDLSLK	sp|P21333|FLNA_HUMAN	FLNA_HUMAN	sp|P21333|FLNA_HUMAN;tr|Q5HY54|Q5HY54_HUMAN;tr|Q60FE6|Q60FE6_HUMAN;tr|Q60FE5|Q60FE5_HUMAN;tr|Q8TES4|Q8TES4_HUMAN;tr|Q6NXF2|Q6NXF2_HUMAN;tr|Q96C61|Q96C61_HUMAN;tr|B4DTD5|B4DTD5_HUMAN;tr|Q2VP91|Q2VP91_HUMAN	3	9.6586e-05	85.619	0	0	0	0	0	0	0	0	0	0	0	0	0	0	2961500	5576500	5721000	0	0	5193100	7955200	7307000	0	0	11137000	7857100	5934200	2306300	10736000
APSVATVGSICDLNLK	sp|O75369|FLNB_HUMAN	FLNB_HUMAN	sp|O75369|FLNB_HUMAN;tr|A0A024R321|A0A024R321_HUMAN;tr|Q68CT4|Q68CT4_HUMAN;tr|E7EN95|E7EN95_HUMAN;tr|A0A287BGW3|A0A287BGW3_PIG;tr|A0A286ZPG4|A0A286ZPG4_PIG;tr|A0A287BLE0|A0A287BLE0_PIG;tr|F1SGJ3|F1SGJ3_PIG;tr|A0A287AHQ3|A0A287AHQ3_PIG	2	0.0027442	63.073	0	0	0	0	0	0	0	0	0	0	0	0	0	0	0	0	0	0	0	1593700	3984000	2403100	0	0	0	0	0	1575200	0
APTAQVESFR	tr|A0A024R884|A0A024R884_HUMAN	A0A024R884_HUMAN	tr|A0A024R884|A0A024R884_HUMAN;tr|Q4LE33|Q4LE33_HUMAN	2	1.6642e-05	153.05	0	0	0	0	0	0	0	0	0	0	0	0	0	0	41597000	47314000	79695000	0	14475000	30620000	65077000	46049000	23091000	7983400	96928000	55135000	41125000	15628000	74379000
APVPASELLASGVLSR	sp|Q15149|PLEC_HUMAN	PLEC_HUMAN	sp|Q15149|PLEC_HUMAN;tr|D3DWL0|D3DWL0_HUMAN	2	7.6338e-13	113.24	0	0	0	0	0	0	0	0	0	0	0	0	0	0	3858800	5684700	7198000	0	878520	6500900	14995000	11460000	4357600	2621700	23399000	15177000	10844000	1690300	12957000
APVPTGEVYFADSFDR	sp|P27824|CALX_HUMAN	CALX_HUMAN	sp|P27824|CALX_HUMAN;tr|A0A287AXF5|A0A287AXF5_PIG;tr|F1S441|F1S441_PIG;tr|A0A287AME1|A0A287AME1_PIG;tr|A0A286ZSW6|A0A286ZSW6_PIG;tr|Q16094|Q16094_HUMAN;tr|H0Y9Q7|H0Y9Q7_HUMAN;tr|D6RDP7|D6RDP7_HUMAN;tr|D6RB85|D6RB85_HUMAN;tr|D6RAU8|D6RAU8_HUMAN;tr|D6RAQ8|D6RAQ8_HUMAN;tr|D6RD16|D6RD16_HUMAN;tr|D6RHJ3|D6RHJ3_HUMAN	2	1.2452e-22	128.67	0	0	0	0	0	0	0	0	0	0	0	0	0	0	1223600	6218200	10070000	0	1775700	0	14028000	9494700	3680100	1540900	19183000	13956000	8868200	2056500	17762000
APWIEQERPEYWDQETR	sp|P16189|1A31_HUMAN	1A31_HUMAN	sp|P16189|1A31_HUMAN;tr|M1JNG6|M1JNG6_HUMAN;tr|F6IR38|F6IR38_HUMAN;tr|F6IR37|F6IR37_HUMAN;tr|F6IR36|F6IR36_HUMAN;tr|F6IR34|F6IR34_HUMAN;tr|G9FTJ9|G9FTJ9_HUMAN;tr|Q2MJJ6|Q2MJJ6_HUMAN;tr|A0A090KI70|A0A090KI70_HUMAN;tr|A4URF1|A4URF1_HUMAN;tr|I6RB65|I6RB65_HUMAN;tr|A7Y1U3|A7Y1U3_HUMAN;tr|E2FIL8|E2FIL8_HUMAN;tr|F6IR35|F6IR35_HUMAN;tr|D5H3W1|D5H3W1_HUMAN;tr|H6SHQ5|H6SHQ5_HUMAN;tr|U5YMR8|U5YMR8_HUMAN;tr…	3	0.00027393	71.697	0	0	0	0	0	0	0	0	0	0	0	0	0	0	0	0	0	0	0	1876200	0	0	0	0	7368800	3387100	0	0	0
AQAEAQQPTFDALRDELR	sp|Q15149|PLEC_HUMAN	PLEC_HUMAN	sp|Q15149|PLEC_HUMAN	3	4.8067e-06	79.97	0	0	0	0	0	0	0	0	0	0	0	0	0	0	1625000	0	0	0	0	7259800	13670000	10806000	0	0	16340000	12621000	0	0	0
AQAEVEGLGK	sp|Q15149|PLEC_HUMAN	PLEC_HUMAN	sp|Q15149|PLEC_HUMAN;tr|A0A287B2H9|A0A287B2H9_PIG;tr|A0A287B0Y8|A0A287B0Y8_PIG;tr|A0A287B9H1|A0A287B9H1_PIG;tr|A0A287BSB3|A0A287BSB3_PIG;tr|A0A287AA88|A0A287AA88_PIG;tr|A0A287BN04|A0A287BN04_PIG;tr|A0A287B217|A0A287B217_PIG;tr|A0A287A8C7|A0A287A8C7_PIG;tr|A0A287AYV2|A0A287AYV2_PIG	2	0.0169	76.064	0	0	0	0	0	0	0	0	0	0	0	0	0	0	0	0	0	0	0	0	0	11767000	0	0	0	0	0	0	0
AQALAIETEAELQR	sp|Q14764|MVP_HUMAN	MVP_HUMAN	sp|Q14764|MVP_HUMAN;tr|X5D2M8|X5D2M8_HUMAN;tr|X5D7K9|X5D7K9_HUMAN;tr|B4DDR2|B4DDR2_HUMAN;tr|B4DXN0|B4DXN0_HUMAN;tr|B4DP93|B4DP93_HUMAN	2	1.3501e-12	125.97	0	0	0	0	0	0	0	0	0	0	0	0	0	0	0	3265100	3778300	0	0	4882100	8198500	4661700	2333500	0	18134000	7270600	0	0	0
AQCGGGLLGVR	tr|Q59FG9|Q59FG9_HUMAN	Q59FG9_HUMAN	tr|Q59FG9|Q59FG9_HUMAN;sp|P13611|CSPG2_HUMAN;tr|A0A024RAQ9|A0A024RAQ9_HUMAN;tr|A0A024RAL1|A0A024RAL1_HUMAN;tr|A0A024RAP3|A0A024RAP3_HUMAN;tr|E9PF17|E9PF17_HUMAN;tr|I3LFP3|I3LFP3_PIG;tr|K7GLS1|K7GLS1_PIG;tr|F1REZ2|F1REZ2_PIG;tr|I3LLQ0|I3LLQ0_PIG;tr|K7GPN9|K7GPN9_PIG;tr|F1SX62|F1SX62_PIG;tr|D6RGZ6|D6RGZ6_HUMAN;tr|Q86W61|Q86W61_HUMAN	2	0.022435	47.869	0	0	0	0	0	0	0	0	0	0	0	0	0	0	0	0	0	0	0	0	0	0	0	0	0	0	7071600	0	0
AQCPIVER	tr|M0R0F0|M0R0F0_HUMAN	M0R0F0_HUMAN	tr|M0R0F0|M0R0F0_HUMAN;tr|Q53G25|Q53G25_HUMAN;tr|F2Z5E6|F2Z5E6_PIG;tr|A0A024R4Q8|A0A024R4Q8_HUMAN;sp|P46782|RS5_HUMAN;tr|M0R0R2|M0R0R2_HUMAN;tr|A0A287AEM2|A0A287AEM2_PIG;tr|A0A287AKC0|A0A287AKC0_PIG;tr|Q59EK8|Q59EK8_HUMAN	2	0.030779	74.255	0	0	0	0	0	0	0	0	0	0	0	0	0	0	0	0	0	0	0	0	0	3797700	0	0	8449300	6294200	5532200	0	0
AQDGSHPLSLQDLIEK	tr|D6REX3|D6REX3_HUMAN	D6REX3_HUMAN	tr|D6REX3|D6REX3_HUMAN;sp|O94979|SC31A_HUMAN;tr|A0A024RDD3|A0A024RDD3_HUMAN;tr|A0A024RDH6|A0A024RDH6_HUMAN;tr|D6RHZ5|D6RHZ5_HUMAN;tr|H7BXG7|H7BXG7_HUMAN;tr|H0YAB3|H0YAB3_HUMAN;tr|H0Y9K1|H0Y9K1_HUMAN	3	0.0039846	48.216	0	0	0	0	0	0	0	0	0	0	0	0	0	0	1632100	2697000	4221000	0	0	0	0	0	0	0	0	0	9725800	0	0
AQDIEAGDGTTSVVIIAGSLLDSCTK	tr|B7Z9L0|B7Z9L0_HUMAN	B7Z9L0_HUMAN	tr|B7Z9L0|B7Z9L0_HUMAN;sp|P50991|TCPD_HUMAN;tr|B7Z2Z8|B7Z2Z8_HUMAN;tr|F1SQN1|F1SQN1_PIG	3	0.0017876	30.958	0	0	0	0	0	0	0	0	0	0	0	0	0	0	0	0	0	0	0	0	0	0	0	0	2716000	0	0	0	0
AQDQGEKENPMR	tr|Q5VVD0|Q5VVD0_HUMAN	Q5VVD0_HUMAN	tr|Q5VVD0|Q5VVD0_HUMAN;sp|P62913|RL11_HUMAN;sp|Q29205|RL11_PIG;tr|I3LD74|I3LD74_PIG	2	0.0009465	93.096	0	0	0	0	0	0	0	0	0	0	0	0	0	0	0	0	0	0	0	0	0	0	0	0	0	0	0	0	0
AQEQHWWIGLHTSESDGR	sp|Q9UBG0|MRC2_HUMAN	MRC2_HUMAN	sp|Q9UBG0|MRC2_HUMAN	4	0.046594	17.565	0	0	0	0	0	0	0	0	0	0	0	0	0	0	0	0	0	0	0	0	0	0	0	0	0	7795000	0	0	0
AQFEGIVTDLIR	tr|B7Z4V2|B7Z4V2_HUMAN	B7Z4V2_HUMAN	tr|B7Z4V2|B7Z4V2_HUMAN;tr|V9HW84|V9HW84_HUMAN;sp|P38646|GRP75_HUMAN;tr|Q8N1C8|Q8N1C8_HUMAN;tr|B7Z1V7|B7Z1V7_HUMAN;tr|A1XP52|A1XP52_HUMAN;tr|B7Z4T3|B7Z4T3_HUMAN;tr|H0YBG6|H0YBG6_HUMAN	2	0.0010233	95.573	0	0	0	0	0	0	0	0	0	0	0	0	0	0	0	0	0	0	0	4328500	4757200	0	0	0	0	5160600	2667000	0	6573400
AQGYSGLSVK	sp|P07996|TSP1_HUMAN	TSP1_HUMAN	sp|P07996|TSP1_HUMAN;tr|F1SS26|F1SS26_PIG;CON__Q28194	2	0.0018513	115.71	0	0	0	0	7971100	0	5103200	25602000	0	32050000	0	0	0	0	223730000	388910000	663710000	0	102010000	272590000	695310000	411060000	93627000	50916000	1058100000	692260000	483420000	149920000	960580000
AQHEDQVEQYK	sp|P02545|LMNA_HUMAN	LMNA_HUMAN	sp|P02545|LMNA_HUMAN;tr|W8QEH3|W8QEH3_HUMAN;tr|Q5I6Y5|Q5I6Y5_HUMAN;tr|Q3BDU5|Q3BDU5_HUMAN;tr|Q8N519|Q8N519_HUMAN;tr|Q5TCI8|Q5TCI8_HUMAN;tr|H0YAB0|H0YAB0_HUMAN	2;3	4.4744e-06	134.98	0	0	0	0	895440	0	0	0	0	0	0	0	0	0	3415900	6786000	12592000	0	1825000	10414000	33778000	21806000	20455000	9074800	32363000	22481000	15752000	4279400	34388000
AQHNDSEQTQSPQQPGSR	tr|A6XAA7|A6XAA7_HUMAN	A6XAA7_HUMAN	tr|A6XAA7|A6XAA7_HUMAN;tr|A0A287ABW3|A0A287ABW3_PIG;sp|O60565|GREM1_HUMAN	3	2.858e-41	145.33	0	0	0	0	0	0	0	0	0	0	0	0	0	0	3860200	10192000	14423000	2126600	4498900	6677700	20044000	10247000	9108800	4195100	12265000	10955000	0	5496500	11209000
AQIHDLVLVGGSTR	tr|Q59EJ3|Q59EJ3_HUMAN	Q59EJ3_HUMAN	tr|Q59EJ3|Q59EJ3_HUMAN;sp|P08107|HSP71_HUMAN;tr|A8K5I0|A8K5I0_HUMAN;tr|B4DNT8|B4DNT8_HUMAN;tr|A0A287BQU9|A0A287BQU9_PIG;sp|Q6S4N2|HS71B_PIG;tr|B4DWK5|B4DWK5_HUMAN;tr|B4DI39|B4DI39_HUMAN;tr|B4DFN9|B4DFN9_HUMAN;tr|B4E1S9|B4E1S9_HUMAN;sp|P34930|HS71A_PIG;tr|B4E388|B4E388_HUMAN;tr|B4DVU9|B4DVU9_HUMAN;tr|B3KTT5|B3KTT5_HUMAN;tr|V9GZ37|V9GZ37_HUMAN	3	0.0314	38.511	0	0	0	0	0	0	0	0	0	0	0	0	0	0	0	0	0	0	0	0	0	0	0	0	0	0	0	0	0
AQIINDAFNLASAHK	tr|A0A024RC61|A0A024RC61_HUMAN	A0A024RC61_HUMAN	tr|A0A024RC61|A0A024RC61_HUMAN;sp|P15144|AMPN_HUMAN;tr|Q59E93|Q59E93_HUMAN;tr|B4DV63|B4DV63_HUMAN;tr|B4DP96|B4DP96_HUMAN;tr|B4DPH5|B4DPH5_HUMAN;tr|B4DP01|B4DP01_HUMAN	3	0.018842	31.883	0	0	0	0	0	0	0	0	0	0	0	0	0	0	0	3968700	4660200	0	0	0	0	0	0	0	8639900	0	0	0	6400500
AQITGYR	sp|P02751|FINC_HUMAN	FINC_HUMAN	sp|P02751|FINC_HUMAN;tr|A0A024R462|A0A024R462_HUMAN;tr|B7ZLE5|B7ZLE5_HUMAN	2	2.0599e-06	189.97	0	0	0	0	0	0	0	0	0	0	0	0	0	0	65721000	205250000	267510000	0	47543000	145530000	535890000	201690000	60093000	26820000	364250000	366290000	179690000	56573000	419380000
AQIWDTAGQER	tr|H3BMH2|H3BMH2_HUMAN	H3BMH2_HUMAN	tr|H3BMH2|H3BMH2_HUMAN;tr|H3BSC1|H3BSC1_HUMAN;tr|A0A024R5Z8|A0A024R5Z8_HUMAN;sp|Q52NJ1|RB11A_PIG;sp|P62491|RB11A_HUMAN;tr|F2Z5J9|F2Z5J9_PIG;sp|Q15907|RB11B_HUMAN;tr|B4DMN1|B4DMN1_HUMAN	2	0.016024	52.49	0	0	0	0	0	0	0	0	0	0	0	0	0	0	0	0	0	0	0	0	0	0	0	0	5156200	0	0	0	0
AQLELEVSK	sp|Q14764|MVP_HUMAN	MVP_HUMAN	sp|Q14764|MVP_HUMAN;tr|X5D2M8|X5D2M8_HUMAN;tr|X5D7K9|X5D7K9_HUMAN;tr|B4DDR2|B4DDR2_HUMAN;tr|B4DXN0|B4DXN0_HUMAN;tr|B4DP93|B4DP93_HUMAN;tr|I3LQ79|I3LQ79_PIG	2	0.026619	87.308	0	0	0	0	0	0	0	0	0	0	0	0	0	0	0	0	0	0	0	0	0	2702700	0	0	4670500	0	0	0	0
AQLEPVASPAK	sp|Q15149|PLEC_HUMAN	PLEC_HUMAN	sp|Q15149|PLEC_HUMAN;tr|A0A287B2H9|A0A287B2H9_PIG;tr|A0A287B0Y8|A0A287B0Y8_PIG;tr|A0A287B9H1|A0A287B9H1_PIG;tr|A0A287BSB3|A0A287BSB3_PIG;tr|A0A287AA88|A0A287AA88_PIG;tr|A0A287BN04|A0A287BN04_PIG;tr|A0A287B217|A0A287B217_PIG;tr|A0A287A8C7|A0A287A8C7_PIG;tr|A0A287AYV2|A0A287AYV2_PIG	2	0.020512	49.06	0	0	0	0	0	0	0	0	0	0	0	0	0	0	0	0	0	0	0	0	0	0	0	0	0	9440100	0	0	0
AQLFALTGVQPAR	tr|A6NJA2|A6NJA2_HUMAN	A6NJA2_HUMAN	tr|A6NJA2|A6NJA2_HUMAN;tr|I3L945|I3L945_PIG;tr|D3DUG9|D3DUG9_HUMAN;tr|I3LRU5|I3LRU5_PIG;tr|A0A0A6YYH3|A0A0A6YYH3_HUMAN;tr|I3LIN5|I3LIN5_PIG;tr|B2RD79|B2RD79_HUMAN;sp|P54578|UBP14_HUMAN;tr|B3KTG4|B3KTG4_HUMAN;tr|J3QQT6|J3QQT6_HUMAN;tr|J3KS55|J3KS55_HUMAN	2	0.00029069	94.297	0	0	0	0	0	0	0	0	0	0	0	0	0	0	888270	1114800	0	0	0	0	0	1928100	0	0	0	4885900	0	0	5199200
AQLGGPEAAK	tr|V9HW43|V9HW43_HUMAN	V9HW43_HUMAN	tr|V9HW43|V9HW43_HUMAN;sp|P04792|HSPB1_HUMAN;tr|B4DL87|B4DL87_HUMAN;tr|C9J3N8|C9J3N8_HUMAN	2	0.030167	55.549	0	0	0	0	0	0	0	0	0	0	0	0	0	0	0	4520900	8618700	0	0	0	9473500	8631400	2022700	0	0	10262000	0	2788500	15641000
AQLGVQAFADALLIIPK	tr|A1JUI8|A1JUI8_HUMAN	A1JUI8_HUMAN	tr|A1JUI8|A1JUI8_HUMAN;tr|B4DPJ8|B4DPJ8_HUMAN;tr|Q59ET3|Q59ET3_HUMAN;tr|B2R9K8|B2R9K8_HUMAN;tr|A0A024RDL1|A0A024RDL1_HUMAN;sp|P40227|TCPZ_HUMAN;tr|I3L9J4|I3L9J4_PIG;tr|B4DN39|B4DN39_HUMAN	2	0.00021222	80.979	0	0	0	0	0	0	0	0	0	0	0	0	0	0	0	0	0	0	0	0	0	0	0	0	3684600	2955700	0	0	0
AQLHGASEEPGHFSLTNAASTHTTNEGIFSPTPGELGFSSFHR	tr|A0A024RAB6|A0A024RAB6_HUMAN	A0A024RAB6_HUMAN	tr|A0A024RAB6|A0A024RAB6_HUMAN;sp|P98160|PGBM_HUMAN	5;6	2.1808e-31	57.036	0	0	0	0	0	0	0	0	0	0	0	0	0	0	0	0	0	0	0	0	0	0	0	0	12372000	16172000	12997000	0	9340500
AQLMADFQAGR	sp|Q15149|PLEC_HUMAN	PLEC_HUMAN	sp|Q15149|PLEC_HUMAN;tr|D3DWL0|D3DWL0_HUMAN;tr|Q96IE3|Q96IE3_HUMAN	2	0.029983	82.645	0	0	0	0	0	0	0	0	0	0	0	0	0	0	0	0	0	0	0	0	0	0	0	0	0	0	0	0	0
AQLYIDCEK	sp|P07996|TSP1_HUMAN	TSP1_HUMAN	sp|P07996|TSP1_HUMAN;tr|A0PJG0|A0PJG0_HUMAN;tr|F1SS26|F1SS26_PIG;CON__Q28194	1;2	0.005664	133.13	0	0	0	0	0	0	0	14870000	0	0	0	0	0	1835600	158290000	322080000	535030000	0	91930000	235510000	532050000	353450000	72973000	38747000	787960000	614130000	392530000	173010000	992860000
AQLYIDCEKMENAELDVPIQSVFTR	sp|P07996|TSP1_HUMAN	TSP1_HUMAN	sp|P07996|TSP1_HUMAN;tr|A0PJG0|A0PJG0_HUMAN	3	2.4205e-17	86.006	0	0	0	0	0	0	0	0	0	0	0	0	0	0	0	0	0	0	0	0	0	0	0	0	33269000	20113000	13099000	0	21968000
AQNTWGCGNSLR	sp|P02545|LMNA_HUMAN	LMNA_HUMAN	sp|P02545|LMNA_HUMAN;tr|W8QEH3|W8QEH3_HUMAN;tr|Q5TCI8|Q5TCI8_HUMAN;tr|B4DFR3|B4DFR3_HUMAN	2	0.0061278	73.887	0	0	0	0	0	0	0	0	0	0	0	0	0	0	0	0	0	0	0	0	0	3903800	2187700	1104800	12221000	7072600	7078000	1919200	0
AQPVQVAEGSEPDGFWEALGGK	sp|P06396|GELS_HUMAN	GELS_HUMAN	sp|P06396|GELS_HUMAN;tr|A0A0A0MT01|A0A0A0MT01_HUMAN;tr|B7Z6N2|B7Z6N2_HUMAN;tr|B7Z9A0|B7Z9A0_HUMAN;tr|A0A0A0MS51|A0A0A0MS51_HUMAN;tr|B7Z992|B7Z992_HUMAN;tr|B7Z4U6|B7Z4U6_HUMAN;tr|B7Z2X4|B7Z2X4_HUMAN;tr|Q5T0H9|Q5T0H9_HUMAN;tr|B3KS49|B3KS49_HUMAN;tr|Q5T0H8|Q5T0H8_HUMAN;tr|Q5T0H7|Q5T0H7_HUMAN	2	1.1132e-41	124.16	0	0	0	0	0	0	0	0	0	0	0	0	0	0	0	0	8158200	0	0	10205000	23259000	9813200	0	0	37239000	23388000	15284000	3532200	19873000
AQPVQVAEGSEPDSFWEALGGK	tr|A0A286ZIC1|A0A286ZIC1_PIG	A0A286ZIC1_PIG	tr|A0A286ZIC1|A0A286ZIC1_PIG;tr|A0A286ZSM7|A0A286ZSM7_PIG;tr|A0A287A6P1|A0A287A6P1_PIG;sp|P20305|GELS_PIG;tr|A0A287AMB2|A0A287AMB2_PIG	2	0.00028256	67.93	0	0	0	0	0	0	0	3977600	0	4905300	0	0	0	0	0	0	0	0	0	0	0	0	0	0	0	0	0	0	0
AQQELEEQTR	tr|A0A287BED9|A0A287BED9_PIG	A0A287BED9_PIG	tr|A0A287BED9|A0A287BED9_PIG;sp|P26038|MOES_HUMAN;tr|A0A287AK19|A0A287AK19_PIG;tr|V9HWC0|V9HWC0_HUMAN;sp|P26042|MOES_PIG;tr|F1RTN3|F1RTN3_PIG	2	0.0019306	108.74	0	0	0	0	0	0	0	0	0	0	0	0	0	0	0	2297300	2764800	0	741410	0	12709000	3701900	0	0	4971200	4971200	2022000	986130	0
AQQELEEQTRR	tr|A0A287BED9|A0A287BED9_PIG	A0A287BED9_PIG	tr|A0A287BED9|A0A287BED9_PIG;sp|P26038|MOES_HUMAN;tr|A0A287AK19|A0A287AK19_PIG;tr|V9HWC0|V9HWC0_HUMAN;sp|P26042|MOES_PIG;tr|F1RTN3|F1RTN3_PIG	3	0.0087372	47.288	0	0	0	0	0	0	0	0	0	0	0	0	0	0	0	0	0	0	0	0	0	0	0	0	6692200	2772600	0	0	7369700
AQQIHSQTSQQYPLYDLDLGKFGEK	sp|P15924|DESP_HUMAN	DESP_HUMAN	sp|P15924|DESP_HUMAN;tr|Q4LE79|Q4LE79_HUMAN;tr|B4E2A0|B4E2A0_HUMAN;tr|B4DKX6|B4DKX6_HUMAN	4	0.00023447	42.041	0	0	0	0	0	0	0	0	0	0	2395800	0	0	0	0	0	0	0	0	0	0	0	0	0	0	0	0	0	0
AQQLAEVEVK	sp|Q14764|MVP_HUMAN	MVP_HUMAN	sp|Q14764|MVP_HUMAN;tr|X5D2M8|X5D2M8_HUMAN;tr|X5D7K9|X5D7K9_HUMAN;tr|B4DDR2|B4DDR2_HUMAN;tr|B4DXN0|B4DXN0_HUMAN;tr|B4DP93|B4DP93_HUMAN;tr|I3LQ79|I3LQ79_PIG	2	0.020499	73.985	0	0	0	0	0	0	0	0	0	0	0	0	0	0	2688600	2840200	0	0	0	0	0	4611500	0	0	0	0	0	0	0
AQQVSQGLDVLTAK	tr|A0A024QZN4|A0A024QZN4_HUMAN	A0A024QZN4_HUMAN	tr|A0A024QZN4|A0A024QZN4_HUMAN;tr|V9HWK2|V9HWK2_HUMAN;sp|P18206|VINC_HUMAN;sp|P26234|VINC_PIG;tr|A0A2C9F393|A0A2C9F393_PIG;tr|B3KXA2|B3KXA2_HUMAN;tr|A0A287BSL4|A0A287BSL4_PIG;tr|B4E3Q9|B4E3Q9_HUMAN;tr|Q5JQ13|Q5JQ13_HUMAN	2	1.3623e-33	170.04	0	0	0	0	0	0	0	0	0	0	0	0	0	0	3314500	6276700	5972400	0	1346200	7358100	13718000	10094000	6420000	4759100	18455000	15624000	14647000	0	20591000
AQVEEFLAQHGSEYQSVK	tr|A0A024R4H0|A0A024R4H0_HUMAN	A0A024R4H0_HUMAN	tr|A0A024R4H0|A0A024R4H0_HUMAN;sp|Q02809|PLOD1_HUMAN;tr|B2R5M9|B2R5M9_HUMAN;tr|B4DGN8|B4DGN8_HUMAN	3	6.0973e-06	76.713	0	0	0	0	0	0	0	0	0	0	0	0	0	0	2116400	4938400	3595700	0	0	4414800	9982600	4233200	0	0	11672000	7379200	6399400	0	8316300
AQVEQELTTLR	sp|Q15149|PLEC_HUMAN	PLEC_HUMAN	sp|Q15149|PLEC_HUMAN	2	2.4927e-07	152.28	0	0	0	0	0	0	0	0	0	0	0	0	0	0	0	3024200	0	0	0	3352700	9923000	5102100	3527400	0	13801000	0	0	0	0
AQVLGAVK	tr|D9ZGF2|D9ZGF2_HUMAN	D9ZGF2_HUMAN	tr|D9ZGF2|D9ZGF2_HUMAN;sp|P12111|CO6A3_HUMAN;tr|Q63HQ4|Q63HQ4_HUMAN	2	0.019554	80.462	0	0	0	0	0	0	0	0	0	0	0	0	0	0	0	0	13971000	0	0	0	0	23766000	7413600	0	48070000	39703000	26123000	0	0
AQYEDIAQK	tr|H6VRG0|H6VRG0_HUMAN	H6VRG0_HUMAN	tr|H6VRG0|H6VRG0_HUMAN;tr|H6VRF8|H6VRF8_HUMAN;sp|P04264|K2C1_HUMAN;tr|H6VRG1|H6VRG1_HUMAN;tr|H6VRG3|H6VRG3_HUMAN;tr|H6VRF9|H6VRF9_HUMAN	2	7.9127e-07	169.12	23014000	7448800	55186000	64482000	16887000	18201000	10446000	13024000	0	60087000	181410000	11202000	27190000	0	19669000	49528000	37229000	78914000	47077000	9145900	15426000	14287000	10209000	11618000	149540000	20216000	42345000	0	34603000
AQYEDIAQKSK	tr|H6VRG0|H6VRG0_HUMAN	H6VRG0_HUMAN	tr|H6VRG0|H6VRG0_HUMAN;tr|H6VRF8|H6VRF8_HUMAN;sp|P04264|K2C1_HUMAN;tr|H6VRG1|H6VRG1_HUMAN;tr|H6VRG3|H6VRG3_HUMAN;tr|H6VRF9|H6VRF9_HUMAN	3	0.00045129	97.452	0	0	0	0	0	0	0	0	0	0	41746000	0	0	0	0	0	0	0	0	0	0	0	0	0	0	0	0	0	0
AQYEEIAQR	sp|P35908|K22E_HUMAN	K22E_HUMAN	tr|B4DRR0|B4DRR0_HUMAN;tr|A8K2I0|A8K2I0_HUMAN;sp|P02538|K2C6A_HUMAN;CON__P02538;tr|B4DRU6|B4DRU6_HUMAN;tr|B4DWU6|B4DWU6_HUMAN;sp|P35908|K22E_HUMAN;CON__P35908v2;tr|B4DRW1|B4DRW1_HUMAN;tr|B4DRR7|B4DRR7_HUMAN;tr|B4DKJ0|B4DKJ0_HUMAN;tr|B4DRS2|B4DRS2_HUMAN;sp|P19013|K2C4_HUMAN;CON__P19013	2	4.2955e-13	221.36	12720000	4023200	21799000	24799000	0	0	7086200	0	0	0	0	10155000	24306000	3300400	0	0	0	19959000	0	0	0	0	0	0	64964000	0	0	0	0
AQYYLPDGSTIEIGPSR	tr|B4DM97|B4DM97_HUMAN	B4DM97_HUMAN	tr|B4DM97|B4DM97_HUMAN;tr|F2Z5G5|F2Z5G5_PIG;sp|P61163|ACTZ_HUMAN;tr|B4DMT4|B4DMT4_HUMAN;tr|B4DXP9|B4DXP9_HUMAN;tr|R4GMT0|R4GMT0_HUMAN;tr|A0A287AI87|A0A287AI87_PIG	2	8.3718e-23	126.1	0	0	0	0	0	0	0	0	0	0	0	0	0	0	0	3746900	4012600	0	0	4087300	7207000	3967500	0	0	12345000	6616000	7583200	0	9161400
ARFEELNADLFR	sp|P11142|HSP7C_HUMAN	HSP7C_HUMAN	sp|P11142|HSP7C_HUMAN;tr|V9HW22|V9HW22_HUMAN;tr|F1S9Q3|F1S9Q3_PIG;tr|F1S9Q1|F1S9Q1_PIG;tr|E9PKE3|E9PKE3_HUMAN;tr|Q53GZ6|Q53GZ6_HUMAN;tr|Q53HF2|Q53HF2_HUMAN;tr|A0A286ZPN4|A0A286ZPN4_PIG;tr|B3KTV0|B3KTV0_HUMAN;tr|Q96IS6|Q96IS6_HUMAN;tr|A0A287APM9|A0A287APM9_PIG;tr|E9PN89|E9PN89_HUMAN;tr|E9PNE6|E9PNE6_HUMAN;tr|B4E1Q1|B4E1Q1_HUMAN;tr|A8K7Q2|A8K7Q2_HUMAN;tr|A0A024R6B5|A0A024R6B5_HUMAN;sp|P54652|HSP72_…	2;3	0.0009228	115.18	0	0	0	0	0	0	0	0	0	0	0	0	0	0	0	0	0	0	0	0	0	0	0	0	17897000	6254300	9938000	1226600	7264700
ARLESEINTYR	tr|F1S0K7|F1S0K7_PIG	F1S0K7_PIG	tr|F1S0K7|F1S0K7_PIG	2;3	2.2445e-14	164.43	0	0	0	0	0	0	0	0	0	0	0	0	40338000	0	0	0	0	0	0	0	0	0	0	0	0	0	0	0	0
ARPFPDGLAEDIDKGEVSAR	sp|P13639|EF2_HUMAN	EF2_HUMAN	sp|P13639|EF2_HUMAN;tr|A0A287AWI9|A0A287AWI9_PIG;tr|A0A287A1E0|A0A287A1E0_PIG;tr|I3LII3|I3LII3_PIG;tr|Q8TA90|Q8TA90_HUMAN;tr|B4DPU3|B4DPU3_HUMAN;tr|Q6W6M8|Q6W6M8_HUMAN	3;4	6.3388e-52	144.01	0	0	0	0	0	0	0	0	0	0	0	0	0	0	5282500	11112000	17898000	0	1600900	13053000	23084000	15328000	1712700	0	41484000	19012000	22829000	3005300	35414000
ARPGEITGYMATVPGLLK	tr|C9JZL8|C9JZL8_HUMAN	C9JZL8_HUMAN	tr|C9JZL8|C9JZL8_HUMAN;tr|C9J5M0|C9J5M0_HUMAN;tr|C9JC07|C9JC07_HUMAN;tr|B4DG42|B4DG42_HUMAN;tr|A0A024R4N0|A0A024R4N0_HUMAN;sp|Q96S97|MYADM_HUMAN;tr|F1RNK3|F1RNK3_PIG	3	0.00021029	62.475	0	0	0	0	0	0	0	0	0	0	0	0	0	0	0	0	0	0	0	0	0	1472200	0	0	5576700	4102500	2392800	0	15817000
ARQEELYSELQAR	sp|Q15149|PLEC_HUMAN	PLEC_HUMAN	sp|Q15149|PLEC_HUMAN;tr|D3DWL0|D3DWL0_HUMAN	3	0.001369	69.258	0	0	0	0	0	0	0	0	0	0	0	0	0	0	0	0	0	0	0	0	0	0	0	0	9641000	4477600	4757500	0	0
ASAAPKPEPVPVQK	sp|Q96HC4|PDLI5_HUMAN	PDLI5_HUMAN	sp|Q96HC4|PDLI5_HUMAN;tr|A0A024RDE8|A0A024RDE8_HUMAN;tr|B7Z8X5|B7Z8X5_HUMAN;tr|Q4W5K9|Q4W5K9_HUMAN;tr|H0YBI4|H0YBI4_HUMAN;tr|H0Y929|H0Y929_HUMAN	3	0.001155	65.472	0	0	0	0	0	0	0	0	0	0	0	0	0	0	0	2440400	5553500	0	0	0	0	4600700	0	0	8246600	6091400	5296600	0	9129100
ASAATTAILIAR	tr|B4DMR3|B4DMR3_HUMAN	B4DMR3_HUMAN	tr|B4DMR3|B4DMR3_HUMAN;tr|A0A024R498|A0A024R498_HUMAN;tr|A0A288CG58|A0A288CG58_PIG;tr|A0A287AYW8|A0A287AYW8_PIG;tr|A0A024R451|A0A024R451_HUMAN;sp|P07093|GDN_HUMAN	2	6.0783e-05	117.7	0	0	0	0	0	0	0	0	0	0	0	0	0	0	963520	0	3568800	0	0	0	0	2930200	0	0	4386800	2811600	3883300	0	3843600
ASADLMSYCEEHAR	sp|Q9UBI6|GBG12_HUMAN	GBG12_HUMAN	sp|Q9UBI6|GBG12_HUMAN;tr|Q53GD1|Q53GD1_HUMAN;tr|B9TRW9|B9TRW9_PIG	3	0.00050186	77.192	0	0	0	0	0	0	0	0	0	0	0	0	0	0	1851100	0	0	0	0	0	0	0	0	0	0	0	0	0	9567600
ASAGPQPLLVQSCK	sp|Q9Y490|TLN1_HUMAN	TLN1_HUMAN	sp|Q9Y490|TLN1_HUMAN	2	5.6777e-09	120.96	0	0	0	0	0	0	0	0	0	0	0	0	0	0	0	3879500	3345400	0	0	0	4342000	4530600	0	0	10277000	7952200	6716200	0	10825000
ASAISVTVLNVIEGPVFRPGSK	sp|Q02413|DSG1_HUMAN	DSG1_HUMAN	sp|Q02413|DSG1_HUMAN	3	0.00032997	54.223	0	0	0	0	0	0	0	0	0	0	5906000	0	0	0	0	0	0	0	0	0	0	0	0	0	0	0	0	0	0
ASALAAIGPPTELLTSEVTAR	tr|K7GT00|K7GT00_PIG	K7GT00_PIG	tr|K7GT00|K7GT00_PIG;tr|F1S285|F1S285_PIG;tr|A0A287BGV6|A0A287BGV6_PIG	2	5.9889e-06	77.912	0	0	0	0	0	0	0	0	0	2973000	0	0	0	0	0	0	0	0	0	0	0	0	0	0	0	0	0	0	0
ASASGSGAQVGGPISSGSSASSVTVTR	sp|P02545|LMNA_HUMAN	LMNA_HUMAN	sp|P02545|LMNA_HUMAN	2	0.00028079	42.277	0	0	0	0	0	0	0	0	0	0	0	0	0	0	0	0	0	0	0	0	0	0	0	0	3534600	0	0	0	0
ASASYHISNLLEK	tr|A8K8U1|A8K8U1_HUMAN	A8K8U1_HUMAN	tr|A8K8U1|A8K8U1_HUMAN;sp|Q86VP6|CAND1_HUMAN;tr|A0A287AY31|A0A287AY31_PIG	2	0.003302	110.93	0	0	0	0	0	0	0	0	0	0	0	0	0	0	0	0	0	0	0	0	0	0	0	0	0	0	0	0	0
ASCLYGQLPK	tr|V9HWE9|V9HWE9_HUMAN	V9HWE9_HUMAN	tr|V9HWE9|V9HWE9_HUMAN;sp|P09211|GSTP1_HUMAN;tr|A8MX94|A8MX94_HUMAN;tr|A0A087X2E9|A0A087X2E9_HUMAN	2	0.036402	50.607	0	0	0	0	0	0	0	0	0	0	0	0	0	0	0	0	0	0	0	0	0	0	0	0	0	2644400	0	0	0
ASEAGEVPFNHEILR	tr|B2R514|B2R514_HUMAN	B2R514_HUMAN	tr|B2R514|B2R514_HUMAN;tr|E7EM64|E7EM64_HUMAN;sp|Q7L5N1|CSN6_HUMAN;sp|A7TX81|CSN6_PIG;tr|A0A287AB66|A0A287AB66_PIG	3	0.026389	28.546	0	0	0	0	0	0	0	0	0	0	0	0	0	0	0	0	0	0	0	0	0	0	0	0	5882100	0	0	0	0
ASEALRQEGVQALILVGLER	tr|I3LUR7|I3LUR7_PIG	I3LUR7_PIG	tr|A0A286ZPQ1|A0A286ZPQ1_PIG;tr|A0A287B163|A0A287B163_PIG;tr|A0A286ZMC0|A0A286ZMC0_PIG;tr|A0A286ZLV2|A0A286ZLV2_PIG;tr|A0A287BPF4|A0A287BPF4_PIG;tr|A0A286ZVG7|A0A286ZVG7_PIG;tr|A0A287BLM4|A0A287BLM4_PIG;tr|A0A287BL81|A0A287BL81_PIG;tr|I3LUR7|I3LUR7_PIG	3	0.00056712	57.496	0	0	0	0	0	0	0	0	0	2637700	0	0	0	0	0	0	0	0	0	0	0	0	0	0	0	0	0	0	0
ASEQIYGTPSSSPYECLR	tr|A0A287AWV1|A0A287AWV1_PIG	A0A287AWV1_PIG	tr|A0A287AWV1|A0A287AWV1_PIG;tr|A0A287B8J2|A0A287B8J2_PIG;tr|A0A287B1I4|A0A287B1I4_PIG;tr|A0A286ZRC7|A0A286ZRC7_PIG;tr|E7EX90|E7EX90_HUMAN;tr|F1SNT8|F1SNT8_PIG;tr|Q6MZZ3|Q6MZZ3_HUMAN;sp|Q14203|DCTN1_HUMAN	2	0.030331	35.737	0	0	0	0	0	0	0	0	0	0	0	0	0	0	0	0	0	0	0	0	2667600	0	0	0	0	0	0	0	0
ASESPSIFWVLPDGSILK	sp|Q9NR99|MXRA5_HUMAN	MXRA5_HUMAN	sp|Q9NR99|MXRA5_HUMAN	2	0.0017974	52.555	0	0	0	0	0	0	0	0	0	0	0	0	0	0	0	0	4034000	0	0	0	2917000	3803400	0	0	4031800	0	2870700	0	0
ASFCLEDTECEGDIQK	sp|Q9Y4K0|LOXL2_HUMAN	LOXL2_HUMAN	sp|Q9Y4K0|LOXL2_HUMAN;tr|W6I206|W6I206_HUMAN;tr|W8QRJ0|W8QRJ0_HUMAN;tr|A0A287AM88|A0A287AM88_PIG;tr|B4DDQ4|B4DDQ4_HUMAN	2	8.9913e-08	103.75	0	0	0	0	0	0	0	0	0	0	0	0	0	0	0	0	0	0	0	0	5127500	0	0	0	6351400	7232900	4241900	0	12703000
ASFCLEDTSCDYGYHR	tr|B7ZAJ4|B7ZAJ4_HUMAN	B7ZAJ4_HUMAN	tr|B7ZAJ4|B7ZAJ4_HUMAN;tr|B4DN04|B4DN04_HUMAN;tr|B4DQF8|B4DQF8_HUMAN;tr|Q96PQ9|Q96PQ9_HUMAN;tr|D0PNI2|D0PNI2_HUMAN;sp|P28300|LYOX_HUMAN;tr|B0AZT2|B0AZT2_HUMAN	3	0.022508	29.077	0	0	0	0	0	0	0	0	0	0	0	0	0	0	0	0	0	0	0	0	5700900	0	0	0	0	0	0	0	0
ASFNHFDKDHGGALGPEEFK	sp|O43707|ACTN4_HUMAN	ACTN4_HUMAN	sp|O43707|ACTN4_HUMAN;tr|F1RI39|F1RI39_PIG;tr|A0A287AA30|A0A287AA30_PIG;tr|A0A287A4Q7|A0A287A4Q7_PIG;tr|Q96BG6|Q96BG6_HUMAN;tr|F5GXS2|F5GXS2_HUMAN	4	0.0017792	47.082	0	0	0	0	0	0	0	0	0	0	0	0	0	0	0	0	0	0	0	0	0	0	0	0	14956000	0	8823000	2281200	0
ASFNHFDRDHSGTLGPEEFK	sp|P12814|ACTN1_HUMAN	ACTN1_HUMAN	sp|P12814|ACTN1_HUMAN;tr|A0A024R694|A0A024R694_HUMAN	3;4	1.1574e-21	117.65	0	0	0	0	0	0	0	0	0	0	0	0	0	0	0	0	0	0	0	0	0	0	0	0	141420000	0	86010000	4845500	0
ASGEHSPGSGAAR	sp|Q9H4A4|AMPB_HUMAN	AMPB_HUMAN	sp|Q9H4A4|AMPB_HUMAN;tr|A6NKB8|A6NKB8_HUMAN	2	0.02127	50.292	0	0	0	0	0	0	0	0	0	0	0	0	0	0	0	0	0	0	0	0	0	0	0	0	0	0	0	0	0
ASGNYATVISHNPETK	tr|E9PKZ0|E9PKZ0_HUMAN	E9PKZ0_HUMAN	tr|E9PKZ0|E9PKZ0_HUMAN;tr|F2Z567|F2Z567_PIG;sp|P62917|RL8_HUMAN;tr|G3V1A1|G3V1A1_HUMAN;tr|B4DVG7|B4DVG7_HUMAN	3	2.9565e-05	93.51	0	0	0	0	0	0	0	0	0	0	0	0	0	0	5830400	11708000	18087000	0	3002700	7383900	18894000	13046000	5617700	3018400	24048000	15035000	11133000	2954100	16935000
ASGPGLNTTGVPASLPVEFTIDAK	sp|P21333|FLNA_HUMAN	FLNA_HUMAN	sp|P21333|FLNA_HUMAN;tr|Q5HY54|Q5HY54_HUMAN;tr|Q60FE6|Q60FE6_HUMAN;tr|Q60FE5|Q60FE5_HUMAN;tr|A6NDY9|A6NDY9_HUMAN;tr|A0A087WWY3|A0A087WWY3_HUMAN;tr|Q8TES4|Q8TES4_HUMAN	2;3	1.5048e-105	174.95	0	0	0	0	0	0	0	0	0	0	0	0	0	0	0	11938000	20071000	0	3487100	14976000	30855000	23529000	0	0	58041000	50874000	42046000	6929100	81242000
ASGPPVSELITK	sp|P16403|H12_HUMAN	H12_HUMAN	sp|P16403|H12_HUMAN;tr|Q4VB24|Q4VB24_HUMAN;tr|B2R984|B2R984_HUMAN;tr|A3R0T8|A3R0T8_HUMAN;tr|A3R0T7|A3R0T7_HUMAN;tr|A0A286ZZB7|A0A286ZZB7_PIG;sp|P10412|H14_HUMAN;sp|P16402|H13_HUMAN;tr|F6PYW2|F6PYW2_PIG	2	0.00011022	107.06	0	0	0	0	0	0	0	0	0	0	0	0	0	0	16634000	17230000	21326000	0	3777700	11693000	44915000	0	4636300	0	41146000	26514000	18869000	0	41851000
ASGVAVSDGVIK	sp|P23528|COF1_HUMAN	COF1_HUMAN	sp|P23528|COF1_HUMAN;tr|V9HWI5|V9HWI5_HUMAN;tr|E9PP50|E9PP50_HUMAN;sp|P10668|COF1_PIG;tr|K7GQY9|K7GQY9_PIG;tr|B4E112|B4E112_HUMAN;tr|E9PS23|E9PS23_HUMAN	2	0.0001026	106.4	0	0	0	0	0	0	0	0	0	0	0	0	0	0	0	0	0	0	0	0	0	0	0	0	0	0	0	0	0
ASGVQVADEVCR	tr|V9HWA6|V9HWA6_HUMAN	V9HWA6_HUMAN	tr|V9HWA6|V9HWA6_HUMAN;sp|P60982|DEST_PIG;sp|P60981|DEST_HUMAN;tr|F6RFD5|F6RFD5_HUMAN	2	0.00014059	113.93	0	0	0	0	0	0	0	0	0	0	0	0	0	0	0	0	0	0	0	0	0	0	0	0	0	0	0	0	0
ASHTAPQVLFSHR	tr|Q53R19|Q53R19_HUMAN	Q53R19_HUMAN	tr|Q53R19|Q53R19_HUMAN;tr|F1SS01|F1SS01_PIG;sp|O15144|ARPC2_HUMAN;tr|Q9BXV5|Q9BXV5_HUMAN;tr|A0A024R408|A0A024R408_HUMAN;tr|H7C3F9|H7C3F9_HUMAN	3	1.0885e-12	126.32	0	0	0	0	0	0	0	0	0	0	0	0	0	0	1996300	5668200	8458300	0	0	5542000	6754100	0	0	0	16469000	13624000	5356200	2651100	26254000
ASIHEAWTDGK	sp|O43707|ACTN4_HUMAN	ACTN4_HUMAN	sp|P12814|ACTN1_HUMAN;tr|A0A024R694|A0A024R694_HUMAN;tr|Q86TX4|Q86TX4_HUMAN;tr|H9KV75|H9KV75_HUMAN;tr|B7Z565|B7Z565_HUMAN;tr|B4DFY0|B4DFY0_HUMAN;sp|O43707|ACTN4_HUMAN;tr|F1RI39|F1RI39_PIG;tr|A0A287AA30|A0A287AA30_PIG;tr|A0A287A4Q7|A0A287A4Q7_PIG;tr|A0A287BAZ5|A0A287BAZ5_PIG;tr|A0A287BQV2|A0A287BQV2_PIG;tr|Q96BG6|Q96BG6_HUMAN;tr|B4E337|B4E337_HUMAN	2;3	1.1109e-05	142.92	0	0	0	0	0	0	0	0	0	0	0	0	0	0	2826300	13359000	13920000	0	0	32185000	79806000	37825000	7095300	4020000	117370000	88678000	71589000	8173100	25643000
ASINMLR	sp|P18124|RL7_HUMAN	RL7_HUMAN	sp|P18124|RL7_HUMAN;tr|A0A024R814|A0A024R814_HUMAN;tr|A8MUD9|A8MUD9_HUMAN;tr|A0A287A8T0|A0A287A8T0_PIG;tr|C9JIJ5|C9JIJ5_HUMAN	2	0.015852	102.98	0	0	0	0	0	0	0	0	0	0	0	0	0	0	0	0	0	0	0	0	0	0	0	0	0	3900500	2807200	0	0
ASIPFSVVGSNQLIEAK	sp|Q15019|SEPT2_HUMAN	SEPT2_HUMAN	sp|Q15019|SEPT2_HUMAN;tr|F1SIP0|F1SIP0_PIG;tr|A0A287A8W9|A0A287A8W9_PIG;tr|B5MCX3|B5MCX3_HUMAN;tr|H7C2Y0|H7C2Y0_HUMAN	2	0.0046282	53.754	0	0	0	0	0	0	0	0	0	0	0	0	0	0	0	0	0	0	0	0	0	0	0	0	7624300	5285800	6924800	0	0
ASITALEAK	sp|P35579|MYH9_HUMAN	MYH9_HUMAN	sp|P35579|MYH9_HUMAN;tr|A0A024R1N1|A0A024R1N1_HUMAN;tr|Q6ZNL4|Q6ZNL4_HUMAN	2	0.0056717	124.98	0	0	0	0	0	0	0	0	0	0	0	0	0	0	15991000	28207000	35506000	0	10995000	16384000	49971000	24484000	20097000	6940500	53664000	31660000	22593000	10073000	42605000
ASITPGTILIILTGR	tr|Q8TBK5|Q8TBK5_HUMAN	Q8TBK5_HUMAN	tr|Q8TBK5|Q8TBK5_HUMAN;tr|Q8N5Z7|Q8N5Z7_HUMAN;tr|A0A024RBK3|A0A024RBK3_HUMAN;sp|Q02878|RL6_HUMAN;tr|Q9HBB3|Q9HBB3_HUMAN;tr|B4DRX3|B4DRX3_HUMAN;tr|B2R4K7|B2R4K7_HUMAN;sp|Q2YGT9|RL6_PIG;tr|A0A287BBI3|A0A287BBI3_PIG;tr|F8VZ45|F8VZ45_HUMAN;tr|U3KQR5|U3KQR5_HUMAN;tr|F8VR69|F8VR69_HUMAN	2	7.697e-11	118.48	0	0	0	0	0	0	0	0	0	0	0	0	0	0	0	2365900	3878600	0	0	1723600	3189600	2190500	0	0	6371000	5903200	2565000	0	4043300
ASLLSAPPCR	sp|Q9NZM1|MYOF_HUMAN	MYOF_HUMAN	sp|Q9NZM1|MYOF_HUMAN;tr|H0YD14|H0YD14_HUMAN	2	0.028055	59.245	0	0	0	0	0	0	0	0	0	0	0	0	0	0	0	0	0	0	0	0	0	2255400	0	0	4580100	0	0	0	3452100
ASLQFDLVK	tr|A0A024R3F8|A0A024R3F8_HUMAN	A0A024R3F8_HUMAN	tr|A0A024R3F8|A0A024R3F8_HUMAN;sp|Q9BXJ0|C1QT5_HUMAN	2	0.01843	91.069	0	0	0	0	0	0	0	0	0	0	0	0	0	0	0	0	0	0	0	2049500	0	3613700	0	0	0	3156600	4437100	0	0
ASLSLAPVNIFK	tr|F5GWF6|F5GWF6_HUMAN	F5GWF6_HUMAN	tr|F5GWF6|F5GWF6_HUMAN;tr|V9HW96|V9HW96_HUMAN;sp|P78371|TCPB_HUMAN;tr|F8VQ14|F8VQ14_HUMAN;tr|B7Z4R3|B7Z4R3_HUMAN;tr|D0G0C8|D0G0C8_PIG	2	0.004498	78.934	0	0	0	0	0	0	0	0	0	0	0	0	0	0	0	0	0	0	0	0	0	0	0	0	0	0	0	0	0
ASMGTLAFDEYGRPFLIIK	sp|P48643|TCPE_HUMAN	TCPE_HUMAN	sp|P48643|TCPE_HUMAN;tr|B4DZT5|B4DZT5_HUMAN;tr|V9HW37|V9HW37_HUMAN;tr|E7ENZ3|E7ENZ3_HUMAN;tr|B4DXI1|B4DXI1_HUMAN;tr|B4DYC8|B4DYC8_HUMAN;tr|D6RIZ7|D6RIZ7_HUMAN	2	0.00359	72.958	0	0	0	0	0	0	0	0	0	0	0	0	0	0	0	0	0	0	0	0	0	0	0	0	0	0	0	0	0
ASNLENSTYDLYTIPK	sp|P53621|COPA_HUMAN	COPA_HUMAN	sp|P53621|COPA_HUMAN;tr|F1RJX8|F1RJX8_PIG	2	2.0539e-15	114.82	0	0	0	0	0	0	0	0	0	0	0	0	0	0	0	0	2597400	0	0	0	4073800	4012300	0	0	11199000	0	4743200	0	7402900
ASPAGGPLEDVVIER	tr|Q658U4|Q658U4_HUMAN	Q658U4_HUMAN	tr|Q658U4|Q658U4_HUMAN;tr|A0A024R1W3|A0A024R1W3_HUMAN;sp|Q96AY3|FKB10_HUMAN;tr|Q6ZME7|Q6ZME7_HUMAN;tr|B4DJJ5|B4DJJ5_HUMAN;tr|Q8NAG5|Q8NAG5_HUMAN;tr|K7ELI6|K7ELI6_HUMAN;tr|K7EM43|K7EM43_HUMAN	2	0.0022533	90.731	0	0	0	0	0	0	0	0	0	0	0	0	0	0	0	0	0	0	0	0	0	0	0	0	0	0	0	0	0
ASPLQGVLSSLLAPLR	tr|I3LUR7|I3LUR7_PIG	I3LUR7_PIG	tr|A0A286ZPQ1|A0A286ZPQ1_PIG;tr|A0A287B163|A0A287B163_PIG;tr|A0A286ZMC0|A0A286ZMC0_PIG;tr|A0A286ZLV2|A0A286ZLV2_PIG;tr|A0A287BPF4|A0A287BPF4_PIG;tr|A0A286ZVG7|A0A286ZVG7_PIG;tr|A0A287BLM4|A0A287BLM4_PIG;tr|A0A287BL81|A0A287BL81_PIG;tr|I3LUR7|I3LUR7_PIG	2;3	6.0582e-19	125.03	0	0	0	0	2244800	2890600	2914200	13020000	0	8495800	8056100	0	0	0	0	0	0	0	0	0	0	0	0	0	2617000	3126600	0	0	0
ASREEILAQAK	sp|P35579|MYH9_HUMAN	MYH9_HUMAN	sp|P35579|MYH9_HUMAN;tr|A0A024R1N1|A0A024R1N1_HUMAN;tr|Q6ZNL4|Q6ZNL4_HUMAN	3	0.032251	34.96	0	0	0	0	0	0	0	0	0	0	0	0	0	0	0	0	0	0	0	0	0	0	0	0	0	0	4597700	0	0
ASSAQSGGSSGGPAVPTVQR	tr|B4E299|B4E299_HUMAN	B4E299_HUMAN	tr|B4E299|B4E299_HUMAN;sp|Q7KZF4|SND1_HUMAN;tr|F1SML4|F1SML4_PIG;tr|I6TRR8|I6TRR8_HUMAN	2	3.4432e-10	95.651	0	0	0	0	0	0	0	0	0	0	0	0	0	0	0	0	0	0	0	0	0	0	0	0	0	0	0	0	0
ASSEGGTAAGAGLDSLHK	tr|A4D275|A4D275_HUMAN	A4D275_HUMAN	tr|A4D275|A4D275_HUMAN;sp|O15143|ARC1B_HUMAN	2;3	2.1491e-06	82.007	0	0	0	0	0	0	0	0	0	0	0	0	0	0	0	0	0	0	0	0	9859100	6769100	0	0	6557500	12372000	0	0	5904700
ASSLIEEAK	sp|Q9Y490|TLN1_HUMAN	TLN1_HUMAN	sp|Q9Y490|TLN1_HUMAN;tr|A0A287BLY8|A0A287BLY8_PIG	2	0.01843	91.069	0	0	0	0	0	0	0	0	0	0	0	0	0	0	0	2509800	0	0	0	0	0	0	0	0	4159300	5074400	1982000	0	6338600
ASTEQAPELENLTVTEVGWDGLR	tr|A0A024R884|A0A024R884_HUMAN	A0A024R884_HUMAN	tr|A0A024R884|A0A024R884_HUMAN;tr|Q4LE33|Q4LE33_HUMAN	2;3	5.6412e-65	138.91	0	0	0	0	0	0	0	0	0	0	0	0	0	0	0	4889200	27059000	0	0	10768000	34189000	19304000	6733200	0	44667000	30555000	14768000	0	22296000
ASVGFGGSCFQK	sp|O60701|UGDH_HUMAN	UGDH_HUMAN	sp|O60701|UGDH_HUMAN;tr|I3LIM2|I3LIM2_PIG	2	0.01177	51.162	0	0	0	0	0	0	0	0	0	0	0	0	0	0	0	0	0	0	0	0	0	0	0	0	7705200	4566700	0	0	8617000
ASVITQVFHVPLEER	sp|Q00341|VIGLN_HUMAN	VIGLN_HUMAN	sp|Q00341|VIGLN_HUMAN;tr|A0A024R4E5|A0A024R4E5_HUMAN;tr|B2R5V9|B2R5V9_HUMAN;tr|A0A287AWK8|A0A287AWK8_PIG;tr|F1SI06|F1SI06_PIG;tr|C9JHS7|C9JHS7_HUMAN;tr|C9JIZ1|C9JIZ1_HUMAN;tr|C9J5E5|C9J5E5_HUMAN;tr|C9JZI8|C9JZI8_HUMAN;tr|C9JES8|C9JES8_HUMAN;tr|C9JHZ8|C9JHZ8_HUMAN;tr|C9JK79|C9JK79_HUMAN;tr|C9JT62|C9JT62_HUMAN	3	0.00013168	79.652	0	0	0	0	0	0	0	0	0	0	0	0	0	0	0	3534700	3105200	0	0	0	4783100	2837600	0	0	5625800	5110200	4674900	0	6378300
ASVSQVEADLK	tr|Q8TB01|Q8TB01_HUMAN	Q8TB01_HUMAN	tr|Q8TB01|Q8TB01_HUMAN;tr|Q6NWZ1|Q6NWZ1_HUMAN;tr|A0A024RBH2|A0A024RBH2_HUMAN;sp|Q07065|CKAP4_HUMAN;tr|B3KVX6|B3KVX6_HUMAN	2	0.00035985	113.62	0	0	0	0	0	0	0	0	0	0	0	0	0	0	3246800	5353500	7839200	0	2926400	3689700	8733000	11232000	7623500	6441400	11248000	9595200	6338400	0	14525000
ASVTGYLLVYESVDGTVK	tr|A0A024R884|A0A024R884_HUMAN	A0A024R884_HUMAN	tr|A0A024R884|A0A024R884_HUMAN;tr|Q4LE33|Q4LE33_HUMAN	2;3	5.2791e-26	124.3	0	0	0	0	0	0	0	0	0	0	0	0	0	0	0	0	12057000	0	0	5721400	8856400	0	10549000	0	0	50472000	5524100	0	0
ASVVTLPVYLNFTR	sp|Q14204|DYHC1_HUMAN	DYHC1_HUMAN	sp|Q14204|DYHC1_HUMAN	2	0.0067368	56.359	0	0	0	0	0	0	0	0	0	0	0	0	0	0	0	0	0	0	0	0	0	0	0	0	3258300	0	0	0	0
ASYAQQPAESR	tr|A0A024RAB6|A0A024RAB6_HUMAN	A0A024RAB6_HUMAN	tr|A0A024RAB6|A0A024RAB6_HUMAN;sp|P98160|PGBM_HUMAN	2	3.7445e-05	130.94	0	0	0	0	0	0	0	0	0	0	0	0	0	0	4445200	4375600	12017000	0	2300500	0	11043000	9915000	5695900	1547000	19052000	11314000	13537000	4506500	25209000
ASYDVSDSGQLEHVQPWSV	sp|Q01813|PFKAP_HUMAN	PFKAP_HUMAN	sp|Q01813|PFKAP_HUMAN;tr|O14943|O14943_HUMAN;tr|Q8WTZ9|Q8WTZ9_HUMAN;tr|B1APP8|B1APP8_HUMAN;tr|Q49A78|Q49A78_HUMAN	2	0.031609	33.195	0	0	0	0	0	0	0	0	0	0	0	0	0	0	0	0	0	0	0	0	0	0	0	0	0	0	0	0	3627900
ASYSGVSLFSNPVQYWEIQPSTFR	tr|Q6FH10|Q6FH10_HUMAN	Q6FH10_HUMAN	tr|Q6FH10|Q6FH10_HUMAN;sp|P07585|PGS2_HUMAN;tr|A0A024RBG6|A0A024RBG6_HUMAN;tr|H0YI87|H0YI87_HUMAN;sp|Q9XSD9|PGS2_PIG;tr|F1SQ10|F1SQ10_PIG	2;3	1.2758e-101	174.59	0	0	0	0	2313800	8030000	6501000	21950000	0	7254200	12871000	0	0	0	0	8564300	47895000	0	0	10947000	28156000	28373000	37939000	5219800	50863000	39419000	20984000	0	12099000
ATAAFILANEHNVALFK	sp|O00410|IPO5_HUMAN	IPO5_HUMAN	sp|O00410|IPO5_HUMAN;tr|H0Y8C6|H0Y8C6_HUMAN;tr|A0A024RDY0|A0A024RDY0_HUMAN;tr|F1RP44|F1RP44_PIG	3	9.3355e-05	76.82	0	0	0	0	0	0	0	0	0	0	0	0	0	0	0	0	0	0	0	0	0	0	0	0	5270700	5468500	2938800	0	3453400
ATAENEFVVLK	tr|F1SGI3|F1SGI3_PIG	F1SGI3_PIG	tr|F1SGI3|F1SGI3_PIG;tr|A0A287BEQ1|A0A287BEQ1_PIG;tr|A0A287AMT5|A0A287AMT5_PIG;tr|A0A287AU45|A0A287AU45_PIG	2	5.0737e-07	150.08	0	0	0	0	0	0	0	0	0	0	0	0	85375000	0	0	0	0	0	0	0	0	0	0	0	0	0	0	0	0
ATAEVLNIGK	tr|E9PBS1|E9PBS1_HUMAN	E9PBS1_HUMAN	tr|E9PBS1|E9PBS1_HUMAN;tr|A0A024RD93|A0A024RD93_HUMAN;sp|P22234|PUR6_HUMAN;tr|B4DGX3|B4DGX3_HUMAN;tr|F1RTV5|F1RTV5_PIG	2	0.00082149	136.8	0	0	0	0	0	0	0	0	0	0	0	0	0	0	0	0	0	0	0	0	0	0	0	0	0	0	0	0	0
ATAGAYIASQTVK	sp|P28074|PSB5_HUMAN	PSB5_HUMAN	sp|P28074|PSB5_HUMAN;tr|A0A287AGG3|A0A287AGG3_PIG;tr|H0YJM8|H0YJM8_HUMAN	2	0.00034729	90.685	0	0	0	0	0	0	0	0	0	0	0	0	0	0	0	0	0	0	0	2244000	0	2268200	811550	0	4613500	6925600	3014500	1264100	4593400
ATAGDTHLGGEDFDNR	tr|Q59EJ3|Q59EJ3_HUMAN	Q59EJ3_HUMAN	tr|Q59EJ3|Q59EJ3_HUMAN;sp|P08107|HSP71_HUMAN;tr|A8K5I0|A8K5I0_HUMAN;tr|B4DNT8|B4DNT8_HUMAN;tr|A0A287BQU9|A0A287BQU9_PIG;sp|Q6S4N2|HS71B_PIG;tr|B4DWK5|B4DWK5_HUMAN;tr|B4DI39|B4DI39_HUMAN;tr|B4DFN9|B4DFN9_HUMAN;tr|B4E1S9|B4E1S9_HUMAN;sp|P34930|HS71A_PIG;tr|B4E388|B4E388_HUMAN;tr|B4DVU9|B4DVU9_HUMAN;tr|B3KTT5|B3KTT5_HUMAN;tr|V9GZ37|V9GZ37_HUMAN;tr|Q9UQC1|Q9UQC1_HUMAN;tr|B4DNV4|B4DNV4_HUMAN	3	0.0015529	54.501	0	0	0	0	0	0	0	3321300	0	2651000	0	0	0	0	0	0	0	0	0	4373900	0	4906500	0	0	0	10982000	5491200	0	0
ATATSCRPCPCPYIDASR	tr|A0A024RAB6|A0A024RAB6_HUMAN	A0A024RAB6_HUMAN	tr|A0A024RAB6|A0A024RAB6_HUMAN;sp|P98160|PGBM_HUMAN	3	0.047901	24.893	0	0	0	0	0	0	0	0	0	0	0	0	0	0	0	0	0	0	0	0	0	0	0	0	10252000	0	0	0	0
ATAVMPDGQFK	sp|Q06830|PRDX1_HUMAN	PRDX1_HUMAN	sp|Q06830|PRDX1_HUMAN;tr|A0A0A0MSI0|A0A0A0MSI0_HUMAN;tr|B2R4P2|B2R4P2_HUMAN;tr|F1S3U9|F1S3U9_PIG;tr|A0A286ZND5|A0A286ZND5_PIG	2	0.0060012	80.688	0	0	0	0	0	0	0	0	0	0	0	0	0	0	0	0	3216700	0	0	0	0	0	0	0	8910600	8467700	4024800	0	0
ATAVVDGAFK	tr|B4DF70|B4DF70_HUMAN	B4DF70_HUMAN	tr|B4DF70|B4DF70_HUMAN;tr|V9HW12|V9HW12_HUMAN;sp|P32119|PRDX2_HUMAN;tr|A6NIW5|A6NIW5_HUMAN;tr|A0A024R7F2|A0A024R7F2_HUMAN	2	0.011534	88.948	0	0	0	0	0	0	0	0	0	0	0	0	0	0	3619200	2730100	2797400	0	1571000	0	0	0	1661000	0	8554400	8143700	5023200	1349900	9586400
ATCAPQHGAPGPGPADASK	sp|P21333|FLNA_HUMAN	FLNA_HUMAN	sp|P21333|FLNA_HUMAN;tr|Q5HY54|Q5HY54_HUMAN;tr|Q60FE6|Q60FE6_HUMAN;tr|Q60FE5|Q60FE5_HUMAN;tr|A6NDY9|A6NDY9_HUMAN;tr|A0A087WWY3|A0A087WWY3_HUMAN;tr|Q8TES4|Q8TES4_HUMAN;tr|Q6NXF2|Q6NXF2_HUMAN;tr|Q96C61|Q96C61_HUMAN;tr|Q86TQ3|Q86TQ3_HUMAN	2;3	9.2496e-42	145.05	0	0	0	0	0	0	0	0	0	0	0	0	0	0	15944000	33770000	43447000	0	7107600	30983000	72579000	60302000	9158300	4649000	95024000	79602000	68596000	25598000	149800000
ATCNNYTPQFQLR	sp|Q5T749|KPRP_HUMAN	KPRP_HUMAN	sp|Q5T749|KPRP_HUMAN	2	0.0084665	53.683	0	0	0	0	0	0	0	0	0	0	0	0	0	0	0	0	0	0	0	0	0	0	0	0	0	0	0	0	0
ATDAEADVASLNR	tr|D9YZV5|D9YZV5_HUMAN	D9YZV5_HUMAN	tr|D9YZV5|D9YZV5_HUMAN;tr|Q15657|Q15657_HUMAN;tr|A0A286ZRE1|A0A286ZRE1_PIG;tr|H0YKX5|H0YKX5_HUMAN;tr|V9HW25|V9HW25_HUMAN;tr|F1SG00|F1SG00_PIG;tr|A0A287AD38|A0A287AD38_PIG;tr|A7XZE4|A7XZE4_HUMAN;CON__Q3SX28;tr|B4DGC2|B4DGC2_HUMAN;tr|B4E3P1|B4E3P1_HUMAN;tr|B4DTK3|B4DTK3_HUMAN;tr|Q6ZN40|Q6ZN40_HUMAN;tr|A0A287B5N7|A0A287B5N7_PIG	2	1.1962e-176	219.03	0	0	0	0	0	0	0	0	0	0	0	0	0	0	3189900	10145000	14670000	0	6567700	0	39259000	27728000	0	15398000	0	40863000	17836000	9628100	0
ATDCVGHDVVTLLR	tr|B3KXY9|B3KXY9_HUMAN	B3KXY9_HUMAN	tr|B3KXY9|B3KXY9_HUMAN;sp|P19367|HXK1_HUMAN;tr|Q59FD4|Q59FD4_HUMAN;tr|A0A024QZK7|A0A024QZK7_HUMAN;tr|A8K7J7|A8K7J7_HUMAN;tr|B4DG62|B4DG62_HUMAN;tr|A0A287A1G6|A0A287A1G6_PIG;tr|F1SUF2|F1SUF2_PIG	3	0.0043359	49.265	0	0	0	0	0	0	0	0	0	0	0	0	0	0	0	0	0	0	0	1998500	4155400	1758200	0	0	5146000	0	0	0	0
ATDFVVPGPGK	tr|Q0QER2|Q0QER2_HUMAN	Q0QER2_HUMAN	tr|Q0QER2|Q0QER2_HUMAN;tr|V9HWJ2|V9HWJ2_HUMAN;tr|V9HW78|V9HW78_HUMAN;tr|Q6FIA4|Q6FIA4_HUMAN;tr|B2R5M8|B2R5M8_HUMAN;sp|O75874|IDHC_HUMAN;tr|Q6FI37|Q6FI37_HUMAN;tr|I3LDC7|I3LDC7_PIG;tr|C9J4N6|C9J4N6_HUMAN	2	0.0063586	76.679	0	0	0	0	0	0	0	0	0	0	0	0	0	0	1879000	0	3270700	0	0	0	7243200	0	0	0	0	5901100	0	0	0
ATDGGAHGVINVSVSEAAIEASTR	sp|P00330|ADH1_YEAST	ADH1_YEAST	sp|P00330|ADH1_YEAST	2;3	8.0891e-72	132.36	15020000	3559300	5079100	3172900	10709000	13501000	15369000	7401700	0	19033000	9884100	18592000	10581000	10065000	5779700	41140000	29309000	37407000	45658000	56243000	31982000	41011000	17483000	35579000	36983000	35041000	50144000	20903000	29448000
ATDGGAHGVINVSVSEAAIEASTRYVR	sp|P00330|ADH1_YEAST	ADH1_YEAST	sp|P00330|ADH1_YEAST	4	0.014646	23.223	0	0	0	0	0	0	0	0	0	0	0	0	0	0	0	0	0	2470200	0	0	0	0	0	0	0	0	0	0	0
ATDVMIAGK	sp|P23526|SAHH_HUMAN	SAHH_HUMAN	sp|P23526|SAHH_HUMAN;tr|Q1RMG2|Q1RMG2_HUMAN;sp|Q710C4|SAHH_PIG;tr|F1S4Y7|F1S4Y7_PIG;tr|A0A287B4J2|A0A287B4J2_PIG	2	0.015471	58.716	0	0	0	0	0	0	0	0	0	0	0	0	0	0	0	0	0	0	0	0	0	0	0	0	0	0	0	0	2050000
ATEEFIIR	sp|Q14764|MVP_HUMAN	MVP_HUMAN	sp|Q14764|MVP_HUMAN;tr|X5D2M8|X5D2M8_HUMAN;tr|X5D7K9|X5D7K9_HUMAN;tr|B4DDR2|B4DDR2_HUMAN;tr|B4DXN0|B4DXN0_HUMAN;tr|X5DNU0|X5DNU0_HUMAN;tr|B4DP93|B4DP93_HUMAN;tr|X5D7S8|X5D7S8_HUMAN;tr|X5DP24|X5DP24_HUMAN;tr|X5D7R7|X5D7R7_HUMAN;tr|X5DP17|X5DP17_HUMAN;tr|H3BQK6|H3BQK6_HUMAN;tr|H3BRL2|H3BRL2_HUMAN;tr|H3BNF6|H3BNF6_HUMAN;tr|H3BUK7|H3BUK7_HUMAN;tr|H3BP76|H3BP76_HUMAN;tr|H3BNF2|H3BNF2_HUMAN;tr|H3BQE7|H…	2	0.00051517	150.84	0	0	0	0	0	0	0	0	0	0	0	0	0	0	0	0	0	0	0	0	0	0	0	0	0	0	0	0	0
ATENDIANFFSPLNPIR	tr|Q53F48|Q53F48_HUMAN	Q53F48_HUMAN	tr|Q53F48|Q53F48_HUMAN;tr|F2Z5W4|F2Z5W4_PIG;tr|A0A024QZK8|A0A024QZK8_HUMAN;sp|P31942|HNRH3_HUMAN;tr|A0A024QZP1|A0A024QZP1_HUMAN;tr|B4DHY1|B4DHY1_HUMAN	2	0.0063302	52.071	0	0	0	0	0	0	0	0	0	0	0	0	0	0	0	0	0	0	0	0	0	0	0	0	0	0	0	0	3172400
ATENDIYNFFSPLNPVR	tr|A0A287BL05|A0A287BL05_PIG	A0A287BL05_PIG	tr|A0A287BL05|A0A287BL05_PIG;tr|G8JLB6|G8JLB6_HUMAN;sp|P31943|HNRH1_HUMAN;tr|A0A286ZQN9|A0A286ZQN9_PIG;tr|E9PCY7|E9PCY7_HUMAN;tr|F2Z5H9|F2Z5H9_PIG;tr|I3L816|I3L816_PIG;tr|H0YB39|H0YB39_HUMAN;tr|B4DP51|B4DP51_HUMAN;tr|Q68DG4|Q68DG4_HUMAN;tr|H0YBD7|H0YBD7_HUMAN;tr|H0YBG7|H0YBG7_HUMAN;tr|B4DKS8|B4DKS8_HUMAN;tr|A0A024R7T3|A0A024R7T3_HUMAN;sp|P52597|HNRPF_HUMAN;tr|A0A287A9H4|A0A287A9H4_PIG;tr|F1RG16|F…	2	4.1028e-29	134.99	0	0	0	0	0	0	0	0	0	0	0	0	0	0	0	3236600	6506300	0	0	3340700	8273800	5237800	0	0	8830200	6708900	4721500	0	7997000
ATEVPVSWESFNR	tr|A0A286ZIC1|A0A286ZIC1_PIG	A0A286ZIC1_PIG	tr|A0A286ZIC1|A0A286ZIC1_PIG;tr|A0A286ZSM7|A0A286ZSM7_PIG;tr|A0A287A6P1|A0A287A6P1_PIG;sp|P20305|GELS_PIG;tr|A0A287AMB2|A0A287AMB2_PIG	2	0.0024212	77.379	0	0	0	0	0	0	0	0	0	0	0	0	0	0	0	0	0	0	0	0	2933600	0	0	0	0	0	0	0	0
ATFYGEQVDYYK	sp|P46940|IQGA1_HUMAN	IQGA1_HUMAN	sp|P46940|IQGA1_HUMAN;tr|A0A024RC65|A0A024RC65_HUMAN;tr|A4QPB0|A4QPB0_HUMAN;tr|A0A287A7R5|A0A287A7R5_PIG;tr|I3LDA8|I3LDA8_PIG;tr|F1RMJ4|F1RMJ4_PIG;tr|H0YLE8|H0YLE8_HUMAN;tr|B4E2M0|B4E2M0_HUMAN;tr|B4DNP4|B4DNP4_HUMAN	2	0.00012897	111.06	0	0	0	0	0	0	0	0	0	0	0	0	0	0	0	3846900	4361900	0	0	3004800	8285100	4539500	0	0	8072200	5881900	4733000	0	8353800
ATFYLNVLEQK	sp|Q9Y678|COPG1_HUMAN	COPG1_HUMAN	sp|Q9Y678|COPG1_HUMAN;tr|F1SPF9|F1SPF9_PIG;tr|B3KW21|B3KW21_HUMAN;tr|Q8WUI6|Q8WUI6_HUMAN	2	0.0059529	84.817	0	0	0	0	0	0	0	0	0	0	0	0	0	0	0	2101800	0	0	0	2711200	4205500	2838000	0	0	5527400	4277800	3032900	0	5268400
ATGPPVSELITK	sp|P16401|H15_HUMAN	H15_HUMAN	sp|P16401|H15_HUMAN	2	0.0064917	69.672	0	0	0	0	0	0	0	0	0	0	0	0	0	0	12177000	23940000	18288000	0	4098200	9863100	38632000	11997000	0	0	41472000	29298000	20202000	0	33408000
ATGVFTTLQPGSSIPPYNTEVTETTIVITWTPAPR	sp|P02751|FINC_HUMAN	FINC_HUMAN	sp|P02751|FINC_HUMAN;tr|A0A024R462|A0A024R462_HUMAN;tr|B7ZLE5|B7ZLE5_HUMAN	3	2.5578e-68	111.81	0	0	0	0	0	0	0	0	0	0	0	0	0	0	0	0	0	0	0	0	6848500	0	0	0	10857000	10148000	0	0	0
ATIAGGGVIPHIHK	tr|F2Z5P1|F2Z5P1_PIG	F2Z5P1_PIG	tr|F2Z5P1|F2Z5P1_PIG;tr|B1PEY3|B1PEY3_PIG;sp|Q71UI9|H2AV_HUMAN;sp|P0C0S5|H2AZ_HUMAN	3	0.00058666	65.563	0	0	0	0	0	0	0	0	0	0	0	0	0	0	1997100	5786200	0	0	0	0	17035000	3755400	3967600	0	10821000	5391900	7448400	0	6353900
ATIGADFLTK	tr|A0A286ZP69|A0A286ZP69_PIG	A0A286ZP69_PIG	tr|A0A286ZP69|A0A286ZP69_PIG;sp|P51149|RAB7A_HUMAN;tr|B4DPH9|B4DPH9_HUMAN;tr|F1SPG0|F1SPG0_PIG;tr|C9J592|C9J592_HUMAN;tr|C9J8S3|C9J8S3_HUMAN;tr|C9IZZ0|C9IZZ0_HUMAN;tr|C9J4V0|C9J4V0_HUMAN;tr|C9J4S4|C9J4S4_HUMAN;tr|C9J7D1|C9J7D1_HUMAN	2	0.031836	54.191	0	0	0	0	0	0	0	0	0	0	0	0	0	0	0	0	0	0	0	0	4682500	0	0	0	0	0	0	0	0
ATILDLSCNK	sp|Q96AG4|LRC59_HUMAN	LRC59_HUMAN	sp|Q96AG4|LRC59_HUMAN;tr|I3L9M7|I3L9M7_PIG;tr|I3L995|I3L995_PIG	2	0.012875	88.177	0	0	0	0	0	0	0	0	0	0	0	0	0	0	0	3029900	2320900	0	0	0	4266200	4026600	0	0	5977300	0	3601300	0	6663900
ATIRPVFDPSK	sp|Q14315|FLNC_HUMAN	FLNC_HUMAN	sp|Q14315|FLNC_HUMAN;tr|A0A286ZRX8|A0A286ZRX8_PIG;tr|A0A287A8C2|A0A287A8C2_PIG;tr|F1SMN5|F1SMN5_PIG	3	0.021648	38.478	0	0	0	0	0	0	0	0	0	0	0	0	0	0	0	0	0	0	0	0	0	0	0	0	0	0	0	0	6344400
ATISALEAK	sp|P35580|MYH10_HUMAN	MYH10_HUMAN	sp|P35580|MYH10_HUMAN	2	0.047325	62.582	0	0	0	0	0	0	0	0	0	0	0	0	0	0	0	0	0	0	0	0	0	0	0	0	3501700	0	0	0	0
ATISNDGATILK	tr|Q6IBT3|Q6IBT3_HUMAN	Q6IBT3_HUMAN	tr|Q6IBT3|Q6IBT3_HUMAN;tr|Q53HV2|Q53HV2_HUMAN;sp|Q99832|TCPH_HUMAN;tr|D0G0C9|D0G0C9_PIG;tr|F8WAM2|F8WAM2_HUMAN	2	0.0065941	60.518	0	0	0	0	0	0	0	0	0	0	0	0	0	0	0	3025000	0	0	0	2217000	5542800	0	0	0	0	6431200	0	0	5243500
ATISNPITGDLETVHYR	sp|P13674|P4HA1_HUMAN	P4HA1_HUMAN	sp|P13674|P4HA1_HUMAN;tr|A1X898|A1X898_PIG	3	0.00029384	58.98	0	0	0	0	0	0	0	0	0	0	0	0	0	0	0	0	0	0	0	2728300	5130400	5842600	0	0	8557400	4954500	5058600	846150	9570600
ATITGYR	sp|P02751|FINC_HUMAN	FINC_HUMAN	sp|P02751|FINC_HUMAN;tr|H0Y7Z1|H0Y7Z1_HUMAN;tr|Q5CZ99|Q5CZ99_HUMAN;tr|A0A024R462|A0A024R462_HUMAN;tr|B7ZLE5|B7ZLE5_HUMAN;tr|Q68CX6|Q68CX6_HUMAN;tr|Q6N084|Q6N084_HUMAN;tr|Q59G22|Q59G22_HUMAN	2	0.0010028	155.73	0	0	0	0	0	0	0	0	0	0	0	0	0	2403700	44635000	136300000	199600000	0	41029000	95898000	318090000	145870000	42679000	18942000	259920000	272500000	157810000	57924000	326060000
ATLENDFVVLK	sp|Q8N1N4|K2C78_HUMAN	K2C78_HUMAN	sp|Q8N1N4|K2C78_HUMAN;CON__Q8N1N4-2;CON__Q7RTT2	2	0.048241	40.352	0	0	0	0	0	0	0	0	0	0	1214200	0	0	0	0	0	0	0	0	0	0	0	0	0	0	0	0	0	0
ATLPSPDKLPGFK	tr|A0A024R1A3|A0A024R1A3_HUMAN	A0A024R1A3_HUMAN	tr|A0A024R1A3|A0A024R1A3_HUMAN;sp|P22314|UBA1_HUMAN;tr|B4DDE4|B4DDE4_HUMAN;tr|B4DL67|B4DL67_HUMAN;tr|Q5JRR6|Q5JRR6_HUMAN;tr|B3KUJ2|B3KUJ2_HUMAN	3	0.0033038	53.001	0	0	0	0	0	0	0	0	0	0	0	0	0	0	0	0	3611600	0	0	0	0	3046000	0	0	6504200	6456300	0	0	6834600
ATLTGLRPGTEYGIGVSAVK	tr|A0A287AKU7|A0A287AKU7_PIG	A0A287AKU7_PIG	tr|A0A287AKU7|A0A287AKU7_PIG;tr|A0A287AVF2|A0A287AVF2_PIG;tr|A0A286ZR70|A0A286ZR70_PIG;tr|I3LUI4|I3LUI4_PIG;tr|A0A287BR78|A0A287BR78_PIG;tr|A0A287BQB6|A0A287BQB6_PIG;tr|I3LJU9|I3LJU9_PIG;tr|I3LDR6|I3LDR6_PIG;tr|A0A287AIY5|A0A287AIY5_PIG;tr|F1SMI5|F1SMI5_PIG;sp|Q29116|TENA_PIG	3	0.0025917	42.64	0	0	0	0	0	0	0	10920000	0	11308000	0	0	0	0	0	0	0	0	0	0	6926800	0	0	0	2767200	2917100	0	0	0
ATLYVTAIEDR	tr|E9PKG1|E9PKG1_HUMAN	E9PKG1_HUMAN	tr|E9PKG1|E9PKG1_HUMAN;tr|E9PIX6|E9PIX6_HUMAN;tr|H7C2I1|H7C2I1_HUMAN;sp|Q99873|ANM1_HUMAN;tr|B4DJ87|B4DJ87_HUMAN;tr|E9PQ98|E9PQ98_HUMAN;tr|H0YDE4|H0YDE4_HUMAN;tr|A0A287B7C9|A0A287B7C9_PIG;tr|Q5U8W9|Q5U8W9_HUMAN;tr|A0A286ZP03|A0A286ZP03_PIG;tr|A0A286ZN59|A0A286ZN59_PIG;tr|E9PNR9|E9PNR9_HUMAN;tr|F1RHU6|F1RHU6_PIG	2	0.016607	51.927	0	0	0	0	0	0	0	0	0	0	0	0	0	0	0	0	0	0	0	0	0	0	0	0	5372900	0	0	0	0
ATNFLAHEK	sp|P29692|EF1D_HUMAN	EF1D_HUMAN	sp|P29692|EF1D_HUMAN;tr|E9PK01|E9PK01_HUMAN;tr|E9PQZ1|E9PQZ1_HUMAN;tr|E9PI39|E9PI39_HUMAN;tr|E9PQ49|E9PQ49_HUMAN;tr|E9PL12|E9PL12_HUMAN;tr|E9PPR1|E9PPR1_HUMAN;tr|E9PMW7|E9PMW7_HUMAN;tr|E9PL71|E9PL71_HUMAN;tr|E9PN91|E9PN91_HUMAN;tr|E9PK06|E9PK06_HUMAN;tr|E9PJD0|E9PJD0_HUMAN;tr|E9PK72|E9PK72_HUMAN;tr|E9PKK3|E9PKK3_HUMAN;tr|E9PNW6|E9PNW6_HUMAN	2	0.013921	97.965	0	0	0	0	0	0	0	0	0	0	0	0	0	0	0	0	0	0	0	0	0	0	0	0	0	0	0	0	0
ATSASSHLNK	tr|D0G6X5|D0G6X5_PIG	D0G6X5_PIG	tr|D0G6X5|D0G6X5_PIG;sp|P46410|GLNA_PIG	2	0.047647	76.679	0	0	0	0	0	0	0	0	0	0	0	0	0	0	0	0	0	0	0	0	0	0	0	0	0	0	0	0	0
ATSFLLALEPELEAR	tr|Q96HX3|Q96HX3_HUMAN	Q96HX3_HUMAN	tr|Q96HX3|Q96HX3_HUMAN;tr|Q6IBR0|Q6IBR0_HUMAN;sp|P04843|RPN1_HUMAN;tr|Q53EP4|Q53EP4_HUMAN;tr|F8WF32|F8WF32_HUMAN	2	7.8057e-10	110.08	0	0	0	0	0	0	0	0	0	0	0	0	0	0	0	0	7541300	0	0	3352200	0	5547800	2128600	0	15212000	8804600	6090300	0	8245800
ATSNVFAMFDQSQIQEFK	sp|P19105|ML12A_HUMAN	ML12A_HUMAN	sp|P19105|ML12A_HUMAN;tr|F2Z5V6|F2Z5V6_PIG;tr|F1SM78|F1SM78_PIG;sp|O14950|ML12B_HUMAN;tr|J3QRS3|J3QRS3_HUMAN;tr|A0A287A0J0|A0A287A0J0_PIG;tr|Q53HL1|Q53HL1_HUMAN;tr|A0A287AL19|A0A287AL19_PIG;tr|Q2F834|Q2F834_HUMAN;tr|J3KTJ1|J3KTJ1_HUMAN;tr|Q6IBG1|Q6IBG1_HUMAN;sp|P29269|MYL9_PIG;sp|P24844|MYL9_HUMAN;tr|Q71U02|Q71U02_HUMAN	2	3.8901e-15	112.15	0	0	0	0	0	0	0	0	0	0	0	0	0	0	0	0	0	0	0	0	0	0	0	0	7468100	5556300	5671100	0	26345000
ATTAALLLEAQAATGFLVDPVR	sp|Q15149|PLEC_HUMAN	PLEC_HUMAN	sp|Q15149|PLEC_HUMAN;tr|D3DWL0|D3DWL0_HUMAN	3	0.00016039	52.03	0	0	0	0	0	0	0	0	0	0	0	0	0	0	0	0	0	0	0	0	0	0	0	0	3973800	3787800	0	0	0
ATVGILITTIASK	tr|I3LM93|I3LM93_PIG	I3LM93_PIG	tr|I3LM93|I3LM93_PIG;tr|A0A024RAM0|A0A024RAM0_HUMAN;sp|Q92973|TNPO1_HUMAN	2	0.0062611	56.225	0	0	0	0	0	0	0	0	0	0	0	0	0	0	0	0	0	0	0	0	0	2485700	0	0	2637400	4347000	1735000	0	0
ATVVVEATEPEPSGSIANPAASTSPSLSHR	sp|P46821|MAP1B_HUMAN	MAP1B_HUMAN	sp|P46821|MAP1B_HUMAN;tr|A0A024RAM4|A0A024RAM4_HUMAN;tr|A5D6X1|A5D6X1_HUMAN;tr|Q05BW8|Q05BW8_HUMAN;tr|D6RA32|D6RA32_HUMAN;tr|Q32NB7|Q32NB7_HUMAN;tr|Q86X89|Q86X89_HUMAN;tr|Q6PJD3|Q6PJD3_HUMAN;tr|Q4VBY4|Q4VBY4_HUMAN;tr|D6RCL2|D6RCL2_HUMAN;tr|D6RGJ3|D6RGJ3_HUMAN	3	1.7195e-35	78.45	0	0	0	0	0	0	0	0	0	0	0	0	0	0	0	0	0	0	0	0	0	0	0	0	0	0	0	0	0
ATYDGNHDTFR	tr|A0A287B8C3|A0A287B8C3_PIG	A0A287B8C3_PIG	tr|A0A287B8C3|A0A287B8C3_PIG;tr|F2Z4Z3|F2Z4Z3_PIG;sp|P24390|ERD21_HUMAN;tr|Q96H29|Q96H29_HUMAN;tr|A0A287A228|A0A287A228_PIG;tr|A0A024QZT7|A0A024QZT7_HUMAN;sp|P33947|ERD22_HUMAN;tr|M0R1Y2|M0R1Y2_HUMAN	2;3	0.001122	80.245	0	0	0	0	0	0	0	0	0	0	0	0	0	0	4549100	9471700	15556000	0	0	11473000	23814000	20166000	4036300	3130100	7975000	9275400	0	0	15496000
ATYPYTQETTWR	tr|Q8HZW2|Q8HZW2_PIG	Q8HZW2_PIG	tr|Q8HZW2|Q8HZW2_PIG	2	0.0071866	68.893	0	0	0	0	0	0	0	6805700	0	6507300	0	0	0	0	0	0	0	0	0	0	0	0	0	0	0	0	0	0	0
AVAALLTIPEAEK	tr|A8K8U1|A8K8U1_HUMAN	A8K8U1_HUMAN	tr|A8K8U1|A8K8U1_HUMAN;sp|Q86VP6|CAND1_HUMAN;tr|F2Z5R6|F2Z5R6_PIG;tr|F1RYI3|F1RYI3_PIG;tr|B3KMG3|B3KMG3_HUMAN;tr|B3KM30|B3KM30_HUMAN	2	0.00017501	98.943	0	0	0	0	0	0	0	0	0	0	0	0	0	0	1987700	3779600	6855600	0	839480	2187300	6065100	4039700	0	0	6703800	5120000	3313500	1140900	7154000
AVAEQIPLLVQGVR	sp|Q9Y490|TLN1_HUMAN	TLN1_HUMAN	sp|Q9Y490|TLN1_HUMAN;tr|A0A287BLY8|A0A287BLY8_PIG	2;3	0.00050659	88.496	0	0	0	0	0	0	0	0	0	0	0	0	0	0	3291500	5800400	8287700	0	0	4844500	10515000	8573400	0	0	17823000	14919000	10153000	0	21525000
AVAFSPVTELK	sp|P17858|PFKAL_HUMAN	PFKAL_HUMAN	sp|P17858|PFKAL_HUMAN;tr|Q9BSP4|Q9BSP4_HUMAN;tr|Q7L2M7|Q7L2M7_HUMAN;tr|B3KNQ7|B3KNQ7_HUMAN;tr|I3LFQ5|I3LFQ5_PIG;tr|A0A286ZZL7|A0A286ZZL7_PIG	2	0.012856	55.549	0	0	0	0	0	0	0	0	0	0	0	0	0	0	1892400	2327000	0	0	0	3040400	0	0	0	0	4121800	3307400	0	0	0
AVAFSPVTELKK	sp|P17858|PFKAL_HUMAN	PFKAL_HUMAN	sp|P17858|PFKAL_HUMAN;tr|Q9BSP4|Q9BSP4_HUMAN;tr|Q7L2M7|Q7L2M7_HUMAN;tr|B3KNQ7|B3KNQ7_HUMAN	3	0.0049199	48.115	0	0	0	0	0	0	0	0	0	0	0	0	0	0	0	0	0	0	0	0	0	0	0	0	4576800	0	0	0	0
AVAGDASESALLK	tr|D2WKD6|D2WKD6_PIG	D2WKD6_PIG	tr|D2WKD6|D2WKD6_PIG;tr|F1SAX3|F1SAX3_PIG;sp|P05023|AT1A1_HUMAN;sp|P05024|AT1A1_PIG;tr|B7Z3V1|B7Z3V1_HUMAN;tr|I3LT88|I3LT88_PIG	2	0.031315	42.001	0	0	0	0	0	0	0	0	0	0	0	0	0	0	0	2283200	0	0	0	0	0	0	0	0	0	0	0	0	0
AVAGNISDPGLQK	tr|A0A024QZN4|A0A024QZN4_HUMAN	A0A024QZN4_HUMAN	tr|A0A024QZN4|A0A024QZN4_HUMAN;tr|V9HWK2|V9HWK2_HUMAN;sp|P18206|VINC_HUMAN;sp|P26234|VINC_PIG;tr|A0A2C9F393|A0A2C9F393_PIG;tr|B3KXA2|B3KXA2_HUMAN;tr|A0A287BSL4|A0A287BSL4_PIG;tr|B4E3Q9|B4E3Q9_HUMAN;tr|Q5JQ13|Q5JQ13_HUMAN;tr|B4DKC9|B4DKC9_HUMAN	2	0.0067612	55.649	0	0	0	0	0	0	0	0	0	0	0	0	0	0	0	0	0	0	0	0	0	0	0	0	0	0	14888000	0	0
AVAHHTDCTFIR	tr|Q59GS3|Q59GS3_HUMAN	Q59GS3_HUMAN	tr|Q59GS3|Q59GS3_HUMAN;tr|A0A287AVG1|A0A287AVG1_PIG;sp|P62197|PRS8_PIG;sp|P62195|PRS8_HUMAN;tr|A0A287ATD7|A0A287ATD7_PIG;tr|J3QQM1|J3QQM1_HUMAN;tr|J3QSA9|J3QSA9_HUMAN;tr|J3QRR3|J3QRR3_HUMAN;tr|J3QLH6|J3QLH6_HUMAN;tr|J3KRP2|J3KRP2_HUMAN;tr|J3QRW1|J3QRW1_HUMAN	3	0.013704	44.511	0	0	0	0	0	0	0	0	0	0	0	0	0	0	0	0	0	0	0	0	0	0	0	0	0	0	0	0	0
AVAHHTTAAFIR	tr|A8K2M0|A8K2M0_HUMAN	A8K2M0_HUMAN	tr|A8K2M0|A8K2M0_HUMAN;tr|A0A287B4P8|A0A287B4P8_PIG;sp|P43686|PRS6B_HUMAN	3	0.0012533	56.205	0	0	0	0	0	0	0	0	0	0	0	0	0	0	0	0	0	0	0	0	0	0	0	0	7046200	3013700	2329900	0	0
AVANQTSATFLR	tr|Q53XL8|Q53XL8_HUMAN	Q53XL8_HUMAN	tr|Q53XL8|Q53XL8_HUMAN;tr|Q53HB3|Q53HB3_HUMAN;tr|F2Z5J1|F2Z5J1_PIG;sp|P62191|PRS4_HUMAN	2	0.0088258	54.094	0	0	0	0	0	0	0	0	0	0	0	0	0	0	1220000	0	1911100	0	0	0	0	0	0	0	5059700	0	1595100	0	0
AVAQALEVIPR	tr|B4DUR8|B4DUR8_HUMAN	B4DUR8_HUMAN	tr|B4DUR8|B4DUR8_HUMAN;tr|B3KX11|B3KX11_HUMAN;sp|P49368|TCPG_HUMAN;tr|Q59H77|Q59H77_HUMAN;tr|Q2TU64|Q2TU64_HUMAN;tr|F1RP17|F1RP17_PIG;tr|A0A287AMZ2|A0A287AMZ2_PIG;tr|A0A287AUX8|A0A287AUX8_PIG	2	3.269e-18	171.36	0	0	0	0	0	0	0	0	0	0	0	0	0	0	3873400	5120200	11546000	0	1611700	5414700	10372000	6699700	0	0	13249000	10966000	5613100	2851900	11849000
AVASAAAALVLK	sp|Q9Y490|TLN1_HUMAN	TLN1_HUMAN	sp|Q9Y490|TLN1_HUMAN;tr|A0A287BLY8|A0A287BLY8_PIG	2	0.0065307	58.433	0	0	0	0	0	0	0	0	0	0	0	0	0	0	1188900	3389000	4110600	0	609410	2074600	2984500	3113900	0	561640	6177800	5330600	4997700	1245800	9123600
AVASEIFK	tr|F5H6E2|F5H6E2_HUMAN	F5H6E2_HUMAN	tr|F5H6E2|F5H6E2_HUMAN;sp|O00159|MYO1C_HUMAN;tr|B7Z3E5|B7Z3E5_HUMAN	2	0.024737	77.058	0	0	0	0	0	0	0	0	0	0	0	0	0	0	0	0	3553800	0	0	0	6602700	3858500	0	0	0	5207400	0	0	0
AVASQLDCNFLK	tr|F1SFE6|F1SFE6_PIG	F1SFE6_PIG	tr|F1SFE6|F1SFE6_PIG;tr|A0A286ZXG4|A0A286ZXG4_PIG;tr|V9HW24|V9HW24_HUMAN;sp|P62333|PRS10_HUMAN;tr|A0A287BG14|A0A287BG14_PIG;tr|A0A087X2I1|A0A087X2I1_HUMAN;tr|B4DR91|B4DR91_HUMAN;tr|H0YJS8|H0YJS8_HUMAN;tr|H0YJC0|H0YJC0_HUMAN	2	0.0066284	70.028	0	0	0	0	0	0	0	0	0	0	0	0	0	0	0	1850800	0	0	0	0	7616900	0	0	0	6076100	4184900	2806700	0	4585900
AVATGKMDENQFVAVTSTNAAK	tr|Q6DEN2|Q6DEN2_HUMAN	Q6DEN2_HUMAN	tr|Q6DEN2|Q6DEN2_HUMAN	3	0.0098939	29.126	0	0	0	0	0	0	0	0	0	81823000	0	0	0	0	0	0	0	0	0	0	0	0	50089000	0	0	62595000	0	0	54618000
AVAVGRPSNEELR	tr|F1RYS5|F1RYS5_PIG	F1RYS5_PIG	tr|F1RYS5|F1RYS5_PIG;tr|D6RGI3|D6RGI3_HUMAN;tr|A0A173G6G6|A0A173G6G6_PIG;sp|Q9NVA2|SEP11_HUMAN;tr|D6RER5|D6RER5_HUMAN;tr|A0A287A1L7|A0A287A1L7_PIG	2	0.0039563	70.1	0	0	0	0	0	0	0	0	0	0	0	0	0	0	0	0	0	0	0	0	0	0	0	0	0	0	0	0	0
AVAVVVDPIQSVK	tr|F1RPQ3|F1RPQ3_PIG	F1RPQ3_PIG	tr|F1RPQ3|F1RPQ3_PIG;sp|O00487|PSDE_HUMAN;tr|Q4ZG77|Q4ZG77_HUMAN	2	3.3686e-05	102.06	0	0	0	0	0	0	0	0	0	0	0	0	0	0	1094900	1631000	2212900	0	0	2048800	3632700	2155500	0	0	5182900	3341800	2207000	811660	5059400
AVCGFHLGYLDGEVELVSGVVAR	tr|A0A024R1Z6|A0A024R1Z6_HUMAN	A0A024R1Z6_HUMAN	tr|A0A024R1Z6|A0A024R1Z6_HUMAN;sp|Q99536|VAT1_HUMAN;tr|I3L9V2|I3L9V2_PIG;tr|B3KUF8|B3KUF8_HUMAN;tr|K7ESA3|K7ESA3_HUMAN	3	0.011016	35.538	0	0	0	0	0	0	0	0	0	0	0	0	0	0	0	0	0	0	0	0	0	0	0	0	0	0	0	0	0
AVCMLSNTTAIAEAWAR	tr|F2Z5T5|F2Z5T5_PIG	F2Z5T5_PIG	tr|B3KT06|B3KT06_HUMAN;sp|Q2XVP4|TBA1B_PIG;sp|P68363|TBA1B_HUMAN;tr|B3KPS3|B3KPS3_HUMAN;tr|F1SHQ8|F1SHQ8_PIG;tr|B4DDU2|B4DDU2_HUMAN;tr|B4DN58|B4DN58_HUMAN;tr|F2Z5S8|F2Z5S8_PIG;tr|A0A286ZNY1|A0A286ZNY1_PIG;sp|P68366|TBA4A_HUMAN;tr|F2Z5T5|F2Z5T5_PIG;tr|A0A287ADK8|A0A287ADK8_PIG;sp|Q71U36|TBA1A_HUMAN;tr|Q1ZYQ1|Q1ZYQ1_HUMAN;tr|A0A288CFV7|A0A288CFV7_PIG;sp|Q13748|TBA3C_HUMAN;tr|F1RK98|F1RK98_PIG;tr|I3…	2;3	3.4912e-38	158.4	0	0	0	0	0	0	0	0	0	0	0	0	0	0	0	5249200	5392200	0	0	4623000	10511000	13727000	0	0	49357000	26562000	11607000	3220400	51862000
AVCMLSNTTAVAEAWAR	tr|Q53GA7|Q53GA7_HUMAN	Q53GA7_HUMAN	tr|Q53GA7|Q53GA7_HUMAN;sp|Q9BQE3|TBA1C_HUMAN;tr|F5H5D3|F5H5D3_HUMAN;tr|B7Z1K5|B7Z1K5_HUMAN;tr|Q8N532|Q8N532_HUMAN;tr|I3LML4|I3LML4_PIG	2	4.4354e-30	137.59	0	0	0	0	0	0	0	0	0	0	0	0	0	0	0	0	0	0	0	0	0	0	0	0	4530300	0	0	0	8207600
AVDDGVNTFK	tr|Q53HU0|Q53HU0_HUMAN	Q53HU0_HUMAN	tr|Q53HU0|Q53HU0_HUMAN;sp|P50990|TCPQ_HUMAN;tr|Q7Z759|Q7Z759_HUMAN;tr|I3LCA2|I3LCA2_PIG	2	0.013354	78.113	0	0	0	0	0	0	0	0	0	0	0	0	0	0	2861200	0	0	0	0	0	0	4851100	0	0	7442600	0	0	0	0
AVDFAER	tr|E9PKZ0|E9PKZ0_HUMAN	E9PKZ0_HUMAN	tr|E9PKZ0|E9PKZ0_HUMAN;tr|F2Z567|F2Z567_PIG;sp|P62917|RL8_HUMAN;tr|G3V1A1|G3V1A1_HUMAN;tr|B4DVG7|B4DVG7_HUMAN;tr|K7GNY4|K7GNY4_PIG;tr|E9PKU4|E9PKU4_HUMAN;tr|E9PP36|E9PP36_HUMAN	2	0.016263	106.42	0	0	0	0	0	0	0	0	0	0	0	0	0	0	3260600	4293700	6179300	0	0	4845700	0	6282900	0	0	10802000	8600700	4706400	0	10527000
AVDHINSTIAPALISSGLSVVEQEK	tr|Q6FHV6|Q6FHV6_HUMAN	Q6FHV6_HUMAN	tr|Q6FHV6|Q6FHV6_HUMAN;sp|P09104|ENOG_HUMAN;tr|A8K3B0|A8K3B0_HUMAN;tr|F5H0C8|F5H0C8_HUMAN;tr|F5H1C3|F5H1C3_HUMAN	3	3.7178e-06	64.152	0	0	0	0	0	0	0	0	0	0	0	0	0	0	0	0	0	0	0	0	0	0	0	0	0	15226000	0	0	0
AVDIPGLEAATPYR	tr|A0A024R884|A0A024R884_HUMAN	A0A024R884_HUMAN	tr|A0A024R884|A0A024R884_HUMAN;tr|Q4LE33|Q4LE33_HUMAN	2	9.6962e-08	118.9	0	0	0	0	0	0	0	0	0	0	0	0	0	0	32336000	29762000	65425000	0	12124000	23634000	62811000	38731000	26278000	6553900	72942000	42888000	28958000	9292700	64036000
AVDIPGLK	tr|A0A024R884|A0A024R884_HUMAN	A0A024R884_HUMAN	tr|A0A024R884|A0A024R884_HUMAN;tr|Q4LE33|Q4LE33_HUMAN	2	0.014146	95.352	0	0	0	0	0	0	0	0	0	0	0	0	0	0	17340000	20596000	31345000	0	0	13757000	29204000	19011000	0	0	32416000	20466000	17370000	0	31243000
AVDIPHMDIEALK	tr|A0A287BSA8|A0A287BSA8_PIG	A0A287BSA8_PIG	tr|A0A287BSA8|A0A287BSA8_PIG;sp|P62906|RL10A_HUMAN;tr|Q1JQ76|Q1JQ76_HUMAN;tr|F1RYZ5|F1RYZ5_PIG;sp|P53027|RL10A_PIG;tr|A0A287BDM3|A0A287BDM3_PIG	3	0.00075941	63.181	0	0	0	0	0	0	0	0	0	0	0	0	0	0	0	0	2519100	0	0	1844900	4129800	3220200	0	0	3224600	3335200	1685700	0	0
AVDLLYAMCDR	sp|O94973|AP2A2_HUMAN	AP2A2_HUMAN	sp|O94973|AP2A2_HUMAN;tr|B7Z5S9|B7Z5S9_HUMAN;tr|B7Z1Q4|B7Z1Q4_HUMAN;tr|F1RZ02|F1RZ02_PIG	2	0.0033269	64.04	0	0	0	0	0	0	0	0	0	0	0	0	0	0	0	0	0	0	0	0	0	0	0	0	0	0	0	0	3262600
AVDSLVPIGR	tr|V9HW26|V9HW26_HUMAN	V9HW26_HUMAN	tr|V9HW26|V9HW26_HUMAN;sp|P25705|ATPA_HUMAN;tr|A0A287AGU2|A0A287AGU2_PIG;sp|P80021|ATPA_PIG;tr|F1RPS8|F1RPS8_PIG;tr|A0A287BBS4|A0A287BBS4_PIG;tr|K7ERX7|K7ERX7_HUMAN;tr|K7EK77|K7EK77_HUMAN;tr|B4DGW3|B4DGW3_HUMAN;tr|K7ENJ4|K7ENJ4_HUMAN	2	5.0132e-11	160.75	0	0	0	0	0	0	0	0	0	0	0	0	0	0	2928400	4193800	5700400	0	0	6188500	9921900	7675300	2717400	2017400	15412000	11468000	8671700	0	12083000
AVDSQILPK	tr|Q8TBK5|Q8TBK5_HUMAN	Q8TBK5_HUMAN	tr|Q8TBK5|Q8TBK5_HUMAN;tr|Q8N5Z7|Q8N5Z7_HUMAN;tr|A0A024RBK3|A0A024RBK3_HUMAN;sp|Q02878|RL6_HUMAN;tr|Q9HBB3|Q9HBB3_HUMAN;tr|B4DRX3|B4DRX3_HUMAN;tr|B2R4K7|B2R4K7_HUMAN	2	0.026898	87.181	0	0	0	0	0	0	0	0	0	0	0	0	0	0	0	4755900	6774800	0	0	6078000	11139000	7442900	0	0	12165000	9449300	9159100	0	0
AVEDIHGLFSLSK	tr|Q24JU4|Q24JU4_HUMAN	Q24JU4_HUMAN	tr|Q24JU4|Q24JU4_HUMAN;tr|J9R021|J9R021_HUMAN;sp|Q14152|EIF3A_HUMAN;tr|Q05BS0|Q05BS0_HUMAN;tr|Q6P1R0|Q6P1R0_HUMAN;tr|Q3B770|Q3B770_HUMAN;tr|Q7Z5T5|Q7Z5T5_HUMAN;tr|A0A287A3Z5|A0A287A3Z5_PIG;tr|F1S4P6|F1S4P6_PIG	3	0.00091338	59.898	0	0	0	0	0	0	0	0	0	0	0	0	0	0	0	0	0	0	0	0	0	0	0	0	0	2306200	1581800	0	2293800
AVEGCVSASQAATEDGQLLR	sp|Q9Y490|TLN1_HUMAN	TLN1_HUMAN	sp|Q9Y490|TLN1_HUMAN;tr|A0A287BLY8|A0A287BLY8_PIG	2	2.4521e-14	105.19	0	0	0	0	0	0	0	0	0	0	0	0	0	0	0	0	0	0	0	0	0	0	0	0	0	0	8737100	0	12448000
AVELAANTK	tr|B4E022|B4E022_HUMAN	B4E022_HUMAN	tr|B4E022|B4E022_HUMAN;tr|V9HWD9|V9HWD9_HUMAN;tr|Q53EM5|Q53EM5_HUMAN;sp|P29401|TKT_HUMAN;tr|B3KSI4|B3KSI4_HUMAN;tr|B4DVU1|B4DVU1_HUMAN;tr|B3KPZ8|B3KPZ8_HUMAN;tr|A8U4R4|A8U4R4_PIG	2	0.04879	61.582	0	0	0	0	0	0	0	0	0	0	0	0	0	0	0	0	0	0	0	0	0	0	0	0	0	0	0	0	5004400
AVENSSTAIGIR	tr|Q6IB71|Q6IB71_HUMAN	Q6IB71_HUMAN	tr|Q6IB71|Q6IB71_HUMAN;tr|F1SSL6|F1SSL6_PIG;sp|P25788|PSA3_HUMAN	2	2.1884e-08	127.4	0	0	0	0	0	0	0	0	0	0	0	0	0	0	1690300	1863700	3917900	0	0	0	0	2057200	0	0	5893900	4014900	3222200	956370	5166700
AVEVLPK	sp|P06396|GELS_HUMAN	GELS_HUMAN	sp|P06396|GELS_HUMAN;tr|A0A0A0MT01|A0A0A0MT01_HUMAN;tr|B7Z6N2|B7Z6N2_HUMAN;tr|B7Z9A0|B7Z9A0_HUMAN;tr|A0A0A0MS51|A0A0A0MS51_HUMAN;tr|B7Z992|B7Z992_HUMAN;tr|B7Z4U6|B7Z4U6_HUMAN;tr|B7Z2X4|B7Z2X4_HUMAN;tr|Q5T0H9|Q5T0H9_HUMAN;tr|B3KS49|B3KS49_HUMAN	2	0.024904	89.673	0	0	0	0	0	0	0	0	0	0	0	0	0	0	0	5929600	6929500	0	0	6462100	0	5534100	0	0	20994000	14628000	10861000	0	14394000
AVEYYFASDASAVIEHTNR	sp|Q06210|GFPT1_HUMAN	GFPT1_HUMAN	sp|Q06210|GFPT1_HUMAN;tr|A0A287A4L3|A0A287A4L3_PIG;tr|F1SPM7|F1SPM7_PIG;tr|A0A286ZUW0|A0A286ZUW0_PIG;tr|F1SPM6|F1SPM6_PIG	3	1.6347e-31	127.78	0	0	0	0	0	0	0	0	0	0	0	0	0	0	0	0	0	0	0	4639700	9922000	6275100	0	0	11925000	11724000	4607600	0	4633500
AVFDETYPDPVR	sp|P49588|SYAC_HUMAN	SYAC_HUMAN	sp|P49588|SYAC_HUMAN;tr|H3BPK7|H3BPK7_HUMAN;tr|F1S431|F1S431_PIG	2	0.0058183	75.294	0	0	0	0	0	0	0	0	0	0	0	0	0	0	1268800	1411500	2193200	0	0	1728400	4265400	1789500	0	0	2970400	2903200	0	0	0
AVFHEEEQR	tr|Q6PK82|Q6PK82_HUMAN	Q6PK82_HUMAN	tr|Q6PK82|Q6PK82_HUMAN;sp|O14617|AP3D1_HUMAN	3	0.024397	38.567	0	0	0	0	0	0	0	0	0	0	0	0	0	0	0	0	0	0	0	0	0	2005500	0	0	0	0	0	0	0
AVFNGLNQMIVVELGTNPLK	sp|Q9XSD9|PGS2_PIG	PGS2_PIG	sp|Q9XSD9|PGS2_PIG;tr|F1SQ10|F1SQ10_PIG	2;3	0.00040768	60.448	0	0	0	0	0	3030400	0	2488400	0	3032900	7230900	0	0	0	0	0	0	0	0	0	0	0	0	0	0	0	0	0	0
AVFPSIVGR	tr|I3LVD5|I3LVD5_PIG	I3LVD5_PIG	tr|I3LVD5|I3LVD5_PIG;sp|P63261|ACTG_HUMAN;tr|B4E3A4|B4E3A4_HUMAN;tr|B4DVQ0|B4DVQ0_HUMAN;tr|I3L3I0|I3L3I0_HUMAN;tr|I3L1U9|I3L1U9_HUMAN;tr|I3L4N8|I3L4N8_HUMAN;tr|I3L3R2|I3L3R2_HUMAN;tr|J3KT65|J3KT65_HUMAN;tr|B6VNT8|B6VNT8_PIG;sp|P68032|ACTC_HUMAN;tr|A8K3K1|A8K3K1_HUMAN;sp|P68137|ACTS_PIG;sp|P68133|ACTS_HUMAN;tr|B7Z6P1|B7Z6P1_HUMAN;tr|Q5T8M8|Q5T8M8_HUMAN;tr|Q7Z7J6|Q7Z7J6_HUMAN;tr|A6NL76|A6NL76_HUMAN	2	0.00020913	150.17	0	0	0	0	0	0	0	33315000	0	16775000	0	0	0	0	775010000	1173700000	2271100000	13716000	338140000	1003000000	1696200000	1858800000	238440000	173750000	2010700000	1664600000	1309000000	441610000	2343800000
AVFPSIVGRPR	tr|I3LVD5|I3LVD5_PIG	I3LVD5_PIG	tr|I3LVD5|I3LVD5_PIG;sp|P63261|ACTG_HUMAN;tr|B4E3A4|B4E3A4_HUMAN;tr|B4DVQ0|B4DVQ0_HUMAN;tr|I3L3I0|I3L3I0_HUMAN;tr|I3L1U9|I3L1U9_HUMAN;tr|I3L4N8|I3L4N8_HUMAN;tr|I3L3R2|I3L3R2_HUMAN;tr|J3KT65|J3KT65_HUMAN;tr|B6VNT8|B6VNT8_PIG;sp|P68032|ACTC_HUMAN;tr|A8K3K1|A8K3K1_HUMAN;sp|P68137|ACTS_PIG;sp|P68133|ACTS_HUMAN;tr|B7Z6P1|B7Z6P1_HUMAN;tr|Q5T8M8|Q5T8M8_HUMAN;tr|Q7Z7J6|Q7Z7J6_HUMAN;tr|A6NL76|A6NL76_HUMAN	2;3	4.4857e-18	208.37	0	0	0	0	0	0	0	0	0	18212000	0	0	0	0	27197000	58287000	49521000	0	4441900	13235000	30318000	48169000	14400000	8251100	1121300000	690600000	815020000	169260000	884660000
AVFQANQENLPILK	tr|D2WKD6|D2WKD6_PIG	D2WKD6_PIG	tr|D2WKD6|D2WKD6_PIG;tr|F1SAX3|F1SAX3_PIG;sp|P05023|AT1A1_HUMAN;sp|P05024|AT1A1_PIG;tr|B7Z3V1|B7Z3V1_HUMAN;tr|I3LT88|I3LT88_PIG	2	6.7795e-09	120.06	0	0	0	0	0	0	0	0	0	0	0	0	0	0	0	0	3088400	0	0	2358500	7262700	2349900	0	0	8158200	5830600	3747000	0	5870800
AVFVDLEPTVIDEIR	tr|F2Z5S8|F2Z5S8_PIG	F2Z5S8_PIG	tr|F2Z5S8|F2Z5S8_PIG;tr|A0A286ZNY1|A0A286ZNY1_PIG;sp|P68366|TBA4A_HUMAN;tr|C9JEV8|C9JEV8_HUMAN;tr|C9JQ00|C9JQ00_HUMAN;tr|C9JJQ8|C9JJQ8_HUMAN;tr|C9JDL2|C9JDL2_HUMAN	2	0.00064516	85.845	0	0	0	0	0	0	0	0	0	0	0	0	0	0	0	0	0	0	0	0	0	0	0	0	0	0	0	0	0
AVFVDLEPTVIDEVR	tr|F2Z5T5|F2Z5T5_PIG	F2Z5T5_PIG	tr|B3KT06|B3KT06_HUMAN;sp|Q2XVP4|TBA1B_PIG;sp|P68363|TBA1B_HUMAN;tr|B3KPS3|B3KPS3_HUMAN;tr|F1SHQ8|F1SHQ8_PIG;tr|F8VVB9|F8VVB9_HUMAN;tr|B4DN58|B4DN58_HUMAN;tr|F2Z5T5|F2Z5T5_PIG;tr|A0A287ADK8|A0A287ADK8_PIG;sp|Q71U36|TBA1A_HUMAN;tr|Q53GA7|Q53GA7_HUMAN;sp|Q9BQE3|TBA1C_HUMAN;tr|F5H5D3|F5H5D3_HUMAN;tr|B7Z1K5|B7Z1K5_HUMAN;tr|Q8N532|Q8N532_HUMAN;tr|F1SR80|F1SR80_PIG	2;3	6.474e-41	214.26	0	0	0	0	2292800	0	0	7105600	0	8578300	0	0	0	0	30372000	157910000	226850000	10047000	37256000	142120000	283120000	191820000	36411000	22847000	535890000	326380000	221780000	42463000	351080000
AVGFSSGTENPHGVK	sp|Q32P28|P3H1_HUMAN	P3H1_HUMAN	sp|Q32P28|P3H1_HUMAN;tr|Q68CW0|Q68CW0_HUMAN;tr|B4DNM8|B4DNM8_HUMAN;tr|A0A287BT04|A0A287BT04_PIG;tr|I3L7I0|I3L7I0_PIG	3	0.003049	52.527	0	0	0	0	0	0	0	0	0	0	0	0	0	0	0	0	2290200	0	0	0	0	5574500	0	0	0	0	0	0	0
AVGHPFVIQLGR	tr|B3KWD0|B3KWD0_HUMAN	B3KWD0_HUMAN	tr|B3KWD0|B3KWD0_HUMAN;tr|B7ZB16|B7ZB16_HUMAN;tr|B4DR01|B4DR01_HUMAN;sp|O14980|XPO1_HUMAN;tr|A0A287AN65|A0A287AN65_PIG;tr|A0A287A1D2|A0A287A1D2_PIG;tr|I3LLS7|I3LLS7_PIG;tr|A0A287BHC9|A0A287BHC9_PIG	3	0.00072796	85.958	0	0	0	0	0	0	0	0	0	0	0	0	0	0	0	2980500	2187000	0	0	0	0	0	0	0	3987400	0	0	0	0
AVIEHNLLSASK	tr|A0A287AXL6|A0A287AXL6_PIG	A0A287AXL6_PIG	tr|A0A287AXL6|A0A287AXL6_PIG;tr|A0A2C9F386|A0A2C9F386_PIG;tr|Q53FV3|Q53FV3_HUMAN;tr|B3KM48|B3KM48_HUMAN;sp|Q9BT78|CSN4_HUMAN;sp|A7Y521|CSN4_PIG;tr|D6RAX7|D6RAX7_HUMAN;tr|D6RFN0|D6RFN0_HUMAN;tr|D6RD63|D6RD63_HUMAN	3	0.033211	36.982	0	0	0	0	0	0	0	0	0	0	0	0	0	0	0	0	0	0	0	0	0	0	0	0	0	0	0	0	0
AVIFCLSADK	tr|V9HWA6|V9HWA6_HUMAN	V9HWA6_HUMAN	tr|V9HWA6|V9HWA6_HUMAN;sp|P60982|DEST_PIG;sp|P60981|DEST_HUMAN;tr|F6RFD5|F6RFD5_HUMAN;tr|B7Z9M9|B7Z9M9_HUMAN	2	0.020325	72.643	0	0	0	0	0	0	0	0	0	0	0	0	0	0	0	3921400	0	0	0	0	7994700	5821300	0	0	11714000	9396700	7609900	0	7739100
AVIFCLSADKK	tr|V9HWA6|V9HWA6_HUMAN	V9HWA6_HUMAN	tr|V9HWA6|V9HWA6_HUMAN;sp|P60982|DEST_PIG;sp|P60981|DEST_HUMAN;tr|F6RFD5|F6RFD5_HUMAN;tr|B7Z9M9|B7Z9M9_HUMAN	3	0.0038538	57.836	0	0	0	0	0	0	0	0	0	0	0	0	0	0	0	0	0	0	0	2639600	0	0	0	0	9353800	6830100	5862900	0	5599100
AVILQGSNDVELVAEGNSR	tr|I3L781|I3L781_PIG	I3L781_PIG	tr|I3L781|I3L781_PIG;tr|A0A087WTA8|A0A087WTA8_HUMAN;sp|P08123|CO1A2_HUMAN;tr|B4DTF5|B4DTF5_HUMAN	2;3	1.244e-40	142.57	0	0	0	0	0	0	0	0	0	0	0	0	0	0	0	0	3553700	0	0	0	3638000	7244700	0	0	4877700	10050000	6773500	0	12892000
AVINSAGYK	tr|F1RS15|F1RS15_PIG	F1RS15_PIG	tr|F1RS15|F1RS15_PIG;tr|A0A024R872|A0A024R872_HUMAN;sp|Q96TA1|NIBL1_HUMAN;tr|A0A287BEJ3|A0A287BEJ3_PIG	2	0.047758	62.464	0	0	0	0	0	0	0	0	0	0	0	0	0	0	0	0	0	0	0	1917900	0	0	0	0	0	0	0	0	0
AVIYNPATQADWTAK	sp|P35580|MYH10_HUMAN	MYH10_HUMAN	sp|P35580|MYH10_HUMAN;tr|A0A287AMU3|A0A287AMU3_PIG;tr|A0A287BIK2|A0A287BIK2_PIG;tr|E7ERA5|E7ERA5_HUMAN;tr|G1UI33|G1UI33_HUMAN;tr|Q9UE82|Q9UE82_HUMAN	2	0.028601	46.706	0	0	0	0	0	0	0	0	0	0	0	0	0	0	0	0	0	0	0	0	0	0	0	0	0	0	0	2164700	0
AVLCPPPVK	tr|A4D2P0|A4D2P0_HUMAN	A4D2P0_HUMAN	tr|A4D2P0|A4D2P0_HUMAN;sp|P63000|RAC1_HUMAN;tr|A4D2P2|A4D2P2_HUMAN;tr|A0A287B4G4|A0A287B4G4_PIG;tr|A4D2P1|A4D2P1_HUMAN;tr|A0A024R9T5|A0A024R9T5_HUMAN;tr|A0A287ATV4|A0A287ATV4_PIG;sp|P60763|RAC3_HUMAN	2	0.028022	83.614	0	0	0	0	0	0	0	0	0	0	0	0	0	0	0	2485600	0	0	0	0	0	3482600	0	0	7701600	8576700	5300300	1308200	9634300
AVLDALLEGK	sp|P46821|MAP1B_HUMAN	MAP1B_HUMAN	sp|P46821|MAP1B_HUMAN;tr|A0A024RAM4|A0A024RAM4_HUMAN;tr|A2BDK6|A2BDK6_HUMAN;tr|A0A286ZJQ4|A0A286ZJQ4_PIG;tr|Q5H9P1|Q5H9P1_HUMAN;tr|A0A287BL20|A0A287BL20_PIG;tr|F1SK12|F1SK12_PIG;sp|P78559|MAP1A_HUMAN;tr|E9PGC8|E9PGC8_HUMAN;tr|A0A287AYD5|A0A287AYD5_PIG;tr|I3LDT2|I3LDT2_PIG;tr|F1SI65|F1SI65_PIG	2	0.01558	76.827	0	0	0	0	0	0	0	0	0	0	0	0	0	0	1348900	1971300	0	0	0	2999000	4581600	3865600	0	0	6319200	5592500	0	0	0
AVLFCLSEDK	sp|P23528|COF1_HUMAN	COF1_HUMAN	sp|P23528|COF1_HUMAN;tr|V9HWI5|V9HWI5_HUMAN;tr|E9PK25|E9PK25_HUMAN;tr|E9PP50|E9PP50_HUMAN;tr|G3V1A4|G3V1A4_HUMAN;sp|P10668|COF1_PIG;tr|K7GQY9|K7GQY9_PIG;tr|A0A287AQF2|A0A287AQF2_PIG;tr|K7GK75|K7GK75_PIG;tr|E9PQB7|E9PQB7_HUMAN;tr|B4E112|B4E112_HUMAN;tr|E9PS23|E9PS23_HUMAN;tr|E9PLJ3|E9PLJ3_HUMAN;tr|A0A287BNG9|A0A287BNG9_PIG	2	0.0020691	109.11	0	0	0	0	0	0	0	0	0	0	0	0	0	0	2229400	7733100	9805600	0	1525200	8653200	13336000	11463000	1561400	1169100	30672000	25404000	19350000	0	24243000
AVLFCLSEDKK	sp|P23528|COF1_HUMAN	COF1_HUMAN	sp|P23528|COF1_HUMAN;tr|V9HWI5|V9HWI5_HUMAN;tr|E9PK25|E9PK25_HUMAN;tr|E9PP50|E9PP50_HUMAN;tr|G3V1A4|G3V1A4_HUMAN;sp|P10668|COF1_PIG;tr|K7GQY9|K7GQY9_PIG;tr|A0A287AQF2|A0A287AQF2_PIG;tr|K7GK75|K7GK75_PIG;tr|E9PQB7|E9PQB7_HUMAN;tr|B4E112|B4E112_HUMAN;tr|E9PS23|E9PS23_HUMAN;tr|E9PLJ3|E9PLJ3_HUMAN	2;3	0.00012334	103.34	0	0	0	0	0	0	0	0	0	0	0	0	0	0	5551100	0	0	0	0	6276300	10133000	5518100	1291700	0	15922000	21687000	13921000	2996400	22798000
AVLGEVVLYSGAR	tr|A0A024RCN6|A0A024RCN6_HUMAN	A0A024RCN6_HUMAN	tr|A0A024RCN6|A0A024RCN6_HUMAN;sp|P26640|SYVC_HUMAN	2	0.0032264	73.781	0	0	0	0	0	0	0	0	0	0	0	0	0	0	0	1170900	0	0	0	0	0	1702200	0	0	0	1938700	0	0	2403100
AVLHVHGGGGPR	tr|A0A024RAB6|A0A024RAB6_HUMAN	A0A024RAB6_HUMAN	tr|A0A024RAB6|A0A024RAB6_HUMAN;sp|P98160|PGBM_HUMAN	3	0.0013281	55.806	0	0	0	0	0	0	0	0	0	0	0	0	0	0	2603100	7018600	7801500	0	1809000	4182100	5717100	5575400	1565100	939150	0	2904900	14740000	989790	0
AVLLAGPPGTGK	tr|E7ETR0|E7ETR0_HUMAN	E7ETR0_HUMAN	tr|E7ETR0|E7ETR0_HUMAN;tr|B3KRS7|B3KRS7_HUMAN;tr|I3L742|I3L742_PIG;tr|F1SPF6|F1SPF6_PIG;tr|B5BUB1|B5BUB1_HUMAN;sp|Q9Y265|RUVB1_HUMAN	2	0.028877	42.348	0	0	0	0	0	0	0	0	0	0	0	0	0	0	0	0	0	0	0	0	0	0	0	0	2225900	0	0	0	0
AVLLSSGQELCER	tr|A8K8T0|A8K8T0_HUMAN	A8K8T0_HUMAN	tr|A8K8T0|A8K8T0_HUMAN;sp|Q9UKX5|ITA11_HUMAN	2	0.0015172	81.865	0	0	0	0	0	0	0	0	0	0	0	0	0	0	0	0	0	0	0	2375900	5303100	2659800	0	0	4696900	3498500	2759800	0	0
AVLLVGLCDSGK	tr|Q549N5|Q549N5_HUMAN	Q549N5_HUMAN	tr|Q549N5|Q549N5_HUMAN;sp|Q9Y5M8|SRPRB_HUMAN;tr|F1SLA7|F1SLA7_PIG;tr|C9J5Z8|C9J5Z8_HUMAN	2	0.0057978	75.387	0	0	0	0	0	0	0	0	0	0	0	0	0	0	0	0	0	0	0	0	0	0	0	0	0	0	0	0	2035200
AVLNPLCQVDYR	sp|Q15436|SC23A_HUMAN	SC23A_HUMAN	sp|Q15436|SC23A_HUMAN;tr|F5H365|F5H365_HUMAN;tr|F1SHL3|F1SHL3_PIG;tr|B4DSQ5|B4DSQ5_HUMAN;tr|G3V3G5|G3V3G5_HUMAN;tr|G3V2R6|G3V2R6_HUMAN;tr|G3V1W4|G3V1W4_HUMAN;tr|G3V4V1|G3V4V1_HUMAN;tr|Q5QPE2|Q5QPE2_HUMAN;sp|Q15437|SC23B_HUMAN;tr|B4DRA5|B4DRA5_HUMAN;tr|B4DJW8|B4DJW8_HUMAN	2	9.6605e-09	134.59	0	0	0	0	0	0	0	0	0	0	0	0	0	0	0	2669400	5526600	0	0	2864000	4758400	3535100	0	0	10567000	6475300	4454700	0	8271700
AVLSAEQLR	sp|P50454|SERPH_HUMAN	SERPH_HUMAN	sp|P50454|SERPH_HUMAN;tr|A0A024R5K8|A0A024R5K8_HUMAN;tr|A8K259|A8K259_HUMAN;tr|B4DN87|B4DN87_HUMAN;tr|A0A286ZRU9|A0A286ZRU9_PIG;tr|E9PPV6|E9PPV6_HUMAN;tr|E9PR70|E9PR70_HUMAN;tr|E9PMI5|E9PMI5_HUMAN;tr|E9PK86|E9PK86_HUMAN;tr|E9PNX1|E9PNX1_HUMAN;tr|E9PRS3|E9PRS3_HUMAN;tr|E9PIG2|E9PIG2_HUMAN;tr|E9PJH8|E9PJH8_HUMAN;tr|E9PQ34|E9PQ34_HUMAN;tr|E9PLA6|E9PLA6_HUMAN	2	0.0084665	101.28	0	0	0	0	0	0	0	0	0	0	0	0	0	0	9585100	13657000	18299000	0	2747200	11439000	22800000	14846000	0	0	8482100	7053500	0	0	9110400
AVLSAEQLRDEEVHAGLGELLR	sp|P50454|SERPH_HUMAN	SERPH_HUMAN	sp|P50454|SERPH_HUMAN;tr|A0A024R5K8|A0A024R5K8_HUMAN;tr|A0A286ZRU9|A0A286ZRU9_PIG;tr|E9PPV6|E9PPV6_HUMAN;tr|E9PR70|E9PR70_HUMAN;tr|E9PMI5|E9PMI5_HUMAN;tr|E9PK86|E9PK86_HUMAN;tr|E9PNX1|E9PNX1_HUMAN;tr|E9PRS3|E9PRS3_HUMAN;tr|E9PIG2|E9PIG2_HUMAN;tr|E9PJH8|E9PJH8_HUMAN;tr|E9PQ34|E9PQ34_HUMAN	3;4	1.2215e-85	175.77	0	0	0	0	0	0	0	0	0	0	0	0	0	0	0	7171700	11690000	0	0	6409600	14391000	15734000	6024300	3700400	77834000	48285000	42453000	5027300	60979000
AVLVDLEPGTMDSVR	tr|A0A287A217|A0A287A217_PIG	A0A287A217_PIG	tr|A0A287A217|A0A287A217_PIG;sp|P68371|TBB4B_HUMAN;tr|A0A287A275|A0A287A275_PIG;tr|Q8IZ29|Q8IZ29_HUMAN;tr|Q8IWP6|Q8IWP6_HUMAN;tr|Q8N6N5|Q8N6N5_HUMAN;tr|B3KML9|B3KML9_HUMAN;tr|M0QY85|M0QY85_HUMAN;tr|M0QZL7|M0QZL7_HUMAN;tr|B4DNW1|B4DNW1_HUMAN;tr|M0R0X0|M0R0X0_HUMAN;tr|M0QX14|M0QX14_HUMAN;tr|M0QY37|M0QY37_HUMAN;tr|A0A075B724|A0A075B724_HUMAN;sp|Q3ZCM7|TBB8_HUMAN	2	7.3519e-21	137.17	0	0	0	0	0	0	0	0	0	0	0	0	0	0	11096000	11700000	19629000	0	6017100	3134000	13508000	16538000	1202500	0	38657000	14111000	0	4724000	59376000
AVNVYSTSVTSDNLSR	tr|B4DM33|B4DM33_HUMAN	B4DM33_HUMAN	tr|B4DM33|B4DM33_HUMAN;tr|Q2XVP5|Q2XVP5_PIG;sp|Q15691|MARE1_HUMAN;tr|A2VCR0|A2VCR0_HUMAN	2	0.0019823	72.958	0	0	0	0	0	0	0	0	0	0	0	0	0	0	0	0	0	0	0	0	0	0	0	0	0	0	0	0	0
AVNYFSK	tr|I3LGD4|I3LGD4_PIG	I3LGD4_PIG	tr|I3LGD4|I3LGD4_PIG;tr|C0MHR2|C0MHR2_PIG;sp|Q00610|CLH1_HUMAN;tr|A0A087WVQ6|A0A087WVQ6_HUMAN;tr|J3KS13|J3KS13_HUMAN	2	0.044611	68.915	0	0	0	0	0	0	0	0	0	0	0	0	0	0	0	0	0	0	0	0	0	0	0	0	14476000	0	0	0	0
AVPLALALISVSNPR	tr|I3LEW5|I3LEW5_PIG	I3LEW5_PIG	tr|I3LEW5|I3LEW5_PIG;tr|A0A286ZLH1|A0A286ZLH1_PIG;tr|A0A287AN02|A0A287AN02_PIG;sp|Q13200|PSMD2_HUMAN;tr|Q59EG8|Q59EG8_HUMAN;tr|B4DM22|B4DM22_HUMAN;tr|Q13041|Q13041_HUMAN;tr|H7C1H2|H7C1H2_HUMAN	2	0.0029878	64.55	0	0	0	0	0	0	0	0	0	0	0	0	0	0	0	1277100	0	0	0	0	0	0	0	0	0	0	2654800	0	3311300
AVQALCAVYEHWVPR	sp|O60701|UGDH_HUMAN	UGDH_HUMAN	sp|O60701|UGDH_HUMAN;tr|Q9NQ81|Q9NQ81_HUMAN	3	2.0587e-05	95.651	0	0	0	0	0	0	0	0	0	0	0	0	0	0	0	0	0	0	0	0	0	0	0	0	0	0	4178700	0	0
AVQGMLDFDYVCSR	tr|A0A024R1Y2|A0A024R1Y2_HUMAN	A0A024R1Y2_HUMAN	tr|A0A024R1Y2|A0A024R1Y2_HUMAN;tr|A0A024R1T9|A0A024R1T9_HUMAN;sp|P53396|ACLY_HUMAN;tr|Q4LE36|Q4LE36_HUMAN;tr|A0A287B3W8|A0A287B3W8_PIG;tr|F1S0N2|F1S0N2_PIG;tr|Q8N9C4|Q8N9C4_HUMAN	2	0.00092262	66.262	0	0	0	0	0	0	0	0	0	0	0	0	0	0	0	0	0	0	0	0	0	0	0	0	0	0	0	0	4331000
AVQLTQAMDTSTVGVLLAAK	tr|D6REX3|D6REX3_HUMAN	D6REX3_HUMAN	tr|D6REX3|D6REX3_HUMAN;sp|O94979|SC31A_HUMAN;tr|A0A024RDD3|A0A024RDD3_HUMAN;tr|A0A024RDH6|A0A024RDH6_HUMAN;tr|D6RHZ5|D6RHZ5_HUMAN;tr|H7BXG7|H7BXG7_HUMAN;tr|H0YAB3|H0YAB3_HUMAN	2	0.0018392	43.991	0	0	0	0	0	0	0	0	0	0	0	0	0	0	0	0	0	0	0	0	0	0	0	0	0	0	0	0	3354800
AVSSAIAQLLGEVAQGNENYAGIAAR	sp|Q9Y490|TLN1_HUMAN	TLN1_HUMAN	sp|Q9Y490|TLN1_HUMAN;tr|A0A287BLY8|A0A287BLY8_PIG	2	4.7411e-83	147.24	0	0	0	0	0	0	0	0	0	0	0	0	0	0	0	0	0	0	0	0	3137700	1937100	0	0	4913500	4936500	2969600	0	3005800
AVTEQGAELSNEER	tr|F1SA98|F1SA98_PIG	F1SA98_PIG	tr|F1SA98|F1SA98_PIG;sp|P27348|1433T_HUMAN;tr|E9PG15|E9PG15_HUMAN;tr|Q53RR5|Q53RR5_HUMAN	2	0.017232	51.927	0	0	0	0	0	0	0	0	0	0	0	0	0	0	0	0	0	0	0	0	0	0	0	0	0	0	0	0	0
AVTEQGHELSNEER	tr|V9HWD6|V9HWD6_HUMAN	V9HWD6_HUMAN	tr|V9HWD6|V9HWD6_HUMAN;tr|F1SDR7|F1SDR7_PIG;sp|P31946|1433B_HUMAN;tr|B5BU24|B5BU24_HUMAN;tr|Q4VY20|Q4VY20_HUMAN;tr|Q4VY19|Q4VY19_HUMAN;tr|Q59EQ2|Q59EQ2_HUMAN	2;3	6.0153e-15	131.53	0	0	0	0	0	0	0	0	0	0	0	0	0	0	2125900	12570000	13399000	0	3551100	10061000	0	14726000	4777300	2972300	40504000	23444000	19465000	5185500	43275000
AVTGYNDPETGNIISLFQAMNKELIEKGHGIR	sp|P15924|DESP_HUMAN	DESP_HUMAN	sp|P15924|DESP_HUMAN;tr|Q4LE79|Q4LE79_HUMAN	5	0.00089084	27.165	0	0	0	0	0	0	0	0	0	0	3050800	0	0	0	0	0	0	0	0	0	0	0	0	0	0	0	0	0	0
AVTIFIR	sp|P48643|TCPE_HUMAN	TCPE_HUMAN	sp|P48643|TCPE_HUMAN;tr|B4DZT5|B4DZT5_HUMAN;tr|V9HW37|V9HW37_HUMAN;tr|E7ENZ3|E7ENZ3_HUMAN;tr|Q9BU08|Q9BU08_HUMAN;tr|E9PCA1|E9PCA1_HUMAN;tr|B4DXI1|B4DXI1_HUMAN;tr|B4DDU6|B4DDU6_HUMAN;tr|B7ZAR1|B7ZAR1_HUMAN;tr|B4DE30|B4DE30_HUMAN;tr|B4DYC8|B4DYC8_HUMAN;tr|B4DX08|B4DX08_HUMAN;tr|Q96GI1|Q96GI1_HUMAN;tr|B4DZY9|B4DZY9_HUMAN;tr|I3LR32|I3LR32_PIG;tr|Q9HB74|Q9HB74_HUMAN	2	0.0038847	122.15	0	0	0	0	0	0	0	0	0	0	0	0	0	0	0	1534800	0	0	0	0	0	0	0	0	4823800	3518500	2235500	0	3608900
AVTLECVSAGEPR	tr|A0A024RAB6|A0A024RAB6_HUMAN	A0A024RAB6_HUMAN	tr|A0A024RAB6|A0A024RAB6_HUMAN;sp|P98160|PGBM_HUMAN;tr|Q59EG0|Q59EG0_HUMAN	2	2.6896e-06	113.69	0	0	0	0	0	0	0	0	0	0	0	0	0	0	3360800	10704000	11280000	0	2303600	5925900	0	0	3678500	0	32755000	18994000	16021000	4465400	0
AVTQALNR	sp|Q9Y490|TLN1_HUMAN	TLN1_HUMAN	sp|Q9Y490|TLN1_HUMAN;tr|A0A287BLY8|A0A287BLY8_PIG	2	0.018968	86.086	0	0	0	0	0	0	0	0	0	0	0	0	0	0	0	5539800	0	0	0	0	8384000	6005600	0	0	0	8341000	0	0	0
AVVGVVAGGGR	tr|E9PKZ0|E9PKZ0_HUMAN	E9PKZ0_HUMAN	tr|E9PKZ0|E9PKZ0_HUMAN;tr|F2Z567|F2Z567_PIG;sp|P62917|RL8_HUMAN;tr|K7GNY4|K7GNY4_PIG;tr|E9PKU4|E9PKU4_HUMAN;tr|E9PP36|E9PP36_HUMAN	2	0.0011785	97.798	0	0	0	0	0	0	0	0	0	0	0	0	0	0	5275000	10292000	13245000	0	2378100	10629000	20771000	12387000	4002600	0	23389000	16689000	12198000	2546700	24664000
AVVQVFEGTSGIDAK	tr|Q59HF3|Q59HF3_HUMAN	Q59HF3_HUMAN	tr|Q59HF3|Q59HF3_HUMAN;tr|F1RMZ8|F1RMZ8_PIG;sp|P21281|VATB2_HUMAN;tr|H0YC04|H0YC04_HUMAN	2	5.2954e-05	98.156	0	0	0	0	0	0	0	0	0	0	0	0	0	0	0	0	0	0	0	1622500	4380100	0	0	0	4990600	4105800	1687200	0	0
AVVVHAGEDDLGR	tr|I3LUD1|I3LUD1_PIG	I3LUD1_PIG	tr|I3LUD1|I3LUD1_PIG;tr|B2R9V7|B2R9V7_HUMAN;sp|P08294|SODE_HUMAN	3	0.0057028	42.209	0	0	0	0	0	0	0	2585100	0	2157900	0	0	0	0	0	0	0	0	0	0	0	0	0	0	0	0	0	0	0
AVVYSNTIQSIMAIVK	sp|P04899|GNAI2_HUMAN	GNAI2_HUMAN	sp|P04899|GNAI2_HUMAN;tr|Q06AS6|Q06AS6_PIG;tr|B3KX51|B3KX51_HUMAN;tr|Q96C71|Q96C71_HUMAN;tr|A0A287B697|A0A287B697_PIG;tr|Q93020|Q93020_HUMAN	2	0.00018604	80.763	0	0	0	0	0	0	0	0	0	0	0	0	0	0	0	0	0	0	0	0	0	2196800	0	0	5163300	0	1850500	0	7008000
AVYTQDCPLAAAK	sp|P49588|SYAC_HUMAN	SYAC_HUMAN	sp|P49588|SYAC_HUMAN;tr|H3BPK7|H3BPK7_HUMAN	2	0.0028878	75.294	0	0	0	0	0	0	0	0	0	0	0	0	0	0	0	2558200	0	0	0	0	0	0	0	0	0	0	0	0	0
AWDDFFPGSDR	tr|B4DZZ0|B4DZZ0_HUMAN	B4DZZ0_HUMAN	tr|B4DZZ0|B4DZZ0_HUMAN;tr|B3KQB4|B3KQB4_HUMAN;tr|A0A024R371|A0A024R371_HUMAN;sp|O75915|PRAF3_HUMAN;tr|F8WF90|F8WF90_HUMAN;tr|C9JQU6|C9JQU6_HUMAN;tr|F8WF33|F8WF33_HUMAN;tr|B4DWQ6|B4DWQ6_HUMAN;sp|Q56P28|PRAF3_PIG	2	0.0015684	94.692	0	0	0	0	0	0	0	0	0	0	0	0	0	0	0	0	0	0	0	0	5016100	2840400	1693400	997540	6078300	3878800	4332300	646670	0
AWGHPCEMCPAQPHPCR	sp|P35555|FBN1_HUMAN	FBN1_HUMAN	sp|P35555|FBN1_HUMAN;tr|Q75N88|Q75N88_HUMAN;tr|F1SN67|F1SN67_PIG;sp|Q9TV36|FBN1_PIG	4	0.0039657	40.962	0	0	0	0	0	0	0	0	0	0	0	0	0	0	0	0	0	0	0	0	0	0	0	0	0	0	0	0	6818600
AWGPGLEGGVVGK	sp|P21333|FLNA_HUMAN	FLNA_HUMAN	sp|P21333|FLNA_HUMAN;tr|Q5HY54|Q5HY54_HUMAN;tr|Q60FE6|Q60FE6_HUMAN;tr|Q60FE5|Q60FE5_HUMAN;tr|A6NDY9|A6NDY9_HUMAN;tr|A0A087WWY3|A0A087WWY3_HUMAN	2	7.7876e-14	137.98	0	0	0	0	0	0	0	0	0	0	0	0	0	0	4362900	21727000	37205000	0	1615500	35894000	67567000	45409000	7003500	2763900	87356000	63696000	45792000	14753000	47866000
AWGPGLETGQVGK	sp|Q14315|FLNC_HUMAN	FLNC_HUMAN	sp|Q14315|FLNC_HUMAN;tr|A0A286ZRX8|A0A286ZRX8_PIG;tr|A0A287A8C2|A0A287A8C2_PIG;tr|F1SMN5|F1SMN5_PIG	2	0.0040589	63.32	0	0	0	0	0	0	0	0	0	0	0	0	0	0	0	0	2337700	0	0	0	0	0	0	0	4522300	0	4781800	0	0
AWGPGLHGGIVGR	sp|O75369|FLNB_HUMAN	FLNB_HUMAN	sp|O75369|FLNB_HUMAN;tr|A0A024R321|A0A024R321_HUMAN;tr|Q68CT4|Q68CT4_HUMAN;tr|E7EN95|E7EN95_HUMAN;tr|A0A287BGW3|A0A287BGW3_PIG;tr|A0A286ZPG4|A0A286ZPG4_PIG;tr|A0A287BLE0|A0A287BLE0_PIG;tr|F1SGJ3|F1SGJ3_PIG;tr|A0A287AHQ3|A0A287AHQ3_PIG	3	0.0044276	48.044	0	0	0	0	0	0	0	0	0	0	0	0	0	0	0	1664800	2117600	0	0	0	0	1801500	0	0	0	0	0	0	0
AWNKPCEQCPIPSTDEFATLCGSQR	sp|P35555|FBN1_HUMAN	FBN1_HUMAN	sp|P35555|FBN1_HUMAN;tr|B4E3I6|B4E3I6_HUMAN;tr|Q59HB9|Q59HB9_HUMAN;tr|H0YND0|H0YND0_HUMAN;tr|F1SN67|F1SN67_PIG;sp|Q9TV36|FBN1_PIG	3	4.8261e-41	114.15	0	0	0	0	0	0	0	0	0	0	0	0	0	0	0	4144800	6133300	0	0	8296800	31224000	14187000	0	0	13773000	14872000	8144600	0	6555900
AWYPLGR	tr|A0A024R3J7|A0A024R3J7_HUMAN	A0A024R3J7_HUMAN	tr|A0A024R3J7|A0A024R3J7_HUMAN;sp|P46977|STT3A_HUMAN;tr|A0A287AFH3|A0A287AFH3_PIG;tr|A0A287BJH4|A0A287BJH4_PIG;tr|A0A286ZVL5|A0A286ZVL5_PIG;tr|A0A287APS5|A0A287APS5_PIG;tr|E9PN73|E9PN73_HUMAN;tr|E9PI32|E9PI32_HUMAN	2	0.03487	80.377	0	0	0	0	0	0	0	0	0	0	0	0	0	0	0	0	0	0	0	0	6612600	0	0	0	9092300	5995200	5610700	0	0
AYAAGFGDR	tr|A0A024R884|A0A024R884_HUMAN	A0A024R884_HUMAN	tr|A0A024R884|A0A024R884_HUMAN;tr|Q4LE33|Q4LE33_HUMAN	2	3.2185e-05	153.78	0	0	0	0	0	0	0	0	0	0	0	0	0	0	23395000	23098000	45370000	0	8701000	33026000	43974000	27883000	15415000	6027300	43787000	31366000	28021000	7165200	41632000
AYAAGFGDRR	tr|A0A024R884|A0A024R884_HUMAN	A0A024R884_HUMAN	tr|A0A024R884|A0A024R884_HUMAN;tr|Q4LE33|Q4LE33_HUMAN	2	0.0069608	119.17	0	0	0	0	0	0	0	0	0	0	0	0	0	0	0	0	0	0	0	0	0	0	0	0	19837000	0	0	0	0
AYELALYLR	tr|C9J0J7|C9J0J7_HUMAN	C9J0J7_HUMAN	tr|C9J0J7|C9J0J7_HUMAN;tr|G5E9Q6|G5E9Q6_HUMAN;tr|B4DNH1|B4DNH1_HUMAN;tr|D3DNI2|D3DNI2_HUMAN;tr|D3DNI3|D3DNI3_HUMAN	2	0.023007	88.942	0	0	0	0	0	0	0	0	0	0	0	0	0	0	0	0	0	0	0	0	0	0	0	0	2104900	0	0	0	0
AYFHLLNQIAPK	tr|B4DPW9|B4DPW9_HUMAN	B4DPW9_HUMAN	tr|B4DPW9|B4DPW9_HUMAN;sp|P13797|PLST_HUMAN;tr|Q53GY0|Q53GY0_HUMAN;tr|A0A0A0MSQ0|A0A0A0MSQ0_HUMAN;tr|F8W8D8|F8W8D8_HUMAN;tr|K7GQS5|K7GQS5_PIG;tr|F1RWT2|F1RWT2_PIG;tr|Q96HI1|Q96HI1_HUMAN;tr|H7C4N2|H7C4N2_HUMAN;tr|F1SKF1|F1SKF1_PIG;tr|A0A286ZJH2|A0A286ZJH2_PIG;tr|A0A287AFJ6|A0A287AFJ6_PIG;sp|Q14651|PLSI_HUMAN;tr|C9JAM8|C9JAM8_HUMAN	2;3	1.777e-24	182.64	0	0	0	0	0	0	0	0	0	0	0	0	0	0	2118500	3508000	7228800	0	1166400	10316000	9685400	8229900	2387700	0	24684000	15540000	14885000	777600	21179000
AYGPGIEPTGNMVK	sp|P21333|FLNA_HUMAN	FLNA_HUMAN	sp|P21333|FLNA_HUMAN;tr|Q5HY54|Q5HY54_HUMAN;tr|Q60FE6|Q60FE6_HUMAN;tr|Q60FE5|Q60FE5_HUMAN;tr|A6NDY9|A6NDY9_HUMAN;tr|A0A087WWY3|A0A087WWY3_HUMAN;tr|F8WE98|F8WE98_HUMAN	2	0.00010807	97.813	0	0	0	0	0	0	0	0	0	0	0	0	0	0	0	0	0	0	0	0	0	24959000	0	0	0	54713000	41101000	10592000	0
AYGPGLEK	sp|O75369|FLNB_HUMAN	FLNB_HUMAN	sp|O75369|FLNB_HUMAN;tr|A0A024R321|A0A024R321_HUMAN;tr|Q68CT4|Q68CT4_HUMAN;tr|E7EN95|E7EN95_HUMAN	2	0.028715	75.213	0	0	0	0	0	0	0	0	0	0	0	0	0	0	0	1528500	0	0	0	0	0	0	0	0	0	8096900	0	0	11302000
AYGYSGVSLK	sp|P35442|TSP2_HUMAN	TSP2_HUMAN	sp|P35442|TSP2_HUMAN;tr|Q6MZL6|Q6MZL6_HUMAN;tr|A0A287AQ98|A0A287AQ98_PIG	2	0.0072484	95.502	0	0	0	0	0	0	0	0	0	0	0	0	0	0	7242200	11244000	19623000	0	3120600	10031000	27006000	11282000	0	0	32217000	13709000	14110000	3531100	26062000
AYHEQLSVAEITNACFEPANQMVK	tr|F2Z5T5|F2Z5T5_PIG	F2Z5T5_PIG	tr|B3KT06|B3KT06_HUMAN;sp|Q2XVP4|TBA1B_PIG;sp|P68363|TBA1B_HUMAN;tr|B3KPS3|B3KPS3_HUMAN;tr|F1SHQ8|F1SHQ8_PIG;tr|B4DDU2|B4DDU2_HUMAN;tr|C9JDS9|C9JDS9_HUMAN;tr|F2Z5S8|F2Z5S8_PIG;tr|A0A286ZNY1|A0A286ZNY1_PIG;sp|P68366|TBA4A_HUMAN;tr|F2Z5T5|F2Z5T5_PIG;tr|A0A287ADK8|A0A287ADK8_PIG;sp|Q71U36|TBA1A_HUMAN;tr|Q1ZYQ1|Q1ZYQ1_HUMAN;tr|A0A288CFV7|A0A288CFV7_PIG;sp|Q13748|TBA3C_HUMAN;tr|F1RK98|F1RK98_PIG;tr|I3…	2;3	2.7281e-106	187.59	0	0	0	0	0	0	0	0	0	0	0	0	0	0	0	40778000	64014000	0	0	40238000	93694000	76943000	15982000	0	157780000	122810000	79217000	0	182170000
AYHEQLTVAEITNACFEPANQMVK	tr|Q53GA7|Q53GA7_HUMAN	Q53GA7_HUMAN	tr|Q53GA7|Q53GA7_HUMAN;sp|Q9BQE3|TBA1C_HUMAN;tr|F5H5D3|F5H5D3_HUMAN;tr|B7Z1K5|B7Z1K5_HUMAN;tr|Q8N532|Q8N532_HUMAN	3	4.0892e-41	114.39	0	0	0	0	0	0	0	0	0	0	0	0	0	0	0	0	3998900	0	0	0	9089900	6332800	0	0	27558000	15893000	12465000	0	28796000
AYHPHCFTCVVCAR	sp|Q15942|ZYX_HUMAN	ZYX_HUMAN	sp|Q15942|ZYX_HUMAN;tr|A0A0A6YYG4|A0A0A6YYG4_HUMAN;tr|Q96AF9|Q96AF9_HUMAN;tr|H0Y2Y8|H0Y2Y8_HUMAN;tr|Q9BUS0|Q9BUS0_HUMAN;tr|B4DQR8|B4DQR8_HUMAN;tr|Q28617|Q28617_HUMAN;tr|C9JJK5|C9JJK5_HUMAN	3	0.0131	45.28	0	0	0	0	0	0	0	0	0	0	0	0	0	0	0	0	0	0	0	0	0	0	0	0	0	0	0	0	0
AYHSFLVEPISCHAWNK	tr|A4D275|A4D275_HUMAN	A4D275_HUMAN	tr|A4D275|A4D275_HUMAN;sp|O15143|ARC1B_HUMAN;tr|C9J4Z7|C9J4Z7_HUMAN;tr|F8VXW2|F8VXW2_HUMAN;tr|C9JEY1|C9JEY1_HUMAN;tr|C9JQM8|C9JQM8_HUMAN;tr|C9JFG9|C9JFG9_HUMAN;tr|C9J6C8|C9J6C8_HUMAN;tr|C9JBJ7|C9JBJ7_HUMAN;tr|C9K057|C9K057_HUMAN;tr|C9JTT6|C9JTT6_HUMAN;tr|C9JM51|C9JM51_HUMAN;tr|F8WEB3|F8WEB3_HUMAN	3	4.2672e-20	125.28	0	0	0	0	0	0	0	0	0	0	0	0	0	0	0	0	0	0	0	0	0	0	0	0	0	0	0	0	0
AYILNLVK	tr|B7Z9L0|B7Z9L0_HUMAN	B7Z9L0_HUMAN	tr|B7Z9L0|B7Z9L0_HUMAN;sp|P50991|TCPD_HUMAN;tr|B7Z2Z8|B7Z2Z8_HUMAN;tr|A8K3C3|A8K3C3_HUMAN;tr|B7Z2F4|B7Z2F4_HUMAN;tr|F1SQN1|F1SQN1_PIG	2	0.015217	89.673	0	0	0	0	0	0	0	0	0	0	0	0	0	0	0	3347100	3705900	0	0	3510000	9376300	4686100	0	0	10632000	6477200	4402200	0	6518200
AYKPEQPLVR	sp|Q9Y4K0|LOXL2_HUMAN	LOXL2_HUMAN	sp|Q9Y4K0|LOXL2_HUMAN;tr|W6I206|W6I206_HUMAN;tr|A0A287AM88|A0A287AM88_PIG	3	0.0065915	78.939	0	0	0	0	0	0	0	0	0	0	0	0	0	0	0	0	6895800	0	0	0	0	0	0	0	0	0	8532700	2600600	0
AYLEGTCVEWLR	sp|P16189|1A31_HUMAN	1A31_HUMAN	tr|B2DFX1|B2DFX1_HUMAN;tr|Q6J4L1|Q6J4L1_HUMAN;tr|I0DFJ4|I0DFJ4_HUMAN;tr|I7HFK0|I7HFK0_HUMAN;tr|S4VE60|S4VE60_HUMAN;tr|E3VSS8|E3VSS8_HUMAN;tr|Q54A64|Q54A64_HUMAN;tr|F2VS03|F2VS03_HUMAN;tr|Q5ND74|Q5ND74_HUMAN;tr|C7DUX4|C7DUX4_HUMAN;tr|C6L834|C6L834_HUMAN;tr|E5FQ57|E5FQ57_HUMAN;tr|B6EBD9|B6EBD9_HUMAN;tr|B2DG02|B2DG02_HUMAN;tr|B2DG29|B2DG29_HUMAN;tr|D0V0N1|D0V0N1_HUMAN;tr|B2DG28|B2DG28_HUMAN;tr|B2DG0…	2	6.8501e-11	150.85	0	0	0	0	0	0	0	0	0	0	0	0	0	0	0	0	6960600	0	0	1833600	5333000	4336600	0	0	7228800	5690600	4330300	972920	4810000
AYLESEVAISEELVQK	sp|Q9NQC3|RTN4_HUMAN	RTN4_HUMAN	sp|Q9NQC3|RTN4_HUMAN;tr|Q6IPN0|Q6IPN0_HUMAN;tr|F8W914|F8W914_HUMAN;tr|Q53SY1|Q53SY1_HUMAN;tr|Q6IM70|Q6IM70_PIG;tr|A6XGP7|A6XGP7_HUMAN;tr|H7C106|H7C106_HUMAN;tr|D6W5C2|D6W5C2_HUMAN;tr|A0A287AIT2|A0A287AIT2_PIG;tr|A0A286ZT48|A0A286ZT48_PIG;tr|F1SQK1|F1SQK1_PIG;tr|A0A287B5Q4|A0A287B5Q4_PIG;tr|Q3LIF4|Q3LIF4_HUMAN	2;3	1.8021e-43	178.1	0	0	0	0	0	0	0	0	0	0	0	0	0	0	0	3600600	7036100	0	0	5246000	17144000	10208000	8634100	0	15124000	21015000	10036000	0	13066000
AYPAIGTPIPFDK	sp|Q03692|COAA1_HUMAN	COAA1_HUMAN	sp|Q03692|COAA1_HUMAN	2	5.3866e-12	126.71	0	0	0	0	0	0	0	0	0	0	0	0	0	0	0	9372500	6567600	0	1814800	4719900	11693000	5939500	2838400	2385200	13066000	14484000	8647200	2417200	11395000
AYSDPSTGEPATYGELQQR	sp|Q15149|PLEC_HUMAN	PLEC_HUMAN	sp|Q15149|PLEC_HUMAN;tr|D3DWL0|D3DWL0_HUMAN	2	9.4579e-16	112.51	0	0	0	0	0	0	0	0	0	0	0	0	0	0	0	0	0	0	0	0	6351100	4878800	0	0	10016000	7150400	4855100	0	5765100
AYSDQAIVNLLK	tr|F1RJK5|F1RJK5_PIG	F1RJK5_PIG	tr|F1RJK5|F1RJK5_PIG;tr|A0A287B2G4|A0A287B2G4_PIG;tr|E1NZA1|E1NZA1_HUMAN;tr|A0A024RBS1|A0A024RBS1_HUMAN;sp|Q92616|GCN1L_HUMAN	2	0.0064847	56.916	0	0	0	0	0	0	0	0	0	0	0	0	0	0	0	0	0	0	0	0	2848100	1672900	0	0	0	0	1582200	0	0
AYSEAHEISK	tr|B4DHC4|B4DHC4_HUMAN	B4DHC4_HUMAN	tr|B4DHC4|B4DHC4_HUMAN;tr|F2Z4Z1|F2Z4Z1_PIG;tr|B3KNB4|B3KNB4_HUMAN;sp|P61981|1433G_HUMAN;tr|B4DE78|B4DE78_HUMAN	2;3	0.0020547	131.11	0	0	0	0	0	0	0	0	0	0	0	0	0	0	5953000	10512000	14037000	0	1454200	8786700	24345000	15541000	1741300	1230500	16441000	12043000	9781900	1598400	6251400
AYTNFDAER	sp|P07355|ANXA2_HUMAN	ANXA2_HUMAN	sp|P07355|ANXA2_HUMAN;tr|A0A024R5Z7|A0A024R5Z7_HUMAN;tr|V9HW65|V9HW65_HUMAN;tr|H0YN42|H0YN42_HUMAN;tr|H0YMD0|H0YMD0_HUMAN;sp|A6NMY6|AXA2L_HUMAN;tr|H0YMU9|H0YMU9_HUMAN;tr|H0YKS4|H0YKS4_HUMAN;tr|B4DNH8|B4DNH8_HUMAN;tr|H0YMM1|H0YMM1_HUMAN;tr|H0YMT9|H0YMT9_HUMAN;tr|H0YKX9|H0YKX9_HUMAN;tr|H0YKZ7|H0YKZ7_HUMAN;tr|H0YLV6|H0YLV6_HUMAN;tr|H0YMW4|H0YMW4_HUMAN;tr|H0YKL9|H0YKL9_HUMAN;tr|H0YKV8|H0YKV8_HUMAN;tr…	2	0.0056185	124.98	0	0	0	0	0	0	0	0	0	10006000	0	0	0	0	22688000	28419000	0	0	11548000	62606000	106670000	48971000	12310000	6915300	93608000	84861000	60444000	17567000	72800000
AYTNFDAERDALNIETAIK	sp|P07355|ANXA2_HUMAN	ANXA2_HUMAN	sp|P07355|ANXA2_HUMAN;tr|A0A024R5Z7|A0A024R5Z7_HUMAN;tr|V9HW65|V9HW65_HUMAN;tr|H0YN42|H0YN42_HUMAN;tr|H0YMD0|H0YMD0_HUMAN;sp|A6NMY6|AXA2L_HUMAN;tr|H0YMU9|H0YMU9_HUMAN;tr|H0YKS4|H0YKS4_HUMAN;tr|B4DNH8|B4DNH8_HUMAN;tr|H0YMM1|H0YMM1_HUMAN;tr|H0YMT9|H0YMT9_HUMAN;tr|H0YKX9|H0YKX9_HUMAN;tr|H0YKZ7|H0YKZ7_HUMAN;tr|H0YLV6|H0YLV6_HUMAN;tr|H0YMW4|H0YMW4_HUMAN;tr|H0YKL9|H0YKL9_HUMAN;tr|H0YKV8|H0YKV8_HUMAN;tr…	3	1.0717e-26	123.19	0	0	0	0	0	0	0	0	0	0	0	0	0	0	0	0	0	0	0	0	0	0	0	0	39113000	13296000	25301000	0	6338400
AYVAVDGIPQGVLER	tr|Q53H18|Q53H18_HUMAN	Q53H18_HUMAN	tr|Q53H18|Q53H18_HUMAN;tr|Q53G40|Q53G40_HUMAN;sp|P16278|BGAL_HUMAN;tr|B7Z6Q5|B7Z6Q5_HUMAN;tr|E7EQ29|E7EQ29_HUMAN;tr|B7Z5H9|B7Z5H9_HUMAN	2	0.00044954	88.596	0	0	0	0	0	0	0	0	0	0	0	0	0	0	2515200	3702800	5990600	0	0	2815400	5960800	4945200	0	0	9872500	6526900	4403100	1216100	10052000
AYYNGISLFNNPVPYWEVQPATFR	tr|A6NLG9|A6NLG9_HUMAN	A6NLG9_HUMAN	tr|A6NLG9|A6NLG9_HUMAN;tr|B4DDQ2|B4DDQ2_HUMAN;tr|Q53HU6|Q53HU6_HUMAN;tr|Q53FI4|Q53FI4_HUMAN;tr|A8K7E0|A8K7E0_HUMAN;sp|P21810|PGS1_HUMAN;tr|B3KS75|B3KS75_HUMAN;tr|Q8NAB7|Q8NAB7_HUMAN;tr|B4DNL4|B4DNL4_HUMAN;tr|B4DQD6|B4DQD6_HUMAN;tr|B4DDN7|B4DDN7_HUMAN;tr|F1S2B6|F1S2B6_PIG	2;3	4.8602e-24	101.15	0	0	0	0	0	0	0	0	0	0	0	0	0	0	0	0	4499900	0	0	0	12811000	2181100	1952100	0	9403000	17968000	0	0	0
CAAEENCLASTAYR	tr|B7ZAJ4|B7ZAJ4_HUMAN	B7ZAJ4_HUMAN	tr|B7ZAJ4|B7ZAJ4_HUMAN;tr|B4DN04|B4DN04_HUMAN;tr|B4DQF8|B4DQF8_HUMAN;tr|Q96PQ9|Q96PQ9_HUMAN;tr|D0PNI2|D0PNI2_HUMAN;sp|P28300|LYOX_HUMAN	2	5.8645e-07	113.63	0	0	0	0	0	0	0	0	0	0	0	0	0	0	0	0	0	0	0	0	0	3572400	0	0	0	0	0	0	0
CAPGVVGPAEADIDFDIIR	sp|P21333|FLNA_HUMAN	FLNA_HUMAN	sp|P21333|FLNA_HUMAN;tr|Q5HY54|Q5HY54_HUMAN;tr|Q60FE6|Q60FE6_HUMAN;tr|Q60FE5|Q60FE5_HUMAN;tr|A6NDY9|A6NDY9_HUMAN;tr|A0A087WWY3|A0A087WWY3_HUMAN	2;3	1.0415e-54	160.69	0	0	0	0	0	0	0	0	0	0	0	0	0	0	0	4206600	8298700	0	0	5201000	16308000	6976200	0	0	24397000	19825000	7839500	0	16029000
CASQAGMTAYGTR	sp|Q15417|CNN3_HUMAN	CNN3_HUMAN	sp|Q15417|CNN3_HUMAN;tr|F1S543|F1S543_PIG	2	2.9923e-06	111.86	0	0	0	0	0	0	0	0	0	0	0	0	0	0	2354400	2818900	6853900	0	1136900	0	0	2703600	0	0	10404000	6250000	4689600	1576900	22892000
CASQSGMTAYGTR	tr|B4DDF4|B4DDF4_HUMAN	B4DDF4_HUMAN	tr|B4DDF4|B4DDF4_HUMAN;tr|B4DUT8|B4DUT8_HUMAN;sp|Q99439|CNN2_HUMAN;tr|Q6FHE4|Q6FHE4_HUMAN;tr|A0A087X271|A0A087X271_HUMAN;tr|Q53GK7|Q53GK7_HUMAN;tr|Q6FHC3|Q6FHC3_HUMAN;tr|B4DN57|B4DN57_HUMAN;tr|B4DHU5|B4DHU5_HUMAN;tr|I3LUJ5|I3LUJ5_PIG;sp|Q08094|CNN2_PIG;tr|H3BVI6|H3BVI6_HUMAN;tr|A0A087X1X5|A0A087X1X5_HUMAN;tr|H3BQH0|H3BQH0_HUMAN;tr|U3KPS3|U3KPS3_HUMAN	2	0.0067723	44.564	0	0	0	0	0	0	0	0	0	0	0	0	0	0	0	0	0	0	0	0	0	0	0	0	0	0	0	0	6755800
CASQVGMTAPGTR	tr|B4DDF4|B4DDF4_HUMAN	B4DDF4_HUMAN	tr|B4DDF4|B4DDF4_HUMAN;tr|B4DUT8|B4DUT8_HUMAN;sp|Q99439|CNN2_HUMAN;tr|Q6FHE4|Q6FHE4_HUMAN;tr|Q53GK7|Q53GK7_HUMAN;tr|B4DN57|B4DN57_HUMAN;tr|B4DHU5|B4DHU5_HUMAN;tr|I3LUJ5|I3LUJ5_PIG;sp|Q08094|CNN2_PIG;tr|A0A087X1X5|A0A087X1X5_HUMAN	2	0.0023394	77.744	0	0	0	0	0	0	0	0	0	0	0	0	0	0	0	0	0	0	0	0	0	0	0	0	0	0	2476200	0	0
CCAAPDHEACFAVEGPK	tr|A0A287AMK0|A0A287AMK0_PIG	A0A287AMK0_PIG	tr|A0A287AMK0|A0A287AMK0_PIG;tr|A0A286ZT13|A0A286ZT13_PIG;tr|F1RUN2|F1RUN2_PIG;tr|A0A287BAY9|A0A287BAY9_PIG;sp|P08835|ALBU_PIG;tr|A0A287AT05|A0A287AT05_PIG	3	0.0015696	62.475	0	0	0	0	1686000	0	0	0	0	0	0	0	0	0	0	0	0	0	0	0	0	0	0	0	0	0	0	0	0
CCDIPSR	sp|Q99715|COCA1_HUMAN	COCA1_HUMAN	sp|Q99715|COCA1_HUMAN;tr|D6RGG3|D6RGG3_HUMAN;tr|A0A087X0A8|A0A087X0A8_HUMAN;tr|B9EJB8|B9EJB8_HUMAN;tr|F1RQI0|F1RQI0_PIG	2	0.00096652	168.74	0	0	0	0	0	0	0	8948200	0	0	0	0	0	0	0	39019000	44352000	0	0	32659000	122020000	68182000	53848000	18609000	113870000	75114000	60098000	0	100790000
CCSDVFNQVVK	sp|P00330|ADH1_YEAST	ADH1_YEAST	sp|P00330|ADH1_YEAST	2	5.49e-07	149.72	6122800	0	6704500	9948100	10866000	7789600	7981500	8075200	7139000	6701700	8505700	12422000	6879600	5827000	11589000	10975000	10489000	12044000	9830800	14201000	12580000	10062000	13642000	10788000	0	0	12206000	10478000	9623400
CCSGAIIVLTK	sp|P14618|KPYM_HUMAN	KPYM_HUMAN	sp|P14618|KPYM_HUMAN;tr|V9HWB8|V9HWB8_HUMAN;tr|B4DNK4|B4DNK4_HUMAN;tr|Q8WUW7|Q8WUW7_HUMAN;tr|Q9UKK4|Q9UKK4_HUMAN;tr|Q9NYI7|Q9NYI7_HUMAN;tr|Q9UK31|Q9UK31_HUMAN;tr|F1SHL9|F1SHL9_PIG	2	1.3636e-05	140.49	0	0	0	0	0	0	0	0	0	0	0	0	0	0	4166900	7458500	8468300	0	1639700	7732900	16612000	9661700	2017600	0	27077000	21935000	13750000	3646300	20591000
CDACPVGFTGPTVQGVGINFAK	tr|F1RF28|F1RF28_PIG	F1RF28_PIG	tr|F1RF28|F1RF28_PIG;tr|F1RF27|F1RF27_PIG;tr|I3L8H4|I3L8H4_PIG	2	0.00040743	67.275	0	0	0	0	0	0	0	2975100	0	4725000	0	0	0	0	0	0	0	0	0	0	0	0	0	0	0	0	0	0	0
CDEGYESGFMMMK	sp|P35555|FBN1_HUMAN	FBN1_HUMAN	sp|P35555|FBN1_HUMAN;tr|Q75N88|Q75N88_HUMAN;tr|Q9NP01|Q9NP01_HUMAN;tr|F1SN67|F1SN67_PIG;sp|Q9TV36|FBN1_PIG	2	0.00073086	64.73	0	0	0	0	0	0	0	0	0	0	0	0	0	0	0	0	0	0	0	0	0	0	0	0	0	0	0	0	8669300
CDENILWLDYK	sp|P14618|KPYM_HUMAN	KPYM_HUMAN	sp|P14618|KPYM_HUMAN;tr|V9HWB8|V9HWB8_HUMAN;tr|B4DNK4|B4DNK4_HUMAN;tr|A0A024R609|A0A024R609_HUMAN;tr|H3BQ34|H3BQ34_HUMAN;tr|H3BUW1|H3BUW1_HUMAN;tr|H3BTJ2|H3BTJ2_HUMAN;tr|A0A024R5Z9|A0A024R5Z9_HUMAN;tr|B4DRT3|B4DRT3_HUMAN;tr|H3BTN5|H3BTN5_HUMAN	2	1.3825e-05	140.3	0	0	0	0	0	0	0	0	0	0	0	0	0	0	0	3160000	5919000	0	0	6407500	10679000	5161700	0	0	15273000	12433000	9625400	2636000	9462200
CDFTEDQTAEFK	sp|P60660|MYL6_HUMAN	MYL6_HUMAN	sp|P60660|MYL6_HUMAN;sp|P60662|MYL6_PIG;tr|G3V1V0|G3V1V0_HUMAN;tr|F8W1R7|F8W1R7_HUMAN;tr|G3V1Y7|G3V1Y7_HUMAN	2	5.8761e-05	117.52	0	0	0	0	0	0	0	0	0	0	0	0	0	0	0	0	0	0	0	0	0	0	0	0	0	0	0	0	0
CDLELETNGR	tr|B4DIT7|B4DIT7_HUMAN	B4DIT7_HUMAN	tr|B4DIT7|B4DIT7_HUMAN;tr|V9HWG3|V9HWG3_HUMAN;sp|P21980|TGM2_HUMAN;tr|A2A299|A2A299_HUMAN;tr|A2A2A0|A2A2A0_HUMAN	2	0.029029	56.563	0	0	0	0	0	0	0	0	0	0	0	0	0	0	0	1008000	0	0	0	0	0	0	0	0	0	0	0	0	0
CDNCPYNHNPDQADTDNNGEGDACAADIDGDGILNER	sp|P07996|TSP1_HUMAN	TSP1_HUMAN	sp|P07996|TSP1_HUMAN;tr|F1SS26|F1SS26_PIG;CON__Q28194	3;4	6.6633e-128	135.11	0	0	0	0	0	0	0	7492800	0	5589200	0	0	0	0	0	0	26325000	0	5479600	47729000	112920000	80113000	14241000	6749200	241580000	247560000	112600000	44389000	0
CDNCPYVHNPAQIDTDNNGEGDACSVDIDGDDVFNER	sp|P35442|TSP2_HUMAN	TSP2_HUMAN	sp|P35442|TSP2_HUMAN;tr|Q6MZL6|Q6MZL6_HUMAN	3	0.00027416	24.039	0	0	0	0	0	0	0	0	0	0	0	0	0	0	0	0	0	0	0	0	0	0	0	0	0	0	0	0	6294700
CDPHEATCYDDGK	sp|P02751|FINC_HUMAN	FINC_HUMAN	sp|P02751|FINC_HUMAN;tr|H0Y7Z1|H0Y7Z1_HUMAN;tr|Q7L553|Q7L553_HUMAN;tr|Q9H382|Q9H382_HUMAN;tr|Q53S27|Q53S27_HUMAN;tr|A0A024R462|A0A024R462_HUMAN;tr|B7ZLE5|B7ZLE5_HUMAN;tr|Q68CX6|Q68CX6_HUMAN;tr|Q6N084|Q6N084_HUMAN;tr|Q59G22|Q59G22_HUMAN;tr|Q6PJE5|Q6PJE5_HUMAN;tr|B4DN21|B4DN21_HUMAN;tr|A0A286ZY95|A0A286ZY95_PIG	2;3	2.3949e-33	192.15	0	0	0	0	0	0	0	0	0	0	0	0	0	0	0	27810000	32132000	0	4505500	49978000	153020000	63584000	12636000	4661800	137060000	128310000	69815000	28901000	171770000
CDPVDQCQDSETGTFYQIGDSWEK	sp|P02751|FINC_HUMAN	FINC_HUMAN	sp|P02751|FINC_HUMAN;tr|Q6MZF4|Q6MZF4_HUMAN;tr|A0A024R462|A0A024R462_HUMAN;tr|B7ZLE5|B7ZLE5_HUMAN	2;3	1.2391e-79	137.45	0	0	0	0	0	0	0	0	0	0	0	0	0	0	0	6085500	9552700	0	0	14688000	52012000	24934000	0	0	16907000	46250000	27661000	3335700	13131000
CDPVDQCQDSETR	tr|A0A286ZY95|A0A286ZY95_PIG	A0A286ZY95_PIG	tr|A0A286ZY95|A0A286ZY95_PIG	2	6.4778e-12	125.74	0	0	0	0	0	0	0	7365100	0	7726500	0	0	0	0	0	0	0	0	0	0	0	0	0	0	0	0	0	0	0
CDRVDQLTAQLADLAAR	tr|A0A024QZN4|A0A024QZN4_HUMAN	A0A024QZN4_HUMAN	tr|A0A024QZN4|A0A024QZN4_HUMAN;tr|V9HWK2|V9HWK2_HUMAN;sp|P18206|VINC_HUMAN;sp|P26234|VINC_PIG;tr|A0A2C9F393|A0A2C9F393_PIG;tr|B3KXA2|B3KXA2_HUMAN;tr|A0A287BSL4|A0A287BSL4_PIG;tr|B4E3Q9|B4E3Q9_HUMAN;tr|Q5JQ13|Q5JQ13_HUMAN	3	0.00084474	56.039	0	0	0	0	0	0	0	0	0	0	0	0	0	0	0	0	0	0	0	0	0	0	0	0	4045900	0	1539800	0	0
CDSGFALDSEER	sp|P35555|FBN1_HUMAN	FBN1_HUMAN	sp|P35555|FBN1_HUMAN;tr|Q75N88|Q75N88_HUMAN;tr|Q9NP01|Q9NP01_HUMAN;tr|F1SN67|F1SN67_PIG;sp|Q9TV36|FBN1_PIG	2	0.00022857	101.95	0	0	0	0	0	0	0	0	0	0	0	0	0	0	0	0	0	0	0	3425700	0	0	0	0	0	0	0	0	0
CDSNPCFR	tr|F1RF28|F1RF28_PIG	F1RF28_PIG	tr|F1RF28|F1RF28_PIG;tr|F1RF27|F1RF27_PIG;tr|I3L8H4|I3L8H4_PIG	2	0.018564	86.472	0	0	0	0	0	0	0	11945000	0	9894200	0	0	0	0	0	0	0	0	0	0	0	0	0	0	0	0	0	0	0
CDVDIRK	tr|I3LVD5|I3LVD5_PIG	I3LVD5_PIG	tr|I3LVD5|I3LVD5_PIG;sp|P63261|ACTG_HUMAN;tr|B4E3A4|B4E3A4_HUMAN;tr|B4DVQ0|B4DVQ0_HUMAN	2	2.0887e-29	179.23	0	0	0	0	0	0	0	0	0	0	0	0	0	0	0	0	0	0	0	0	0	0	0	0	0	0	168520000	0	0
CEACPPGYSGPTHEGVGLAFAK	tr|F1S902|F1S902_PIG	F1S902_PIG	tr|F1S902|F1S902_PIG	3	7.5047e-10	82.36	0	0	0	0	0	0	0	23294000	0	21052000	0	0	0	0	0	0	0	0	0	0	0	0	0	0	0	0	0	0	0
CEACPPGYSGPTHQGVGLAFAK	tr|G3XAP6|G3XAP6_HUMAN	G3XAP6_HUMAN	tr|G3XAP6|G3XAP6_HUMAN;sp|P49747|COMP_HUMAN;tr|A8K3I0|A8K3I0_HUMAN;tr|Q53FR6|Q53FR6_HUMAN;tr|B4DN75|B4DN75_HUMAN;tr|B4DN90|B4DN90_HUMAN	3	0.0017749	35.036	0	0	0	0	0	0	0	0	0	0	0	0	0	0	0	0	0	0	0	0	0	0	0	0	0	6328300	0	0	0
CECDDGFTGADCGELK	tr|A0A024R884|A0A024R884_HUMAN	A0A024R884_HUMAN	tr|A0A024R884|A0A024R884_HUMAN;tr|Q4LE33|Q4LE33_HUMAN	2	0.018908	50.222	0	0	0	0	0	0	0	0	0	0	0	0	0	0	0	0	0	0	0	0	0	0	0	0	0	0	0	0	8647200
CECDMGFVPSADGK	sp|P35555|FBN1_HUMAN	FBN1_HUMAN	sp|P35555|FBN1_HUMAN;tr|B4E3I6|B4E3I6_HUMAN	2	0.0009838	73.781	0	0	0	0	0	0	0	0	0	0	0	0	0	0	0	0	0	0	0	0	0	0	0	0	5079400	5303400	0	0	0
CECFPGLAVGLDGR	sp|P35555|FBN1_HUMAN	FBN1_HUMAN	sp|P35555|FBN1_HUMAN;tr|Q75N88|Q75N88_HUMAN;tr|F1SN67|F1SN67_PIG;sp|Q9TV36|FBN1_PIG	2	7.145e-07	110.08	0	0	0	0	0	0	0	0	0	0	0	0	0	0	0	0	0	0	0	5639400	11712000	9285700	0	0	12079000	9793400	11833000	2319000	14130000
CECPVGFFYNDK	sp|P35555|FBN1_HUMAN	FBN1_HUMAN	sp|P35555|FBN1_HUMAN;tr|B4E3I6|B4E3I6_HUMAN;tr|Q59HB9|Q59HB9_HUMAN;tr|H0YND0|H0YND0_HUMAN;tr|F1SN67|F1SN67_PIG;sp|Q9TV36|FBN1_PIG	2	0.0069136	69.979	0	0	0	0	0	0	0	921390	0	1347500	0	0	0	0	0	0	0	0	0	0	0	0	0	0	10436000	8466600	6707700	0	8684800
CEDGETFSK	tr|B4DI61|B4DI61_HUMAN	B4DI61_HUMAN	tr|B4DI61|B4DI61_HUMAN;tr|Q6FI18|Q6FI18_HUMAN;tr|Q53FA4|Q53FA4_HUMAN;sp|O00622|CYR61_HUMAN	2	0.031522	74.92	0	0	0	0	0	0	0	0	0	0	0	0	0	0	0	3382200	0	0	0	0	0	0	0	0	0	5554400	0	0	0
CEDVNECEAQR	sp|P98095|FBLN2_HUMAN	FBLN2_HUMAN	sp|P98095|FBLN2_HUMAN;tr|B7Z9B8|B7Z9B8_HUMAN;tr|Q86V58|Q86V58_HUMAN;tr|B7Z6T9|B7Z6T9_HUMAN;tr|Q9Y3V7|Q9Y3V7_HUMAN	2	0.0095302	69.276	0	0	0	0	0	0	0	0	0	0	0	0	0	0	0	0	0	0	0	0	0	6782600	0	0	0	4569000	4517300	0	0
CEEGVTVTTPSLSGAGSYLALPALTNTHHELR	tr|A0A024RAB6|A0A024RAB6_HUMAN	A0A024RAB6_HUMAN	tr|A0A024RAB6|A0A024RAB6_HUMAN;sp|P98160|PGBM_HUMAN;tr|Q59EG0|Q59EG0_HUMAN;tr|Q2VPA1|Q2VPA1_HUMAN	4	7.3269e-13	56.46	0	0	0	0	0	0	0	0	0	0	0	0	0	0	0	0	0	0	0	0	0	0	0	0	0	0	0	0	6274500
CEELSGLHGQLQEAR	tr|A0A0A0MRV0|A0A0A0MRV0_HUMAN	A0A0A0MRV0_HUMAN	tr|A0A0A0MRV0|A0A0A0MRV0_HUMAN;sp|Q9P2E9|RRBP1_HUMAN;tr|A7BI36|A7BI36_HUMAN;tr|A1A5C4|A1A5C4_HUMAN;tr|A0A087WVV2|A0A087WVV2_HUMAN;tr|F8W7S5|F8W7S5_HUMAN;tr|A1A5C5|A1A5C5_HUMAN	3	0.031294	37.013	0	0	0	0	0	0	0	0	0	0	0	0	0	0	0	0	0	0	0	0	0	0	0	0	0	0	0	0	0
CEEPYLR	tr|A0A024R6G3|A0A024R6G3_HUMAN	A0A024R6G3_HUMAN	tr|A0A024R6G3|A0A024R6G3_HUMAN;sp|Q9UBX5|FBLN5_HUMAN;tr|G3V4U0|G3V4U0_HUMAN;tr|G3XA98|G3XA98_HUMAN;tr|Q86TV4|Q86TV4_HUMAN;tr|A0A287B4E8|A0A287B4E8_PIG;tr|F1SD87|F1SD87_PIG;tr|B3KQA8|B3KQA8_HUMAN	2	0.017216	100.07	0	0	0	0	0	0	0	0	0	0	0	0	0	0	2100400	0	0	0	0	2970700	0	0	0	0	10002000	4295000	2670700	0	5073400
CEGSSVQTR	sp|P07996|TSP1_HUMAN	TSP1_HUMAN	sp|P07996|TSP1_HUMAN;tr|Q7KYY3|Q7KYY3_HUMAN;tr|F1SS26|F1SS26_PIG;CON__Q28194	2	0.031522	69.598	0	0	0	0	0	0	0	0	0	0	0	0	0	0	0	1085900	1537100	0	0	0	0	0	0	0	0	0	0	0	0
CELLYEGPPDDEAAMGIK	sp|P13639|EF2_HUMAN	EF2_HUMAN	sp|P13639|EF2_HUMAN;tr|A0A287AWI9|A0A287AWI9_PIG;tr|A0A287A1E0|A0A287A1E0_PIG;tr|I3LII3|I3LII3_PIG;tr|Q8TA90|Q8TA90_HUMAN;tr|Q6PK56|Q6PK56_HUMAN;tr|B4DRE8|B4DRE8_HUMAN;tr|B4DMC6|B4DMC6_HUMAN	2	0.00023498	60.49	0	0	0	0	0	0	0	0	0	0	0	0	0	0	0	0	0	0	0	0	0	0	0	0	0	3204200	0	0	7531200
CENTDPGYNCLPCPPR	sp|P07996|TSP1_HUMAN	TSP1_HUMAN	sp|P07996|TSP1_HUMAN;CON__Q28194	2;3	1.0785e-92	240.8	0	0	0	0	1935500	0	0	10618000	0	10096000	0	0	0	0	15645000	66959000	95040000	0	8931200	94297000	258250000	142330000	20414000	9087600	382220000	291870000	209180000	69496000	364690000
CEPIIMTVPR	tr|Q59EA2|Q59EA2_HUMAN	Q59EA2_HUMAN	tr|Q59EA2|Q59EA2_HUMAN;sp|Q9ULV4|COR1C_HUMAN;tr|A0A024RBI5|A0A024RBI5_HUMAN;tr|B3KN06|B3KN06_HUMAN;tr|Q53G58|Q53G58_HUMAN;tr|I3L920|I3L920_PIG;tr|F1RGA9|F1RGA9_PIG;tr|A0A286ZTJ6|A0A286ZTJ6_PIG;tr|B4E3S0|B4E3S0_HUMAN;tr|B7Z9V0|B7Z9V0_HUMAN;tr|H0YHL7|H0YHL7_HUMAN;tr|B3KSZ9|B3KSZ9_HUMAN;tr|J3KSS5|J3KSS5_HUMAN;sp|Q6QEF8|CORO6_HUMAN;tr|F1RN75|F1RN75_PIG;tr|I3L9X0|I3L9X0_PIG;tr|B3KRY9|B3KRY9_HUMAN;tr|J…	2	0.012782	49.418	0	0	0	0	0	0	0	0	0	0	0	0	0	0	0	0	0	0	0	0	0	0	0	0	0	0	0	0	2937700
CESAPGCGVWQRPVIDNPNYK	sp|P27824|CALX_HUMAN	CALX_HUMAN	sp|P27824|CALX_HUMAN	3	0.01733	38.888	0	0	0	0	0	0	0	0	0	0	0	0	0	0	0	0	0	0	0	0	0	0	0	0	0	0	0	0	0
CFCMGVSR	tr|A0A024RAB6|A0A024RAB6_HUMAN	A0A024RAB6_HUMAN	tr|A0A024RAB6|A0A024RAB6_HUMAN;sp|P98160|PGBM_HUMAN;tr|A0A286ZHV7|A0A286ZHV7_PIG;tr|F1SU03|F1SU03_PIG;tr|A0A287ATP0|A0A287ATP0_PIG;tr|A0A287AF47|A0A287AF47_PIG	2	0.037787	40.778	0	0	0	0	0	0	0	0	0	0	0	0	0	0	0	0	0	0	0	0	0	0	0	0	0	0	0	0	3014900
CFDGSSDGFSR	tr|F1S6Q3|F1S6Q3_PIG	F1S6Q3_PIG	tr|F1S6Q3|F1S6Q3_PIG;sp|Q8IUL8|CILP2_HUMAN;tr|K7EPJ4|K7EPJ4_HUMAN;tr|B2RAJ0|B2RAJ0_HUMAN	2	0.010615	63.216	0	0	0	0	0	0	0	6387600	0	6931100	0	0	0	0	0	0	0	0	0	0	0	0	0	0	0	0	0	0	0
CFIVGADNVGSK	tr|A8K4Z4|A8K4Z4_HUMAN	A8K4Z4_HUMAN	tr|A8K4Z4|A8K4Z4_HUMAN;tr|A0A024RBS2|A0A024RBS2_HUMAN;tr|Q53HW2|Q53HW2_HUMAN;sp|P05388|RLA0_HUMAN;tr|Q53HK9|Q53HK9_HUMAN;tr|F8VWS0|F8VWS0_HUMAN;tr|Q6NSF2|Q6NSF2_HUMAN;tr|A0A287BGL3|A0A287BGL3_PIG;sp|Q29214|RLA0_PIG;tr|F8VU65|F8VU65_HUMAN;tr|G3V210|G3V210_HUMAN;tr|F8VPE8|F8VPE8_HUMAN;sp|Q8NHW5|RLA0L_HUMAN;tr|F8VZS0|F8VZS0_HUMAN;tr|F8VRK7|F8VRK7_HUMAN;tr|F8VQY6|F8VQY6_HUMAN;tr|F8VS58|F8VS58_HUMAN;t…	2	0.030339	42.001	0	0	0	0	0	0	0	0	0	0	0	0	0	0	0	0	11673000	0	0	0	0	0	0	0	0	0	0	0	0
CFQVQGQEPQSR	sp|Q9UBG0|MRC2_HUMAN	MRC2_HUMAN	sp|Q9UBG0|MRC2_HUMAN	2	0.00014997	113.22	0	0	0	0	0	0	0	0	0	0	0	0	0	0	0	0	0	0	0	0	0	0	0	0	0	3073100	0	0	2980500
CFSIDNPGYEPEVVAVHPGGDTVAIGGVDGNVR	tr|V9HWG7|V9HWG7_HUMAN	V9HWG7_HUMAN	tr|V9HWG7|V9HWG7_HUMAN;tr|Q53GN4|Q53GN4_HUMAN;sp|O75083|WDR1_HUMAN;tr|Q59ER5|Q59ER5_HUMAN;tr|Q53H17|Q53H17_HUMAN;tr|B3KXN4|B3KXN4_HUMAN;tr|B4DY05|B4DY05_HUMAN	3	3.1261e-20	64.176	0	0	0	0	0	0	0	0	0	0	0	0	0	0	0	0	0	0	0	4882500	6006700	0	0	0	10446000	8769200	4440200	0	10303000
CGACPPGYSGNGIQCTDVDECK	sp|P07996|TSP1_HUMAN	TSP1_HUMAN	sp|P07996|TSP1_HUMAN	2;3	3.0407e-82	162.97	0	0	0	0	0	0	0	0	0	0	0	0	0	0	0	0	0	0	0	7396500	19661000	12364000	0	0	12115000	13275000	4532800	0	15437000
CGACPPGYSGNGIQCTDVDECKEVPDACFNHNGEHR	sp|P07996|TSP1_HUMAN	TSP1_HUMAN	sp|P07996|TSP1_HUMAN	4	0.0037318	20.572	0	0	0	0	0	0	0	0	0	0	0	0	0	0	0	0	0	0	0	0	0	0	0	0	0	0	0	0	17879000
CGDLEEELK	tr|B4DVY2|B4DVY2_HUMAN	B4DVY2_HUMAN	tr|B4DVY2|B4DVY2_HUMAN;tr|V9HW56|V9HW56_HUMAN;sp|P67937|TPM4_PIG;sp|P67936|TPM4_HUMAN;tr|K7EPV9|K7EPV9_HUMAN;tr|K7EMU5|K7EMU5_HUMAN;tr|K7EPB9|K7EPB9_HUMAN;tr|U3KQK2|U3KQK2_HUMAN	2	0.048866	60.91	0	0	0	0	0	0	0	0	0	0	0	0	0	0	0	0	0	0	0	0	0	0	0	0	0	0	0	948720	0
CGDSVYAAEK	tr|A0A024RBB5|A0A024RBB5_HUMAN	A0A024RBB5_HUMAN	tr|A0A024RBB5|A0A024RBB5_HUMAN;sp|Q16527|CSRP2_HUMAN;tr|F8VQR7|F8VQR7_HUMAN;tr|F8VW96|F8VW96_HUMAN;tr|F1RYJ8|F1RYJ8_PIG	2	0.0076184	93.111	0	0	0	0	0	0	0	0	0	0	0	0	0	0	0	1743300	3422000	0	0	0	0	0	0	0	0	0	0	0	0
CGGMLFDQR	tr|F1S6Q3|F1S6Q3_PIG	F1S6Q3_PIG	tr|F1S6Q3|F1S6Q3_PIG	2	0.0065856	79.906	0	0	0	0	1345500	0	0	3598000	0	5555500	0	0	0	0	0	0	0	0	0	0	0	0	0	0	0	0	0	0	0
CGNPDVANYNFFPR	tr|A0A024R6R4|A0A024R6R4_HUMAN	A0A024R6R4_HUMAN	tr|A0A024R6R4|A0A024R6R4_HUMAN;sp|P08253|MMP2_HUMAN;tr|H3BR66|H3BR66_HUMAN;tr|H3BV48|H3BV48_HUMAN	2	7.3821e-07	109.42	0	0	0	0	0	0	0	0	0	0	0	0	0	0	0	0	0	0	0	1481400	4006500	1965100	1236000	0	4117000	3719700	2344800	1159200	2545400
CGPASVQAIK	tr|B4E2L8|B4E2L8_HUMAN	B4E2L8_HUMAN	tr|B4E2L8|B4E2L8_HUMAN;tr|B2R6V9|B2R6V9_HUMAN;sp|P00488|F13A_HUMAN;tr|K7GQL2|K7GQL2_PIG	2	0.022916	64.711	0	0	0	0	0	0	0	0	0	6016600	0	0	0	0	0	0	0	0	0	0	0	0	0	0	0	0	0	0	0
CGVPDVGHFR	sp|P08254|MMP3_HUMAN	MMP3_HUMAN	sp|P08254|MMP3_HUMAN	3	0.038013	26.971	0	0	0	0	0	0	0	0	0	0	0	0	0	0	0	0	0	0	0	0	0	0	0	0	0	5738000	0	0	0
CGYAGSNFPEHIFPALVGR	tr|B5APU3|B5APU3_PIG	B5APU3_PIG	tr|B5APU3|B5APU3_PIG;sp|P61160|ARP2_HUMAN;tr|F6QA36|F6QA36_PIG	3	7.5466e-07	79.805	0	0	0	0	0	0	0	0	0	0	0	0	0	0	0	0	0	0	0	0	0	2905200	0	0	4180100	0	0	0	2818600
CIAYAESHDQALVGDK	tr|Q59ET0|Q59ET0_HUMAN	Q59ET0_HUMAN	tr|Q59ET0|Q59ET0_HUMAN;tr|B4DUF1|B4DUF1_HUMAN;tr|B4DNJ3|B4DNJ3_HUMAN	3	0.0014908	57.595	0	0	0	0	0	0	0	0	0	0	0	0	0	0	0	2886600	0	0	0	0	0	0	0	0	0	0	3677800	0	0
CICKPGFQLASDGR	sp|P35555|FBN1_HUMAN	FBN1_HUMAN	sp|P35555|FBN1_HUMAN;tr|Q75N88|Q75N88_HUMAN;tr|F1SN67|F1SN67_PIG;sp|Q9TV36|FBN1_PIG	3	0.0071747	50.897	0	0	0	0	0	0	0	0	0	0	0	0	0	0	0	0	0	0	0	0	0	0	0	0	0	8728100	5458100	0	0
CICNEGYSGEDCSEVSPPK	tr|A0A024R884|A0A024R884_HUMAN	A0A024R884_HUMAN	tr|A0A024R884|A0A024R884_HUMAN;tr|Q4LE33|Q4LE33_HUMAN	2	8.2401e-44	150.21	0	0	0	0	0	0	0	0	0	0	0	0	0	0	0	0	2697300	0	0	3485900	14594000	7151500	7760900	0	13254000	8993000	7998800	0	16246000
CICNSGYEVDSTGK	sp|P35555|FBN1_HUMAN	FBN1_HUMAN	sp|P35555|FBN1_HUMAN;tr|Q75N88|Q75N88_HUMAN;tr|F1SN67|F1SN67_PIG;sp|Q9TV36|FBN1_PIG	2	5.6777e-09	120.96	0	0	0	0	0	0	0	0	0	0	0	0	0	0	0	3042400	0	0	0	4032600	21376000	6713800	0	0	17544000	11698000	9791000	2048700	0
CICPPGYSLQNEK	sp|P35555|FBN1_HUMAN	FBN1_HUMAN	sp|P35555|FBN1_HUMAN;tr|B4E3I6|B4E3I6_HUMAN;tr|Q59HB9|Q59HB9_HUMAN;tr|H0YND0|H0YND0_HUMAN	2	1.1272e-13	134.68	0	0	0	0	0	0	0	0	0	0	0	0	0	0	0	3967000	2589200	0	0	4089900	16382000	8233100	0	0	15574000	11125000	9015400	2378000	13616000
CIIPNHEK	sp|P35579|MYH9_HUMAN	MYH9_HUMAN	sp|P35579|MYH9_HUMAN;tr|A0A024R1N1|A0A024R1N1_HUMAN;tr|Q86XU5|Q86XU5_HUMAN;tr|B4E3S1|B4E3S1_HUMAN;tr|A0A024QZJ6|A0A024QZJ6_HUMAN;tr|A0A024QZJ4|A0A024QZJ4_HUMAN;sp|P35749|MYH11_HUMAN;tr|B1PS43|B1PS43_HUMAN;tr|F1SKI0|F1SKI0_PIG;tr|A0A286ZR94|A0A286ZR94_PIG;tr|A0A287ASK1|A0A287ASK1_PIG;sp|P35580|MYH10_HUMAN	2	0.014489	90.37	0	0	0	0	0	0	0	0	0	0	0	0	0	0	0	0	0	0	0	0	0	6819900	0	0	12818000	11822000	0	0	0
CISIDLD	tr|A6XAA7|A6XAA7_HUMAN	A6XAA7_HUMAN	tr|A6XAA7|A6XAA7_HUMAN;tr|A0A287ABW3|A0A287ABW3_PIG;sp|O60565|GREM1_HUMAN;tr|B3KTR9|B3KTR9_HUMAN	1	0.027448	120.76	0	0	0	0	0	0	0	0	0	0	0	0	0	0	0	0	0	0	0	0	0	2430100	0	0	0	6915500	0	0	0
CIVQTTSWSQCSK	tr|B4DI61|B4DI61_HUMAN	B4DI61_HUMAN	tr|B4DI61|B4DI61_HUMAN;tr|Q6FI18|Q6FI18_HUMAN;tr|Q53FA4|Q53FA4_HUMAN;sp|O00622|CYR61_HUMAN;tr|A0A087WVM3|A0A087WVM3_HUMAN;tr|F1SEX1|F1SEX1_PIG	2	0.0021361	78.653	0	0	0	0	0	0	0	0	0	0	0	0	0	0	0	0	0	0	0	0	0	0	0	0	0	5259500	0	0	0
CLALATHDNPLR	sp|P16615|AT2A2_HUMAN	AT2A2_HUMAN	sp|P16615|AT2A2_HUMAN;tr|H7C5W9|H7C5W9_HUMAN	3	0.0051226	54.471	0	0	0	0	0	0	0	0	0	0	0	0	0	0	0	0	0	0	0	0	0	0	0	0	0	0	0	0	0
CLCLPGFSGPR	tr|A0A024RAB6|A0A024RAB6_HUMAN	A0A024RAB6_HUMAN	tr|A0A024RAB6|A0A024RAB6_HUMAN;sp|P98160|PGBM_HUMAN;tr|Q59EG0|Q59EG0_HUMAN	2	0.025196	46.158	0	0	0	0	0	0	0	0	0	0	0	0	0	0	0	0	0	0	0	0	2096600	0	0	0	0	0	0	0	0
CLCPEGFSLSSSGR	sp|P35555|FBN1_HUMAN	FBN1_HUMAN	sp|P35555|FBN1_HUMAN;tr|B4E3I6|B4E3I6_HUMAN;tr|Q59HB9|Q59HB9_HUMAN;tr|H0YND0|H0YND0_HUMAN	2	6.4052e-07	112.13	0	0	0	0	0	0	0	0	0	0	0	0	0	0	0	0	0	0	0	2170100	0	5256900	0	0	11184000	7263700	5124700	3440200	6693000
CLGIPAR	tr|B4E2L8|B4E2L8_HUMAN	B4E2L8_HUMAN	tr|B4E2L8|B4E2L8_HUMAN;tr|B2R6V9|B2R6V9_HUMAN;sp|P00488|F13A_HUMAN;tr|K7GQL2|K7GQL2_PIG;tr|H0Y4W5|H0Y4W5_HUMAN;tr|H3BPV8|H3BPV8_HUMAN;tr|H3BTE6|H3BTE6_HUMAN;tr|F5H563|F5H563_HUMAN;tr|B7Z4Q8|B7Z4Q8_HUMAN;tr|B7Z4C3|B7Z4C3_HUMAN;sp|P16452|EPB42_HUMAN	2	0.030252	86.344	0	0	0	0	0	0	0	3193300	0	3735500	0	0	0	0	0	0	0	0	0	0	0	0	0	0	0	0	0	0	0
CLHPLANETFVAK	tr|B7Z6U8|B7Z6U8_HUMAN	B7Z6U8_HUMAN	tr|B7Z6U8|B7Z6U8_HUMAN;tr|Q53FI7|Q53FI7_HUMAN;tr|Q5JXI8|Q5JXI8_HUMAN;tr|B7Z4B7|B7Z4B7_HUMAN;sp|Q13642|FHL1_HUMAN;tr|Q5JXI3|Q5JXI3_HUMAN;tr|Q5JXH7|Q5JXH7_HUMAN;tr|Q5JXH8|Q5JXH8_HUMAN;tr|Q5JXH9|Q5JXH9_HUMAN;tr|Q5JXI2|Q5JXI2_HUMAN;tr|Q5JXI0|Q5JXI0_HUMAN	3	0.0019589	51.359	0	0	0	0	0	0	0	0	0	0	0	0	0	0	0	0	0	0	0	0	0	2175500	0	0	5473700	3000600	3470300	1756600	4141700
CLIEILASR	sp|P08133|ANXA6_HUMAN	ANXA6_HUMAN	sp|P08133|ANXA6_HUMAN;tr|A8K3Q7|A8K3Q7_HUMAN;tr|E5RK63|E5RK63_HUMAN;tr|E5RJF5|E5RJF5_HUMAN;tr|E5RI05|E5RI05_HUMAN	2	0.018342	92.439	0	0	0	0	0	0	0	0	0	0	0	0	0	0	0	1821100	2323200	0	0	2416400	3061400	3475500	0	0	6849700	3817500	3541600	0	5545800
CLIHDGAAPISLEWK	tr|A0A024RAB6|A0A024RAB6_HUMAN	A0A024RAB6_HUMAN	tr|A0A024RAB6|A0A024RAB6_HUMAN;sp|P98160|PGBM_HUMAN;tr|Q59EG0|Q59EG0_HUMAN;tr|A0A286ZHV7|A0A286ZHV7_PIG;tr|F1SU03|F1SU03_PIG;tr|A0A287ATP0|A0A287ATP0_PIG;tr|A0A287AF47|A0A287AF47_PIG	3	0.046696	21.803	0	0	0	0	0	0	0	0	0	0	0	0	0	0	0	0	0	0	0	0	0	0	0	0	0	3062800	1858900	0	0
CLVLTGFGGYDK	tr|A0A024R1Z6|A0A024R1Z6_HUMAN	A0A024R1Z6_HUMAN	tr|A0A024R1Z6|A0A024R1Z6_HUMAN;sp|Q99536|VAT1_HUMAN;tr|K7ERT7|K7ERT7_HUMAN;tr|I3L9V2|I3L9V2_PIG	2	0.0066136	61.161	0	0	0	0	0	0	0	0	0	0	0	0	0	0	0	1526400	3709900	0	0	3481300	0	2824000	0	0	9147200	0	3735100	1186200	0
CLYASVLTAQPR	sp|P13639|EF2_HUMAN	EF2_HUMAN	sp|P13639|EF2_HUMAN;tr|A0A287AWI9|A0A287AWI9_PIG;tr|A0A287A1E0|A0A287A1E0_PIG;tr|I3LII3|I3LII3_PIG;tr|Q8TA90|Q8TA90_HUMAN;tr|B4DPU3|B4DPU3_HUMAN	2	4.0958e-08	125.56	0	0	0	0	0	0	0	0	0	0	0	0	0	0	0	2767200	0	0	0	0	0	3533200	0	0	6707300	3764900	3626000	0	4242700
CNEPAVWSQLAK	tr|I3LGD4|I3LGD4_PIG	I3LGD4_PIG	tr|I3LGD4|I3LGD4_PIG;tr|C0MHR2|C0MHR2_PIG;sp|Q00610|CLH1_HUMAN;tr|A0A087WVQ6|A0A087WVQ6_HUMAN	2	0.0065915	60.434	0	0	0	0	0	0	0	0	0	0	0	0	0	0	0	0	0	0	0	0	0	0	0	0	0	0	0	0	5669900
CNGVLEGIR	sp|P35579|MYH9_HUMAN	MYH9_HUMAN	sp|P35579|MYH9_HUMAN;tr|A0A024R1N1|A0A024R1N1_HUMAN;tr|Q86XU5|Q86XU5_HUMAN;tr|B4E3S1|B4E3S1_HUMAN;tr|F1SS62|F1SS62_PIG;tr|A0A286ZXE3|A0A286ZXE3_PIG;sp|Q9Y623|MYH4_HUMAN;sp|Q9UKX3|MYH13_HUMAN;tr|K7GMH0|K7GMH0_PIG;sp|P13535|MYH8_HUMAN;sp|Q9TV62|MYH4_PIG;sp|P13533|MYH6_HUMAN;tr|A0A287AGU3|A0A287AGU3_PIG;tr|F1SS65|F1SS65_PIG;tr|A0A087X0T3|A0A087X0T3_HUMAN;sp|Q9TV61|MYH1_PIG;sp|Q9TV63|MYH2_PIG;tr|V9HW…	2	0.01809	96.367	0	0	0	0	0	0	0	0	0	0	0	0	0	0	3032400	6919900	5281800	0	0	7034100	18328000	8246100	0	0	23179000	21271000	7798400	2868800	21778000
CNTCGEPITDR	sp|Q15942|ZYX_HUMAN	ZYX_HUMAN	sp|Q15942|ZYX_HUMAN;tr|A0A0A6YYG4|A0A0A6YYG4_HUMAN;tr|Q96AF9|Q96AF9_HUMAN;tr|H0Y2Y8|H0Y2Y8_HUMAN;tr|Q9BUS0|Q9BUS0_HUMAN;tr|B4DQR8|B4DQR8_HUMAN;tr|Q28617|Q28617_HUMAN;tr|B4DY85|B4DY85_HUMAN;tr|C9JJK5|C9JJK5_HUMAN	2	0.0068599	73.887	0	0	0	0	0	0	0	0	0	0	0	0	0	0	0	0	0	0	0	0	0	0	0	0	0	6581700	0	1684500	6864700
CNYLGHYSDPMYR	sp|P07996|TSP1_HUMAN	TSP1_HUMAN	sp|P07996|TSP1_HUMAN;tr|F1SS26|F1SS26_PIG;CON__Q28194	2;3	2.4723e-13	143.5	0	0	0	0	0	0	0	0	0	0	0	0	0	0	0	17544000	9207300	0	0	10426000	29686000	52014000	4393400	0	162280000	43785000	33774000	5714600	6024200
CPAFPNSCTCTQDSVGPPGPPGPAGGPGAK	sp|Q99715|COCA1_HUMAN	COCA1_HUMAN	sp|Q99715|COCA1_HUMAN;tr|D6RGG3|D6RGG3_HUMAN;tr|A0A087X0A8|A0A087X0A8_HUMAN;tr|B9EJB8|B9EJB8_HUMAN	3	3.4596e-14	66.282	0	0	0	0	0	0	0	0	0	0	0	0	0	0	0	0	0	0	0	0	0	0	0	0	0	0	0	0	0
CPDYTCPITFSSPADITILLDGSASVGSHNFDTTK	tr|A0A087X0S5|A0A087X0S5_HUMAN	A0A087X0S5_HUMAN	tr|A0A087X0S5|A0A087X0S5_HUMAN;sp|P12109|CO6A1_HUMAN;tr|Q8TBN2|Q8TBN2_HUMAN	3	2.51e-112	133.79	0	0	0	0	0	0	0	0	0	0	0	0	0	0	0	0	0	0	0	0	6602100	0	0	0	21857000	18518000	0	0	0
CPEALFQPSFLGMESCGIHETTFNSIMK	tr|I3LVD5|I3LVD5_PIG	I3LVD5_PIG	tr|I3LVD5|I3LVD5_PIG;sp|P63261|ACTG_HUMAN;tr|B4E3A4|B4E3A4_HUMAN;tr|B4DVQ0|B4DVQ0_HUMAN	3;4	8.7206e-61	121.23	0	0	0	0	0	0	0	0	0	0	0	0	0	0	0	112580000	183730000	0	24125000	115050000	235220000	111090000	6190500	0	510940000	493990000	268670000	23836000	756820000
CPENAFFLDHVR	tr|F5H6E2|F5H6E2_HUMAN	F5H6E2_HUMAN	tr|F5H6E2|F5H6E2_HUMAN;sp|O00159|MYO1C_HUMAN;tr|B7Z3E5|B7Z3E5_HUMAN	3	0.00019242	92.781	0	0	0	0	0	0	0	0	0	0	0	0	0	0	1210100	1901700	1860500	0	0	1528500	0	0	0	0	5087000	4575400	2447500	0	0
CPETLFQPSFIGMESAGIHETTYNSIMK	tr|B6VNT8|B6VNT8_PIG	B6VNT8_PIG	tr|B6VNT8|B6VNT8_PIG;sp|P68032|ACTC_HUMAN;tr|A8K3K1|A8K3K1_HUMAN;sp|P68137|ACTS_PIG;sp|P68133|ACTS_HUMAN;tr|B7Z6P1|B7Z6P1_HUMAN;tr|Q5T8M8|Q5T8M8_HUMAN;tr|A0A287AER8|A0A287AER8_PIG	3	6.5762e-30	94.594	0	0	0	0	0	0	0	0	0	0	0	0	0	0	0	0	26241000	0	0	0	0	0	0	0	19313000	36315000	33686000	0	106940000
CPFGCHCHLR	tr|A6NLG9|A6NLG9_HUMAN	A6NLG9_HUMAN	tr|A6NLG9|A6NLG9_HUMAN	3	0.0052006	65.347	0	0	0	0	0	0	0	0	0	0	0	0	0	0	0	0	0	0	0	0	0	0	3333300	0	0	0	0	0	0
CPIGYSGLSCESCDAHFTR	tr|A0A024RAB6|A0A024RAB6_HUMAN	A0A024RAB6_HUMAN	tr|A0A024RAB6|A0A024RAB6_HUMAN;sp|P98160|PGBM_HUMAN;tr|A0A286ZHV7|A0A286ZHV7_PIG;tr|F1SU03|F1SU03_PIG;tr|A0A287ATP0|A0A287ATP0_PIG;tr|A0A287AF47|A0A287AF47_PIG	3	0.0087533	40.179	0	0	0	0	0	0	0	0	0	0	0	0	0	0	0	0	0	0	0	0	0	0	0	0	0	0	0	0	0
CPPGFYTSPDGTR	sp|P35555|FBN1_HUMAN	FBN1_HUMAN	sp|P35555|FBN1_HUMAN;tr|Q75N88|Q75N88_HUMAN;tr|F1SN67|F1SN67_PIG;sp|Q9TV36|FBN1_PIG	2	2.2225e-13	131.28	0	0	0	0	0	0	0	0	0	0	0	0	0	0	0	4451500	0	0	0	6534800	14595000	5802600	0	0	12439000	8051400	8597000	1843600	14939000
CPTGYYLNEDTR	sp|P35555|FBN1_HUMAN	FBN1_HUMAN	sp|P35555|FBN1_HUMAN;tr|B4E3I6|B4E3I6_HUMAN;tr|Q59HB9|Q59HB9_HUMAN;tr|H0YND0|H0YND0_HUMAN;tr|F1SN67|F1SN67_PIG;sp|Q9TV36|FBN1_PIG	2	6.33e-09	138.25	0	0	0	0	0	0	0	0	0	0	0	0	0	0	0	0	0	0	0	0	0	0	0	0	27530000	15281000	9402500	2621400	17993000
CPVGYVLR	sp|P35555|FBN1_HUMAN	FBN1_HUMAN	sp|P35555|FBN1_HUMAN;tr|B4E3I6|B4E3I6_HUMAN;tr|Q59HB9|Q59HB9_HUMAN;tr|H0YND0|H0YND0_HUMAN	2	0.025192	76.847	0	0	0	0	0	0	0	0	0	0	0	0	0	0	0	0	0	0	0	0	0	0	0	0	0	5449900	7454300	0	0
CQCPSGMTLDATGR	sp|P35555|FBN1_HUMAN	FBN1_HUMAN	sp|P35555|FBN1_HUMAN;tr|Q75N88|Q75N88_HUMAN;tr|Q9NP01|Q9NP01_HUMAN	2	0.00077708	68.355	0	0	0	0	0	0	0	0	0	0	0	0	0	0	0	0	0	0	0	0	0	0	0	0	0	0	0	0	14137000
CQLEINFNTLQTK	sp|O43707|ACTN4_HUMAN	ACTN4_HUMAN	sp|P12814|ACTN1_HUMAN;tr|A0A024R694|A0A024R694_HUMAN;tr|Q86TX4|Q86TX4_HUMAN;tr|F1RU49|F1RU49_PIG;tr|B2R8Y4|B2R8Y4_HUMAN;sp|Q08043|ACTN3_HUMAN;tr|B4DZQ2|B4DZQ2_HUMAN;tr|A0A087WSZ2|A0A087WSZ2_HUMAN;tr|F1RUT3|F1RUT3_PIG;tr|Q4VAM3|Q4VAM3_HUMAN;tr|H9KV75|H9KV75_HUMAN;tr|B7Z565|B7Z565_HUMAN;sp|O43707|ACTN4_HUMAN;tr|F1RI39|F1RI39_PIG;tr|A0A287AA30|A0A287AA30_PIG;tr|A0A287A4Q7|A0A287A4Q7_PIG;tr|A0A287BAZ…	2	3.5791e-29	201.75	0	0	0	0	0	0	0	0	0	0	0	0	0	0	1433800	7635000	7956300	0	1292600	8792300	12722000	11824000	2404400	1936300	23869000	21460000	15473000	4259400	23938000
CQVSGSPPHYFYWSR	tr|A0A024RAB6|A0A024RAB6_HUMAN	A0A024RAB6_HUMAN	tr|A0A024RAB6|A0A024RAB6_HUMAN;sp|P98160|PGBM_HUMAN;tr|A0A286ZHV7|A0A286ZHV7_PIG;tr|F1SU03|F1SU03_PIG;tr|A0A287ATP0|A0A287ATP0_PIG;tr|A0A287AF47|A0A287AF47_PIG	3	0.00094648	57.328	0	0	0	0	0	0	0	0	0	0	0	0	0	0	0	0	0	0	0	0	3053900	0	0	0	3367300	4476500	0	0	0
CRPDQLTGLSLLPLSEK	sp|Q15149|PLEC_HUMAN	PLEC_HUMAN	sp|Q15149|PLEC_HUMAN;tr|D3DWL0|D3DWL0_HUMAN	3	0.01487	45.704	0	0	0	0	0	0	0	0	0	0	0	0	0	0	0	0	0	0	0	0	0	0	0	0	0	0	0	0	0
CRPVNQEIVR	tr|A0A024RAB6|A0A024RAB6_HUMAN	A0A024RAB6_HUMAN	tr|A0A024RAB6|A0A024RAB6_HUMAN;sp|P98160|PGBM_HUMAN	3	0.018079	59.426	0	0	0	0	0	0	0	0	0	0	0	0	0	0	0	1967400	0	0	0	0	0	0	0	0	0	0	0	0	0
CSATGSPAPTIHWSK	tr|A0A024RAB6|A0A024RAB6_HUMAN	A0A024RAB6_HUMAN	tr|A0A024RAB6|A0A024RAB6_HUMAN;sp|P98160|PGBM_HUMAN;tr|Q59EG0|Q59EG0_HUMAN	3	0.002602	53.377	0	0	0	0	0	0	0	0	0	0	0	0	0	0	0	0	2407500	0	0	0	0	0	0	0	0	0	0	0	0
CSATGSPTPTLEWTGGPGGQLPAK	tr|A0A024RAB6|A0A024RAB6_HUMAN	A0A024RAB6_HUMAN	tr|A0A024RAB6|A0A024RAB6_HUMAN;sp|P98160|PGBM_HUMAN	2	3.384e-09	79.004	0	0	0	0	0	0	0	0	0	0	0	0	0	0	0	0	0	0	0	1789400	7698200	0	0	0	4476200	0	2131100	0	0
CSCSPGWIGDGIK	sp|P35555|FBN1_HUMAN	FBN1_HUMAN	sp|P35555|FBN1_HUMAN;tr|Q75N88|Q75N88_HUMAN;tr|B4E3I6|B4E3I6_HUMAN;tr|F1SN67|F1SN67_PIG	2	0.0017174	80.763	0	0	0	0	0	0	0	0	0	0	0	0	0	0	0	0	0	0	0	0	0	8518800	0	0	0	0	0	0	0
CSGCDEIIFAEDYQR	sp|Q9NZU5|LMCD1_HUMAN	LMCD1_HUMAN	sp|Q9NZU5|LMCD1_HUMAN;tr|B4DEY6|B4DEY6_HUMAN	2	0.00092157	78.908	0	0	0	0	0	0	0	0	0	0	0	0	0	0	0	0	0	0	0	0	0	0	0	0	2318700	0	0	0	0
CSGPGLER	sp|P21333|FLNA_HUMAN	FLNA_HUMAN	sp|P21333|FLNA_HUMAN;tr|Q5HY54|Q5HY54_HUMAN;tr|Q60FE6|Q60FE6_HUMAN;tr|Q60FE5|Q60FE5_HUMAN;tr|A6NDY9|A6NDY9_HUMAN;tr|A0A087WWY3|A0A087WWY3_HUMAN	2	0.017823	87.181	0	0	0	0	0	0	0	0	0	0	0	0	0	0	0	0	10387000	0	0	0	0	12094000	0	0	26467000	17959000	18712000	4975700	25541000
CSGPGLSPGMVR	sp|P21333|FLNA_HUMAN	FLNA_HUMAN	sp|P21333|FLNA_HUMAN;tr|Q5HY54|Q5HY54_HUMAN;tr|Q60FE6|Q60FE6_HUMAN;tr|Q60FE5|Q60FE5_HUMAN;tr|A6NDY9|A6NDY9_HUMAN;tr|A0A087WWY3|A0A087WWY3_HUMAN;tr|Q8TES4|Q8TES4_HUMAN	2	0.003213	58.592	0	0	0	0	0	0	0	0	0	0	0	0	0	0	0	0	0	0	0	0	0	0	0	0	0	0	7934600	0	13970000
CSGTELSLAHCR	sp|Q9Y4K0|LOXL2_HUMAN	LOXL2_HUMAN	sp|Q9Y4K0|LOXL2_HUMAN;tr|W6I206|W6I206_HUMAN;tr|W8QRJ0|W8QRJ0_HUMAN;tr|A0A287AM88|A0A287AM88_PIG;tr|B4DDQ4|B4DDQ4_HUMAN	3	0.005199	58.172	0	0	0	0	0	0	0	0	0	0	0	0	0	0	0	0	0	0	0	0	0	0	0	0	0	0	0	0	0
CSNQLPQSITK	sp|P35555|FBN1_HUMAN	FBN1_HUMAN	sp|P35555|FBN1_HUMAN;tr|Q75N88|Q75N88_HUMAN;tr|F1SN67|F1SN67_PIG;sp|Q9TV36|FBN1_PIG	2	5.6572e-05	126.71	0	0	0	0	0	0	0	0	0	0	0	0	0	0	0	5712400	6652800	0	0	8566600	16614000	6401400	0	0	20211000	16745000	9682800	3808400	16317000
CSVCSEPIMPEPGRDETVR	sp|Q15942|ZYX_HUMAN	ZYX_HUMAN	sp|Q15942|ZYX_HUMAN;tr|A0A0A6YYG4|A0A0A6YYG4_HUMAN;tr|Q96AF9|Q96AF9_HUMAN;tr|H0Y2Y8|H0Y2Y8_HUMAN;tr|Q9BUS0|Q9BUS0_HUMAN;tr|B4DQR8|B4DQR8_HUMAN;tr|Q28617|Q28617_HUMAN;tr|B4DY85|B4DY85_HUMAN	3	0.0014647	48.314	0	0	0	0	0	0	0	0	0	0	0	0	0	0	0	0	0	0	0	0	0	0	0	0	0	0	0	0	5781800
CSYQPTMEGVHTVHVTFAGVPIPR	sp|P21333|FLNA_HUMAN	FLNA_HUMAN	sp|P21333|FLNA_HUMAN;tr|Q5HY54|Q5HY54_HUMAN;tr|Q60FE6|Q60FE6_HUMAN;tr|Q60FE5|Q60FE5_HUMAN;tr|A6NDY9|A6NDY9_HUMAN;tr|A0A087WWY3|A0A087WWY3_HUMAN;tr|F8WE98|F8WE98_HUMAN	4	7.6636e-07	68.88	0	0	0	0	0	0	0	0	0	0	0	0	0	0	0	2892800	0	0	0	3298900	5811400	5602900	0	0	12856000	7370300	6482000	0	0
CTRPICEPCR	sp|Q9BYT5|KRA22_HUMAN	KRA22_HUMAN	sp|Q9BYT5|KRA22_HUMAN;tr|F5H1T9|F5H1T9_HUMAN;sp|Q9BYU5|KRA21_HUMAN;sp|Q9BYR9|KRA24_HUMAN;sp|P0C7H8|KRA23_HUMAN;CON__Q9BYR9;tr|F5H6S0|F5H6S0_HUMAN	3	1.1203e-11	178.46	0	0	0	0	0	0	0	0	0	0	0	0	25353000	0	0	0	0	0	0	0	0	0	0	0	0	0	0	0	0
CTSYPDGSWK	sp|P07996|TSP1_HUMAN	TSP1_HUMAN	sp|P07996|TSP1_HUMAN;tr|F1SS26|F1SS26_PIG	2	5.0606e-11	161.92	0	0	0	0	0	0	0	0	0	0	0	0	0	0	8085200	38673000	46203000	0	1340700	41518000	94622000	67151000	11807000	0	169840000	145410000	83700000	42472000	94437000
CVASNAAGADSLAIR	sp|Q9NR99|MXRA5_HUMAN	MXRA5_HUMAN	sp|Q9NR99|MXRA5_HUMAN;tr|F1RZ06|F1RZ06_PIG;tr|F1RZ07|F1RZ07_PIG	2	1.3836e-21	144.65	0	0	0	0	0	0	0	0	0	0	0	0	0	0	0	0	5948000	0	0	2777100	6572800	4971800	0	0	9751400	5429500	6133000	1494300	0
CVCEQGFK	tr|A0A024R884|A0A024R884_HUMAN	A0A024R884_HUMAN	tr|A0A024R884|A0A024R884_HUMAN;tr|Q4LE33|Q4LE33_HUMAN	2	0.015535	89.369	0	0	0	0	0	0	0	0	0	0	0	0	0	0	0	0	0	0	0	0	0	7323600	0	0	0	0	0	0	14842000
CVDVNECETGVHR	sp|P98095|FBLN2_HUMAN	FBLN2_HUMAN	sp|P98095|FBLN2_HUMAN;tr|B7Z9B8|B7Z9B8_HUMAN;tr|Q86V58|Q86V58_HUMAN;tr|B7Z6T9|B7Z6T9_HUMAN;tr|Q9Y3V7|Q9Y3V7_HUMAN	3	2.1866e-05	100.22	0	0	0	0	0	0	0	0	0	0	0	0	0	0	1174300	1642900	0	0	0	3535200	6161900	6812600	1795800	1061000	8652300	4255800	6761100	2783200	10876000
CVEDPETGLR	sp|Q15149|PLEC_HUMAN	PLEC_HUMAN	sp|Q15149|PLEC_HUMAN;tr|D3DWL0|D3DWL0_HUMAN;tr|A0A287B2H9|A0A287B2H9_PIG;tr|A0A287B0Y8|A0A287B0Y8_PIG;tr|A0A287B9H1|A0A287B9H1_PIG;tr|A0A287BSB3|A0A287BSB3_PIG;tr|A0A287AA88|A0A287AA88_PIG;tr|A0A287BN04|A0A287BN04_PIG;tr|A0A287B217|A0A287B217_PIG;tr|A0A287A8C7|A0A287A8C7_PIG;tr|A0A287AYV2|A0A287AYV2_PIG;tr|Q96IE3|Q96IE3_HUMAN	2	0.042768	48.794	0	0	0	0	0	0	0	0	0	0	0	0	0	0	0	0	0	0	0	0	0	0	0	0	4680200	0	0	0	0
CVEEFQSLTSCLDFK	sp|Q2LE37|APOM_PIG	APOM_PIG	sp|Q2LE37|APOM_PIG;tr|A0A287AVQ5|A0A287AVQ5_PIG	2	0.0023996	70.977	0	0	0	0	0	0	0	2149200	0	0	0	0	0	0	0	0	0	0	0	0	0	0	0	0	0	0	0	0	0
CVENECVCDEGFTGEDCSELICPNDCFDR	tr|A0A024R884|A0A024R884_HUMAN	A0A024R884_HUMAN	tr|A0A024R884|A0A024R884_HUMAN;tr|Q4LE33|Q4LE33_HUMAN	3	1.3177e-09	60.621	0	0	0	0	0	0	0	0	0	0	0	0	0	0	0	0	0	0	0	0	0	3067900	0	0	5023900	0	7616000	0	0
CVEPYIQVSENR	tr|Q96TF5|Q96TF5_HUMAN	Q96TF5_HUMAN	tr|Q96TF5|Q96TF5_HUMAN;tr|A0A024R5G1|A0A024R5G1_HUMAN;sp|O95967|FBLN4_HUMAN;tr|E9PRU1|E9PRU1_HUMAN;tr|Q6FH22|Q6FH22_HUMAN;tr|Q9H3D5|Q9H3D5_HUMAN;tr|B2RCM5|B2RCM5_HUMAN;tr|Q59GI8|Q59GI8_HUMAN;tr|H0YET5|H0YET5_HUMAN	2	0.0065954	60.563	0	0	0	0	0	0	0	0	0	0	0	0	0	0	0	0	0	0	0	0	0	0	0	0	0	0	0	847120	0
CVNLAPGFR	tr|F1RF28|F1RF28_PIG	F1RF28_PIG	tr|F1RF28|F1RF28_PIG;tr|F1RF27|F1RF27_PIG;tr|I3L8H4|I3L8H4_PIG	2	0.0057093	107.43	0	0	0	0	1747800	0	0	16245000	0	11472000	0	0	0	0	0	0	0	0	0	0	0	0	0	0	0	0	0	0	0
CVNLIGK	sp|P35555|FBN1_HUMAN	FBN1_HUMAN	sp|P35555|FBN1_HUMAN;tr|Q75N88|Q75N88_HUMAN;tr|Q9NP01|Q9NP01_HUMAN;tr|F1SN67|F1SN67_PIG;sp|Q9TV36|FBN1_PIG	2	0.0083027	117.56	0	0	0	0	0	0	0	0	0	0	0	0	0	0	1824100	7670800	0	0	0	3768000	8627200	4389400	0	0	8848500	6998800	7603300	1710100	10386000
CVNTQPGFHCLPCPPR	sp|P35442|TSP2_HUMAN	TSP2_HUMAN	sp|P35442|TSP2_HUMAN	3	0.016728	64.394	0	0	0	0	0	0	0	0	0	0	0	0	0	0	0	0	0	0	0	0	0	0	0	0	0	0	0	0	0
CWSPGVTVAPEMCPIR	sp|P35555|FBN1_HUMAN	FBN1_HUMAN	sp|P35555|FBN1_HUMAN;tr|Q75N88|Q75N88_HUMAN	2	0.00033452	89.283	0	0	0	0	0	0	0	0	0	0	0	0	0	0	0	0	0	0	0	1324300	0	0	0	0	4234000	7507000	0	0	3925100
CYEMASHLR	sp|P07737|PROF1_HUMAN	PROF1_HUMAN	sp|P07737|PROF1_HUMAN;tr|K7EJ44|K7EJ44_HUMAN;tr|F1RFY1|F1RFY1_PIG	3	0.0031861	83.998	0	0	0	0	0	0	0	0	0	0	0	0	0	0	0	0	0	0	0	0	0	0	0	0	0	4606700	2649800	0	0
DAANLLNDALAIR	tr|Q7Z5D5|Q7Z5D5_HUMAN	Q7Z5D5_HUMAN	tr|Q7Z5D5|Q7Z5D5_HUMAN;tr|F8W6L3|F8W6L3_HUMAN;tr|B4DS14|B4DS14_HUMAN;tr|F1S9W8|F1S9W8_PIG;tr|A0A287APW9|A0A287APW9_PIG;tr|Q7RTP8|Q7RTP8_HUMAN;tr|G3V5R9|G3V5R9_HUMAN;tr|Q7RTQ0|Q7RTQ0_HUMAN;tr|A0A287A6L0|A0A287A6L0_PIG;tr|Q7RTQ1|Q7RTQ1_HUMAN;tr|G3V3H3|G3V3H3_HUMAN;tr|Q7RTQ2|Q7RTQ2_HUMAN;tr|A0A287ARA5|A0A287ARA5_PIG;tr|Q7RTQ8|Q7RTQ8_HUMAN;tr|B4DGB3|B4DGB3_HUMAN;sp|Q07866|KLC1_HUMAN;tr|B5BU63|B5BU63_…	2	2.6991e-06	113.63	0	0	0	0	0	0	0	0	0	0	0	0	0	0	0	2056300	0	0	0	0	0	2413300	0	0	4682900	0	0	0	3564400
DAASLESQLQDTQELLQEETR	sp|P35580|MYH10_HUMAN	MYH10_HUMAN	sp|P35580|MYH10_HUMAN	2;3	6.0677e-76	169.04	0	0	0	0	0	0	0	0	0	0	0	0	0	0	0	0	0	0	0	0	0	4063200	0	0	0	0	6185400	0	8847300
DADPILISLR	tr|A0A024R5K1|A0A024R5K1_HUMAN	A0A024R5K1_HUMAN	tr|A0A024R5K1|A0A024R5K1_HUMAN;sp|Q9BR76|COR1B_HUMAN;tr|Q9NSK3|Q9NSK3_HUMAN	2	0.020499	73.985	0	0	0	0	0	0	0	0	0	0	0	0	0	0	0	0	2197300	0	0	0	2357700	0	0	0	0	1966100	1589700	0	2217400
DADSITLFDVQQK	sp|P53621|COPA_HUMAN	COPA_HUMAN	sp|P53621|COPA_HUMAN	2	0.00783	54.416	0	0	0	0	0	0	0	0	0	0	0	0	0	0	1055400	0	0	0	0	0	0	0	0	0	0	0	0	0	0
DADSQNPDAPEGK	sp|P53621|COPA_HUMAN	COPA_HUMAN	sp|P53621|COPA_HUMAN;tr|F1RJX8|F1RJX8_PIG	2	0.003883	68.132	0	0	0	0	0	0	0	0	0	0	0	0	0	0	0	1873400	4445200	0	0	4607200	6009200	5382200	0	0	8001900	10958000	5809800	0	0
DAEEAISQTIDTIVDMIK	tr|A0A087X0S5|A0A087X0S5_HUMAN	A0A087X0S5_HUMAN	tr|A0A087X0S5|A0A087X0S5_HUMAN;sp|P12109|CO6A1_HUMAN;tr|D3DSM7|D3DSM7_HUMAN;tr|B4DRR8|B4DRR8_HUMAN;tr|B4DQV1|B4DQV1_HUMAN	2;3	9.9286e-54	188.09	0	0	0	0	0	0	0	11909000	0	0	0	0	0	0	0	9849800	19938000	0	0	5003700	41512000	5391100	4982000	0	51676000	44877000	6204200	0	51824000
DAEEVISQTIHTIADMIK	tr|A0A287B5M9|A0A287B5M9_PIG	A0A287B5M9_PIG	tr|A0A287B5M9|A0A287B5M9_PIG	2;3	4.2679e-41	145.71	0	0	0	0	0	0	1925300	12574000	0	7424500	0	0	0	0	0	0	0	0	0	0	0	0	0	0	0	0	0	0	0
DAEFYEHR	tr|Q5TB52|Q5TB52_HUMAN	Q5TB52_HUMAN	tr|Q5TB52|Q5TB52_HUMAN;sp|O95340|PAPS2_HUMAN;tr|B4DWB5|B4DWB5_HUMAN	2	0.028938	75.109	0	0	0	0	0	0	0	0	0	0	0	0	0	0	0	0	0	0	0	0	0	0	0	0	0	3219000	0	0	0
DAEMPATEK	sp|P21333|FLNA_HUMAN	FLNA_HUMAN	sp|P21333|FLNA_HUMAN;tr|Q5HY54|Q5HY54_HUMAN;tr|F8WE98|F8WE98_HUMAN	2	0.024056	81.548	0	0	0	0	0	0	0	0	0	0	0	0	0	0	0	0	0	0	0	0	0	0	0	0	0	0	0	4035800	0
DAESIHQYLLQR	sp|P55786|PSA_HUMAN	PSA_HUMAN	sp|P55786|PSA_HUMAN;tr|B7Z899|B7Z899_HUMAN;tr|E9PLK3|E9PLK3_HUMAN;tr|B7Z4B2|B7Z4B2_HUMAN;tr|F1RWJ6|F1RWJ6_PIG;tr|B7Z1H4|B7Z1H4_HUMAN;tr|B7Z1V9|B7Z1V9_HUMAN;tr|H0YDG0|H0YDG0_HUMAN	3	0.0065938	52.693	0	0	0	0	0	0	0	0	0	0	0	0	0	0	0	0	0	0	0	0	0	0	0	0	0	0	0	0	0
DAETWFLSK	sp|P08779|K1C16_HUMAN	K1C16_HUMAN	sp|P08779|K1C16_HUMAN;CON__P08779;tr|Q16195|Q16195_HUMAN;tr|K7ENW6|K7ENW6_HUMAN	2	0.0077014	101.64	1204100	0	0	0	0	0	0	0	0	0	2543200	0	0	0	0	889230	0	0	0	0	0	0	0	0	3908200	0	1193100	0	0
DAFDTLFDHAPDK	tr|A0A287B7K9|A0A287B7K9_PIG	A0A287B7K9_PIG	tr|A0A287B7K9|A0A287B7K9_PIG;sp|Q9NVD7|PARVA_HUMAN;tr|J3KNQ4|J3KNQ4_HUMAN;tr|B7Z952|B7Z952_HUMAN;tr|I3L973|I3L973_PIG;tr|A0A087WZB5|A0A087WZB5_HUMAN;tr|F1SJU4|F1SJU4_PIG;sp|Q9HBI1|PARVB_HUMAN	2;3	0.00032403	90.913	0	0	0	0	0	0	0	0	0	0	0	0	0	0	0	1977000	3940900	0	0	0	8607000	2422400	0	0	4397800	3492300	3194200	0	9703400
DAFVAIVQSVK	sp|P08133|ANXA6_HUMAN	ANXA6_HUMAN	sp|P08133|ANXA6_HUMAN;tr|A8K3Q7|A8K3Q7_HUMAN;tr|B7Z582|B7Z582_HUMAN;tr|E5RK69|E5RK69_HUMAN;tr|Q6ZP35|Q6ZP35_HUMAN;tr|E7EMC6|E7EMC6_HUMAN	2	4.9514e-05	128.27	0	0	0	0	0	0	0	0	0	0	0	0	0	0	7347700	11080000	14617000	0	3865100	14582000	22864000	22802000	6674200	4303200	44614000	32206000	27804000	6718200	44048000
DAGDYLCVAR	sp|Q9NR99|MXRA5_HUMAN	MXRA5_HUMAN	sp|Q9NR99|MXRA5_HUMAN;tr|F1RZ06|F1RZ06_PIG	2	0.0050873	98.933	0	0	0	0	0	0	0	0	0	0	0	0	0	0	0	3404900	0	0	0	0	6308300	5535900	0	0	0	0	0	0	0
DAGEGGLSLAIEGPSK	sp|P21333|FLNA_HUMAN	FLNA_HUMAN	sp|P21333|FLNA_HUMAN;tr|Q5HY54|Q5HY54_HUMAN;tr|Q60FE6|Q60FE6_HUMAN;tr|Q60FE5|Q60FE5_HUMAN;tr|A6NDY9|A6NDY9_HUMAN;tr|A0A087WWY3|A0A087WWY3_HUMAN;tr|Q8TES4|Q8TES4_HUMAN;tr|Q6NXF2|Q6NXF2_HUMAN;tr|Q96C61|Q96C61_HUMAN;tr|B4DTD5|B4DTD5_HUMAN	2	2.1273e-51	184.31	0	0	0	0	0	0	0	0	0	0	0	0	0	0	5733200	23609000	31965000	0	7365400	21151000	40737000	30822000	3955800	2614800	70103000	51367000	44405000	13559000	78970000
DAGEGGLSLAVEGPSK	sp|Q14315|FLNC_HUMAN	FLNC_HUMAN	sp|Q14315|FLNC_HUMAN;tr|A0A286ZRX8|A0A286ZRX8_PIG;tr|A0A287A8C2|A0A287A8C2_PIG;tr|F1SMN5|F1SMN5_PIG;tr|Q59H94|Q59H94_HUMAN	2	3.5664e-33	153.38	0	0	0	0	0	0	0	0	0	0	0	0	0	0	0	0	0	0	1615700	0	5688700	5440200	0	0	6436500	7825000	5837300	0	9550000
DAGEGLLAVQITDPEGK	sp|P21333|FLNA_HUMAN	FLNA_HUMAN	sp|P21333|FLNA_HUMAN;tr|Q5HY54|Q5HY54_HUMAN;tr|Q60FE6|Q60FE6_HUMAN;tr|Q60FE5|Q60FE5_HUMAN;tr|A6NDY9|A6NDY9_HUMAN;tr|A0A087WWY3|A0A087WWY3_HUMAN;tr|Q8TES4|Q8TES4_HUMAN	2	0.00083628	65.563	0	0	0	0	0	0	0	0	0	0	0	0	0	0	0	3976700	0	0	0	4676300	10618000	3887100	0	0	0	0	0	0	0
DAGEGLLAVQITDPEGKPK	sp|P21333|FLNA_HUMAN	FLNA_HUMAN	sp|P21333|FLNA_HUMAN;tr|Q5HY54|Q5HY54_HUMAN;tr|Q60FE6|Q60FE6_HUMAN;tr|Q60FE5|Q60FE5_HUMAN;tr|A6NDY9|A6NDY9_HUMAN;tr|A0A087WWY3|A0A087WWY3_HUMAN;tr|Q8TES4|Q8TES4_HUMAN	2;3	2.5186e-81	228.07	0	0	0	0	0	0	0	0	0	0	0	0	0	0	8945500	23344000	31919000	0	6514200	23876000	65082000	38562000	0	0	139160000	90434000	107030000	28316000	114890000
DAGEGLLAVQITDQEGKPK	sp|O75369|FLNB_HUMAN	FLNB_HUMAN	sp|O75369|FLNB_HUMAN;tr|A0A024R321|A0A024R321_HUMAN;tr|Q68CT4|Q68CT4_HUMAN;tr|E7EN95|E7EN95_HUMAN;tr|A0A287BGW3|A0A287BGW3_PIG;tr|A0A286ZPG4|A0A286ZPG4_PIG;tr|A0A287BLE0|A0A287BLE0_PIG;tr|F1SGJ3|F1SGJ3_PIG;tr|A0A287AHQ3|A0A287AHQ3_PIG	2;3	9.4459e-06	80.469	0	0	0	0	0	0	0	0	0	0	0	0	0	0	0	0	0	0	0	0	0	0	0	0	0	0	0	0	0
DAGEGLLTVQILDPEGKPK	sp|Q14315|FLNC_HUMAN	FLNC_HUMAN	sp|Q14315|FLNC_HUMAN;tr|A0A286ZRX8|A0A286ZRX8_PIG;tr|A0A287A8C2|A0A287A8C2_PIG;tr|F1SMN5|F1SMN5_PIG;tr|Q59H94|Q59H94_HUMAN	3	0.0070196	37.379	0	0	0	0	0	0	0	0	0	0	0	0	0	0	0	0	0	0	0	0	0	0	0	0	0	0	0	0	4742800
DAGIYTCIATNR	sp|Q8WX93|PALLD_HUMAN	PALLD_HUMAN	sp|Q8WX93|PALLD_HUMAN;tr|B2RTX2|B2RTX2_HUMAN;tr|H0YA05|H0YA05_HUMAN	2	0.0020763	89.171	0	0	0	0	0	0	0	0	0	0	0	0	0	0	0	0	0	0	0	0	0	0	0	0	11224000	7722100	5543900	1199000	6572000
DAGMQLQGYR	tr|B3KUZ8|B3KUZ8_HUMAN	B3KUZ8_HUMAN	tr|B3KUZ8|B3KUZ8_HUMAN;tr|A0A024R6W0|A0A024R6W0_HUMAN;sp|P00505|AATM_HUMAN;tr|A8K482|A8K482_HUMAN	2	0.010425	53.166	0	0	0	0	0	0	0	0	0	0	0	0	0	0	0	0	0	0	0	0	0	0	0	0	0	0	0	0	0
DAGTIAGLNVLR	sp|P11142|HSP7C_HUMAN	HSP7C_HUMAN	sp|P11142|HSP7C_HUMAN;tr|V9HW22|V9HW22_HUMAN;tr|F1S9Q3|F1S9Q3_PIG;tr|F1S9Q1|F1S9Q1_PIG;tr|E9PKE3|E9PKE3_HUMAN;tr|Q53GZ6|Q53GZ6_HUMAN;tr|Q53HF2|Q53HF2_HUMAN;tr|A0A286ZPN4|A0A286ZPN4_PIG;tr|B3KTV0|B3KTV0_HUMAN;tr|Q96IS6|Q96IS6_HUMAN;tr|A0A287APM9|A0A287APM9_PIG;tr|E9PN89|E9PN89_HUMAN;tr|B4E1Q1|B4E1Q1_HUMAN;tr|B4DTX2|B4DTX2_HUMAN;tr|E9PLF4|E9PLF4_HUMAN;tr|E9PQQ4|E9PQQ4_HUMAN;tr|E9PQK7|E9PQK7_HUMAN;t…	2	6.2497e-26	175.91	0	0	0	0	0	0	0	974530	0	1572400	0	0	0	0	6102800	8699800	13325000	0	2922900	9160900	17526000	10895000	3675100	2184900	25544000	20802000	14943000	4251800	24659000
DAGTIAGLNVMR	tr|V9HWB4|V9HWB4_HUMAN	V9HWB4_HUMAN	tr|V9HWB4|V9HWB4_HUMAN;sp|P11021|GRP78_HUMAN;tr|F1RS36|F1RS36_PIG;tr|A0A287BIL8|A0A287BIL8_PIG;tr|B4DEF7|B4DEF7_HUMAN	2	0.0010335	91.087	0	0	0	0	0	0	0	0	0	0	0	0	0	0	3281800	0	0	0	1592300	0	2528400	2318700	0	1036100	3651600	2664800	2519400	0	0
DAGVIAGLNVLR	tr|Q59EJ3|Q59EJ3_HUMAN	Q59EJ3_HUMAN	tr|Q59EJ3|Q59EJ3_HUMAN;sp|P08107|HSP71_HUMAN;tr|A8K5I0|A8K5I0_HUMAN;tr|B4DNT8|B4DNT8_HUMAN;tr|A0A287BQU9|A0A287BQU9_PIG;sp|Q6S4N2|HS71B_PIG;tr|B4DWK5|B4DWK5_HUMAN;tr|B4DI39|B4DI39_HUMAN;tr|B4E1S9|B4E1S9_HUMAN;sp|P34930|HS71A_PIG;tr|B4DVU9|B4DVU9_HUMAN;tr|Q9UQC1|Q9UQC1_HUMAN	2	0.0010253	94.692	0	0	0	0	0	0	0	1870900	0	2371700	0	0	0	0	1214000	3096700	0	0	0	0	5923100	3249100	0	0	8421400	4552800	3835700	855600	4907800
DAGYEFDICFTSVQK	tr|F1S8Y5|F1S8Y5_PIG	F1S8Y5_PIG	tr|F1S8Y5|F1S8Y5_PIG;tr|Q6P6D7|Q6P6D7_HUMAN;sp|P18669|PGAM1_HUMAN;tr|A0A287AJQ2|A0A287AJQ2_PIG;tr|Q53G35|Q53G35_HUMAN;tr|Q6FHU2|Q6FHU2_HUMAN;tr|Q0D2Q6|Q0D2Q6_HUMAN;tr|Q6FHK8|Q6FHK8_HUMAN	2	1.5366e-12	120.96	0	0	0	0	0	0	0	0	0	0	0	0	0	0	0	0	6265200	0	0	0	6808100	0	0	0	14681000	15222000	0	0	0
DAGYGGISLAVEGPSK	sp|O75369|FLNB_HUMAN	FLNB_HUMAN	sp|O75369|FLNB_HUMAN;tr|A0A024R321|A0A024R321_HUMAN;tr|Q68CT4|Q68CT4_HUMAN;tr|E7EN95|E7EN95_HUMAN;tr|A0A287BGW3|A0A287BGW3_PIG;tr|A0A286ZPG4|A0A286ZPG4_PIG;tr|A0A287BLE0|A0A287BLE0_PIG;tr|F1SGJ3|F1SGJ3_PIG;tr|A0A287AHQ3|A0A287AHQ3_PIG	2	0.0022671	73.848	0	0	0	0	0	0	0	0	0	0	0	0	0	0	0	6134500	0	0	0	0	0	0	0	0	0	0	0	0	0
DAGYGGLSLSIEGPSK	sp|P21333|FLNA_HUMAN	FLNA_HUMAN	sp|P21333|FLNA_HUMAN;tr|Q5HY54|Q5HY54_HUMAN;tr|Q60FE6|Q60FE6_HUMAN;tr|Q60FE5|Q60FE5_HUMAN;tr|Q8TES4|Q8TES4_HUMAN;tr|Q6NXF2|Q6NXF2_HUMAN;tr|Q96C61|Q96C61_HUMAN;tr|B4DTD5|B4DTD5_HUMAN;tr|H0Y5C6|H0Y5C6_HUMAN	2	2.0059e-32	148.68	0	0	0	0	0	0	0	0	0	0	0	0	0	0	0	7796800	12205000	0	2680000	9728100	17715000	12190000	0	0	22203000	22713000	15562000	4143600	35497000
DAHNALLDIQSSGR	tr|A0A024QYX7|A0A024QYX7_HUMAN	A0A024QYX7_HUMAN	tr|A0A024QYX7|A0A024QYX7_HUMAN;tr|B3KNZ4|B3KNZ4_HUMAN;tr|B4DRU0|B4DRU0_HUMAN;tr|B4DVU3|B4DVU3_HUMAN;tr|B4E2Z6|B4E2Z6_HUMAN;tr|B4DDN4|B4DDN4_HUMAN;tr|B4DVQ5|B4DVQ5_HUMAN;tr|A1KYQ7|A1KYQ7_HUMAN;tr|A0A287AVR0|A0A287AVR0_PIG;tr|A0A024QYU9|A0A024QYU9_HUMAN;sp|Q99613|EIF3C_HUMAN;sp|B5ME19|EIFCL_HUMAN;tr|A0A286ZP85|A0A286ZP85_PIG	3	0.012878	35.891	0	0	0	0	0	0	0	0	0	0	0	0	0	0	0	1361600	0	0	0	0	0	0	0	0	0	0	0	0	0
DAISGIGTDEK	sp|P08133|ANXA6_HUMAN	ANXA6_HUMAN	sp|P08133|ANXA6_HUMAN;tr|A8K3Q7|A8K3Q7_HUMAN;tr|E5RK63|E5RK63_HUMAN;tr|E5RJF5|E5RJF5_HUMAN;tr|E5RI05|E5RI05_HUMAN	2	4.2365e-05	129.85	0	0	0	0	0	0	0	0	0	0	0	0	0	0	0	9214400	10372000	0	3008600	0	17681000	14170000	3323500	2625000	27327000	18594000	13936000	6181300	29242000
DALDGPAAEAEPEHSFDGLR	sp|Q15149|PLEC_HUMAN	PLEC_HUMAN	sp|Q15149|PLEC_HUMAN;tr|D3DWL0|D3DWL0_HUMAN	3	4.1064e-10	88.565	0	0	0	0	0	0	0	0	0	0	0	0	0	0	0	3078300	2882000	0	0	4155400	9655300	8056300	2974400	0	13433000	8039200	0	0	7914300
DALESTLAETEAR	tr|F1S0K7|F1S0K7_PIG	F1S0K7_PIG	tr|F1S0K7|F1S0K7_PIG	2	0.00027858	96.015	0	0	0	0	0	0	0	0	0	0	0	0	13510000	0	0	0	0	0	0	0	0	0	0	0	0	0	0	0	0
DALKDSVDAVK	tr|A0A287B5M9|A0A287B5M9_PIG	A0A287B5M9_PIG	tr|A0A287B5M9|A0A287B5M9_PIG;tr|I3LS72|I3LS72_PIG	2;3	1.8441e-05	133.81	0	0	0	0	0	0	0	1771200	0	5877800	0	0	0	0	0	0	0	0	0	0	0	0	0	0	13329000	7062600	7850800	0	0
DALNIETAIK	sp|P07355|ANXA2_HUMAN	ANXA2_HUMAN	sp|P07355|ANXA2_HUMAN;tr|A0A024R5Z7|A0A024R5Z7_HUMAN;tr|V9HW65|V9HW65_HUMAN;tr|H0YN42|H0YN42_HUMAN;tr|H0YMD0|H0YMD0_HUMAN;sp|A6NMY6|AXA2L_HUMAN;tr|H0YMU9|H0YMU9_HUMAN;tr|H0YKS4|H0YKS4_HUMAN;tr|B4DNH8|B4DNH8_HUMAN;tr|H0YMM1|H0YMM1_HUMAN;tr|H0YMT9|H0YMT9_HUMAN;tr|H0YKX9|H0YKX9_HUMAN;tr|H0YKZ7|H0YKZ7_HUMAN;tr|H0YLV6|H0YLV6_HUMAN;tr|H0YMW4|H0YMW4_HUMAN;tr|H0YKL9|H0YKL9_HUMAN;tr|H0YKV8|H0YKV8_HUMAN;tr…	2	5.0555e-11	161.79	0	0	0	0	1967800	0	0	6864800	0	6743600	0	0	0	0	23706000	26355000	43028000	0	9765900	54421000	73016000	49429000	11068000	6461000	88471000	81673000	53802000	11017000	52373000
DALNQATSQVESK	tr|A0A0A0MRV0|A0A0A0MRV0_HUMAN	A0A0A0MRV0_HUMAN	tr|A0A0A0MRV0|A0A0A0MRV0_HUMAN;sp|Q9P2E9|RRBP1_HUMAN;tr|A7BI36|A7BI36_HUMAN;tr|A1A5C4|A1A5C4_HUMAN;tr|A0A087WVV2|A0A087WVV2_HUMAN;tr|F8W7S5|F8W7S5_HUMAN;tr|A1A5C5|A1A5C5_HUMAN;tr|I3LGC2|I3LGC2_PIG;tr|A0A287BPI2|A0A287BPI2_PIG	2	0.0013111	83	0	0	0	0	0	0	0	0	0	0	0	0	0	0	1832700	3002800	0	0	0	0	0	0	0	0	0	0	0	0	0
DALSDLALHFLNK	tr|B7Z9L0|B7Z9L0_HUMAN	B7Z9L0_HUMAN	tr|B7Z9L0|B7Z9L0_HUMAN;sp|P50991|TCPD_HUMAN;tr|B7Z2Z8|B7Z2Z8_HUMAN;tr|A8K3C3|A8K3C3_HUMAN;tr|B7Z2F4|B7Z2F4_HUMAN;tr|F1SQN1|F1SQN1_PIG	2;3	1.8917e-32	166.69	0	0	0	0	0	0	0	0	0	0	0	0	0	0	0	6130800	4512700	0	0	5441200	9607100	7014800	0	0	14892000	10973000	7497100	1396800	10458000
DAMQYASESK	tr|I3LGD4|I3LGD4_PIG	I3LGD4_PIG	tr|I3LGD4|I3LGD4_PIG;tr|C0MHR2|C0MHR2_PIG;sp|Q00610|CLH1_HUMAN;tr|A0A087WVQ6|A0A087WVQ6_HUMAN;tr|J3KS13|J3KS13_HUMAN;tr|K7EJJ5|K7EJJ5_HUMAN;tr|J3KRF5|J3KRF5_HUMAN	2	0.005262	84.213	0	0	0	0	0	0	0	0	0	0	0	0	0	0	3544900	0	0	0	1434800	0	4564000	3107900	0	0	8558300	2614200	7661800	783120	12711000
DAPIVNK	sp|P02751|FINC_HUMAN	FINC_HUMAN	sp|P02751|FINC_HUMAN;tr|A0A024R462|A0A024R462_HUMAN;tr|B7ZLE5|B7ZLE5_HUMAN	2	0.015183	110.54	0	0	0	0	0	0	0	0	0	0	0	0	0	0	36803000	117890000	167570000	0	31298000	68984000	282390000	109290000	36151000	0	179810000	201070000	106550000	42236000	234290000
DAPQDFHPDR	sp|P21333|FLNA_HUMAN	FLNA_HUMAN	sp|P21333|FLNA_HUMAN;tr|Q5HY54|Q5HY54_HUMAN;tr|Q60FE6|Q60FE6_HUMAN;tr|Q60FE5|Q60FE5_HUMAN;tr|A6NDY9|A6NDY9_HUMAN;tr|A0A087WWY3|A0A087WWY3_HUMAN	3	0.0011086	101.38	0	0	0	0	0	0	0	0	0	0	0	0	0	0	7836500	23887000	37519000	0	14989000	31011000	61162000	36149000	7437400	4450500	72248000	68307000	50806000	25945000	106800000
DAQDVQASQAEADQQQTR	tr|A0A0A0MRV0|A0A0A0MRV0_HUMAN	A0A0A0MRV0_HUMAN	tr|A0A0A0MRV0|A0A0A0MRV0_HUMAN;sp|Q9P2E9|RRBP1_HUMAN;tr|A7BI36|A7BI36_HUMAN;tr|A1A5C4|A1A5C4_HUMAN;tr|A0A087WVV2|A0A087WVV2_HUMAN;tr|F8W7S5|F8W7S5_HUMAN;tr|A1A5C5|A1A5C5_HUMAN	2	0.0178	69.602	0	0	0	0	0	0	0	0	0	0	0	0	0	0	0	0	0	0	0	0	0	0	0	0	0	4137300	0	0	0
DAQGLVLFDVTGQVR	sp|Q14764|MVP_HUMAN	MVP_HUMAN	sp|Q14764|MVP_HUMAN;tr|X5D2M8|X5D2M8_HUMAN;tr|X5D7K9|X5D7K9_HUMAN;tr|B4DDR2|B4DDR2_HUMAN;tr|X5DNU0|X5DNU0_HUMAN;tr|B4DP93|B4DP93_HUMAN;tr|X5D7S8|X5D7S8_HUMAN;tr|X5DP24|X5DP24_HUMAN;tr|X5D7R7|X5D7R7_HUMAN;tr|X5DP17|X5DP17_HUMAN;tr|H3BQK6|H3BQK6_HUMAN;tr|H3BRL2|H3BRL2_HUMAN;tr|H3BNF6|H3BNF6_HUMAN;tr|H3BUK7|H3BUK7_HUMAN;tr|H3BP76|H3BP76_HUMAN	2	0.00011859	95.417	0	0	0	0	0	0	0	0	0	0	0	0	0	0	0	2746800	0	0	0	0	0	0	0	0	13317000	17521000	2769200	0	3907100
DAQHYGGWEHR	tr|V9HWJ0|V9HWJ0_HUMAN	V9HWJ0_HUMAN	tr|V9HWJ0|V9HWJ0_HUMAN;sp|Q14697|GANAB_HUMAN;tr|B4DJ30|B4DJ30_HUMAN;tr|F5H6X6|F5H6X6_HUMAN;tr|B4DSM6|B4DSM6_HUMAN;tr|A0A024R592|A0A024R592_HUMAN;tr|B4DIW2|B4DIW2_HUMAN;tr|E9PKU7|E9PKU7_HUMAN;tr|B4DZ53|B4DZ53_HUMAN;tr|I3LNH3|I3LNH3_PIG;sp|P79403|GANAB_PIG;tr|A0A287B478|A0A287B478_PIG;tr|A0A286ZZ98|A0A286ZZ98_PIG;tr|A0A286ZQI1|A0A286ZQI1_PIG	3	0.036084	36.847	0	0	0	0	0	0	0	0	0	0	0	0	0	0	0	0	0	0	0	0	0	0	0	0	0	0	0	0	0
DASIVGFFDDSFSEAHSEFLK	tr|B3KQT9|B3KQT9_HUMAN	B3KQT9_HUMAN	tr|B3KQT9|B3KQT9_HUMAN;tr|V9HVY3|V9HVY3_HUMAN;sp|P30101|PDIA3_HUMAN;tr|B3KQT2|B3KQT2_HUMAN;tr|B4DJ98|B4DJ98_HUMAN	3	3.7261e-28	119.38	0	0	0	0	0	0	0	0	0	0	0	0	0	0	0	1698100	7656400	0	0	2671600	8854400	2807900	2030900	0	8055900	12716000	0	0	0
DATNVGDEGGFAPNILENK	tr|A0A024R4F1|A0A024R4F1_HUMAN	A0A024R4F1_HUMAN	tr|A0A024R4F1|A0A024R4F1_HUMAN;sp|P06733|ENOA_HUMAN;tr|E2DRY6|E2DRY6_HUMAN;tr|I3LK59|I3LK59_PIG;tr|A0A287B6S5|A0A287B6S5_PIG	2;3	6.2828e-93	232.22	0	0	0	0	0	0	0	0	0	3655100	0	0	0	0	3169200	15417000	18700000	0	0	12434000	19847000	22257000	9141600	3937900	88554000	97638000	73898000	26191000	154770000
DATNVGDEGGFAPNILENSEALELVK	tr|Q6FHV6|Q6FHV6_HUMAN	Q6FHV6_HUMAN	tr|Q6FHV6|Q6FHV6_HUMAN;sp|P09104|ENOG_HUMAN;tr|A8K3B0|A8K3B0_HUMAN;tr|I3LCN1|I3LCN1_PIG;tr|A0A287ANH6|A0A287ANH6_PIG	3	0.0029077	28.434	0	0	0	0	0	0	0	0	0	0	0	0	0	0	0	0	0	0	0	0	0	0	0	0	0	0	0	0	3200700
DAVEDLESVGK	sp|P81605|DCD_HUMAN	DCD_HUMAN	sp|P81605|DCD_HUMAN	2	0.0062202	81.338	0	0	0	0	0	0	0	0	0	0	0	0	0	0	0	2232800	0	2640200	0	0	0	0	0	0	0	0	0	0	0
DAVIQDLER	sp|Q8WX93|PALLD_HUMAN	PALLD_HUMAN	sp|Q8WX93|PALLD_HUMAN;tr|B2RTX2|B2RTX2_HUMAN	2	0.024395	78.334	0	0	0	0	0	0	0	0	0	0	0	0	0	0	0	3447600	5777300	0	0	0	0	5043700	0	0	0	0	0	0	0
DAVLLLFANK	sp|P18085|ARF4_HUMAN	ARF4_HUMAN	sp|P18085|ARF4_HUMAN;tr|C9JPM4|C9JPM4_HUMAN;tr|C9JAK5|C9JAK5_HUMAN;tr|U3KQF2|U3KQF2_HUMAN	2	2.756e-08	159.2	0	0	0	0	0	0	0	0	0	0	0	0	0	0	3513200	9280500	12645000	0	1790000	6992900	10873000	9751100	2865700	2140500	21827000	18845000	11223000	3152300	19519000
DAVLLVFANK	tr|C4MXZ1|C4MXZ1_PIG	C4MXZ1_PIG	tr|C4MXZ1|C4MXZ1_PIG;sp|P61204|ARF3_HUMAN;sp|P84077|ARF1_HUMAN;tr|A0A024R0Y6|A0A024R0Y6_HUMAN;tr|A0A024R3Q3|A0A024R3Q3_HUMAN;tr|A0A287B5T6|A0A287B5T6_PIG;tr|F5H423|F5H423_HUMAN;tr|A0A286ZTI3|A0A286ZTI3_PIG;tr|B4DEB9|B4DEB9_HUMAN;tr|B4DLJ3|B4DLJ3_HUMAN;tr|B9V4F0|B9V4F0_PIG;tr|A4D0Z3|A4D0Z3_HUMAN;sp|P84085|ARF5_HUMAN;tr|C9J1Z8|C9J1Z8_HUMAN;tr|B4E190|B4E190_HUMAN	2	0.00052247	143.61	0	0	0	0	1391900	0	1156100	2750300	0	0	0	0	0	0	3084700	6303400	9521600	0	2260100	7253600	14743000	8593700	3226300	1652300	13673000	13668000	7034300	1773400	13837000
DAVQLETLELPPGCVR	tr|Q658U4|Q658U4_HUMAN	Q658U4_HUMAN	tr|Q658U4|Q658U4_HUMAN;tr|A0A024R1W3|A0A024R1W3_HUMAN;sp|Q96AY3|FKB10_HUMAN;tr|B4DJJ5|B4DJJ5_HUMAN;tr|H0Y827|H0Y827_HUMAN	2	0.0030193	61.435	0	0	0	0	0	0	0	0	0	0	0	0	0	0	0	0	0	0	0	3423200	6661200	0	0	0	9327400	0	0	0	0
DAVTYTEHAK	tr|Q0VAS5|Q0VAS5_HUMAN	Q0VAS5_HUMAN	tr|Q0VAS5|Q0VAS5_HUMAN;tr|B2R4R0|B2R4R0_HUMAN;sp|P62805|H4_HUMAN;sp|P62802|H4_PIG	2;3	4.6939e-11	183.65	0	0	0	0	4077300	1206700	2661100	12960000	0	0	1048800	0	0	0	59816000	124620000	85691000	4253300	21018000	79930000	341050000	86250000	77711000	25602000	327550000	155820000	161940000	23911000	216200000
DCEDPNPLIR	tr|A8K916|A8K916_HUMAN	A8K916_HUMAN	tr|A8K916|A8K916_HUMAN;tr|H0UID3|H0UID3_HUMAN;sp|P63010|AP2B1_HUMAN;tr|H0UID4|H0UID4_HUMAN;tr|H0UID5|H0UID5_HUMAN;tr|Q68DI0|Q68DI0_HUMAN;tr|A8K0G3|A8K0G3_HUMAN;tr|F1S182|F1S182_PIG;tr|A0A287AZ79|A0A287AZ79_PIG;tr|I3L6Y6|I3L6Y6_PIG;tr|A0A087WZQ6|A0A087WZQ6_HUMAN;tr|A0A087WU93|A0A087WU93_HUMAN;tr|K7ERB2|K7ERB2_HUMAN;tr|K7EN71|K7EN71_HUMAN	2	0.035675	51.066	0	0	0	0	0	0	0	0	0	0	0	0	0	0	0	2076400	0	0	508930	2307300	0	0	0	0	0	0	0	0	0
DCGATWVVLGHSER	tr|V9HWK1|V9HWK1_HUMAN	V9HWK1_HUMAN	tr|V9HWK1|V9HWK1_HUMAN;sp|P60174|TPIS_HUMAN;tr|B4DUI5|B4DUI5_HUMAN;tr|U3KPZ0|U3KPZ0_HUMAN;tr|U3KQF3|U3KQF3_HUMAN;tr|U3KPS5|U3KPS5_HUMAN	3	7.9328e-05	89.466	0	0	0	0	0	0	0	0	0	0	0	0	0	0	0	1420700	0	0	0	3675500	8641700	0	0	1021600	7503500	12323000	8178000	0	4762900
DCPQECDCPPNFPTAMYCDNR	tr|F1S6B5|F1S6B5_PIG	F1S6B5_PIG	tr|F1S6B5|F1S6B5_PIG;tr|A0A024R971|A0A024R971_HUMAN;sp|Q06828|FMOD_HUMAN	3	0.00059514	48.053	0	0	0	0	0	0	0	0	0	13450000	0	0	0	0	0	0	0	0	0	0	0	0	0	0	0	0	0	0	6159500
DCSIALPYVCK	sp|Q9UBG0|MRC2_HUMAN	MRC2_HUMAN	sp|Q9UBG0|MRC2_HUMAN;tr|F1RRU7|F1RRU7_PIG;tr|A0A287AT55|A0A287AT55_PIG	2	0.0060027	80.239	0	0	0	0	0	0	0	0	0	0	0	0	0	0	0	0	0	0	0	1303700	4942400	2269100	0	0	5701600	3765100	2690500	0	3681500
DCVGDVTENQICNK	sp|P07996|TSP1_HUMAN	TSP1_HUMAN	sp|P07996|TSP1_HUMAN	2	0	305.74	0	0	0	0	5888400	0	0	0	0	15582000	0	0	0	0	36263000	269190000	387970000	0	52824000	260200000	724360000	422730000	86507000	44564000	955400000	795530000	523850000	220230000	1244500000
DCVGPEVEK	tr|V9HWF4|V9HWF4_HUMAN	V9HWF4_HUMAN	tr|V9HWF4|V9HWF4_HUMAN;sp|P00558|PGK1_HUMAN;sp|Q7SIB7|PGK1_PIG;tr|F1RPH0|F1RPH0_PIG;tr|K7GKJ8|K7GKJ8_PIG	2	0.033488	66.351	0	0	0	0	0	0	0	0	0	0	0	0	0	0	0	12063000	16118000	0	0	0	0	0	0	0	0	0	0	0	0
DDANNDPQWSEEQLIAAK	tr|E9PBS1|E9PBS1_HUMAN	E9PBS1_HUMAN	tr|E9PBS1|E9PBS1_HUMAN;tr|A0A024RD93|A0A024RD93_HUMAN;sp|P22234|PUR6_HUMAN;tr|D6RF62|D6RF62_HUMAN;tr|B4DGX3|B4DGX3_HUMAN	2	0.0093664	43.991	0	0	0	0	0	0	0	0	0	0	0	0	0	0	0	0	0	0	0	0	4597000	0	0	0	0	0	0	0	0
DDDLNLR	sp|P12110|CO6A2_HUMAN	CO6A2_HUMAN	sp|P12110|CO6A2_HUMAN;tr|I3LQ84|I3LQ84_PIG	2	0.00097944	172.39	0	0	0	0	10740000	0	9992300	56702000	0	42750000	0	0	0	0	11316000	0	0	0	0	68638000	184080000	106160000	34725000	0	167360000	139260000	100670000	18752000	120630000
DDDPLNAR	sp|P12110|CO6A2_HUMAN	CO6A2_HUMAN	sp|P12110|CO6A2_HUMAN;tr|Q7LCA7|Q7LCA7_HUMAN;tr|Q6FHW5|Q6FHW5_HUMAN;tr|I3LQ84|I3LQ84_PIG	2	0.0096158	105.39	0	0	0	0	1253500	0	0	5939100	0	5667900	0	0	0	0	0	12741000	0	0	0	7334800	24370000	11441000	4251200	0	18899000	13348000	10018000	0	19104000
DDDYAGFVFGYQSSSR	sp|P07996|TSP1_HUMAN	TSP1_HUMAN	sp|P07996|TSP1_HUMAN;tr|F1SS26|F1SS26_PIG;CON__Q28194;sp|P35442|TSP2_HUMAN;tr|Q6MZL6|Q6MZL6_HUMAN;tr|A0A287AQ98|A0A287AQ98_PIG	2;3	3.0209e-67	224.24	0	0	0	0	3735900	1796400	3239500	11316000	0	7284200	1028700	0	0	0	3715500	128640000	332100000	0	27810000	118660000	347280000	197170000	37223000	15991000	202640000	250940000	70081000	13469000	211570000
DDEFTHLYTLIVRPDNTYEVK	tr|Q53G71|Q53G71_HUMAN	Q53G71_HUMAN	tr|Q53G71|Q53G71_HUMAN;tr|V9HW88|V9HW88_HUMAN;sp|P27797|CALR_HUMAN;tr|B4DHR1|B4DHR1_HUMAN;tr|K7EJB9|K7EJB9_HUMAN;tr|A0A287B0P6|A0A287B0P6_PIG;tr|A0A287AG29|A0A287AG29_PIG;sp|P28491|CALR_PIG;tr|B4E2Y9|B4E2Y9_HUMAN	3	0.0086551	38.453	0	0	0	0	0	0	0	0	0	0	0	0	0	0	0	0	0	0	0	0	10173000	0	0	0	0	0	0	0	0
DDETMYVESK	tr|Q53R19|Q53R19_HUMAN	Q53R19_HUMAN	tr|Q53R19|Q53R19_HUMAN;tr|F1SS01|F1SS01_PIG;sp|O15144|ARPC2_HUMAN;tr|Q9BXV5|Q9BXV5_HUMAN;tr|A0A024R408|A0A024R408_HUMAN	2	0.005304	76.1	0	0	0	0	0	0	0	0	0	0	0	0	0	0	0	0	0	0	0	0	0	0	0	0	0	0	0	0	10100000
DDEVQVVR	tr|J3KTJ8|J3KTJ8_HUMAN	J3KTJ8_HUMAN	tr|J3KTJ8|J3KTJ8_HUMAN;tr|J3QRI7|J3QRI7_HUMAN;tr|J3QQQ9|J3QQQ9_HUMAN;tr|J3QQV1|J3QQV1_HUMAN;tr|E5RIT6|E5RIT6_HUMAN;tr|J3QRC4|J3QRC4_HUMAN;tr|Q6IBH6|Q6IBH6_HUMAN;tr|I3L7Y1|I3L7Y1_PIG;tr|F2Z5N5|F2Z5N5_PIG;sp|Q9UNX3|RL26L_HUMAN;sp|P61254|RL26_HUMAN;tr|A0A024RBF6|A0A024RBF6_HUMAN	2	0.0096158	105.39	0	0	0	0	0	0	0	0	0	0	0	0	0	0	0	0	0	0	0	0	13338000	0	0	0	10119000	0	0	0	0
DDFDHDSVPDIDDICPENVDISETDFR	sp|P07996|TSP1_HUMAN	TSP1_HUMAN	sp|P07996|TSP1_HUMAN	3	8.6341e-104	149.18	0	0	0	0	0	0	0	0	0	0	0	0	0	0	0	0	0	0	0	0	0	9576800	0	0	55378000	83775000	55127000	8674200	226560000
DDFDHDSVPDIDDICPENVDISETDFRR	sp|P07996|TSP1_HUMAN	TSP1_HUMAN	sp|P07996|TSP1_HUMAN	4	0.0018283	34.715	0	0	0	0	0	0	0	0	0	0	0	0	0	0	0	0	0	0	0	0	0	0	0	0	15226000	10108000	13868000	0	16505000
DDGLFSGDPNWFPK	sp|P37802|TAGL2_HUMAN	TAGL2_HUMAN	sp|P37802|TAGL2_HUMAN;tr|X6RJP6|X6RJP6_HUMAN;tr|F1RJ93|F1RJ93_PIG	2	0.00024573	92.538	0	0	0	0	0	0	0	0	0	0	0	0	0	0	985660	6777400	14850000	0	0	8465900	20508000	16386000	4102600	2735400	29177000	22956000	22601000	6375600	21795000
DDGTGQLLLPLSDAR	sp|Q15149|PLEC_HUMAN	PLEC_HUMAN	sp|Q15149|PLEC_HUMAN;tr|D3DWL0|D3DWL0_HUMAN;tr|Q96IE3|Q96IE3_HUMAN	2	9.5369e-10	108.56	0	0	0	0	0	0	0	0	0	0	0	0	0	0	0	3727500	0	0	0	4160100	6908800	4349600	0	0	9889400	10135000	5335200	0	7703200
DDGVFVQEVTQNSPAAR	sp|Q09666|AHNK_HUMAN	AHNK_HUMAN	sp|Q09666|AHNK_HUMAN;tr|E9PQE3|E9PQE3_HUMAN;tr|E9PJZ0|E9PJZ0_HUMAN;tr|E9PKR9|E9PKR9_HUMAN;tr|E9PJC6|E9PJC6_HUMAN;tr|E9PLK4|E9PLK4_HUMAN;tr|Q96EC4|Q96EC4_HUMAN;tr|Q9BVU3|Q9BVU3_HUMAN;tr|B4DTV0|B4DTV0_HUMAN	2	2.6299e-13	113.24	0	0	0	0	0	0	0	0	0	0	0	0	0	0	0	0	0	0	0	0	0	0	0	0	5393500	10461000	5057600	0	8076100
DDKESVPISDTIIPAVPPPTDLR	sp|P02751|FINC_HUMAN	FINC_HUMAN	sp|P02751|FINC_HUMAN;tr|Q5CZ99|Q5CZ99_HUMAN;tr|A0A024R462|A0A024R462_HUMAN;tr|B7ZLE5|B7ZLE5_HUMAN;tr|Q6N084|Q6N084_HUMAN	2;3	2.5702e-189	252.76	0	0	0	0	4083700	3389500	2539600	12299000	0	22738000	0	2264000	0	0	52740000	261720000	337760000	2739300	77073000	199430000	705660000	325290000	88276000	30860000	737880000	648650000	433360000	164680000	704130000
DDLLGFALR	tr|A0A024R280|A0A024R280_HUMAN	A0A024R280_HUMAN	tr|A0A024R280|A0A024R280_HUMAN;tr|A0A024R222|A0A024R222_HUMAN;sp|Q9Y617|SERC_HUMAN;tr|B4DHQ3|B4DHQ3_HUMAN;tr|F1SIJ9|F1SIJ9_PIG;tr|B4DHX7|B4DHX7_HUMAN	2	0.02149	79.116	0	0	0	0	0	0	0	0	0	0	0	0	0	0	0	2412900	2135400	0	0	2173500	5139300	0	0	0	6033900	0	2911700	0	4940000
DDPLTNLNTAFDVAEK	sp|P12814|ACTN1_HUMAN	ACTN1_HUMAN	sp|P12814|ACTN1_HUMAN;tr|A0A024R694|A0A024R694_HUMAN;tr|Q86TX4|Q86TX4_HUMAN;tr|G3V2N5|G3V2N5_HUMAN;tr|B4DRP5|B4DRP5_HUMAN;tr|G3V2W4|G3V2W4_HUMAN;tr|H9KV75|H9KV75_HUMAN;tr|B7Z565|B7Z565_HUMAN	2	2.2536e-59	222.99	0	0	0	0	0	0	0	0	0	0	0	0	0	0	8689200	24524000	42870000	0	9052000	31003000	60853000	46671000	13131000	9395100	82240000	70654000	63085000	18947000	104280000
DDPSKPVHLTAFLGYK	tr|B3KS36|B3KS36_HUMAN	B3KS36_HUMAN	tr|B3KS36|B3KS36_HUMAN;sp|P39023|RL3_HUMAN;tr|Q8TBW1|Q8TBW1_HUMAN;tr|Q96QL0|Q96QL0_HUMAN;tr|H7C3M2|H7C3M2_HUMAN;tr|H7C422|H7C422_HUMAN;tr|B4DN06|B4DN06_HUMAN;tr|F8WCR1|F8WCR1_HUMAN	3	0.00070129	75.018	0	0	0	0	0	0	0	0	0	0	0	0	0	0	0	0	0	0	0	0	0	5412500	0	0	14418000	10974000	8494200	1567700	10219000
DDPSTIEK	tr|A0A024RAE4|A0A024RAE4_HUMAN	A0A024RAE4_HUMAN	tr|A0A024RAE4|A0A024RAE4_HUMAN;sp|Q007T2|CDC42_PIG;sp|P60953|CDC42_HUMAN;tr|B4E1U9|B4E1U9_HUMAN;tr|A0A024R9T1|A0A024R9T1_HUMAN;tr|B7ZAY4|B7ZAY4_HUMAN;tr|B4DMH5|B4DMH5_HUMAN;tr|F2Z5W2|F2Z5W2_PIG;tr|A0A024RAE6|A0A024RAE6_HUMAN;tr|Q5JYX0|Q5JYX0_HUMAN;tr|Q9UJM1|Q9UJM1_HUMAN	2	0.042739	63.565	0	0	0	0	0	0	0	0	0	0	0	0	0	0	0	0	0	0	0	0	0	5278500	0	0	0	0	0	0	0
DDPVTNLNNAFEVAEK	sp|O43707|ACTN4_HUMAN	ACTN4_HUMAN	sp|O43707|ACTN4_HUMAN;tr|F1RI39|F1RI39_PIG;tr|A0A287AA30|A0A287AA30_PIG;tr|A0A287A4Q7|A0A287A4Q7_PIG;tr|A0A287BAZ5|A0A287BAZ5_PIG;tr|A0A287BQV2|A0A287BQV2_PIG;tr|B4E337|B4E337_HUMAN;tr|B4DSX0|B4DSX0_HUMAN;tr|K7EJH8|K7EJH8_HUMAN	2	9.8045e-29	135.6	0	0	0	0	0	0	0	0	0	0	0	0	0	0	0	0	11062000	0	0	11127000	18338000	14648000	4931200	3522800	24030000	20986000	14150000	5949700	27320000
DDSELEGQVISCLK	tr|A0A287AYN4|A0A287AYN4_PIG	A0A287AYN4_PIG	tr|A0A287AYN4|A0A287AYN4_PIG;tr|I3LPL7|I3LPL7_PIG;sp|Q92896|GSLG1_HUMAN;tr|Q6ZMF1|Q6ZMF1_HUMAN	2	0.0048842	60.434	0	0	0	0	0	0	0	0	0	0	0	0	0	0	0	0	0	0	0	0	2302800	0	0	0	0	0	0	0	0
DDTQCLAR	sp|P09571|TRFE_PIG	TRFE_PIG	sp|P09571|TRFE_PIG;tr|A0A288CFV5|A0A288CFV5_PIG	2	0.031844	72.138	0	0	0	0	0	0	0	0	0	3185800	0	0	0	0	0	0	0	0	0	0	0	0	0	0	0	0	0	0	0
DDVALEGVSHFFR	sp|P02792|FRIL_HUMAN	FRIL_HUMAN	sp|P02792|FRIL_HUMAN;tr|A0A087X1B9|A0A087X1B9_HUMAN;tr|Q6S4P3|Q6S4P3_HUMAN;tr|B1Q387|B1Q387_HUMAN;tr|Q4FCH6|Q4FCH6_HUMAN;tr|F1RIP3|F1RIP3_PIG	2	0.00031006	91.549	0	0	0	0	0	0	0	0	0	0	0	0	0	0	1587800	0	2613900	0	1029400	1965100	6449000	0	0	0	0	0	0	0	0
DDVFLSVPCILGQNGISDLVK	tr|V9HWB9|V9HWB9_HUMAN	V9HWB9_HUMAN	tr|V9HWB9|V9HWB9_HUMAN;sp|P00338|LDHA_HUMAN;tr|B4DJI1|B4DJI1_HUMAN	2	0.00030598	69.92	0	0	0	0	0	0	0	0	0	0	0	0	0	0	0	0	0	0	0	0	0	0	0	0	0	0	0	0	4824500
DDVQGYAAK	tr|I3LK24|I3LK24_PIG	I3LK24_PIG	sp|O94973|AP2A2_HUMAN;tr|B7Z1Q4|B7Z1Q4_HUMAN;tr|I3LK24|I3LK24_PIG;tr|F1RH60|F1RH60_PIG;sp|O95782|AP2A1_HUMAN	2	0.02018	79.469	0	0	0	0	0	0	0	0	0	0	0	0	0	0	0	0	0	0	0	0	0	0	0	0	0	5782200	0	0	0
DDVYCELAER	tr|A8KA16|A8KA16_HUMAN	A8KA16_HUMAN	tr|A8KA16|A8KA16_HUMAN;tr|A3KC71|A3KC71_HUMAN;sp|Q76M96|CCD80_HUMAN;tr|F1SLT8|F1SLT8_PIG;tr|A0A287BBA9|A0A287BBA9_PIG;tr|A0A287A732|A0A287A732_PIG	2	0.042761	48.796	0	0	0	0	0	0	0	0	0	0	0	0	0	0	0	0	0	0	0	0	0	0	0	0	0	0	1739700	0	0
DEAAYGELR	tr|H0YM70|H0YM70_HUMAN	H0YM70_HUMAN	tr|H0YM70|H0YM70_HUMAN;tr|Q86SZ7|Q86SZ7_HUMAN;tr|Q2TNB3|Q2TNB3_HUMAN;sp|Q9UL46|PSME2_HUMAN;tr|A0A087X1Z3|A0A087X1Z3_HUMAN	2	0.04892	60.436	0	0	0	0	0	0	0	0	0	0	0	0	0	0	0	0	0	0	569950	0	0	0	0	0	0	0	0	0	0
DEDNNLLTEK	tr|F5GY03|F5GY03_HUMAN	F5GY03_HUMAN	tr|F5GY03|F5GY03_HUMAN;tr|B4DRV4|B4DRV4_HUMAN;sp|P09486|SPRC_HUMAN;tr|D3DQH8|D3DQH8_HUMAN;tr|B2RDL6|B2RDL6_HUMAN;tr|E5RK62|E5RK62_HUMAN;tr|Q6QE20|Q6QE20_HUMAN	2	0.031559	54.416	0	0	0	0	0	0	0	0	0	0	0	0	0	0	0	0	0	0	0	2175200	0	2346900	0	0	0	0	0	0	0
DEEVHAGLGELLR	sp|P50454|SERPH_HUMAN	SERPH_HUMAN	sp|P50454|SERPH_HUMAN;tr|A0A024R5K8|A0A024R5K8_HUMAN;tr|A0A286ZRU9|A0A286ZRU9_PIG;tr|E9PPV6|E9PPV6_HUMAN;tr|E9PR70|E9PR70_HUMAN;tr|E9PMI5|E9PMI5_HUMAN;tr|E9PK86|E9PK86_HUMAN;tr|E9PNX1|E9PNX1_HUMAN;tr|E9PRS3|E9PRS3_HUMAN;tr|E9PIG2|E9PIG2_HUMAN;tr|E9PJH8|E9PJH8_HUMAN;tr|E9PQ34|E9PQ34_HUMAN	2;3	1.7382e-08	122.51	0	0	0	0	0	0	0	0	0	0	0	0	0	0	7031200	13398000	21597000	0	2548000	12509000	36956000	18976000	3450800	4392300	7656700	5369500	5359400	1226300	14410000
DEFEGLFK	tr|A0A024R1A3|A0A024R1A3_HUMAN	A0A024R1A3_HUMAN	tr|A0A024R1A3|A0A024R1A3_HUMAN;sp|P22314|UBA1_HUMAN;tr|K7GRY0|K7GRY0_PIG;tr|B4DDE4|B4DDE4_HUMAN;tr|B4DL67|B4DL67_HUMAN;tr|Q5JRR6|Q5JRR6_HUMAN;tr|B3KUJ2|B3KUJ2_HUMAN;tr|A0A287A3T5|A0A287A3T5_PIG	2	0.019503	79.597	0	0	0	0	0	0	0	0	0	0	0	0	0	0	0	0	0	0	0	0	4930600	3686500	0	0	0	6728900	6919600	0	7920500
DEFLIQASPR	tr|A0A286ZP69|A0A286ZP69_PIG	A0A286ZP69_PIG	tr|A0A286ZP69|A0A286ZP69_PIG;sp|P51149|RAB7A_HUMAN;tr|B4DPH9|B4DPH9_HUMAN;tr|F1SPG0|F1SPG0_PIG;tr|C9J592|C9J592_HUMAN	2	0.011562	82.287	0	0	0	0	0	0	0	0	0	0	0	0	0	0	1149700	1468900	0	0	0	0	4598700	0	0	0	2455200	0	0	0	0
DEFTNTCPSDK	tr|Q6FIC5|Q6FIC5_HUMAN	Q6FIC5_HUMAN	tr|Q6FIC5|Q6FIC5_HUMAN;sp|Q9Y696|CLIC4_HUMAN;tr|B4DWC4|B4DWC4_HUMAN;tr|B3KTR3|B3KTR3_HUMAN;tr|A0A287ADH9|A0A287ADH9_PIG	2	0.0059525	79.986	0	0	0	0	0	0	0	0	0	0	0	0	0	0	0	0	3206300	0	0	2513500	6585900	2497300	0	0	0	0	0	0	0
DEFTNTCPSDKEVEIAYSDVAK	tr|Q6FIC5|Q6FIC5_HUMAN	Q6FIC5_HUMAN	tr|Q6FIC5|Q6FIC5_HUMAN;sp|Q9Y696|CLIC4_HUMAN;tr|B4DWC4|B4DWC4_HUMAN;tr|B3KTR3|B3KTR3_HUMAN;tr|A0A287ADH9|A0A287ADH9_PIG	3	7.9759e-16	95.957	0	0	0	0	0	0	0	0	0	0	0	0	0	0	0	4370500	6842400	0	0	6136100	12812000	7071300	0	0	0	13403000	11473000	0	18952000
DEGNYLDDALVR	tr|F1SLC4|F1SLC4_PIG	F1SLC4_PIG	tr|F1SLC4|F1SLC4_PIG;tr|A0A287B278|A0A287B278_PIG;sp|P08132|ANXA4_PIG;tr|A0A287B583|A0A287B583_PIG;tr|Q59FK3|Q59FK3_HUMAN	2	0.0042241	85.377	0	0	0	0	0	0	0	0	0	0	0	0	0	0	0	0	2543600	0	0	0	0	0	0	0	0	0	0	0	0
DEGVELFAIGIK	sp|Q99715|COCA1_HUMAN	COCA1_HUMAN	sp|Q99715|COCA1_HUMAN;tr|D6RGG3|D6RGG3_HUMAN;tr|A0A087X0A8|A0A087X0A8_HUMAN;tr|B9EJB8|B9EJB8_HUMAN;tr|H0Y4P7|H0Y4P7_HUMAN;tr|F1RQI0|F1RQI0_PIG	2	7.3622e-15	190.02	0	0	0	0	2678400	1744500	2349600	9290800	0	8764000	1571600	1570600	0	0	18308000	58521000	104530000	2651300	15077000	48875000	90599000	64054000	20688000	8216200	114690000	94518000	61723000	12849000	103250000
DEILPTTPISEQK	sp|P23396|RS3_HUMAN	RS3_HUMAN	sp|P23396|RS3_HUMAN;sp|Q0Z8U2|RS3_PIG;tr|Q53G83|Q53G83_HUMAN;tr|E9PL09|E9PL09_HUMAN;tr|E9PPU1|E9PPU1_HUMAN;tr|H0YEU2|H0YEU2_HUMAN;tr|Q9NQS8|Q9NQS8_HUMAN;tr|E9PSF4|E9PSF4_HUMAN	2	0.006419	56.043	0	0	0	0	0	0	0	0	0	0	0	0	0	0	3911100	5015000	8090100	0	0	0	0	0	0	0	0	0	0	0	11867000
DELADEIANSSGK	sp|P35579|MYH9_HUMAN	MYH9_HUMAN	sp|P35579|MYH9_HUMAN;tr|A0A024R1N1|A0A024R1N1_HUMAN;tr|Q6ZNL4|Q6ZNL4_HUMAN	2	1.732e-32	198.62	0	0	0	0	0	0	0	0	0	0	0	0	0	0	0	26623000	25591000	0	11655000	14658000	35898000	14468000	14167000	8204100	0	13137000	0	2044700	13299000
DELDELKEAFAK	tr|B4DPW9|B4DPW9_HUMAN	B4DPW9_HUMAN	tr|B4DPW9|B4DPW9_HUMAN;sp|P13797|PLST_HUMAN;tr|Q53GY0|Q53GY0_HUMAN;tr|U3KQI3|U3KQI3_HUMAN;tr|B4DPU6|B4DPU6_HUMAN;tr|F2Z2Z9|F2Z2Z9_HUMAN	3	0.0017571	80.69	0	0	0	0	0	0	0	0	0	0	0	0	0	0	0	0	0	0	0	0	0	0	0	0	0	1892800	1906400	0	3783100
DELFALEQSCAQVVLQAANER	sp|Q16658|FSCN1_HUMAN	FSCN1_HUMAN	sp|Q16658|FSCN1_HUMAN;tr|B3KTA3|B3KTA3_HUMAN;tr|I3LKF3|I3LKF3_PIG;tr|C0LZL0|C0LZL0_PIG	2;3	1.8868e-68	200	0	0	0	0	0	0	0	0	0	0	0	0	0	0	0	0	4448800	0	0	5421900	9388200	4033700	0	0	18150000	15573000	2696500	0	4422600
DELHIVEAEAMNYEGSPIK	tr|A4ZU86|A4ZU86_HUMAN	A4ZU86_HUMAN	tr|A4ZU86|A4ZU86_HUMAN;tr|I3LUP6|I3LUP6_PIG;sp|P06748|NPM_HUMAN;tr|F1RRY2|F1RRY2_PIG	3	7.6437e-16	109.42	0	0	0	0	0	0	0	0	0	0	0	0	0	0	0	2735300	0	0	0	0	0	2362700	0	0	0	3591800	0	0	13154000
DELLAAIK	sp|Q99715|COCA1_HUMAN	COCA1_HUMAN	sp|Q99715|COCA1_HUMAN;tr|D6RGG3|D6RGG3_HUMAN;tr|F1RQI0|F1RQI0_PIG	2	0.0064723	116.88	0	0	0	0	1979600	0	0	0	0	0	0	0	0	0	58343000	84731000	138510000	0	24558000	57474000	129020000	84437000	39812000	13629000	151100000	119390000	101640000	23440000	156100000
DELPADLNPLEHDFVEDK	tr|A0A287AMK0|A0A287AMK0_PIG	A0A287AMK0_PIG	tr|A0A287AMK0|A0A287AMK0_PIG;tr|A0A286ZT13|A0A286ZT13_PIG;tr|F1RUN2|F1RUN2_PIG;tr|A0A287BAY9|A0A287BAY9_PIG;sp|P08835|ALBU_PIG;tr|A0A287AT05|A0A287AT05_PIG;tr|A0A287AFS2|A0A287AFS2_PIG;tr|A0A287BEH9|A0A287BEH9_PIG;tr|A0A287BPE8|A0A287BPE8_PIG	3	0.0094337	31.818	0	0	0	0	1333600	0	0	7180600	0	0	0	0	0	0	0	0	0	0	0	0	0	0	0	0	0	0	0	0	0
DENSVELTMAEGPYK	tr|V9HWJ0|V9HWJ0_HUMAN	V9HWJ0_HUMAN	tr|V9HWJ0|V9HWJ0_HUMAN;sp|Q14697|GANAB_HUMAN;tr|B4DJ30|B4DJ30_HUMAN;tr|F5H6X6|F5H6X6_HUMAN;tr|B4DSM6|B4DSM6_HUMAN;tr|A0A024R592|A0A024R592_HUMAN;tr|B4DIW2|B4DIW2_HUMAN;tr|E9PKU7|E9PKU7_HUMAN;tr|B4DZ53|B4DZ53_HUMAN;tr|E9PNH1|E9PNH1_HUMAN	2	7.1364e-10	110.66	0	0	0	0	0	0	0	0	0	0	0	0	0	0	0	0	0	0	0	0	0	2450700	0	0	4457400	0	2045300	0	0
DEPGAWEETFK	tr|V9HWJ0|V9HWJ0_HUMAN	V9HWJ0_HUMAN	tr|V9HWJ0|V9HWJ0_HUMAN;sp|Q14697|GANAB_HUMAN;tr|B4DJ30|B4DJ30_HUMAN;tr|F5H6X6|F5H6X6_HUMAN;tr|B4DSM6|B4DSM6_HUMAN;tr|A0A024R592|A0A024R592_HUMAN;tr|B4DIW2|B4DIW2_HUMAN;tr|E9PKU7|E9PKU7_HUMAN;tr|B4DZ53|B4DZ53_HUMAN;tr|I3LNH3|I3LNH3_PIG;sp|P79403|GANAB_PIG;tr|A0A287B478|A0A287B478_PIG;tr|A0A286ZZ98|A0A286ZZ98_PIG;tr|A0A286ZQI1|A0A286ZQI1_PIG	2	0.0090409	70.1	0	0	0	0	0	0	0	0	0	0	0	0	0	0	0	0	3717200	0	0	1795200	5630100	4248100	0	0	3132500	3274400	0	0	2752000
DEPSVAAMVYPFTGDHK	tr|A0A024R1Y2|A0A024R1Y2_HUMAN	A0A024R1Y2_HUMAN	tr|A0A024R1Y2|A0A024R1Y2_HUMAN;tr|A0A024R1T9|A0A024R1T9_HUMAN;sp|P53396|ACLY_HUMAN;tr|Q4LE36|Q4LE36_HUMAN;tr|A0A287B3W8|A0A287B3W8_PIG;tr|F1S0N2|F1S0N2_PIG;tr|Q8N9C4|Q8N9C4_HUMAN	3	0.0055117	42.647	0	0	0	0	0	0	0	0	0	0	0	0	0	0	0	0	0	0	0	0	0	0	0	0	0	0	0	0	4958700
DEQLESLFQR	tr|H0YJS4|H0YJS4_HUMAN	H0YJS4_HUMAN	tr|H0YJS4|H0YJS4_HUMAN;tr|G3V4T5|G3V4T5_HUMAN;tr|Q53XC0|Q53XC0_HUMAN;tr|A0A287A096|A0A287A096_PIG;sp|P05198|IF2A_HUMAN	2	0.0019359	107.21	0	0	0	0	0	0	0	0	0	0	0	0	0	0	0	0	2587900	0	0	0	4436200	0	0	0	4665400	3070100	2714200	770110	4763600
DEREDITHTYK	tr|B4DIT7|B4DIT7_HUMAN	B4DIT7_HUMAN	tr|B4DIT7|B4DIT7_HUMAN;tr|V9HWG3|V9HWG3_HUMAN;sp|P21980|TGM2_HUMAN;tr|B4DTN7|B4DTN7_HUMAN;tr|F1SDX6|F1SDX6_PIG	3	0.026032	48.659	0	0	0	0	0	0	0	0	0	0	0	0	0	0	0	0	0	0	0	0	0	0	0	0	0	0	0	0	0
DERPHFYTLYLEEPDSSGHSYGPVSSEVIK	sp|P22413|ENPP1_HUMAN	ENPP1_HUMAN	sp|P22413|ENPP1_HUMAN;tr|B2RBY8|B2RBY8_HUMAN	4	1.7214e-14	67.367	0	0	0	0	0	0	0	0	0	0	0	0	0	0	0	0	0	0	0	0	6725600	0	0	0	12664000	8715300	0	0	0
DESTIPLSPK	tr|A0A0H5ANC0|A0A0H5ANC0_PIG	A0A0H5ANC0_PIG	tr|A0A0H5ANC0|A0A0H5ANC0_PIG	2	0.0062688	97.635	0	0	0	0	0	0	1919000	7681200	0	14813000	0	0	0	0	0	0	0	0	0	1387700	0	0	0	0	0	0	0	0	0
DETNYGIPQR	sp|P63244|GBLP_HUMAN	GBLP_HUMAN	sp|P63244|GBLP_HUMAN;sp|P63246|RACK1_PIG;tr|E9KL35|E9KL35_HUMAN;tr|A0A286ZLL3|A0A286ZLL3_PIG;tr|D6RAC2|D6RAC2_HUMAN;tr|D6R9Z1|D6R9Z1_HUMAN;tr|D6R9L0|D6R9L0_HUMAN;tr|D6REE5|D6REE5_HUMAN;tr|D6RHH4|D6RHH4_HUMAN;tr|D6RFX4|D6RFX4_HUMAN;tr|B4DVD2|B4DVD2_HUMAN;tr|D6RFZ9|D6RFZ9_HUMAN;tr|D6RBD0|D6RBD0_HUMAN;tr|E9PD14|E9PD14_HUMAN;tr|D6RAU2|D6RAU2_HUMAN;tr|B4E0C3|B4E0C3_HUMAN;tr|B4DWC6|B4DWC6_HUMAN;tr|D6R9…	2	0.011582	88.921	0	0	0	0	0	0	0	0	0	0	0	0	0	0	4862200	0	0	0	2802900	0	0	0	0	10015000	40614000	0	0	0	0
DETVSDCSPHIANIGR	tr|B2R7T8|B2R7T8_HUMAN	B2R7T8_HUMAN	tr|B2R7T8|B2R7T8_HUMAN;tr|A9XFX6|A9XFX6_PIG;tr|B1AK87|B1AK87_HUMAN;tr|A0A286ZU64|A0A286ZU64_PIG;tr|B1AK88|B1AK88_HUMAN;tr|B4DWA6|B4DWA6_HUMAN;tr|D2JYW4|D2JYW4_PIG;sp|P47756|CAPZB_HUMAN;tr|A0A288CG52|A0A288CG52_PIG;sp|A0PFK7|CAPZB_PIG;tr|A0A287AP52|A0A287AP52_PIG;tr|B1AK85|B1AK85_HUMAN;tr|Q7L4N0|Q7L4N0_HUMAN	3	7.3748e-05	88.075	0	0	0	0	0	0	0	0	0	0	0	0	0	0	1483600	0	0	0	777020	0	8883600	0	0	0	15547000	14730000	13591000	2338000	17921000
DETYDLLYQQCDAQPGASGSGVYVR	tr|F1STR4|F1STR4_PIG	F1STR4_PIG	tr|F1STR4|F1STR4_PIG;tr|B3KQQ9|B3KQQ9_HUMAN;sp|O95084|PRS23_HUMAN;tr|B7ZB43|B7ZB43_HUMAN;tr|B4E201|B4E201_HUMAN	3	0.032812	18.403	0	0	0	0	0	0	0	0	0	0	0	0	0	0	0	0	0	0	0	0	4880700	0	0	0	0	0	0	0	0
DEVLYVFPSDFCR	tr|A0A024RDG6|A0A024RDG6_HUMAN	A0A024RDG6_HUMAN	tr|A0A024RDG6|A0A024RDG6_HUMAN;sp|Q14108|SCRB2_HUMAN;tr|F1RYT3|F1RYT3_PIG	2	3.5192e-06	108.67	0	0	0	0	0	0	0	0	0	0	0	0	0	0	1039100	2357300	6207800	0	0	2512200	5768400	4806700	1590200	0	8375800	4894600	4152000	1351900	5133000
DEVQEVVYFSAADHEPESK	tr|B8ZZP4|B8ZZP4_HUMAN	B8ZZP4_HUMAN	tr|B8ZZP4|B8ZZP4_HUMAN;tr|C9J7U9|C9J7U9_HUMAN;tr|B4DE46|B4DE46_HUMAN;tr|C9K052|C9K052_HUMAN;tr|A0A090N7T9|A0A090N7T9_HUMAN;sp|Q12765|SCRN1_HUMAN	3	0.00032335	52.045	0	0	0	0	0	0	0	0	0	0	0	0	0	0	0	1869700	3514800	0	0	1906500	6508900	4485700	0	0	6925300	3987400	3399600	0	6271200
DEVQNAVQR	tr|D9ZGF2|D9ZGF2_HUMAN	D9ZGF2_HUMAN	tr|B7ZW00|B7ZW00_HUMAN;tr|B4E0A4|B4E0A4_HUMAN;tr|D9ZGF2|D9ZGF2_HUMAN;sp|P12111|CO6A3_HUMAN;tr|Q63HQ4|Q63HQ4_HUMAN	2	1.4579e-06	166.78	0	0	0	0	0	0	0	0	0	0	0	0	0	0	44793000	82955000	103660000	0	12124000	72197000	230130000	130160000	68749000	41456000	187590000	157960000	138280000	18033000	172910000
DEVQNAVR	tr|I3LUR7|I3LUR7_PIG	I3LUR7_PIG	tr|A0A286ZPQ1|A0A286ZPQ1_PIG;tr|A0A287B163|A0A287B163_PIG;tr|A0A286ZMC0|A0A286ZMC0_PIG;tr|A0A286ZLV2|A0A286ZLV2_PIG;tr|A0A287BPF4|A0A287BPF4_PIG;tr|A0A286ZVG7|A0A286ZVG7_PIG;tr|A0A287BLM4|A0A287BLM4_PIG;tr|A0A287BL81|A0A287BL81_PIG;tr|I3LUR7|I3LUR7_PIG	2	0.0050313	121.52	0	0	0	0	21290000	8414000	9585000	55131000	5508900	67179000	0	7600100	0	8111800	0	0	0	0	0	0	0	0	0	0	9666700	9695300	0	0	0
DEWLRPEDLPIK	tr|Q0VGA5|Q0VGA5_HUMAN	Q0VGA5_HUMAN	tr|Q0VGA5|Q0VGA5_HUMAN;tr|Q53HA4|Q53HA4_HUMAN;sp|P49591|SYSC_HUMAN;tr|Q5T5C7|Q5T5C7_HUMAN;tr|F1S5Z3|F1S5Z3_PIG	2;3	0.014046	89.548	0	0	0	0	0	0	0	0	0	0	0	0	0	0	0	0	0	0	0	0	0	0	0	0	10168000	4792500	2235200	0	0
DFAAEVVHPGDLK	sp|P54577|SYYC_HUMAN	SYYC_HUMAN	sp|P54577|SYYC_HUMAN	2;3	2.6896e-06	113.69	0	0	0	0	0	0	0	0	0	0	0	0	0	0	0	0	0	0	0	0	0	0	0	0	9374600	3385000	0	0	3697600
DFADIPNLR	tr|A0A0H5ANC0|A0A0H5ANC0_PIG	A0A0H5ANC0_PIG	tr|A0A0H5ANC0|A0A0H5ANC0_PIG	2	0.0056107	113.7	0	0	0	0	7419400	2993400	6070700	29344000	0	30225000	0	5072500	0	0	1655300	1767400	6474700	0	0	6442200	13634000	7405300	2286500	0	12214000	9039700	8338400	1877000	9403500
DFAISVTVKPSSAR	tr|A0A287AX97|A0A287AX97_PIG	A0A287AX97_PIG	tr|A0A287AX97|A0A287AX97_PIG;tr|F1SSE8|F1SSE8_PIG;tr|A0A287AFT5|A0A287AFT5_PIG	3	0.023713	47.037	0	0	0	0	0	0	0	0	0	0	0	0	0	0	0	0	0	0	0	0	0	0	0	0	0	0	0	0	0
DFAISVVVKPSSTR	tr|A0A087X0K0|A0A087X0K0_HUMAN	A0A087X0K0_HUMAN	tr|A0A087X0K0|A0A087X0K0_HUMAN;sp|P39059|COFA1_HUMAN;tr|B3KTP7|B3KTP7_HUMAN	2;3	0.00021866	87.498	0	0	0	0	0	0	0	0	0	0	0	0	0	0	0	1342100	1288200	0	0	0	3182700	0	2410000	0	2360700	5647600	2024400	0	0
DFALDVEMK	sp|P98095|FBLN2_HUMAN	FBLN2_HUMAN	sp|P98095|FBLN2_HUMAN;tr|B7Z9B8|B7Z9B8_HUMAN;tr|Q86V58|Q86V58_HUMAN;tr|B7Z6T9|B7Z6T9_HUMAN;tr|Q9Y3V7|Q9Y3V7_HUMAN;tr|A0A287AH02|A0A287AH02_PIG;tr|A0A287B5Q1|A0A287B5Q1_PIG;tr|I3LHL6|I3LHL6_PIG;tr|F1SPG5|F1SPG5_PIG	2	0.015542	81.548	0	0	0	0	0	0	0	0	0	0	0	0	0	0	1923300	0	3047400	0	0	0	0	1610100	0	0	2339100	0	2428700	0	9499800
DFAYGETDPLIR	tr|A0A024R4U3|A0A024R4U3_HUMAN	A0A024R4U3_HUMAN	tr|A0A024R4U3|A0A024R4U3_HUMAN;sp|Q14166|TTL12_HUMAN	2	0.0067837	63.283	0	0	0	0	0	0	0	0	0	0	0	0	0	0	0	0	0	0	0	0	0	0	0	0	0	0	0	0	3513800
DFEIIDNHDYSYTVK	sp|Q14315|FLNC_HUMAN	FLNC_HUMAN	sp|Q14315|FLNC_HUMAN;tr|A0A286ZRX8|A0A286ZRX8_PIG;tr|A0A287A8C2|A0A287A8C2_PIG;tr|F1SMN5|F1SMN5_PIG	3	0.0035938	66.246	0	0	0	0	0	0	0	0	0	0	0	0	0	0	0	1799300	2128800	0	0	0	0	0	0	0	0	0	0	0	0
DFEPSLGPVCPFR	tr|Q6FH10|Q6FH10_HUMAN	Q6FH10_HUMAN	tr|Q6FH10|Q6FH10_HUMAN;sp|P07585|PGS2_HUMAN;tr|F8VXZ8|F8VXZ8_HUMAN;tr|F8VUF6|F8VUF6_HUMAN;tr|F8VWU0|F8VWU0_HUMAN;tr|F8VX58|F8VX58_HUMAN;tr|A0A024RBG6|A0A024RBG6_HUMAN;tr|F8VNV6|F8VNV6_HUMAN;tr|F8VNW0|F8VNW0_HUMAN;tr|F8VU58|F8VU58_HUMAN;tr|F8VSI3|F8VSI3_HUMAN	2	9.8753e-33	179.8	0	0	0	0	0	0	0	0	0	0	0	0	0	0	21451000	48177000	104830000	0	12539000	32500000	121010000	81124000	88861000	22166000	12457000	13360000	4275000	1761300	22434000
DFETIGQNK	sp|Q9NZM1|MYOF_HUMAN	MYOF_HUMAN	sp|Q9NZM1|MYOF_HUMAN;tr|F1SC82|F1SC82_PIG;tr|A0A287BPY3|A0A287BPY3_PIG;tr|A0A287B6F4|A0A287B6F4_PIG	2	0.03831	65.038	0	0	0	0	0	0	0	0	0	0	0	0	0	0	1290800	0	0	0	0	0	0	0	0	0	0	0	0	0	0
DFFLANASR	tr|A0A024R5A3|A0A024R5A3_HUMAN	A0A024R5A3_HUMAN	tr|A0A024R5A3|A0A024R5A3_HUMAN;tr|A0A024R580|A0A024R580_HUMAN;tr|B2RDI5|B2RDI5_HUMAN;sp|P07384|CAN1_HUMAN;tr|B4DWH5|B4DWH5_HUMAN;sp|P35750|CAN1_PIG	2	0.032071	69.825	0	0	0	0	0	0	0	0	0	0	0	0	0	0	0	0	0	0	0	0	2156000	1748800	0	0	0	2682400	1594300	0	0
DFGHIQYVAAYK	sp|P79385|MFGM_PIG	MFGM_PIG	sp|P79385|MFGM_PIG;tr|A0A286ZY29|A0A286ZY29_PIG;tr|A0A287AIU0|A0A287AIU0_PIG	3	0.001219	58.172	0	0	0	0	0	0	0	1778600	0	1637100	0	0	0	0	0	0	0	0	0	0	0	0	0	0	0	0	0	0	0
DFGHVQFVGSYK	sp|O43854|EDIL3_HUMAN	EDIL3_HUMAN	sp|O43854|EDIL3_HUMAN;tr|I3LPA7|I3LPA7_PIG;tr|A0A287BJF6|A0A287BJF6_PIG	3	0.00019182	94.191	0	0	0	0	0	0	0	0	0	0	0	0	0	0	0	748210	0	0	0	0	0	0	0	0	3667200	3486500	2314800	0	4210500
DFHVHCYR	sp|Q93052|LPP_HUMAN	LPP_HUMAN	sp|Q93052|LPP_HUMAN;tr|B7ZLW0|B7ZLW0_HUMAN;tr|A0A087WZF1|A0A087WZF1_HUMAN;tr|B7Z871|B7Z871_HUMAN;tr|A0A287B350|A0A287B350_PIG;tr|B7Z8W0|B7Z8W0_HUMAN;tr|F1SFH7|F1SFH7_PIG	3	0.010871	54.611	0	0	0	0	0	0	0	0	0	0	0	0	0	0	0	0	0	0	0	0	0	0	0	0	5569400	8185200	0	0	5770500
DFLAGGIAAAISK	tr|Q6I9V5|Q6I9V5_HUMAN	Q6I9V5_HUMAN	tr|Q6I9V5|Q6I9V5_HUMAN;tr|A0A287AXS7|A0A287AXS7_PIG;sp|P12236|ADT3_HUMAN;tr|I7HJJ0|I7HJJ0_HUMAN;sp|Q6QRN9|ADT3_PIG;tr|Q59EI9|Q59EI9_HUMAN;tr|A0A287AVQ0|A0A287AVQ0_PIG	2	0.002492	77.062	0	0	0	0	0	0	0	0	0	0	0	0	0	0	2097900	3433000	6017000	0	1260800	4843500	7214600	7134300	1694900	1133300	15255000	9818800	6291200	1928300	14479000
DFLAGGVAAAISK	tr|F2Z565|F2Z565_PIG	F2Z565_PIG	tr|F2Z565|F2Z565_PIG;sp|P05141|ADT2_HUMAN;tr|Q6NVC0|Q6NVC0_HUMAN	2	0.0034888	71.555	0	0	0	0	0	0	0	0	0	0	0	0	0	0	0	0	3026100	0	0	2453400	5193100	3329700	1073500	0	5991700	5010200	0	0	0
DFLAGGVAAAVSK	tr|V9GYG0|V9GYG0_HUMAN	V9GYG0_HUMAN	tr|V9GYG0|V9GYG0_HUMAN;sp|P12235|ADT1_HUMAN;tr|A8K787|A8K787_HUMAN	2	0.014599	48.44	0	0	0	0	0	0	0	0	0	0	0	0	0	0	0	0	0	0	0	0	2232600	0	0	0	0	2245800	0	0	3062000
DFLDGVYAFEYYPSTPGR	sp|O75369|FLNB_HUMAN	FLNB_HUMAN	sp|O75369|FLNB_HUMAN;tr|A0A024R321|A0A024R321_HUMAN;tr|Q68CT4|Q68CT4_HUMAN;tr|E7EN95|E7EN95_HUMAN	2	1.6461e-07	100.19	0	0	0	0	0	0	0	0	0	0	0	0	0	0	0	0	0	0	0	0	4743500	0	0	0	4007800	4283200	0	0	1999400
DFLEAVNK	tr|F1SB53|F1SB53_PIG	F1SB53_PIG	tr|F1SB53|F1SB53_PIG;sp|P35998|PRS7_HUMAN;tr|A0A287BR45|A0A287BR45_PIG;tr|Q75L23|Q75L23_HUMAN	2	0.019665	82.305	0	0	0	0	0	0	0	0	0	0	0	0	0	0	0	0	0	0	0	0	0	0	0	0	3064300	0	0	0	0
DFLLKPELLR	tr|A0A2C9F348|A0A2C9F348_PIG	A0A2C9F348_PIG	tr|A0A2C9F348|A0A2C9F348_PIG;tr|K7GT57|K7GT57_PIG;tr|A0A286ZJT1|A0A286ZJT1_PIG;tr|A0A287BD57|A0A287BD57_PIG;sp|Q13838|DX39B_HUMAN;sp|Q29024|DX39B_PIG;tr|A0A024RCM3|A0A024RCM3_HUMAN;tr|Q5STU3|Q5STU3_HUMAN;tr|A0A287ARR0|A0A287ARR0_PIG;tr|B4DX78|B4DX78_HUMAN;sp|O00148|DX39A_HUMAN;tr|F6WLT2|F6WLT2_HUMAN;tr|F6S4E6|F6S4E6_HUMAN;tr|Q59G92|Q59G92_HUMAN;tr|F6TRA5|F6TRA5_HUMAN;tr|A0A0A0MT12|A0A0A0MT12_HUMA…	3	0.025777	42.21	0	0	0	0	0	0	0	0	0	0	0	0	0	0	0	0	0	0	0	0	0	0	0	0	3968300	2593400	0	0	2908900
DFLLNYPFSTSVK	tr|F1STR4|F1STR4_PIG	F1STR4_PIG	tr|F1STR4|F1STR4_PIG;tr|B3KQQ9|B3KQQ9_HUMAN;sp|O95084|PRS23_HUMAN	2	0.0034006	72.321	0	0	0	0	0	0	0	0	0	0	0	0	0	0	1072600	0	0	0	0	3342500	5488700	0	0	0	8329600	0	0	0	0
DFLLTAR	tr|A0A287AKC5|A0A287AKC5_PIG	A0A287AKC5_PIG	tr|A0A287AKC5|A0A287AKC5_PIG;tr|J3KT73|J3KT73_HUMAN;tr|J3QL01|J3QL01_HUMAN;tr|F2Z568|F2Z568_PIG;tr|A0A024R8P8|A0A024R8P8_HUMAN;sp|P63173|RL38_HUMAN;tr|J3KSP2|J3KSP2_HUMAN	2	0.016862	100.67	0	0	0	0	0	0	0	0	0	0	0	0	0	0	0	0	0	0	0	0	0	0	0	0	0	0	4103000	0	0
DFLQLFAPR	sp|O43294|TGFI1_HUMAN	TGFI1_HUMAN	sp|O43294|TGFI1_HUMAN;tr|A0A024QZE7|A0A024QZE7_HUMAN;tr|A0A287A5A2|A0A287A5A2_PIG;tr|A0A287B6W1|A0A287B6W1_PIG	2	0.0056086	128.61	0	0	0	0	0	0	0	0	0	0	0	0	0	0	0	2185100	3235600	0	0	1669100	4438500	2897200	0	0	4138000	4851800	4261000	1399000	5892800
DFLTPPLLSVR	tr|I3LK24|I3LK24_PIG	I3LK24_PIG	tr|I3LK24|I3LK24_PIG;tr|F1RH60|F1RH60_PIG;sp|O95782|AP2A1_HUMAN;tr|Q8N9K4|Q8N9K4_HUMAN	2	0.015932	52.579	0	0	0	0	0	0	0	0	0	0	0	0	0	0	942740	0	0	0	0	0	0	2051300	0	0	0	0	0	0	2871900
DFMIQGGDFTR	tr|V9HWC6|V9HWC6_HUMAN	V9HWC6_HUMAN	tr|V9HWC6|V9HWC6_HUMAN;sp|P23284|PPIB_HUMAN;tr|A0A286ZW70|A0A286ZW70_PIG;tr|A0A286ZKG9|A0A286ZKG9_PIG	2	0.00086377	99.653	0	0	0	0	0	0	0	0	0	0	0	0	0	0	0	0	0	0	0	0	0	0	0	0	0	2466300	2406900	0	9108300
DFNEECPR	tr|V9HWF0|V9HWF0_HUMAN	V9HWF0_HUMAN	tr|V9HWF0|V9HWF0_HUMAN;tr|I3L9C8|I3L9C8_PIG;sp|Q13418|ILK_HUMAN;tr|A0A0A0MTH3|A0A0A0MTH3_HUMAN;tr|A0A287B6J1|A0A287B6J1_PIG	2	0.036417	66.073	0	0	0	0	0	0	0	0	0	0	0	0	0	0	0	3093200	0	0	0	0	0	0	0	0	0	0	0	0	0
DFNHINVELSLLGK	tr|E7ESE0|E7ESE0_HUMAN	E7ESE0_HUMAN	tr|E7ESE0|E7ESE0_HUMAN;tr|Q53Z07|Q53Z07_HUMAN;tr|I3LP78|I3LP78_PIG;tr|A0A287AW71|A0A287AW71_PIG;sp|P32969|RL9_HUMAN;tr|B4E1M5|B4E1M5_HUMAN;tr|B4DLV8|B4DLV8_HUMAN;tr|D6RAN4|D6RAN4_HUMAN;tr|H0Y9V9|H0Y9V9_HUMAN	3	0.00016447	82.908	0	0	0	0	0	0	0	0	0	0	0	0	0	0	0	0	0	0	0	0	0	0	0	0	0	5422800	0	0	0
DFNMPLTISSLK	sp|Q96HC4|PDLI5_HUMAN	PDLI5_HUMAN	sp|Q96HC4|PDLI5_HUMAN;tr|A0A024RDE8|A0A024RDE8_HUMAN;tr|B7Z8X5|B7Z8X5_HUMAN;tr|A0A287A1G4|A0A287A1G4_PIG;tr|A0A287AN95|A0A287AN95_PIG;tr|F1RWW4|F1RWW4_PIG;tr|A0A287A3D2|A0A287A3D2_PIG;tr|A0A287A7G2|A0A287A7G2_PIG;tr|A0A287BI36|A0A287BI36_PIG	2	0.0020566	58.37	0	0	0	0	0	0	0	0	0	0	0	0	0	0	0	0	0	0	0	0	0	0	0	0	0	0	0	0	4391000
DFNVGDYIQAVLDR	tr|E9PK47|E9PK47_HUMAN	E9PK47_HUMAN	tr|E9PK47|E9PK47_HUMAN;tr|B2R825|B2R825_HUMAN;sp|P06737|PYGL_HUMAN;tr|A0A287BJY7|A0A287BJY7_PIG;tr|F1SFF8|F1SFF8_PIG	2	0.00031612	90.685	0	0	0	0	0	0	0	0	0	0	0	0	0	0	0	0	0	0	0	0	1777600	0	0	0	2462700	2646000	0	0	0
DFNVPLSISR	sp|Q9NR12|PDLI7_HUMAN	PDLI7_HUMAN	sp|Q9NR12|PDLI7_HUMAN;tr|A0A287AZ96|A0A287AZ96_PIG;tr|A0A287BEH6|A0A287BEH6_PIG;tr|D6RF83|D6RF83_HUMAN;tr|H7BYK4|H7BYK4_HUMAN;tr|D6RH06|D6RH06_HUMAN;tr|D6RAN1|D6RAN1_HUMAN;tr|A0A287B9H3|A0A287B9H3_PIG	2	0.0026213	101.64	0	0	0	0	0	0	0	0	0	0	0	0	0	0	1761500	3067300	5870500	0	0	3376500	5679800	7991300	0	0	12979000	8794000	10658000	3577400	22451000
DFPAMVQELHQGGR	sp|P10253|LYAG_HUMAN	LYAG_HUMAN	sp|P10253|LYAG_HUMAN;tr|A0A024R8Q1|A0A024R8Q1_HUMAN;tr|B7Z5V6|B7Z5V6_HUMAN	3	0.019521	42.317	0	0	0	0	0	0	0	0	0	0	0	0	0	0	0	0	0	0	0	0	0	0	0	0	0	0	0	0	0
DFPDVISGAYIIEVIPDTPAEAGGLK	sp|Q92743|HTRA1_HUMAN	HTRA1_HUMAN	sp|Q92743|HTRA1_HUMAN;tr|Q05DJ8|Q05DJ8_HUMAN;tr|B3KRN4|B3KRN4_HUMAN;tr|H0Y7G9|H0Y7G9_HUMAN;tr|F1SEH4|F1SEH4_PIG;tr|A8K224|A8K224_HUMAN	2	4.0642e-05	53.169	0	0	0	0	0	0	0	0	0	0	0	0	0	0	0	0	0	0	0	0	4567100	0	0	0	0	0	0	0	0
DFPLNDLLSATELDK	sp|Q14204|DYHC1_HUMAN	DYHC1_HUMAN	sp|Q14204|DYHC1_HUMAN	2	1.4127e-05	101.39	0	0	0	0	0	0	0	0	0	0	0	0	0	0	0	1944400	2021000	0	0	2849800	5172600	2978600	0	0	3973200	3484200	2682500	0	3958800
DFSALESQLQDTQELLQEENR	sp|P35579|MYH9_HUMAN	MYH9_HUMAN	sp|P35579|MYH9_HUMAN;tr|A0A024R1N1|A0A024R1N1_HUMAN;tr|Q86XU5|Q86XU5_HUMAN	2;3	0	415.16	0	0	0	0	0	0	0	0	0	0	0	0	0	0	0	29190000	49187000	0	9703000	36684000	101340000	53114000	39620000	15371000	97976000	66192000	51582000	9103500	81263000
DFSAPLTISR	sp|P50479|PDLI4_HUMAN	PDLI4_HUMAN	sp|P50479|PDLI4_HUMAN	2	0.01558	76.827	0	0	0	0	0	0	0	0	0	0	0	0	0	0	0	0	0	0	0	0	0	0	0	0	5929400	0	0	0	7444100
DFTATDLSEFAAK	tr|B3KNP8|B3KNP8_HUMAN	B3KNP8_HUMAN	tr|B3KNP8|B3KNP8_HUMAN;tr|B2RB23|B2RB23_HUMAN;sp|P42765|THIM_HUMAN	2	0.00024236	97.456	0	0	0	0	0	0	0	0	0	0	0	0	0	0	0	0	0	0	0	1591300	0	0	0	0	2009300	0	0	0	0
DFTPVCTTELGR	tr|V9HWC7|V9HWC7_HUMAN	V9HWC7_HUMAN	tr|V9HWC7|V9HWC7_HUMAN;sp|P30041|PRDX6_HUMAN;sp|Q9TSX9|PRDX6_PIG	2	0.000109	107.24	0	0	0	0	0	0	0	0	0	0	0	0	0	0	0	4680400	7598900	0	1198700	4497900	10709000	9370800	1536700	0	17214000	12168000	7794000	2710200	16767000
DFTSEQIDEILQNHTEIVFAR	tr|A0A0A0MT26|A0A0A0MT26_HUMAN	A0A0A0MT26_HUMAN	tr|A0A0A0MT26|A0A0A0MT26_HUMAN;tr|A0A286ZRK2|A0A286ZRK2_PIG;tr|B7Z9V4|B7Z9V4_HUMAN;tr|D2WKD7|D2WKD7_PIG;sp|P13637|AT1A3_HUMAN;tr|Q53ES0|Q53ES0_HUMAN;tr|M0R116|M0R116_HUMAN;tr|B7Z3F8|B7Z3F8_HUMAN;tr|B7Z1Q9|B7Z1Q9_HUMAN;tr|B3KSY7|B3KSY7_HUMAN;tr|B3KNQ8|B3KNQ8_HUMAN	3	1.4873e-06	77.39	0	0	0	0	0	0	0	0	0	0	0	0	0	0	0	0	0	0	0	0	0	0	0	0	0	0	0	0	0
DFTSLENTVEER	tr|Q8TB01|Q8TB01_HUMAN	Q8TB01_HUMAN	tr|Q8TB01|Q8TB01_HUMAN;tr|Q6NWZ1|Q6NWZ1_HUMAN;tr|A0A024RBH2|A0A024RBH2_HUMAN;sp|Q07065|CKAP4_HUMAN;tr|B3KVX6|B3KVX6_HUMAN;tr|F1SPP8|F1SPP8_PIG	2	1.8015e-19	163.64	0	0	0	0	0	0	0	0	0	0	0	0	0	0	0	4958100	6223600	0	0	2690900	5620100	4287700	4597100	3032100	4344100	4533900	0	626580	7711900
DFVMNLVNSLDIGNDNIR	tr|D9ZGF2|D9ZGF2_HUMAN	D9ZGF2_HUMAN	tr|D9ZGF2|D9ZGF2_HUMAN;sp|P12111|CO6A3_HUMAN;tr|Q63HQ4|Q63HQ4_HUMAN	2;3	1.1504e-48	159.5	0	0	0	0	0	0	0	0	0	0	0	0	0	0	0	0	27405000	0	0	1918400	4555800	0	1768800	0	52481000	21160000	0	0	13777000
DFVMNLVNSLDVGGDNIR	tr|I3LUR7|I3LUR7_PIG	I3LUR7_PIG	tr|A0A286ZPQ1|A0A286ZPQ1_PIG;tr|A0A287B163|A0A287B163_PIG;tr|A0A286ZMC0|A0A286ZMC0_PIG;tr|A0A286ZLV2|A0A286ZLV2_PIG;tr|A0A287BPF4|A0A287BPF4_PIG;tr|A0A286ZVG7|A0A286ZVG7_PIG;tr|I3LUR7|I3LUR7_PIG	2;3	7.6238e-28	125.53	0	0	0	0	0	0	2599800	16274000	0	9224700	3905700	0	0	0	0	0	0	0	0	0	0	0	0	0	0	0	0	0	0
DFVNYLVR	sp|Q08211|DHX9_HUMAN	DHX9_HUMAN	sp|Q08211|DHX9_HUMAN;tr|K7GND3|K7GND3_PIG;tr|Q58F26|Q58F26_HUMAN;tr|Q6PJK6|Q6PJK6_HUMAN	2	0.031757	70.268	0	0	0	0	0	0	0	0	0	0	0	0	0	0	0	0	0	0	0	0	0	0	0	0	0	1495300	1350800	0	0
DFYVVEPLAFEGTPEQK	tr|Q9BVJ8|Q9BVJ8_HUMAN	Q9BVJ8_HUMAN	tr|Q9BVJ8|Q9BVJ8_HUMAN;tr|B4DVA7|B4DVA7_HUMAN;tr|Q6PJ76|Q6PJ76_HUMAN;tr|B4DVL8|B4DVL8_HUMAN	2	0.03984	36.847	0	0	0	0	0	0	0	0	0	0	0	0	0	0	0	0	0	0	0	0	0	0	0	0	0	0	1957900	0	0
DGANGIPGPIGPPGPR	tr|A0A286ZWS8|A0A286ZWS8_PIG	A0A286ZWS8_PIG	tr|A0A286ZWS8|A0A286ZWS8_PIG;tr|A0A287A2Q7|A0A287A2Q7_PIG;tr|I3LSV6|I3LSV6_PIG	2	0.00016683	93.258	0	0	0	0	0	0	0	0	0	0	0	0	0	0	0	0	0	0	0	0	0	0	0	0	0	0	0	0	0
DGAPFCPECYFER	sp|O43294|TGFI1_HUMAN	TGFI1_HUMAN	sp|O43294|TGFI1_HUMAN;tr|A0A024QZE7|A0A024QZE7_HUMAN;tr|A0A287A5A2|A0A287A5A2_PIG;tr|A0A287B6W1|A0A287B6W1_PIG	2	0.0032264	73.781	0	0	0	0	0	0	0	0	0	0	0	0	0	0	0	0	0	0	0	0	3930100	0	0	0	0	0	4069100	0	5244600
DGAPGRPGSPGSPGLPGQIGR	tr|I3LNH0|I3LNH0_PIG	I3LNH0_PIG	tr|I3LNH0|I3LNH0_PIG;tr|I3LHV9|I3LHV9_PIG;tr|F1SV99|F1SV99_PIG;tr|A0A286ZHY0|A0A286ZHY0_PIG	3	9.0888e-05	65.784	0	0	0	0	0	0	0	0	0	0	0	0	0	0	0	0	0	0	0	0	0	0	0	0	0	0	0	0	0
DGASGHPGPIGPPGPR	tr|F1RYI8|F1RYI8_PIG	F1RYI8_PIG	tr|F1RYI8|F1RYI8_PIG;tr|A0A286ZQ85|A0A286ZQ85_PIG;CON__P04258	2;3	5.5757e-51	169.3	0	0	0	0	0	0	0	0	0	0	0	0	0	0	0	0	0	0	0	0	0	0	0	0	0	0	0	0	0
DGEAGAQGPPGPAGPAGER	tr|A0A287A1S6|A0A287A1S6_PIG	A0A287A1S6_PIG	sp|P02452|CO1A1_HUMAN;tr|Q6LAN8|Q6LAN8_HUMAN;tr|H9C5C5|H9C5C5_HUMAN;tr|A0A287A1S6|A0A287A1S6_PIG;tr|A0A287BLD2|A0A287BLD2_PIG	2;3	0	271.56	0	0	0	0	57331000	20863000	56355000	287970000	9461800	326210000	9863400	21080000	0	15901000	76001000	561510000	940600000	0	112720000	624370000	1875200000	842350000	416530000	153620000	1046400000	1003000000	916400000	199840000	1457500000
DGEDQTQDTELVETRPAGDGTFQK	sp|P16189|1A31_HUMAN	1A31_HUMAN	sp|P16189|1A31_HUMAN;tr|M1JNG6|M1JNG6_HUMAN;tr|F6IR38|F6IR38_HUMAN;tr|F6IR37|F6IR37_HUMAN;tr|F6IR36|F6IR36_HUMAN;tr|F6IR34|F6IR34_HUMAN;tr|G9FTJ9|G9FTJ9_HUMAN;tr|Q2MJJ6|Q2MJJ6_HUMAN;tr|U5YJR6|U5YJR6_HUMAN;tr|Q861E7|Q861E7_HUMAN;tr|A0A090KI70|A0A090KI70_HUMAN;tr|F6IR44|F6IR44_HUMAN;tr|F6IR43|F6IR43_HUMAN;tr|A4URF1|A4URF1_HUMAN;tr|I6RB65|I6RB65_HUMAN;tr|F6IR52|F6IR52_HUMAN;tr|A7Y1U3|A7Y1U3_HUMAN;tr…	3	6.7778e-40	104.63	0	0	0	0	0	0	0	0	0	0	0	0	0	0	0	4901700	18411000	0	0	0	0	0	0	0	0	0	0	0	0
DGEDQTQDTELVETRPAGDR	tr|B2DFX1|B2DFX1_HUMAN	B2DFX1_HUMAN	tr|B2DFX1|B2DFX1_HUMAN;tr|Q6J4L1|Q6J4L1_HUMAN;tr|I0DFJ4|I0DFJ4_HUMAN;tr|I7HFK0|I7HFK0_HUMAN;tr|S4VE60|S4VE60_HUMAN;tr|R4ZGR7|R4ZGR7_HUMAN;tr|B2NJ19|B2NJ19_HUMAN;tr|Q4JLV9|Q4JLV9_HUMAN;tr|A6Q0R2|A6Q0R2_HUMAN;tr|E3VSS8|E3VSS8_HUMAN;tr|C6H0P4|C6H0P4_HUMAN;tr|B5ARH3|B5ARH3_HUMAN;tr|A4FSH4|A4FSH4_HUMAN;tr|C6K6I4|C6K6I4_HUMAN;tr|B2MW44|B2MW44_HUMAN;tr|B2NIX7|B2NIX7_HUMAN;tr|R4ZGR0|R4ZGR0_HUMAN;tr|F4YTE…	3	2.4775e-21	111.06	0	0	0	0	0	0	0	0	0	0	0	0	0	0	0	0	0	0	0	0	0	0	0	0	9569600	5872700	5721500	0	8406800
DGEEAGAYDGPR	tr|B3KQT9|B3KQT9_HUMAN	B3KQT9_HUMAN	tr|B3KQT9|B3KQT9_HUMAN;tr|V9HVY3|V9HVY3_HUMAN;sp|P30101|PDIA3_HUMAN;tr|B3KQT2|B3KQT2_HUMAN;tr|B4DJ98|B4DJ98_HUMAN	2	2.55e-08	125.75	0	0	0	0	0	0	0	0	0	0	0	0	0	0	0	5706400	7978900	0	0	0	19360000	10618000	2570400	1430200	20221000	17298000	8838600	5947200	32229000
DGETGAAGPPGPAGPAGER	tr|A0A286ZWS8|A0A286ZWS8_PIG	A0A286ZWS8_PIG	tr|A0A286ZWS8|A0A286ZWS8_PIG;tr|A0A287A2Q7|A0A287A2Q7_PIG	2	4.3665e-62	169.04	0	0	0	0	0	0	0	0	0	0	0	0	0	0	0	0	0	0	0	0	0	0	0	0	0	0	0	0	0
DGETLEELMK	tr|B4DPW9|B4DPW9_HUMAN	B4DPW9_HUMAN	tr|B4DPW9|B4DPW9_HUMAN;sp|P13797|PLST_HUMAN;tr|Q53GY0|Q53GY0_HUMAN;tr|A0A0A0MSQ0|A0A0A0MSQ0_HUMAN;tr|F8W8D8|F8W8D8_HUMAN;tr|K7GQS5|K7GQS5_PIG;tr|F1RWT2|F1RWT2_PIG;tr|Q96HI1|Q96HI1_HUMAN	2	0.0084718	90.709	0	0	0	0	0	0	0	0	0	0	0	0	0	0	0	0	3294800	0	0	0	3237900	3077000	0	0	5635700	4790300	2931900	0	0
DGEVGPSGPVGPPGLAGER	sp|P05997|CO5A2_HUMAN	CO5A2_HUMAN	sp|P05997|CO5A2_HUMAN;tr|A0A087WYX9|A0A087WYX9_HUMAN;tr|Q5PR22|Q5PR22_HUMAN;tr|D3DPH5|D3DPH5_HUMAN;tr|A0A287BPM1|A0A287BPM1_PIG;tr|F1RXW0|F1RXW0_PIG;tr|A0A287BF88|A0A287BF88_PIG	2	2.2365e-135	246.86	0	0	0	0	0	0	0	0	0	0	0	0	0	0	0	0	0	0	0	0	0	0	0	0	0	0	0	0	0
DGFIDKEDLHDMLASLGK	sp|P19105|ML12A_HUMAN	ML12A_HUMAN	sp|P19105|ML12A_HUMAN;tr|F2Z5V6|F2Z5V6_PIG;tr|F1SM78|F1SM78_PIG;sp|O14950|ML12B_HUMAN;tr|J3QRS3|J3QRS3_HUMAN;tr|A0A287A0J0|A0A287A0J0_PIG;tr|Q2F834|Q2F834_HUMAN;tr|J3KTJ1|J3KTJ1_HUMAN;tr|Q6IBG1|Q6IBG1_HUMAN;sp|P29269|MYL9_PIG;sp|P24844|MYL9_HUMAN;tr|Q71U02|Q71U02_HUMAN	3;4	6.5863e-31	129.15	0	0	0	0	0	0	0	0	0	0	0	0	0	0	0	3992000	6816700	0	0	3640000	9048500	4971000	2470300	0	19102000	12673000	6227200	1070800	9860900
DGGAWGTEQR	sp|P09382|LEG1_HUMAN	LEG1_HUMAN	sp|P09382|LEG1_HUMAN	2	0.00058429	142.92	0	0	0	0	0	0	0	0	0	0	0	0	0	0	0	10627000	14157000	0	0	30497000	79333000	33488000	0	0	82251000	68325000	60063000	13898000	69932000
DGHFTLFAPTNEAFEK	tr|A0A024RDS2|A0A024RDS2_HUMAN	A0A024RDS2_HUMAN	tr|A0A024RDS2|A0A024RDS2_HUMAN;sp|Q15063|POSTN_HUMAN;tr|F1RS37|F1RS37_PIG;CON__Q2KJC7;tr|A0A287B1R3|A0A287B1R3_PIG;tr|C0IMJ3|C0IMJ3_HUMAN	2;3	3.4043e-51	182.1	0	0	0	0	0	0	0	0	0	0	0	0	0	0	10419000	118370000	119560000	0	28341000	67327000	204490000	84552000	78336000	48813000	134730000	237130000	120590000	77652000	370680000
DGHNLISLLEVLSGDSLPR	sp|Q15149|PLEC_HUMAN	PLEC_HUMAN	sp|Q15149|PLEC_HUMAN;tr|A0A287B2H9|A0A287B2H9_PIG;tr|A0A287B0Y8|A0A287B0Y8_PIG;tr|A0A287B9H1|A0A287B9H1_PIG;tr|A0A287BSB3|A0A287BSB3_PIG;tr|A0A287AA88|A0A287AA88_PIG;tr|A0A287BN04|A0A287BN04_PIG;tr|A0A287B217|A0A287B217_PIG;tr|A0A287A8C7|A0A287A8C7_PIG;tr|A0A287AYV2|A0A287AYV2_PIG;tr|E9PMV1|E9PMV1_HUMAN;tr|E9PKG0|E9PKG0_HUMAN;tr|E9PIA2|E9PIA2_HUMAN	3	0.0032083	44.382	0	0	0	0	0	0	0	0	0	0	0	0	0	0	0	0	0	0	0	0	0	0	0	0	0	0	0	0	0
DGIGDACDDDDDNDKIPDDR	sp|P07996|TSP1_HUMAN	TSP1_HUMAN	sp|P07996|TSP1_HUMAN;tr|F1SS26|F1SS26_PIG;CON__Q28194	3	3.5027e-05	73.21	0	0	0	0	0	0	0	0	0	0	0	0	0	0	0	0	0	0	0	0	40713000	14086000	0	0	0	0	0	0	0
DGIGDACDPDADGDGVLNEQDNCPLVR	tr|F1S902|F1S902_PIG	F1S902_PIG	tr|F1S902|F1S902_PIG	2;3	3.1598e-34	102.16	0	0	0	0	2110400	0	0	21703000	0	11384000	0	0	0	0	0	0	0	0	0	0	3681800	0	0	0	0	0	0	0	0
DGIGDACDPDADGDGVPNEK	tr|G3XAP6|G3XAP6_HUMAN	G3XAP6_HUMAN	tr|G3XAP6|G3XAP6_HUMAN;sp|P49747|COMP_HUMAN;tr|A8K3I0|A8K3I0_HUMAN;tr|Q53FR6|Q53FR6_HUMAN;tr|B4DN75|B4DN75_HUMAN;tr|B4DN90|B4DN90_HUMAN	2	2.2956e-09	88.075	0	0	0	0	0	0	0	0	0	0	0	0	0	0	0	0	0	0	0	4055300	7520500	0	0	0	0	0	0	0	0
DGIILCEFINK	tr|V9HWA5|V9HWA5_HUMAN	V9HWA5_HUMAN	tr|V9HWA5|V9HWA5_HUMAN;sp|P51911|CNN1_HUMAN;tr|Q53FP8|Q53FP8_HUMAN;sp|Q08092|CNN1_PIG;tr|A0A2C9F3A8|A0A2C9F3A8_PIG;tr|B7Z7E1|B7Z7E1_HUMAN;tr|A0A286ZVW9|A0A286ZVW9_PIG;tr|A0A287A4S3|A0A287A4S3_PIG;tr|K7ENC5|K7ENC5_HUMAN	2	0.00037418	102.61	0	0	0	0	0	0	0	0	0	0	0	0	0	0	0	2797100	8947500	0	1569000	4028800	0	9263600	0	0	0	0	20154000	4650300	41568000
DGIILCELINK	sp|Q15417|CNN3_HUMAN	CNN3_HUMAN	sp|Q15417|CNN3_HUMAN;tr|F1S543|F1S543_PIG	2	6.5906e-05	119.75	0	0	0	0	0	0	0	0	0	0	0	0	0	0	6638500	21963000	36982000	0	4718800	21196000	49247000	31571000	0	8030200	75808000	64086000	47927000	11005000	68330000
DGLAFNALIHR	sp|O43707|ACTN4_HUMAN	ACTN4_HUMAN	sp|O43707|ACTN4_HUMAN;tr|F1RI39|F1RI39_PIG;tr|A0A287AA30|A0A287AA30_PIG;tr|A0A287A4Q7|A0A287A4Q7_PIG;tr|A0A287BAZ5|A0A287BAZ5_PIG;tr|A0A287BQV2|A0A287BQV2_PIG;tr|B4E337|B4E337_HUMAN;tr|B4DSX0|B4DSX0_HUMAN;tr|M0QZQ3|M0QZQ3_HUMAN;tr|Q71S06|Q71S06_HUMAN;sp|Q9H254|SPTN4_HUMAN;tr|A0A024R0N6|A0A024R0N6_HUMAN;tr|C9JY79|C9JY79_HUMAN	2;3	8.7816e-05	118.5	0	0	0	0	0	0	0	0	0	0	0	0	0	0	2974300	8931800	8858800	0	1980500	9000000	0	12261000	0	0	38994000	42529000	17444000	0	69350000
DGLALPSAELK	tr|D9ZGF2|D9ZGF2_HUMAN	D9ZGF2_HUMAN	tr|D9ZGF2|D9ZGF2_HUMAN;sp|P12111|CO6A3_HUMAN	2	0.023536	47.187	0	0	0	0	0	0	0	0	0	0	0	0	0	0	0	0	0	0	0	0	0	0	0	0	3093200	2786500	0	0	0
DGLGFCALIHR	sp|P12814|ACTN1_HUMAN	ACTN1_HUMAN	sp|P12814|ACTN1_HUMAN;tr|A0A024R694|A0A024R694_HUMAN;tr|Q86TX4|Q86TX4_HUMAN;tr|G3V2N5|G3V2N5_HUMAN;tr|B4DRP5|B4DRP5_HUMAN;tr|G3V2W4|G3V2W4_HUMAN;tr|G3V2X9|G3V2X9_HUMAN;tr|H9KV75|H9KV75_HUMAN;tr|B7Z565|B7Z565_HUMAN	2;3	0.00037001	104.17	0	0	0	0	0	0	0	0	0	0	0	0	0	0	1721900	13999000	20854000	0	1323400	13817000	21917000	19883000	4359300	1421500	45200000	35893000	28092000	6336000	39928000
DGLLAHAFAPGTGVGGDSHFDDDELWTLGEGQVVR	tr|A0A024R6R4|A0A024R6R4_HUMAN	A0A024R6R4_HUMAN	tr|A0A024R6R4|A0A024R6R4_HUMAN;sp|P08253|MMP2_HUMAN;tr|H3BR66|H3BR66_HUMAN	3;4	0.0042079	21.479	0	0	0	0	0	0	0	0	0	0	0	0	0	0	0	0	0	0	0	0	0	0	0	0	29762000	0	0	0	0
DGLNGLPGPIGPPGPR	tr|A0A287A1S6|A0A287A1S6_PIG	A0A287A1S6_PIG	sp|P02452|CO1A1_HUMAN;tr|B7Z4S2|B7Z4S2_HUMAN;tr|A0A287A1S6|A0A287A1S6_PIG;tr|A0A287BLD2|A0A287BLD2_PIG	2	2.9278e-51	177.44	0	0	0	0	0	0	0	0	0	0	0	0	0	0	0	0	0	0	0	0	0	0	0	0	0	0	0	0	0
DGLTLPSEQCSALPR	tr|A0A286ZQT4|A0A286ZQT4_PIG	A0A286ZQT4_PIG	tr|A0A286ZQT4|A0A286ZQT4_PIG;tr|A0A287AB44|A0A287AB44_PIG	2	8.3525e-10	109.6	0	0	0	0	0	0	0	0	0	0	0	0	0	0	0	2328200	3918500	0	0	0	7229200	3572000	0	0	7303800	6161800	2868900	0	5015200
DGNASGTTLLEALDCILPPTRPTDK	tr|A0A288CG57|A0A288CG57_PIG	A0A288CG57_PIG	tr|A0A288CG57|A0A288CG57_PIG;tr|Q53G85|Q53G85_HUMAN;tr|A0A287A391|A0A287A391_PIG;sp|P68104|EF1A1_HUMAN;tr|Q53HQ7|Q53HQ7_HUMAN;tr|Q6IPT9|Q6IPT9_HUMAN;tr|Q6IPN6|Q6IPN6_HUMAN;tr|Q53HR5|Q53HR5_HUMAN;tr|Q53HM9|Q53HM9_HUMAN;tr|Q6IPS9|Q6IPS9_HUMAN;tr|Q0PY11|Q0PY11_PIG;tr|A0A286ZUI3|A0A286ZUI3_PIG;tr|A8K9C4|A8K9C4_HUMAN;sp|Q5VTE0|EF1A3_HUMAN;tr|Q53GE9|Q53GE9_HUMAN;tr|A0A287AJQ9|A0A287AJQ9_PIG;tr|A0A287AN…	3	6.1194e-51	124.45	0	0	0	0	0	0	0	0	0	0	0	0	0	0	0	19653000	36303000	0	4744200	32398000	58629000	30822000	5390200	2649800	33645000	26793000	15363000	0	23901000
DGNASGTTLLEALDCILPPTRPTDKPLR	tr|A0A288CG57|A0A288CG57_PIG	A0A288CG57_PIG	tr|A0A288CG57|A0A288CG57_PIG;tr|Q53G85|Q53G85_HUMAN;tr|A0A287A391|A0A287A391_PIG;sp|P68104|EF1A1_HUMAN;tr|Q53HQ7|Q53HQ7_HUMAN;tr|Q6IPT9|Q6IPT9_HUMAN;tr|Q6IPN6|Q6IPN6_HUMAN;tr|Q53HR5|Q53HR5_HUMAN;tr|Q53HM9|Q53HM9_HUMAN;tr|Q6IPS9|Q6IPS9_HUMAN;tr|Q0PY11|Q0PY11_PIG;tr|A0A286ZUI3|A0A286ZUI3_PIG;tr|A8K9C4|A8K9C4_HUMAN;sp|Q5VTE0|EF1A3_HUMAN;tr|Q53GE9|Q53GE9_HUMAN;tr|A0A287AJQ9|A0A287AJQ9_PIG;tr|A0A287AN…	3;4	1.1502e-109	155.46	0	0	0	0	0	0	0	0	0	0	0	0	0	0	0	65323000	95607000	0	11355000	64964000	126710000	86545000	14464000	3304000	265220000	201970000	120620000	22544000	172440000
DGNGYISAAELR	tr|F2Z5G3|F2Z5G3_PIG	F2Z5G3_PIG	tr|F2Z5G3|F2Z5G3_PIG;tr|Q9BRL5|Q9BRL5_HUMAN;tr|H0Y7A7|H0Y7A7_HUMAN;tr|A0A287BCG9|A0A287BCG9_PIG;sp|P62158|CALM_HUMAN;tr|B2RDW0|B2RDW0_HUMAN;tr|B4DJ51|B4DJ51_HUMAN;tr|E7EMB3|E7EMB3_HUMAN;tr|E7ETZ0|E7ETZ0_HUMAN;tr|Q96HY3|Q96HY3_HUMAN;tr|G3V361|G3V361_HUMAN	2	0.0067837	63.283	0	0	0	0	0	0	0	0	0	0	0	0	0	0	0	0	0	0	0	0	0	0	0	0	0	0	0	0	0
DGNPGNDGPPGR	tr|A0A087WTA8|A0A087WTA8_HUMAN	A0A087WTA8_HUMAN	tr|A0A087WTA8|A0A087WTA8_HUMAN;sp|P08123|CO1A2_HUMAN	2	0.0060344	81.771	0	0	0	0	0	0	0	0	0	0	0	0	0	0	0	0	0	0	0	0	0	0	0	0	0	0	0	0	0
DGNPGSDGLPGR	sp|P02461|CO3A1_HUMAN	CO3A1_HUMAN	sp|P02461|CO3A1_HUMAN;tr|F1RYI8|F1RYI8_PIG;tr|A0A286ZQ85|A0A286ZQ85_PIG;CON__P04258	2	1.3798e-45	229.82	0	0	0	0	0	0	0	0	0	0	0	0	0	0	4072500	6445900	10730000	0	1358900	6483000	0	6419000	1671900	0	0	10353000	0	1263500	0
DGNPGSDGLPGRDGAPGSK	tr|F1RYI8|F1RYI8_PIG	F1RYI8_PIG	tr|F1RYI8|F1RYI8_PIG;tr|A0A286ZQ85|A0A286ZQ85_PIG	3	0.004913	47.752	0	0	0	0	0	0	0	0	0	0	0	0	0	0	0	0	0	0	0	0	0	0	0	0	0	0	0	0	0
DGNPGSDGLPGRDGSPGGK	sp|P02461|CO3A1_HUMAN	CO3A1_HUMAN	sp|P02461|CO3A1_HUMAN	3	0.00098941	72.184	0	0	0	0	0	0	0	0	0	0	0	0	0	0	0	0	0	0	0	0	0	0	0	0	0	0	0	0	0
DGNPGSDGPPGR	tr|I3L781|I3L781_PIG	I3L781_PIG	tr|I3L781|I3L781_PIG;tr|F1SFA7|F1SFA7_PIG	2	0.0054607	58.699	0	0	0	0	0	0	0	0	0	0	0	0	0	0	0	0	0	0	0	0	0	0	0	0	0	0	0	0	0
DGPPGPAGNTGAPGSPGVSGPK	sp|P02461|CO3A1_HUMAN	CO3A1_HUMAN	sp|P02461|CO3A1_HUMAN	2;3	5.9248e-211	262.83	0	0	0	0	0	0	0	0	0	0	0	0	0	0	0	0	0	0	0	0	0	0	0	0	0	0	0	0	0
DGPPGPPGSSGAPGSPGVSGPK	tr|F1RYI8|F1RYI8_PIG	F1RYI8_PIG	tr|F1RYI8|F1RYI8_PIG;tr|A0A286ZQ85|A0A286ZQ85_PIG	2	3.1699e-210	262.24	0	0	0	0	0	0	0	0	0	0	0	0	0	0	0	0	0	0	0	0	0	0	0	0	0	0	0	0	0
DGQAMLWDLNEGK	sp|P63244|GBLP_HUMAN	GBLP_HUMAN	sp|P63244|GBLP_HUMAN;sp|P63246|RACK1_PIG;tr|E9KL35|E9KL35_HUMAN;tr|A0A286ZLL3|A0A286ZLL3_PIG;tr|J3KPE3|J3KPE3_HUMAN;tr|H0Y8W2|H0Y8W2_HUMAN;tr|H0YAF8|H0YAF8_HUMAN;tr|H0YAM7|H0YAM7_HUMAN;tr|D6RAC2|D6RAC2_HUMAN;tr|D6R9Z1|D6R9Z1_HUMAN;tr|D6R9L0|D6R9L0_HUMAN;tr|D6REE5|D6REE5_HUMAN;tr|D6RFX4|D6RFX4_HUMAN;tr|H0Y8R5|H0Y8R5_HUMAN	2	0.031707	63.537	0	0	0	0	0	0	0	0	0	0	0	0	0	0	0	0	0	0	0	0	0	0	0	0	0	0	0	0	0
DGQEGPIGPPGPQGEQGVEGAPAAPVPQVAFSAALSLPR	sp|Q9Y6C2|EMIL1_HUMAN	EMIL1_HUMAN	sp|Q9Y6C2|EMIL1_HUMAN;tr|A0A0A0MT20|A0A0A0MT20_HUMAN	3	1.1975e-13	44.319	0	0	0	0	0	0	0	0	0	0	0	0	0	0	0	0	0	0	0	0	0	0	0	0	0	0	0	0	0
DGQGDACDPDDDNDGVPDDRDNCR	sp|P35442|TSP2_HUMAN	TSP2_HUMAN	sp|P35442|TSP2_HUMAN;tr|Q6MZL6|Q6MZL6_HUMAN	3	6.0956e-07	70.453	0	0	0	0	0	0	0	0	0	0	0	0	0	0	0	0	0	0	0	0	0	0	0	0	0	0	0	0	9917100
DGQVINETSQHHDDLE	tr|V9HWE1|V9HWE1_HUMAN	V9HWE1_HUMAN	sp|P02543|VIME_PIG;tr|V9HWE1|V9HWE1_HUMAN;sp|P08670|VIME_HUMAN;tr|Q53HU8|Q53HU8_HUMAN	2;3	4.6558e-51	192.3	0	0	0	0	0	0	0	0	0	0	0	0	0	0	0	17946000	30498000	0	8097900	54438000	190090000	96508000	58975000	19778000	171100000	128980000	104610000	17017000	125620000
DGSCGVAYVVQEPGDYEVSVK	sp|P21333|FLNA_HUMAN	FLNA_HUMAN	sp|P21333|FLNA_HUMAN;tr|Q5HY54|Q5HY54_HUMAN;tr|Q60FE6|Q60FE6_HUMAN;tr|Q60FE5|Q60FE5_HUMAN;tr|A6NDY9|A6NDY9_HUMAN;tr|A0A087WWY3|A0A087WWY3_HUMAN;tr|Q8TES4|Q8TES4_HUMAN;tr|Q6NXF2|Q6NXF2_HUMAN;tr|Q96C61|Q96C61_HUMAN;tr|B4DTD5|B4DTD5_HUMAN;tr|Q2VP91|Q2VP91_HUMAN;tr|H0Y5C6|H0Y5C6_HUMAN	2;3	2.7762e-76	175.28	0	0	0	0	0	0	0	0	0	0	0	0	0	0	0	11321000	18742000	0	0	13600000	34469000	22671000	0	0	53477000	39788000	30626000	8836400	73264000
DGSCGVSYVVQEPGDYEVSIK	sp|Q14315|FLNC_HUMAN	FLNC_HUMAN	sp|Q14315|FLNC_HUMAN;tr|A0A286ZRX8|A0A286ZRX8_PIG;tr|A0A287A8C2|A0A287A8C2_PIG;tr|F1SMN5|F1SMN5_PIG;tr|Q59H94|Q59H94_HUMAN	2	9.2179e-21	113.72	0	0	0	0	0	0	0	0	0	0	0	0	0	0	0	0	0	0	0	0	0	0	0	0	0	6643100	2893700	0	6841200
DGSCSVEYIPYEAGTYSLNVTYGGHQVPGSPFK	sp|P21333|FLNA_HUMAN	FLNA_HUMAN	sp|P21333|FLNA_HUMAN;tr|Q5HY54|Q5HY54_HUMAN;tr|Q60FE6|Q60FE6_HUMAN;tr|Q60FE5|Q60FE5_HUMAN;tr|A6NDY9|A6NDY9_HUMAN;tr|A0A087WWY3|A0A087WWY3_HUMAN;tr|Q8TES4|Q8TES4_HUMAN	3	2.2262e-27	79.021	0	0	0	0	0	0	0	0	0	0	0	0	0	0	0	0	10554000	0	0	0	17058000	5558000	0	0	42818000	39773000	5329900	0	12678000
DGSNLPILPPQR	sp|Q9NZM1|MYOF_HUMAN	MYOF_HUMAN	sp|Q9NZM1|MYOF_HUMAN;tr|H0YD14|H0YD14_HUMAN	2	0.0073468	55.567	0	0	0	0	0	0	0	0	0	0	0	0	0	0	1829200	2460100	4897600	0	0	0	0	0	0	0	0	0	0	0	0
DGSPGEPGANGLPGAAGER	sp|P02461|CO3A1_HUMAN	CO3A1_HUMAN	sp|P02461|CO3A1_HUMAN;tr|F1RYI8|F1RYI8_PIG;tr|A0A286ZQ85|A0A286ZQ85_PIG;CON__P04258	2	7.2635e-60	171.76	0	0	0	0	0	0	0	0	0	0	0	0	0	0	0	0	0	0	0	0	0	0	0	0	0	0	0	0	0
DGTCTVTYLPTLPGDYSILVK	sp|O75369|FLNB_HUMAN	FLNB_HUMAN	sp|O75369|FLNB_HUMAN;tr|A0A024R321|A0A024R321_HUMAN;tr|Q68CT4|Q68CT4_HUMAN;tr|E7EN95|E7EN95_HUMAN;tr|A0A287BGW3|A0A287BGW3_PIG;tr|A0A286ZPG4|A0A286ZPG4_PIG;tr|A0A287BLE0|A0A287BLE0_PIG;tr|F1SGJ3|F1SGJ3_PIG;tr|A0A287AHQ3|A0A287AHQ3_PIG	2	0.0078928	38.366	0	0	0	0	0	0	0	0	0	0	0	0	0	0	0	0	0	0	0	0	3805400	0	0	0	0	5913700	0	0	5038000
DGTGVVEFVR	tr|Q59FA2|Q59FA2_HUMAN	Q59FA2_HUMAN	tr|Q59FA2|Q59FA2_HUMAN;sp|Q3YLA6|SRSF1_PIG;sp|Q07955|SRSF1_HUMAN;tr|J3KTL2|J3KTL2_HUMAN;tr|A0A287BMV2|A0A287BMV2_PIG;tr|J3KSR8|J3KSR8_HUMAN;tr|B7Z570|B7Z570_HUMAN	2	0.029297	56.258	0	0	0	0	0	0	0	0	0	0	0	0	0	0	0	1732600	0	0	0	0	0	0	0	0	0	0	2955900	0	0
DGTIDFTPGSELLITK	tr|F5H6E2|F5H6E2_HUMAN	F5H6E2_HUMAN	tr|F5H6E2|F5H6E2_HUMAN;sp|O00159|MYO1C_HUMAN;tr|B7Z3E5|B7Z3E5_HUMAN	2	0.0032004	59.57	0	0	0	0	0	0	0	0	0	0	0	0	0	0	0	0	0	0	0	0	6843200	0	0	0	0	0	0	0	0
DGTILCTLMNK	tr|B4DDF4|B4DDF4_HUMAN	B4DDF4_HUMAN	tr|B4DDF4|B4DDF4_HUMAN;tr|B4DUT8|B4DUT8_HUMAN;sp|Q99439|CNN2_HUMAN;tr|Q6FHE4|Q6FHE4_HUMAN;tr|A0A087X271|A0A087X271_HUMAN;tr|Q53GK7|Q53GK7_HUMAN;tr|Q6FHC3|Q6FHC3_HUMAN;tr|B4DN57|B4DN57_HUMAN;tr|H3BVI6|H3BVI6_HUMAN;tr|K7ES69|K7ES69_HUMAN	2	0.00017454	117.89	0	0	0	0	0	0	0	0	0	0	0	0	0	0	2822500	5349600	10116000	0	1447100	2386300	11257000	6927100	0	0	12305000	8797700	8828000	0	42104000
DGTPPIDAHTR	sp|Q15582|BGH3_HUMAN	BGH3_HUMAN	sp|Q15582|BGH3_HUMAN;tr|Q53GU8|Q53GU8_HUMAN;tr|H0Y8L3|H0Y8L3_HUMAN;tr|S4R3C6|S4R3C6_HUMAN;tr|Q59F63|Q59F63_HUMAN;tr|H0Y9D7|H0Y9D7_HUMAN	2;3	6.1119e-06	132.25	0	0	0	0	0	0	0	0	0	0	0	0	0	0	62535000	116000000	163780000	2417700	21982000	104950000	309330000	170360000	66714000	30020000	303550000	268120000	220330000	45956000	291370000
DGTSGHPGPIGPPGPR	sp|P02461|CO3A1_HUMAN	CO3A1_HUMAN	sp|P02461|CO3A1_HUMAN	2;3	2.839e-51	178.84	0	0	0	0	0	0	0	0	0	0	0	0	0	0	0	0	0	0	0	0	0	0	0	0	0	0	0	0	0
DGTVLCELINALYPEGQAPVK	sp|P37802|TAGL2_HUMAN	TAGL2_HUMAN	sp|P37802|TAGL2_HUMAN;tr|X6RJP6|X6RJP6_HUMAN	2;3	1.2889e-54	148.52	0	0	0	0	0	0	0	0	0	0	0	0	0	0	0	5672400	0	0	0	5470700	18789000	10241000	2755000	0	14875000	0	3781800	0	14800000
DGTVLCELINALYPEGQAPVKK	sp|P37802|TAGL2_HUMAN	TAGL2_HUMAN	sp|P37802|TAGL2_HUMAN;tr|X6RJP6|X6RJP6_HUMAN	3	9.6914e-33	114.88	0	0	0	0	0	0	0	0	0	0	0	0	0	0	0	0	3477000	0	0	0	2605400	3802300	0	0	17098000	14793000	8447200	0	9839300
DGTYAVTYIPDK	sp|O75369|FLNB_HUMAN	FLNB_HUMAN	sp|O75369|FLNB_HUMAN;tr|A0A024R321|A0A024R321_HUMAN;tr|Q68CT4|Q68CT4_HUMAN;tr|E7EN95|E7EN95_HUMAN;tr|A0A287BGW3|A0A287BGW3_PIG;tr|A0A286ZPG4|A0A286ZPG4_PIG;tr|A0A287BLE0|A0A287BLE0_PIG;tr|F1SGJ3|F1SGJ3_PIG;tr|A0A287AHQ3|A0A287AHQ3_PIG	2	0.0023541	88.681	0	0	0	0	0	0	0	0	0	0	0	0	0	0	0	0	0	0	0	0	5170300	0	0	0	6332100	0	0	0	0
DGVGDVCQDDFDADKVVDK	tr|G3XAP6|G3XAP6_HUMAN	G3XAP6_HUMAN	tr|G3XAP6|G3XAP6_HUMAN;sp|P49747|COMP_HUMAN;tr|A8K3I0|A8K3I0_HUMAN;tr|Q53FR6|Q53FR6_HUMAN;tr|B4DN75|B4DN75_HUMAN;tr|B4DN90|B4DN90_HUMAN	3	1.8549e-05	73.928	0	0	0	0	0	0	0	0	0	0	0	0	0	0	0	0	0	0	0	2912600	4447200	0	0	0	0	0	0	0	0
DGVPGGPGETGK	tr|D9ZGF2|D9ZGF2_HUMAN	D9ZGF2_HUMAN	tr|B7ZW00|B7ZW00_HUMAN;tr|Q59F25|Q59F25_HUMAN;tr|D9ZGF2|D9ZGF2_HUMAN;sp|P12111|CO6A3_HUMAN	2	0.0046314	82.029	0	0	0	0	0	0	0	0	0	0	0	0	0	0	56173000	78372000	129500000	0	20934000	48153000	181770000	81019000	38439000	12715000	156760000	106910000	88892000	15793000	103270000
DGVPGGPGLR	tr|F1RYI8|F1RYI8_PIG	F1RYI8_PIG	tr|F1RYI8|F1RYI8_PIG;tr|A0A286ZQ85|A0A286ZQ85_PIG	2	0.0056777	97.093	0	0	0	0	0	0	0	0	0	0	0	0	0	0	0	0	0	0	0	0	0	0	0	0	0	0	0	0	0
DGVPGGPGMR	sp|P02461|CO3A1_HUMAN	CO3A1_HUMAN	sp|P02461|CO3A1_HUMAN	2	0.0061717	86.833	0	0	0	0	0	0	0	0	0	0	0	0	0	0	0	0	0	0	0	0	0	0	0	0	0	0	0	0	0
DGVSGSPGEPGK	tr|A0A286ZPQ1|A0A286ZPQ1_PIG	A0A286ZPQ1_PIG	tr|A0A286ZPQ1|A0A286ZPQ1_PIG;tr|A0A287B163|A0A287B163_PIG;tr|A0A286ZMC0|A0A286ZMC0_PIG;tr|A0A286ZLV2|A0A286ZLV2_PIG;tr|A0A286ZVG7|A0A286ZVG7_PIG;tr|A0A287BLM4|A0A287BLM4_PIG;tr|A0A287BL81|A0A287BL81_PIG	2	6.4137e-09	138.08	0	0	0	0	4886100	0	0	39733000	0	37515000	0	0	0	0	0	0	0	0	0	11223000	36031000	16197000	7347000	0	36553000	23818000	19284000	4000800	26552000
DGVVEITGK	tr|V9HW43|V9HW43_HUMAN	V9HW43_HUMAN	tr|V9HW43|V9HW43_HUMAN;sp|P04792|HSPB1_HUMAN;tr|B4DL87|B4DL87_HUMAN	2	0.049043	59.35	0	0	0	0	0	0	0	0	0	0	0	0	0	0	0	0	0	0	0	6067800	0	0	0	0	0	0	0	3653900	0
DGVVLFK	sp|P07237|PDIA1_HUMAN	PDIA1_HUMAN	sp|P07237|PDIA1_HUMAN;tr|A0A024R8S5|A0A024R8S5_HUMAN;tr|H7BZ94|H7BZ94_HUMAN;tr|B4DUA5|B4DUA5_HUMAN;tr|B4DNL5|B4DNL5_HUMAN;tr|F5H8J2|F5H8J2_HUMAN;tr|B4DLN6|B4DLN6_HUMAN;tr|I3L398|I3L398_HUMAN;tr|G9F6X8|G9F6X8_PIG;tr|I3L312|I3L312_HUMAN;tr|B4DJS0|B4DJS0_HUMAN;tr|I3L3U6|I3L3U6_HUMAN	2	0.042726	71.949	0	0	0	0	0	0	0	0	0	0	0	0	0	0	0	0	0	0	0	0	18623000	8165400	0	0	0	0	7523900	0	13130000
DGVWKPTLVILR	tr|E9PF58|E9PF58_HUMAN	E9PF58_HUMAN	tr|E9PF58|E9PF58_HUMAN;tr|Q53GB6|Q53GB6_HUMAN;tr|A0A287BN59|A0A287BN59_PIG;tr|V9HVZ6|V9HVZ6_HUMAN;tr|F1REX9|F1REX9_PIG;sp|Q92747|ARC1A_HUMAN;tr|Q59GQ0|Q59GQ0_HUMAN;tr|Q75MY0|Q75MY0_HUMAN	3	0.0052146	48.659	0	0	0	0	0	0	0	0	0	0	0	0	0	0	0	0	0	0	0	0	0	0	0	0	0	1642400	0	0	0
DGVYVLDLAAK	tr|A0A024R1Y2|A0A024R1Y2_HUMAN	A0A024R1Y2_HUMAN	tr|A0A024R1Y2|A0A024R1Y2_HUMAN;tr|A0A024R1T9|A0A024R1T9_HUMAN;sp|P53396|ACLY_HUMAN;tr|Q4LE36|Q4LE36_HUMAN;tr|A0A287B3W8|A0A287B3W8_PIG;tr|F1S0N2|F1S0N2_PIG	2	0.017106	51.445	0	0	0	0	0	0	0	0	0	0	0	0	0	0	0	3179900	4578800	0	0	2348600	4737700	3583100	0	0	6839400	6306600	4483600	0	9670900
DGYNYTLSK	tr|V9HWH9|V9HWH9_HUMAN	V9HWH9_HUMAN	tr|V9HWH9|V9HWH9_HUMAN;tr|B2R5H0|B2R5H0_HUMAN;sp|P31949|S10AB_HUMAN	2	0.0056611	110.41	0	0	0	0	0	0	0	0	0	0	0	0	0	0	4714700	8794300	11049000	0	0	14297000	27067000	20817000	0	0	0	0	41777000	0	0
DHAVVVGVYRPPPK	tr|Q96BS4|Q96BS4_HUMAN	Q96BS4_HUMAN	tr|Q96BS4|Q96BS4_HUMAN;tr|A0A287ACN9|A0A287ACN9_PIG;tr|I3L5T3|I3L5T3_PIG;sp|P22087|FBRL_HUMAN	3	0.0015376	62.042	0	0	0	0	0	0	0	0	0	0	0	0	0	0	0	1487500	0	0	0	0	0	0	0	0	0	0	0	0	0
DHENIVIAK	sp|P07237|PDIA1_HUMAN	PDIA1_HUMAN	sp|P07237|PDIA1_HUMAN;tr|A0A024R8S5|A0A024R8S5_HUMAN;tr|H7BZ94|H7BZ94_HUMAN;tr|B4DUA5|B4DUA5_HUMAN;tr|B4DNL5|B4DNL5_HUMAN;tr|F5H8J2|F5H8J2_HUMAN;tr|B4DLN6|B4DLN6_HUMAN;tr|H0Y3Z3|H0Y3Z3_HUMAN;tr|Q96C96|Q96C96_HUMAN;tr|B3KTQ9|B3KTQ9_HUMAN	2	0.00085109	146.03	0	0	0	0	0	0	0	0	0	0	0	0	0	0	0	0	0	0	3913100	14209000	26201000	14479000	4350400	0	45106000	41348000	27299000	7013200	45777000
DHFGLEGDEESTMLEDSVSPK	sp|Q9Y490|TLN1_HUMAN	TLN1_HUMAN	sp|Q9Y490|TLN1_HUMAN;tr|A0A287BLY8|A0A287BLY8_PIG	3	0.00045471	49.34	0	0	0	0	0	0	0	1796800	0	0	0	0	0	0	0	0	0	0	0	0	0	0	0	0	0	0	0	0	0
DHGETAFAVYDK	tr|A0A024R884|A0A024R884_HUMAN	A0A024R884_HUMAN	tr|A0A024R884|A0A024R884_HUMAN;tr|Q4LE33|Q4LE33_HUMAN	2;3	3.8428e-46	233.84	0	0	0	0	0	0	0	0	0	0	0	0	0	0	16042000	43191000	84800000	0	12098000	39498000	80064000	51003000	29605000	6299000	87187000	64936000	48187000	13676000	81346000
DHGETAYAVYDR	tr|A0A287AKU7|A0A287AKU7_PIG	A0A287AKU7_PIG	tr|A0A287AKU7|A0A287AKU7_PIG;tr|A0A287AVF2|A0A287AVF2_PIG;tr|A0A286ZR70|A0A286ZR70_PIG;tr|I3LUI4|I3LUI4_PIG;tr|A0A287BR78|A0A287BR78_PIG;tr|A0A287BQB6|A0A287BQB6_PIG;tr|I3LJU9|I3LJU9_PIG;tr|I3LDR6|I3LDR6_PIG;tr|A0A287AIY5|A0A287AIY5_PIG;tr|F1SMI5|F1SMI5_PIG;sp|Q29116|TENA_PIG	2;3	0.00093903	78.903	0	0	0	0	1242000	0	595260	6016600	0	8305300	0	616950	0	0	0	0	0	0	0	0	0	0	0	0	0	0	0	0	0
DHGGALGPEEFK	sp|O43707|ACTN4_HUMAN	ACTN4_HUMAN	sp|O43707|ACTN4_HUMAN;tr|F1RI39|F1RI39_PIG;tr|A0A287AA30|A0A287AA30_PIG;tr|A0A287A4Q7|A0A287A4Q7_PIG;tr|Q96BG6|Q96BG6_HUMAN;tr|F5GXS2|F5GXS2_HUMAN	2;3	0.0020721	51.841	0	0	0	0	0	0	0	0	0	0	0	0	0	0	2273100	2890900	0	0	844370	0	0	0	0	772110	0	0	0	0	0
DHGVNSFLVYMAFK	sp|Q16555|DPYL2_HUMAN	DPYL2_HUMAN	sp|Q16555|DPYL2_HUMAN;tr|Q59GB4|Q59GB4_HUMAN;tr|Q53ET2|Q53ET2_HUMAN;tr|Q86U75|Q86U75_HUMAN	3	0.0014158	59.607	0	0	0	0	0	0	0	0	0	0	0	0	0	0	0	0	0	0	0	0	0	0	0	0	0	0	0	0	3034800
DHIEEIR	tr|A0A0H5ANC0|A0A0H5ANC0_PIG	A0A0H5ANC0_PIG	tr|A0A0H5ANC0|A0A0H5ANC0_PIG	2	0.0015199	163.34	0	0	0	0	8250500	2801100	5568500	33102000	1229600	22745000	0	0	0	0	0	0	0	0	0	0	0	0	0	0	0	0	0	0	0
DHIEEIRLEDNPIILGK	tr|A0A0H5ANC0|A0A0H5ANC0_PIG	A0A0H5ANC0_PIG	tr|A0A0H5ANC0|A0A0H5ANC0_PIG	3;4	0.00026057	74.772	0	0	0	0	0	0	1605300	4199400	0	20489000	0	0	0	0	0	0	0	0	0	0	0	0	0	0	0	0	0	0	0
DHINDIIK	sp|P46940|IQGA1_HUMAN	IQGA1_HUMAN	sp|P46940|IQGA1_HUMAN;tr|A0A024RC65|A0A024RC65_HUMAN;tr|A4QPB0|A4QPB0_HUMAN;tr|A0A287A7R5|A0A287A7R5_PIG;tr|I3LDA8|I3LDA8_PIG;tr|F1RMJ4|F1RMJ4_PIG;tr|H0YLE8|H0YLE8_HUMAN;tr|B4E2M0|B4E2M0_HUMAN;tr|Q6P1N4|Q6P1N4_HUMAN	2	0.0050077	121.05	0	0	0	0	0	0	0	0	0	0	0	0	0	0	1537300	2914100	3624000	0	0	2581200	5647200	5061800	0	0	6007000	5072300	4090100	0	4772200
DHLYGTLDPNTR	sp|Q14204|DYHC1_HUMAN	DYHC1_HUMAN	sp|Q14204|DYHC1_HUMAN;tr|A0A287B9W3|A0A287B9W3_PIG	3	0.011107	36.284	0	0	0	0	0	0	0	0	0	0	0	0	0	0	0	0	0	0	0	0	0	0	0	0	2655800	3405400	0	0	0
DHNIPGELER	sp|P35580|MYH10_HUMAN	MYH10_HUMAN	sp|P35580|MYH10_HUMAN	3	0.0099365	54.471	0	0	0	0	0	0	0	0	0	0	0	0	0	0	0	0	0	0	0	0	0	2347400	0	0	0	0	0	0	0
DHSAIPVINR	tr|A0A024RC61|A0A024RC61_HUMAN	A0A024RC61_HUMAN	tr|A0A024RC61|A0A024RC61_HUMAN;sp|P15144|AMPN_HUMAN;tr|Q59E93|Q59E93_HUMAN;tr|B4DV63|B4DV63_HUMAN;tr|B4DP96|B4DP96_HUMAN;tr|B4DPH5|B4DPH5_HUMAN;tr|B4DP01|B4DP01_HUMAN	2	0.03222	53.878	0	0	0	0	0	0	0	0	0	0	0	0	0	0	0	0	0	0	0	0	3492900	0	0	0	0	0	0	0	0
DHSGQVFSVVSNGK	sp|P07996|TSP1_HUMAN	TSP1_HUMAN	sp|P07996|TSP1_HUMAN;tr|A0PJG0|A0PJG0_HUMAN;tr|F1SS26|F1SS26_PIG	2;3	0	317.81	0	0	0	0	0	0	0	1132500	0	2211300	0	0	0	0	32576000	40664000	88585000	0	16693000	51129000	96460000	62148000	6560200	16242000	148780000	153460000	103140000	42809000	241100000
DHSGTLGPEEFK	sp|P12814|ACTN1_HUMAN	ACTN1_HUMAN	sp|P12814|ACTN1_HUMAN;tr|A0A024R694|A0A024R694_HUMAN	2;3	7.2789e-164	273.44	0	0	0	0	0	0	0	0	0	0	0	0	0	0	9282900	18862000	24449000	0	5311300	21451000	35650000	31043000	6578700	4507000	17113000	27307000	8318100	7561800	22560000
DHYIPNTLNPVFGR	sp|Q9NZM1|MYOF_HUMAN	MYOF_HUMAN	sp|Q9NZM1|MYOF_HUMAN;tr|H0YD14|H0YD14_HUMAN;tr|F1SC82|F1SC82_PIG;tr|A0A287BPY3|A0A287BPY3_PIG;tr|A0A287B6F4|A0A287B6F4_PIG	3	0.0008359	62.042	0	0	0	0	0	0	0	0	0	0	0	0	0	0	0	2732000	3600000	0	0	2706200	3291200	3462500	0	0	0	8067100	2484300	1252500	0
DIASTPHELYR	sp|P12110|CO6A2_HUMAN	CO6A2_HUMAN	sp|P12110|CO6A2_HUMAN;tr|I3LQ84|I3LQ84_PIG	2;3	1.428e-18	205.83	0	0	0	0	40351000	22724000	39862000	185380000	5573800	159330000	8763100	10905000	0	12600000	159890000	179390000	249690000	0	46001000	142550000	488450000	246140000	121750000	59274000	682280000	536410000	326550000	67864000	406380000
DIAWTEDSK	tr|V9HWG7|V9HWG7_HUMAN	V9HWG7_HUMAN	tr|V9HWG7|V9HWG7_HUMAN;tr|Q53GN4|Q53GN4_HUMAN;sp|O75083|WDR1_HUMAN;tr|Q59ER5|Q59ER5_HUMAN;tr|Q53H17|Q53H17_HUMAN;tr|K9IVR7|K9IVR7_PIG;tr|D6RD66|D6RD66_HUMAN	2	0.043831	63.534	0	0	0	0	0	0	0	0	0	0	0	0	0	0	0	0	0	0	0	3799600	5299400	0	0	0	4821400	0	0	0	0
DICNDVLSLLEK	tr|F2Z558|F2Z558_PIG	F2Z558_PIG	tr|F2Z558|F2Z558_PIG;tr|D0PNI1|D0PNI1_HUMAN;sp|P63104|1433Z_HUMAN;tr|A0A287AXR5|A0A287AXR5_PIG;tr|B0AZS6|B0AZS6_HUMAN;tr|E7EX29|E7EX29_HUMAN;tr|E7ESK7|E7ESK7_HUMAN	2	4.5454e-09	141.88	0	0	0	0	0	0	0	0	0	0	0	0	0	0	0	19206000	25197000	0	3821900	17099000	34704000	22990000	4521900	2481300	42648000	34999000	21860000	4286000	26482000
DIDEVSSLLR	tr|Q53HU0|Q53HU0_HUMAN	Q53HU0_HUMAN	tr|Q53HU0|Q53HU0_HUMAN;sp|P50990|TCPQ_HUMAN;tr|Q7Z759|Q7Z759_HUMAN;tr|H7C4C8|H7C4C8_HUMAN	2	0.0020238	107.57	0	0	0	0	0	0	0	0	0	0	0	0	0	0	1907700	3227200	4760800	0	967930	2743800	7423100	3645100	1565000	0	7373800	6928200	5225000	1645700	8549200
DIDIHEVR	tr|Q96BA7|Q96BA7_HUMAN	Q96BA7_HUMAN	tr|Q96BA7|Q96BA7_HUMAN;tr|B3KX72|B3KX72_HUMAN;tr|B4DLR3|B4DLR3_HUMAN;sp|Q00839|HNRPU_HUMAN;tr|A0A286ZJR3|A0A286ZJR3_PIG;tr|F1S8L9|F1S8L9_PIG;tr|A0A286ZP67|A0A286ZP67_PIG;tr|A0A286ZVL0|A0A286ZVL0_PIG;tr|Q7Z4Q5|Q7Z4Q5_HUMAN;tr|Q5RI18|Q5RI18_HUMAN	2	0.028715	75.213	0	0	0	0	0	0	0	0	0	0	0	0	0	0	0	0	4392200	0	1008000	0	0	0	0	0	0	0	9937200	0	0
DIDNLVQR	tr|Q53FS4|Q53FS4_HUMAN	Q53FS4_HUMAN	tr|Q53FS4|Q53FS4_HUMAN;tr|B2R774|B2R774_HUMAN;tr|A0A024R2A7|A0A024R2A7_HUMAN;sp|P49257|LMAN1_HUMAN	2	0.0095707	104.37	0	0	0	0	0	0	0	0	0	0	0	0	0	0	1733900	3914400	3483000	0	920710	4144500	0	0	1382900	652580	0	5712100	4024200	1339400	8026600
DIEDVFYK	tr|Q59FA2|Q59FA2_HUMAN	Q59FA2_HUMAN	tr|Q59FA2|Q59FA2_HUMAN;sp|Q3YLA6|SRSF1_PIG;sp|Q07955|SRSF1_HUMAN;tr|J3KTL2|J3KTL2_HUMAN;tr|A0A287BMV2|A0A287BMV2_PIG;tr|A8K1L8|A8K1L8_HUMAN;tr|J3QQV5|J3QQV5_HUMAN;tr|J3KSW7|J3KSW7_HUMAN	2	0.019503	79.597	0	0	0	0	0	0	0	0	0	0	0	0	0	0	0	0	0	0	0	0	0	0	0	0	0	0	0	0	2868800
DIENQYETQITQIEHEVSSSGQEVQSSAK	sp|P35527|K1C9_HUMAN	K1C9_HUMAN	sp|P35527|K1C9_HUMAN;CON__P35527;tr|K7EQQ3|K7EQQ3_HUMAN	3	4.9943e-121	193.08	14086000	0	12219000	13404000	8265800	12444000	4086000	6934100	0	47470000	128290000	0	3815800	0	0	42344000	28895000	71006000	13686000	0	14195000	0	6106000	8121800	18090000	0	23926000	0	0
DIENQYETQITQIEHEVSSSGQEVQSSAKEVTQLR	sp|P35527|K1C9_HUMAN	K1C9_HUMAN	sp|P35527|K1C9_HUMAN;CON__P35527;tr|K7EQQ3|K7EQQ3_HUMAN	4	1.2672e-37	89.129	0	0	0	0	0	0	0	0	0	0	30589000	0	0	0	0	0	0	0	0	0	0	0	0	0	0	0	0	0	0
DIEREDIEFICK	tr|B7Z9L0|B7Z9L0_HUMAN	B7Z9L0_HUMAN	tr|B7Z9L0|B7Z9L0_HUMAN;sp|P50991|TCPD_HUMAN;tr|B7Z2Z8|B7Z2Z8_HUMAN;tr|A8K3C3|A8K3C3_HUMAN;tr|B7Z2F4|B7Z2F4_HUMAN;tr|F1SQN1|F1SQN1_PIG	3	0.011299	62.088	0	0	0	0	0	0	0	0	0	0	0	0	0	0	0	0	0	0	0	0	0	10156000	0	0	0	0	0	0	0
DIFQEIFDK	tr|Q53GL5|Q53GL5_HUMAN	Q53GL5_HUMAN	tr|Q53GL5|Q53GL5_HUMAN;sp|P48735|IDHP_HUMAN;tr|B4DSZ6|B4DSZ6_HUMAN;tr|Q13584|Q13584_HUMAN;tr|H0YL11|H0YL11_HUMAN	2	0.027634	67.993	0	0	0	0	0	0	0	0	0	0	0	0	0	0	0	1362800	0	0	0	0	0	0	0	0	0	0	0	0	0
DIFQEIYDK	tr|Q0QER2|Q0QER2_HUMAN	Q0QER2_HUMAN	tr|Q0QER2|Q0QER2_HUMAN;tr|V9HWJ2|V9HWJ2_HUMAN;tr|V9HW78|V9HW78_HUMAN;tr|Q6FIA4|Q6FIA4_HUMAN;tr|B2R5M8|B2R5M8_HUMAN;sp|O75874|IDHC_HUMAN;tr|Q6FI37|Q6FI37_HUMAN;tr|I3LDC7|I3LDC7_PIG;tr|B4DXS4|B4DXS4_HUMAN;tr|A0A286ZU48|A0A286ZU48_PIG	2	0.049055	59.245	0	0	0	0	0	0	0	0	0	0	0	0	0	0	0	0	0	0	0	0	0	1661000	0	0	0	0	0	0	0
DIGAIAQVHAENGDIIAEEQQR	sp|Q16555|DPYL2_HUMAN	DPYL2_HUMAN	sp|Q16555|DPYL2_HUMAN;tr|Q59GB4|Q59GB4_HUMAN;tr|Q53ET2|Q53ET2_HUMAN;tr|Q86U75|Q86U75_HUMAN	3	3.9937e-33	116.21	0	0	0	0	0	0	0	0	0	0	0	0	0	0	0	0	3750600	0	0	3495000	6454000	0	0	0	8398400	7030000	4469000	0	5883400
DIHELFVPENK	tr|Q5TB52|Q5TB52_HUMAN	Q5TB52_HUMAN	tr|Q5TB52|Q5TB52_HUMAN;sp|O95340|PAPS2_HUMAN;tr|B4DWB5|B4DWB5_HUMAN	3	0.03286	26.75	0	0	0	0	0	0	0	0	0	0	0	0	0	0	0	830790	0	0	0	0	0	0	0	0	0	0	0	0	2786000
DIIACGFDINK	tr|A0A024R6K8|A0A024R6K8_HUMAN	A0A024R6K8_HUMAN	tr|A0A024R6K8|A0A024R6K8_HUMAN;sp|P23381|SYWC_HUMAN;tr|G3V3H8|G3V3H8_HUMAN;tr|G3V3Y5|G3V3Y5_HUMAN	2	0.006397	76.465	0	0	0	0	0	0	0	0	0	0	0	0	0	0	0	0	0	0	0	0	0	0	0	0	4235100	3527800	0	842780	0
DIICQIAYAR	tr|B3KTM6|B3KTM6_HUMAN	B3KTM6_HUMAN	tr|B3KTM6|B3KTM6_HUMAN;tr|A2RUM7|A2RUM7_HUMAN;sp|P46777|RL5_HUMAN;tr|Q59GX9|Q59GX9_HUMAN;tr|A0A287ASD0|A0A287ASD0_PIG;tr|Q5T7N0|Q5T7N0_HUMAN;tr|Q9BUV4|Q9BUV4_HUMAN;sp|Q95276|RL5_PIG	2	0.0020823	109.86	0	0	0	0	0	0	0	0	0	0	0	0	0	0	623800	0	0	0	0	0	0	1518600	0	0	13327000	9426300	5500000	0	7086100
DIIFLLDGSANVGK	tr|D9ZGF2|D9ZGF2_HUMAN	D9ZGF2_HUMAN	tr|D9ZGF2|D9ZGF2_HUMAN;sp|P12111|CO6A3_HUMAN;tr|Q63HQ4|Q63HQ4_HUMAN	2	5.7789e-16	148.28	0	0	0	0	0	0	0	0	0	0	0	0	0	0	0	6717900	0	0	0	6817700	27243000	9038100	7918100	2111100	31193000	34422000	7613300	0	12324000
DIIFLLDGSVNVGR	tr|A0A286ZPQ1|A0A286ZPQ1_PIG	A0A286ZPQ1_PIG	tr|A0A286ZPQ1|A0A286ZPQ1_PIG;tr|A0A287B163|A0A287B163_PIG;tr|A0A286ZMC0|A0A286ZMC0_PIG;tr|A0A286ZLV2|A0A286ZLV2_PIG;tr|A0A287BPF4|A0A287BPF4_PIG;tr|A0A286ZVG7|A0A286ZVG7_PIG	2	0.0025921	69.349	0	0	0	0	0	996350	0	0	0	0	735800	0	0	0	0	0	0	0	0	0	0	0	0	0	0	0	0	0	0
DIIHDPGR	tr|E9PKZ0|E9PKZ0_HUMAN	E9PKZ0_HUMAN	tr|E9PKZ0|E9PKZ0_HUMAN;tr|F2Z567|F2Z567_PIG;sp|P62917|RL8_HUMAN;tr|G3V1A1|G3V1A1_HUMAN;tr|B4DVG7|B4DVG7_HUMAN;tr|K7GNY4|K7GNY4_PIG;tr|E9PKU4|E9PKU4_HUMAN	2	0.028938	75.109	0	0	0	0	0	0	0	0	0	0	0	0	0	0	0	0	0	0	0	0	8577300	0	1872500	0	0	9144300	0	0	17496000
DIINEEEVQFLK	sp|P49588|SYAC_HUMAN	SYAC_HUMAN	sp|P49588|SYAC_HUMAN;tr|F1S431|F1S431_PIG	2	0.00082586	98.048	0	0	0	0	0	0	0	0	0	0	0	0	0	0	0	3038000	3030500	0	0	3747100	8319600	3274400	0	0	0	0	0	0	0
DIISDTSGDFR	sp|P07355|ANXA2_HUMAN	ANXA2_HUMAN	sp|P07355|ANXA2_HUMAN;tr|A0A024R5Z7|A0A024R5Z7_HUMAN;tr|V9HW65|V9HW65_HUMAN;tr|H0YN42|H0YN42_HUMAN;tr|H0YMD0|H0YMD0_HUMAN;sp|A6NMY6|AXA2L_HUMAN;tr|H0YMU9|H0YMU9_HUMAN;tr|H0YM50|H0YM50_HUMAN;tr|H0YKS4|H0YKS4_HUMAN;tr|B3KRQ1|B3KRQ1_HUMAN;tr|H0YNP5|H0YNP5_HUMAN;tr|H0YN28|H0YN28_HUMAN;tr|H0YL33|H0YL33_HUMAN;tr|H0YNA0|H0YNA0_HUMAN;tr|H0YN52|H0YN52_HUMAN;tr|F1S073|F1S073_PIG;sp|P19620|ANXA2_PIG;tr|A0A2…	2	3.5308e-05	131.44	0	0	0	0	0	0	0	5847000	0	3757600	0	0	0	0	12105000	19687000	38715000	873230	10574000	45788000	71856000	36078000	8977100	5953500	18984000	31294000	13594000	3974200	23519000
DIISDTSGDFRK	sp|P07355|ANXA2_HUMAN	ANXA2_HUMAN	sp|P07355|ANXA2_HUMAN;tr|A0A024R5Z7|A0A024R5Z7_HUMAN;tr|V9HW65|V9HW65_HUMAN;tr|H0YN42|H0YN42_HUMAN;tr|H0YMD0|H0YMD0_HUMAN;sp|A6NMY6|AXA2L_HUMAN;tr|H0YMU9|H0YMU9_HUMAN;tr|H0YM50|H0YM50_HUMAN;tr|H0YKS4|H0YKS4_HUMAN;tr|B3KRQ1|B3KRQ1_HUMAN;tr|H0YNP5|H0YNP5_HUMAN;tr|H0YN28|H0YN28_HUMAN;tr|H0YL33|H0YL33_HUMAN;tr|H0YNA0|H0YNA0_HUMAN;tr|H0YN52|H0YN52_HUMAN;tr|F1S073|F1S073_PIG;sp|P19620|ANXA2_PIG;tr|A0A2…	2;3	6.4575e-08	128.27	0	0	0	0	0	0	0	0	0	4755400	0	0	0	0	7456400	7859200	9195100	0	2967800	11207000	11640000	12553000	4308200	2002900	51395000	49428000	35017000	8436600	37987000
DIISIAEDEDLR	tr|B2RDN9|B2RDN9_HUMAN	B2RDN9_HUMAN	tr|B2RDN9|B2RDN9_HUMAN;tr|A0A024R1N4|A0A024R1N4_HUMAN;sp|P12956|XRCC6_HUMAN;tr|B1AHC9|B1AHC9_HUMAN;tr|B4DE32|B4DE32_HUMAN;tr|B4E356|B4E356_HUMAN	2	0.00012659	111.06	0	0	0	0	0	0	0	0	0	0	0	0	0	0	0	2887700	3564900	0	0	2246500	5686700	3708600	0	0	3848900	2980700	1777900	0	5590500
DILADLIPK	tr|B4DJV2|B4DJV2_HUMAN	B4DJV2_HUMAN	tr|B4DJV2|B4DJV2_HUMAN;sp|P00889|CISY_PIG;tr|A0A024RB75|A0A024RB75_HUMAN;sp|O75390|CISY_HUMAN;tr|F8W0J2|F8W0J2_HUMAN;tr|F8VP03|F8VP03_HUMAN;tr|F8VWQ5|F8VWQ5_HUMAN;tr|F8VU34|F8VU34_HUMAN;tr|F8VR34|F8VR34_HUMAN;tr|F8VTT8|F8VTT8_HUMAN;tr|F8W4S1|F8W4S1_HUMAN	2	0.048902	60.59	0	0	0	0	0	0	0	0	0	0	0	0	0	0	0	0	0	0	0	0	0	1656100	0	0	0	0	1063000	0	0
DILATNGVIHYIDELLIPDSAK	sp|Q15582|BGH3_HUMAN	BGH3_HUMAN	sp|Q15582|BGH3_HUMAN;tr|Q53GU8|Q53GU8_HUMAN;tr|H0Y8L3|H0Y8L3_HUMAN;tr|S4R3C6|S4R3C6_HUMAN;tr|Q59F63|Q59F63_HUMAN;tr|H0Y9D7|H0Y9D7_HUMAN	3	0.0005602	42.309	0	0	0	0	0	0	0	0	0	0	0	0	0	0	0	0	0	0	0	0	0	1949400	0	0	0	0	3099400	0	3306500
DILIQYDR	tr|K7GKC0|K7GKC0_PIG	K7GKC0_PIG	tr|K7GKC0|K7GKC0_PIG;tr|M0R210|M0R210_HUMAN;sp|Q29201|RS16_PIG;sp|P62249|RS16_HUMAN;tr|A0A087WZ27|A0A087WZ27_HUMAN;tr|F1SP46|F1SP46_PIG	2	0.015981	95.531	0	0	0	0	0	0	0	0	0	0	0	0	0	0	2157100	4664900	6008000	0	0	5175500	11895000	7102000	0	0	0	8096700	7173800	0	15096000
DILLRPELEELR	tr|A0A024R4X0|A0A024R4X0_HUMAN	A0A024R4X0_HUMAN	tr|A0A024R4X0|A0A024R4X0_HUMAN;sp|P00387|NB5R3_HUMAN;tr|Q6ZVI6|Q6ZVI6_HUMAN;sp|P83686|NB5R3_PIG	2;3	4.3558e-07	123.84	0	0	0	0	0	0	0	1559300	0	1053000	0	0	0	0	3925600	9936000	19602000	0	2491700	8217000	11933000	11233000	3852200	2101700	31702000	24272000	14980000	3762600	33220000
DILTESAGSR	tr|I3LUR7|I3LUR7_PIG	I3LUR7_PIG	tr|A0A286ZPQ1|A0A286ZPQ1_PIG;tr|A0A287B163|A0A287B163_PIG;tr|A0A286ZMC0|A0A286ZMC0_PIG;tr|A0A286ZLV2|A0A286ZLV2_PIG;tr|A0A287BPF4|A0A287BPF4_PIG;tr|A0A286ZVG7|A0A286ZVG7_PIG;tr|A0A287BLM4|A0A287BLM4_PIG;tr|A0A287BL81|A0A287BL81_PIG;tr|I3LUR7|I3LUR7_PIG	2	0.00065271	141.48	0	0	0	0	27962000	13882000	14114000	60416000	9514400	66105000	16428000	9621300	0	6535000	0	0	0	0	0	9808600	16312000	9155100	0	0	12095000	10377000	6240500	0	9941200
DIMAEIYK	sp|P07858|CATB_HUMAN	CATB_HUMAN	sp|P07858|CATB_HUMAN;tr|A0A024R374|A0A024R374_HUMAN;tr|A8K2H4|A8K2H4_HUMAN;tr|B4DL49|B4DL49_HUMAN;tr|B3KUJ8|B3KUJ8_HUMAN;tr|B4DMY4|B4DMY4_HUMAN;tr|Q6LAF9|Q6LAF9_HUMAN	2	0.0062438	84.916	0	0	0	0	0	0	0	0	0	0	0	0	0	0	11452000	6682100	10934000	0	5390700	3371500	7235100	5275100	0	0	15543000	11490000	6601200	2100900	49474000
DINAYNCEEPTEK	tr|V9HWC7|V9HWC7_HUMAN	V9HWC7_HUMAN	tr|V9HWC7|V9HWC7_HUMAN;sp|P30041|PRDX6_HUMAN	2	1.3091e-13	133.07	0	0	0	0	0	0	0	0	0	0	0	0	0	0	0	3973100	8964800	0	1004500	3554600	11139000	5187100	1862400	1293200	14919000	9652700	9733500	2456700	14533000
DIPGLTDTTVPR	tr|Q96DV6|Q96DV6_HUMAN	Q96DV6_HUMAN	tr|Q96DV6|Q96DV6_HUMAN;tr|A2A3R6|A2A3R6_HUMAN;sp|P62753|RS6_HUMAN;tr|A0A287BGN7|A0A287BGN7_PIG;tr|F2Z5Q6|F2Z5Q6_PIG;tr|A2A3R5|A2A3R5_HUMAN;tr|Q9BZU1|Q9BZU1_HUMAN;tr|A0A287BCW5|A0A287BCW5_PIG	2	0.00082586	98.048	0	0	0	0	0	0	0	0	0	0	0	0	0	0	4161800	8796700	0	0	2029700	8062600	18661000	10227000	2454100	1540300	15689000	13751000	8961900	2791100	15966000
DIPNENELQFQIK	tr|A8K916|A8K916_HUMAN	A8K916_HUMAN	tr|A8K916|A8K916_HUMAN;tr|H0UID3|H0UID3_HUMAN;sp|P63010|AP2B1_HUMAN;tr|H0UID4|H0UID4_HUMAN;tr|H0UID5|H0UID5_HUMAN;tr|Q68DI0|Q68DI0_HUMAN;tr|A0A087X253|A0A087X253_HUMAN;tr|F1S182|F1S182_PIG;tr|A0A287AZ79|A0A287AZ79_PIG;tr|B4DWG4|B4DWG4_HUMAN;tr|I3L6Y6|I3L6Y6_PIG;tr|B4E261|B4E261_HUMAN;tr|Q96EL6|Q96EL6_HUMAN;tr|B4DIL5|B4DIL5_HUMAN	2	0.0040602	63.283	0	0	0	0	0	0	0	0	0	0	0	0	0	0	0	0	0	0	0	0	0	0	0	0	0	7146300	0	0	4223700
DIQDSLTVSNEVQTAK	tr|Q53GE2|Q53GE2_HUMAN	Q53GE2_HUMAN	tr|Q53GE2|Q53GE2_HUMAN;tr|Q53GC7|Q53GC7_HUMAN;tr|A4D0V4|A4D0V4_HUMAN;sp|P47755|CAZA2_HUMAN;sp|Q29221|CAZA2_PIG;tr|B4DE01|B4DE01_HUMAN	2	1.3073e-22	128.54	0	0	0	0	0	0	0	0	0	0	0	0	0	0	0	0	0	0	0	0	0	0	0	0	11812000	0	0	0	6592100
DIQMPDGIR	sp|Q14204|DYHC1_HUMAN	DYHC1_HUMAN	sp|Q14204|DYHC1_HUMAN;tr|A0A287B9W3|A0A287B9W3_PIG	2	0.034185	41.876	0	0	0	0	0	0	0	0	0	0	0	0	0	0	698400	0	0	0	0	0	0	0	0	0	0	0	0	0	0
DISEASVFDAYVLPK	tr|A0A286ZQ40|A0A286ZQ40_PIG	A0A286ZQ40_PIG	tr|A0A286ZQ40|A0A286ZQ40_PIG;tr|Q75MH1|Q75MH1_HUMAN;tr|A0A024RB14|A0A024RB14_HUMAN;sp|P62854|RS26_HUMAN;sp|P49171|RS26_PIG;tr|F1SPH5|F1SPH5_PIG	2	1.0006e-20	134.2	0	0	0	0	0	0	0	0	0	0	0	0	0	0	0	4136900	6677200	0	1099900	5854400	13985000	7480200	0	0	15909000	9406800	7089500	0	12317000
DISLSDYK	sp|Q06830|PRDX1_HUMAN	PRDX1_HUMAN	sp|Q06830|PRDX1_HUMAN;tr|A0A0A0MSI0|A0A0A0MSI0_HUMAN;tr|F1S3U9|F1S3U9_PIG;tr|A0A286ZND5|A0A286ZND5_PIG	2	0.033999	67.032	0	0	0	0	0	0	0	0	0	0	0	0	0	0	0	0	12098000	0	0	0	0	0	0	0	0	0	0	0	0
DISSALR	tr|A0A024RC87|A0A024RC87_HUMAN	A0A024RC87_HUMAN	tr|A0A024RC87|A0A024RC87_HUMAN	2	0.042872	71.715	0	0	0	0	0	0	0	0	0	0	0	0	0	0	0	0	3734900	0	0	0	0	0	0	0	0	0	0	0	0
DISTNYYASQK	tr|Q5CAQ5|Q5CAQ5_HUMAN	Q5CAQ5_HUMAN	tr|Q5CAQ5|Q5CAQ5_HUMAN;tr|V9HWP2|V9HWP2_HUMAN;sp|P14625|ENPL_HUMAN;sp|Q29092|ENPL_PIG;tr|B4DHT9|B4DHT9_HUMAN;tr|B4DU71|B4DU71_HUMAN;tr|F1SRK6|F1SRK6_PIG;tr|H0YIV0|H0YIV0_HUMAN	2	0.00036725	111.61	0	0	0	0	0	0	0	0	0	0	0	0	0	0	0	3998500	0	0	919130	4422600	9842500	6790400	2941500	1821200	12363000	8868600	8134700	2568900	17360000
DITDTSIGAYWTSAPGMVR	sp|Q99715|COCA1_HUMAN	COCA1_HUMAN	sp|Q99715|COCA1_HUMAN;tr|D6RGG3|D6RGG3_HUMAN;tr|F1RQI0|F1RQI0_PIG	2	2.8894e-57	189.3	0	0	0	0	0	0	0	0	0	0	0	0	0	0	0	4048500	17408000	0	0	4650900	22554000	14776000	2249600	0	114040000	30584000	19499000	0	0
DITPLQVVLPNTALHLK	sp|Q14764|MVP_HUMAN	MVP_HUMAN	sp|Q14764|MVP_HUMAN;tr|X5D2M8|X5D2M8_HUMAN;tr|X5D7K9|X5D7K9_HUMAN;tr|B4DXN0|B4DXN0_HUMAN;tr|X5DNU0|X5DNU0_HUMAN;tr|X5D7S8|X5D7S8_HUMAN;tr|I3LQ79|I3LQ79_PIG;tr|X5DP24|X5DP24_HUMAN;tr|X5D7R7|X5D7R7_HUMAN;tr|X5DP17|X5DP17_HUMAN;tr|H3BQK6|H3BQK6_HUMAN;tr|H3BRL2|H3BRL2_HUMAN	3	2.6212e-05	88.133	0	0	0	0	0	0	0	0	0	0	0	0	0	0	2422800	4555300	7476300	0	1535800	5822900	9104500	8545800	0	0	17108000	0	6755500	2621400	12740000
DITSDTSGDFR	tr|Q5TZZ9|Q5TZZ9_HUMAN	Q5TZZ9_HUMAN	tr|Q5TZZ9|Q5TZZ9_HUMAN;sp|P04083|ANXA1_HUMAN;tr|B5BU38|B5BU38_HUMAN;tr|Q5T3N1|Q5T3N1_HUMAN;tr|B4DL19|B4DL19_HUMAN	2	6.7432e-10	154.84	0	0	0	0	0	0	0	0	0	0	0	0	0	0	0	4178700	7108100	0	2588100	8864000	13428000	10227000	3332800	1929000	18588000	14233000	12185000	3523900	11962000
DITSSIHFEAYR	sp|Q9UHD8|SEPT9_HUMAN	SEPT9_HUMAN	sp|Q9UHD8|SEPT9_HUMAN;tr|A0A024R8V0|A0A024R8V0_HUMAN;tr|A0A024R8Q0|A0A024R8Q0_HUMAN;tr|F1RZ71|F1RZ71_PIG;tr|A2VCQ5|A2VCQ5_HUMAN	3	0.0012501	71.241	0	0	0	0	0	0	0	0	0	0	0	0	0	0	0	0	0	0	0	0	0	0	0	0	2735700	0	0	0	0
DITYFIQQLLR	sp|P61158|ARP3_HUMAN	ARP3_HUMAN	sp|P61158|ARP3_HUMAN;tr|A0A024RAI1|A0A024RAI1_HUMAN;tr|F2Z5D2|F2Z5D2_PIG;tr|A0A286ZIH7|A0A286ZIH7_PIG;tr|B4DXW1|B4DXW1_HUMAN;tr|Q59FV6|Q59FV6_HUMAN;tr|B4DTI0|B4DTI0_HUMAN;sp|Q9P1U1|ARP3B_HUMAN;tr|B7Z9W3|B7Z9W3_HUMAN;tr|Q59GD5|Q59GD5_HUMAN;sp|Q9C0K3|ARP3C_HUMAN;tr|A0A0A0MTI9|A0A0A0MTI9_HUMAN;tr|F1SSP6|F1SSP6_PIG;tr|A0A287ALR6|A0A287ALR6_PIG;tr|A0A287BIL7|A0A287BIL7_PIG;tr|A0A287B7I5|A0A287B7I5_PIG…	2	6.1498e-05	121.96	0	0	0	0	0	0	0	0	0	0	0	0	0	0	0	965090	1428300	0	0	927450	0	0	0	0	3619100	3920100	0	0	1951100
DIVFLVDGSSALGLANFNAIR	tr|D9ZGF2|D9ZGF2_HUMAN	D9ZGF2_HUMAN	tr|B7ZW00|B7ZW00_HUMAN;tr|B4E0A4|B4E0A4_HUMAN;tr|D9ZGF2|D9ZGF2_HUMAN;sp|P12111|CO6A3_HUMAN;tr|Q63HQ4|Q63HQ4_HUMAN	2	4.1335e-47	134.21	0	0	0	0	0	0	0	0	0	0	0	0	0	0	0	0	0	0	0	0	0	0	0	0	4187800	0	0	0	0
DIVFLVDGSSALGPANFQAIR	tr|I3LUR7|I3LUR7_PIG	I3LUR7_PIG	tr|A0A286ZPQ1|A0A286ZPQ1_PIG;tr|A0A287B163|A0A287B163_PIG;tr|A0A286ZMC0|A0A286ZMC0_PIG;tr|A0A287BPF4|A0A287BPF4_PIG;tr|A0A287BLM4|A0A287BLM4_PIG;tr|A0A287BL81|A0A287BL81_PIG;tr|I3LUR7|I3LUR7_PIG	2	2.174e-47	135.58	0	0	0	0	1783500	1942000	2816100	7805400	0	3878200	3869000	0	0	0	0	0	0	0	0	0	0	0	0	0	0	0	0	0	0
DIVGAVLK	sp|P00330|ADH1_YEAST	ADH1_YEAST	sp|P00330|ADH1_YEAST	2	0.047509	60.788	0	0	0	0	0	18456000	22273000	0	15395000	0	16494000	25088000	0	0	0	28688000	0	0	30744000	31761000	0	0	31793000	0	26610000	24791000	33153000	29016000	29101000
DIVIEMEDTKPLLASK	sp|Q9NZM1|MYOF_HUMAN	MYOF_HUMAN	sp|Q9NZM1|MYOF_HUMAN;tr|H0YD14|H0YD14_HUMAN	3	0.013101	42.338	0	0	0	0	0	0	0	0	0	0	0	0	0	0	0	0	0	0	0	0	0	0	0	0	0	1407500	0	0	0
DIVNGLR	tr|B2R7T8|B2R7T8_HUMAN	B2R7T8_HUMAN	tr|B2R7T8|B2R7T8_HUMAN;tr|A9XFX6|A9XFX6_PIG;tr|B1AK87|B1AK87_HUMAN;tr|A0A286ZU64|A0A286ZU64_PIG;tr|B1AK88|B1AK88_HUMAN;tr|B4DWA6|B4DWA6_HUMAN;tr|D2JYW4|D2JYW4_PIG;sp|P47756|CAPZB_HUMAN;tr|A0A288CG52|A0A288CG52_PIG;sp|A0PFK7|CAPZB_PIG;tr|A0A287AP52|A0A287AP52_PIG;tr|Q7L4N0|Q7L4N0_HUMAN	2	0.020465	94.669	0	0	0	0	0	0	0	0	0	0	0	0	0	0	0	0	0	0	0	2839400	0	2132600	0	0	5055600	2930700	0	0	5133600
DIVPGDIVEIAVGDK	sp|P16615|AT2A2_HUMAN	AT2A2_HUMAN	sp|P16615|AT2A2_HUMAN;sp|P11607|AT2A2_PIG	2	0.0019819	68.44	0	0	0	0	0	0	0	0	0	0	0	0	0	0	0	2823700	0	0	0	2551900	5699800	0	0	0	0	0	0	0	0
DIVPGDIVEIAVGDKVPADIR	sp|P16615|AT2A2_HUMAN	AT2A2_HUMAN	sp|P16615|AT2A2_HUMAN;sp|P11607|AT2A2_PIG	3	0.0016954	42.64	0	0	0	0	0	0	0	0	0	0	0	0	0	0	0	0	0	0	0	0	0	0	0	0	0	0	4329600	0	8255500
DIVQFVPFR	tr|A0A024R994|A0A024R994_HUMAN	A0A024R994_HUMAN	tr|A0A024R994|A0A024R994_HUMAN;sp|O75131|CPNE3_HUMAN;tr|Q4G168|Q4G168_HUMAN;sp|Q8IYJ1|CPNE9_HUMAN;tr|A0A287AMN8|A0A287AMN8_PIG;tr|A0A287A2T7|A0A287A2T7_PIG;sp|Q9HCH3|CPNE5_HUMAN;tr|A0A287A5L1|A0A287A5L1_PIG;tr|I3LB11|I3LB11_PIG;tr|F1RX25|F1RX25_PIG;tr|B7Z370|B7Z370_HUMAN;sp|Q86YQ8|CPNE8_HUMAN;sp|Q96A23|CPNE4_HUMAN;tr|K7GN09|K7GN09_PIG;sp|O95741|CPNE6_HUMAN;tr|E7ENV7|E7ENV7_HUMAN;tr|B3KWK1|B3KWK1_…	2	0.018432	91.041	0	0	0	0	0	0	0	0	0	0	0	0	0	0	927090	0	0	0	0	0	0	2449800	0	0	0	0	0	0	0
DIVQFVPYR	tr|B0QZ18|B0QZ18_HUMAN	B0QZ18_HUMAN	tr|B0QZ18|B0QZ18_HUMAN;sp|Q99829|CPNE1_HUMAN;tr|F2Z2V0|F2Z2V0_HUMAN;tr|F1S4V8|F1S4V8_PIG;tr|Q59EI4|Q59EI4_HUMAN;tr|H0Y524|H0Y524_HUMAN	2	0.0057519	105.12	0	0	0	0	0	0	0	0	0	0	0	0	0	0	1576200	2203800	3455400	0	452740	1767700	0	3149400	0	0	5725800	3814900	2607500	1004000	3773800
DIVTNNGVIHLIDQVLIPDSAK	tr|A0A024RDS2|A0A024RDS2_HUMAN	A0A024RDS2_HUMAN	tr|A0A024RDS2|A0A024RDS2_HUMAN;sp|Q15063|POSTN_HUMAN;tr|F1RS37|F1RS37_PIG;tr|A0A287B1R3|A0A287B1R3_PIG;tr|C0IMJ3|C0IMJ3_HUMAN	2;3	2.6916e-66	144.68	0	0	0	0	0	0	0	0	0	0	0	0	0	0	0	7888000	16092000	0	0	9175900	14759000	7187800	5445100	0	19545000	29650000	5613400	0	21571000
DIVTVANAVFVK	tr|B4DMR3|B4DMR3_HUMAN	B4DMR3_HUMAN	tr|B4DMR3|B4DMR3_HUMAN;tr|A0A024R498|A0A024R498_HUMAN;tr|A0A288CG58|A0A288CG58_PIG;tr|A0A287AYW8|A0A287AYW8_PIG;tr|A0A024R451|A0A024R451_HUMAN;sp|P07093|GDN_HUMAN;tr|C9JN98|C9JN98_HUMAN	2	0.0068987	56.013	0	0	0	0	0	0	0	0	0	0	0	0	0	0	0	0	0	0	0	3025600	0	4883500	0	0	0	0	3188400	0	5152400
DIYSSFGFPR	tr|B4DN15|B4DN15_HUMAN	B4DN15_HUMAN	tr|B4DN15|B4DN15_HUMAN;tr|Q53G75|Q53G75_HUMAN;tr|Q5TZP0|Q5TZP0_HUMAN;tr|Q53G96|Q53G96_HUMAN;tr|Q53FK3|Q53FK3_HUMAN;sp|P03956|MMP1_HUMAN;tr|Q53G95|Q53G95_HUMAN;tr|Q53G97|Q53G97_HUMAN;tr|B4DW26|B4DW26_HUMAN;tr|Q96DZ4|Q96DZ4_HUMAN	2	0.011479	80.438	0	0	0	0	0	0	0	0	0	0	0	0	0	0	0	0	0	0	0	0	0	0	0	0	0	3671500	0	0	4428200
DIYYNNMEEVCGGEKPYLSPDILEEK	tr|F5H6I7|F5H6I7_HUMAN	F5H6I7_HUMAN	tr|F5H6I7|F5H6I7_HUMAN;tr|B4DXC4|B4DXC4_HUMAN;sp|Q6DD88|ATLA3_HUMAN	3	0.0002522	40.404	0	0	0	0	0	0	0	0	0	0	0	0	0	0	0	0	0	0	0	0	0	0	0	0	0	0	0	0	6967300
DKAPGQLECETAIAALNSCLR	sp|Q9Y490|TLN1_HUMAN	TLN1_HUMAN	sp|Q9Y490|TLN1_HUMAN;tr|A0A287BLY8|A0A287BLY8_PIG	3	9.0445e-11	94.463	0	0	0	0	0	0	0	0	0	0	0	0	0	0	0	3468800	5923200	0	0	0	7596500	4857200	0	0	11373000	8096900	6644300	0	12750000
DKCPCCYGPLECPVFPTELAFALDTSEGVNQDTFGR	tr|D9ZGF2|D9ZGF2_HUMAN	D9ZGF2_HUMAN	tr|B7ZW00|B7ZW00_HUMAN;tr|Q59F25|Q59F25_HUMAN;tr|D9ZGF2|D9ZGF2_HUMAN;sp|P12111|CO6A3_HUMAN;tr|Q8N4Z1|Q8N4Z1_HUMAN	3	1.7995e-54	91.967	0	0	0	0	0	0	0	0	0	0	0	0	0	0	0	0	0	0	0	0	0	0	0	0	12578000	0	0	0	0
DKFPEVIINFPDPAQK	sp|Q00341|VIGLN_HUMAN	VIGLN_HUMAN	sp|Q00341|VIGLN_HUMAN;tr|A0A024R4E5|A0A024R4E5_HUMAN;tr|B2R5V9|B2R5V9_HUMAN;tr|Q6ZS03|Q6ZS03_HUMAN;tr|H0Y394|H0Y394_HUMAN;tr|Q96CF6|Q96CF6_HUMAN;tr|A0A287AWK8|A0A287AWK8_PIG;tr|F1SI06|F1SI06_PIG;tr|Q6ZN49|Q6ZN49_HUMAN;tr|A0A286ZIF3|A0A286ZIF3_PIG;tr|H7BZC3|H7BZC3_HUMAN	3	0.020743	37.583	0	0	0	0	0	0	0	0	0	0	0	0	0	0	0	0	0	0	0	0	0	0	0	0	0	0	2538800	0	0
DKGEYTLVVK	sp|P21333|FLNA_HUMAN	FLNA_HUMAN	sp|P21333|FLNA_HUMAN;tr|Q5HY54|Q5HY54_HUMAN;tr|Q60FE6|Q60FE6_HUMAN;tr|Q60FE5|Q60FE5_HUMAN;tr|A6NDY9|A6NDY9_HUMAN;tr|A0A087WWY3|A0A087WWY3_HUMAN;tr|Q8TES4|Q8TES4_HUMAN;tr|Q6NXF2|Q6NXF2_HUMAN;tr|Q96C61|Q96C61_HUMAN;tr|Q86TQ3|Q86TQ3_HUMAN	2	0.0037013	143.96	0	0	0	0	0	0	0	0	0	0	0	0	0	0	0	15693000	18917000	0	0	0	0	0	0	0	42107000	37212000	33518000	11763000	53070000
DKLPQPVQPDPVSHCK	sp|P05556|ITB1_HUMAN	ITB1_HUMAN	sp|P05556|ITB1_HUMAN	3	0.0038033	67.326	0	0	0	0	0	0	0	0	0	0	0	0	0	0	0	0	5779100	0	0	0	0	0	0	2390200	0	0	0	0	0
DKPMGPLLVATFWPELPEK	tr|A0A024R6R4|A0A024R6R4_HUMAN	A0A024R6R4_HUMAN	tr|A0A024R6R4|A0A024R6R4_HUMAN;sp|P08253|MMP2_HUMAN;tr|H3BS34|H3BS34_HUMAN	3	7.0872e-07	89.557	0	0	0	0	0	0	0	0	0	0	0	0	0	0	0	0	0	0	0	0	14801000	3033100	0	0	18125000	6238000	9516700	0	7218000
DKYPNLQVIGGNVVTAAQAK	tr|H0Y4R1|H0Y4R1_HUMAN	H0Y4R1_HUMAN	tr|H0Y4R1|H0Y4R1_HUMAN;sp|P12268|IMDH2_HUMAN;tr|B7Z1G4|B7Z1G4_HUMAN	3	0.028971	26.018	0	0	0	0	0	0	0	0	0	0	0	0	0	0	0	0	0	0	0	0	0	0	0	0	5600400	0	0	0	0
DLADELALVDVIEDK	tr|V9HWB9|V9HWB9_HUMAN	V9HWB9_HUMAN	tr|V9HWB9|V9HWB9_HUMAN;sp|P00338|LDHA_HUMAN;tr|F5GXY2|F5GXY2_HUMAN;tr|F5GYU2|F5GYU2_HUMAN;tr|F5GXH2|F5GXH2_HUMAN;tr|F5H5J4|F5H5J4_HUMAN;tr|F5H6W8|F5H6W8_HUMAN;tr|F5GZQ4|F5GZQ4_HUMAN	2;3	3.6768e-37	196.15	0	0	0	0	0	0	0	0	0	0	0	0	0	0	0	20903000	46452000	1570800	9603300	34979000	72283000	40092000	9851500	0	51846000	65579000	36651000	5903700	50008000
DLADELALVDVIEDKLK	tr|V9HWB9|V9HWB9_HUMAN	V9HWB9_HUMAN	tr|V9HWB9|V9HWB9_HUMAN;sp|P00338|LDHA_HUMAN;tr|F5GXY2|F5GXY2_HUMAN;tr|F5GYU2|F5GYU2_HUMAN;tr|F5GXH2|F5GXH2_HUMAN;tr|F5H5J4|F5H5J4_HUMAN;tr|F5H6W8|F5H6W8_HUMAN;tr|F5GZQ4|F5GZQ4_HUMAN	3	7.6296e-05	87.088	0	0	0	0	0	0	0	0	0	0	0	0	0	0	0	0	0	0	0	0	0	0	0	0	14506000	10122000	4005500	0	5129500
DLAEDAPWK	sp|P21333|FLNA_HUMAN	FLNA_HUMAN	sp|P21333|FLNA_HUMAN;tr|Q5HY54|Q5HY54_HUMAN;tr|Q60FE6|Q60FE6_HUMAN;tr|Q60FE5|Q60FE5_HUMAN;tr|A6NDY9|A6NDY9_HUMAN;tr|A0A087WWY3|A0A087WWY3_HUMAN;tr|F8WE98|F8WE98_HUMAN;sp|Q14315|FLNC_HUMAN;tr|A0A286ZRX8|A0A286ZRX8_PIG;tr|A0A287A8C2|A0A287A8C2_PIG;tr|F1SMN5|F1SMN5_PIG;sp|O75369|FLNB_HUMAN;tr|A0A024R321|A0A024R321_HUMAN;tr|A0A287BGW3|A0A287BGW3_PIG;tr|A0A286ZPG4|A0A286ZPG4_PIG;tr|A0A287BLE0|A0A287BL…	2	0.018098	96.253	0	0	0	0	0	0	0	0	0	0	0	0	0	0	0	15386000	24843000	0	0	16238000	34245000	25644000	5646300	0	31127000	28896000	17730000	7104500	28366000
DLAEDAPWKK	sp|P21333|FLNA_HUMAN	FLNA_HUMAN	sp|P21333|FLNA_HUMAN;tr|Q5HY54|Q5HY54_HUMAN;tr|Q60FE6|Q60FE6_HUMAN;tr|Q60FE5|Q60FE5_HUMAN;tr|A6NDY9|A6NDY9_HUMAN;tr|A0A087WWY3|A0A087WWY3_HUMAN;tr|F8WE98|F8WE98_HUMAN;sp|Q14315|FLNC_HUMAN;tr|A0A286ZRX8|A0A286ZRX8_PIG;tr|A0A287A8C2|A0A287A8C2_PIG;tr|F1SMN5|F1SMN5_PIG;sp|O75369|FLNB_HUMAN;tr|A0A024R321|A0A024R321_HUMAN;tr|A0A287BGW3|A0A287BGW3_PIG;tr|A0A286ZPG4|A0A286ZPG4_PIG;tr|A0A287BLE0|A0A287BL…	2	0.0050668	133.57	0	0	0	0	0	0	0	0	0	0	0	0	0	0	0	0	0	0	0	0	0	0	0	0	44784000	29474000	29726000	8546800	30771000
DLAEDLYDGQVLQK	tr|A0A287B7K9|A0A287B7K9_PIG	A0A287B7K9_PIG	tr|A0A287B7K9|A0A287B7K9_PIG;sp|Q9NVD7|PARVA_HUMAN;tr|J3KNQ4|J3KNQ4_HUMAN;tr|B7Z952|B7Z952_HUMAN;tr|I3L973|I3L973_PIG;tr|E9PS97|E9PS97_HUMAN	2	1.8202e-09	124.1	0	0	0	0	0	0	0	0	0	0	0	0	0	0	0	2348000	0	0	0	0	0	0	0	0	0	0	0	0	8467600
DLAEIGIAVGNNDVK	tr|C1PHA2|C1PHA2_HUMAN	C1PHA2_HUMAN	tr|C1PHA2|C1PHA2_HUMAN;tr|A8K048|A8K048_HUMAN;tr|M1VKJ2|M1VKJ2_HUMAN;tr|M1VRN1|M1VRN1_HUMAN;tr|M1VE91|M1VE91_HUMAN;tr|V9HW29|V9HW29_HUMAN;sp|P33176|KINH_HUMAN;tr|D3DRX6|D3DRX6_HUMAN;tr|F1RWC5|F1RWC5_PIG;tr|M1VPF9|M1VPF9_HUMAN;tr|M1V490|M1V490_HUMAN;tr|M1V481|M1V481_HUMAN;tr|M1VKI9|M1VKI9_HUMAN;tr|M1VPF7|M1VPF7_HUMAN;tr|M1VRN0|M1VRN0_HUMAN;tr|M1VE89|M1VE89_HUMAN;tr|B4DS27|B4DS27_HUMAN	2	0.00070408	79.82	0	0	0	0	0	0	0	0	0	0	0	0	0	0	0	0	1612800	0	0	0	2245500	0	0	0	0	0	0	0	2425100
DLAEITTLDR	sp|Q9BS26|ERP44_HUMAN	ERP44_HUMAN	sp|Q9BS26|ERP44_HUMAN	2	0.01558	76.827	0	0	0	0	0	0	0	0	0	0	0	0	0	0	0	0	0	0	0	1271900	0	0	0	0	2567300	2035800	2082700	0	2269300
DLALSEGDIHTLGCGVAQCLK	tr|L7RXH0|L7RXH0_HUMAN	L7RXH0_HUMAN	tr|L7RXH0|L7RXH0_HUMAN;tr|A5YM53|A5YM53_HUMAN;sp|P06756|ITAV_HUMAN;tr|H7BZG1|H7BZG1_HUMAN	3	0.00022443	52.784	0	0	0	0	0	0	0	0	0	0	0	0	0	0	0	0	0	0	0	0	0	1572900	0	0	0	0	0	0	2850100
DLAPPSEPSESFQEHTVDGENQIVFTHR	tr|A0A024R884|A0A024R884_HUMAN	A0A024R884_HUMAN	tr|A0A024R884|A0A024R884_HUMAN;tr|Q4LE33|Q4LE33_HUMAN	3;4	7.9445e-30	92.198	0	0	0	0	0	0	0	0	0	0	0	0	0	0	8308600	17594000	42196000	0	5825900	29768000	59062000	42328000	17496000	6731300	42880000	41531000	18641000	7356800	59510000
DLASIANLR	tr|F1SS26|F1SS26_PIG	F1SS26_PIG	tr|F1SS26|F1SS26_PIG	2	0.007117	126.67	0	0	0	0	0	0	0	4911900	0	4873700	0	0	0	0	0	0	0	0	0	0	0	0	0	0	0	0	0	0	0
DLASIAR	sp|P07996|TSP1_HUMAN	TSP1_HUMAN	sp|P07996|TSP1_HUMAN;tr|A0PJG0|A0PJG0_HUMAN;CON__Q28194	1	0.0032039	146.94	0	0	0	0	0	0	0	0	0	0	0	0	0	0	0	41505000	0	0	0	0	0	0	0	0	0	0	0	0	0
DLAVAGPEMQVK	sp|Q14764|MVP_HUMAN	MVP_HUMAN	sp|Q14764|MVP_HUMAN;tr|X5D2M8|X5D2M8_HUMAN;tr|X5D7K9|X5D7K9_HUMAN;tr|B4DDR2|B4DDR2_HUMAN;tr|B4DXN0|B4DXN0_HUMAN;tr|X5DNU0|X5DNU0_HUMAN;tr|B4DP93|B4DP93_HUMAN;tr|I3LQ79|I3LQ79_PIG	2	0.0069136	64.297	0	0	0	0	0	0	0	0	0	0	0	0	0	0	0	0	0	0	0	0	0	1289800	0	0	0	0	0	0	0
DLCGIVASK	tr|A0A024RC87|A0A024RC87_HUMAN	A0A024RC87_HUMAN	tr|A0A024RC87|A0A024RC87_HUMAN	2	0.021927	87.476	0	0	0	0	0	0	0	0	0	0	0	0	0	0	0	0	0	0	0	4871600	14118000	6573700	0	0	14586000	11122000	6958500	0	9633600
DLDECATK	sp|P35555|FBN1_HUMAN	FBN1_HUMAN	sp|P35555|FBN1_HUMAN;tr|F1SN67|F1SN67_PIG;sp|Q9TV36|FBN1_PIG	2	0.022008	78.324	0	0	0	0	0	0	0	0	0	0	0	0	0	0	0	0	0	0	0	0	11190000	4942600	0	0	0	0	0	0	0
DLDEVLQTHSVFVNVSK	tr|F1RJJ3|F1RJJ3_PIG	F1RJJ3_PIG	tr|F1RJJ3|F1RJJ3_PIG;tr|A0A087X020|A0A087X020_HUMAN;sp|Q9Y3A5|SBDS_HUMAN;tr|F8WE72|F8WE72_HUMAN	3	0.002354	51.606	0	0	0	0	0	0	0	0	0	0	0	0	0	0	0	0	0	0	0	0	0	0	0	0	0	0	0	0	0
DLDGTCSLHTTASTLDDDGNYTIMAANPQGR	sp|Q8WX93|PALLD_HUMAN	PALLD_HUMAN	sp|Q8WX93|PALLD_HUMAN;tr|B2RTX2|B2RTX2_HUMAN;tr|F8WA26|F8WA26_HUMAN	3	2.0743e-14	66.012	0	0	0	0	0	0	0	0	0	0	0	0	0	0	0	0	0	0	0	0	0	0	0	0	7230300	4664200	0	0	11866000
DLDIIDNYDYSHTVK	sp|O75369|FLNB_HUMAN	FLNB_HUMAN	sp|O75369|FLNB_HUMAN;tr|A0A024R321|A0A024R321_HUMAN;tr|Q68CT4|Q68CT4_HUMAN;tr|E7EN95|E7EN95_HUMAN	3	4.9008e-05	91.441	0	0	0	0	0	0	0	0	0	0	0	0	0	0	0	0	0	0	0	0	0	0	0	0	6475900	0	0	0	0
DLDQASLAAVSQQLAPR	sp|Q9Y490|TLN1_HUMAN	TLN1_HUMAN	sp|Q9Y490|TLN1_HUMAN;tr|A0A287BLY8|A0A287BLY8_PIG	2;3	6.8637e-30	140.82	0	0	0	0	0	0	0	0	0	0	0	0	0	0	2439900	4916600	0	0	1155900	4395500	6720800	5170200	0	0	12400000	0	6537300	2340700	12475000
DLEADIIGDTSGHFQK	sp|P08133|ANXA6_HUMAN	ANXA6_HUMAN	sp|P08133|ANXA6_HUMAN;tr|A8K3Q7|A8K3Q7_HUMAN;tr|B7Z582|B7Z582_HUMAN;tr|E5RK63|E5RK63_HUMAN;tr|E5RJF5|E5RJF5_HUMAN	2;3	9.3615e-60	223.31	0	0	0	0	0	0	0	0	0	0	0	0	0	0	7469300	19740000	26883000	0	6484900	27662000	44522000	36354000	9905300	7466300	71095000	54031000	39498000	14461000	62425000
DLEAHIDSANK	sp|P35579|MYH9_HUMAN	MYH9_HUMAN	sp|P35579|MYH9_HUMAN;tr|A0A024R1N1|A0A024R1N1_HUMAN;tr|Q6ZNL4|Q6ZNL4_HUMAN	2;3	1.9377e-50	240.38	0	0	0	0	0	0	0	0	0	0	0	0	0	0	6640900	29741000	0	0	12749000	9295900	63130000	0	28435000	9094200	33214000	39510000	11568000	24666000	85991000
DLEALLNSK	sp|P02545|LMNA_HUMAN	LMNA_HUMAN	sp|P02545|LMNA_HUMAN;tr|W8QEH3|W8QEH3_HUMAN;tr|Q5I6Y5|Q5I6Y5_HUMAN;tr|Q3BDU5|Q3BDU5_HUMAN;tr|Q8N519|Q8N519_HUMAN;tr|Q5TCI8|Q5TCI8_HUMAN;tr|H0YAB0|H0YAB0_HUMAN	2	0.00019768	150.4	0	0	0	0	0	0	0	1388600	0	0	0	0	0	0	0	5386000	7131700	0	1928200	4858200	19510000	12112000	10160000	5074600	12174000	9629000	6908200	1688400	10503000
DLEAQIEAANK	sp|P35580|MYH10_HUMAN	MYH10_HUMAN	sp|P35580|MYH10_HUMAN	2	0.0018617	91.867	0	0	0	0	0	0	0	0	0	0	0	0	0	0	0	0	0	0	0	0	0	3945400	0	580130	0	0	0	0	0
DLECVTNLQEVAR	tr|B4E324|B4E324_HUMAN	B4E324_HUMAN	tr|B4E324|B4E324_HUMAN;sp|P10619|PPGB_HUMAN;tr|X6R5C5|X6R5C5_HUMAN;tr|Q59EV6|Q59EV6_HUMAN;tr|X6R8A1|X6R8A1_HUMAN;tr|Q5JZH0|Q5JZH0_HUMAN	2	0.0039462	66.663	0	0	0	0	0	0	0	0	0	0	0	0	0	0	0	0	5071500	0	0	2465700	4392400	4132900	0	0	5752700	5470400	3422300	0	6100000
DLEDSLAR	sp|P02545|LMNA_HUMAN	LMNA_HUMAN	sp|P02545|LMNA_HUMAN;tr|W8QEH3|W8QEH3_HUMAN;tr|Q5I6Y5|Q5I6Y5_HUMAN;tr|Q3BDU5|Q3BDU5_HUMAN;tr|Q8N519|Q8N519_HUMAN;tr|Q5TCI8|Q5TCI8_HUMAN	2	0.031805	71.296	0	0	0	0	0	0	0	0	0	0	0	0	0	0	0	0	0	0	0	5678000	0	9911700	0	5405700	0	6850600	4276600	0	8064200
DLEEDHACIPIK	sp|P13639|EF2_HUMAN	EF2_HUMAN	sp|P13639|EF2_HUMAN;tr|A0A287AWI9|A0A287AWI9_PIG;tr|A0A287A1E0|A0A287A1E0_PIG;tr|I3LII3|I3LII3_PIG;tr|Q8TA90|Q8TA90_HUMAN;tr|B4DPU3|B4DPU3_HUMAN;tr|Q6PK56|Q6PK56_HUMAN	2;3	1.2502e-08	132.01	0	0	0	0	0	0	0	0	0	0	0	0	0	0	0	5958000	7163200	0	0	7260700	16244000	7630200	0	0	9786900	8975200	3301300	1306800	11488000
DLEEDHACIPIKK	sp|P13639|EF2_HUMAN	EF2_HUMAN	sp|P13639|EF2_HUMAN;tr|A0A287AWI9|A0A287AWI9_PIG;tr|A0A287A1E0|A0A287A1E0_PIG;tr|I3LII3|I3LII3_PIG;tr|Q8TA90|Q8TA90_HUMAN;tr|B4DPU3|B4DPU3_HUMAN;tr|Q6PK56|Q6PK56_HUMAN	3	0.0070581	44.616	0	0	0	0	0	0	0	0	0	0	0	0	0	0	4241600	7653800	9128500	0	0	7609800	11878000	0	0	0	23638000	25362000	14141000	0	26354000
DLEGENIEIVFAKPPDQK	tr|Q05CK9|Q05CK9_HUMAN	Q05CK9_HUMAN	tr|Q05CK9|Q05CK9_HUMAN;tr|A0A287AQG4|A0A287AQG4_PIG;tr|F2Z5D4|F2Z5D4_PIG;tr|B2R8Z8|B2R8Z8_HUMAN;sp|O60506|HNRPQ_HUMAN;tr|B7Z645|B7Z645_HUMAN;tr|A0A287B5C7|A0A287B5C7_PIG;tr|Q59GL1|Q59GL1_HUMAN;tr|B7Z213|B7Z213_HUMAN	3	0.039249	36.637	0	0	0	0	0	0	0	0	0	0	0	0	0	0	0	0	0	0	0	0	0	0	0	0	0	0	0	0	0
DLEGLSQR	sp|P35579|MYH9_HUMAN	MYH9_HUMAN	sp|P35579|MYH9_HUMAN;tr|A0A024R1N1|A0A024R1N1_HUMAN	2	0.0050621	124.83	0	0	0	0	0	0	0	0	0	0	0	0	0	0	13316000	23075000	25097000	0	9082800	16380000	50889000	26604000	25390000	8092700	55214000	37335000	0	11526000	49697000
DLESLFHR	sp|Q03252|LMNB2_HUMAN	LMNB2_HUMAN	sp|Q03252|LMNB2_HUMAN;tr|J9JID7|J9JID7_HUMAN	2	0.019503	79.597	0	0	0	0	0	0	0	0	0	0	0	0	0	0	0	0	0	0	0	0	0	0	933170	0	0	0	0	0	0
DLEVVAATPTSLLISWDAPAVTVR	sp|P02751|FINC_HUMAN	FINC_HUMAN	sp|P02751|FINC_HUMAN;tr|H0Y7Z1|H0Y7Z1_HUMAN;tr|Q5CZ99|Q5CZ99_HUMAN;tr|A0A024R462|A0A024R462_HUMAN;tr|B7ZLE5|B7ZLE5_HUMAN;tr|Q68CX6|Q68CX6_HUMAN;tr|Q6N084|Q6N084_HUMAN;tr|Q59G22|Q59G22_HUMAN	2;3	6.5148e-61	128.9	0	0	0	0	0	0	0	0	0	0	0	0	0	0	0	0	2506200	0	0	0	0	0	0	0	4298000	8128100	0	0	0
DLEVVEGSAAR	sp|Q15746|MYLK_HUMAN	MYLK_HUMAN	sp|Q15746|MYLK_HUMAN;tr|A0A287A9P3|A0A287A9P3_PIG;tr|F1SQ52|F1SQ52_PIG;tr|A0A287BBZ8|A0A287BBZ8_PIG;tr|A0A287A9M0|A0A287A9M0_PIG;tr|A0A287BEW3|A0A287BEW3_PIG;tr|A0A287ASI7|A0A287ASI7_PIG;tr|Q05B97|Q05B97_HUMAN;tr|Q05B98|Q05B98_HUMAN;tr|Q68DK3|Q68DK3_HUMAN;tr|Q3B765|Q3B765_HUMAN;tr|Q05D81|Q05D81_HUMAN;tr|Q6ZNP1|Q6ZNP1_HUMAN	2	0.0067893	84.213	0	0	0	0	0	0	0	0	0	0	0	0	0	0	0	0	2289000	0	0	0	0	3011400	0	0	0	0	0	0	0
DLFDPIIQDR	tr|A0A287AMP3|A0A287AMP3_PIG	A0A287AMP3_PIG	tr|A0A287AMP3|A0A287AMP3_PIG;sp|Q5XLD3|KCRM_PIG	2	0.018296	67.563	0	0	0	0	0	0	0	1782100	0	2992100	0	0	0	0	0	0	0	0	0	0	0	0	0	0	0	0	0	0	0
DLFEDELVPLFEK	tr|Q05CK9|Q05CK9_HUMAN	Q05CK9_HUMAN	tr|Q05CK9|Q05CK9_HUMAN;tr|A0A287AQG4|A0A287AQG4_PIG;tr|F2Z5D4|F2Z5D4_PIG;tr|B2R8Z8|B2R8Z8_HUMAN;sp|O60506|HNRPQ_HUMAN;tr|B7Z645|B7Z645_HUMAN;tr|A0A287B5C7|A0A287B5C7_PIG;tr|Q59GL1|Q59GL1_HUMAN;tr|F6UXX1|F6UXX1_HUMAN	2	0.0023394	77.744	0	0	0	0	0	0	0	0	0	0	0	0	0	0	0	1625300	2976200	0	0	3355100	5451400	0	0	0	0	6198100	4316100	0	6191700
DLFLQGAYDTVR	tr|B4DPD6|B4DPD6_HUMAN	B4DPD6_HUMAN	tr|B4DPD6|B4DPD6_HUMAN;tr|Q59EM4|Q59EM4_HUMAN;sp|Q9UHL4|DPP2_HUMAN	2	2.1769e-05	119.16	0	0	0	0	0	0	0	0	0	0	0	0	0	0	1106700	0	1748500	0	0	0	3269700	0	0	0	4120600	3278500	2487100	0	2124200
DLFQVAFNR	sp|Q14204|DYHC1_HUMAN	DYHC1_HUMAN	sp|Q14204|DYHC1_HUMAN;tr|A0A287B9W3|A0A287B9W3_PIG	2	0.01482	98.299	0	0	0	0	0	0	0	0	0	0	0	0	0	0	0	0	0	0	0	0	0	0	0	0	5249000	2695500	2521100	0	0
DLFSQTLYTVSVSAVHDEGESPPVTAQETTR	sp|Q99715|COCA1_HUMAN	COCA1_HUMAN	sp|Q99715|COCA1_HUMAN;tr|D6RGG3|D6RGG3_HUMAN;tr|A0A087X0A8|A0A087X0A8_HUMAN;tr|B9EJB8|B9EJB8_HUMAN;tr|H0Y4P7|H0Y4P7_HUMAN	3	1.5506e-19	77.211	0	0	0	0	0	0	0	0	0	0	0	0	0	0	0	4426900	4273400	0	0	0	0	4881000	0	0	0	12734000	4372300	0	7969400
DLFSQTLYTVSVSAVHDEGESPPVTAQETTRPVPAPTNLK	sp|Q99715|COCA1_HUMAN	COCA1_HUMAN	sp|Q99715|COCA1_HUMAN;tr|D6RGG3|D6RGG3_HUMAN;tr|A0A087X0A8|A0A087X0A8_HUMAN;tr|B9EJB8|B9EJB8_HUMAN;tr|H0Y4P7|H0Y4P7_HUMAN	4	1.2333e-40	69.885	0	0	0	0	0	0	0	0	0	0	0	0	0	0	0	30667000	42504000	0	0	0	46082000	48811000	0	0	375640000	210960000	109910000	0	153350000
DLFVELK	sp|O75487|GPC4_HUMAN	GPC4_HUMAN	sp|O75487|GPC4_HUMAN;tr|Q86SV6|Q86SV6_HUMAN	2	0.04337	70.912	0	0	0	0	0	0	0	0	0	0	0	0	0	0	0	0	3141700	0	0	1943400	2027800	0	0	0	3514900	0	2111000	0	0
DLGEEALNEYLK	tr|B4DTU7|B4DTU7_HUMAN	B4DTU7_HUMAN	tr|B4DTU7|B4DTU7_HUMAN;sp|Q3SY69|AL1L2_HUMAN	2	0.004237	85.355	0	0	0	0	0	0	0	0	0	0	0	0	0	0	0	0	0	0	0	0	4231700	0	0	0	7351900	0	0	0	1810100
DLGEELEALK	sp|P35579|MYH9_HUMAN	MYH9_HUMAN	sp|P35579|MYH9_HUMAN;tr|A0A024R1N1|A0A024R1N1_HUMAN;tr|Q86XU5|Q86XU5_HUMAN;tr|A0A024QZJ6|A0A024QZJ6_HUMAN;tr|A0A024QZJ4|A0A024QZJ4_HUMAN;sp|P35749|MYH11_HUMAN;tr|B1PS43|B1PS43_HUMAN;tr|F1SKI0|F1SKI0_PIG;tr|A0A286ZR94|A0A286ZR94_PIG;tr|A0A287ASK1|A0A287ASK1_PIG;tr|Q7Z7R0|Q7Z7R0_HUMAN	2	0.00011456	148.14	0	0	0	0	0	0	0	0	0	0	0	0	0	0	8052500	24882000	31584000	0	11288000	16509000	50254000	29597000	25560000	9909500	56402000	34990000	28242000	12420000	47972000
DLGEQYFK	tr|A0A287AMK0|A0A287AMK0_PIG	A0A287AMK0_PIG	tr|A0A287AMK0|A0A287AMK0_PIG;tr|A0A286ZT13|A0A286ZT13_PIG;tr|F1RUN2|F1RUN2_PIG;tr|A0A287BAY9|A0A287BAY9_PIG;sp|P08835|ALBU_PIG;tr|A0A287AFS2|A0A287AFS2_PIG	2	0.0096158	105.39	0	0	0	0	0	0	0	20833000	0	10167000	0	0	0	0	0	0	0	0	0	2431700	0	0	0	0	0	0	0	0	0
DLGLSESGEDVNAAILDESGKK	tr|A0A090N8Y2|A0A090N8Y2_HUMAN	A0A090N8Y2_HUMAN	tr|A0A090N8Y2|A0A090N8Y2_HUMAN;sp|P13667|PDIA4_HUMAN	3	0.00031262	56.055	0	0	0	0	0	0	0	0	0	0	0	0	0	0	0	0	0	0	0	0	0	0	0	0	4036800	0	4126600	0	0
DLGTESQIFISR	tr|Q6IAT1|Q6IAT1_HUMAN	Q6IAT1_HUMAN	tr|Q6IAT1|Q6IAT1_HUMAN;sp|P50395|GDIB_HUMAN;tr|B4DLV7|B4DLV7_HUMAN;tr|Q8TB95|Q8TB95_HUMAN;tr|B3KVE3|B3KVE3_HUMAN	2	4.5083e-09	141.95	0	0	0	0	0	0	0	0	0	0	0	0	0	0	0	0	0	0	1750800	8445500	15199000	10477000	3032500	1737200	23373000	15139000	10440000	2439300	15224000
DLIADLK	sp|P08133|ANXA6_HUMAN	ANXA6_HUMAN	sp|P08133|ANXA6_HUMAN;tr|A8K3Q7|A8K3Q7_HUMAN;tr|E5RK63|E5RK63_HUMAN;tr|E5RJF5|E5RJF5_HUMAN;tr|E5RI05|E5RI05_HUMAN;tr|E5RFF0|E5RFF0_HUMAN;tr|E5RJR0|E5RJR0_HUMAN;tr|E5RIU8|E5RIU8_HUMAN	2	0.027546	88.029	0	0	0	0	0	0	0	0	0	0	0	0	0	0	0	6794100	0	0	0	0	11576000	10336000	0	0	19043000	0	12190000	0	16235000
DLILQCLDDKDESIR	tr|Q6PK82|Q6PK82_HUMAN	Q6PK82_HUMAN	tr|Q6PK82|Q6PK82_HUMAN;sp|O14617|AP3D1_HUMAN	3	0.00013947	89.541	0	0	0	0	0	0	0	0	0	0	0	0	0	0	0	0	0	0	0	0	0	0	0	0	3323100	1772200	0	0	0
DLISHDEMFSDIYK	sp|P61288|TCTP_PIG	TCTP_PIG	sp|P61288|TCTP_PIG;sp|P13693|TCTP_HUMAN;tr|Q5W0H4|Q5W0H4_HUMAN;tr|A0A287B4E6|A0A287B4E6_PIG;tr|B4DKJ4|B4DKJ4_HUMAN;tr|Q9UP43|Q9UP43_HUMAN;tr|B4DLD6|B4DLD6_HUMAN	3	0.00015918	85.909	0	0	0	0	0	0	0	0	0	0	0	0	0	0	2473600	0	1924600	0	1629600	0	3080400	3566000	0	0	8675100	7146600	2161300	0	24914000
DLKPENLLLASK	tr|A8K161|A8K161_HUMAN	A8K161_HUMAN	tr|A8K161|A8K161_HUMAN;tr|F1RL74|F1RL74_PIG;sp|Q9UQM7|KCC2A_HUMAN;tr|I3LNG5|I3LNG5_PIG;tr|Q8IWE0|Q8IWE0_HUMAN;tr|Q7LDD5|Q7LDD5_HUMAN;sp|Q13554|KCC2B_HUMAN;tr|A0A286ZL03|A0A286ZL03_PIG;tr|A4D2J9|A4D2J9_HUMAN;tr|D3DVK8|D3DVK8_HUMAN;tr|Q53H78|Q53H78_HUMAN;tr|A0A2C9F383|A0A2C9F383_PIG;tr|A0A286ZTV0|A0A286ZTV0_PIG;tr|B7Z1Z6|B7Z1Z6_HUMAN;tr|F1SSH3|F1SSH3_PIG;tr|A0A287BEM2|A0A287BEM2_PIG;sp|Q13555|KCC2G…	2;3	0.0024231	99.752	0	0	0	0	0	0	0	0	0	0	0	0	0	0	0	1743200	0	0	0	0	0	1457100	0	0	2914800	2848500	1609900	0	0
DLKPETEYVVNVYSVVEDEYSEPLK	sp|Q99715|COCA1_HUMAN	COCA1_HUMAN	sp|Q99715|COCA1_HUMAN;tr|D6RGG3|D6RGG3_HUMAN;tr|A0A087X0A8|A0A087X0A8_HUMAN;tr|B9EJB8|B9EJB8_HUMAN;tr|H0Y4P7|H0Y4P7_HUMAN;tr|F1RQI0|F1RQI0_PIG	3	2.1666e-82	143.31	0	0	0	0	0	0	0	6676800	0	0	0	0	0	0	0	10933000	40023000	0	0	23285000	61938000	35287000	16979000	3596900	56632000	53079000	11828000	0	26610000
DLKPETEYVVNVYSVVEDEYSEPLKGTEK	sp|Q99715|COCA1_HUMAN	COCA1_HUMAN	sp|Q99715|COCA1_HUMAN;tr|D6RGG3|D6RGG3_HUMAN;tr|A0A087X0A8|A0A087X0A8_HUMAN;tr|B9EJB8|B9EJB8_HUMAN;tr|H0Y4P7|H0Y4P7_HUMAN;tr|F1RQI0|F1RQI0_PIG	3;4	4.0091e-34	100.68	0	0	0	0	0	0	0	0	0	0	0	0	0	0	0	0	0	0	0	0	0	0	0	0	213730000	181550000	81165000	0	33913000
DLKPSNLLLNTTCDLK	tr|Q1HBJ4|Q1HBJ4_HUMAN	Q1HBJ4_HUMAN	tr|Q1HBJ4|Q1HBJ4_HUMAN;sp|P28482|MK01_HUMAN;tr|F1RL02|F1RL02_PIG;tr|B4DHN0|B4DHN0_HUMAN;tr|A0A286ZPF5|A0A286ZPF5_PIG	3	0.00069868	73.296	0	0	0	0	0	0	0	0	0	0	0	0	0	0	0	0	0	0	0	0	4109500	3799900	0	0	4853100	0	8363100	0	5722500
DLLAVVFYGTEK	tr|B2RDN9|B2RDN9_HUMAN	B2RDN9_HUMAN	tr|B2RDN9|B2RDN9_HUMAN;tr|A0A024R1N4|A0A024R1N4_HUMAN;sp|P12956|XRCC6_HUMAN;tr|B1AHC9|B1AHC9_HUMAN	2	0.0063028	73.067	0	0	0	0	0	0	0	0	0	0	0	0	0	0	0	0	1072000	0	0	0	0	0	0	0	0	0	0	0	0
DLLDDLK	tr|V9HWE0|V9HWE0_HUMAN	V9HWE0_HUMAN	tr|V9HWE0|V9HWE0_HUMAN;sp|P08758|ANXA5_HUMAN;tr|E9PHT9|E9PHT9_HUMAN;tr|B4DNG6|B4DNG6_HUMAN;tr|F1SLC4|F1SLC4_PIG;tr|A0A287B278|A0A287B278_PIG;sp|P08132|ANXA4_PIG;tr|A0A287B583|A0A287B583_PIG	2	0.0022556	124.37	0	0	0	0	0	0	0	0	0	0	0	0	0	0	0	0	16905000	0	0	0	26252000	20635000	0	0	45267000	29016000	25544000	0	31812000
DLLDTVLPHLYNETK	tr|A8K8U1|A8K8U1_HUMAN	A8K8U1_HUMAN	tr|A8K8U1|A8K8U1_HUMAN;sp|Q86VP6|CAND1_HUMAN;tr|F2Z5R6|F2Z5R6_PIG;tr|F1RYI3|F1RYI3_PIG;tr|B3KMG3|B3KMG3_HUMAN	3	0.00036554	72.898	0	0	0	0	0	0	0	0	0	0	0	0	0	0	0	2434100	3755400	0	0	0	4651200	3108300	0	0	6037300	8327800	5867400	786710	4720400
DLLEPGCSVLLNHK	tr|Q53XL8|Q53XL8_HUMAN	Q53XL8_HUMAN	tr|Q53XL8|Q53XL8_HUMAN;tr|Q53HB3|Q53HB3_HUMAN;tr|F2Z5J1|F2Z5J1_PIG;sp|P62191|PRS4_HUMAN	3	0.028932	28.297	0	0	0	0	0	0	0	0	0	0	0	0	0	0	0	0	0	0	0	0	0	1950600	0	0	0	0	0	0	0
DLLHPSLEEEK	tr|F2Z5B7|F2Z5B7_PIG	F2Z5B7_PIG	tr|F2Z5B7|F2Z5B7_PIG;sp|Q71UM5|RS27L_HUMAN;tr|H0YMV8|H0YMV8_HUMAN;tr|C9JLI6|C9JLI6_HUMAN	3	0.01121	48.944	0	0	0	0	0	0	0	0	0	0	0	0	0	0	0	0	0	0	0	0	0	0	0	0	0	0	0	0	0
DLLHPSLEEEKK	tr|F2Z5B7|F2Z5B7_PIG	F2Z5B7_PIG	tr|F2Z5B7|F2Z5B7_PIG;sp|Q71UM5|RS27L_HUMAN;tr|H0YMV8|H0YMV8_HUMAN;tr|C9JLI6|C9JLI6_HUMAN	3	0.0021577	70.54	0	0	0	0	0	0	0	0	0	0	0	0	0	0	0	0	4407300	0	0	0	6757100	5386300	0	0	9683600	7195200	15164000	0	0
DLLLDPAWEK	sp|O43707|ACTN4_HUMAN	ACTN4_HUMAN	sp|P12814|ACTN1_HUMAN;tr|A0A024R694|A0A024R694_HUMAN;tr|F1RU49|F1RU49_PIG;tr|B2R8Y4|B2R8Y4_HUMAN;sp|Q08043|ACTN3_HUMAN;tr|B7Z4V1|B7Z4V1_HUMAN;tr|A0A287AU97|A0A287AU97_PIG;tr|B3W6H3|B3W6H3_HUMAN;tr|D6RH00|D6RH00_HUMAN;sp|O43707|ACTN4_HUMAN;tr|F1RI39|F1RI39_PIG;tr|A0A287AA30|A0A287AA30_PIG;tr|A0A287A4Q7|A0A287A4Q7_PIG;tr|A0A287BAZ5|A0A287BAZ5_PIG;tr|A0A287BQV2|A0A287BQV2_PIG;tr|B4E337|B4E337_HUMAN;…	2	0.007543	93.598	0	0	0	0	0	0	0	0	0	0	0	0	0	0	3244500	14277000	24660000	0	1663200	14294000	39527000	23896000	5809500	4377900	0	0	0	1694700	8916800
DLLNNHILK	sp|Q15582|BGH3_HUMAN	BGH3_HUMAN	sp|Q15582|BGH3_HUMAN;tr|Q53GU8|Q53GU8_HUMAN;tr|H0Y8L3|H0Y8L3_HUMAN;tr|S4R3C6|S4R3C6_HUMAN;tr|Q59F63|Q59F63_HUMAN;tr|F1RHA7|F1RHA7_PIG;sp|O11780|BGH3_PIG	2	8.285e-07	160.69	0	0	0	0	3970400	0	0	0	0	11040000	0	0	0	0	61953000	106740000	132180000	0	17353000	71811000	222550000	113270000	41349000	17579000	205760000	205850000	160460000	31417000	207810000
DLLPSDMAVALLEAQAGTGHIIDPATSAR	sp|Q15149|PLEC_HUMAN	PLEC_HUMAN	sp|Q15149|PLEC_HUMAN;tr|D3DWL0|D3DWL0_HUMAN	3	5.0024e-05	37.054	0	0	0	0	0	0	0	0	0	0	0	0	0	0	0	0	0	0	0	0	3960000	0	0	0	3551200	0	0	0	0
DLLSSVSR	tr|B4DT77|B4DT77_HUMAN	B4DT77_HUMAN	tr|B4DT77|B4DT77_HUMAN;tr|B4DWU2|B4DWU2_HUMAN;tr|B4DHY4|B4DHY4_HUMAN;tr|Q53HM8|Q53HM8_HUMAN;tr|B2R7L2|B2R7L2_HUMAN;tr|B2R657|B2R657_HUMAN;sp|P20073|ANXA7_HUMAN	2	0.033653	67.169	0	0	0	0	0	0	0	0	0	0	0	0	0	0	0	0	0	0	0	0	0	0	0	0	3150500	0	0	0	0
DLLVQQASQCLSK	tr|H3BQZ7|H3BQZ7_HUMAN	H3BQZ7_HUMAN	tr|H3BQZ7|H3BQZ7_HUMAN;sp|Q1KMD3|HNRL2_HUMAN;tr|I3LUR1|I3LUR1_PIG;tr|A0A287APR9|A0A287APR9_PIG	2	7.1948e-06	105.86	0	0	0	0	0	0	0	0	0	0	0	0	0	0	0	2806300	0	0	0	1148000	4081100	2525000	1124800	0	3348500	3036100	0	0	0
DLLVTGAYEISDQSGGAGGLR	tr|A0A024R6I3|A0A024R6I3_HUMAN	A0A024R6I3_HUMAN	tr|A0A024R6I3|A0A024R6I3_HUMAN;sp|P49755|TMEDA_HUMAN;tr|Q53GF9|Q53GF9_HUMAN;tr|G3V2K7|G3V2K7_HUMAN;tr|B4DL12|B4DL12_HUMAN	2	2.7552e-68	180.48	0	0	0	0	0	0	0	0	0	0	0	0	0	0	0	3199600	5996600	0	0	4356900	7157400	6172000	0	0	9755400	9083200	7422100	0	11034000
DLMTDLK	sp|P08133|ANXA6_HUMAN	ANXA6_HUMAN	sp|P08133|ANXA6_HUMAN;tr|A8K3Q7|A8K3Q7_HUMAN;tr|B7Z582|B7Z582_HUMAN;tr|E5RK69|E5RK69_HUMAN;tr|Q6ZP35|Q6ZP35_HUMAN;tr|E7EMC6|E7EMC6_HUMAN	2	0.042049	73.039	0	0	0	0	0	0	0	0	0	0	0	0	0	0	0	0	0	0	0	0	0	0	0	0	0	3471300	3885100	0	0
DLMVGDEASELR	tr|B5APU3|B5APU3_PIG	B5APU3_PIG	tr|B5APU3|B5APU3_PIG;sp|P61160|ARP2_HUMAN;tr|B4DHK9|B4DHK9_HUMAN	2	0.0003252	100.48	0	0	0	0	0	0	0	0	0	0	0	0	0	0	0	4442300	4018700	0	1661100	1501900	6366700	3419600	0	0	4836900	5283900	3158900	2199900	14912000
DLMVLNDVYR	tr|A0A024RC61|A0A024RC61_HUMAN	A0A024RC61_HUMAN	tr|A0A024RC61|A0A024RC61_HUMAN;sp|P15144|AMPN_HUMAN;tr|Q59E93|Q59E93_HUMAN;tr|B4DV63|B4DV63_HUMAN;tr|H0YMC1|H0YMC1_HUMAN	2	0.022094	42.311	0	0	0	0	0	0	0	0	0	0	0	0	0	0	0	0	0	0	0	0	0	0	0	0	0	0	0	0	3383700
DLNMDCIVAEIK	sp|P78385|KRT83_HUMAN	KRT83_HUMAN	sp|P78385|KRT83_HUMAN;CON__Q6NT21	2	5.68e-09	129.16	0	0	0	0	0	0	0	0	0	0	0	0	42321000	0	0	0	0	0	0	0	0	0	0	0	0	0	0	0	0
DLNMDNIVAEIK	tr|A0A287AC61|A0A287AC61_PIG	A0A287AC61_PIG	tr|A0A287AC61|A0A287AC61_PIG;tr|A0A287ATX1|A0A287ATX1_PIG;tr|A0A287AYX6|A0A287AYX6_PIG;tr|I3LVS6|I3LVS6_PIG;tr|A0A286ZKZ0|A0A286ZKZ0_PIG;tr|I3LFL9|I3LFL9_PIG;tr|A0A287AWH1|A0A287AWH1_PIG;tr|A0A287BG86|A0A287BG86_PIG;tr|A0A287A4P2|A0A287A4P2_PIG;tr|I3LDK1|I3LDK1_PIG	2	1.0245e-23	190.26	0	0	0	0	0	0	0	0	0	0	0	0	69262000	0	0	0	0	0	0	0	0	0	0	0	0	0	0	0	0
DLPAPITR	tr|A0A287B9X9|A0A287B9X9_PIG	A0A287B9X9_PIG	tr|A0A287B9X9|A0A287B9X9_PIG;tr|A0A287A2V7|A0A287A2V7_PIG;tr|A0A286ZJL9|A0A286ZJL9_PIG;tr|A0A287ATT2|A0A287ATT2_PIG;tr|A0A286ZS17|A0A286ZS17_PIG	2	0.022872	77.923	0	0	0	0	0	0	0	25483000	0	32123000	0	0	0	0	0	0	0	0	0	0	0	0	0	0	0	0	0	0	0
DLPDFLK	tr|I3LUR7|I3LUR7_PIG	I3LUR7_PIG	tr|I3LUR7|I3LUR7_PIG	2	0.03428	81.381	0	0	0	0	0	0	0	70334000	0	73066000	0	0	0	0	0	0	0	0	0	0	20824000	0	0	0	0	0	0	0	0
DLPEHAVLK	tr|Q96BA7|Q96BA7_HUMAN	Q96BA7_HUMAN	tr|Q96BA7|Q96BA7_HUMAN;tr|B3KX72|B3KX72_HUMAN;tr|B4DLR3|B4DLR3_HUMAN;sp|Q00839|HNRPU_HUMAN;tr|A0A286ZJR3|A0A286ZJR3_PIG;tr|F1S8L9|F1S8L9_PIG;tr|A0A286ZP67|A0A286ZP67_PIG;tr|A0A286ZVL0|A0A286ZVL0_PIG;tr|Q7Z4Q5|Q7Z4Q5_HUMAN	2	0.047457	62.546	0	0	0	0	0	0	0	0	0	0	0	0	0	0	0	0	0	0	0	0	0	0	0	0	0	0	6737200	0	9405600
DLPETLNELHLDHNK	tr|A6NLG9|A6NLG9_HUMAN	A6NLG9_HUMAN	tr|A6NLG9|A6NLG9_HUMAN;tr|B4DDQ2|B4DDQ2_HUMAN;tr|Q53HU6|Q53HU6_HUMAN;tr|Q53FI4|Q53FI4_HUMAN;tr|A8K7E0|A8K7E0_HUMAN;sp|P21810|PGS1_HUMAN;tr|B3KS75|B3KS75_HUMAN;tr|Q8NAB7|Q8NAB7_HUMAN;tr|B4DNL4|B4DNL4_HUMAN;tr|F1S2B6|F1S2B6_PIG;sp|Q9GKQ6|PGS1_PIG	2;3;4	4.4962e-34	160.48	0	0	0	0	13866000	7338700	6275600	38028000	0	30235000	6904600	4924900	0	0	62023000	176070000	309160000	3672100	46099000	84400000	321570000	184500000	165970000	51342000	278940000	180070000	176880000	47626000	226500000
DLPLLLFR	sp|O43175|SERA_HUMAN	SERA_HUMAN	sp|O43175|SERA_HUMAN;tr|V9HW79|V9HW79_HUMAN;tr|Q5SZU1|Q5SZU1_HUMAN;tr|B3KSC3|B3KSC3_HUMAN;tr|Q9UMY2|Q9UMY2_HUMAN;tr|Q8N5M8|Q8N5M8_HUMAN;tr|Q9UMY3|Q9UMY3_HUMAN;tr|Q96RV7|Q96RV7_HUMAN;tr|Q96RV6|Q96RV6_HUMAN	2	0.031384	73.975	0	0	0	0	0	0	0	0	0	0	0	0	0	0	0	0	0	0	0	0	6850700	0	0	0	5313200	3648100	0	0	3720000
DLPPDTALLDLQNNK	sp|Q9XSD9|PGS2_PIG	PGS2_PIG	sp|Q9XSD9|PGS2_PIG;tr|F1SQ10|F1SQ10_PIG	2;3	2.5303e-41	211.64	0	0	0	0	29007000	26377000	9543700	55919000	8625500	69226000	42966000	32751000	0	7231200	0	0	0	0	0	5498000	16793000	2899200	5046600	0	0	0	6739000	0	7078000
DLPPDTTLLDLQNNK	tr|Q6FH10|Q6FH10_HUMAN	Q6FH10_HUMAN	tr|Q6FH10|Q6FH10_HUMAN;sp|P07585|PGS2_HUMAN;tr|F8VXZ8|F8VXZ8_HUMAN;tr|F8VUF6|F8VUF6_HUMAN;tr|F8VWU0|F8VWU0_HUMAN;tr|F8VX58|F8VX58_HUMAN	2;3	4.805e-41	206.97	0	0	0	0	0	0	0	0	0	0	0	0	0	0	34762000	61670000	155620000	0	19518000	32075000	83725000	84349000	110530000	29970000	93152000	63374000	74560000	14471000	86664000
DLQAICGISCDELSSMVLELR	sp|P07996|TSP1_HUMAN	TSP1_HUMAN	sp|P07996|TSP1_HUMAN;tr|A0PJG0|A0PJG0_HUMAN;tr|F1SS26|F1SS26_PIG;CON__Q28194	2;3	3.2299e-153	247.29	0	0	0	0	0	0	0	3837800	0	0	0	0	0	0	0	56963000	159780000	0	27727000	42872000	173780000	67882000	21967000	2437200	345640000	315290000	103940000	0	539880000
DLQEFIPLINQITAK	tr|A8KA19|A8KA19_HUMAN	A8KA19_HUMAN	tr|A8KA19|A8KA19_HUMAN;sp|O43592|XPOT_HUMAN;tr|A0A287A547|A0A287A547_PIG;tr|A0A024RB67|A0A024RB67_HUMAN	2	0.0023191	70.488	0	0	0	0	0	0	0	0	0	0	0	0	0	0	0	0	0	0	0	0	2503700	1269000	0	0	2718900	0	0	0	0
DLQFSEIGETSAK	tr|K7GRK7|K7GRK7_PIG	K7GRK7_PIG	tr|K7GRK7|K7GRK7_PIG	2	0.0010985	84.17	0	0	0	0	0	0	0	2343700	0	2103400	0	0	0	0	0	0	0	0	0	0	0	0	0	0	0	0	0	0	0
DLQFVEVTDVK	sp|P02751|FINC_HUMAN	FINC_HUMAN	sp|P02751|FINC_HUMAN;tr|Q6MZF4|Q6MZF4_HUMAN;tr|A0A024R462|A0A024R462_HUMAN;tr|B7ZLE5|B7ZLE5_HUMAN;tr|A0A286ZY95|A0A286ZY95_PIG	1;2	5.2307e-19	194.94	0	0	0	0	3039200	2030300	3391700	12782000	0	17932000	1280500	1526800	0	0	38688000	195530000	290700000	5237300	54008000	147560000	494640000	186940000	49430000	21940000	386430000	434210000	209470000	66204000	408480000
DLQHPNEFIR	sp|P53618|COPB_HUMAN	COPB_HUMAN	sp|P53618|COPB_HUMAN;tr|F1S982|F1S982_PIG;sp|D2SW95|COPB_PIG;tr|E9PP73|E9PP73_HUMAN;tr|E9PP63|E9PP63_HUMAN;tr|E9PKQ1|E9PKQ1_HUMAN	3	0.0033969	68.893	0	0	0	0	0	0	0	0	0	0	0	0	0	0	1675300	0	0	0	0	0	0	2626400	0	0	12870000	5199000	0	0	4957700
DLQIYSR	tr|F5H6E2|F5H6E2_HUMAN	F5H6E2_HUMAN	tr|F5H6E2|F5H6E2_HUMAN;sp|O00159|MYO1C_HUMAN;tr|B7Z3E5|B7Z3E5_HUMAN;tr|B7Z9C0|B7Z9C0_HUMAN;tr|I3L204|I3L204_HUMAN;tr|I3L4D4|I3L4D4_HUMAN;tr|I3L501|I3L501_HUMAN;tr|I3L3Y6|I3L3Y6_HUMAN;tr|I3L168|I3L168_HUMAN;tr|I3L3F5|I3L3F5_HUMAN	2	0.022194	91.906	0	0	0	0	0	0	0	0	0	0	0	0	0	0	0	2121400	2434200	0	0	0	0	0	0	0	4300600	3056800	0	0	3827600
DLQLVLPDYFPER	tr|B3KY04|B3KY04_HUMAN	B3KY04_HUMAN	tr|B3KY04|B3KY04_HUMAN;sp|Q96CX2|KCD12_HUMAN;tr|F1RHE6|F1RHE6_PIG	2	1.0937e-05	103.34	0	0	0	0	0	0	0	0	0	0	0	0	0	0	0	1345900	5535800	0	0	1747300	3866100	5926200	0	0	0	7130300	4936800	0	3344700
DLQNVNITLR	tr|Q6PUJ7|Q6PUJ7_HUMAN	Q6PUJ7_HUMAN	tr|Q6PUJ7|Q6PUJ7_HUMAN;tr|Q6FHP5|Q6FHP5_HUMAN;tr|Q53FV0|Q53FV0_HUMAN;tr|F2Z543|F2Z543_PIG;tr|A8K401|A8K401_HUMAN;sp|P35232|PHB_HUMAN;tr|C9JZ20|C9JZ20_HUMAN;tr|E7ESE2|E7ESE2_HUMAN;tr|E9PCW0|E9PCW0_HUMAN;tr|A0A287A518|A0A287A518_PIG;tr|C9JW96|C9JW96_HUMAN;tr|D6RBK0|D6RBK0_HUMAN;tr|A8K9G2|A8K9G2_HUMAN	2	0.00068605	140.75	0	0	0	0	0	0	0	0	0	0	0	0	0	0	0	0	0	0	0	0	0	0	0	0	4868800	4309400	1837100	0	0
DLQQYQSQAK	tr|A0A287A4A5|A0A287A4A5_PIG	A0A287A4A5_PIG	tr|A0A287A4A5|A0A287A4A5_PIG;tr|F1SB09|F1SB09_PIG;sp|O75396|SC22B_HUMAN;tr|I1VE16|I1VE16_HUMAN	2	5.7185e-05	149.72	0	0	0	0	0	0	0	0	0	0	0	0	0	0	2253400	3337600	4549900	0	0	0	6512100	9638300	2558200	1790600	15028000	14325000	0	2359600	17140000
DLQSNVEHLTEK	sp|Q01813|PFKAP_HUMAN	PFKAP_HUMAN	sp|Q01813|PFKAP_HUMAN;tr|O14943|O14943_HUMAN;tr|Q8WTZ9|Q8WTZ9_HUMAN;tr|B1APP8|B1APP8_HUMAN;tr|I3LK68|I3LK68_PIG;tr|F1RX49|F1RX49_PIG	2;3	8.0272e-07	124.42	0	0	0	0	0	0	0	0	0	0	0	0	0	0	6522800	7486400	8427500	0	960460	2056500	7450500	2261600	0	0	18815000	13021000	4506400	1328500	20863000
DLQVSETAETSLTLLWK	tr|A0A024R884|A0A024R884_HUMAN	A0A024R884_HUMAN	tr|A0A024R884|A0A024R884_HUMAN;tr|Q4LE33|Q4LE33_HUMAN	2	0.00066314	67.456	0	0	0	0	0	0	0	0	0	0	0	0	0	0	0	0	0	0	0	0	0	0	0	0	0	3308000	0	0	0
DLSADTEYQISVSAMK	sp|Q99715|COCA1_HUMAN	COCA1_HUMAN	sp|Q99715|COCA1_HUMAN;tr|D6RGG3|D6RGG3_HUMAN;tr|F1RQI0|F1RQI0_PIG	2	3.7431e-139	256.47	0	0	0	0	0	0	0	2914500	0	3462100	0	0	0	0	7518300	28887000	68553000	0	20321000	21451000	53285000	37366000	24981000	3861300	89254000	68888000	52119000	5383600	114730000
DLSDGIHVVK	tr|Q8TB01|Q8TB01_HUMAN	Q8TB01_HUMAN	tr|Q8TB01|Q8TB01_HUMAN;tr|Q6NWZ1|Q6NWZ1_HUMAN;tr|A0A024RBH2|A0A024RBH2_HUMAN;sp|Q07065|CKAP4_HUMAN;tr|B3KVX6|B3KVX6_HUMAN;tr|F1SPP8|F1SPP8_PIG	2	0.0018521	114.89	0	0	0	0	0	0	0	0	0	0	0	0	0	0	0	5006700	8777100	0	3368100	5924400	12945000	8927300	8468300	5446300	0	10828000	11729000	0	17961000
DLSDGLR	sp|Q14315|FLNC_HUMAN	FLNC_HUMAN	sp|Q14315|FLNC_HUMAN;tr|A0A286ZRX8|A0A286ZRX8_PIG;tr|A0A287A8C2|A0A287A8C2_PIG;tr|F1SMN5|F1SMN5_PIG	2	0.024536	89.903	0	0	0	0	0	0	0	0	0	0	0	0	0	0	0	0	2197600	0	0	0	3443000	0	0	0	0	3277800	0	0	6538600
DLSEELEALK	sp|P35580|MYH10_HUMAN	MYH10_HUMAN	sp|P35580|MYH10_HUMAN	2	0.01023	89.698	0	0	0	0	0	0	0	0	0	0	0	0	0	0	0	0	0	0	0	0	0	2775100	0	0	3947500	3695600	0	0	0
DLSELGSVR	sp|Q15149|PLEC_HUMAN	PLEC_HUMAN	sp|Q15149|PLEC_HUMAN;tr|D3DWL0|D3DWL0_HUMAN	2	0.029952	68.95	0	0	0	0	0	0	0	0	0	0	0	0	0	0	0	0	0	0	0	0	0	3869700	0	0	9105000	6836500	3502800	0	0
DLSFFGGLLR	sp|Q32P28|P3H1_HUMAN	P3H1_HUMAN	sp|Q32P28|P3H1_HUMAN;tr|E2QRI1|E2QRI1_HUMAN	2	0.020235	73.26	0	0	0	0	0	0	0	0	0	0	0	0	0	0	0	1299000	0	0	0	1395200	1792000	1363400	0	0	3323800	2674900	1899700	0	2125100
DLSFSEVTSYGFK	sp|Q99715|COCA1_HUMAN	COCA1_HUMAN	sp|Q99715|COCA1_HUMAN;tr|D6RGG3|D6RGG3_HUMAN	1;2	1.7809e-25	208.6	0	0	0	0	0	0	0	0	0	0	0	0	0	0	0	59397000	128590000	1254700	7248700	50347000	144170000	64534000	32238000	6679100	192260000	144310000	64942000	3052600	95297000
DLSIHHTFSR	sp|Q8WUJ3|CEMIP_HUMAN	CEMIP_HUMAN	sp|Q8WUJ3|CEMIP_HUMAN	3	0.030905	41.54	0	0	0	0	0	0	0	0	0	0	0	0	0	0	0	0	0	0	0	0	0	0	0	0	0	0	0	0	0
DLSSLQVFK	sp|Q9NR99|MXRA5_HUMAN	MXRA5_HUMAN	sp|Q9NR99|MXRA5_HUMAN	2	0.030484	84.916	0	0	0	0	0	0	0	0	0	0	0	0	0	0	0	1560600	5205100	0	0	1635300	0	3995700	0	0	5894700	3582600	3238900	0	3727500
[truncated: 7,638 more rows]
