# Supplementary material for: Application of Tendon-Derived Matrix and Carbodiimide Crosslinking Matures the Engineered Tendon-Like Proteome on Meltblown Scaffolds
Source: J Tissue Eng Regen Med. 2025 Feb 26;2025:2184723. doi: 10.1155/term/2184723 (PMC11985250; doi:10.1155/term/2184723)
Supplement: Supporting Information 7 — Supporting Table 5: List of all proteins identified by mass spectrometry mapped to human (Homo sapiens) or pig (Sus scrofa) with protein description and intensity values per sample. [file 2184723.f7.xlsx]

## Sheet: proteins-all
Primary Protein Name	Gene	Protein Description	Peptides	Intensity [IDP1 (PLA Unseeded)]	Intensity [IDP2 (PLA Unseeded)]	Intensity [IDP3 (PLA Unseeded)]	Intensity [IDP4 (PLA Unseeded)]	Intensity [IDT1 (TDM Unseeded)]	Intensity [IDT2 (TDM Unseeded)]	Intensity [IDT3 (TDM Unseeded)]	Intensity [IDT4 (TDM Unseeded)]	Intensity [IDT5 (TDM Unseeded)]	Intensity [IDE1 (EDC-TDM Unseeded)]	Intensity [IDE2 (EDC-TDM Unseeded)]	Intensity [IDE3 (EDC-TDM Unseeded)]	Intensity [IDE4 (EDC-TDM Unseeded)]	Intensity [IDE5 (EDC-TDM Unseeded)]	Intensity [IDPD (PLA Seeded)]	Intensity [IDPE (PLA Seeded)]	Intensity [IDPH (PLA Seeded)]	Intensity [IDPJ (PLA Seeded)]	Intensity [IDPK (PLA Seeded)]	Intensity [IDTD (TDM Seeded)]	Intensity [IDTE (TDM Seeded)]	Intensity [IDTH (TDM Seeded)]	Intensity [IDTJ (TDM Seeded)]	Intensity [IDTK (TDM Seeded)]	Intensity [IDED (EDC-TDM Seeded)]	Intensity [IDEE (EDC-TDM Seeded)]	Intensity [IDEH (EDC-TDM Seeded)]	Intensity [IDEJ (EDC-TDM Seeded)]	Intensity [IDEK (EDC-TDM Seeded)]	Intensity PLA Unseeded	Intensity TDM Unseeded	Intensity EDC-TDM Unseeded	Intensity PLA Seeded	Intensity TDM Seeded	Intensity EDC-TDM Seeded
2AAA_PIG	PPP2R1A	Serine/threonine-protein phosphatase 2A 65 kDa regulatory subunit A alpha isoform OS=Sus scrofa OX=9823 GN=PPP2R1A PE=2 SV=2	7	0	0	0	0	0	0	0	0	0	0	0	0	0	0	0	5847900	9346400	0	0	8901700	16043000	15675000	0	0	31203000	32575000	25706000	0	29252000	0	0	0	3038860	8123940	23747200
A0A024QYX7_HUMAN	EIF3C	Eukaryotic translation initiation factor 3 subunit C OS=Homo sapiens GN=EIF3C PE=3 SV=1	4	0	0	0	0	0	0	0	0	0	0	0	0	0	0	0	3133300	2260700	0	0	1395300	3584700	2152200	0	0	6643400	3012200	1724400	0	3261000	0	0	0	1078800	1426440	2928200
A0A024QZF2_HUMAN	RRAS	Related RAS viral (R-ras) oncogene homolog, isoform CRA_a OS=Homo sapiens GN=RRAS PE=4 SV=1	8	0	0	0	0	0	0	0	0	0	0	0	0	0	0	0	7278500	10362000	0	0	2789500	14317000	10090000	0	0	31003000	21773000	13317000	0	43452000	0	0	0	3528100	5439300	21909000
A0A024QZJ6_HUMAN	MYH11	Myosin, heavy polypeptide 11, smooth muscle, isoform CRA_b OS=Homo sapiens GN=MYH11 PE=4 SV=1	26	0	0	0	0	0	0	0	0	0	0	0	0	0	0	0	0	1507600	0	0	0	0	3104300	0	0	0	0	13302000	0	8087000	0	0	0	301520	620860	4277800
A0A024QZN4_HUMAN	VCL	Vinculin, isoform CRA_c OS=Homo sapiens GN=VCL PE=4 SV=1	43	0	0	0	0	0	0	0	0	0	0	0	0	0	0	17616000	35764000	39505000	0	10138000	88472000	195430000	132640000	50861000	34388000	225920000	277750000	198080000	27170000	290330000	0	0	0	20604600	100358200	203850000
A0A024R0I3_HUMAN	hCG_2043376	HCG2043376, isoform CRA_b OS=Homo sapiens GN=hCG_2043376 PE=3 SV=1	7	0	0	0	0	0	0	0	0	0	0	0	0	0	0	14003000	22629000	28676000	0	7038700	19830000	55400000	26706000	3009300	1521100	74317000	57078000	31307000	7616300	93219000	0	0	0	14469340	21293280	52707460
A0A024R1A3_HUMAN	UBE1	Ubiquitin-activating enzyme E1 (A1S9T and BN75 temperature sensitivity complementing), isoform CRA_a OS=Homo sapiens GN=UBE1 PE=3 SV=1	20	0	0	0	0	0	0	0	0	0	0	0	0	0	0	13763000	34904000	44776000	0	4670400	55061000	69437000	63171000	8020400	786990	160890000	134360000	97591000	7696500	125680000	0	0	0	19622680	39295278	105243500
A0A024R1X8_HUMAN	JUP	Junction plakoglobin, isoform CRA_a OS=Homo sapiens GN=JUP PE=4 SV=1	17	0	0	0	0	0	0	0	0	0	0	83886000	0	0	0	0	0	0	0	0	0	0	0	0	0	0	0	0	0	0	0	0	16777200	0	0	0
A0A024R1Y2_HUMAN	ACLY	ATP citrate lyase, isoform CRA_a OS=Homo sapiens GN=ACLY PE=4 SV=1	28	0	0	0	0	0	0	0	0	0	0	0	0	0	0	5866900	22292000	53424000	0	1551000	22351000	44462000	42954000	0	0	115190000	70327000	47719000	1976000	105210000	0	0	0	16626780	21953400	68084400
A0A024R1Z6_HUMAN	VAT1	Vesicle amine transport protein 1 homolog (T californica), isoform CRA_a OS=Homo sapiens GN=VAT1 PE=4 SV=1	12	0	0	0	0	0	0	0	0	0	0	0	0	0	0	17092000	19998000	52933000	0	9244600	40713000	12612000	52408000	8062200	1608800	66223000	89005000	37300000	17192000	116460000	0	0	0	19853520	23080800	65236000
A0A024R280_HUMAN	PSAT1	Phosphoserine aminotransferase 1, isoform CRA_a OS=Homo sapiens GN=PSAT1 PE=3 SV=1	8	0	0	0	0	0	0	0	0	0	0	0	0	0	0	4758100	10450000	7755900	0	828250	20790000	18810000	2529000	0	0	38645000	17991000	11788000	682820	17758000	0	0	0	4758450	8425800	17372964
A0A024R3F8_HUMAN	C1QTNF5	C1q and tumor necrosis factor related protein 5, isoform CRA_a OS=Homo sapiens GN=C1QTNF5 PE=4 SV=1	4	0	0	0	0	0	0	0	0	0	0	0	0	0	0	0	0	3088500	0	0	8912900	5469800	24649000	0	0	8956500	8292000	23132000	0	6867700	0	0	0	617700	7806340	9449640
A0A024R3J7_HUMAN	hCG_2032701	HCG2032701, isoform CRA_a OS=Homo sapiens GN=hCG_2032701 PE=4 SV=1	9	0	0	0	0	0	0	0	0	0	0	0	0	0	0	5912900	17003000	27825000	0	1278200	13342000	52067000	41122000	12753000	6079000	62761000	44134000	41829000	3914300	61194000	0	0	0	10403820	25072600	42766460
A0A024R3W7_HUMAN	EEF1B2	Eukaryotic translation elongation factor 1 beta 2, isoform CRA_a OS=Homo sapiens GN=EEF1B2 PE=3 SV=1	5	0	0	0	0	0	0	0	0	0	0	0	0	0	0	0	2747200	6711900	0	1008900	6068900	12688000	13669000	0	840470	23346000	16437000	11608000	1748500	22478000	0	0	0	2093600	6653274	15123500
A0A024R462_HUMAN	FN1	Fibronectin 1, isoform CRA_n OS=Homo sapiens GN=FN1 PE=4 SV=1	101	0	0	0	0	0	0	0	4424700	0	6354000	0	0	0	0	44856000	177040000	237400000	3971000	49858000	144150000	418590000	203140000	45791000	22551000	488400000	532780000	267820000	78640000	529820000	0	884940	1270800	102625000	166844400	379492000
A0A024R4D5_HUMAN	GPC1	Glypican 1, isoform CRA_c OS=Homo sapiens GN=GPC1 PE=3 SV=1	2	0	0	0	0	0	0	0	0	0	0	0	0	0	0	1053200	0	1717800	0	0	0	6504300	4133400	0	0	2942700	0	5573800	0	0	0	0	0	554200	2127540	1703300
A0A024R4F1_HUMAN	ENO1	Enolase 1, (Alpha), isoform CRA_a OS=Homo sapiens GN=ENO1 PE=3 SV=1	21	0	0	0	0	1927700	0	0	9552500	0	17476000	0	0	0	0	132190000	342210000	525650000	0	153740000	321320000	753640000	424770000	166710000	54101000	1107600000	1283200000	890880000	223570000	1792200000	0	2296040	3495200	230758000	344108200	1059490000
A0A024R4H0_HUMAN	PLOD1	Procollagen-lysine 1, 2-oxoglutarate 5-dioxygenase 1, isoform CRA_a OS=Homo sapiens GN=PLOD1 PE=4 SV=1	14	0	0	0	0	0	0	0	0	0	0	0	0	0	0	5513700	23115000	16394000	0	0	15362000	56820000	22253000	1683100	0	61473000	44101000	27086000	0	73877000	0	0	0	9004540	19223620	41307400
A0A024R4U3_HUMAN	TTLL12	Tubulin tyrosine ligase-like family, member 12, isoform CRA_a OS=Homo sapiens GN=TTLL12 PE=4 SV=1	2	0	0	0	0	0	0	0	0	0	0	0	0	0	0	0	0	0	0	0	0	0	0	0	0	0	0	0	0	3513800	0	0	0	0	0	702760
A0A024R4X0_HUMAN	CYB5R3	NADH-cytochrome b5 reductase OS=Homo sapiens GN=CYB5R3 PE=3 SV=1	11	0	0	0	0	0	0	0	1559300	0	1053000	0	0	0	0	10268000	19643000	56445000	0	5111600	18660000	39539000	20752000	9561600	2101700	80706000	68225000	55782000	3762600	89346000	0	311860	210600	18293520	18122860	59564320
A0A024R5A3_HUMAN	CAPN1	Calpain 1, (Mu/I) large subunit, isoform CRA_b OS=Homo sapiens GN=CAPN1 PE=4 SV=1	6	0	0	0	0	0	0	0	0	0	0	0	0	0	0	0	3922400	5023400	0	0	9873600	11085000	14113000	0	0	11995000	18412000	15264000	0	17439000	0	0	0	1789160	7014320	12622000
A0A024R5K1_HUMAN	CORO1B	Coronin OS=Homo sapiens GN=CORO1B PE=3 SV=1	2	0	0	0	0	0	0	0	0	0	0	0	0	0	0	0	0	2197300	0	0	0	2357700	1585400	0	0	0	1966100	1589700	0	2217400	0	0	0	439460	788620	1154640
A0A024R5Z9_HUMAN	PKM2	Pyruvate kinase OS=Homo sapiens GN=PKM2 PE=3 SV=1	36	0	0	0	0	0	0	0	0	0	0	0	0	0	0	2313800	2114300	0	0	0	3025900	0	0	0	0	6680400	0	6237900	0	8151400	0	0	0	885620	605180	4213940
A0A024R652_HUMAN	MTHFD1	Methylenetetrahydrofolate dehydrogenase (NADP+ dependent) 1, methenyltetrahydrofolate cyclohydrolase, formyltetrahydrofolate synthetase, isoform CRA_a OS=Homo sapiens GN=MTHFD1 PE=3 SV=1	2	0	0	0	0	0	0	0	0	0	0	0	0	0	0	0	0	0	0	0	1129400	3227700	0	0	0	2602100	0	0	0	0	0	0	0	0	871420	520420
A0A024R6G3_HUMAN	FBLN5	Fibulin 5, isoform CRA_b OS=Homo sapiens GN=FBLN5 PE=4 SV=1	7	0	0	0	0	0	0	0	0	0	0	0	0	0	0	15545000	10365000	29681000	0	1528400	26387000	10514000	33482000	0	0	69605000	22189000	17573000	1349800	24913000	0	0	0	11423880	14076600	27125960
A0A024R6I3_HUMAN	TMED10	Transmembrane emp24-like trafficking protein 10 (Yeast), isoform CRA_a OS=Homo sapiens GN=TMED10 PE=3 SV=1	5	0	0	0	0	0	0	0	0	0	0	0	0	0	0	3156200	9299800	12644000	0	1764900	4356900	14675000	11330000	0	0	20375000	17886000	13957000	0	39638000	0	0	0	5372980	6072380	18371200
A0A024R6K8_HUMAN	WARS	Tryptophanyl-tRNA synthetase, isoform CRA_a OS=Homo sapiens GN=WARS PE=3 SV=1	6	0	0	0	0	0	0	0	0	0	0	0	0	0	0	1539800	2412300	13754000	0	0	2530500	13262000	3355200	0	0	36906000	9416000	12531000	2832300	15440000	0	0	0	3541220	3829540	15425060
A0A024R6R4_HUMAN	MMP2	Matrix metallopeptidase 2 (Gelatinase A, 72kDa gelatinase, 72kDa type IV collagenase), isoform CRA_a OS=Homo sapiens GN=MMP2 PE=4 SV=1	25	0	0	0	0	2903300	661140	0	3544100	0	3699100	2532500	1976900	0	0	0	1255900	1439900	0	0	74784000	278210000	81459000	45672000	14699000	162050000	124040000	178470000	15784000	112810000	0	1421708	1641700	539160	98964800	118630800
A0A024R718_HUMAN	PBEF1	Pre-B-cell colony enhancing factor 1, isoform CRA_a OS=Homo sapiens GN=PBEF1 PE=4 SV=1	6	0	0	0	0	0	0	0	0	0	0	0	0	0	0	0	4234400	5260100	0	1299800	0	0	0	0	0	3424300	6026300	0	0	18788000	0	0	0	2158860	0	5647720
A0A024R7J0_HUMAN	PRKACA	Protein kinase, cAMP-dependent, catalytic, alpha, isoform CRA_c OS=Homo sapiens GN=PRKACA PE=4 SV=1	3	0	0	0	0	0	0	0	0	0	0	0	0	0	0	0	0	0	0	0	1682400	0	4080700	0	0	8517500	4054600	3069300	0	6613600	0	0	0	0	1152620	4451000
A0A024R884_HUMAN	TNC	Tenascin C (Hexabrachion), isoform CRA_a OS=Homo sapiens GN=TNC PE=4 SV=1	77	0	0	0	0	3836800	0	5896300	46120000	0	54473000	0	1741900	0	0	720090000	1126000000	2287000000	0	296950000	1124400000	2709800000	1552400000	785380000	218290000	3235700000	2210800000	1596800000	380500000	2737300000	0	11170620	11242980	886008000	1278054000	2032220000
A0A024R8E5_HUMAN	COL5A1	Collagen, type V, alpha 1, isoform CRA_a OS=Homo sapiens GN=COL5A1 PE=4 SV=1	37	0	0	0	0	0	0	0	0	0	0	0	0	0	0	0	1725000	12532000	0	0	3589200	6912100	8967300	3191800	0	12355000	12223000	6422700	0	19333000	0	0	0	2851400	4532080	10066740
A0A024R8S3_HUMAN	SUMO2	Small ubiquitin-related modifier OS=Homo sapiens GN=SUMO2 PE=3 SV=1	2	0	0	0	0	0	0	0	0	0	0	0	0	0	0	2385500	3648900	3013800	0	0	2625900	0	5267800	0	0	0	6106800	0	1164700	11678000	0	0	0	1809640	1578740	3789900
A0A024R8U1_HUMAN	SLC16A3	Solute carrier family 16 (Monocarboxylic acid transporters), member 3, isoform CRA_a OS=Homo sapiens GN=SLC16A3 PE=4 SV=1	8	0	0	0	0	0	0	0	0	0	0	0	0	0	0	2835500	24650000	37721000	0	7299100	2867300	34341000	16013000	3175600	2427100	18630000	48418000	22193000	7335100	83516000	0	0	0	14501120	11764800	36018420
A0A024R994_HUMAN	CPNE3	Copine III, isoform CRA_a OS=Homo sapiens GN=CPNE3 PE=4 SV=1	2	0	0	0	0	0	0	0	0	0	0	0	0	0	0	927090	0	1229800	0	0	0	3972300	4492200	0	0	4078800	4519800	2582500	0	4463300	0	0	0	431378	1692900	3128880
A0A024R9E2_HUMAN	PABPC1	Poly(A) binding protein, cytoplasmic 1, isoform CRA_c OS=Homo sapiens GN=PABPC1 PE=4 SV=1	9	0	0	0	0	0	0	0	0	0	0	0	0	0	0	1745100	2435000	5419400	0	0	1394500	3689500	2489400	0	0	13202000	13768000	12662000	0	16589000	0	0	0	1919900	1514680	11244200
A0A024R9V7_HUMAN	LOC92689	Uncharacterized protein OS=Homo sapiens GN=LOC92689 PE=4 SV=1	2	0	0	0	0	0	0	0	0	0	0	0	0	0	0	0	606080	0	0	0	0	0	0	0	0	0	0	0	0	0	0	0	0	121216	0	0
A0A024RAB6_HUMAN	HSPG2	Heparan sulfate proteoglycan 2 (Perlecan), isoform CRA_b OS=Homo sapiens GN=HSPG2 PE=4 SV=1	101	0	0	0	0	0	0	0	4680100	0	8091000	0	0	0	0	134850000	471790000	584720000	0	97883000	256690000	949010000	402810000	232570000	46193000	1217800000	1129100000	536080000	148190000	1285900000	0	936020	1618200	257848600	377454600	863414000
A0A024RAD5_HUMAN	DDOST	Dolichyl-diphosphooligosaccharide--protein glycosyltransferase 48 kDa subunit OS=Homo sapiens GN=DDOST PE=3 SV=1	8	0	0	0	0	0	0	0	0	0	0	0	0	0	0	6390000	5984400	30163000	0	1456000	8142400	27702000	18404000	1490500	0	47405000	24801000	14455000	1364400	47758000	0	0	0	8798680	11147780	27156680
A0A024RAE4_HUMAN	CDC42	Cell division cycle 42 (GTP binding protein, 25kDa), isoform CRA_a OS=Homo sapiens GN=CDC42 PE=3 SV=1	7	0	0	0	0	0	0	0	0	0	0	0	0	0	0	3893200	10798000	26712000	0	0	10262000	20125000	30269000	0	0	37831000	23740000	16299000	1350500	40937000	0	0	0	8280640	12131200	24031500
A0A024RBA9_HUMAN	RAB21	RAB21, member RAS oncogene family, isoform CRA_a OS=Homo sapiens GN=RAB21 PE=3 SV=1	2	0	0	0	0	0	0	0	0	0	0	0	0	0	0	0	0	0	0	0	0	0	0	0	0	0	2128900	0	0	0	0	0	0	0	0	425780
A0A024RBB5_HUMAN	CSRP2	Cysteine and glycine-rich protein 2, isoform CRA_a OS=Homo sapiens GN=CSRP2 PE=4 SV=1	7	0	0	0	0	0	0	0	0	0	0	0	0	0	0	11746000	14940000	61549000	0	5292900	12593000	60140000	63747000	9619300	4609300	110580000	113690000	118290000	18089000	251180000	0	0	0	18705580	30141720	122365800
A0A024RC61_HUMAN	ANPEP	Alanyl (Membrane) aminopeptidase (Aminopeptidase N, aminopeptidase M, microsomal aminopeptidase, CD13, p150), isoform CRA_a OS=Homo sapiens GN=ANPEP PE=4 SV=1	13	0	0	0	0	0	0	0	0	0	0	0	0	0	0	3539400	23173000	14700000	0	854480	7678100	26888000	10642000	11305000	0	67321000	45110000	24841000	869980	83280000	0	0	0	8453376	11302620	44284396
A0A024RC87_HUMAN	RNH1	Ribonuclease/angiogenin inhibitor 1, isoform CRA_a OS=Homo sapiens GN=RNH1 PE=4 SV=1	21	0	0	0	0	0	0	0	0	0	0	0	0	0	0	27704000	45975000	76684000	0	9313300	105150000	241920000	111080000	11225000	1144800	282580000	196130000	132660000	28978000	185980000	0	0	0	31935260	94103960	165265600
A0A024RCN6_HUMAN	VARS	Valyl-tRNA synthetase, isoform CRA_a OS=Homo sapiens GN=VARS PE=3 SV=1	12	0	0	0	0	0	0	0	0	0	0	0	0	0	0	969840	2200700	7365800	0	0	0	14807000	25195000	0	0	18008000	16491000	8592800	0	15845000	0	0	0	2107268	8000400	11787360
A0A024RCZ1_HUMAN	LEMD2	LEM domain containing 2, isoform CRA_a OS=Homo sapiens GN=LEMD2 PE=4 SV=1	3	0	0	0	0	0	0	0	0	0	0	0	0	0	0	0	1156800	2572900	0	0	0	2442200	0	0	0	4366700	0	0	0	1750500	0	0	0	745940	488440	1223440
A0A024RD80_HUMAN	HSP90AB1	Heat shock protein 90kDa alpha (Cytosolic), class B member 1, isoform CRA_a OS=Homo sapiens GN=HSP90AB1 PE=3 SV=1	28	0	0	0	0	0	0	6218000	2374300	0	2183700	0	0	0	0	79145000	212350000	217440000	0	36952000	186410000	427710000	250200000	56834000	25038000	666800000	417060000	304310000	61759000	527730000	0	1718460	436740	109177400	189238400	395531800
A0A024RDG1_HUMAN	VDP	Vesicle docking protein p115, isoform CRA_a OS=Homo sapiens GN=VDP PE=4 SV=1	9	0	0	0	0	0	0	0	0	0	0	0	0	0	0	2312800	1582000	5116100	0	759930	6389300	21150000	6748200	0	0	34681000	9213200	10414000	693150	15494000	0	0	0	1954166	6857500	14099070
A0A024RDG6_HUMAN	SCARB2	Scavenger receptor class B, member 2, isoform CRA_a OS=Homo sapiens GN=SCARB2 PE=4 SV=1	4	0	0	0	0	0	0	0	0	0	0	0	0	0	0	2765300	2357300	6207800	0	0	2512200	5768400	8147300	1590200	0	8375800	4894600	7439500	1351900	5133000	0	0	0	2266080	3603620	5438960
A0A024RDH8_HUMAN	RPL34	Ribosomal protein L34, isoform CRA_a OS=Homo sapiens GN=RPL34 PE=4 SV=1	3	0	0	0	0	0	0	0	0	0	0	0	0	0	0	0	0	0	0	0	5882300	0	4762700	2236400	0	19495000	6421600	4998900	0	0	0	0	0	0	2576280	6183100
A0A024RDS2_HUMAN	POSTN	Periostin, osteoblast specific factor, isoform CRA_c OS=Homo sapiens GN=POSTN PE=4 SV=1	43	0	0	0	0	0	0	0	0	0	0	0	0	0	0	420430000	1636600000	2455200000	14655000	310230000	624580000	1981700000	792220000	650060000	362830000	1686600000	2475200000	1892600000	707270000	4127500000	0	0	0	967423000	882278000	2177834000
A0A024RDW8_HUMAN	COL4A2	Collagen, type IV, alpha 2, isoform CRA_a OS=Homo sapiens GN=COL4A2 PE=4 SV=1	5	0	0	0	0	0	0	0	0	0	0	0	0	0	0	0	0	1665100	0	0	0	0	1480500	0	0	0	0	0	0	2113800	0	0	0	333020	296100	422760
A0A075B6F6_HUMAN	HM13	Minor histocompatibility antigen H13 (Fragment) OS=Homo sapiens GN=HM13 PE=1 SV=1	2	0	0	0	0	0	0	0	0	0	0	0	0	0	0	3156800	5359300	7995900	0	0	6633700	5839300	3377900	0	0	16907000	3812200	5779100	0	9580400	0	0	0	3302400	3170180	7215740
A0A087WTA8_HUMAN	COL1A2	Collagen alpha-2(I) chain OS=Homo sapiens GN=COL1A2 PE=4 SV=1	72	0	0	0	0	0	0	0	0	0	0	0	0	0	0	0	9512500	0	0	0	0	4095700	11459000	0	0	701930000	480020000	901990000	66839000	637750000	0	0	0	1902500	3110940	557705800
A0A087WUA5_HUMAN	EHD4	EH domain-containing protein 4 OS=Homo sapiens GN=EHD4 PE=1 SV=1	4	0	0	0	0	0	0	0	0	0	0	0	0	0	0	0	0	0	0	0	0	7402300	0	0	0	0	0	0	0	0	0	0	0	0	1480460	0
A0A087WUL2_HUMAN	PSMB3	Proteasome subunit beta type-3 (Fragment) OS=Homo sapiens GN=PSMB3 PE=1 SV=1	2	0	0	0	0	0	0	0	0	0	0	0	0	0	0	0	0	3519100	0	0	0	0	3670800	0	0	4546500	3486900	2224000	0	0	0	0	0	703820	734160	2051480
A0A087WUQ6_HUMAN	GPX1	Glutathione peroxidase OS=Homo sapiens GN=GPX1 PE=1 SV=1	5	0	0	0	0	0	0	0	0	0	0	0	0	0	0	1663500	0	7482100	0	947420	2974700	9603800	1240700	0	0	3873500	0	6118300	0	8409000	0	0	0	2018604	2763840	3680160
A0A087WV20_HUMAN	ALMS1	Alstrom syndrome protein 1 OS=Homo sapiens GN=ALMS1 PE=1 SV=1	2	26163000	11352000	0	149700000	250530000	249210000	172890000	138980000	113560000	172040000	254650000	192620000	219530000	124380000	79854000	120670000	143230000	384600000	44264000	133670000	240150000	137710000	406390000	343960000	312820000	378140000	285420000	92433000	411160000	46803750	185034000	192644000	154523600	252376000	295994600
A0A087WWU8_HUMAN	TPM3	Tropomyosin alpha-3 chain OS=Homo sapiens GN=TPM3 PE=1 SV=1	9	0	0	0	0	0	0	0	0	0	0	0	0	0	0	0	0	0	0	0	3753100	0	4244600	6105000	1069300	14401000	15587000	9164400	1735800	14792000	0	0	0	0	3034400	11136040
A0A087WXM6_HUMAN	RPL17	60S ribosomal protein L17 (Fragment) OS=Homo sapiens GN=RPL17 PE=1 SV=1	4	0	0	0	0	0	0	0	0	0	0	0	0	0	0	3724300	6495100	7148900	0	1957500	5830700	2181200	9949000	3046600	0	22440000	23687000	9402900	2467300	19064000	0	0	0	3865160	4201500	15412240
A0A087X0K0_HUMAN	COL15A1	Collagen alpha-1(XV) chain OS=Homo sapiens GN=COL15A1 PE=4 SV=1	13	0	0	0	0	0	0	0	5752600	0	4647200	0	0	0	0	6539700	23123000	7284700	0	2113800	14616000	126440000	7024700	31177000	2148100	82872000	70345000	48744000	3599100	24116000	0	1150520	929440	7812240	36281160	45935220
A0A087X0S5_HUMAN	COL6A1	Collagen alpha-1(VI) chain OS=Homo sapiens GN=COL6A1 PE=1 SV=1	40	0	0	0	0	103160000	18857000	91604000	684640000	5287500	638600000	21481000	23018000	0	18791000	1243000000	2316000000	3426200000	5170400	494410000	1621800000	6115500000	2776800000	898690000	278050000	6289600000	4727700000	3330300000	507610000	4106200000	0	180709700	140378000	1496956080	2338168000	3792282000
A0A087X296_HUMAN	PTGS1	Prostaglandin G/H synthase 1 OS=Homo sapiens GN=PTGS1 PE=4 SV=1	2	0	0	0	0	0	0	0	0	0	0	0	0	0	0	0	0	0	0	0	0	0	0	0	0	3501500	0	3494700	0	8390000	0	0	0	0	0	3077240
A0A087X2D0_HUMAN	SRSF3	Serine/arginine-rich-splicing factor 3 OS=Homo sapiens GN=SRSF3 PE=1 SV=1	3	0	0	0	0	0	0	0	0	0	0	0	0	0	0	0	4483800	8490200	0	0	5815000	10898000	5947300	0	0	8036000	8508100	9068800	0	9332300	0	0	0	2594800	4532060	6989040
A0A090N7U9_HUMAN	RARRES2	Retinoic acid receptor responder (Tazarotene induced) 2 OS=Homo sapiens GN=RARRES2 PE=4 SV=1	3	0	0	0	0	0	0	0	0	0	0	0	0	0	0	0	3505800	2354100	0	0	0	8679600	4663100	0	0	9072200	8735800	5593500	626980	3404200	0	0	0	1171980	2668540	5486536
A0A090N8G0_HUMAN	GARS	Glycyl-tRNA synthetase OS=Homo sapiens GN=GARS PE=4 SV=1	22	0	0	0	0	0	0	0	0	0	0	0	0	0	0	22350000	53767000	67071000	0	7546600	62687000	142480000	94058000	12232000	1000900	221270000	144850000	87111000	17270000	176130000	0	0	0	30146920	62491580	129326200
A0A090N8Y2_HUMAN	ERP70	Protein disulfide isomerase related protein (Calcium-binding protein, intestinal-related) OS=Homo sapiens GN=ERP70 PE=4 SV=1	5	0	0	0	0	0	0	0	0	0	0	0	0	0	0	0	0	0	0	0	0	3361600	2230700	0	0	11718000	2542500	6597800	0	17713000	0	0	0	0	1118460	7714260
A0A0A0MR02_HUMAN	VDAC2	Voltage-dependent anion-selective channel protein 2 (Fragment) OS=Homo sapiens GN=VDAC2 PE=4 SV=1	7	0	0	0	0	0	0	0	0	0	0	0	0	0	0	4098100	9892800	23239000	0	995180	9999800	22600000	24426000	2401400	853540	43841000	24194000	18826000	1634200	42126000	0	0	0	7645016	12056148	26124240
A0A0A0MRV0_HUMAN	RRBP1	Ribosome-binding protein 1 OS=Homo sapiens GN=RRBP1 PE=4 SV=1	18	0	0	0	0	0	0	0	0	0	0	0	0	0	0	9052300	15582000	21388000	0	5634400	12972000	41808000	39977000	2967500	0	52590000	17024000	22717000	1412900	41705000	0	0	0	10331340	19544900	27089780
A0A0A0MS41_HUMAN	SFXN3	Sideroflexin-3 OS=Homo sapiens GN=SFXN3 PE=4 SV=1	3	0	0	0	0	0	0	0	0	0	0	0	0	0	0	0	0	0	0	0	1289500	0	2157500	0	0	0	0	2150800	0	0	0	0	0	0	689400	430160
A0A0A0MT26_HUMAN	ATP1A3	Sodium/potassium-transporting ATPase subunit alpha-3 OS=Homo sapiens GN=ATP1A3 PE=4 SV=1	18	0	0	0	0	0	0	0	0	0	0	0	0	0	0	4533900	10464000	8475000	0	0	3905900	15766000	5483200	0	0	27672000	18324000	10435000	1300700	18229000	0	0	0	4694580	5031020	15192140
A0A0A0MTL9_HUMAN	NID2	Nidogen-2 OS=Homo sapiens GN=NID2 PE=4 SV=1	5	0	0	0	0	0	0	0	0	0	0	0	0	0	0	0	0	0	0	0	1336100	3025600	1888100	0	0	7441700	5551300	3396400	0	21215000	0	0	0	0	1249960	7520880
A0A0A6YYA0_HUMAN	TMED7-TICAM2	Protein TMED7-TICAM2 OS=Homo sapiens GN=TMED7-TICAM2 PE=4 SV=1	2	0	0	0	0	0	0	0	0	0	0	0	0	0	0	0	3968100	6330100	0	0	0	0	0	0	0	0	0	7930100	1503300	3911100	0	0	0	2059640	0	2668900
A0A0H5ANC0_PIG	OGN	Osteoglycin/mimecan OS=Sus scrofa OX=9823 GN=OGN PE=1 SV=1	11	0	0	0	0	25900000	9628900	26270000	159490000	1229600	129180000	0	5072500	0	0	1655300	1767400	9382600	0	0	17138000	33413000	14642000	2286500	0	24463000	11466000	17538000	1877000	9403500	0	44503700	26850500	2561060	13495900	12949500
A0A286ZHV7_PIG	HSPG2	Uncharacterized protein OS=Sus scrofa OX=9823 GN=HSPG2 PE=1 SV=1	38	0	0	0	0	0	0	0	8394700	0	6121700	0	0	0	0	0	0	0	0	0	0	0	0	0	0	0	0	0	0	0	0	1678940	1224340	0	0	0
A0A286ZIC1_PIG	GSN	Gelsolin OS=Sus scrofa OX=9823 GN=GSN PE=4 SV=1	13	0	0	0	0	0	0	0	7168400	0	11076000	0	0	0	0	0	0	0	0	0	0	2933600	0	0	0	0	0	0	0	0	0	1433680	2215200	0	586720	0
A0A286ZJ53_PIG	RAB1B	Ras-related protein Rab-1B OS=Sus scrofa OX=9823 GN=RAB1B PE=4 SV=1	8	0	0	0	0	0	0	0	1300300	0	1197300	0	0	0	0	10335000	33011000	43622000	0	2965300	21972000	48471000	34841000	6582100	4571800	71196000	50448000	31032000	4436900	55577000	0	260060	239460	17986660	23287580	42537980
A0A286ZJL9_PIG		Uncharacterized protein OS=Sus scrofa OX=9823 PE=4 SV=1	4	0	0	0	0	0	0	0	2706100	0	3675700	0	0	0	0	0	0	0	0	0	0	0	0	0	0	0	0	0	0	0	0	541220	735140	0	0	0
A0A286ZJQ9_PIG	CAV1	Caveolin OS=Sus scrofa OX=9823 GN=CAV1 PE=3 SV=1	4	0	0	0	0	0	0	0	0	0	0	0	0	0	0	8276500	29577000	9588400	0	2935400	25348000	103300000	10772000	25633000	9381800	58312000	56883000	51828000	6179500	61574000	0	0	0	10075460	34886960	46955300
A0A286ZKY6_PIG	MBP	Myelin basic protein OS=Sus scrofa OX=9823 GN=MBP PE=1 SV=1	2	0	0	0	0	0	0	0	0	0	0	0	0	0	0	0	0	0	0	0	0	0	0	0	0	0	0	0	0	0	0	0	0	0	0	0
A0A286ZL42_PIG	PPP1CA	Serine/threonine-protein phosphatase OS=Sus scrofa OX=9823 GN=PPP1CA PE=1 SV=1	8	0	0	0	0	0	0	0	0	0	0	0	0	0	0	0	1155400	2713600	0	0	1314200	3510800	2627000	0	0	6948900	7920900	4315000	0	2600200	0	0	0	773800	1490400	4357000
A0A286ZL65_PIG	RPL15	Ribosomal protein L15 OS=Sus scrofa OX=9823 GN=RPL15 PE=1 SV=1	4	0	0	0	0	0	0	0	0	0	0	0	0	0	0	6506400	13084000	19253000	0	1763600	18768000	31519000	19813000	3536500	0	66043000	47140000	37953000	1567400	42737000	0	0	0	8121400	14727300	39088080
A0A286ZP69_PIG	RAB7A	Ras-related protein Rab-7a isoform X1 OS=Sus scrofa OX=9823 GN=RAB7A PE=1 SV=1	7	0	0	0	0	0	0	0	0	0	0	0	0	0	0	2922200	9157700	5521200	0	0	1894400	25236000	11857000	1206900	0	25298000	14148000	12666000	1326400	20784000	0	0	0	3520220	8038860	14844480
A0A286ZPE3_PIG	HNRNPA1	Uncharacterized protein OS=Sus scrofa OX=9823 GN=HNRNPA1 PE=1 SV=1	6	0	0	0	0	0	0	0	0	0	0	0	0	0	0	0	7583800	8377100	0	2039900	11603000	41051000	16595000	1511500	0	42385000	33197000	15057000	2802000	46092000	0	0	0	3600160	14152100	27906600
A0A286ZPQ1_PIG	COL6A3	Uncharacterized protein OS=Sus scrofa OX=9823 GN=COL6A3 PE=1 SV=1	100	0	0	0	0	13005000	2297200	3498700	62164000	0	55146000	6925000	769590	0	0	0	0	0	0	0	11223000	36031000	16197000	7347000	0	36553000	23818000	19284000	4000800	26552000	0	16192980	12568118	0	14159600	22041560
A0A286ZPT0_PIG	COPB2	Coatomer subunit beta OS=Sus scrofa OX=9823 GN=COPB2 PE=1 SV=1	13	0	0	0	0	0	0	0	0	0	0	0	0	0	0	3478600	6079800	10109000	0	0	10534000	11256000	18384000	0	0	52885000	37863000	18376000	0	25080000	0	0	0	3933480	8034800	26840800
A0A286ZPT1_PIG	SNX18	Sorting nexin OS=Sus scrofa OX=9823 GN=SNX18 PE=1 SV=1	2	0	0	0	0	0	0	0	0	0	0	0	0	0	0	0	2813200	0	0	0	0	0	2810500	0	0	4392700	3388800	0	0	0	0	0	0	562640	562100	1556300
A0A286ZQ40_PIG	RPS26	40S ribosomal protein S26 OS=Sus scrofa OX=9823 GN=RPS26 PE=1 SV=1	2	0	0	0	0	0	0	0	0	0	0	0	0	0	0	0	4136900	6677200	0	1099900	5854400	30507000	15068000	0	0	15909000	9406800	15693000	0	26439000	0	0	0	2382800	10285880	13489560
A0A286ZQT4_PIG	ADAMTSL1	ADAMTS-like protein 1 isoform 4 OS=Sus scrofa OX=9823 GN=ADAMTSL1 PE=4 SV=1	2	0	0	0	0	0	0	0	0	0	0	0	0	0	0	0	2328200	3918500	0	0	0	7229200	3572000	0	0	7303800	6161800	2868900	0	5015200	0	0	0	1249340	2160240	4269940
A0A286ZR28_PIG	PRKAG1	5-AMP-activated protein kinase subunit gamma-1 OS=Sus scrofa OX=9823 GN=PRKAG1 PE=4 SV=1	3	0	0	0	0	0	0	0	0	0	0	0	0	0	0	0	0	0	0	0	0	0	2083900	0	0	3313500	2442900	2328300	0	6032700	0	0	0	0	416780	2823480
A0A286ZT99_PIG	ITIH4	Inter-alpha-trypsin inhibitor heavy chain H4 OS=Sus scrofa OX=9823 GN=ITIH4 PE=1 SV=1	4	0	0	0	0	0	0	0	1147200	0	1296900	0	0	0	0	0	0	0	0	0	0	0	0	0	0	0	0	0	0	0	0	229440	259380	0	0	0
A0A286ZTC9_PIG		Uncharacterized protein OS=Sus scrofa OX=9823 PE=4 SV=1	3	0	0	0	0	3948800	1392100	4469900	34761000	0	34198000	968100	4476600	0	2241000	0	0	0	0	0	4211100	9786400	4407700	0	0	12251000	6725800	0	0	0	0	8914360	8376740	0	3681040	3795360
A0A286ZU89_PIG	CTNNB1	Uncharacterized protein OS=Sus scrofa OX=9823 GN=CTNNB1 PE=1 SV=1	4	0	0	0	0	0	0	0	0	0	0	0	0	0	0	0	0	2679500	0	0	2190400	0	5615800	0	0	7571000	4886600	3027400	0	6215800	0	0	0	535900	1561240	4340160
A0A286ZWS8_PIG	COL2A1	Uncharacterized protein OS=Sus scrofa OX=9823 GN=COL2A1 PE=1 SV=1	31	0	0	0	0	0	0	0	0	0	0	0	0	0	0	0	0	0	0	0	1671100000	9672900	0	0	0	9763700	2122700000	9112500	0	6949100	0	0	0	0	336154580	429705060
A0A286ZY95_PIG	FN1	Uncharacterized protein OS=Sus scrofa OX=9823 GN=FN1 PE=1 SV=1	72	0	0	0	0	15124000	4068700	7809400	108010000	0	167650000	0	3456300	0	8879200	0	0	1788900	0	0	7133600	16907000	8454400	0	0	16909000	12530000	6778500	4120300	10946000	0	27002420	35997100	357780	6499000	10256760
A0A286ZYL3_PIG	ABI3BP	Fibronectin type-III domain-containing protein OS=Sus scrofa OX=9823 GN=ABI3BP PE=4 SV=1	3	0	0	0	0	0	0	0	6048400	0	7862000	0	0	0	0	0	0	0	0	0	0	0	0	0	0	0	0	0	0	0	0	1209680	1572400	0	0	0
A0A286ZZZ4_PIG	NANS	Sialic acid synthase OS=Sus scrofa OX=9823 GN=NANS PE=1 SV=1	3	0	0	0	0	0	0	0	0	0	0	0	0	0	0	0	2402100	3460400	0	984870	2278500	3981100	2753300	0	0	5034800	4967200	6641800	1192700	12496000	0	0	0	1369474	1802580	6066500
A0A287A0I0_PIG	PPP3R1	Uncharacterized protein OS=Sus scrofa OX=9823 GN=PPP3R1 PE=1 SV=1	2	0	0	0	0	0	0	0	0	0	0	0	0	0	0	0	0	0	0	0	0	0	0	0	0	0	0	0	0	0	0	0	0	0	0	0
A0A287A1H3_PIG	RPS9	40S ribosomal protein S9 OS=Sus scrofa OX=9823 GN=RPS9 PE=1 SV=1	9	0	0	0	0	0	0	0	0	0	0	0	0	0	0	12019000	17829000	43299000	0	0	33495000	59731000	37375000	7152200	1425600	76116000	46110000	72161000	0	54502000	0	0	0	14629400	27835760	49777800
A0A287A1S6_PIG	COL1A1	Collagen alpha-1(I) chain preproprotein OS=Sus scrofa OX=9823 GN=COL1A1 PE=1 SV=1	88	1109000	0	0	4736200	594110000	177680000	551560000	2582100000	82963000	3290200000	71554000	127200000	0	436040000	698210000	915090000	1372100000	0	168260000	2060200000	4335100000	1828300000	677120000	268070000	3001100000	2509100000	6001000000	550730000	3102300000	1461300	797682600	784998800	630732000	1833758000	3032846000
A0A287A217_PIG	TUBB4B	Tubulin beta chain OS=Sus scrofa OX=9823 GN=TUBB4B PE=1 SV=1	22	0	0	0	0	0	0	1411200	12942000	0	13233000	0	0	0	0	306630000	693630000	924730000	0	152850000	663560000	1426600000	894330000	120350000	73517000	2540400000	1919900000	1269900000	205220000	2125400000	0	2870640	2646600	415568000	635671400	1612164000
A0A287A365_PIG	GNB4	WD_REPEATS_REGION domain-containing protein OS=Sus scrofa OX=9823 GN=GNB4 PE=1 SV=1	7	0	0	0	0	0	0	0	0	0	0	0	0	0	0	0	0	0	0	0	0	0	3189800	0	0	0	5492900	0	0	0	0	0	0	0	637960	1098580
A0A287A453_PIG	HNRNPA2B1	Uncharacterized protein OS=Sus scrofa OX=9823 GN=HNRNPA2B1 PE=1 SV=1	4	0	0	0	0	0	0	0	0	0	0	0	0	0	0	2120300	4448100	13369000	0	1345800	5206100	18908000	12117000	888640	0	30686000	39004000	13701000	0	34188000	0	0	0	4256640	7423948	23515800
A0A287A4A5_PIG	SEC22B	Uncharacterized protein OS=Sus scrofa OX=9823 GN=SEC22B PE=1 SV=1	6	0	0	0	0	0	0	0	0	0	0	0	0	0	0	11004000	17674000	23797000	0	1149300	23436000	42734000	43602000	6416200	4617100	103290000	64324000	16769000	4436300	71025000	0	0	0	10724860	24161060	51968860
A0A287A5I9_PIG	PRKRA	Uncharacterized protein OS=Sus scrofa OX=9823 GN=PRKRA PE=1 SV=1	4	0	0	0	0	0	0	0	0	0	0	0	0	0	0	0	0	3216500	0	0	0	48132000	43515000	0	0	33365000	4775900	4565200	0	37496000	0	0	0	643300	18329400	16040420
A0A287A6Y9_PIG	TUBB2B	Tubulin beta chain OS=Sus scrofa OX=9823 GN=TUBB2B PE=1 SV=1	21	0	0	0	0	0	0	0	0	0	0	0	0	0	0	10188000	1754500	0	0	1159800	5229300	4144700	7406400	0	0	7951400	11429000	15155000	0	69259000	0	0	0	2620460	3356080	20758880
A0A287A7G8_PIG	HIST1H2BJ	Histone H2B OS=Sus scrofa OX=9823 GN=HIST1H2BJ PE=3 SV=1	7	0	0	0	0	0	0	1639700	74610000	0	26497000	1302200	568460	10235000	0	130990000	239940000	192670000	8926400	57677000	153590000	657300000	148450000	135340000	57517000	722290000	401070000	350290000	43089000	456550000	0	15249940	7720532	126040680	230439400	394657800
A0A287A7Q7_PIG	EIF5	W2 domain-containing protein OS=Sus scrofa OX=9823 GN=EIF5 PE=4 SV=1	2	0	0	0	0	0	0	0	0	0	0	0	0	0	0	0	1630500	1451800	0	0	0	3048500	0	0	0	8710200	2700600	0	0	4957000	0	0	0	616460	609700	3273560
A0A287A9J7_PIG	SYT1	Uncharacterized protein OS=Sus scrofa OX=9823 GN=SYT1 PE=1 SV=1	2	0	0	0	0	0	0	0	0	0	0	0	0	0	0	0	0	0	0	0	0	0	0	0	0	0	0	0	0	0	0	0	0	0	0	0
A0A287AC61_PIG	LOC100523123	IF rod domain-containing protein OS=Sus scrofa OX=9823 GN=LOC100523123 PE=3 SV=1	25	0	0	0	0	0	0	0	0	0	0	0	0	2753200000	0	0	0	0	0	0	0	0	0	0	0	0	0	0	0	0	0	0	550640000	0	0	0
A0A287AH93_PIG	ESYT1	Uncharacterized protein OS=Sus scrofa OX=9823 GN=ESYT1 PE=1 SV=1	2	0	0	0	0	0	0	0	0	0	0	0	0	0	0	0	0	0	0	0	787180	0	0	0	0	0	2364400	0	0	0	0	0	0	0	157436	472880
A0A287AID2_PIG	TPM3	Tropomyosin alpha-3 chain OS=Sus scrofa OX=9823 GN=TPM3 PE=1 SV=1	10	0	0	0	0	0	0	0	0	0	0	0	0	0	0	0	893320	1690200	0	0	2966400	3976200	2685800	4034900	742930	16265000	14775000	11528000	1143800	4454500	0	0	0	516704	2881246	9633260
A0A287AJE3_PIG	LOC106504547	SERPIN domain-containing protein OS=Sus scrofa OX=9823 GN=LOC106504547 PE=1 SV=1	2	0	0	0	0	0	0	0	1393500	0	1989200	0	0	0	0	0	0	0	0	0	0	0	0	0	0	0	0	0	0	0	0	278700	397840	0	0	0
A0A287AKC5_PIG	RPL38	Uncharacterized protein OS=Sus scrofa OX=9823 GN=RPL38 PE=1 SV=1	3	0	0	0	0	0	0	0	0	0	0	0	0	0	0	0	1798600	2713300	0	0	2292000	4178200	2365500	0	0	2896100	0	4103000	0	0	0	0	0	902380	1767140	1399820
A0A287AKU7_PIG	TNC	Tenascin OS=Sus scrofa OX=9823 GN=TNC PE=1 SV=1	41	0	0	0	0	9527100	0	4568300	115070000	0	153140000	0	1564000	0	467710	0	0	0	0	0	4443600	10933000	0	0	0	11531000	7686300	0	0	0	0	25833080	31034342	0	3075320	3843460
A0A287ALI7_PIG	H2AFY	Core histone macro-H2A OS=Sus scrofa OX=9823 GN=H2AFY PE=1 SV=1	6	0	0	0	0	0	0	0	0	0	0	0	0	0	0	0	8085900	7599700	0	446970	2551700	21097000	1871800	0	0	20623000	10164000	6783200	0	0	0	0	0	3226514	5104100	7514040
A0A287ALZ4_PIG	ARPC3	Actin-related protein 2/3 complex subunit 3 OS=Sus scrofa OX=9823 GN=ARPC3 PE=1 SV=1	4	0	0	0	0	0	0	0	0	0	0	0	0	0	0	1979300	5814700	12118000	0	2052600	1047000	11865000	3527800	0	928880	33572000	22478000	20555000	984520	72712000	0	0	0	4392920	3473736	30060304
A0A287AMK0_PIG	ALB	Serum albumin OS=Sus scrofa OX=9823 GN=ALB PE=1 SV=1	39	0	0	0	0	74280000	12965000	59826000	507260000	0	506350000	9150400	6029400	0	3743300	0	0	0	0	0	68729000	117730000	34167000	0	0	99893000	82969000	54287000	8744100	15545000	0	130866200	105054620	0	44125200	52287620
A0A287AMP3_PIG	CKM	Creatine kinase M-type OS=Sus scrofa OX=9823 GN=CKM PE=3 SV=1	4	0	0	0	0	0	0	0	1782100	0	11166000	0	0	0	0	0	0	0	0	0	0	0	0	0	0	0	0	0	0	0	0	356420	2233200	0	0	0
A0A287AP66_PIG	RPL12	Uncharacterized protein OS=Sus scrofa OX=9823 GN=RPL12 PE=1 SV=1	5	0	0	0	0	0	0	0	0	0	0	0	0	0	0	1906900	15975000	30678000	0	1202200	8787000	36339000	30010000	3526100	0	50853000	40720000	11452000	5528200	38825000	0	0	0	9952420	15732420	29475640
A0A287APA5_PIG	EPB41L3	FERM domain-containing protein OS=Sus scrofa OX=9823 GN=EPB41L3 PE=1 SV=1	2	0	0	0	0	0	0	0	0	0	0	0	0	0	0	0	0	0	0	0	0	0	0	0	0	4068100	2640500	0	0	0	0	0	0	0	0	1341720
A0A287AQ18_PIG	LOC100621844	IF rod domain-containing protein OS=Sus scrofa OX=9823 GN=LOC100621844 PE=1 SV=1	22	0	0	0	0	0	0	0	0	0	0	0	0	609050000	0	0	0	0	0	0	0	0	0	0	0	0	0	0	0	0	0	0	121810000	0	0	0
A0A287AQF9_PIG	ABI3BP	Fibronectin type-III domain-containing protein OS=Sus scrofa OX=9823 GN=ABI3BP PE=1 SV=1	3	0	0	0	0	0	0	0	11024000	0	7813200	0	0	0	0	0	0	0	0	0	0	0	0	0	0	0	0	0	0	0	0	2204800	1562640	0	0	0
A0A287ASI0_PIG	KRT7	Keratin 7 OS=Sus scrofa OX=9823 GN=KRT7 PE=3 SV=1	8	0	8381200	39019000	1109500	0	0	0	0	0	0	0	0	107910000	0	0	1268700	3277300	744960	0	0	0	0	0	0	0	0	0	0	0	12127425	0	21582000	1058192	0	0
A0A287ASM1_PIG	IPO7	Importin N-terminal domain-containing protein OS=Sus scrofa OX=9823 GN=IPO7 PE=1 SV=1	10	0	0	0	0	0	0	0	0	0	0	0	0	0	0	3393900	3644000	10409000	0	0	1822000	6320000	16688000	0	0	39257000	16687000	22069000	764080	16543000	0	0	0	3489380	4966000	19064016
A0A287ATD0_PIG	KRT75	IF rod domain-containing protein OS=Sus scrofa OX=9823 GN=KRT75 PE=1 SV=1	15	0	0	0	0	0	0	0	0	0	0	0	0	519450000	0	0	0	0	0	0	0	0	0	0	0	0	0	0	0	0	0	0	103890000	0	0	0
A0A287AWV1_PIG	DCTN1	Dynactin subunit 1 isoform 5 OS=Sus scrofa OX=9823 GN=DCTN1 PE=1 SV=1	4	0	0	0	0	0	0	0	0	0	0	0	0	0	0	1209300	0	0	0	0	0	2667600	6087100	0	0	0	0	0	0	3245600	0	0	0	241860	1750940	649120
A0A287AX97_PIG	COL15A1	Uncharacterized protein OS=Sus scrofa OX=9823 GN=COL15A1 PE=1 SV=1	10	0	0	0	0	0	0	0	0	0	1968200	0	0	0	0	0	0	0	0	0	0	0	0	0	0	0	0	0	0	0	0	0	393640	0	0	0
A0A287AXL6_PIG	COPS4	COP9 signalosome complex subunit 4 OS=Sus scrofa OX=9823 GN=COPS4 PE=1 SV=1	3	0	0	0	0	0	0	0	0	0	0	0	0	0	0	0	0	2061300	0	0	0	2552500	2448700	0	0	9090000	3138500	0	0	4566600	0	0	0	412260	1000240	3359020
A0A287AYN4_PIG	GLG1	Uncharacterized protein OS=Sus scrofa OX=9823 GN=GLG1 PE=1 SV=1	2	0	0	0	0	0	0	0	0	0	0	0	0	0	0	0	0	0	0	0	3268700	2302800	0	0	0	0	0	0	0	0	0	0	0	0	1114300	0
A0A287AZ22_PIG	TOM1	Uncharacterized protein OS=Sus scrofa OX=9823 GN=TOM1 PE=1 SV=1	2	0	0	0	0	0	0	0	0	0	0	0	0	0	0	0	0	0	0	0	0	0	890450	0	0	2491300	0	0	0	0	0	0	0	0	178090	498260
A0A287B194_PIG	SNX2	PX domain-containing protein OS=Sus scrofa OX=9823 GN=SNX2 PE=1 SV=1	2	0	0	0	0	0	0	0	0	0	0	0	0	0	0	0	0	1093500	0	0	0	0	0	0	0	4397300	2938500	0	0	0	0	0	0	218700	0	1467160
A0A287B1T2_PIG	EHD3	EH domain-containing protein 3 OS=Sus scrofa OX=9823 GN=EHD3 PE=1 SV=1	3	0	0	0	0	484520	0	0	0	0	957330	0	0	0	0	9179600	3519000	0	0	2261600	2245600	0	0	0	0	0	0	0	0	30255000	0	96904	191466	2992040	449120	6051000
A0A287B4R3_PIG	RPS17	40S ribosomal protein S17 OS=Sus scrofa OX=9823 GN=RPS17 PE=1 SV=1	2	0	0	0	0	0	0	0	0	0	0	0	0	0	0	0	2771400	3329400	0	0	2478400	12676000	6041700	1315500	0	6704800	4104800	6107200	0	7804900	0	0	0	1220160	4502320	4944340
A0A287B5M9_PIG	LOC100623720	VWFA domain-containing protein OS=Sus scrofa OX=9823 GN=LOC100623720 PE=1 SV=1	14	0	0	0	0	15158000	7995300	39400000	173780000	0	134360000	8707000	0	0	0	917090	4114300	4831400	0	3047300	24902000	55706000	17899000	4539900	2348000	58648000	45141000	28686000	5523700	13610000	0	47266660	28613400	2582018	21078980	30321740
A0A287B7C6_PIG	TRA2B	RRM domain-containing protein OS=Sus scrofa OX=9823 GN=TRA2B PE=1 SV=1	2	0	0	0	0	0	0	0	0	0	0	0	0	0	0	0	1371300	0	0	0	1989900	3993100	2102100	0	0	4894000	3206300	2573600	0	9527300	0	0	0	274260	1617020	4040240
A0A287B7K9_PIG	PARVA	Uncharacterized protein OS=Sus scrofa OX=9823 GN=PARVA PE=1 SV=1	6	0	0	0	0	0	0	0	0	0	0	0	0	0	0	0	7702700	10391000	0	0	2493100	17226000	9214900	0	0	18486000	7915000	7343300	0	31487000	0	0	0	3618740	5786800	13046260
A0A287B8C3_PIG	KDELR1	ER lumen protein-retaining receptor OS=Sus scrofa OX=9823 GN=KDELR1 PE=3 SV=1	2	0	0	0	0	0	0	0	0	0	0	0	0	0	0	4549100	9471700	15556000	0	0	11473000	23814000	20166000	4036300	3130100	20307000	21408000	0	0	15496000	0	0	0	5915360	12523880	11442200
A0A287B8H5_PIG	SRGAP3	Uncharacterized protein OS=Sus scrofa OX=9823 GN=SRGAP3 PE=1 SV=1	2	0	0	0	0	0	0	0	0	0	0	0	0	0	0	0	0	0	0	0	0	0	0	0	0	0	0	0	0	0	0	0	0	0	0	0
A0A287B8Q1_PIG	IPO9	Importin N-terminal domain-containing protein OS=Sus scrofa OX=9823 GN=IPO9 PE=1 SV=1	2	0	0	0	0	0	0	0	0	0	0	0	0	0	0	0	0	0	0	0	0	2140500	0	0	0	1979300	0	0	0	0	0	0	0	0	428100	395860
A0A287B900_PIG	VPS26A	Uncharacterized protein OS=Sus scrofa OX=9823 GN=VPS26A PE=1 SV=1	2	0	0	0	0	0	0	0	0	0	0	0	0	0	0	0	0	0	0	0	0	2114800	1442900	0	0	0	1982800	0	0	6985800	0	0	0	0	711540	1793720
A0A287B9X9_PIG		Uncharacterized protein OS=Sus scrofa OX=9823 PE=4 SV=1	6	0	0	0	0	2494200	0	0	84105000	0	112660000	0	0	0	0	0	0	0	0	0	5125600	10061000	4249700	0	0	16284000	17653000	10888000	0	4481700	0	17319840	22532000	0	3887260	9861340
A0A287B9Y4_PIG	UPF1	Uncharacterized protein OS=Sus scrofa OX=9823 GN=UPF1 PE=1 SV=1	2	0	0	0	0	0	0	0	0	0	0	0	0	0	0	0	0	0	0	0	0	0	1081400	0	0	2993000	0	0	0	0	0	0	0	0	216280	598600
A0A287BE42_PIG	NEK7	Serine/threonine-protein kinase Nek7 OS=Sus scrofa OX=9823 GN=NEK7 PE=1 SV=1	2	0	0	0	0	0	0	0	0	0	0	0	0	0	0	0	0	2156800	0	0	1558200	3202400	5259900	0	0	3944600	0	0	0	3391100	0	0	0	431360	2004100	1467140
A0A287BED9_PIG	MSN	Moesin OS=Sus scrofa OX=9823 GN=MSN PE=1 SV=1	14	0	0	0	0	0	0	0	0	0	1287300	0	0	0	0	0	15371000	18299000	0	741410	11393000	63641000	25490000	0	1205800	57528000	55786000	47107000	2070000	79831000	0	0	257460	6882282	20345960	48464400
A0A287BGN6_PIG	LOC100156694	Uncharacterized protein OS=Sus scrofa OX=9823 GN=LOC100156694 PE=4 SV=1	2	0	0	0	0	0	0	0	0	0	0	0	0	0	0	0	0	0	0	0	0	0	0	0	0	0	0	0	0	0	0	0	0	0	0	0
A0A287BH54_PIG	DZIP1L	C2H2-type domain-containing protein OS=Sus scrofa OX=9823 GN=DZIP1L PE=4 SV=1	2	0	0	0	0	59875000	0	0	0	0	0	0	0	0	0	0	0	0	0	0	4515500	0	0	0	0	0	0	0	0	0	0	11975000	0	0	903100	0
A0A287BHE7_PIG	RPS14	40S ribosomal protein S14 OS=Sus scrofa OX=9823 GN=RPS14 PE=3 SV=1	4	0	0	0	0	0	0	0	0	0	0	0	0	0	0	6755100	16547000	12276000	0	1580400	14233000	34973000	24547000	0	1272500	29912000	32400000	40086000	3738900	37967000	0	0	0	7431700	15005100	28820780
A0A287BJZ0_PIG	FNDC1	Uncharacterized protein OS=Sus scrofa OX=9823 GN=FNDC1 PE=4 SV=1	3	0	0	0	0	0	0	0	0	0	0	0	0	0	0	0	0	12037000	0	0	3242500	0	0	0	0	0	0	0	0	0	0	0	0	2407400	648500	0
A0A287BL05_PIG	HNRNPH1	Heterogeneous nuclear ribonucleoprotein H isoform X1 OS=Sus scrofa OX=9823 GN=HNRNPH1 PE=1 SV=1	7	0	0	0	0	0	0	0	0	0	0	0	0	0	0	2700100	10015000	11692000	0	0	14462000	31946000	22270000	1976600	0	44163000	34253000	20048000	2170300	46718000	0	0	0	4881420	14130920	29470460
A0A287BM11_PIG	LOC396684	SERPIN domain-containing protein OS=Sus scrofa OX=9823 GN=LOC396684 PE=1 SV=1	5	0	0	0	0	1398000	0	1896400	11325000	0	11025000	0	0	0	0	0	0	0	0	0	1186300	0	0	0	0	0	0	0	0	0	0	2923880	2205000	0	237260	0
A0A287BM53_PIG	RPL7A	60S ribosomal protein L7a OS=Sus scrofa OX=9823 GN=RPL7A PE=1 SV=1	7	0	0	0	0	0	0	0	0	0	0	0	0	0	0	6272200	18261000	23798000	0	954950	22361000	47787000	28546000	3603600	0	83819000	60100000	42215000	1768000	42399000	0	0	0	9857230	20459520	46060200
A0A287BPM1_PIG	COL5A2	Uncharacterized protein OS=Sus scrofa OX=9823 GN=COL5A2 PE=1 SV=1	31	0	0	0	0	0	0	0	0	0	0	0	0	0	0	0	0	0	0	0	5378300	10797000	0	0	0	0	0	0	0	0	0	0	0	0	3235060	0
A0A287BQW3_PIG	H1F0	Histone H1.0 OS=Sus scrofa OX=9823 GN=H1F0 PE=1 SV=1	4	0	0	0	0	0	0	0	0	0	0	0	0	0	0	14919000	11130000	7221900	0	1751700	4446100	19051000	0	3075000	1574200	18195000	22044000	9133200	3043700	31542000	0	0	0	7004520	5629260	16791580
A0A287BR21_PIG	PLP1	Myelin proteolipid protein OS=Sus scrofa OX=9823 GN=PLP1 PE=1 SV=1	2	0	0	0	0	0	0	0	0	0	0	0	0	0	0	0	0	0	0	0	0	0	0	0	0	0	0	0	0	0	0	0	0	0	0	0
A0A287BRX8_PIG	CILP	Cartilage intermediate layer protein 1 OS=Sus scrofa OX=9823 GN=CILP PE=4 SV=1	6	0	0	0	0	0	0	1405700	14625000	0	19971000	0	0	0	0	0	0	0	0	0	0	3190400	0	0	0	0	2596700	0	0	0	0	3206140	3994200	0	638080	519340
A0A287BSA8_PIG	RPL10A	Ribosomal protein OS=Sus scrofa OX=9823 GN=RPL10A PE=1 SV=1	7	0	0	0	0	0	0	0	0	0	0	0	0	0	0	3251000	8093900	14131000	0	1766500	15798000	33328000	30277000	2330500	2512500	48233000	33589000	21294000	7230100	43456000	0	0	0	5448480	16849200	30760420
A0A287BTG4_PIG	MYO1B	Uncharacterized protein OS=Sus scrofa OX=9823 GN=MYO1B PE=1 SV=1	12	0	0	0	0	0	0	0	0	0	0	0	0	0	0	0	6786900	0	0	0	2494600	18159000	1421200	0	0	5641000	19141000	0	0	10518000	0	0	0	1357380	4414960	7060000
A0A288CG57_PIG	EEF1A1	Elongation factor 1-alpha OS=Sus scrofa OX=9823 GN=EEF1A1 PE=1 SV=1	20	0	0	0	0	3069000	577880	1331000	18718000	0	26190000	1091700	6048900	0	0	308950000	654880000	914050000	4532300	132000000	648780000	1346200000	921220000	157990000	73383000	2111200000	1467800000	988040000	255360000	1652500000	0	4739176	6666120	402882460	629514600	1294980000
A0A2C9F348_PIG	DDX39B	Spliceosome RNA helicase DDX39B OS=Sus scrofa OX=9823 GN=DDX39B PE=4 SV=1	9	0	0	0	0	0	0	0	0	0	0	0	0	0	0	3112000	7553800	5363900	0	0	12452000	32169000	13028000	0	0	30149000	27526000	18566000	0	23405000	0	0	0	3205940	11529800	19929200
A0A2C9F363_PIG	ARF6	ADP-ribosylation factor 6 OS=Sus scrofa OX=9823 GN=ARF6 PE=1 SV=1	2	0	0	0	0	0	0	0	0	0	0	0	0	0	0	1656900	0	1928500	0	0	0	2520800	3663200	0	0	8377100	4379100	2661700	0	8830300	0	0	0	717080	1236800	4849640
A0PJ92_HUMAN	NOP56	NOP56 protein (Fragment) OS=Homo sapiens GN=NOP56 PE=2 SV=1	2	0	0	0	0	0	0	0	0	0	0	0	0	0	0	0	0	2362300	0	0	0	0	0	0	0	0	2577800	0	0	29437000	0	0	0	472460	0	6402960
A1JUI8_HUMAN	CCT6A	Chaperonin subunit 6A (Fragment) OS=Homo sapiens GN=CCT6A PE=2 SV=1	11	0	0	0	0	0	0	0	0	0	0	0	0	0	0	8485600	12132000	17428000	0	772700	6818700	31188000	11762000	0	0	36971000	25289000	17380000	4129600	40680000	0	0	0	7763660	9953740	24889920
A1L0S7_HUMAN	TNS1	TNS1 protein (Fragment) OS=Homo sapiens GN=TNS1 PE=2 SV=2	3	0	0	0	0	0	0	0	0	0	0	0	0	0	0	0	2032800	2818300	0	0	0	5105000	4121200	0	0	6918900	9690900	2440300	857640	5283500	0	0	0	970220	1845240	5038248
A2A2U1_HUMAN	SLC1A2	Amino acid transporter OS=Homo sapiens GN=SLC1A2 PE=2 SV=1	3	0	0	0	0	0	0	0	0	0	0	0	0	0	0	0	0	0	0	0	0	0	0	0	0	0	0	0	0	0	0	0	0	0	0	0
A2IRN0_HUMAN	Raichu404X	Raichu404X OS=Homo sapiens GN=Raichu404X PE=2 SV=1	4	0	0	0	0	734700	0	2197400	7406000	0	5839900	844530	866320	0	0	0	4339400	27840000	0	661890	17953000	24658000	28094000	1483000	3388600	64134000	31204000	15263000	3797300	47204000	0	2067620	1510150	6568258	15115320	32320460
A4D275_HUMAN	ARPC1B	Actin related protein 2/3 complex, subunit 1B, 41kDa OS=Homo sapiens GN=ARPC1B PE=2 SV=1	11	0	0	0	0	0	0	0	0	0	0	0	0	0	0	5590300	15831000	8823800	0	0	10675000	40039000	22723000	0	0	49679000	70300000	30865000	4438800	44842000	0	0	0	6049020	14687400	40024960
A4D2P0_HUMAN	RAC1	Ras-related C3 botulinum toxin substrate 1 (Rho family, small GTP binding protein Rac1) OS=Homo sapiens GN=RAC1 PE=2 SV=1	6	0	0	0	0	0	0	0	0	0	0	0	0	0	0	2628300	5316800	14109000	0	0	5457900	0	8770100	0	0	27506000	29010000	20465000	2512200	33225000	0	0	0	4410820	2845600	22543640
A4ZU86_HUMAN	NPM1	Truncated nucleolar phosphoprotein B23 OS=Homo sapiens GN=NPM1 PE=2 SV=1	3	0	0	0	0	0	0	0	0	0	0	0	0	0	0	0	8775000	5555200	0	1353300	6098900	12768000	9171800	0	0	17703000	20441000	2649800	0	39209000	0	0	0	3136700	5607740	16000560
A6M930_PIG	EIF4A2	Eukaryotic initiation factor 4A-II OS=Sus scrofa OX=9823 GN=EIF4A2 PE=1 SV=1	10	0	0	0	0	0	0	0	0	0	0	0	0	0	0	1410600	1807500	0	0	0	0	0	6951700	0	0	0	0	4128100	0	0	0	0	0	643620	1390340	825620
A6NJA2_HUMAN	USP14	Ubiquitin carboxyl-terminal hydrolase OS=Homo sapiens GN=USP14 PE=1 SV=2	3	0	0	0	0	0	0	0	0	0	0	0	0	0	0	2545500	2924500	2707500	0	0	2289800	0	4985500	0	0	5572300	9030800	2339200	0	13994000	0	0	0	1635500	1455060	6187260
A6NLG9_HUMAN		cDNA FLJ36740 fis, clone UTERU2013322, highly similar to Biglycan OS=Homo sapiens PE=2 SV=1	15	0	0	0	0	55933000	34340000	24098000	155780000	4542400	140520000	28267000	15061000	0	2959900	259970000	799980000	1341600000	10726000	238740000	417070000	1538100000	824280000	793880000	309170000	1534800000	1166500000	1066000000	215220000	1280500000	0	54938680	37361580	530203200	776500000	1052604000
A6PVX3_HUMAN	PSMD4	26S proteasome non-ATPase regulatory subunit 4 (Fragment) OS=Homo sapiens GN=PSMD4 PE=1 SV=1	2	0	0	0	0	0	0	0	0	0	0	0	0	0	0	0	0	0	0	0	0	0	0	0	0	10287000	7648700	2729600	0	3936200	0	0	0	0	0	4920300
A6XAA7_HUMAN	GREM1	Gremlin OS=Homo sapiens GN=GREM1 PE=2 SV=1	8	0	0	0	0	0	0	0	0	0	0	0	0	0	0	3860200	10192000	28969000	2126600	9076600	9030400	40171000	19711000	15375000	4195100	104310000	144030000	48890000	19365000	216220000	0	0	0	10844880	17696500	106563000
A8K070_HUMAN	GPS1	COP9 signalosome complex subunit 1 OS=Homo sapiens GN=GPS1 PE=2 SV=1	2	0	0	0	0	0	0	0	0	0	0	0	0	0	0	0	0	1295900	0	0	987810	2332700	2323400	0	0	3132800	0	1418100	0	0	0	0	0	259180	1128782	910180
A8K0T9_HUMAN		cDNA FLJ75422, highly similar to Homo sapiens capping protein (actin filament) muscle Z-line, alpha 1, mRNA OS=Homo sapiens PE=2 SV=1	8	0	0	0	0	0	0	0	0	0	0	0	0	0	0	0	3777200	13263000	0	1876800	11277000	19708000	17075000	1159500	0	57207000	25983000	27829000	4158200	26894000	0	0	0	3783400	9843900	28414240
A8K161_HUMAN	CAMK2A	Calcium/calmodulin-dependent protein kinase (CaM kinase) II alpha, isoform CRA_b OS=Homo sapiens GN=CAMK2A PE=2 SV=1	5	0	0	0	0	0	0	0	0	0	0	0	0	0	0	0	1743200	0	0	0	0	0	1457100	0	0	10280000	6586600	1609900	0	0	0	0	0	348640	291420	3695300
A8K2M0_HUMAN	PSMC4	Proteasome (Prosome, macropain) 26S subunit, ATPase, 4, isoform CRA_b OS=Homo sapiens GN=PSMC4 PE=2 SV=1	2	0	0	0	0	0	0	0	0	0	0	0	0	0	0	0	0	0	0	0	0	0	0	0	0	12146000	3013700	4665600	0	0	0	0	0	0	0	3965060
A8K4T6_HUMAN		cDNA FLJ76282, highly similar to Homo sapiens proteasome (prosome, macropain) 26S subunit, non-ATPase, 5 (PSMD5), mRNA OS=Homo sapiens PE=2 SV=1	6	0	0	0	0	0	0	0	0	0	0	0	0	0	0	0	0	0	0	0	1617400	5604800	3569000	0	0	9291600	6578600	1676200	0	2875700	0	0	0	0	2158240	4084420
A8K4Z4_HUMAN		cDNA FLJ75549, highly similar to Homo sapiens ribosomal protein, large, P0 (RPLP0), transcript variant 1, mRNA OS=Homo sapiens PE=2 SV=1	10	0	0	0	0	0	0	0	0	0	0	0	0	0	0	10540000	41389000	56312000	0	4403000	35865000	70665000	54753000	6612200	4241400	85490000	57755000	51677000	8412000	90723000	0	0	0	22528800	34427320	58811400
A8K5U9_HUMAN		cDNA FLJ75056, highly similar to Homo sapiens phosphatidylinositol binding clathrin assembly protein (PICALM), mRNA OS=Homo sapiens PE=2 SV=1	3	0	0	0	0	0	0	0	0	0	0	0	0	0	0	0	0	2191700	0	0	1843900	3953900	3003400	0	0	9746600	4137400	2186800	0	7705100	0	0	0	438340	1760240	4755180
A8K7N0_HUMAN		cDNA FLJ75556, highly similar to Homo sapiens ribosomal protein L14, mRNA OS=Homo sapiens PE=2 SV=1	4	0	0	0	0	0	0	0	920260	0	0	0	0	0	0	5052500	9457000	18854000	0	1394900	11373000	34898000	12289000	2853600	0	28058000	24348000	16978000	3862400	24524000	0	184052	0	6951680	12282720	19554080
A8K8T0_HUMAN		cDNA FLJ78760, highly similar to Homo sapiens integrin, alpha 11 (ITGA11), transcript variant 1, mRNA OS=Homo sapiens PE=2 SV=1	8	0	0	0	0	0	0	0	0	0	0	0	0	0	0	4594600	3700000	4083600	0	0	6863400	15822000	7936800	0	0	20392000	11708000	9596000	0	2146000	0	0	0	2475640	6124440	8768400
A8K8U1_HUMAN		cDNA FLJ77762, highly similar to Homo sapiens cullin-associated and neddylation-dissociated 1 (CAND1), mRNA OS=Homo sapiens PE=2 SV=1	26	0	0	0	0	0	0	0	0	0	0	0	0	0	0	18607000	37952000	55587000	0	1690900	31127000	88608000	63772000	809270	0	145330000	100860000	78426000	11925000	100490000	0	0	0	22767380	36863254	87406200
A8K916_HUMAN		cDNA FLJ78481, highly similar to Homo sapiens adaptor-related protein complex 2, beta 1 subunit, mRNA OS=Homo sapiens PE=2 SV=1	15	0	0	0	0	0	0	0	0	0	0	0	0	0	0	4324000	6545000	18958000	0	508930	5639500	37679000	13385000	0	0	35903000	31327000	11268000	669900	40312000	0	0	0	6067186	11340700	23895980
A8K9K4_HUMAN		cDNA FLJ75504, highly similar to Homo sapiens glucosidase I, mRNA OS=Homo sapiens PE=2 SV=1	4	0	0	0	0	0	0	0	0	0	0	0	0	0	0	0	1086400	1579200	0	0	972350	4875500	4725900	0	0	9428300	5672300	4623700	0	4508200	0	0	0	533120	2114750	4846500
A8KA16_HUMAN		cDNA FLJ77243, highly similar to Homo sapiens steroid sensitive gene 1 (URB), transcript variant 1, mRNA OS=Homo sapiens PE=2 SV=1	5	0	0	0	0	0	0	0	0	0	0	0	0	0	0	1158900	4387300	7437600	0	1031200	5037700	12272000	3937500	0	0	4881600	4678700	6695200	0	7658600	0	0	0	2803000	4249440	4782820
A8KA19_HUMAN		cDNA FLJ75831, highly similar to Homo sapiens exportin, tRNA (nuclear export receptor for tRNAs) (XPOT), mRNA OS=Homo sapiens PE=2 SV=1	4	0	0	0	0	0	0	0	0	0	0	0	0	0	0	0	3224700	0	0	0	1539900	5342900	1269000	0	0	8253700	2386200	1878200	0	4365400	0	0	0	644940	1630360	3376700
A8KA83_HUMAN		cDNA FLJ78586, highly similar to Homo sapiens VAMP (vesicle-associated membrane protein)-associated protein A, 33kDa (VAPA), mRNA OS=Homo sapiens PE=2 SV=1	3	0	0	0	0	0	0	0	0	0	0	0	0	0	0	2726500	5009100	7849600	0	0	3195100	5978100	9198700	1171100	833800	14368000	8660400	3986900	1139300	21380000	0	0	0	3117040	4075360	9906920
A8KAH7_HUMAN		cDNA FLJ75444, highly similar to Homo sapiens protein kinase, cAMP-dependent, regulatory, type II, alpha (PRKAR2A), mRNA OS=Homo sapiens PE=2 SV=1	3	0	0	0	0	0	0	0	0	0	0	0	0	0	0	0	0	0	0	0	0	3010200	0	0	0	3819300	0	0	0	3525500	0	0	0	0	602040	1468960
A8KAM5_HUMAN		cDNA FLJ77519, highly similar to Homo sapiens secreted frizzled related protein mRNA OS=Homo sapiens PE=2 SV=1	3	0	0	0	0	0	0	0	0	0	0	0	0	0	0	2023100	0	0	0	0	0	0	0	0	0	9550700	2810600	0	0	3684400	0	0	0	404620	0	3209140
A8MZH8_HUMAN	PTTG1IP	Pituitary tumor-transforming gene 1 protein-interacting protein OS=Homo sapiens GN=PTTG1IP PE=4 SV=1	2	0	0	0	0	0	0	0	0	0	0	0	0	0	0	0	0	5678700	0	0	5190500	0	8517700	0	0	9313000	0	5546400	0	0	0	0	0	1135740	2741640	2971880
AAPK1_PIG	PRKAA1	5-AMP-activated protein kinase catalytic subunit alpha-1 (Fragments) OS=Sus scrofa OX=9823 GN=PRKAA1 PE=1 SV=2	3	0	0	0	0	0	0	0	0	0	0	0	0	0	0	0	3207100	4438000	0	0	1943600	3336400	5984400	0	0	6910700	3336600	0	0	3766600	0	0	0	1529020	2252880	2802780
ACTN1_HUMAN	ACTN1	Alpha-actinin-1 OS=Homo sapiens GN=ACTN1 PE=1 SV=2	49	0	0	0	0	0	0	0	0	0	0	0	0	0	0	106180000	367750000	544600000	0	112560000	391050000	821460000	667470000	154220000	109850000	1441700000	1087600000	962980000	213070000	1685500000	0	0	0	226218000	428810000	1078170000
ACTN4_HUMAN	ACTN4	Alpha-actinin-4 OS=Homo sapiens GN=ACTN4 PE=1 SV=2	50	0	0	0	0	0	0	0	0	0	0	0	0	0	0	94668000	377550000	500890000	0	71829000	480960000	922720000	732520000	151960000	85443000	1436900000	1170500000	852290000	213490000	1311500000	0	0	0	208987400	474720600	996936000
ADH1_YEAST	ADH1	Alcohol dehydrogenase 1 OS=Saccharomyces cerevisiae (strain ATCC 204508 / S288c) OX=559292 GN=ADH1 PE=1 SV=5	17	305300000	112060000	210110000	296340000	382310000	312570000	344090000	304840000	227550000	270280000	295890000	394710000	281380000	226720000	670140000	601080000	481660000	732940000	687180000	735830000	545740000	581560000	682680000	609170000	592950000	606080000	739380000	583350000	548350000	230952500	314272000	293796000	634600000	630996000	614022000
AEBP1_HUMAN	AEBP1	Adipocyte enhancer-binding protein 1 OS=Homo sapiens GN=AEBP1 PE=1 SV=1	26	0	0	0	0	0	0	0	0	0	0	0	0	0	0	128060000	245490000	306150000	0	51217000	174440000	619880000	288160000	61320000	21699000	614060000	434900000	288580000	67069000	556630000	0	0	0	146183400	233099800	392247800
AGM1_HUMAN	PGM3	Phosphoacetylglucosamine mutase OS=Homo sapiens GN=PGM3 PE=1 SV=1	9	0	0	0	0	0	0	0	0	0	0	0	0	0	0	3474300	8488600	0	0	0	0	11254000	8038000	0	0	19872000	18313000	13132000	0	7270400	0	0	0	2392580	3858400	11717480
AHNK_HUMAN	AHNAK	Neuroblast differentiation-associated protein AHNAK OS=Homo sapiens GN=AHNAK PE=1 SV=2	4	0	0	0	0	0	0	0	10664000	0	0	0	0	0	0	0	0	0	0	0	0	0	0	0	0	8467700	10461000	5057600	0	11559000	0	2132800	0	0	0	7109060
AL1B1_HUMAN	ALDH1B1	Aldehyde dehydrogenase X, mitochondrial OS=Homo sapiens GN=ALDH1B1 PE=1 SV=3	12	0	0	0	0	0	0	0	0	0	0	0	0	0	0	6510500	0	30599000	0	0	25204000	4572500	39929000	0	0	99694000	12194000	31850000	0	40752000	0	0	0	7421900	13941100	36898000
ALDOA_HUMAN	ALDOA	Fructose-bisphosphate aldolase A OS=Homo sapiens GN=ALDOA PE=1 SV=2	16	0	0	0	0	0	0	0	0	0	5415700	0	0	0	0	59597000	52357000	95697000	0	14207000	66214000	150470000	43201000	6551400	2587600	201940000	202290000	185850000	7584900	255490000	0	0	1083140	44371600	53804800	170630980
AMPB_HUMAN	RNPEP	Aminopeptidase B OS=Homo sapiens GN=RNPEP PE=1 SV=2	8	0	0	0	0	0	0	0	0	0	0	0	0	0	0	0	1780000	0	0	0	3780400	11816000	1720700	0	0	7394000	12828000	3371800	0	13909000	0	0	0	356000	3463420	7500560
ANXA2_HUMAN	ANXA2	Annexin A2 OS=Homo sapiens GN=ANXA2 PE=1 SV=2	28	0	0	0	0	4018300	0	4066300	68742000	0	71431000	8243700	0	0	0	238580000	292410000	497220000	873230	123330000	676070000	1109300000	631400000	132810000	76995000	1660900000	1375800000	1022100000	195110000	997200000	0	15365320	15934940	230482646	525315000	1050222000
ANXA6_HUMAN	ANXA6	Annexin A6 OS=Homo sapiens GN=ANXA6 PE=1 SV=3	36	0	0	0	0	0	0	0	0	0	0	0	0	0	0	80012000	171760000	231660000	0	65534000	273810000	346000000	426760000	84277000	65441000	881360000	523980000	537930000	112240000	913470000	0	0	0	109793200	239257600	593796000
AP2A2_HUMAN	AP2A2	AP-2 complex subunit alpha-2 OS=Homo sapiens GN=AP2A2 PE=1 SV=2	11	0	0	0	0	0	0	0	0	0	0	0	0	0	0	0	0	2432900	0	0	0	3519700	2559700	0	0	0	0	0	0	3262600	0	0	0	486580	1215880	652520
APOM_PIG	APOM	Apolipoprotein M OS=Sus scrofa OX=9823 GN=APOM PE=2 SV=1	4	0	0	0	0	3365800	1662300	7077000	24423000	0	22324000	9238300	7631500	0	5953900	0	0	0	0	0	3870500	6229000	2830500	0	0	6539200	6915800	4117600	0	7434600	0	7305620	9029540	0	2586000	5001440
ARF4_HUMAN	ARF4	ADP-ribosylation factor 4 OS=Homo sapiens GN=ARF4 PE=1 SV=3	10	0	0	0	0	0	0	0	0	0	0	0	0	0	0	34717000	52214000	74131000	0	15793000	44891000	95914000	65562000	17162000	10061000	170710000	131560000	78345000	10352000	122390000	0	0	0	35371000	46718000	102671400
ARGI1_HUMAN	ARG1	Arginase-1 OS=Homo sapiens GN=ARG1 PE=1 SV=2	2	0	0	0	0	0	0	0	0	0	0	5728900	0	0	0	0	0	0	0	0	0	0	0	0	0	0	0	0	0	0	0	0	1145780	0	0	0
ARP3_HUMAN	ACTR3	Actin-related protein 3 OS=Homo sapiens GN=ACTR3 PE=1 SV=3	19	0	0	0	0	0	0	0	0	0	0	0	0	0	0	17165000	39983000	105330000	0	11903000	48499000	79695000	78453000	3373900	0	253870000	150520000	114240000	18952000	171960000	0	0	0	34876200	42004180	141908400
ASPH_HUMAN	ASPH	Aspartyl/asparaginyl beta-hydroxylase OS=Homo sapiens GN=ASPH PE=1 SV=3	4	0	0	0	0	0	0	0	0	0	0	0	0	0	0	0	0	9113700	0	0	9465300	26301000	8008400	7523400	1056200	17860000	0	0	0	0	0	0	0	1822740	10470860	3572000
AT2A2_HUMAN	ATP2A2	Sarcoplasmic/endoplasmic reticulum calcium ATPase 2 OS=Homo sapiens GN=ATP2A2 PE=1 SV=1	30	0	0	0	0	0	0	0	0	0	0	0	0	0	0	18285000	52672000	93640000	0	16467000	17738000	66864000	88817000	6204000	4255600	126420000	89506000	71139000	15536000	211630000	0	0	0	36212800	36775720	102846200
AT2B1_HUMAN	ATP2B1	Plasma membrane calcium-transporting ATPase 1 OS=Homo sapiens GN=ATP2B1 PE=1 SV=3	4	0	0	0	0	0	0	0	0	0	0	0	0	0	0	0	0	0	0	0	0	6537900	2536800	0	0	0	0	4434600	0	7478400	0	0	0	0	1814940	2382600
B0AZV0_HUMAN		cDNA, FLJ79540, highly similar to Serine-threonine kinase receptor-associatedprotein OS=Homo sapiens PE=2 SV=1	2	0	0	0	0	0	0	0	0	0	0	0	0	0	0	0	0	0	0	0	0	0	0	0	0	4500300	4971800	0	0	0	0	0	0	0	0	1894420
B0QY90_HUMAN	EIF3L	Eukaryotic translation initiation factor 3 subunit L OS=Homo sapiens GN=EIF3L PE=2 SV=1	5	0	0	0	0	0	0	0	0	0	0	0	0	0	0	0	903340	0	0	0	0	5333000	2407400	0	0	13681000	5762500	0	0	11488000	0	0	0	180668	1548080	6186300
B0QZ18_HUMAN	CPNE1	Copine-1 OS=Homo sapiens GN=CPNE1 PE=4 SV=1	5	0	0	0	0	0	0	0	0	0	0	0	0	0	0	4994700	6694600	13524000	0	452740	5095700	10837000	12939000	0	0	20200000	9894400	11205000	3539000	25776000	0	0	0	5133208	5774340	14122880
B0YIW5_HUMAN	ARCN1	Archain 1, isoform CRA_b OS=Homo sapiens GN=ARCN1 PE=2 SV=1	7	0	0	0	0	0	0	0	0	0	0	0	0	0	0	1841700	6165700	14350000	0	0	8738400	11228000	13570000	0	0	9731500	6175300	7616600	0	14591000	0	0	0	4471480	6707280	7622880
B2R4M6_HUMAN		Protein S100 OS=Homo sapiens PE=2 SV=1	2	0	0	0	0	0	0	0	0	0	0	0	0	0	0	0	0	0	0	782270	0	0	0	0	0	3922100	0	0	0	0	0	0	0	156454	0	784420
B2R514_HUMAN		cDNA, FLJ92300, Homo sapiens COP9 subunit 6 (MOV34 homolog, 34 kD) (COPS6), mRNA OS=Homo sapiens PE=2 SV=1	2	0	0	0	0	0	0	0	0	0	0	0	0	0	0	0	0	0	0	0	0	0	0	0	0	7710300	0	0	0	0	0	0	0	0	0	1542060
B2R7T8_HUMAN		cDNA, FLJ93598, highly similar to Homo sapiens capping protein (actin filament) muscle Z-line, beta (CAPZB), mRNA OS=Homo sapiens PE=2 SV=1	12	0	0	0	0	0	0	0	0	0	0	0	0	0	0	12078000	11920000	14827000	0	6513400	20314000	37032000	22712000	0	0	93050000	60076000	48837000	7480000	62087000	0	0	0	9067680	16011600	54306000
B2R8A2_HUMAN		cDNA, FLJ93804, highly similar to Homo sapiens gp25L2 protein (HSGP25L2G), mRNA OS=Homo sapiens PE=2 SV=1	4	0	0	0	0	0	0	0	0	0	0	0	0	0	0	1177600	1703200	3140600	0	0	2882300	7771400	6630300	0	0	8379800	7961200	3720300	0	17170000	0	0	0	1204280	3456800	7446260
B2RAN1_HUMAN		cDNA, FLJ95012, highly similar to Homo sapiens UDP-glucose pyrophosphorylase 2 (UGP2), mRNA OS=Homo sapiens PE=2 SV=1	10	0	0	0	0	0	0	0	0	0	0	0	0	0	0	5942400	13923000	17695000	0	869840	21219000	22507000	14763000	5745800	1606900	61176000	51727000	25429000	4358000	62113000	0	0	0	7686048	13168340	40960600
B2RDN9_HUMAN		cDNA, FLJ96699, highly similar to Homo sapiens thyroid autoantigen 70kDa (Ku antigen) (G22P1), mRNA OS=Homo sapiens PE=2 SV=1	12	0	0	0	0	0	0	0	0	0	0	0	0	0	0	863430	9329200	12879000	0	0	7150500	29272000	17158000	0	0	28320000	17448000	13134000	1622500	28900000	0	0	0	4614326	10716100	17884900
B2RDY9_HUMAN		Adenylyl cyclase-associated protein OS=Homo sapiens PE=2 SV=1	13	0	0	0	0	0	0	0	0	0	0	0	0	0	0	14348000	31578000	57826000	0	5915600	34616000	80054000	76202000	11248000	5200900	179310000	118370000	84797000	19168000	128240000	0	0	0	21933520	41464180	105977000
B2RE46_HUMAN		cDNA, FLJ96923, highly similar to Homo sapiens ribophorin II (RPN2), mRNA OS=Homo sapiens PE=2 SV=1	11	0	0	0	0	0	0	0	0	0	0	0	0	0	0	0	9555500	32872000	0	838450	8168000	56800000	29669000	1305900	0	62209000	26752000	16091000	2353500	46292000	0	0	0	8653190	19188580	30739500
B2RE56_HUMAN		Peptidyl-prolyl cis-trans isomerase OS=Homo sapiens PE=2 SV=1	6	0	0	0	0	0	0	0	1636800	0	0	0	0	0	0	4080900	18926000	23853000	0	2488800	17798000	30794000	16926000	2898300	0	40049000	62642000	38462000	0	54318000	0	327360	0	9869740	13683260	39094200
B3KM80_HUMAN	NCL	Nucleolin, isoform CRA_c OS=Homo sapiens GN=NCL PE=2 SV=1	6	0	0	0	0	0	0	0	0	0	0	0	0	0	0	3788100	10706000	2623700	0	787600	6164900	14843000	8503800	2716200	794780	22860000	6825200	0	0	23734000	0	0	0	3581080	6604536	10683840
B3KMR8_HUMAN		cDNA FLJ12445 fis, clone NT2RM1000256, highly similar to Glucosamine--fructose-6-phosphateaminotransferase (isomerizing) 2 (EC 2.6.1.16) OS=Homo sapiens PE=2 SV=1	8	0	0	0	0	0	0	0	0	0	0	0	0	0	0	0	0	0	0	0	0	0	0	0	0	0	0	0	0	4505800	0	0	0	0	0	901160
B3KNL2_HUMAN	RUVBL2	RuvB-like 2 (E. coli), isoform CRA_d OS=Homo sapiens GN=RUVBL2 PE=2 SV=1	3	0	0	0	0	0	0	0	0	0	0	0	0	0	0	0	1418900	0	0	0	0	0	0	0	0	3553700	0	0	0	2829500	0	0	0	283780	0	1276640
B3KNN7_HUMAN		cDNA FLJ30049 fis, clone ADRGL1000033, highly similar to 26S proteasome non-ATPase regulatory subunit 3 OS=Homo sapiens PE=2 SV=1	5	0	0	0	0	0	0	0	0	0	0	0	0	0	0	0	1714000	2426100	0	0	5479300	8654000	4270000	0	0	5766100	4146000	4473800	0	11789000	0	0	0	828020	3680660	5234980
B3KNP8_HUMAN		cDNA FLJ30111 fis, clone BNGH42000360, highly similar to 3-ketoacyl-CoA thiolase, mitochondrial (EC 2.3.1.16) OS=Homo sapiens PE=2 SV=1	2	0	0	0	0	0	0	0	0	0	0	0	0	0	0	0	0	0	0	0	1591300	0	0	0	0	4129600	0	0	0	0	0	0	0	0	318260	825920
B3KQ51_HUMAN		Serine/threonine-protein phosphatase OS=Homo sapiens PE=2 SV=1	3	0	0	0	0	0	0	0	0	0	0	0	0	0	0	0	2000000	2453900	0	0	3158700	4327600	3350400	0	0	15606000	4183200	4475800	0	6363000	0	0	0	890780	2167340	6125600
B3KQH1_HUMAN		cDNA FLJ90452 fis, clone NT2RP3001475, highly similar to Splicing factor 3B subunit 3 OS=Homo sapiens PE=2 SV=1	2	0	0	0	0	0	0	0	0	0	0	0	0	0	0	0	0	0	0	0	0	0	0	0	0	4347400	0	0	0	2483300	0	0	0	0	0	1366140
B3KQQ0_HUMAN		cDNA PSEC0007 fis, clone NT2RM1000634, highly similar to FK506-binding protein 9 (EC 5.2.1.8) OS=Homo sapiens PE=2 SV=1	5	0	0	0	0	0	0	0	0	0	0	0	0	0	0	1932900	3277100	4794000	0	0	5256300	12262000	7803700	0	0	14669000	7746200	0	0	3106500	0	0	0	2000800	5064400	5104340
B3KQT9_HUMAN		Protein disulfide-isomerase OS=Homo sapiens PE=2 SV=1	21	0	0	0	0	0	0	0	0	0	0	0	0	0	0	46473000	88036000	137670000	0	24168000	112040000	207560000	138920000	22660000	13713000	348090000	267860000	167040000	58295000	431560000	0	0	0	59269400	98978600	254569000
B3KRM8_HUMAN	TSN	Translin, isoform CRA_b OS=Homo sapiens GN=TSN PE=2 SV=1	3	0	0	0	0	0	0	0	0	0	0	0	0	0	0	0	0	0	0	0	0	2133800	0	0	0	0	2523800	0	0	0	0	0	0	0	426760	504760
B3KS36_HUMAN		cDNA FLJ35376 fis, clone SKMUS2004044, highly similar to Homo sapiens ribosomal protein L3 (RPL3), transcript variant 2, mRNA OS=Homo sapiens PE=2 SV=1	8	0	0	0	0	0	0	0	0	0	0	0	0	0	0	11548000	23697000	25348000	0	0	26297000	30766000	30892000	3393800	0	107860000	40238000	41034000	7169300	85237000	0	0	0	12118600	18269760	56307660
B3KS71_HUMAN		cDNA FLJ35671 fis, clone SPLEN2018180, highly similar to Cartilage-associated protein OS=Homo sapiens PE=2 SV=1	4	0	0	0	0	0	0	0	0	0	0	0	0	0	0	0	0	0	0	0	0	3056500	3743500	0	0	6375700	5092500	3393800	0	0	0	0	0	0	1360000	2972400
B3KSG9_HUMAN		cDNA FLJ36188 fis, clone TESTI2027179, highly similar to Transmembrane 9 superfamily protein member 2 OS=Homo sapiens PE=2 SV=1	5	0	0	0	0	0	0	0	0	0	0	0	0	0	0	1976300	3398700	2064600	0	0	0	8094000	6444500	0	0	16597000	6859800	9731900	0	4650600	0	0	0	1487920	2907700	7567860
B3KT06_HUMAN		cDNA FLJ37398 fis, clone BRAMY2027467, highly similar to Tubulin alpha-ubiquitous chain OS=Homo sapiens PE=2 SV=1	21	0	0	0	0	0	0	789190	1857300	0	1985800	0	0	0	0	0	38000000	61864000	4469300	6200400	22236000	42897000	21057000	4971700	1907600	73202000	65761000	13777000	1593900	34916000	0	529298	397160	22106740	18613860	37849980
B3KTM6_HUMAN	RPL5	Ribosomal protein L5, isoform CRA_b OS=Homo sapiens GN=RPL5 PE=2 SV=1	5	0	0	0	0	0	0	0	0	0	0	0	0	0	0	623800	6096400	14157000	0	0	0	7573000	19479000	0	0	46033000	26401000	5500000	969590	59274000	0	0	0	4175440	5410400	27635518
B3KUZ8_HUMAN		Aspartate aminotransferase OS=Homo sapiens PE=2 SV=1	2	0	0	0	0	0	0	0	0	0	0	0	0	0	0	0	0	0	0	0	0	0	0	0	0	0	0	0	0	0	0	0	0	0	0	0
B3KVN0_HUMAN		cDNA FLJ16785 fis, clone NT2RI2015342, highly similar to Solute carrier family 2, facilitated glucose transporter member 1 OS=Homo sapiens PE=2 SV=1	3	0	0	0	0	0	0	0	0	0	0	0	0	0	0	0	0	0	0	1090800	3224200	5205600	0	0	0	5221600	3354500	6418100	0	16875000	0	0	0	218160	1685960	6373840
B3KWD0_HUMAN		cDNA FLJ42779 fis, clone BRAWH3005300, highly similar to Exportin-1 OS=Homo sapiens PE=2 SV=1	4	0	0	0	0	0	0	0	0	0	0	0	0	0	0	0	4482000	2187000	0	0	0	9057000	2879800	0	0	12588000	3114200	2283200	0	0	0	0	0	1333800	2387360	3597080
B3KWI4_HUMAN		cDNA FLJ43122 fis, clone CTONG3003737, highly similar to Leucine-rich repeat-containing protein 15 OS=Homo sapiens PE=2 SV=1	6	0	0	0	0	0	0	0	0	0	0	0	0	0	0	0	4701600	4193300	0	0	5560400	19762000	25486000	0	0	36193000	25263000	19459000	0	21614000	0	0	0	1778980	10161680	20505800
B3KWK5_HUMAN		cDNA FLJ43230 fis, clone HCHON2001269, highly similar to Connective tissue growth factor OS=Homo sapiens PE=2 SV=1	3	0	0	0	0	0	0	0	0	0	0	0	0	0	0	0	0	0	0	0	0	0	0	0	0	3810200	6221500	0	0	0	0	0	0	0	0	2006340
B3KWV6_HUMAN		cDNA FLJ43948 fis, clone TESTI4014924, highly similar to Homo sapiens cytoplasmic FMR1 interacting protein 1 (CYFIP1), transcript variant 1, mRNA OS=Homo sapiens PE=2 SV=1	4	0	0	0	0	0	0	0	0	0	0	0	0	0	0	0	0	4417700	0	0	1771000	4613600	2677700	0	0	10056000	5484900	4540900	412680	12238000	0	0	0	883540	1812460	6546496
B3KXY9_HUMAN		cDNA FLJ46359 fis, clone TESTI4049786, highly similar to Hexokinase-1 (EC 2.7.1.1) OS=Homo sapiens PE=2 SV=1	12	0	0	0	0	0	0	0	0	0	0	0	0	0	0	0	0	1620300	0	0	3126100	12320000	4656200	0	0	27394000	11772000	9254200	0	6204000	0	0	0	324060	4020460	10924840
B3KY04_HUMAN		cDNA FLJ46506 fis, clone THYMU3030752, highly similar to BTB/POZ domain-containing protein KCTD12 OS=Homo sapiens PE=2 SV=1	7	0	0	0	0	0	0	0	0	0	0	0	0	0	0	925630	1345900	17433000	0	0	7183400	9076600	29279000	0	0	19901000	16295000	24898000	0	3344700	0	0	0	3940906	9107800	12887740
B4DDB9_HUMAN		cDNA FLJ56339, highly similar to Signal peptidase complex subunit 2 (EC 3.4.-.-) OS=Homo sapiens PE=2 SV=1	2	0	0	0	0	0	0	0	0	0	0	0	0	0	0	978990	1647300	0	0	0	0	0	0	0	0	3738900	2647700	0	0	2643400	0	0	0	525258	0	1806000
B4DDF4_HUMAN	CNN2	Calponin OS=Homo sapiens GN=CNN2 PE=2 SV=1	9	0	0	0	0	0	0	0	0	0	0	0	0	0	0	13856000	34181000	76958000	0	5577800	30613000	86038000	71147000	0	2011700	89813000	84371000	73309000	5073000	156980000	0	0	0	26114560	37961940	81909200
B4DDG7_HUMAN		cDNA FLJ57898, highly similar to Adaptor-relatedprotein complex 1 mu-1 subunit OS=Homo sapiens PE=2 SV=1	3	0	0	0	0	0	0	0	0	0	0	0	0	0	0	0	0	1184200	0	0	0	0	1165500	0	0	2612800	0	1968400	0	2304400	0	0	0	236840	233100	1377120
B4DDH8_HUMAN		cDNA FLJ55184, highly similar to Homo sapiens leukocyte receptor cluster (LRC) member 4 (LENG4), mRNA OS=Homo sapiens PE=2 SV=1	4	0	0	0	0	0	0	0	0	0	0	0	0	0	0	1073700	4255700	7527400	0	0	2765700	8549200	10955000	1667700	0	15273000	9264000	11343000	0	14500000	0	0	0	2571360	4787520	10076000
B4DE91_HUMAN		cDNA FLJ55534, highly similar to 4-trimethylaminobutyraldehyde dehydrogenase (EC 1.2.1.47) OS=Homo sapiens PE=2 SV=1	4	0	0	0	0	0	0	0	0	0	0	0	0	0	0	1198000	0	0	0	0	0	4969600	0	0	0	0	0	3224500	0	0	0	0	0	239600	993920	644900
B4DEE5_HUMAN		cDNA FLJ60230, highly similar to Arsenical pump-driving ATPase (EC 3.6.3.16) OS=Homo sapiens PE=2 SV=1	2	0	0	0	0	0	0	0	0	0	0	0	0	0	0	0	1637400	2114200	0	0	1269800	2967500	2084700	0	0	4201300	2092000	0	0	4735000	0	0	0	750320	1264400	2205660
B4DF70_HUMAN		cDNA FLJ60461, highly similar to Peroxiredoxin-2 (EC 1.11.1.15) OS=Homo sapiens PE=2 SV=1	8	0	0	0	0	0	0	0	0	0	0	0	0	0	0	5172000	4140100	2797400	0	1571000	12218000	9826900	0	2910000	0	55865000	37451000	18631000	2426600	58953000	0	0	0	2736100	4990980	34665320
B4DFY5_HUMAN	MAP2K1	Mitogen-activated protein kinase kinase 1, isoform CRA_d OS=Homo sapiens GN=MAP2K1 PE=2 SV=1	4	0	0	0	0	0	0	0	0	0	0	0	0	0	0	0	2646500	0	0	0	0	0	0	0	0	17100000	3103000	0	0	6301000	0	0	0	529300	0	5300800
B4DHC4_HUMAN		cDNA FLJ51843, highly similar to 14-3-3 protein gamma OS=Homo sapiens PE=2 SV=1	5	0	0	0	0	0	0	0	0	0	0	0	0	0	0	16269000	21023000	59666000	0	9648200	33608000	60139000	41322000	6743100	5023000	45101000	34204000	23641000	13292000	73758000	0	0	0	21321240	29367020	37999200
B4DHX4_HUMAN		cDNA FLJ52902, highly similar to Rab GDP dissociation inhibitor alpha OS=Homo sapiens PE=2 SV=1	15	0	0	0	0	0	0	0	0	0	0	0	0	0	0	0	3113400	0	0	0	10560000	24737000	14657000	0	0	34246000	21569000	14676000	2290900	21179000	0	0	0	622680	9990800	18792180
B4DI61_HUMAN		cDNA FLJ58182, highly similar to Protein CYR61 OS=Homo sapiens PE=2 SV=1	8	0	0	0	0	0	0	0	0	0	0	0	0	0	0	0	12010000	0	0	1908100	2644400	9906600	0	0	0	6788500	22486000	19483000	4843900	120570000	0	0	0	2783620	2510200	34834280
B4DIT7_HUMAN		cDNA FLJ58187, highly similar to Protein-glutamine gamma-glutamyltransferase 2(EC 2.3.2.13) OS=Homo sapiens PE=2 SV=1	18	0	0	0	0	0	0	0	0	0	0	0	0	0	0	11839000	42977000	46829000	0	1315000	30173000	106450000	43507000	0	0	134530000	155710000	111100000	5642600	93707000	0	0	0	20592000	36026000	100137920
B4DJK9_HUMAN		Perilipin OS=Homo sapiens PE=2 SV=1	2	0	0	0	0	0	0	0	0	0	0	0	0	0	0	0	0	1341400	0	0	0	2164500	0	0	0	3984800	0	0	0	0	0	0	0	268280	432900	796960
B4DJV2_HUMAN	CS	Citrate synthase OS=Homo sapiens GN=CS PE=2 SV=1	2	0	0	0	0	0	0	0	0	0	0	0	0	0	0	0	0	0	0	0	0	0	1656100	0	0	0	0	1063000	0	0	0	0	0	0	331220	212600
B4DKS8_HUMAN		cDNA FLJ57121, highly similar to Heterogeneous nuclear ribonucleoprotein F OS=Homo sapiens PE=2 SV=1	4	0	0	0	0	0	0	0	0	0	0	0	0	0	0	0	0	0	0	0	0	0	0	0	0	5506400	0	0	0	2126900	0	0	0	0	0	1526660
B4DLA1_HUMAN		cDNA FLJ53453, highly similar to EH-domain-containing protein 2 OS=Homo sapiens PE=2 SV=1	13	0	0	0	0	0	0	0	4842900	0	0	0	0	0	0	3643700	17317000	18740000	0	1005600	6136800	540450000	7571500	1198200	983740	48432000	477980000	13634000	3150900	442940000	0	968580	0	8141260	111268048	197227380
B4DLR2_HUMAN	FAP	Prolyl endopeptidase FAP OS=Homo sapiens GN=FAP PE=2 SV=1	9	0	0	0	0	0	0	0	0	0	0	0	0	0	0	0	2250400	15453000	0	0	3274100	3908300	20108000	0	0	21122000	21013000	15919000	1512500	40256000	0	0	0	3540680	5458080	19964500
B4DM33_HUMAN		cDNA FLJ52068, highly similar to Microtubule-associated protein RP/EB family member 1 OS=Homo sapiens PE=2 SV=1	2	0	0	0	0	0	0	0	0	0	0	0	0	0	0	0	0	0	0	0	0	0	0	0	0	0	0	0	0	0	0	0	0	0	0	0
B4DM97_HUMAN		cDNA FLJ55002, highly similar to Alpha-centractin OS=Homo sapiens PE=2 SV=1	6	0	0	0	0	0	0	0	0	0	0	0	0	0	0	0	7250100	12351000	0	0	13698000	18766000	14483000	2397500	0	42494000	34640000	17945000	4656300	39234000	0	0	0	3920220	9868900	27793860
B4DMB5_HUMAN		CTP synthase OS=Homo sapiens PE=2 SV=1	3	0	0	0	0	0	0	0	0	0	0	0	0	0	0	0	0	0	0	0	0	0	0	0	0	0	0	0	0	8690000	0	0	0	0	0	1738000
B4DMC9_HUMAN		cDNA FLJ50990, highly similar to Gap junction alpha-1 protein OS=Homo sapiens PE=2 SV=1	2	0	0	0	0	0	0	0	0	0	0	0	0	0	0	0	0	0	0	0	0	3348600	0	1397400	0	18187000	0	0	0	4031500	0	0	0	0	949200	4443700
B4DMR3_HUMAN		cDNA FLJ51896, highly similar to Glia-derived nexin OS=Homo sapiens PE=2 SV=1	7	0	0	0	0	0	0	0	0	0	0	0	0	0	0	963520	0	17283000	0	0	4533400	2105900	23791000	0	0	18654000	10163000	16195000	0	17852000	0	0	0	3649304	6086060	12572800
B4DMT5_HUMAN	EIF3F	Eukaryotic translation initiation factor 3 subunit F OS=Homo sapiens GN=EIF3F PE=2 SV=1	2	0	0	0	0	0	0	0	0	0	0	0	0	0	0	0	0	2318800	0	0	1933200	0	0	0	0	8494700	0	0	0	2801200	0	0	0	463760	386640	2259180
B4DN15_HUMAN		cDNA FLJ55228, highly similar to Interstitial collagenase (EC 3.4.24.7) OS=Homo sapiens PE=2 SV=1	6	0	0	0	0	0	0	0	0	0	0	0	0	0	0	0	2346100	0	0	1442800	0	0	0	0	0	0	10825000	0	0	29282000	0	0	0	757780	0	8021400
B4DNB9_HUMAN		cDNA FLJ53069, highly similar to AP-2 complex subunit mu-1 OS=Homo sapiens PE=2 SV=1	5	0	0	0	0	0	0	0	0	0	0	0	0	0	0	0	0	0	0	0	0	0	0	0	0	8768700	6407000	0	0	13057000	0	0	0	0	0	5646540
B4DNG0_HUMAN	OLFML3	Olfactomedin-like protein 3 OS=Homo sapiens GN=OLFML3 PE=2 SV=1	2	0	0	0	0	0	0	0	0	0	0	0	0	0	0	0	0	0	0	0	0	3950500	0	0	0	0	1476500	0	0	0	0	0	0	0	790100	295300
B4DNL3_HUMAN		cDNA FLJ53145, highly similar to Ankycorbin (Fragment) OS=Homo sapiens PE=2 SV=1	2	0	0	0	0	0	0	0	0	0	0	0	0	0	0	0	0	0	0	0	0	0	0	0	0	0	1918500	0	0	3149400	0	0	0	0	0	1013580
B4DNN2_HUMAN	DNAJB4	DnaJ (Hsp40) homolog, subfamily B, member 4, isoform CRA_b OS=Homo sapiens GN=DNAJB4 PE=2 SV=1	2	0	0	0	0	0	0	0	0	0	0	0	0	0	0	0	0	0	0	0	0	0	0	0	0	0	0	0	0	1363800	0	0	0	0	0	272760
B4DP56_HUMAN		cDNA FLJ52237, highly similar to Creatine kinase B-type (EC 2.7.3.2) OS=Homo sapiens PE=2 SV=1	7	0	0	0	0	0	0	0	0	0	0	0	0	0	0	0	0	0	0	0	0	0	0	0	0	0	0	0	0	0	0	0	0	0	0	0
B4DP70_HUMAN		cDNA FLJ51017, highly similar to ATP-dependent RNA helicase DDX1 (EC 3.6.1.-) (Fragment) OS=Homo sapiens PE=2 SV=1	7	0	0	0	0	0	0	0	0	0	0	0	0	0	0	832510	5291700	12248000	0	495220	2598500	2701500	8206100	0	0	17231000	12594000	10045000	420930	12183000	0	0	0	3773486	2701220	10494786
B4DPD6_HUMAN		cDNA FLJ56922, highly similar to Dipeptidyl-peptidase 2 (EC 3.4.14.2) OS=Homo sapiens PE=2 SV=1	2	0	0	0	0	0	0	0	0	0	0	0	0	0	0	1106700	0	1748500	0	0	0	6196000	0	0	0	4120600	3278500	2487100	0	2124200	0	0	0	571040	1239200	2402080
B4DPJ2_HUMAN		Annexin OS=Homo sapiens PE=2 SV=1	5	0	0	0	0	0	0	0	0	0	0	0	0	0	0	0	0	2118500	0	0	0	0	0	0	0	3458100	0	6698800	0	3724500	0	0	0	423700	0	2776280
B4DPW5_HUMAN		cDNA FLJ59374, highly similar to Homo sapiens caldesmon 1 (CALD1), transcript variant 2, mRNA OS=Homo sapiens PE=2 SV=1	15	0	0	0	0	0	0	0	0	0	0	0	0	0	0	6039900	29923000	108600000	0	1584300	23764000	79719000	68287000	14383000	10704000	90230000	80063000	85776000	25803000	127540000	0	0	0	29229440	39371400	81882400
B4DPW9_HUMAN		cDNA FLJ51929, highly similar to Plastin-3 OS=Homo sapiens PE=2 SV=1	24	0	0	0	0	0	0	0	0	0	1140700	0	0	0	0	20300000	50361000	99160000	0	9390900	92406000	117890000	136980000	10525000	3048000	307370000	229370000	158000000	39895000	230070000	0	0	228140	35842380	72169800	192941000
B4DPZ5_HUMAN		cDNA FLJ53495, highly similar to Polymerase I and transcript release factor OS=Homo sapiens PE=2 SV=1	3	0	0	0	0	0	0	0	2448600	0	1954500	0	0	0	0	1697600	0	0	0	0	4762600	13191000	2130000	4294900	1338900	17103000	7935300	7228100	0	15380000	0	489720	390900	339520	5143480	9529280
B4DR61_HUMAN	SEC61A1	Protein transport protein Sec61 subunit alpha isoform 1 OS=Homo sapiens GN=SEC61A1 PE=2 SV=1	5	0	0	0	0	0	0	0	0	0	0	0	0	0	0	9993500	12817000	18664000	0	3059200	12197000	38527000	26007000	7154100	3911300	22734000	36236000	29054000	4978500	59973000	0	0	0	8906740	17559280	30595100
B4DRR0_HUMAN		cDNA FLJ53910, highly similar to Keratin, type II cytoskeletal 6A OS=Homo sapiens PE=2 SV=1	30	25060000	0	0	9410200	0	2446500	0	0	0	34944000	68682000	0	0	0	0	13824000	10044000	0	15213000	0	0	0	0	0	71607000	0	0	0	0	8617550	489300	20725200	7816200	0	14321400
B4DRW1_HUMAN		cDNA FLJ55805, highly similar to Keratin, type II cytoskeletal 4 OS=Homo sapiens PE=2 SV=1	7	0	0	0	0	0	0	0	0	0	0	0	0	0	0	0	0	0	0	0	0	0	0	0	0	0	0	0	0	0	0	0	0	0	0	0
B4DSA8_HUMAN		cDNA FLJ51067, highly similar to DNA damage-binding protein 1 OS=Homo sapiens PE=2 SV=1	2	0	0	0	0	0	0	0	0	0	0	0	0	0	0	0	0	0	0	0	0	0	1322200	0	0	2403400	0	3317500	0	2646900	0	0	0	0	264440	1673560
B4DSD8_HUMAN		Alpha-1,4 glucan phosphorylase OS=Homo sapiens PE=2 SV=1	6	0	0	0	0	0	0	0	0	0	0	0	0	0	0	0	0	0	0	0	1782700	5656800	2816300	0	0	0	0	0	0	0	0	0	0	0	2051160	0
B4DSE2_HUMAN		cDNA FLJ57277, highly similar to Tripeptidyl-peptidase 1 (EC 3.4.14.9) OS=Homo sapiens PE=2 SV=1	4	0	0	0	0	0	0	0	0	0	0	0	0	0	0	2874700	7560100	11726000	0	0	5670400	12667000	9050500	936950	0	17696000	10268000	7229900	549870	5796700	0	0	0	4432160	5664970	8308094
B4DT77_HUMAN		Annexin OS=Homo sapiens PE=2 SV=1	6	0	0	0	0	0	0	0	0	0	0	0	0	0	0	0	0	0	0	0	4720800	6517000	3259800	0	0	30989000	16326000	2506800	0	4014400	0	0	0	0	2899520	10767240
B4DTU7_HUMAN		10-formyltetrahydrofolate dehydrogenase OS=Homo sapiens PE=2 SV=1	3	0	0	0	0	0	0	0	0	0	0	0	0	0	0	0	0	0	0	0	4709500	6871500	0	0	0	7351900	0	0	0	1810100	0	0	0	0	2316200	1832400
B4DUC5_HUMAN		cDNA FLJ53202, highly similar to Exportin-2 OS=Homo sapiens PE=2 SV=1	6	0	0	0	0	0	0	0	0	0	0	0	2911700	0	0	0	0	0	0	0	0	9580000	0	0	0	8323700	3451200	1203000	0	0	0	0	582340	0	1916000	2595580
B4DUR8_HUMAN	CCT3	T-complex protein 1 subunit gamma OS=Homo sapiens GN=CCT3 PE=2 SV=1	15	0	0	0	0	0	0	0	0	0	0	0	0	0	0	7451700	30448000	33421000	0	6030500	23133000	61815000	42654000	1202200	1484600	55491000	45055000	30527000	6415300	65617000	0	0	0	15470240	26057760	40621060
B4DVJ0_HUMAN		Glucose-6-phosphate isomerase OS=Homo sapiens PE=2 SV=1	8	0	0	0	0	0	0	0	0	0	0	0	0	0	0	1683100	2067800	2645500	0	0	6492000	36036000	8723300	2430700	0	57866000	26901000	13848000	0	13781000	0	0	0	1279280	10736400	22479200
B4DVY2_HUMAN		cDNA FLJ54184, highly similar to Tropomyosin alpha-4 chain OS=Homo sapiens PE=2 SV=1	12	0	0	0	0	0	0	0	0	0	0	0	0	0	0	3495200	12970000	20262000	0	5366600	33901000	38979000	58198000	46005000	27378000	90188000	88225000	48945000	21328000	93877000	0	0	0	8418760	40892200	68512600
B4DVZ8_HUMAN		Leukotriene A(4) hydrolase OS=Homo sapiens PE=2 SV=1	2	0	0	0	0	0	0	0	0	0	0	0	0	0	0	0	0	0	0	0	0	0	0	0	0	4733100	4577800	2875700	0	3345800	0	0	0	0	0	3106480
B4DW25_HUMAN		Serine hydroxymethyltransferase OS=Homo sapiens PE=2 SV=1	5	0	0	0	0	0	0	0	0	0	0	0	0	0	0	0	1248900	1319600	0	0	3244600	6089100	1561100	0	0	16207000	7717200	4106400	0	12703000	0	0	0	513700	2178960	8146720
B4DWN1_HUMAN		cDNA FLJ52285, highly similar to Vesicular integral-membrane protein VIP36 OS=Homo sapiens PE=2 SV=1	3	0	0	0	0	0	0	0	0	0	0	0	0	0	0	0	0	0	0	0	0	0	2821200	0	0	6582900	2627300	0	0	6109300	0	0	0	0	564240	3063900
B4DWS6_HUMAN		cDNA FLJ61181, highly similar to Homo sapiens hydroxysteroid (17-beta) dehydrogenase 12 (HSD17B12), mRNA OS=Homo sapiens PE=2 SV=1	5	0	0	0	0	0	0	0	0	0	0	0	0	0	0	0	2675100	3335800	0	0	3834900	8313800	0	0	0	0	2813400	4676200	0	8386900	0	0	0	1202180	2429740	3175300
B4DXN6_HUMAN	EIF3B	Eukaryotic translation initiation factor 3 subunit B OS=Homo sapiens GN=EIF3B PE=2 SV=1	3	0	0	0	0	0	0	0	0	0	0	0	0	0	0	0	0	2674800	0	0	0	0	0	0	0	3425400	0	0	0	3850700	0	0	0	534960	0	1455220
B4DY09_HUMAN	ILF2	Interleukin enhancer-binding factor 2 OS=Homo sapiens GN=ILF2 PE=2 SV=1	2	0	0	0	0	0	0	0	0	0	0	0	0	0	0	0	0	2248300	0	0	0	0	0	0	0	3446300	0	0	0	6102400	0	0	0	449660	0	1909740
B4DY28_HUMAN		cDNA FLJ61189, highly similar to Cysteine and glycine-rich protein 1 OS=Homo sapiens PE=2 SV=1	5	0	0	0	0	0	0	0	2216100	0	6864100	0	0	0	0	0	5228700	16877000	0	0	4932500	17574000	9209100	1218800	3756700	13966000	28790000	19304000	3539000	33414000	0	443220	1372820	4421140	7338220	19802600
B4DZZ0_HUMAN		cDNA FLJ52128, highly similar to PRA1 family protein 3 OS=Homo sapiens PE=2 SV=1	3	0	0	0	0	0	0	0	0	0	0	0	0	0	0	0	0	0	0	0	0	5016100	2840400	1693400	997540	6078300	3878800	4332300	646670	3915700	0	0	0	0	2109488	3770354
B4E022_HUMAN		cDNA FLJ56274, highly similar to Transketolase (EC 2.2.1.1) OS=Homo sapiens PE=2 SV=1	11	0	0	0	0	0	0	0	0	0	0	0	0	0	0	4236400	12990000	21392000	0	0	7516600	27858000	11031000	929380	0	26070000	35746000	31091000	961580	62638000	0	0	0	7723680	9466996	31301316
B4E043_HUMAN	KHDRBS1	KH domain containing, RNA binding, signal transduction associated 1, isoform CRA_b OS=Homo sapiens GN=KHDRBS1 PE=2 SV=1	2	0	0	0	0	0	0	0	0	0	0	0	0	0	0	0	1563600	0	0	0	0	0	2656800	0	0	9762100	1779900	2222600	0	6123900	0	0	0	312720	531360	3977700
B4E0N9_HUMAN		Glutamate dehydrogenase OS=Homo sapiens PE=2 SV=1	3	0	0	0	0	0	0	0	0	0	0	0	0	0	0	0	0	0	0	0	0	8932500	0	0	0	7566100	0	0	0	0	0	0	0	0	1786500	1513220
B4E106_HUMAN		cDNA FLJ53399, highly similar to Monocarboxylate transporter 1 OS=Homo sapiens PE=2 SV=1	2	0	0	0	0	0	0	0	0	0	0	0	0	0	0	0	0	4910900	0	0	3337400	10623000	2754900	0	0	12894000	9152300	5362800	0	13820000	0	0	0	982180	3343060	8245820
B4E162_HUMAN		cDNA FLJ56281, highly similar to 6-phosphofructokinase, muscle type (EC 2.7.1.11) OS=Homo sapiens PE=2 SV=1	3	0	0	0	0	0	0	0	0	0	0	0	0	0	0	0	1154500	1487400	0	0	0	2389300	0	0	0	0	0	0	0	0	0	0	0	528380	477860	0
B4E1K8_HUMAN	EIF3D	Eukaryotic translation initiation factor 3 subunit D OS=Homo sapiens GN=EIF3D PE=2 SV=1	2	0	0	0	0	0	0	0	0	0	0	0	0	0	0	0	0	0	0	0	0	0	0	0	0	0	2745400	0	0	2917800	0	0	0	0	0	1132640
B4E1S3_HUMAN		cDNA FLJ57860, highly similar to Transmembrane protein 109 OS=Homo sapiens PE=2 SV=1	2	0	0	0	0	0	0	0	0	0	0	0	0	0	0	1477400	4072900	1341600	0	0	0	2886600	1696700	0	0	0	0	0	0	14695000	0	0	0	1378380	916660	2939000
B4E245_HUMAN		cDNA FLJ61538, highly similar to Switch-associated protein 70 OS=Homo sapiens PE=2 SV=1	2	0	0	0	0	0	0	0	0	0	0	0	0	0	0	0	0	7763500	0	0	1138100	0	0	0	0	0	0	0	0	0	0	0	0	1552700	227620	0
B4E299_HUMAN		cDNA FLJ54574, highly similar to Staphylococcal nuclease domain-containing protein 1 OS=Homo sapiens PE=2 SV=1	15	0	0	0	0	0	0	0	0	0	0	0	0	0	0	3435800	13544000	14227000	0	423650	12546000	16128000	13966000	0	0	72966000	38493000	22021000	995920	35685000	0	0	0	6326090	8528000	34032184
B4E2L8_HUMAN		cDNA FLJ53487, highly similar to Coagulation factor XIII A chain (EC 2.3.2.13) OS=Homo sapiens PE=2 SV=1	3	0	0	0	0	8740600	0	0	18936000	0	25974000	0	0	0	0	0	0	0	0	0	0	0	0	0	0	0	0	0	0	0	0	5535320	5194800	0	0	0
B4E2Z3_HUMAN		cDNA FLJ54090, highly similar to 4F2 cell-surface antigen heavy chain OS=Homo sapiens PE=2 SV=1	5	0	0	0	0	0	0	0	0	0	0	0	0	0	0	0	6720200	1827000	0	0	0	3817600	0	0	0	0	4931400	2095800	0	0	0	0	0	1709440	763520	1405440
B4E324_HUMAN		cDNA FLJ60397, highly similar to Lysosomal protective protein (EC 3.4.16.5) OS=Homo sapiens PE=2 SV=1	3	0	0	0	0	0	0	0	0	0	0	0	0	0	0	6094600	8113700	19637000	0	0	7801900	15306000	13791000	1896800	0	26074000	15320000	14668000	1619300	17556000	0	0	0	6769060	7759140	15047460
B4E357_HUMAN		cDNA FLJ53282, highly similar to Dipeptidyl-peptidase 3 (EC 3.4.14.4) OS=Homo sapiens PE=2 SV=1	2	0	0	0	0	0	0	0	0	0	0	0	0	0	0	0	0	0	0	0	0	0	0	0	0	0	3181000	0	0	0	0	0	0	0	0	636200
B5APU3_PIG	ACTR2	Actin-related protein 2 OS=Sus scrofa OX=9823 GN=ACTR2 PE=1 SV=1	10	0	0	0	0	0	0	0	0	0	0	0	0	0	0	7587100	18099000	31436000	0	5483000	18533000	48150000	33027000	5117400	1995500	97048000	79121000	35183000	9662300	72098000	0	0	0	12521020	21364580	58622460
B5APV0_PIG	ARPC5	Actin-related protein 2/3 complex subunit 5 OS=Sus scrofa OX=9823 GN=ARPC5 PE=1 SV=1	2	0	0	0	0	0	0	0	0	0	0	0	0	0	0	2215100	3727700	5467300	0	1217100	5165400	10222000	5151100	2252100	1255400	20914000	15070000	16048000	2297700	21830000	0	0	0	2525440	4809200	15231940
B6VNT8_PIG	ACTC1	Actin, alpha cardiac muscle 1 OS=Sus scrofa OX=9823 GN=ACTC1 PE=2 SV=1	23	0	0	0	0	6011600	2291900	3357300	17978000	0	27791000	2746600	0	0	0	280790000	649980000	1615300000	0	171020000	758390000	1366000000	1740200000	273550000	176770000	2769700000	2073100000	2210200000	604280000	3617500000	0	5927760	6107520	543418000	862982000	2254956000
B7U4X2_PIG	Angptl7	Angiopoietin-like protein 7 OS=Sus scrofa OX=9823 GN=Angptl7 PE=2 SV=1	5	0	0	0	0	3160400	0	1925200	38501000	0	28756000	0	0	0	0	0	0	0	0	0	0	0	2217900	0	0	3638500	3808500	4201600	0	0	0	8717320	5751200	0	443580	2329720
B7Z1N6_HUMAN		Fructose-bisphosphate aldolase OS=Homo sapiens PE=2 SV=1	4	0	0	0	0	0	0	0	0	0	1955800	0	0	0	0	1281400	6501400	8826800	0	0	0	19941000	9485000	2057700	1316700	23654000	28635000	27445000	0	33870000	0	0	391160	3321920	6560080	22720800
B7Z3I9_HUMAN		Delta-aminolevulinic acid dehydratase OS=Homo sapiens PE=2 SV=1	2	0	0	0	0	0	0	0	0	0	0	0	0	0	0	0	0	0	0	0	0	0	0	0	0	0	0	3928100	0	0	0	0	0	0	0	785620
B7Z478_HUMAN	PSMB2	Proteasome (Prosome, macropain) subunit, beta type, 2, isoform CRA_b OS=Homo sapiens GN=PSMB2 PE=2 SV=1	2	0	0	0	0	0	0	0	0	0	0	0	0	0	0	0	0	1495900	0	0	1459300	0	0	0	0	0	3025700	1732200	0	5925400	0	0	0	299180	291860	2136660
B7Z4V2_HUMAN		cDNA FLJ51907, highly similar to Stress-70 protein, mitochondrial OS=Homo sapiens PE=2 SV=1	4	0	0	0	0	0	0	0	0	0	0	0	0	0	0	0	0	0	0	0	6697000	4757200	0	0	0	3986300	12487000	4667300	0	10084000	0	0	0	0	2290840	6244920
B7Z6U8_HUMAN		cDNA FLJ53665, highly similar to Four and a half LIM domains protein 1 OS=Homo sapiens PE=2 SV=1	10	0	0	0	0	0	0	0	11706000	0	11881000	0	0	0	0	4244300	24207000	30292000	0	4876700	33225000	63988000	42880000	4037700	0	86761000	70539000	48377000	17069000	76973000	0	2341200	2376200	12724000	28826140	59943800
B7Z7Q6_HUMAN		cDNA FLJ57232, highly similar to Lysosomal Pro-X carboxypeptidase (EC3.4.16.2) OS=Homo sapiens PE=2 SV=1	3	0	0	0	0	0	0	0	0	0	0	0	0	0	0	0	0	0	0	0	0	0	0	0	0	2754300	0	0	0	0	0	0	0	0	0	550860
B7Z9L0_HUMAN		cDNA, FLJ78874, highly similar to T-complex protein 1 subunit delta OS=Homo sapiens PE=2 SV=1	13	0	0	0	0	0	0	0	0	0	0	0	0	0	0	9288100	29133000	38530000	0	1048900	27817000	51732000	44192000	1245600	1248200	77486000	45461000	32320000	5549500	63719000	0	0	0	15600000	25246960	44907100
B7Z9U2_HUMAN		cDNA, FLJ78956, highly similar to Vesicle-fusing ATPase (EC 3.6.4.6) OS=Homo sapiens PE=2 SV=1	4	0	0	0	0	0	0	0	0	0	0	0	0	0	0	2083200	0	1916900	0	0	1098500	0	3992600	0	0	5727900	2832000	0	0	3026300	0	0	0	800020	1018220	2317240
B7ZAJ4_HUMAN		cDNA, FLJ79208, highly similar to Protein-lysine 6-oxidase (EC 1.4.3.13) OS=Homo sapiens PE=2 SV=1	5	0	0	0	0	0	0	0	5125300	0	6185600	0	2312500	0	0	2974700	10122000	14041000	0	0	16571000	26344000	26875000	7182200	1931400	30065000	30272000	24693000	2949400	39856000	0	1025060	1699620	5427540	15780720	25567080
B7ZKY6_HUMAN	MME	Membrane metallo-endopeptidase OS=Homo sapiens GN=MME PE=2 SV=1	5	0	0	0	0	0	0	0	0	0	0	0	0	0	0	0	0	9730900	0	0	0	6871300	0	0	0	8363400	3483000	12842000	0	21186000	0	0	0	1946180	1374260	9174880
B7ZW00_HUMAN	COL6A3	COL6A3 protein OS=Homo sapiens GN=COL6A3 PE=2 SV=1	122	0	0	0	0	0	0	0	0	0	0	0	0	0	0	11945000	14833000	19848000	0	0	11430000	41899000	29073000	9640900	7917400	27416000	23261000	21816000	0	0	0	0	0	9325200	19992060	14498600
B8XPJ7_HUMAN	COMT	Soluble catechol-O-methyltransferase OS=Homo sapiens GN=COMT PE=2 SV=1	7	0	0	0	0	0	0	0	0	0	0	0	0	0	0	0	12356000	14522000	0	0	0	31214000	27192000	0	0	64011000	41079000	8680900	0	26503000	0	0	0	5375600	11681200	28054780
B8Y648_PIG	UBE2L3	Ubiquitin-conjugating enzyme E2L 3 OS=Sus scrofa OX=9823 GN=UBE2L3 PE=1 SV=1	2	0	0	0	0	0	0	0	0	0	0	0	0	0	0	0	2575800	0	0	0	0	0	0	0	0	0	0	3082500	0	6518200	0	0	0	515160	0	1920140
B8ZZP4_HUMAN	SCRN1	Secernin-1 OS=Homo sapiens GN=SCRN1 PE=1 SV=1	5	0	0	0	0	0	0	0	0	0	0	0	0	0	0	1618100	1869700	7945600	0	0	1906500	12189000	4485700	0	0	12885000	9929700	8254600	0	14134000	0	0	0	2286680	3716240	9040660
B9A041_HUMAN	MDH1	Malate dehydrogenase, cytoplasmic OS=Homo sapiens GN=MDH1 PE=1 SV=1	2	0	0	0	0	0	0	0	0	0	0	0	0	0	0	0	0	0	0	0	0	0	0	0	0	0	4231100	2513000	0	0	0	0	0	0	0	1348820
BAX_HUMAN	BAX	Apoptosis regulator BAX OS=Homo sapiens GN=BAX PE=1 SV=1	4	0	0	0	0	0	0	0	0	0	0	0	0	0	0	0	0	4066900	0	0	1289900	0	0	0	0	0	0	2576600	0	4193700	0	0	0	813380	257980	1354060
BGH3_HUMAN	TGFBI	Transforming growth factor-beta-induced protein ig-h3 OS=Homo sapiens GN=TGFBI PE=1 SV=1	34	0	0	0	0	9761500	2102100	3254000	70977000	0	85532000	2350600	4459400	0	2682800	1035000000	2060300000	2786600000	12992000	360870000	1613100000	4892200000	2539100000	998750000	354430000	5277800000	4789000000	3606200000	661730000	4567200000	0	17218920	19004960	1251152400	2079516000	3780386000
C0IMJ3_HUMAN		Periostin isoform thy6 OS=Homo sapiens PE=2 SV=1	41	0	0	0	0	0	0	0	0	0	0	0	0	0	0	8079100	35350000	49253000	0	13385000	26779000	80513000	44568000	23024000	14245000	72007000	86030000	41299000	28105000	208180000	0	0	0	21213420	37825800	87124200
C1PHA2_HUMAN	KIF5B-ALK	Kinesin-like protein OS=Homo sapiens GN=KIF5B-ALK PE=2 SV=1	15	0	0	0	0	0	0	0	0	0	0	0	0	0	0	1471000	14624000	12674000	0	0	6145100	15844000	14165000	0	0	37489000	23026000	13610000	0	23246000	0	0	0	5753800	7230820	19474200
C4MXZ1_PIG	ARF1	ADP-ribosylation factor 1 OS=Sus scrofa OX=9823 GN=ARF1 PE=1 SV=1	8	0	0	0	0	1391900	0	1156100	5204600	0	1759400	0	0	0	0	3084700	6303400	13324000	0	2260100	7253600	28983000	19175000	3226300	1652300	27495000	29931000	18846000	1773400	13837000	0	1550520	351880	4994440	12058040	18376480
C9J0J7_HUMAN	PFN2	Profilin-2 OS=Homo sapiens GN=PFN2 PE=4 SV=1	3	0	0	0	0	0	0	0	0	0	0	0	0	0	0	0	0	0	0	0	0	0	0	0	0	11832000	0	0	0	2629900	0	0	0	0	0	2892380
C9J9K3_HUMAN	RPSA	40S ribosomal protein SA (Fragment) OS=Homo sapiens GN=RPSA PE=1 SV=4	8	0	0	0	0	0	0	0	635660	0	0	0	0	0	0	3046800	4050200	14060000	0	2649200	10518000	24813000	2205800	0	1287500	15899000	33147000	20381000	2235100	24731000	0	127132	0	4761240	7764860	19278620
C9JIG9_HUMAN	OXSR1	Serine/threonine-protein kinase OSR1 OS=Homo sapiens GN=OXSR1 PE=1 SV=1	2	0	0	0	0	0	0	0	0	0	0	0	0	0	0	0	1793700	0	0	0	0	4029300	0	0	0	0	0	0	0	0	0	0	0	358740	805860	0
C9JIS1_HUMAN	GNB2	Guanine nucleotide-binding protein G(I)/G(S)/G(T) subunit beta-2 (Fragment) OS=Homo sapiens GN=GNB2 PE=1 SV=1	8	0	0	0	0	0	0	0	0	0	0	0	0	0	0	1225300	6776000	0	0	0	3597700	12625000	6287300	0	0	19841000	12345000	18556000	0	10237000	0	0	0	1600260	4502000	12195800
C9JSQ1_HUMAN	CKMT1B	Creatine kinase U-type, mitochondrial (Fragment) OS=Homo sapiens GN=CKMT1B PE=1 SV=1	2	0	0	0	0	0	0	0	0	0	0	0	0	0	0	0	0	0	0	0	0	0	0	0	0	0	0	0	0	0	0	0	0	0	0	0
C9JXB8_HUMAN	RPL24	60S ribosomal protein L24 OS=Homo sapiens GN=RPL24 PE=1 SV=1	4	0	0	0	0	0	0	0	0	0	0	0	0	0	0	6487000	3442800	3940800	0	0	3531800	11299000	4928500	1390400	0	26831000	8708200	5802100	0	0	0	0	0	2774120	4229940	8268260
C9JYN0_HUMAN	SYPL1	Synaptophysin-like protein 1 OS=Homo sapiens GN=SYPL1 PE=1 SV=1	2	0	0	0	0	0	0	0	0	0	0	0	0	0	0	2497500	0	0	0	0	0	0	0	0	0	0	3339400	0	0	3489400	0	0	0	499500	0	1365760
C9JZL8_HUMAN	MYADM	Myeloid-associated differentiation marker (Fragment) OS=Homo sapiens GN=MYADM PE=1 SV=1	3	0	0	0	0	0	0	0	0	0	0	0	0	0	0	10880000	15488000	27347000	0	4008200	20496000	46675000	30822000	8436100	0	60018000	47437000	35544000	5383000	76273000	0	0	0	11544640	21285820	44931000
CALX_HUMAN	CANX	Calnexin OS=Homo sapiens GN=CANX PE=1 SV=2	10	0	0	0	0	0	0	0	0	0	0	0	0	0	0	5970100	17076000	13826000	0	5474700	8533900	26328000	17554000	6592300	1540900	39335000	25825000	18307000	2056500	49776000	0	0	0	8469360	12109820	27059900
CAN2_HUMAN	CAPN2	Calpain-2 catalytic subunit OS=Homo sapiens GN=CAPN2 PE=1 SV=6	16	0	0	0	0	0	0	0	0	0	0	0	0	0	0	13006000	13199000	37657000	0	855900	27126000	83299000	65016000	2927000	0	97395000	60359000	42605000	7112600	45482000	0	0	0	12943580	35673600	50590720
CATB_HUMAN	CTSB	Cathepsin B OS=Homo sapiens GN=CTSB PE=1 SV=3	10	0	0	0	0	0	0	0	0	0	0	0	0	0	0	43133000	82671000	75363000	0	16889000	48513000	132160000	80432000	12427000	6653100	260130000	222710000	121580000	24903000	353230000	0	0	0	43611200	56037020	196510600
CBR1_HUMAN	CBR1	Carbonyl reductase [NADPH] 1 OS=Homo sapiens GN=CBR1 PE=1 SV=3	6	0	0	0	0	0	0	0	0	0	0	0	0	0	0	0	0	2620500	0	548660	1544300	8205000	6206600	0	0	14863000	9217500	1429200	1747900	16277000	0	0	0	633832	3191180	8706920
CEMIP_HUMAN	CEMIP	Cell migration-inducing and hyaluronan-binding protein OS=Homo sapiens GN=CEMIP PE=1 SV=2	4	0	0	0	0	0	0	0	0	0	0	0	0	0	0	0	0	0	0	0	0	0	2122500	0	0	0	3480400	4426500	0	10991000	0	0	0	0	424500	3779580
CLUS_PIG	CLU	Clusterin OS=Sus scrofa OX=9823 GN=CLU PE=1 SV=1	2	0	0	0	0	0	0	0	5013800	0	3857300	0	0	0	0	0	0	0	0	0	0	0	0	0	0	0	0	0	0	0	0	1002760	771460	0	0	0
CNDP2_HUMAN	CNDP2	Cytosolic non-specific dipeptidase OS=Homo sapiens GN=CNDP2 PE=1 SV=2	4	0	0	0	0	0	0	0	0	0	0	0	0	0	0	0	0	1457600	0	0	2912900	12411000	7386700	0	0	2861100	0	0	1759300	3045400	0	0	0	291520	4542120	1533160
CNN3_HUMAN	CNN3	Calponin-3 OS=Homo sapiens GN=CNN3 PE=1 SV=1	14	0	0	0	0	0	0	0	0	0	0	0	0	0	0	36173000	134140000	273430000	0	29541000	114070000	242270000	254570000	37277000	18269000	468310000	352130000	268210000	54987000	546290000	0	0	0	94656800	133291200	337985400
CO1A1_HUMAN	COL1A1	Collagen alpha-1(I) chain OS=Homo sapiens GN=COL1A1 PE=1 SV=5	86	0	0	0	0	0	0	0	0	0	0	0	0	0	0	0	30759000	56495000	0	3247800	28889000	109560000	89958000	21745000	6609100	46514000	66013000	103600000	20232000	68904000	0	0	0	18100360	51352220	61052600
CO3A1_HUMAN	COL3A1	Collagen alpha-1(III) chain OS=Homo sapiens GN=COL3A1 PE=1 SV=4	66	0	0	0	0	0	0	0	0	0	0	0	0	0	0	3717900	2897800	19980000	0	1540500	0	3645800	23001000	10876000	6307800	14937000	14775000	14089000	0	56001000	0	0	0	5627240	8766120	19960400
CO4A1_HUMAN	COL4A1	Collagen alpha-1(IV) chain OS=Homo sapiens GN=COL4A1 PE=1 SV=3	6	0	0	0	0	0	0	0	0	0	0	0	0	0	0	0	0	1311400	0	0	0	0	16878000	0	7105100	10267000	3622700	9466800	0	13237000	0	0	0	262280	4796620	7318700
CO5A2_HUMAN	COL5A2	Collagen alpha-2(V) chain OS=Homo sapiens GN=COL5A2 PE=1 SV=3	38	0	0	0	0	0	0	0	0	0	0	0	0	0	0	0	8839100	21805000	0	0	14051000	56003000	48185000	54978000	19741000	52429000	30365000	36899000	5238900	51887000	0	0	0	6128820	38591600	35363780
CO6A2_HUMAN	COL6A2	Collagen alpha-2(VI) chain OS=Homo sapiens GN=COL6A2 PE=1 SV=4	35	0	0	0	0	153950000	29055000	164390000	988540000	7719400	910280000	31309000	16597000	0	14992000	1023000000	1703800000	2431000000	4327500	382430000	1212100000	4224400000	2144400000	898660000	277030000	5025400000	3705800000	2745400000	371950000	3306400000	0	268730880	194635600	1108911500	1751318000	3030990000
CO7A1_HUMAN	COL7A1	Collagen alpha-1(VII) chain OS=Homo sapiens GN=COL7A1 PE=1 SV=2	2	0	0	0	0	0	0	0	0	0	0	0	0	0	0	0	0	0	0	0	0	12116000	0	0	0	0	0	0	0	0	0	0	0	0	2423200	0
CO8A1_HUMAN	COL8A1	Collagen alpha-1(VIII) chain OS=Homo sapiens GN=COL8A1 PE=1 SV=2	19	0	0	0	0	0	0	0	0	0	0	0	0	0	0	10522000	25899000	8211200	0	0	23029000	33505000	11461000	4031900	0	78406000	54502000	8274100	0	18875000	0	0	0	8926440	14405380	32011420
COAA1_HUMAN	COL10A1	Collagen alpha-1(X) chain OS=Homo sapiens GN=COL10A1 PE=1 SV=2	10	0	0	0	0	0	0	0	0	0	0	0	0	0	0	0	9372500	6567600	0	1814800	4719900	11693000	5939500	2838400	2385200	15229000	14484000	8647200	2417200	11395000	0	0	0	3550980	5515200	10434480
COCA1_HUMAN	COL12A1	Collagen alpha-1(XII) chain OS=Homo sapiens GN=COL12A1 PE=1 SV=2	155	0	0	0	0	105170000	38849000	68225000	499170000	1408000	547880000	17314000	33472000	0	22169000	3453200000	7977100000	13141000000	28825000	1877900000	5959300000	14968000000	9810200000	4807800000	1503200000	22697000000	16538000000	11855000000	2539100000	18566000000	0	142564400	124167000	5295605000	7409700000	14439020000
COEA1_HUMAN	COL14A1	Collagen alpha-1(XIV) chain OS=Homo sapiens GN=COL14A1 PE=1 SV=3	14	0	0	0	0	0	0	0	0	0	0	0	0	0	0	0	0	13261000	0	0	2109400	0	8131200	0	0	2252100	3181600	5102400	0	0	0	0	0	2652200	2048120	2107220
COF1_HUMAN	CFL1	Cofilin-1 OS=Homo sapiens GN=CFL1 PE=1 SV=3	11	0	0	0	0	0	0	0	0	0	0	0	0	0	0	33345000	81724000	108020000	0	22172000	109540000	206890000	142430000	16783000	6779000	344440000	245610000	194420000	36451000	283280000	0	0	0	49052200	96484400	220840200
COPA_HUMAN	COPA	Coatomer subunit alpha OS=Homo sapiens GN=COPA PE=1 SV=2	25	0	0	0	0	0	0	0	0	0	0	0	0	0	0	15644000	18549000	34916000	0	2087200	30488000	58411000	51407000	0	861930	115610000	71986000	32683000	2281800	79154000	0	0	0	14239240	28233586	60342960
COPB_HUMAN	COPB1	Coatomer subunit beta OS=Homo sapiens GN=COPB1 PE=1 SV=3	16	0	0	0	0	0	0	0	0	0	0	0	0	0	0	9970300	20414000	18096000	0	2227300	23197000	25749000	37573000	0	0	86791000	44475000	15247000	2781000	47337000	0	0	0	10141520	17303800	39326200
COPG1_HUMAN	COPG1	Coatomer subunit gamma-1 OS=Homo sapiens GN=COPG1 PE=1 SV=1	14	0	0	0	0	0	0	0	0	0	0	0	0	0	0	1505500	22392000	20396000	0	0	22808000	30881000	33674000	0	0	65917000	33279000	31606000	2484600	53003000	0	0	0	8858700	17472600	37257920
COTL1_HUMAN	COTL1	Coactosin-like protein OS=Homo sapiens GN=COTL1 PE=1 SV=3	2	0	0	0	0	0	0	0	0	0	0	0	0	0	0	0	0	0	0	0	0	9120300	0	0	0	7537000	0	8940900	0	19765000	0	0	0	0	1824060	7248580
CPNS1_HUMAN	CAPNS1	Calpain small subunit 1 OS=Homo sapiens GN=CAPNS1 PE=1 SV=1	6	0	0	0	0	0	0	0	0	0	0	0	0	0	0	2310100	17235000	10154000	0	1306200	6358000	14565000	14706000	0	0	54350000	36519000	21931000	3475200	4151800	0	0	0	6201060	7125800	24085400
D0G6X5_PIG	GLUL	Glutamine synthetase OS=Sus scrofa OX=9823 GN=GLUL PE=2 SV=1	2	0	0	0	0	0	0	0	0	0	0	0	0	0	0	0	0	0	0	0	0	0	0	0	0	0	0	0	0	0	0	0	0	0	0	0
D2WKD6_PIG	ATP1A1	Sodium/potassium-transporting ATPase subunit alpha OS=Sus scrofa OX=9823 GN=ATP1A1 PE=1 SV=1	18	0	0	0	0	0	0	0	0	0	0	0	0	0	0	1857400	4774900	8421400	0	0	2358500	7262700	6748400	0	0	8158200	12636000	6601000	0	14353000	0	0	0	3010740	3273920	8349640
D3DP78_HUMAN	DARS	Aspartyl-tRNA synthetase, isoform CRA_b OS=Homo sapiens GN=DARS PE=3 SV=1	13	0	0	0	0	0	0	0	0	0	0	0	0	0	0	4423900	16866000	9055200	0	568050	11323000	39399000	15672000	0	0	46323000	32677000	21863000	4482900	60878000	0	0	0	6182630	13278800	33244780
D3DT71_HUMAN	COL11A1	Collagen, type XI, alpha 1, isoform CRA_b OS=Homo sapiens GN=COL11A1 PE=4 SV=1	23	0	0	0	0	0	0	0	9423300	0	0	0	0	0	0	38714000	73942000	177420000	0	30058000	73752000	162540000	165470000	152660000	60253000	204110000	139790000	129090000	28916000	234980000	0	1884660	0	64026800	122935000	147377200
D3YTB1_HUMAN	RPL32	60S ribosomal protein L32 (Fragment) OS=Homo sapiens GN=RPL32 PE=1 SV=1	2	0	0	0	0	0	0	0	0	0	0	0	0	0	0	0	2995400	0	0	0	0	0	0	0	0	8520900	4562900	0	0	0	0	0	0	599080	0	2616760
D6REX3_HUMAN	SEC31A	Protein transport protein Sec31A OS=Homo sapiens GN=SEC31A PE=1 SV=1	9	0	0	0	0	0	0	0	0	0	0	0	0	0	0	2430600	6144600	11386000	0	0	3118300	9115800	5032100	0	0	27397000	15556000	12244000	0	17897000	0	0	0	3992240	3453240	14618800
D6W5C0_HUMAN	SPTBN1	Spectrin, beta, non-erythrocytic 1, isoform CRA_b OS=Homo sapiens GN=SPTBN1 PE=4 SV=1	3	0	0	0	0	0	0	0	0	0	0	0	0	0	0	0	0	0	0	0	0	4988500	4168700	0	0	3384800	0	0	0	3875900	0	0	0	0	1831440	1452140
D9YZV5_HUMAN	TPM1	Tropomyosin 1 (Alpha) isoform 4 OS=Homo sapiens GN=TPM1 PE=3 SV=1	15	0	0	0	0	0	0	0	0	0	1837900	0	0	0	0	5692800	29094000	51045000	0	15784000	40309000	110750000	95175000	66296000	54668000	100140000	187020000	121030000	31758000	108940000	0	0	367580	20323160	73439600	109777600
D9ZGF2_HUMAN	COL6A3	Collagen, type VI, alpha 3 OS=Homo sapiens GN=COL6A3 PE=4 SV=1	146	0	0	0	0	307580000	121620000	190430000	1008500000	42616000	1208000000	182070000	67671000	0	56537000	3271500000	5883900000	8037000000	45282000	1085400000	5024900000	15789000000	8554100000	3781500000	1987100000	17767000000	14316000000	10288000000	1236300000	12952000000	0	334149200	302855600	3664616400	7027320000	11311860000
DCD_HUMAN	DCD	Dermcidin OS=Homo sapiens GN=DCD PE=1 SV=2	2	0	0	0	0	0	0	0	0	0	0	1626100	3435400	10114000	0	0	2232800	0	2640200	0	0	0	0	0	0	0	0	0	0	0	0	0	3035100	974600	0	0
DERM_HUMAN	DPT	Dermatopontin OS=Homo sapiens GN=DPT PE=2 SV=2	2	0	0	0	0	0	0	0	985920	0	0	0	0	0	0	2494100	2140100	9183700	0	0	5931300	13553000	11092000	2382800	0	12510000	10328000	9707000	0	3255300	0	197184	0	2763580	6591820	7160060
DESP_HUMAN	DSP	Desmoplakin OS=Homo sapiens GN=DSP PE=1 SV=3	27	0	0	0	0	0	0	0	0	0	0	79137000	0	0	0	0	0	0	0	0	0	0	0	0	0	0	0	0	0	0	0	0	15827400	0	0	0
DHX9_HUMAN	DHX9	ATP-dependent RNA helicase A OS=Homo sapiens GN=DHX9 PE=1 SV=4	8	0	0	0	0	0	0	0	0	0	0	0	0	0	0	991750	1930500	5317900	0	1211300	6604500	0	4429100	0	0	26567000	10786000	9854800	820600	12223000	0	0	0	1890290	2206720	12050280
DOP2_HUMAN	DOPEY2	Protein dopey-2 OS=Homo sapiens GN=DOPEY2 PE=1 SV=5	2	0	0	0	0	0	0	0	16212000	0	7023600	0	0	0	0	0	1574700	0	0	0	0	0	0	0	838470	0	0	3739800	0	2851600	0	3242400	1404720	314940	167694	1318280
DPP4_HUMAN	DPP4	Dipeptidyl peptidase 4 OS=Homo sapiens GN=DPP4 PE=1 SV=2	2	0	0	0	0	0	0	0	0	0	0	0	0	0	0	0	0	3389500	0	0	0	0	0	0	0	4168300	0	0	0	8991900	0	0	0	677900	0	2632040
DPYL2_HUMAN	DPYSL2	Dihydropyrimidinase-related protein 2 OS=Homo sapiens GN=DPYSL2 PE=1 SV=1	22	0	0	0	0	0	0	0	0	0	0	0	0	0	0	11967000	17358000	28675000	0	1545300	25373000	45723000	16956000	2335000	1338000	110000000	109840000	52373000	2300300	58986000	0	0	0	11909060	18345000	66699860
DREB_HUMAN	DBN1	Drebrin OS=Homo sapiens GN=DBN1 PE=1 SV=4	4	0	0	0	0	0	0	0	0	0	0	0	0	0	0	5091000	2454800	4161600	0	1100200	2281800	5575900	17306000	0	0	21888000	18458000	13945000	1073800	17761000	0	0	0	2561520	5032740	14625160
DSG1_HUMAN	DSG1	Desmoglein-1 OS=Homo sapiens GN=DSG1 PE=1 SV=2	12	0	0	0	0	0	0	0	0	0	0	77348000	0	0	0	0	0	0	0	0	0	0	0	0	0	0	0	0	0	0	0	0	15469600	0	0	0
DYHC1_HUMAN	DYNC1H1	Cytoplasmic dynein 1 heavy chain 1 OS=Homo sapiens GN=DYNC1H1 PE=1 SV=5	71	0	0	0	0	0	0	0	0	0	0	0	0	0	0	15673000	36967000	43309000	0	845560	53291000	122060000	93676000	2624000	939510	269210000	175400000	73155000	3230800	160820000	0	0	0	19358912	54518102	136363160
E4W6B6_HUMAN	RPL27	RPL27/NME2 fusion protein (Fragment) OS=Homo sapiens GN=RPL27 PE=2 SV=1	4	0	0	0	0	0	0	0	0	0	0	0	0	0	0	0	3045900	2885200	0	0	6803000	27432000	0	2269700	0	19660000	13544000	11322000	0	10364000	0	0	0	1186220	7300940	10978000
E5RI99_HUMAN	RPL30	60S ribosomal protein L30 (Fragment) OS=Homo sapiens GN=RPL30 PE=1 SV=1	4	0	0	0	0	0	0	0	0	0	0	0	0	0	0	2086900	12465000	11250000	0	918440	9054300	32449000	21949000	2036300	1318900	30654000	37584000	25243000	3139700	35538000	0	0	0	5344068	13361500	26431740
E5RK99_HUMAN	CTHRC1	Collagen triple helix repeat-containing protein 1 OS=Homo sapiens GN=CTHRC1 PE=4 SV=1	2	0	0	0	0	0	0	0	0	0	0	0	0	0	0	0	2351600	6220700	0	0	1508100	3255100	3995600	2228900	0	0	0	0	0	0	0	0	0	1714460	2197540	0
E7EQ72_HUMAN	TMED2	Transmembrane emp24 domain-containing protein 2 (Fragment) OS=Homo sapiens GN=TMED2 PE=1 SV=2	3	0	0	0	0	0	0	0	0	0	0	0	0	0	0	0	0	0	0	0	0	0	0	0	0	6192000	5086400	2823500	0	12471000	0	0	0	0	0	5314580
E7ESE0_HUMAN	RPL9	60S ribosomal protein L9 (Fragment) OS=Homo sapiens GN=RPL9 PE=1 SV=1	4	0	0	0	0	0	0	0	0	0	0	0	0	0	0	0	4812700	5201900	0	0	0	0	7591300	0	0	13069000	15760000	8744200	0	20651000	0	0	0	2002920	1518260	11644840
E7ETR0_HUMAN	RUVBL1	RuvB-like 1 OS=Homo sapiens GN=RUVBL1 PE=1 SV=1	3	0	0	0	0	0	0	0	0	0	0	0	0	0	0	0	1148500	1573800	0	0	2119300	2187200	0	0	0	2225900	0	0	0	0	0	0	0	544460	861300	445180
E9KL44_HUMAN		Epididymis tissue sperm binding protein Li 14m OS=Homo sapiens PE=2 SV=1	4	0	0	0	0	0	0	0	0	0	0	0	0	0	0	0	2163200	1881500	0	0	4753700	2379900	0	0	0	5206800	0	0	0	3930800	0	0	0	808940	1426720	1827520
E9PBS1_HUMAN	PAICS	Multifunctional protein ADE2 (Fragment) OS=Homo sapiens GN=PAICS PE=1 SV=1	5	0	0	0	0	0	0	0	0	0	0	0	0	0	0	0	0	0	0	0	1158500	4597000	0	0	0	5540500	2513300	2407700	0	0	0	0	0	0	1151100	2092300
E9PCT3_HUMAN	CAV2	Caveolin OS=Homo sapiens GN=CAV2 PE=1 SV=1	2	0	0	0	0	0	0	0	0	0	0	0	0	0	0	0	4531900	0	0	0	2870200	13071000	0	3118300	0	0	0	0	0	0	0	0	0	906380	3811900	0
E9PDM8_HUMAN	SEC24D	Protein transport protein Sec24D OS=Homo sapiens GN=SEC24D PE=1 SV=1	4	0	0	0	0	0	0	0	0	0	0	0	0	0	0	0	0	1924700	0	0	1675600	0	2692000	0	0	18175000	10831000	5110300	0	4553000	0	0	0	384940	873520	7733860
E9PF58_HUMAN	ARPC1A	Actin-related protein 2/3 complex subunit 1A OS=Homo sapiens GN=ARPC1A PE=1 SV=1	3	0	0	0	0	0	0	0	0	0	0	0	0	0	0	0	0	0	0	0	0	0	0	0	0	4946600	1642400	0	0	0	0	0	0	0	0	1317800
E9PH82_HUMAN	FAM98A	Protein FAM98A OS=Homo sapiens GN=FAM98A PE=1 SV=1	2	0	0	0	0	0	0	0	0	0	0	0	0	0	0	0	0	0	0	0	1673000	0	1980700	0	0	2932200	0	2335100	0	0	0	0	0	0	730740	1053460
E9PJK1_HUMAN	CD81	Tetraspanin OS=Homo sapiens GN=CD81 PE=3 SV=1	4	0	0	0	0	0	0	0	0	0	0	0	0	0	0	3507900	20628000	21533000	0	0	23261000	78597000	41729000	1815400	0	36741000	28905000	45397000	0	34670000	0	0	0	9133780	29080480	29142600
E9PK47_HUMAN	PYGL	Alpha-1,4 glucan phosphorylase OS=Homo sapiens GN=PYGL PE=1 SV=1	10	0	0	0	0	0	0	0	0	0	0	0	0	0	0	0	2100300	9941200	0	0	6066200	33754000	13123000	644360	0	24165000	22619000	17458000	0	18632000	0	0	0	2408300	10717512	16574800
E9PKG1_HUMAN	PRMT1	Protein arginine N-methyltransferase 1 OS=Homo sapiens GN=PRMT1 PE=1 SV=1	4	0	0	0	0	0	0	0	0	0	0	0	0	0	0	0	0	0	0	0	0	0	2774600	0	0	14728000	0	0	0	0	0	0	0	0	554920	2945600
E9PKZ0_HUMAN	RPL8	60S ribosomal protein L8 (Fragment) OS=Homo sapiens GN=RPL8 PE=1 SV=1	4	0	0	0	0	0	0	0	0	0	0	0	0	0	0	14366000	26294000	37511000	0	5380800	22859000	48242000	31716000	11493000	3018400	58239000	49470000	28037000	5500800	69622000	0	0	0	16710360	23465680	42173760
E9PM69_HUMAN	PSMC3	26S protease regulatory subunit 6A OS=Homo sapiens GN=PSMC3 PE=1 SV=1	6	0	0	0	0	0	0	0	0	0	0	0	0	0	0	1194700	2423000	2778500	0	0	2066600	6165400	6605400	0	0	5333000	4878800	3673100	859860	18216000	0	0	0	1279240	2967480	6592152
E9PMC5_HUMAN	TCIRG1	V-type proton ATPase subunit a OS=Homo sapiens GN=TCIRG1 PE=3 SV=1	2	0	0	0	0	0	0	0	0	0	0	0	0	0	0	0	0	0	0	0	0	0	934160	0	0	2966200	0	0	0	0	0	0	0	0	186832	593240
E9PNW4_HUMAN	CD59	CD59 glycoprotein OS=Homo sapiens GN=CD59 PE=1 SV=1	3	0	0	0	0	0	0	0	0	0	0	0	0	0	0	5615200	7157800	10385000	0	2618100	0	0	12196000	0	0	26489000	4629800	20938000	0	0	0	0	0	5155220	2439200	10411360
E9PQW4_HUMAN	MAPK3	Mitogen-activated protein kinase OS=Homo sapiens GN=MAPK3 PE=1 SV=1	6	0	0	0	0	0	0	0	0	0	0	0	0	0	0	0	0	0	0	0	0	0	3530400	0	0	2040600	5009500	0	0	0	0	0	0	0	706080	1410020
E9PR44_HUMAN	CRYAB	Alpha-crystallin B chain (Fragment) OS=Homo sapiens GN=CRYAB PE=3 SV=1	3	0	0	0	0	0	0	0	0	0	0	0	0	0	0	0	0	0	0	0	0	0	0	0	0	10263000	0	0	0	0	0	0	0	0	0	2052600
ECHB_HUMAN	HADHB	Trifunctional enzyme subunit beta, mitochondrial OS=Homo sapiens GN=HADHB PE=1 SV=3	3	0	0	0	0	0	0	0	0	0	0	0	0	0	0	0	1737600	1928000	0	0	1315600	3333100	3368200	0	0	0	3395200	0	0	12983000	0	0	0	733120	1603380	3275640
EDIL3_HUMAN	EDIL3	EGF-like repeat and discoidin I-like domain-containing protein 3 OS=Homo sapiens GN=EDIL3 PE=1 SV=1	9	0	0	0	0	0	0	0	0	0	0	0	0	0	0	1762700	3279600	3175000	0	0	6220700	7429300	4785300	2996300	0	32062000	18721000	16613000	0	31413000	0	0	0	1643460	4286320	19761800
EF1D_HUMAN	EEF1D	Elongation factor 1-delta OS=Homo sapiens GN=EEF1D PE=1 SV=5	9	0	0	0	0	0	0	0	0	0	0	0	0	0	0	0	2340100	12358000	0	878000	3887600	18276000	19269000	0	0	18345000	12070000	5432400	2584900	31596000	0	0	0	3115220	8286520	14005660
EF2_HUMAN	EEF2	Elongation factor 2 OS=Homo sapiens GN=EEF2 PE=1 SV=4	32	0	0	0	0	0	0	0	0	0	0	0	0	0	0	60779000	137780000	171680000	0	7515200	160310000	364160000	210720000	17891000	6772700	548720000	429300000	271280000	46952000	493090000	0	0	0	75550840	151970740	357868400
EFTU_HUMAN	TUFM	Elongation factor Tu, mitochondrial OS=Homo sapiens GN=TUFM PE=1 SV=2	2	0	0	0	0	0	0	0	0	0	0	0	0	0	0	0	1621400	0	0	0	0	0	1533600	0	0	0	0	0	0	4167500	0	0	0	324280	306720	833500
EMIL1_HUMAN	EMILIN1	EMILIN-1 OS=Homo sapiens GN=EMILIN1 PE=1 SV=2	28	0	0	0	0	0	0	0	0	0	0	0	0	0	0	57565000	173230000	181080000	0	36028000	85228000	293360000	186680000	61353000	19403000	316740000	215370000	163990000	53417000	407240000	0	0	0	89580600	129204800	231351400
ENPP1_HUMAN	ENPP1	Ectonucleotide pyrophosphatase/phosphodiesterase family member 1 OS=Homo sapiens GN=ENPP1 PE=1 SV=2	9	0	0	0	0	0	0	0	0	0	0	0	0	0	0	1493000	8034000	2276900	0	0	9150400	26742000	1973100	0	0	71491000	26263000	22289000	1065300	0	0	0	0	2360780	7573100	24221660
ERO1A_HUMAN	ERO1L	ERO1-like protein alpha OS=Homo sapiens GN=ERO1L PE=1 SV=2	8	0	0	0	0	0	0	0	0	0	0	0	0	0	0	0	0	1648500	0	966250	4365000	9291300	3473300	0	0	16450000	20520000	8712100	873090	21719000	0	0	0	522950	3425920	13654838
ERP44_HUMAN	ERP44	Endoplasmic reticulum resident protein 44 OS=Homo sapiens GN=ERP44 PE=1 SV=1	2	0	0	0	0	0	0	0	0	0	0	0	0	0	0	0	0	0	0	0	1271900	0	0	0	0	2567300	5371300	2082700	0	5114600	0	0	0	0	254380	3027180
F1RF28_PIG	THBS4	Uncharacterized protein OS=Sus scrofa OX=9823 GN=THBS4 PE=1 SV=3	26	0	0	0	0	19473000	0	19595000	225880000	0	237150000	818320	7245100	0	0	0	0	0	0	0	9537300	20158000	6840000	0	0	15384000	9925700	4189100	0	0	0	52989600	49042684	0	7307060	5899760
F1RFQ7_PIG	RAN	GTP-binding nuclear protein Ran OS=Sus scrofa OX=9823 GN=RAN PE=1 SV=2	6	0	0	0	0	0	0	0	1740500	0	8740900	0	0	0	0	1524900	14294000	18842000	0	0	8505000	23946000	13259000	1566300	0	30678000	31511000	8378100	5069800	40487000	0	348100	1748180	6932180	9455260	23224780
F1RFY1_PIG	PFN1	Profilin OS=Sus scrofa OX=9823 GN=PFN1 PE=1 SV=1	6	0	0	0	0	0	0	0	4167500	0	7181900	0	0	0	0	0	0	0	0	0	0	0	0	0	0	0	0	0	0	2558900	0	833500	1436380	0	0	511780
F1RGJ2_PIG	CTNNA1	Uncharacterized protein OS=Sus scrofa OX=9823 GN=CTNNA1 PE=1 SV=3	2	0	0	0	0	0	0	0	0	0	0	0	0	0	0	0	0	0	0	0	2522200	0	0	0	0	5109600	0	0	0	0	0	0	0	0	504440	1021920
F1RHA7_PIG	TGFBI	Transforming growth factor-beta-induced protein ig-h3 OS=Sus scrofa OX=9823 GN=TGFBI PE=1 SV=3	26	0	0	0	0	17996000	2575700	8329300	57037000	0	95797000	8960500	1870800	0	1654400	0	0	0	0	0	2736200	12995000	2969000	0	0	0	0	4622800	0	0	0	17187600	21656540	0	3740040	924560
F1RIF8_PIG	PGD	6-phosphogluconate dehydrogenase, decarboxylating OS=Sus scrofa OX=9823 GN=PGD PE=1 SV=3	5	0	0	0	0	0	0	0	0	0	0	0	0	0	0	0	5378300	5896800	0	0	3146800	7338700	3190300	0	0	27062000	21304000	7277600	0	3810700	0	0	0	2255020	2735160	11890860
F1RII7_PIG	HBB	Hemoglobin subunit beta OS=Sus scrofa OX=9823 GN=HBB PE=3 SV=1	7	0	0	0	0	15750000	0	0	37120000	0	52053000	0	0	0	2654500	0	0	0	0	0	0	0	0	0	0	0	2607500	0	0	0	0	10574000	10941500	0	0	521500
F1RJJ3_PIG	SBDS	Ribosome maturation protein SBDS OS=Sus scrofa OX=9823 GN=SBDS PE=1 SV=1	3	0	0	0	0	0	0	0	0	0	0	0	0	0	0	0	0	0	0	0	0	3523100	2418000	0	0	0	0	0	0	3184400	0	0	0	0	1188220	636880
F1RJK5_PIG	GCN1	TOG domain-containing protein OS=Sus scrofa OX=9823 GN=GCN1 PE=1 SV=3	10	0	0	0	0	0	0	0	0	0	0	0	0	0	0	0	0	0	0	0	0	13616000	9624400	0	0	16715000	4031700	6493800	0	8294300	0	0	0	0	4648080	7106960
F1RKW8_PIG	PSMD11	PCI domain-containing protein OS=Sus scrofa OX=9823 GN=PSMD11 PE=1 SV=2	8	0	0	0	0	0	0	0	0	0	0	0	0	0	0	1059200	3601900	5265100	0	0	1630500	5789500	9861300	0	0	7568600	3254300	4117300	0	20406000	0	0	0	1985240	3456260	7069240
F1RPQ3_PIG	PSMD14	26S proteasome non-ATPase regulatory subunit 14 OS=Sus scrofa OX=9823 GN=PSMD14 PE=1 SV=3	2	0	0	0	0	0	0	0	0	0	0	0	0	0	0	1094900	1631000	2212900	0	0	2048800	3632700	2155500	0	0	5182900	6773500	2207000	811660	5059400	0	0	0	987760	1567400	4006892
F1RQ01_PIG	FERMT3	Fermitin family homolog 3 OS=Sus scrofa OX=9823 GN=FERMT3 PE=1 SV=2	2	0	0	0	0	0	0	0	0	0	1871300	0	825190	0	0	0	0	0	0	0	0	0	0	0	0	0	0	0	0	0	0	0	539298	0	0	0
F1RQI0_PIG	COL12A1	Uncharacterized protein OS=Sus scrofa OX=9823 GN=COL12A1 PE=1 SV=3	122	0	0	0	0	84963000	19884000	43167000	382430000	0	460520000	14341000	20448000	0	8012400	0	0	5026900	0	0	17988000	46633000	13364000	5564400	2214600	50206000	35864000	22454000	2330700	18104000	0	106088800	100664280	1005380	17152800	25791740
F1RS15_PIG	FAM129B	PH domain-containing protein OS=Sus scrofa OX=9823 GN=FAM129B PE=1 SV=2	6	0	0	0	0	0	0	0	0	0	0	0	0	0	0	5144200	9387400	2601900	0	1292500	6121200	21961000	5040900	0	0	38609000	12581000	6685700	1402700	11414000	0	0	0	3685200	6624620	14138480
F1RT87_PIG	RAB2A	Ras-related protein Rab-2A isoform a OS=Sus scrofa OX=9823 GN=RAB2A PE=1 SV=3	7	0	0	0	0	0	0	0	0	0	0	0	0	0	0	5573200	8903200	18077000	0	0	8967100	31310000	20196000	4618200	0	37067000	17750000	12586000	0	28809000	0	0	0	6510680	13018260	19242400
F1RT93_PIG	CHAD	LRRNT domain-containing protein OS=Sus scrofa OX=9823 GN=CHAD PE=4 SV=3	3	0	0	0	0	0	0	0	3153900	0	3902200	0	0	0	0	0	0	0	0	0	0	0	0	0	0	0	0	0	0	0	0	630780	780440	0	0	0
F1RV23_PIG	PRKAR1A	cAMP-dependent protein kinase type I-alpha regulatory subunit OS=Sus scrofa OX=9823 GN=PRKAR1A PE=4 SV=2	3	0	0	0	0	0	0	0	0	0	0	0	0	0	0	0	1976400	1888600	0	0	0	0	0	0	0	0	13226000	5093000	0	13561000	0	0	0	773000	0	6376000
F1RVE8_PIG	UBA6	UBA_e1_C domain-containing protein OS=Sus scrofa OX=9823 GN=UBA6 PE=1 SV=3	2	0	0	0	0	0	0	0	0	0	0	0	0	0	0	0	0	0	0	0	0	0	0	0	0	2497600	2528100	0	0	6061700	0	0	0	0	0	2217480
F1RW43_PIG	PLP2	MARVEL domain-containing protein OS=Sus scrofa OX=9823 GN=PLP2 PE=1 SV=1	2	0	0	0	0	0	0	0	0	0	0	0	0	0	0	1760600	0	0	0	0	0	0	0	0	0	0	2997100	0	0	0	0	0	0	352120	0	599420
F1RX36_PIG	FGA	Fibrinogen alpha chain OS=Sus scrofa OX=9823 GN=FGA PE=1 SV=3	2	0	0	0	0	0	0	0	3211800	0	4277300	0	0	0	0	0	0	0	0	0	0	0	0	0	0	0	0	0	0	0	0	642360	855460	0	0	0
F1RYI8_PIG	COL3A1	Collagen alpha-1(III) chain preproprotein OS=Sus scrofa OX=9823 GN=COL3A1 PE=1 SV=2	57	0	0	0	0	0	0	0	0	0	0	0	0	0	0	0	0	0	0	0	0	0	0	0	0	0	0	0	0	0	0	0	0	0	0	0
F1RYS5_PIG	SEPT11	Septin-type G domain-containing protein OS=Sus scrofa OX=9823 GN=SEPT11 PE=1 SV=3	5	0	0	0	0	0	0	0	0	0	0	0	0	0	0	1956200	3314100	5116000	0	0	4616900	4955900	2631900	0	0	33107000	20005000	3997800	0	0	0	0	0	2077260	2440940	11421960
F1RZ28_PIG	RPS10-NUDT3	S10_plectin domain-containing protein OS=Sus scrofa OX=9823 GN=RPS10-NUDT3 PE=1 SV=2	2	0	0	0	0	0	0	0	0	0	0	0	0	0	0	0	3457100	4501200	0	0	4373100	15672000	3398900	3081800	2166300	16138000	0	5149000	0	6927800	0	0	0	1591660	5738420	5642960
F1S073_PIG	ANXA2	Annexin OS=Sus scrofa OX=9823 GN=ANXA2 PE=1 SV=2	26	0	0	0	0	0	0	0	10003000	0	13457000	0	0	0	0	0	0	0	0	0	0	0	0	0	0	0	0	0	0	0	0	2000600	2691400	0	0	0
F1S0K7_PIG	KRT35	IF rod domain-containing protein OS=Sus scrofa OX=9823 GN=KRT35 PE=1 SV=1	10	0	0	0	0	0	0	0	0	0	0	0	0	233110000	0	0	0	0	0	0	0	0	0	0	0	0	0	0	0	0	0	0	46622000	0	0	0
F1S100_PIG	PPP3CA	Serine/threonine-protein phosphatase OS=Sus scrofa OX=9823 GN=PPP3CA PE=1 SV=3	4	0	0	0	0	0	0	0	0	0	0	0	0	0	0	1237200	1620000	3836500	0	0	2310000	5179800	0	0	0	7272600	3518800	3025300	0	2660100	0	0	0	1338740	1497960	3295360
F1S2B6_PIG	BGN	Biglycan OS=Sus scrofa OX=9823 GN=BGN PE=1 SV=2	14	0	0	0	0	12138000	19335000	9441200	32553000	4744600	70273000	11102000	6436000	0	1280200	0	0	0	0	0	5894200	17751000	2716100	2544300	0	5943300	3814700	3212000	0	0	0	15642360	17818240	0	5781120	2594000
F1S2C1_PIG	COL11A2	Fibrillar collagen NC1 domain-containing protein OS=Sus scrofa OX=9823 GN=COL11A2 PE=4 SV=3	5	0	0	0	0	0	0	0	0	0	0	0	0	0	0	0	0	0	0	0	0	0	0	0	0	0	0	0	0	0	0	0	0	0	0	0
F1S3G7_PIG	COL5A3	Fibrillar collagen NC1 domain-containing protein OS=Sus scrofa OX=9823 GN=COL5A3 PE=4 SV=3	2	0	0	0	0	0	0	0	0	0	0	0	0	0	0	0	0	0	0	0	0	0	0	0	0	0	0	0	0	0	0	0	0	0	0	0
F1S663_PIG	LAMC1	Uncharacterized protein OS=Sus scrofa OX=9823 GN=LAMC1 PE=1 SV=2	4	0	0	0	0	0	0	0	0	0	0	0	0	0	0	1426600	0	7617700	0	0	0	0	6912800	0	0	0	2753800	0	0	11972000	0	0	0	1808860	1382560	2945160
F1S6B4_PIG	PRELP	Prolargin OS=Sus scrofa OX=9823 GN=PRELP PE=1 SV=3	16	0	0	0	0	100640000	58495000	102620000	531580000	8097900	609100000	53503000	151290000	0	37002000	0	0	6398400	0	0	40369000	54978000	39135000	2955400	0	101020000	86287000	35422000	7444200	7702200	0	160286580	170179000	1279680	27487480	47575080
F1S6B5_PIG	FMOD	Fibromodulin OS=Sus scrofa OX=9823 GN=FMOD PE=1 SV=3	13	0	0	0	0	73994000	65038000	103910000	426190000	7989200	491090000	55529000	96893000	0	35759000	7355400	14583000	16453000	0	1016800	77730000	262350000	64193000	11600000	6562300	166850000	124970000	100580000	18518000	114270000	0	135424240	135854200	7881640	84487060	105037600
F1S6M7_PIG		Tubulin beta chain OS=Sus scrofa OX=9823 PE=1 SV=1	17	0	0	0	0	0	0	0	0	0	0	0	0	0	0	0	0	4101900	0	0	2018200	0	0	0	0	13215000	0	0	0	0	0	0	0	820380	403640	2643000
F1S6Q3_PIG	CILP2	Cartilage intermediate layer protein 2 isoform X1 OS=Sus scrofa OX=9823 GN=CILP2 PE=1 SV=1	21	0	0	0	0	102590000	34890000	94751000	429840000	2244500	614830000	32582000	70542000	0	32436000	0	0	0	0	0	113420000	231490000	68773000	10555000	1124100	146700000	152960000	94709000	19663000	93541000	0	132863100	150078000	0	85072420	101514600
F1S8Y5_PIG	PGAM1	Phosphoglycerate mutase OS=Sus scrofa OX=9823 GN=PGAM1 PE=1 SV=3	12	0	0	0	0	0	0	0	0	0	0	0	0	0	0	16951000	60807000	112500000	0	8644400	55609000	203480000	93993000	29275000	12860000	281150000	199310000	142200000	30337000	209900000	0	0	0	39780480	79043400	172579400
F1S902_PIG	COMP	Uncharacterized protein OS=Sus scrofa OX=9823 GN=COMP PE=1 SV=2	34	0	0	0	0	157560000	44698000	97346000	1065000000	11687000	1055300000	27554000	58561000	0	33243000	8226500	16438000	3829100	0	0	126410000	290200000	78805000	6548300	2609500	185870000	140260000	77789000	10489000	34592000	0	275258200	234931600	5698720	100914560	89800000
F1SA98_PIG	YWHAQ	14_3_3 domain-containing protein OS=Sus scrofa OX=9823 GN=YWHAQ PE=1 SV=3	9	0	0	0	0	0	0	0	0	0	0	0	0	0	0	8158400	43276000	44850000	0	7270400	41323000	87082000	49028000	8126300	2101700	106770000	80636000	56862000	6969700	85005000	0	0	0	20710960	37532200	67248540
F1SB53_PIG	PSMC2	AAA domain-containing protein OS=Sus scrofa OX=9823 GN=PSMC2 PE=1 SV=2	12	0	0	0	0	0	0	0	0	0	0	0	0	0	0	2537000	5797300	4899500	0	0	8435400	10021000	10806000	1063400	0	10481000	11086000	2804400	675200	32280000	0	0	0	2646760	6065160	11465320
F1SCD0_PIG	LOC100153899	SERPIN domain-containing protein OS=Sus scrofa OX=9823 GN=LOC100153899 PE=1 SV=1	5	0	0	0	0	0	0	0	8179200	0	4379000	0	0	0	0	0	0	0	0	0	0	0	0	0	0	0	0	0	0	0	0	1635840	875800	0	0	0
F1SFE6_PIG	PSMC6	26S proteasome regulatory subunit 10B OS=Sus scrofa OX=9823 GN=PSMC6 PE=1 SV=2	4	0	0	0	0	0	0	0	0	0	0	0	0	0	0	0	5900400	3309300	0	0	2225700	19979000	8321400	0	0	11791000	4184900	8616600	0	18013000	0	0	0	1841940	6105220	8521100
F1SFV7_PIG	S100A4	Protein S100 OS=Sus scrofa OX=9823 GN=S100A4 PE=1 SV=1	3	0	0	0	0	0	0	0	0	0	0	0	0	0	0	2868000	0	3850300	0	0	0	15720000	3471200	0	0	10853000	6527800	5158500	0	4609500	0	0	0	1343660	3838240	5429760
F1SGI3_PIG	KRT85	IF rod domain-containing protein OS=Sus scrofa OX=9823 GN=KRT85 PE=1 SV=2	20	0	0	0	0	0	0	0	0	0	0	0	0	200770000	0	0	0	0	0	0	0	0	0	0	0	0	0	0	0	0	0	0	40154000	0	0	0
F1SGR0_PIG	EIF3M	Eukaryotic translation initiation factor 3 subunit M OS=Sus scrofa OX=9823 GN=EIF3M PE=1 SV=1	3	0	0	0	0	0	0	0	0	0	0	0	0	0	0	0	0	0	0	0	0	0	1973300	0	0	6223200	5761400	0	0	2596200	0	0	0	0	394660	2916160
F1SHL9_PIG	PKM	Pyruvate kinase OS=Sus scrofa OX=9823 GN=PKM PE=1 SV=3	32	0	0	0	0	0	0	0	5096400	0	6225600	0	0	0	0	0	0	0	0	0	0	0	0	0	0	0	0	0	0	0	0	1019280	1245120	0	0	0
F1SJB5_PIG	ANXA1	Annexin OS=Sus scrofa OX=9823 GN=ANXA1 PE=1 SV=3	6	0	0	0	0	0	0	0	4490700	0	5805500	0	0	0	0	0	0	0	0	0	0	0	0	0	0	0	0	0	0	0	0	898140	1161100	0	0	0
F1SKQ0_PIG	DDX17	Uncharacterized protein OS=Sus scrofa OX=9823 GN=DDX17 PE=1 SV=3	6	0	0	0	0	0	0	0	0	0	0	0	0	0	0	2248000	5908200	2001200	0	0	7536200	14119000	12108000	0	0	35359000	15095000	10445000	1230700	19461000	0	0	0	2031480	6752640	16318140
F1SL99_PIG	PTGES3	CS domain-containing protein OS=Sus scrofa OX=9823 GN=PTGES3 PE=1 SV=3	4	0	0	0	0	0	0	0	0	0	0	0	0	0	0	1426900	5061600	2604800	0	0	5223400	11973000	9632600	0	0	22456000	4942900	11261000	1033000	15455000	0	0	0	1818660	5365800	11029580
F1SLC4_PIG	ANXA4	Annexin OS=Sus scrofa OX=9823 GN=ANXA4 PE=3 SV=2	6	0	0	0	0	0	0	0	0	0	0	0	0	0	0	0	0	2543600	0	0	7774000	3535100	5864500	0	0	22520000	9053100	18670000	1191200	2249700	0	0	0	508720	3434720	10736800
F1SMQ1_PIG		Ribosomal_S10 domain-containing protein OS=Sus scrofa OX=9823 PE=3 SV=2	3	0	0	0	0	0	0	0	0	0	0	0	0	0	0	11739000	19850000	29874000	0	8253300	22163000	14555000	30277000	3731900	0	36809000	81934000	31030000	7636600	68790000	0	0	0	13943260	14145380	45239920
F1SMW9_PIG	PSMD1	26S proteasome non-ATPase regulatory subunit 1 OS=Sus scrofa OX=9823 GN=PSMD1 PE=1 SV=3	9	0	0	0	0	0	0	0	0	0	0	0	0	0	0	1377400	8740800	18878000	0	0	5318600	10493000	10312000	0	0	30699000	18483000	12004000	1661300	25399000	0	0	0	5799240	5224720	17649260
F1SMZ7_PIG	HSPD1	60 kDa heat shock protein, mitochondrial OS=Sus scrofa OX=9823 GN=HSPD1 PE=1 SV=3	6	0	0	0	0	0	0	0	0	0	0	0	0	0	0	0	0	0	0	0	1761300	0	0	0	0	8104300	2341100	0	0	0	0	0	0	0	352260	2089080
F1SN47_PIG	GLS	Glutaminase kidney isoform, mitochondrial isoform 2 OS=Sus scrofa OX=9823 GN=GLS PE=1 SV=3	10	0	0	0	0	0	0	0	0	0	0	0	0	0	0	4042100	13008000	13834000	0	955990	7256900	15384000	23341000	0	0	63023000	26859000	14382000	1155200	28163000	0	0	0	6368018	9196380	26716440
F1SN67_PIG	FBN1	Fibrillin-1 OS=Sus scrofa OX=9823 GN=FBN1 PE=1 SV=3	59	0	0	0	0	0	0	1087300	14047000	0	10732000	0	0	0	0	0	0	0	0	0	3970600	5366800	0	0	0	0	3319800	3863800	0	0	0	3026860	2146400	0	1867480	1436720
F1SNP0_PIG	COL4A3	Uncharacterized protein OS=Sus scrofa OX=9823 GN=COL4A3 PE=4 SV=3	2	0	0	0	0	0	0	0	0	0	0	0	0	0	0	0	0	0	0	0	0	0	0	0	0	0	0	0	0	0	0	0	0	0	0	0
F1SPH1_PIG	PA2G4	Peptidase_M24 domain-containing protein OS=Sus scrofa OX=9823 GN=PA2G4 PE=1 SV=3	2	0	0	0	0	0	0	0	0	0	0	0	0	0	0	0	0	0	0	0	0	0	0	0	0	1374500	0	2337200	0	0	0	0	0	0	0	742340
F1SQ09_PIG	LUM	Lumican OS=Sus scrofa OX=9823 GN=LUM PE=1 SV=1	9	0	0	0	0	0	0	0	12453000	0	12297000	0	0	0	0	0	0	0	0	0	0	0	0	0	0	0	0	0	0	0	0	2490600	2459400	0	0	0
F1SQ14_PIG		UBIQUITIN_CONJUGAT_2 domain-containing protein OS=Sus scrofa OX=9823 PE=1 SV=3	2	0	0	0	0	0	0	0	0	0	0	0	0	0	0	0	1945400	3495100	0	0	0	0	0	0	0	5798300	6046000	12496000	0	0	0	0	0	1088100	0	4868060
F1SR05_PIG	LDHB	L-lactate dehydrogenase OS=Sus scrofa OX=9823 GN=LDHB PE=3 SV=3	8	0	0	0	0	0	0	0	2506200	0	2252000	0	0	0	0	0	0	0	0	0	0	0	0	0	0	0	0	0	0	0	0	501240	450400	0	0	0
F1SR80_PIG	LOC100158003	Tubulin alpha chain OS=Sus scrofa OX=9823 GN=LOC100158003 PE=3 SV=2	20	0	0	0	0	0	0	967250	5237700	0	5037000	0	0	0	0	28802000	105340000	145130000	0	30250000	88442000	195440000	120960000	17156000	11240000	252070000	187980000	123640000	27092000	189460000	0	1240990	1007400	61904400	86647600	156048400
F1SS26_PIG	THBS1	Uncharacterized protein OS=Sus scrofa OX=9823 GN=THBS1 PE=1 SV=2	57	0	0	0	0	0	0	0	7170100	0	4873700	0	0	0	0	0	0	423280000	0	0	0	8893100	461150000	0	0	0	76408000	484640000	0	0	0	1434020	974740	84656000	94008620	112209600
F1SSP6_PIG	ACTR3B	Actin-related protein 3B isoform 1 OS=Sus scrofa OX=9823 GN=ACTR3B PE=1 SV=3	7	0	0	0	0	0	0	0	0	0	0	0	0	0	0	0	0	0	0	0	0	0	0	0	0	0	5203800	0	0	15927000	0	0	0	0	0	4226160
F1STC5_PIG		Ig-like domain-containing protein OS=Sus scrofa OX=9823 PE=1 SV=4	5	0	0	0	0	2882900	0	2224200	22494000	0	24214000	0	0	0	0	0	0	0	0	0	2315200	4078600	0	0	0	3172600	0	0	0	0	0	5520220	4842800	0	1278760	634520
F1STR4_PIG	PRSS23	Peptidase S1 domain-containing protein OS=Sus scrofa OX=9823 GN=PRSS23 PE=4 SV=2	6	0	0	0	0	0	0	0	0	0	0	0	0	0	0	1072600	0	0	0	0	3342500	10369000	0	0	0	35735000	4734300	0	0	0	0	0	0	214520	2742300	8093860
F1SUE4_PIG	ASPN	Asporin OS=Sus scrofa OX=9823 GN=ASPN PE=1 SV=1	7	0	0	0	0	1092200	0	2407900	10732000	0	26120000	1252000	1981900	0	657930	0	0	0	0	0	3034800	0	0	0	0	6892100	0	0	0	0	0	2846420	6002366	0	606960	1378420
F2Z393_HUMAN	TALDO1	Transaldolase OS=Homo sapiens GN=TALDO1 PE=1 SV=1	2	0	0	0	0	0	0	0	0	0	0	0	0	0	0	0	0	2173400	0	0	0	2665300	2211500	0	0	2154200	3139100	2903500	579930	3240000	0	0	0	434680	975360	2403346
F2Z4Y8_PIG	RPS11	Ribosomal_S17_N domain-containing protein OS=Sus scrofa OX=9823 GN=RPS11 PE=1 SV=1	5	0	0	0	0	0	0	0	0	0	0	0	0	0	0	0	3446700	9475000	0	0	4140300	11006000	6027800	1316900	0	38873000	17852000	18896000	929120	13771000	0	0	0	2584340	4498200	18064224
F2Z512_PIG	RPS23	40S ribosomal protein S23 OS=Sus scrofa OX=9823 GN=RPS23 PE=3 SV=1	4	0	0	0	0	0	0	0	0	0	0	0	0	0	0	1927200	6958200	8072200	0	0	3690500	15535000	11179000	1458700	0	19831000	12801000	12493000	1456500	8754000	0	0	0	3391520	6372640	11067100
F2Z558_PIG	YWHAZ	14-3-3 protein zeta/delta OS=Sus scrofa OX=9823 GN=YWHAZ PE=1 SV=3	12	0	0	0	0	0	0	0	3093200	0	0	0	0	0	0	34832000	136880000	180410000	0	28746000	133760000	347950000	178090000	41281000	30364000	469400000	394870000	202170000	74254000	446110000	0	618640	0	76173600	146289000	317360800
F2Z565_PIG	SLC25A5	ADP/ATP translocase 2 OS=Sus scrofa OX=9823 GN=SLC25A5 PE=1 SV=1	9	0	0	0	0	0	0	0	0	0	0	0	0	0	0	0	1633200	3026100	0	0	2453400	5193100	3329700	1073500	0	5991700	8895400	0	0	4067300	0	0	0	931860	2409940	3790880
F2Z5B2_PIG	TUBB	Tubulin beta chain OS=Sus scrofa OX=9823 GN=TUBB PE=1 SV=2	21	0	0	0	0	0	0	0	2739600	0	3494500	0	0	0	0	99475000	213190000	331330000	0	49717000	211230000	456710000	275010000	38930000	25947000	717720000	520090000	330580000	79580000	605680000	0	547920	698900	138742400	201565400	450730000
F2Z5B4_PIG	HNRNPA3	Heterogeneous nuclear ribonucleoprotein A3 isoform a OS=Sus scrofa OX=9823 GN=HNRNPA3 PE=1 SV=2	10	0	0	0	0	0	0	0	0	0	0	0	0	0	0	0	6281500	11926000	0	0	11248000	10107000	12382000	0	0	56710000	33674000	23027000	0	43346000	0	0	0	3641500	6747400	31351400
F2Z5B7_PIG	RPS27L	40S ribosomal protein S27 OS=Sus scrofa OX=9823 GN=RPS27L PE=1 SV=1	4	0	0	0	0	0	0	0	0	0	0	0	0	0	0	2524600	3704400	8383800	0	0	4900800	15389000	10646000	0	0	28618000	17022000	20463000	2088200	0	0	0	0	2922560	6187160	13638240
F2Z5G3_PIG	CALM2	Calmodulin-2 isoform 1 OS=Sus scrofa OX=9823 GN=CALM2 PE=1 SV=1	5	0	0	0	0	0	0	0	0	0	0	0	0	0	0	0	0	0	0	0	0	0	0	0	0	0	0	0	0	0	0	0	0	0	0	0
F2Z5G8_PIG	RPS25	Uncharacterized protein OS=Sus scrofa OX=9823 GN=RPS25 PE=1 SV=3	3	0	0	0	0	0	0	0	0	0	0	0	0	0	0	9326000	17925000	16663000	0	3492100	14077000	46324000	14945000	6069700	2493200	69354000	48471000	26916000	6715300	33787000	0	0	0	9481220	16781780	37048660
F2Z5L7_PIG	PSMA1	Proteasome subunit alpha type OS=Sus scrofa OX=9823 GN=PSMA1 PE=1 SV=1	4	0	0	0	0	0	0	0	0	0	0	0	0	0	0	1792700	1681100	2670800	0	0	3476500	7026600	2293100	1230400	791590	11956000	13602000	4379800	0	10432000	0	0	0	1228920	2963638	8073960
F2Z5N0_PIG	PSMA6	Proteasome subunit alpha type OS=Sus scrofa OX=9823 GN=PSMA6 PE=1 SV=1	4	0	0	0	0	0	0	0	0	0	0	0	0	0	0	1199200	1955300	2459600	0	0	2363100	4576400	2884000	0	0	12306000	20632000	13195000	3142600	19696000	0	0	0	1122820	1964700	13794320
F2Z5P1_PIG	H2AFV	Histone H2A OS=Sus scrofa OX=9823 GN=H2AFV PE=3 SV=2	4	0	0	0	0	0	0	6450900	34827000	0	31395000	0	0	0	0	80513000	135490000	116030000	0	19362000	60595000	216630000	53128000	55311000	27354000	389190000	119410000	113160000	15772000	120530000	0	8255580	6279000	70279000	82603600	151612400
F2Z5S8_PIG	TUBA4A	Tubulin alpha chain OS=Sus scrofa OX=9823 GN=TUBA4A PE=1 SV=2	20	0	0	0	0	0	0	0	0	0	0	0	0	0	0	0	2990300	0	0	0	0	0	0	0	0	0	0	0	0	0	0	0	0	598060	0	0
F2Z5T5_PIG	TUBA1A	Tubulin alpha chain OS=Sus scrofa OX=9823 GN=TUBA1A PE=3 SV=2	22	0	0	0	0	2292800	0	1124400	10243000	0	38652000	0	0	0	0	520240000	1044600000	1470600000	12071000	235120000	1096200000	2417200000	1432900000	179080000	114200000	3241700000	2222900000	1475600000	411700000	2559700000	0	2732040	7730400	656526200	1047916000	1982320000
F2Z5V0_PIG	RTCB	tRNA-splicing ligase RtcB homolog OS=Sus scrofa OX=9823 GN=RTCB PE=3 SV=1	5	0	0	0	0	0	0	0	0	0	0	0	0	0	0	2462300	3746300	8437000	0	0	1453700	6539100	7520200	0	0	13415000	8905400	2910700	0	8127400	0	0	0	2929120	3102600	6671700
F5GWF6_HUMAN	CCT2	T-complex protein 1 subunit beta OS=Homo sapiens GN=CCT2 PE=1 SV=2	8	0	0	0	0	0	0	0	0	0	0	0	0	0	0	3054000	15596000	25827000	0	3481600	5981100	37672000	19551000	3819400	958690	55077000	39793000	20845000	2006900	36866000	0	0	0	9591720	13596438	30917580
F5GXX5_HUMAN	DAD1	Dolichyl-diphosphooligosaccharide--protein glycosyltransferase subunit DAD1 OS=Homo sapiens GN=DAD1 PE=1 SV=1	4	0	0	0	0	0	0	0	0	0	0	0	0	0	0	5317100	6244700	6116700	0	1599500	5533300	30500000	13478000	2597700	1745700	17344000	12835000	8701100	1948700	15769000	0	0	0	3855600	10770940	11319560
F5GY03_HUMAN	SPARC	SPARC (Fragment) OS=Homo sapiens GN=SPARC PE=4 SV=1	6	0	0	0	0	0	0	0	0	0	0	0	0	0	0	0	0	0	0	0	2175200	0	20859000	0	0	21435000	6815700	17569000	1881700	27977000	0	0	0	0	4606840	15135680
F5GY37_HUMAN	PHB2	Prohibitin-2 OS=Homo sapiens GN=PHB2 PE=1 SV=1	2	0	0	0	0	0	0	0	0	0	0	0	0	0	0	0	0	0	0	0	0	3963100	2454300	1790400	855010	5984000	4285400	0	0	0	0	0	0	0	1812562	2053880
F5GYN4_HUMAN	OTUB1	Ubiquitin thioesterase OTUB1 OS=Homo sapiens GN=OTUB1 PE=1 SV=1	6	0	0	0	0	0	0	0	0	0	0	0	0	0	0	1155400	9206800	2897000	0	0	1333100	10812000	6130300	0	0	16995000	9092100	4761000	688100	8019400	0	0	0	2651840	3655080	7911120
F5GZN3_HUMAN	MFGE8	Lactadherin OS=Homo sapiens GN=MFGE8 PE=4 SV=1	7	0	0	0	0	0	0	0	0	0	0	0	0	0	0	5705200	4883000	29903000	0	1851200	10607000	11881000	32220000	3748500	0	71754000	40044000	44507000	11617000	22115000	0	0	0	8468480	11691300	38007400
F5H1S8_HUMAN	MLEC	Malectin (Fragment) OS=Homo sapiens GN=MLEC PE=1 SV=1	2	0	0	0	0	0	0	0	0	0	0	0	0	0	0	0	2200500	2177300	0	0	0	0	0	0	0	6673700	2287000	3217900	0	5303900	0	0	0	875560	0	3496500
F5H4R6_HUMAN	NAP1L1	Nucleosome assembly protein 1-like 1 OS=Homo sapiens GN=NAP1L1 PE=1 SV=1	5	0	0	0	0	0	0	0	0	0	0	0	0	0	0	0	2053900	10605000	0	0	3136900	5381600	9986600	2524300	0	19021000	22867000	5453600	2919100	7369400	0	0	0	2531780	4205880	11526020
F5H6E2_HUMAN	MYO1C	Unconventional myosin-Ic OS=Homo sapiens GN=MYO1C PE=1 SV=1	31	0	0	0	0	0	0	0	0	0	0	0	0	0	0	26045000	37659000	87719000	0	2798600	35906000	117250000	70548000	1208800	0	165280000	104290000	61361000	9777800	162720000	0	0	0	30844320	44982560	100685760
F5H6I7_HUMAN	ATL3	Atlastin-3 OS=Homo sapiens GN=ATL3 PE=1 SV=1	7	0	0	0	0	0	0	0	0	0	0	0	0	0	0	0	6706700	8050600	0	0	5696300	7811700	8444300	0	0	9061100	20801000	14802000	666560	19839000	0	0	0	2951460	4390460	13033932
F6KPG5_HUMAN		Albumin (Fragment) OS=Homo sapiens PE=2 SV=1	9	0	0	0	0	0	0	1347800	6620100	0	6534700	0	1415800	0	0	0	0	0	0	0	0	0	0	0	0	0	0	0	0	0	0	1593580	1590100	0	0	0
F6PWF7_PIG	KRT33A	IF rod domain-containing protein OS=Sus scrofa OX=9823 GN=KRT33A PE=1 SV=2	16	0	0	0	0	0	0	0	0	0	0	0	0	3016400000	0	0	0	0	0	0	0	0	0	0	0	0	0	0	0	0	0	0	603280000	0	0	0
F6Q5P0_PIG	RPS13	40S ribosomal protein S13 OS=Sus scrofa OX=9823 GN=RPS13 PE=1 SV=3	5	0	0	0	0	0	0	0	0	0	0	0	0	0	0	1843300	8309400	9147400	0	2100400	17303000	30518000	9006800	4921700	6979600	34950000	32172000	23402000	969850	16265000	0	0	0	4280100	13745820	21551770
F8VPD4_HUMAN	CAD	CAD protein OS=Homo sapiens GN=CAD PE=1 SV=1	2	0	0	0	0	0	0	0	0	0	0	0	0	0	0	0	0	0	0	0	0	0	0	0	0	0	0	0	0	0	0	0	0	0	0	0
F8VS07_HUMAN	LIMA1	LIM domain and actin-binding protein 1 OS=Homo sapiens GN=LIMA1 PE=1 SV=1	5	0	0	0	0	0	0	0	0	0	0	0	0	0	0	0	1311800	0	0	0	0	0	0	0	0	7913700	6661000	0	0	3885700	0	0	0	262360	0	3692080
F8VU90_HUMAN	FKBP11	Peptidyl-prolyl cis-trans isomerase OS=Homo sapiens GN=FKBP11 PE=1 SV=1	2	0	0	0	0	0	0	0	0	0	0	0	0	0	0	1530500	2526800	4088600	0	0	5262800	6483500	6036000	0	0	5636400	6284700	6179600	0	5326700	0	0	0	1629180	3556460	4685480
F8VVM2_HUMAN	SLC25A3	Phosphate carrier protein, mitochondrial OS=Homo sapiens GN=SLC25A3 PE=1 SV=1	8	0	0	0	0	0	0	0	0	0	0	0	0	0	0	13410000	16007000	28286000	0	2368300	20604000	49435000	46592000	3731900	2548600	61634000	37028000	22212000	4602100	51995000	0	0	0	12014260	24582300	35494220
F8W7C6_HUMAN	RPL10	60S ribosomal protein L10 OS=Homo sapiens GN=RPL10 PE=1 SV=2	5	0	0	0	0	0	0	0	0	0	0	0	0	0	0	4372000	7123500	11480000	0	857770	5353000	20704000	14713000	0	466470	20438000	20383000	14728000	1730000	17749000	0	0	0	4766654	8247294	15005600
F8WDD7_HUMAN	ARPC4	Actin-related protein 2/3 complex subunit 4 OS=Homo sapiens GN=ARPC4 PE=4 SV=1	4	0	0	0	0	0	0	0	2338100	0	2682300	0	0	0	0	13873000	19222000	30661000	0	5954200	22687000	41585000	26491000	11646000	7196800	61057000	51161000	38982000	6319300	57856000	0	467620	536460	13942040	21921160	43075060
FA10_HUMAN	F10	Coagulation factor X OS=Homo sapiens GN=F10 PE=1 SV=2	3	0	0	0	0	0	0	5766700	0	0	0	0	0	0	0	0	0	0	0	0	0	0	0	0	0	0	0	0	0	0	0	1153340	0	0	0	0
FAS_HUMAN	FASN	Fatty acid synthase OS=Homo sapiens GN=FASN PE=1 SV=3	5	0	0	0	0	0	0	0	0	0	0	0	0	0	0	0	0	0	0	0	0	0	3059700	0	0	3114500	1955300	1797800	0	0	0	0	0	0	611940	1373520
FBLN2_HUMAN	FBLN2	Fibulin-2 OS=Homo sapiens GN=FBLN2 PE=1 SV=2	14	0	0	0	0	0	0	0	0	0	0	0	0	0	0	22769000	20091000	107600000	0	8382500	34356000	42205000	142910000	11782000	4286100	119610000	68004000	127670000	15870000	105930000	0	0	0	31768500	47107820	87416800
FBN1_HUMAN	FBN1	Fibrillin-1 OS=Homo sapiens GN=FBN1 PE=1 SV=3	75	0	0	0	0	0	0	0	5387700	0	11109000	0	0	0	0	103100000	345710000	352680000	0	28503000	378250000	1083300000	582150000	4451800	0	1060200000	1084000000	653510000	100930000	1005700000	0	1077540	2221800	165998600	409630360	780868000
FERM2_HUMAN	FERMT2	Fermitin family homolog 2 OS=Homo sapiens GN=FERMT2 PE=1 SV=1	15	0	0	0	0	0	0	0	0	0	0	0	0	0	0	8235300	13640000	27936000	0	0	13019000	33451000	30529000	0	0	62296000	33994000	24821000	6480200	120220000	0	0	0	9962260	15399800	49562240
FILA2_HUMAN	FLG2	Filaggrin-2 OS=Homo sapiens GN=FLG2 PE=1 SV=1	4	1262800	0	0	0	0	0	0	0	0	0	6625800	0	0	0	0	0	0	0	688870	0	0	0	0	0	3576400	0	0	0	0	315700	0	1325160	137774	0	715280
FINC_HUMAN	FN1	Fibronectin OS=Homo sapiens GN=FN1 PE=1 SV=4	103	0	0	0	0	36980000	18319000	44342000	256190000	927280	339840000	6462200	33333000	0	43031000	2030400000	7550500000	10892000000	62143000	1873400000	6540400000	22608000000	9428100000	2554400000	924800000	20752000000	22097000000	11380000000	3982900000	21998000000	0	71351656	84533240	4481688600	8411140000	16041980000
FLNA_HUMAN	FLNA	Filamin-A OS=Homo sapiens GN=FLNA PE=1 SV=4	121	0	0	0	0	0	0	0	0	0	1447100	0	0	0	0	748260000	2011200000	3073000000	4370700	459240000	2008400000	4389000000	3004800000	360420000	136540000	6902300000	5550100000	4256000000	1261400000	7941100000	0	0	289420	1259214140	1979832000	5182180000
FLNB_HUMAN	FLNB	Filamin-B OS=Homo sapiens GN=FLNB PE=1 SV=2	65	0	0	0	0	0	0	0	0	0	0	0	0	0	0	8293300	78169000	43090000	0	5786000	33409000	110340000	31456000	1392300	854220	200130000	180810000	68946000	29092000	332780000	0	0	0	27067660	35490304	162351600
FLNC_HUMAN	FLNC	Filamin-C OS=Homo sapiens GN=FLNC PE=1 SV=3	70	0	0	0	0	0	0	0	0	0	0	0	0	0	0	19289000	79206000	119690000	0	12860000	27854000	104420000	85873000	1211800	0	248850000	237980000	182510000	47374000	530210000	0	0	0	46209000	43871760	249384800
FPPS_HUMAN	FDPS	Farnesyl pyrophosphate synthase OS=Homo sapiens GN=FDPS PE=1 SV=4	3	0	0	0	0	0	0	0	0	0	0	0	0	0	0	0	0	0	0	0	0	1941700	0	0	0	0	2823200	1815900	0	3863000	0	0	0	0	388340	1700420
FRIH_HUMAN	FTH1	Ferritin heavy chain OS=Homo sapiens GN=FTH1 PE=1 SV=2	12	0	0	0	0	0	0	0	0	0	0	0	0	0	0	35993000	58548000	69894000	0	23919000	96838000	220970000	104280000	76790000	28741000	398510000	361020000	205440000	96546000	388440000	0	0	0	37670800	105523800	289991200
FRIL_HUMAN	FTL	Ferritin light chain OS=Homo sapiens GN=FTL PE=1 SV=2	6	0	0	0	0	0	0	0	0	0	0	0	0	0	0	15835000	10466000	21526000	0	7876800	34860000	98733000	31698000	22215000	8123400	98243000	88555000	63728000	13003000	92792000	0	0	0	11140760	39125880	71264200
FSCN1_HUMAN	FSCN1	Fascin OS=Homo sapiens GN=FSCN1 PE=1 SV=3	18	0	0	0	0	0	0	0	0	0	0	0	0	0	0	36435000	84707000	127570000	0	15165000	73636000	189620000	97533000	13026000	3165800	232090000	176700000	120330000	19177000	181890000	0	0	0	52775400	75396160	146037400
G1UI17_HUMAN	AGL	Glycogen debranching enzyme (Fragment) OS=Homo sapiens GN=AGL PE=2 SV=1	2	0	0	0	0	0	0	0	0	0	0	0	0	0	0	0	0	0	0	0	0	0	0	0	0	0	0	0	0	0	0	0	0	0	0	0
G1UI32_HUMAN	PDXK	Pyridoxal kinase (Fragment) OS=Homo sapiens GN=PDXK PE=2 SV=1	3	0	0	0	0	0	0	0	0	0	0	0	0	0	0	0	0	0	0	0	0	3458900	0	0	0	2622800	3566500	0	0	2619300	0	0	0	0	691780	1761720
G3P_PIG	GAPDH	Glyceraldehyde-3-phosphate dehydrogenase OS=Sus scrofa OX=9823 GN=GAPDH PE=1 SV=4	10	0	0	0	0	7370800	0	9958800	34495000	0	58407000	1915700	11500000	0	10326000	0	0	0	0	0	0	0	0	0	0	0	2860900	3846400	0	0	0	10364920	16429740	0	0	1341460
G3V1M7_HUMAN	ACADVL	Very long-chain-specific acyl-CoA dehydrogenase, mitochondrial (Fragment) OS=Homo sapiens GN=ACADVL PE=1 SV=2	2	0	0	0	0	0	0	0	0	0	0	0	0	0	0	0	0	0	0	0	0	2812800	0	0	0	4745900	0	0	0	0	0	0	0	0	562560	949180
G3V203_HUMAN	RPL18	60S ribosomal protein L18 OS=Homo sapiens GN=RPL18 PE=3 SV=1	6	0	0	0	0	0	0	0	0	0	0	0	0	0	0	17528000	28427000	43502000	0	7637000	41438000	86925000	38650000	6759700	1830100	59787000	71963000	48781000	10645000	74296000	0	0	0	19418800	35120560	53094400
G3XAN4_HUMAN	TRAM1	Translocating chain-associated membrane protein 1 OS=Homo sapiens GN=TRAM1 PE=4 SV=1	4	0	0	0	0	0	0	0	0	0	0	0	0	0	0	1518300	8820300	7434300	0	0	3144000	12604000	10548000	2897900	1284300	12450000	9335300	15039000	0	13262000	0	0	0	3554580	6095640	10017260
G3XAP6_HUMAN	COMP	Cartilage oligomeric matrix protein OS=Homo sapiens GN=COMP PE=4 SV=1	32	0	0	0	0	0	0	0	0	0	0	0	0	0	0	0	0	0	0	0	16270000	114610000	3898300	0	0	78059000	47549000	22052000	0	0	0	0	0	0	26955660	29532000
GBB1_HUMAN	GNB1	Guanine nucleotide-binding protein G(I)/G(S)/G(T) subunit beta-1 OS=Homo sapiens GN=GNB1 PE=1 SV=3	9	0	0	0	0	0	0	0	0	0	0	0	0	0	0	18186000	20208000	29294000	0	4707100	27499000	51498000	41980000	4613700	2511900	102540000	76356000	34260000	10214000	100140000	0	0	0	14479020	25620520	64702000
GBG12_HUMAN	GNG12	Guanine nucleotide-binding protein G(I)/G(S)/G(O) subunit gamma-12 OS=Homo sapiens GN=GNG12 PE=1 SV=3	4	0	0	0	0	0	0	0	0	0	0	0	0	0	0	5304700	0	6475400	0	0	0	0	0	0	0	10585000	0	0	0	9567600	0	0	0	2356020	0	4030520
GBLP_HUMAN	GNB2L1	Guanine nucleotide-binding protein subunit beta-2-like 1 OS=Homo sapiens GN=GNB2L1 PE=1 SV=3	15	0	0	0	0	0	0	0	0	0	0	0	0	0	0	8240900	16174000	33070000	0	4270300	36232000	72318000	47011000	6057900	11757000	158260000	97348000	59326000	6377500	56857000	0	0	0	12351040	34675180	75633700
GELS_HUMAN	GSN	Gelsolin OS=Homo sapiens GN=GSN PE=1 SV=1	17	0	0	0	0	0	0	0	23513000	0	21841000	0	0	0	0	46563000	93444000	104680000	0	9320800	106260000	174420000	114180000	24955000	0	327320000	254170000	125180000	27438000	237550000	0	4702600	4368200	50801560	83963000	194331600
GFPT1_HUMAN	GFPT1	Glutamine--fructose-6-phosphate aminotransferase [isomerizing] 1 OS=Homo sapiens GN=GFPT1 PE=1 SV=3	21	0	0	0	0	0	0	0	0	0	0	0	0	0	0	6258000	24088000	32254000	0	4663700	34990000	68452000	51187000	1025500	0	131420000	82892000	44711000	6361900	69511000	0	0	0	13452740	31130900	66979180
GNAI2_HUMAN	GNAI2	Guanine nucleotide-binding protein G(i) subunit alpha-2 OS=Homo sapiens GN=GNAI2 PE=1 SV=3	13	0	0	0	0	0	0	0	0	0	0	0	0	0	0	26877000	58935000	71409000	0	7984600	49770000	97660000	77185000	9441900	2712200	172410000	105580000	82296000	17278000	153540000	0	0	0	33041120	47353820	106220800
GNAI3_HUMAN	GNAI3	Guanine nucleotide-binding protein G(k) subunit alpha OS=Homo sapiens GN=GNAI3 PE=1 SV=3	7	0	0	0	0	0	0	0	0	0	0	0	0	0	0	0	0	0	0	0	0	0	3115900	0	0	0	5926900	2386800	0	5219300	0	0	0	0	623180	2706600
GNAS1_HUMAN	GNAS	Guanine nucleotide-binding protein G(s) subunit alpha isoforms XLas OS=Homo sapiens GN=GNAS PE=1 SV=2	9	0	0	0	0	0	0	0	0	0	0	0	0	0	0	5134100	10224000	15334000	0	1108300	11141000	29871000	18962000	987970	0	41119000	34654000	24545000	1503000	30140000	0	0	0	6360080	12192394	26392200
GPC4_HUMAN	GPC4	Glypican-4 OS=Homo sapiens GN=GPC4 PE=1 SV=4	11	0	0	0	0	0	0	0	0	0	0	0	0	0	0	3805700	0	36141000	0	0	26400000	14484000	48293000	3251500	0	111810000	16164000	39855000	0	0	0	0	0	7989340	18485700	33565800
GPC6_HUMAN	GPC6	Glypican-6 OS=Homo sapiens GN=GPC6 PE=1 SV=1	5	0	0	0	0	0	0	0	0	0	0	0	0	0	0	0	0	0	0	0	0	0	2240100	0	0	0	0	2910000	0	15589000	0	0	0	0	448020	3699800
GPX8_HUMAN	GPX8	Probable glutathione peroxidase 8 OS=Homo sapiens GN=GPX8 PE=1 SV=2	6	0	0	0	0	0	0	0	0	0	0	0	0	0	0	1927900	3160600	7037500	0	0	9868000	5385000	13414000	1699400	0	50411000	9471900	10269000	0	19033000	0	0	0	2425200	6073280	17836980
H0Y4R1_HUMAN	IMPDH2	Inosine-5-monophosphate dehydrogenase 2 (Fragment) OS=Homo sapiens GN=IMPDH2 PE=1 SV=1	6	0	0	0	0	0	0	0	0	0	0	0	0	0	0	2720600	8551800	0	0	0	6566600	15386000	5973300	0	0	29665000	11945000	7799200	412260	9854100	0	0	0	2254480	5585180	11935112
H0Y512_HUMAN	APMAP	Adipocyte plasma membrane-associated protein (Fragment) OS=Homo sapiens GN=APMAP PE=1 SV=1	3	0	0	0	0	0	0	0	0	0	0	0	0	0	0	0	0	0	0	0	0	0	2059300	0	0	3865800	0	4398900	747880	5778400	0	0	0	0	411860	2958196
H0Y5E4_HUMAN	CD44	CD44 antigen (Fragment) OS=Homo sapiens GN=CD44 PE=1 SV=1	4	0	0	0	0	0	0	0	0	0	0	0	0	0	0	1448300	9340000	7602400	0	3085500	4739800	36475000	4594600	22225000	6100700	16895000	8877200	15172000	3574600	16137000	0	0	0	4295240	14827020	12131160
H0YA83_HUMAN	HEXB	Beta-hexosaminidase subunit beta (Fragment) OS=Homo sapiens GN=HEXB PE=1 SV=1	2	0	0	0	0	0	0	0	0	0	0	0	0	0	0	1051700	2816600	2156500	0	0	0	4183800	2545400	0	0	0	0	6150400	0	0	0	0	0	1204960	1345840	1230080
H0YJB9_HUMAN	C14orf166	UPF0568 protein C14orf166 (Fragment) OS=Homo sapiens GN=C14orf166 PE=1 SV=1	2	0	0	0	0	0	0	0	0	0	0	0	0	0	0	0	0	0	0	0	0	0	0	0	0	4692000	4230500	0	0	6835300	0	0	0	0	0	3151560
H0YJS4_HUMAN	EIF2S1	Eukaryotic translation initiation factor 2 subunit 1 (Fragment) OS=Homo sapiens GN=EIF2S1 PE=1 SV=1	4	0	0	0	0	0	0	0	0	0	0	0	0	0	0	0	1793900	5396300	0	0	1794400	9029700	2428800	0	0	8345800	5844400	2714200	770110	4763600	0	0	0	1438040	2650580	4487622
H0YLP6_HUMAN	RPL28	60S ribosomal protein L28 OS=Homo sapiens GN=RPL28 PE=1 SV=1	3	0	0	0	0	0	0	0	0	0	0	0	0	0	0	0	1737300	0	0	0	0	8060300	0	0	0	20970000	0	10630000	0	0	0	0	0	347460	1612060	6320000
H0YM70_HUMAN	PSME2	Proteasome activator complex subunit 2 OS=Homo sapiens GN=PSME2 PE=1 SV=1	2	0	0	0	0	0	0	0	0	0	0	0	0	0	0	0	0	0	0	569950	0	3276600	0	0	0	0	2679600	0	0	3712700	0	0	0	113990	655320	1278460
H12_HUMAN	HIST1H1C	Histone H1.2 OS=Homo sapiens GN=HIST1H1C PE=1 SV=2	4	0	0	0	0	458950	0	549770	2733300	0	0	0	0	0	369710	36057000	41543000	42137000	0	6010800	26600000	98141000	23669000	7770900	1446300	70348000	61889000	44974000	7316600	84994000	0	748404	73942	25149560	31525440	53904320
H15_HUMAN	HIST1H1B	Histone H1.5 OS=Homo sapiens GN=HIST1H1B PE=1 SV=3	2	0	0	0	0	0	0	0	0	0	0	0	0	0	0	12177000	23940000	18288000	0	4098200	9863100	38632000	11997000	0	0	41472000	29298000	20202000	0	33408000	0	0	0	11700640	12098420	24876000
H3BMH2_HUMAN	RAB11A	Ras-related protein Rab-11A (Fragment) OS=Homo sapiens GN=RAB11A PE=3 SV=1	3	0	0	0	0	0	0	0	0	0	0	0	0	0	0	0	0	0	0	0	0	0	0	1625700	834130	5156200	0	2449400	0	0	0	0	0	0	491966	1521120
H3BQZ7_HUMAN	HNRNPUL2-BSCL2	HCG2044799 OS=Homo sapiens GN=HNRNPUL2-BSCL2 PE=4 SV=1	5	0	0	0	0	0	0	0	0	0	0	0	0	0	0	0	2806300	4922400	0	0	1148000	7585900	5758700	1124800	0	10649000	3036100	0	0	6465400	0	0	0	1545740	3123480	4030100
H3BT57_HUMAN	PML	Protein PML OS=Homo sapiens GN=PML PE=1 SV=1	2	0	0	0	0	0	0	0	0	0	0	0	0	0	0	0	0	0	0	0	0	0	0	0	0	0	0	1558400	0	6628100	0	0	0	0	0	1637300
H3BT82_HUMAN	STX1B	Syntaxin-1B (Fragment) OS=Homo sapiens GN=STX1B PE=3 SV=2	3	0	0	0	0	0	0	0	0	0	0	0	0	0	0	0	0	0	0	0	0	0	0	0	0	0	0	0	0	0	0	0	0	0	0	0
H6VRG0_HUMAN	KRT1	Keratin 1 OS=Homo sapiens GN=KRT1 PE=3 SV=1	58	395010000	103760000	745520000	913520000	245740000	273960000	183190000	229290000	26698000	1041600000	8140600000	134420000	270080000	20988000	316720000	1287600000	983160000	1728500000	963700000	136600000	289790000	162450000	196170000	101510000	2273700000	159770000	635650000	29611000	339930000	539452500	191775600	1921537600	1055936000	177304000	687732200
H7C2S8_HUMAN	PLOD3	Procollagen-lysine,2-oxoglutarate 5-dioxygenase 3 (Fragment) OS=Homo sapiens GN=PLOD3 PE=1 SV=1	2	0	0	0	0	0	0	0	0	0	0	0	0	0	0	0	0	0	0	0	0	0	1854600	0	0	2087700	0	0	0	10352000	0	0	0	0	370920	2487940
H7C3G9_HUMAN	NAGK	N-acetyl-D-glucosamine kinase OS=Homo sapiens GN=NAGK PE=1 SV=2	4	0	0	0	0	0	0	0	0	0	0	0	0	0	0	0	1574400	1619500	0	0	4879300	3555000	2921300	0	0	9862400	18088000	0	0	3810800	0	0	0	638780	2271120	6352240
H7C3I1_HUMAN	ST13	Hsc70-interacting protein (Fragment) OS=Homo sapiens GN=ST13 PE=4 SV=1	2	0	0	0	0	0	0	0	0	0	0	0	0	0	0	0	0	1930500	0	0	2000000	3545900	1807000	0	0	3440400	4287000	4066500	0	7416100	0	0	0	386100	1470580	3842000
H9KV75_HUMAN	ACTN1	Alpha-actinin-1 OS=Homo sapiens GN=ACTN1 PE=1 SV=1	43	0	0	0	0	0	0	0	0	0	0	0	0	0	0	0	0	0	0	0	0	0	0	0	0	0	0	0	0	18366000	0	0	0	0	0	3673200
HACD3_HUMAN	PTPLAD1	Very-long-chain (3R)-3-hydroxyacyl-CoA dehydratase 3 OS=Homo sapiens GN=PTPLAD1 PE=1 SV=2	3	0	0	0	0	0	0	0	0	0	0	0	0	0	0	0	11570000	0	0	0	2181600	0	0	3831600	540590	7339800	0	3691400	0	0	0	0	0	2314000	1310758	2206240
HBA_PIG	HBA	Hemoglobin subunit alpha OS=Sus scrofa OX=9823 GN=HBA PE=1 SV=1	4	0	0	0	0	4193400	0	2344100	20227000	0	19381000	1111600	2301900	0	0	0	0	0	0	0	3563600	0	0	0	0	0	0	0	0	0	0	5352900	4558900	0	712720	0
HNRPD_HUMAN	HNRNPD	Heterogeneous nuclear ribonucleoprotein D0 OS=Homo sapiens GN=HNRNPD PE=1 SV=1	4	0	0	0	0	0	0	0	0	0	0	0	0	0	0	3791600	4506900	12113000	0	1470400	0	10920000	9199600	1234300	0	23594000	12058000	11910000	0	21943000	0	0	0	4376380	4270780	13901000
HNRPM_HUMAN	HNRNPM	Heterogeneous nuclear ribonucleoprotein M OS=Homo sapiens GN=HNRNPM PE=1 SV=3	4	0	0	0	0	0	0	0	0	0	0	0	0	0	0	0	0	0	0	0	1510300	5787800	2625000	0	0	4228200	2267500	1443100	0	8227100	0	0	0	0	1984620	3233180
HORN_HUMAN	HRNR	Hornerin OS=Homo sapiens GN=HRNR PE=1 SV=2	11	0	0	1481500	1722200	0	0	0	0	0	0	168890000	0	0	0	1854100	0	0	6159000	0	0	0	0	0	0	0	0	0	0	0	800925	0	33778000	1602620	0	0
HSP7C_HUMAN	HSPA8	Heat shock cognate 71 kDa protein OS=Homo sapiens GN=HSPA8 PE=1 SV=1	22	0	0	0	0	0	0	0	3741600	0	11782000	0	0	0	0	44985000	84860000	116800000	0	26897000	91763000	179240000	104740000	23618000	15147000	317960000	255250000	184020000	32149000	359990000	0	748320	2356400	54708400	82901600	229873800
HTRA1_HUMAN	HTRA1	Serine protease HTRA1 OS=Homo sapiens GN=HTRA1 PE=1 SV=1	13	0	0	0	0	0	0	0	0	0	0	0	0	0	0	23548000	58333000	138580000	12078000	22394000	76807000	213580000	154450000	81658000	45418000	459620000	286760000	227280000	48859000	444580000	0	0	0	50986600	114382600	293419800
I0B0K3_HUMAN	FLG	Truncated profilaggrin OS=Homo sapiens GN=FLG PE=4 SV=1	2	0	0	0	0	0	0	0	0	0	0	13101000	0	0	0	0	0	0	0	0	0	0	0	0	0	0	0	0	0	0	0	0	2620200	0	0	0
I3L1P8_HUMAN	SLC25A11	Mitochondrial 2-oxoglutarate/malate carrier protein (Fragment) OS=Homo sapiens GN=SLC25A11 PE=1 SV=1	3	0	0	0	0	0	0	0	0	0	0	0	0	0	0	0	0	0	0	0	0	0	0	0	0	1480700	0	0	0	1682500	0	0	0	0	0	632640
I3L397_HUMAN	EIF5A	Eukaryotic translation initiation factor 5A-1 (Fragment) OS=Homo sapiens GN=EIF5A PE=1 SV=4	7	0	0	0	0	0	0	0	0	0	0	0	0	0	0	1335300	12029000	18144000	0	1989100	18116000	43027000	22292000	1477900	744800	70005000	76174000	10988000	3308300	30206000	0	0	0	6699480	17131540	38136260
I3L3B4_HUMAN		Uncharacterized protein (Fragment) OS=Homo sapiens PE=4 SV=1	2	0	0	0	0	0	0	0	0	0	0	0	0	0	0	5925900	11905000	16687000	0	1328900	18510000	44392000	26447000	8825500	3546200	47808000	34670000	27469000	5187900	23686000	0	0	0	7169360	20344140	27764180
I3L3P7_HUMAN	RPS15A	40S ribosomal protein S15a OS=Homo sapiens GN=RPS15A PE=1 SV=1	4	0	0	0	0	0	0	0	0	0	0	0	0	0	0	5282400	8577700	17367000	0	4581400	22245000	36228000	20088000	2421600	1256300	43679000	28006000	20484000	2220600	43782000	0	0	0	7161700	16447780	27634320
I3L492_HUMAN	ETF1	Eukaryotic peptide chain release factor subunit 1 (Fragment) OS=Homo sapiens GN=ETF1 PE=1 SV=1	3	0	0	0	0	0	0	0	0	0	0	0	0	0	0	0	0	2291100	0	0	0	3419200	1500400	0	0	8084300	3218100	1801900	0	3241800	0	0	0	458220	983920	3269220
I3L4N6_HUMAN	SLC12A4	Solute carrier family 12 member 4 OS=Homo sapiens GN=SLC12A4 PE=1 SV=1	2	0	0	0	0	0	0	0	0	0	0	0	0	0	0	0	0	0	0	0	0	0	0	0	0	4206100	0	0	0	0	0	0	0	0	0	841220
I3L5B2_PIG	RPS7	40S ribosomal protein S7 OS=Sus scrofa OX=9823 GN=RPS7 PE=1 SV=2	4	0	0	0	0	0	0	0	0	0	0	0	0	0	0	0	3315600	4891000	0	0	3891900	8351700	0	1605200	1189600	11088000	4194400	2041900	0	2738700	0	0	0	1641320	3007680	4012600
I3L781_PIG	COL1A2	Fibrillar collagen NC1 domain-containing protein OS=Sus scrofa OX=9823 GN=COL1A2 PE=1 SV=2	74	0	0	0	0	1312000000	487030000	852780000	3496800000	237010000	4402300000	256790000	498880000	4772500	926990000	786680000	1279600000	2093100000	8167900	268840000	4159000000	7736300000	3488900000	2035500000	686880000	5480200000	4740900000	7473000000	814600000	4852200000	0	1277124000	1217946500	887277580	3621316000	4672180000
I3LAV3_PIG	SNAP25	Synaptosomal-associated protein OS=Sus scrofa OX=9823 GN=SNAP25 PE=1 SV=1	2	0	0	0	0	0	0	0	0	0	0	0	0	0	0	0	0	0	0	0	0	0	0	0	0	0	0	0	0	0	0	0	0	0	0	0
I3LCP0_PIG	ACTN2	Uncharacterized protein OS=Sus scrofa OX=9823 GN=ACTN2 PE=4 SV=2	17	0	0	0	0	0	0	0	0	0	3425200	0	15365000	0	0	0	0	0	0	0	0	0	0	0	0	0	0	0	0	0	0	0	3758040	0	0	0
I3LDD2_PIG	NOP58	Nop domain-containing protein OS=Sus scrofa OX=9823 GN=NOP58 PE=1 SV=2	2	0	0	0	0	0	0	0	0	0	0	0	0	0	0	0	0	0	0	0	0	1613600	0	0	0	0	0	0	0	0	0	0	0	0	322720	0
I3LEW5_PIG	PSMD2	26S proteasome non-ATPase regulatory subunit 2 OS=Sus scrofa OX=9823 GN=PSMD2 PE=1 SV=2	10	0	0	0	0	0	0	0	0	0	0	0	0	0	0	1265500	3433300	7432500	0	0	6820200	4105000	6225500	0	0	28163000	23741000	17893000	520750	15552000	0	0	0	2426260	3430140	17173950
I3LFV4_PIG	YBX1	CSD_1 domain-containing protein OS=Sus scrofa OX=9823 GN=YBX1 PE=1 SV=2	4	0	0	0	0	0	0	0	0	0	0	0	0	0	0	0	0	2579300	0	0	4675300	27305000	0	2672600	1354900	13451000	4167500	8333100	0	10714000	0	0	0	515860	7201560	7333120
I3LG98_PIG	AP2S1	AP complex subunit sigma OS=Sus scrofa OX=9823 GN=AP2S1 PE=1 SV=1	3	0	0	0	0	0	0	0	0	0	0	0	0	0	0	0	2082600	0	0	0	2883100	5657200	0	0	0	5744600	7946200	3465300	0	15476000	0	0	0	416520	1708060	6526420
I3LGD4_PIG	CLTC	Clathrin heavy chain OS=Sus scrofa OX=9823 GN=CLTC PE=1 SV=2	63	0	0	0	0	0	0	0	0	0	0	0	0	0	0	115430000	330900000	407730000	0	42569000	328190000	724520000	442770000	18084000	25091000	1042600000	747530000	522080000	128810000	899180000	0	0	0	179325800	307731000	668040000
I3LJR6_PIG	MAT2A	S-adenosylmethionine synthase OS=Sus scrofa OX=9823 GN=MAT2A PE=1 SV=1	2	0	0	0	0	0	0	0	0	0	0	0	0	0	0	0	0	0	0	0	0	0	0	0	0	0	2542700	3516500	0	2934200	0	0	0	0	0	1798680
I3LJW2_PIG	FGG	Fibrinogen C-terminal domain-containing protein OS=Sus scrofa OX=9823 GN=FGG PE=1 SV=1	2	0	0	0	0	0	0	0	4339700	0	1688800	0	0	0	0	0	0	0	0	0	0	0	0	0	0	0	0	0	0	0	0	867940	337760	0	0	0
I3LK24_PIG	AP2A1	AP-2 complex subunit alpha OS=Sus scrofa OX=9823 GN=AP2A1 PE=1 SV=2	17	0	0	0	0	0	0	0	0	0	0	0	0	0	0	5155100	6353700	19512000	0	0	14708000	22286000	33748000	0	0	44291000	56804000	20334000	1842400	51055000	0	0	0	6204160	14148400	34865280
I3LK71_PIG	HNRNPC	Heterogeneous nuclear ribonucleoproteins C1/C2 isoform X1 OS=Sus scrofa OX=9823 GN=HNRNPC PE=1 SV=2	4	0	0	0	0	0	0	0	0	0	0	0	0	0	0	0	2439100	3550500	0	866360	2260400	5459000	5107600	988680	0	17919000	15914000	4365700	0	22407000	0	0	0	1371192	2763136	12121140
I3LM93_PIG	TNPO1	Importin N-terminal domain-containing protein OS=Sus scrofa OX=9823 GN=TNPO1 PE=1 SV=2	4	0	0	0	0	0	0	0	0	0	0	0	0	0	0	0	0	1712900	0	0	0	0	2485700	0	0	10512000	4347000	11512000	0	6518200	0	0	0	342580	497140	6577840
I3LNH0_PIG	COL16A1	LAM_G_DOMAIN domain-containing protein OS=Sus scrofa OX=9823 GN=COL16A1 PE=4 SV=2	2	0	0	0	0	0	0	0	0	0	0	0	0	0	0	0	0	0	0	0	0	0	0	0	0	0	0	0	0	0	0	0	0	0	0	0
I3LQ84_PIG	COL6A2	Collagen type VI alpha 2 chain OS=Sus scrofa OX=9823 GN=COL6A2 PE=1 SV=2	31	0	0	0	0	183660000	46567000	198560000	1117300000	8806800	1062600000	43377000	25574000	0	22818000	0	0	0	0	0	145760000	225960000	67974000	14586000	2016200	203800000	193500000	111000000	25488000	65843000	0	310978760	230873800	0	91259240	119926200
I3LUD1_PIG	SOD3	Superoxide dismutase [Cu-Zn] OS=Sus scrofa OX=9823 GN=SOD3 PE=1 SV=2	2	0	0	0	0	0	0	0	3705900	0	3439900	0	0	0	0	0	0	0	0	0	0	0	0	0	0	0	0	0	0	0	0	741180	687980	0	0	0
I3LUJ7_PIG	LOC100516036	IF rod domain-containing protein OS=Sus scrofa OX=9823 GN=LOC100516036 PE=1 SV=2	16	0	0	0	0	0	0	0	0	0	0	0	0	213920000	0	0	0	0	0	0	0	0	0	0	0	0	0	0	0	0	0	0	42784000	0	0	0
I3LUR7_PIG	COL6A3	Uncharacterized protein OS=Sus scrofa OX=9823 GN=COL6A3 PE=1 SV=2	104	0	0	0	0	833160000	307100000	556830000	3082300000	145400000	3573000000	491140000	206950000	0	145750000	0	0	0	0	0	319510000	579660000	243450000	64171000	13351000	682940000	420530000	404590000	59962000	235060000	0	984958000	883368000	0	244028400	360616400
I3LV99_PIG	MYH14	Uncharacterized protein OS=Sus scrofa OX=9823 GN=MYH14 PE=1 SV=2	11	0	0	0	0	0	0	0	0	0	0	0	0	0	0	19758000	60351000	74935000	0	13510000	54756000	108780000	66131000	20828000	15544000	138140000	123270000	78257000	19419000	138840000	0	0	0	33710800	53207800	99585200
I3LVD5_PIG	ACTG1	Actin, cytoplasmic 2 OS=Sus scrofa OX=9823 GN=ACTG1 PE=1 SV=1	26	0	0	0	7670300	71509000	24282000	43757000	310020000	3799500	348870000	17998000	24702000	0	35915000	5549100000	10849000000	19272000000	108670000	3089600000	10834000000	19876000000	17984000000	2969700000	1980200000	35651000000	27518000000	22243000000	6543000000	38958000000	1917575	90673500	85497000	7773674000	10728780000	26182600000
I6L9B1_HUMAN	EPB41L2	Band 4.1-like protein 2 OS=Homo sapiens GN=EPB41L2 PE=2 SV=1	2	0	0	0	0	0	0	0	0	0	0	0	0	0	0	0	1494500	0	0	0	1455300	3326800	0	0	0	9425400	0	2842500	0	4173500	0	0	0	298900	956420	3288280
IBP3_HUMAN	IGFBP3	Insulin-like growth factor-binding protein 3 OS=Homo sapiens GN=IGFBP3 PE=1 SV=2	2	0	0	0	0	0	0	0	0	0	0	0	0	0	0	0	0	0	0	0	0	6520300	0	0	0	4418900	4839500	0	1909700	0	0	0	0	0	1304060	2233620
IF4A1_HUMAN	EIF4A1	Eukaryotic initiation factor 4A-I OS=Homo sapiens GN=EIF4A1 PE=1 SV=1	13	0	0	0	0	0	0	0	0	0	0	0	0	0	0	22513000	54288000	61640000	0	4409800	43601000	92050000	68948000	5259100	2709100	120390000	101210000	59315000	13874000	140230000	0	0	0	28570160	42513440	87003800
IKIP_HUMAN	IKBIP	Inhibitor of nuclear factor kappa-B kinase-interacting protein OS=Homo sapiens GN=IKBIP PE=1 SV=1	2	0	0	0	0	0	0	0	0	0	0	0	0	0	0	0	0	0	0	0	0	0	5729200	0	0	4996600	0	6395900	0	10618000	0	0	0	0	1145840	4402100
IMB1_HUMAN	KPNB1	Importin subunit beta-1 OS=Homo sapiens GN=KPNB1 PE=1 SV=2	19	0	0	0	0	0	0	0	0	0	0	0	0	0	0	12772000	19183000	20149000	0	3949400	13312000	36007000	25851000	0	0	74521000	31439000	36831000	5212600	104100000	0	0	0	11210680	15034000	50420720
IPO5_HUMAN	IPO5	Importin-5 OS=Homo sapiens GN=IPO5 PE=1 SV=4	16	0	0	0	0	0	0	0	0	0	0	0	0	0	0	0	12315000	13322000	0	0	8996500	27459000	30428000	0	0	60320000	32664000	30210000	3174800	75089000	0	0	0	5127400	13376700	40291560
IQGA1_HUMAN	IQGAP1	Ras GTPase-activating-like protein IQGAP1 OS=Homo sapiens GN=IQGAP1 PE=1 SV=1	42	0	0	0	0	0	0	0	2226800	0	1393000	0	0	0	0	17094000	85048000	87074000	0	1973500	65855000	218820000	112720000	12468000	5472700	240620000	212190000	135140000	9067600	174970000	0	445360	278600	38237900	83067140	154397520
ITB1_HUMAN	ITGB1	Integrin beta-1 OS=Homo sapiens GN=ITGB1 PE=1 SV=2	7	0	0	0	0	0	0	0	0	0	0	0	0	0	0	4372200	8705500	18696000	0	3541700	0	17669000	12570000	6408000	8843600	14485000	21762000	14159000	3766500	40852000	0	0	0	7063080	9098120	19004900
J3KRE2_HUMAN	ARHGDIA	Rho GDP-dissociation inhibitor 1 OS=Homo sapiens GN=ARHGDIA PE=1 SV=1	5	0	0	0	0	0	0	0	0	0	0	0	0	0	0	2548700	7166100	16992000	0	1989000	10015000	9478500	18260000	5841400	0	33742000	16557000	26331000	7825800	80174000	0	0	0	5739160	8718980	32925960
J3KTJ8_HUMAN	RPL26	60S ribosomal protein L26 (Fragment) OS=Homo sapiens GN=RPL26 PE=4 SV=4	2	0	0	0	0	0	0	0	0	0	0	0	0	0	0	0	2873200	0	0	0	0	13338000	0	0	0	10119000	0	0	0	0	0	0	0	574640	2667600	2023800
J3QRN6_HUMAN	MYO1D	Unconventional myosin-Id OS=Homo sapiens GN=MYO1D PE=1 SV=1	17	0	0	0	0	0	0	0	0	0	0	0	0	0	0	0	1173200	6905600	0	0	13507000	32182000	2101100	0	0	53093000	4503500	8740000	0	0	0	0	0	1615760	9558020	13267300
K1671_HUMAN	KIAA1671	Uncharacterized protein KIAA1671 OS=Homo sapiens GN=KIAA1671 PE=1 SV=2	2	0	0	0	0	0	0	0	0	0	0	0	0	0	0	0	0	0	0	0	10165000	0	0	12658000	0	14517000	0	0	0	0	0	0	0	0	4564600	2903400
K1C13_HUMAN	KRT13	Keratin, type I cytoskeletal 13 OS=Homo sapiens GN=KRT13 PE=1 SV=4	15	0	0	0	0	0	0	0	0	0	0	0	0	0	0	0	0	0	0	1598300	0	0	0	0	0	0	0	0	0	0	0	0	0	319660	0	0
K1C16_HUMAN	KRT16	Keratin, type I cytoskeletal 16 OS=Homo sapiens GN=KRT16 PE=1 SV=4	18	7730200	0	0	0	0	868400	0	0	0	8847500	8005900	0	0	0	0	889230	3076500	0	1386900	0	0	0	0	0	44993000	0	1193100	0	0	1932550	173680	3370680	1070526	0	9237220
K1C9_HUMAN	KRT9	Keratin, type I cytoskeletal 9 OS=Homo sapiens GN=KRT9 PE=1 SV=3	45	145220000	20146000	372610000	434540000	73234000	108440000	56117000	60603000	3397000	500450000	8024400000	37798000	47606000	0	125330000	593380000	511330000	826180000	340970000	25289000	89909000	67152000	61485000	63774000	404830000	87568000	302570000	0	56882000	243129000	60358200	1722050800	479438000	61521800	170370000
K22E_HUMAN	KRT2	Keratin, type II cytoskeletal 2 epidermal OS=Homo sapiens GN=KRT2 PE=1 SV=2	48	129820000	41643000	182830000	199360000	54501000	65662000	54341000	64425000	0	97367000	75731000	74347000	166370000	12106000	43286000	250950000	283550000	443250000	290900000	23591000	39478000	21322000	89825000	16621000	716490000	75448000	94880000	12307000	259130000	138413250	47785800	85184200	262387200	38167400	231651000
K2C5_HUMAN	KRT5	Keratin, type II cytoskeletal 5 OS=Homo sapiens GN=KRT5 PE=1 SV=3	33	9155000	0	12764000	27601000	0	1923200	0	5099600	0	14192000	230010000	474100	0	0	4177000	26544000	13319000	34010000	21366000	0	0	0	3935500	0	89992000	0	12044000	0	0	12380000	1404560	48935220	19883200	787100	20407200
K2C78_HUMAN	KRT78	Keratin, type II cytoskeletal 78 OS=Homo sapiens GN=KRT78 PE=2 SV=2	7	0	0	0	0	0	0	0	0	0	0	9014800	0	0	0	0	0	0	0	0	0	0	0	0	0	0	0	0	0	0	0	0	1802960	0	0	0
K4RH61_HUMAN	MMP14	Matrix metalloproteinase 14 (Membrane-inserted) OS=Homo sapiens GN=MMP14 PE=2 SV=1	2	0	0	0	0	0	0	0	0	0	0	0	0	0	0	0	0	0	0	0	0	0	0	0	0	9858000	0	0	0	0	0	0	0	0	0	1971600
K7EJC1_HUMAN	PSMD8	26S proteasome non-ATPase regulatory subunit 8 OS=Homo sapiens GN=PSMD8 PE=1 SV=1	3	0	0	0	0	0	0	0	0	0	0	0	0	0	0	959460	1883400	3097100	0	0	1487600	3057900	1696300	0	0	10502000	3087400	3817500	0	10372000	0	0	0	1187992	1248360	5555780
K7EJH3_HUMAN	U2AF1L4	Splicing factor U2AF 26 kDa subunit OS=Homo sapiens GN=U2AF1L4 PE=4 SV=1	2	0	0	0	0	0	0	0	0	0	0	0	0	0	0	0	0	0	0	0	0	0	0	0	0	0	0	0	0	0	0	0	0	0	0	0
K7EJT5_HUMAN	RPL22	60S ribosomal protein L22 (Fragment) OS=Homo sapiens GN=RPL22 PE=1 SV=1	2	0	0	0	0	0	0	0	0	0	0	0	0	0	0	6208900	11061000	11128000	0	1403500	11178000	29620000	13022000	5492800	1332700	26228000	21373000	18567000	4445900	21305000	0	0	0	5960280	12129100	18383780
K7EK45_HUMAN	PTBP1	Polypyrimidine tract-binding protein 1 (Fragment) OS=Homo sapiens GN=PTBP1 PE=1 SV=1	2	0	0	0	0	0	0	0	0	0	0	0	0	0	0	0	0	0	0	0	0	2173900	0	0	0	7081300	0	5333900	0	0	0	0	0	0	434780	2483040
K7EMA7_HUMAN	RPL23A	60S ribosomal protein L23a OS=Homo sapiens GN=RPL23A PE=3 SV=1	3	0	0	0	0	0	0	0	0	0	0	0	0	0	0	1571000	7209900	0	0	0	5564200	0	0	2877800	0	23047000	19788000	5431300	0	9364000	0	0	0	1756180	1688400	11526060
K7EMV3_HUMAN	H3F3B	Histone H3 OS=Homo sapiens GN=H3F3B PE=1 SV=1	2	0	0	0	0	3973300	0	2777500	21648000	0	11410000	0	0	5790900	2021300	81509000	135580000	115650000	0	33085000	81811000	252420000	85205000	63018000	34439000	218950000	165730000	146280000	27133000	185060000	0	5679760	3844440	73164800	103378600	148630600
K7EN27_HUMAN	PARK7	Protein DJ-1 (Fragment) OS=Homo sapiens GN=PARK7 PE=1 SV=1	2	0	0	0	0	0	0	0	0	0	0	0	0	0	0	0	0	0	0	0	4773100	3009500	0	0	0	4606900	13188000	0	0	6114400	0	0	0	0	1556520	4781860
K7ENG2_HUMAN	U2AF2	Splicing factor U2AF 65 kDa subunit OS=Homo sapiens GN=U2AF2 PE=1 SV=1	2	0	0	0	0	0	0	0	0	0	0	0	0	0	0	0	0	0	0	0	0	1723100	2274400	0	0	2936200	1820400	1230100	0	2789300	0	0	0	0	799500	1755200
K7ERG4_HUMAN	SNRPD2	Small nuclear ribonucleoprotein Sm D2 OS=Homo sapiens GN=SNRPD2 PE=1 SV=1	2	0	0	0	0	0	0	0	0	0	0	0	0	0	0	0	0	0	0	0	1954000	0	2248500	0	0	4452100	3031900	2911100	0	7634100	0	0	0	0	840500	3605840
K7GKC0_PIG	RPS16	40S ribosomal protein S16 OS=Sus scrofa OX=9823 GN=RPS16 PE=1 SV=2	6	0	0	0	0	0	0	0	0	0	0	0	0	0	0	8914000	23694000	18607000	0	2665200	26073000	41801000	32294000	1694500	1182000	76327000	44314000	42959000	4323400	56521000	0	0	0	10776040	20608900	44888880
K7GRK7_PIG	TNXB	Uncharacterized protein OS=Sus scrofa OX=9823 GN=TNXB PE=1 SV=2	27	0	0	0	0	1929700	0	4835200	51069000	0	80503000	0	0	0	0	0	0	0	0	0	0	0	0	0	0	3770900	0	0	0	0	0	11566780	16100600	0	0	754180
K7GT00_PIG	COL14A1	Collagen alpha-1(XIV) chain isoform X2 OS=Sus scrofa OX=9823 GN=COL14A1 PE=1 SV=2	22	0	0	0	0	1307300	0	1612700	28933000	0	34550000	0	0	29041000	0	0	0	4547500	0	0	0	0	1798800	0	0	8011400	5227800	3196300	0	0	0	6370600	12718200	909500	359760	3287100
K9JA46_HUMAN	EL52	Epididymis luminal secretory protein 52 OS=Homo sapiens GN=EL52 PE=2 SV=1	27	0	0	0	0	0	0	1290800	0	0	1285200	0	0	0	0	19512000	70779000	60348000	0	8432600	78881000	138460000	95143000	15645000	13694000	232130000	157490000	125050000	26200000	180270000	0	258160	257040	31814320	68364600	144228000
KPRP_HUMAN	KPRP	Keratinocyte proline-rich protein OS=Homo sapiens GN=KPRP PE=1 SV=1	2	0	0	0	0	0	0	0	0	0	0	0	0	0	0	0	0	0	0	0	0	0	0	0	0	0	0	0	0	0	0	0	0	0	0	0
KPYM_HUMAN	PKM	Pyruvate kinase PKM OS=Homo sapiens GN=PKM PE=1 SV=4	38	0	0	0	0	6435500	838730	3619700	36657000	0	60294000	2505000	1886000	0	997770	320340000	604260000	876110000	2523000	164200000	585010000	1682300000	794130000	123950000	47041000	2208100000	1904000000	1183000000	258570000	2019400000	0	9510186	13136554	393486600	646486200	1514614000
KRA22_HUMAN	KRTAP2-2	Keratin-associated protein 2-2 OS=Homo sapiens GN=KRTAP2-2 PE=2 SV=3	3	0	0	0	0	0	0	0	0	0	0	0	0	37688000	0	0	0	0	0	0	0	0	0	0	0	0	0	0	0	0	0	0	7537600	0	0	0
KRT83_HUMAN	KRT83	Keratin, type II cuticular Hb3 OS=Homo sapiens GN=KRT83 PE=1 SV=2	25	0	0	0	0	0	0	0	0	0	0	0	0	688570000	0	0	0	0	0	0	0	0	0	0	0	0	0	0	0	0	0	0	137714000	0	0	0
L7RXH0_HUMAN	ITGAV	Integrin, alpha V OS=Homo sapiens GN=ITGAV PE=3 SV=1	6	0	0	0	0	0	0	0	0	0	0	0	0	0	0	0	1700600	0	0	0	0	0	1572900	0	0	0	0	0	0	16235000	0	0	0	340120	314580	3247000
LAC_PIG		Ig lambda chain C region OS=Sus scrofa OX=9823 PE=1 SV=1	4	0	0	0	0	4853800	0	4237700	46955000	0	41545000	0	7009900	0	0	0	0	0	0	0	5188800	0	0	0	0	0	8088200	0	0	0	0	11209300	9710980	0	1037760	1617640
LEG1_HUMAN	LGALS1	Galectin-1 OS=Homo sapiens GN=LGALS1 PE=1 SV=2	8	0	0	0	0	0	0	0	0	0	0	0	0	0	0	101120000	209670000	259360000	0	68453000	287870000	566130000	322350000	51796000	17116000	888790000	789060000	352010000	119600000	807680000	0	0	0	127720600	249052400	591428000
LMCD1_HUMAN	LMCD1	LIM and cysteine-rich domains protein 1 OS=Homo sapiens GN=LMCD1 PE=1 SV=1	8	0	0	0	0	0	0	0	0	0	0	0	0	0	0	0	14199000	15129000	0	0	8835100	22175000	13622000	1748000	0	24996000	22295000	26081000	4228900	64785000	0	0	0	5865600	9276020	28477180
LMNA_HUMAN	LMNA	Prelamin-A/C OS=Homo sapiens GN=LMNA PE=1 SV=1	40	0	0	0	0	2242300	0	0	5987500	0	12069000	0	0	0	0	76750000	169260000	203790000	8396400	39282000	149340000	528550000	415580000	341560000	188170000	598790000	345370000	367660000	80505000	588710000	0	1645960	2413800	99495680	324640000	396207000
LMNB2_HUMAN	LMNB2	Lamin-B2 OS=Homo sapiens GN=LMNB2 PE=1 SV=3	3	0	0	0	0	0	0	0	0	0	0	0	0	0	0	0	0	0	0	0	0	0	0	1992900	0	0	0	0	0	0	0	0	0	0	398580	0
LOXL2_HUMAN	LOXL2	Lysyl oxidase homolog 2 OS=Homo sapiens GN=LOXL2 PE=1 SV=1	14	0	0	0	0	0	0	0	0	0	0	0	0	0	0	9393000	42137000	44186000	0	3730700	8874600	52436000	33186000	0	2628100	86256000	169490000	49231000	27048000	175660000	0	0	0	19889340	19424940	101537000
LPP_HUMAN	LPP	Lipoma-preferred partner OS=Homo sapiens GN=LPP PE=1 SV=1	6	0	0	0	0	0	0	0	0	0	0	0	0	0	0	0	0	0	0	520370	0	11347000	2469800	0	0	18294000	29691000	6100400	2855000	63337000	0	0	0	104074	2763360	24055480
LRC59_HUMAN	LRRC59	Leucine-rich repeat-containing protein 59 OS=Homo sapiens GN=LRRC59 PE=1 SV=1	7	0	0	0	0	0	0	0	0	0	0	0	0	0	0	2992900	16592000	25594000	0	1792000	10780000	28485000	35377000	1348700	841860	28689000	27028000	22363000	3266000	45447000	0	0	0	9394180	15366512	25358600
LRP1_HUMAN	LRP1	Prolow-density lipoprotein receptor-related protein 1 OS=Homo sapiens GN=LRP1 PE=1 SV=2	11	0	0	0	0	0	0	0	0	0	0	0	0	0	0	0	0	7754800	0	0	1377900	4879100	6842200	0	0	11179000	2527400	8031700	0	10504000	0	0	0	1550960	2619840	6448420
LTBP1_HUMAN	LTBP1	Latent-transforming growth factor beta-binding protein 1 OS=Homo sapiens GN=LTBP1 PE=1 SV=4	10	0	0	0	0	0	0	0	0	0	0	0	0	0	0	0	18099000	15522000	0	1022600	2422400	77071000	30670000	0	0	42845000	52786000	17668000	5542600	24919000	0	0	0	6928720	22032680	28752120
LUM_HUMAN	LUM	Lumican OS=Homo sapiens GN=LUM PE=1 SV=2	11	0	0	0	0	0	0	0	0	0	0	0	0	0	0	22138000	53241000	136180000	0	2084400	61100000	110770000	119810000	5425800	1674800	156270000	89680000	104970000	3011500	137130000	0	0	0	42728680	59756120	98212300
LYAG_HUMAN	GAA	Lysosomal alpha-glucosidase OS=Homo sapiens GN=GAA PE=1 SV=4	5	0	0	0	0	0	0	0	0	0	0	0	0	0	0	0	852610	3198400	0	0	0	7037000	1626000	0	0	2858400	2577800	2063600	0	15345000	0	0	0	810202	1732600	4568960
LYRIC_HUMAN	MTDH	Protein LYRIC OS=Homo sapiens GN=MTDH PE=1 SV=2	2	0	0	0	0	0	0	0	0	0	0	0	0	0	0	0	0	2636700	0	0	0	0	0	0	0	0	0	0	0	0	0	0	0	527340	0	0
M0R061_HUMAN	COPE	Coatomer subunit epsilon OS=Homo sapiens GN=COPE PE=1 SV=1	2	0	0	0	0	0	0	0	0	0	0	0	0	0	0	0	3010700	4389900	0	0	2959300	8357700	3632000	0	0	9112500	8057300	4417100	0	13574000	0	0	0	1480120	2989800	7032180
M0R0F0_HUMAN	RPS5	40S ribosomal protein S5 (Fragment) OS=Homo sapiens GN=RPS5 PE=1 SV=1	3	0	0	0	0	0	0	0	0	0	0	0	0	0	0	0	7240300	9630300	0	1842300	8552600	18391000	14881000	3309500	3023200	33979000	26442000	21169000	2793700	18765000	0	0	0	3742580	9631460	20629740
M0R0P7_HUMAN	RPL18A	60S ribosomal protein L18a OS=Homo sapiens GN=RPL18A PE=1 SV=1	5	0	0	0	0	0	0	0	0	0	0	0	0	0	0	6976900	20254000	28649000	0	2415000	12353000	33467000	16563000	4460900	1360000	27959000	26422000	26595000	1878900	19821000	0	0	0	11658980	13640780	20535180
M0R0Y2_HUMAN	NAPA	Alpha-soluble NSF attachment protein OS=Homo sapiens GN=NAPA PE=1 SV=1	2	0	0	0	0	0	0	0	0	0	0	0	0	0	0	0	1483700	1957400	0	0	0	1831500	1509700	0	0	0	0	2147400	0	0	0	0	0	688220	668240	429480
M0R261_HUMAN	PGLS	6-phosphogluconolactonase (Fragment) OS=Homo sapiens GN=PGLS PE=1 SV=1	4	0	0	0	0	0	0	0	0	0	0	0	0	0	0	0	0	3817600	0	0	0	0	0	0	0	3430500	8410400	6702500	0	9541900	0	0	0	763520	0	5617060
M3VJZ7_PIG	LASP1	LIM and SH3 domain protein 1 OS=Sus scrofa OX=9823 GN=LASP1 PE=2 SV=1	3	0	0	0	0	0	0	0	0	0	0	0	0	0	0	1842800	8008900	12741000	0	788430	5855200	6506300	9514000	949500	713320	20274000	15598000	16330000	2256600	18294000	0	0	0	4676226	4707664	14550520
MAP1A_HUMAN	MAP1A	Microtubule-associated protein 1A OS=Homo sapiens GN=MAP1A PE=1 SV=6	3	0	0	0	0	0	0	0	0	0	0	0	0	0	0	0	3598500	0	0	0	0	0	0	0	0	0	2905500	0	0	0	0	0	0	719700	0	581100
MAP1B_HUMAN	MAP1B	Microtubule-associated protein 1B OS=Homo sapiens GN=MAP1B PE=1 SV=2	5	0	0	0	0	0	0	0	0	0	0	0	0	0	0	1348900	4025200	3963900	0	0	2999000	10863000	7840400	0	0	6319200	8126800	0	0	5826500	0	0	0	1867600	4340480	4054500
MBP_HUMAN	MBP	Myelin basic protein OS=Homo sapiens GN=MBP PE=1 SV=3	2	0	0	0	0	0	0	0	0	0	0	0	0	0	0	0	0	0	0	0	0	0	0	0	0	0	0	0	0	0	0	0	0	0	0	0
MDHM_PIG	MDH2	Malate dehydrogenase, mitochondrial OS=Sus scrofa OX=9823 GN=MDH2 PE=1 SV=2	7	0	0	0	0	0	0	0	0	0	0	0	0	0	0	0	0	1172900	0	0	0	0	0	0	0	0	0	0	0	2643600	0	0	0	234580	0	528720
MFAP2_HUMAN	MFAP2	Microfibrillar-associated protein 2 OS=Homo sapiens GN=MFAP2 PE=2 SV=1	3	0	0	0	0	0	0	696470	6012000	0	0	0	0	0	0	10076000	15355000	19446000	0	3068400	15621000	29366000	44194000	0	0	91452000	62451000	40809000	6008100	55068000	0	1341694	0	9589080	17836200	51157620
MFGM_PIG	MFGE8	Lactadherin OS=Sus scrofa OX=9823 GN=MFGE8 PE=1 SV=2	11	0	0	0	0	8281400	1954700	6433000	36566000	628330	40249000	1591900	3197800	0	0	0	0	0	0	0	993360	0	0	0	0	0	0	0	0	0	0	10772686	9007740	0	198672	0
MIF_HUMAN	MIF	Macrophage migration inhibitory factor OS=Homo sapiens GN=MIF PE=1 SV=4	2	0	0	0	0	0	0	0	0	0	0	0	0	0	0	19933000	37409000	36879000	0	10398000	30229000	74603000	39218000	7099600	0	95211000	98780000	61283000	13394000	133700000	0	0	0	20923800	30229920	80473600
ML12A_HUMAN	MYL12A	Myosin regulatory light chain 12A OS=Homo sapiens GN=MYL12A PE=1 SV=2	8	0	0	0	0	0	0	0	0	0	0	0	0	0	0	6951400	26534000	38440000	0	8802500	21313000	56553000	31757000	11414000	5270300	106780000	92118000	37869000	14896000	139760000	0	0	0	16145580	25261460	78284600
MMP3_HUMAN	MMP3	Stromelysin-1 OS=Homo sapiens GN=MMP3 PE=1 SV=2	10	0	0	0	0	0	0	0	0	0	0	0	0	0	0	0	24112000	0	0	2326700	0	0	0	0	0	10252000	75435000	11695000	0	54849000	0	0	0	5287740	0	30446200
MRC2_HUMAN	MRC2	C-type mannose receptor 2 OS=Homo sapiens GN=MRC2 PE=1 SV=2	16	0	0	0	0	0	0	0	0	0	0	0	0	0	0	3527700	10151000	12415000	0	791740	22351000	84923000	38841000	0	0	89417000	74489000	31921000	2807000	36636000	0	0	0	5377088	29223000	47054000
MVP_HUMAN	MVP	Major vault protein OS=Homo sapiens GN=MVP PE=1 SV=4	27	0	0	0	0	0	0	0	0	0	0	0	0	0	0	22913000	67652000	91662000	0	5550000	49330000	112770000	136300000	7548600	0	171160000	175260000	72608000	30325000	65400000	0	0	0	37555400	61189720	102950600
MXRA5_HUMAN	MXRA5	Matrix-remodeling-associated protein 5 OS=Homo sapiens GN=MXRA5 PE=2 SV=3	50	0	0	0	0	0	0	0	0	0	0	0	0	0	0	18754000	63027000	244630000	0	9219300	69358000	174200000	216470000	23045000	2181900	309030000	175590000	165650000	23990000	217040000	0	0	0	67126060	97050980	178260000
MYH10_HUMAN	MYH10	Myosin-10 OS=Homo sapiens GN=MYH10 PE=1 SV=3	64	0	0	0	0	0	0	0	751610	0	691110	0	0	0	0	16079000	48565000	102820000	0	6125700	39584000	93333000	143410000	13827000	3523900	249860000	135560000	143180000	19962000	237790000	0	150322	138222	34717940	58735580	157270400
MYH9_HUMAN	MYH9	Myosin-9 OS=Homo sapiens GN=MYH9 PE=1 SV=4	109	0	0	0	0	0	0	0	0	0	0	0	0	0	0	702900000	2039000000	2454400000	6061500	721970000	1715600000	4693500000	2561200000	1789000000	691260000	6105000000	4441300000	3329900000	922680000	6490000000	0	0	0	1184866300	2290112000	4257776000
MYL6_HUMAN	MYL6	Myosin light polypeptide 6 OS=Homo sapiens GN=MYL6 PE=1 SV=2	9	0	0	0	0	0	0	0	0	0	0	0	0	0	0	43765000	100910000	111380000	0	21629000	89807000	164680000	121750000	24319000	11264000	195160000	247870000	144920000	51473000	228930000	0	0	0	55536800	82364000	173670600
MYLK_HUMAN	MYLK	Myosin light chain kinase, smooth muscle OS=Homo sapiens GN=MYLK PE=1 SV=4	13	0	0	0	0	0	0	0	0	0	0	0	0	0	0	0	8750900	13794000	0	0	2824200	13166000	20191000	0	0	17780000	16112000	11075000	2193500	26301000	0	0	0	4508980	7236240	14692300
MYOF_HUMAN	MYOF	Myoferlin OS=Homo sapiens GN=MYOF PE=1 SV=1	61	0	0	0	0	0	0	0	0	0	0	0	0	0	0	15246000	62186000	80108000	0	3959600	28529000	97952000	60304000	3350700	602990	241030000	152890000	61343000	17066000	253060000	0	0	0	32299920	38147738	145077800
NB5R3_PIG	CYB5R3	NADH-cytochrome b5 reductase 3 (Fragment) OS=Sus scrofa OX=9823 GN=CYB5R3 PE=1 SV=1	5	0	0	0	0	0	0	0	1845300	0	5394000	0	0	0	0	0	0	0	0	0	0	0	0	0	0	0	0	0	0	0	0	369060	1078800	0	0	0
NDRG1_HUMAN	NDRG1	Protein NDRG1 OS=Homo sapiens GN=NDRG1 PE=1 SV=1	7	0	0	0	0	0	0	0	0	0	0	0	0	0	0	0	3856300	2373900	0	0	0	8525600	0	0	0	4070200	37125000	12350000	0	44138000	0	0	0	1246040	1705120	19536640
O75944_HUMAN	ACON	Aconitase (Fragment) OS=Homo sapiens GN=ACON PE=2 SV=1	4	0	0	0	0	0	0	0	0	0	0	0	0	0	0	0	0	0	0	0	0	0	0	0	0	0	0	0	0	0	0	0	0	0	0	0
O95061_HUMAN	WISP	WASP interactor protein (Fragment) OS=Homo sapiens GN=WISP PE=2 SV=1	2	0	0	0	0	0	0	0	0	0	0	0	0	0	0	0	0	0	0	0	0	2671400	0	0	0	4857600	0	1886100	0	3518200	0	0	0	0	534280	2052380
ODPA_PIG	PDHA1	Pyruvate dehydrogenase E1 component subunit alpha, somatic form, mitochondrial (Fragment) OS=Sus scrofa OX=9823 GN=PDHA1 PE=1 SV=1	2	0	0	0	0	0	0	0	0	0	0	0	0	0	0	0	0	0	0	0	0	0	0	0	0	4821200	3287800	0	0	3516100	0	0	0	0	0	2325020
P3H1_HUMAN	LEPRE1	Prolyl 3-hydroxylase 1 OS=Homo sapiens GN=LEPRE1 PE=1 SV=2	5	0	0	0	0	0	0	0	0	0	0	0	0	0	0	0	1299000	2290200	0	0	1395200	1792000	11021000	0	0	12131000	9158800	6892100	0	10954000	0	0	0	717840	2841640	7827180
P3H3_HUMAN	LEPREL2	Prolyl 3-hydroxylase 3 OS=Homo sapiens GN=LEPREL2 PE=1 SV=1	2	0	0	0	0	0	0	0	0	0	0	0	0	0	0	0	0	0	0	0	0	4140900	4721800	0	0	3641800	0	0	0	3790000	0	0	0	0	1772540	1486360
P4HA1_HUMAN	P4HA1	Prolyl 4-hydroxylase subunit alpha-1 OS=Homo sapiens GN=P4HA1 PE=1 SV=2	14	0	0	0	0	0	0	0	0	0	0	0	0	0	0	11923000	19028000	20715000	0	0	9521200	31738000	32192000	0	0	108510000	50682000	22420000	1702000	65874000	0	0	0	10333200	14690240	49837600
P5CS_HUMAN	ALDH18A1	Delta-1-pyrroline-5-carboxylate synthase OS=Homo sapiens GN=ALDH18A1 PE=1 SV=2	3	0	0	0	0	0	0	0	0	0	0	0	0	0	0	1245700	1667000	1751500	0	0	1690300	3466700	4192700	0	0	4536500	2603800	2286000	0	6161500	0	0	0	932840	1869940	3117560
PALLD_HUMAN	PALLD	Palladin OS=Homo sapiens GN=PALLD PE=1 SV=3	14	0	0	0	0	0	0	0	0	0	0	0	0	0	0	9535600	33341000	46266000	0	4148700	28959000	57821000	53687000	0	0	132200000	117250000	69724000	13861000	105290000	0	0	0	18658260	28093400	87665000
PCBP2_HUMAN	PCBP2	Poly(rC)-binding protein 2 OS=Homo sapiens GN=PCBP2 PE=1 SV=1	8	0	0	0	0	0	0	0	0	0	0	0	0	0	0	5236800	2914400	10473000	0	1075500	7649800	13068000	12354000	1276100	0	28080000	8627400	9681200	1461400	14915000	0	0	0	3939940	6869580	12553000
PCOC1_HUMAN	PCOLCE	Procollagen C-endopeptidase enhancer 1 OS=Homo sapiens GN=PCOLCE PE=1 SV=2	5	0	0	0	0	0	0	0	0	0	0	0	0	0	0	1026700	0	3311300	0	0	0	2369400	8396800	0	0	6461100	0	2575600	0	7702400	0	0	0	867600	2153240	3347820
PDC6I_HUMAN	PDCD6IP	Programmed cell death 6-interacting protein OS=Homo sapiens GN=PDCD6IP PE=1 SV=1	9	0	0	0	0	0	0	0	0	0	0	0	0	0	0	867030	1625200	10331000	0	487870	5316300	12921000	9136000	0	0	41705000	16593000	7918300	0	26657000	0	0	0	2662220	5474660	18574660
PDIA1_HUMAN	P4HB	Protein disulfide-isomerase OS=Homo sapiens GN=P4HB PE=1 SV=3	26	0	0	0	0	0	0	0	0	0	0	0	0	0	0	55596000	124720000	137800000	0	40151000	174120000	306880000	220100000	45594000	17062000	584420000	564380000	333880000	80680000	653410000	0	0	0	71653400	152751200	443354000
PDIA5_HUMAN	PDIA5	Protein disulfide-isomerase A5 OS=Homo sapiens GN=PDIA5 PE=1 SV=1	7	0	0	0	0	0	0	0	0	0	0	0	0	0	0	0	4933900	2037400	0	0	4197700	3023600	11029000	0	0	18613000	8845200	3574500	0	14289000	0	0	0	1394260	3650060	9064340
PDIA6_HUMAN	PDIA6	Protein disulfide-isomerase A6 OS=Homo sapiens GN=PDIA6 PE=1 SV=1	10	0	0	0	0	0	0	0	0	0	0	0	0	0	0	6032400	11816000	20529000	0	5826500	20797000	53837000	19902000	10801000	1606700	56977000	58728000	36273000	3696100	78371000	0	0	0	8840780	21388740	46809020
PDLI4_HUMAN	PDLIM4	PDZ and LIM domain protein 4 OS=Homo sapiens GN=PDLIM4 PE=1 SV=2	5	0	0	0	0	0	0	0	0	0	0	0	0	0	0	0	3463900	5041800	0	0	1684500	4758500	3166200	0	0	27163000	24699000	8362200	0	18992000	0	0	0	1701140	1921840	15843240
PDLI5_HUMAN	PDLIM5	PDZ and LIM domain protein 5 OS=Homo sapiens GN=PDLIM5 PE=1 SV=5	12	0	0	0	0	0	0	0	0	0	0	0	0	0	0	2426700	15867000	25017000	0	0	6483500	14904000	36980000	0	0	21433000	34348000	26001000	7186000	124340000	0	0	0	8662140	11673500	42661600
PDLI7_HUMAN	PDLIM7	PDZ and LIM domain protein 7 OS=Homo sapiens GN=PDLIM7 PE=1 SV=1	10	0	0	0	0	0	0	0	0	0	0	0	0	0	0	7785900	31323000	53653000	0	5033600	12481000	51229000	58057000	1323500	0	118950000	89925000	85663000	19054000	154280000	0	0	0	19559100	24618100	93574400
PFKAL_HUMAN	PFKL	ATP-dependent 6-phosphofructokinase, liver type OS=Homo sapiens GN=PFKL PE=1 SV=6	15	0	0	0	0	0	0	0	0	0	0	0	0	0	0	10122000	14138000	15217000	0	4905400	19766000	41648000	19786000	0	0	73263000	69880000	29568000	4629600	38739000	0	0	0	8876480	16240000	43215920
PFKAP_HUMAN	PFKP	ATP-dependent 6-phosphofructokinase, platelet type OS=Homo sapiens GN=PFKP PE=1 SV=2	20	0	0	0	0	0	0	0	0	0	0	0	0	0	0	34384000	29757000	34959000	0	11278000	20345000	98840000	26891000	1819000	1279000	114530000	89740000	53539000	7066400	139350000	0	0	0	22075600	29834800	80845080
PGK1_PIG	PGK1	Phosphoglycerate kinase 1 OS=Sus scrofa OX=9823 GN=PGK1 PE=1 SV=3	18	0	0	0	0	1238900	0	0	3174900	0	7945700	0	0	0	0	0	0	0	0	0	0	0	0	0	0	0	0	0	0	0	0	882760	1589140	0	0	0
PGM1_HUMAN	PGM1	Phosphoglucomutase-1 OS=Homo sapiens GN=PGM1 PE=1 SV=3	6	0	0	0	0	0	0	0	0	0	0	0	0	0	0	0	0	0	0	0	4301300	6062200	0	0	0	0	18063000	7503900	0	0	0	0	0	0	2072700	5113380
PGRC2_HUMAN	PGRMC2	Membrane-associated progesterone receptor component 2 OS=Homo sapiens GN=PGRMC2 PE=1 SV=1	2	0	0	0	0	0	0	0	0	0	0	0	0	0	0	0	0	4710900	0	0	2265400	5866800	2708500	1786000	0	6370700	4848400	1509000	0	5517900	0	0	0	942180	2525340	3649200
PGS2_PIG	DCN	Decorin OS=Sus scrofa OX=9823 GN=DCN PE=2 SV=1	11	0	0	0	0	77389000	74016000	42491000	186160000	23604000	206760000	116730000	91049000	0	21085000	0	0	0	0	0	21148000	47498000	2899200	7382400	0	14379000	0	6739000	2828300	7078000	0	80732000	87124800	0	15785520	6204860
PLEC_HUMAN	PLEC	Plectin OS=Homo sapiens GN=PLEC PE=1 SV=3	159	0	0	0	0	0	0	0	0	0	0	0	0	15798000	0	65574000	199160000	148390000	0	4710800	296920000	656610000	475710000	111850000	54781000	1099400000	563280000	489580000	18708000	375530000	0	0	3159600	83566960	319174200	509299600
PLIN3_HUMAN	PLIN3	Perilipin-3 OS=Homo sapiens GN=PLIN3 PE=1 SV=3	4	0	0	0	0	0	0	0	0	0	0	0	0	0	0	0	0	0	0	0	0	3229400	6390700	0	0	0	0	3068900	0	7366900	0	0	0	0	1924020	2087160
PLOD2_HUMAN	PLOD2	Procollagen-lysine,2-oxoglutarate 5-dioxygenase 2 OS=Homo sapiens GN=PLOD2 PE=1 SV=2	15	0	0	0	0	0	0	0	0	0	0	0	0	0	0	8105100	11534000	25838000	0	6149800	22761000	64472000	13150000	6326100	956020	99205000	84571000	32460000	11900000	61476000	0	0	0	10325380	21533024	57922400
PRDX1_HUMAN	PRDX1	Peroxiredoxin-1 OS=Homo sapiens GN=PRDX1 PE=1 SV=1	11	0	0	0	0	0	0	0	0	0	0	1964000	0	0	0	24994000	26307000	83600000	0	8713200	59425000	95596000	68774000	4152700	1542200	169560000	123000000	83189000	11775000	128020000	0	0	392800	28722840	45897980	103108800
PRKDC_HUMAN	PRKDC	DNA-dependent protein kinase catalytic subunit OS=Homo sapiens GN=PRKDC PE=1 SV=3	7	0	0	0	0	0	0	0	0	0	0	0	0	0	0	0	1052500	0	0	0	0	0	1601800	0	0	4381700	2805700	0	0	4083800	0	0	0	210500	320360	2254240
PROF1_HUMAN	PFN1	Profilin-1 OS=Homo sapiens GN=PFN1 PE=1 SV=2	8	0	0	0	0	0	0	0	5820300	0	6845200	0	0	0	0	21728000	54023000	75624000	0	23223000	86306000	132920000	67801000	2833100	5488700	232180000	248340000	130200000	21571000	247670000	0	1164060	1369040	34919600	59069760	175992200
PSA_HUMAN	NPEPPS	Puromycin-sensitive aminopeptidase OS=Homo sapiens GN=NPEPPS PE=1 SV=2	15	0	0	0	0	0	0	0	0	0	0	0	0	0	0	3161000	4316500	15728000	0	0	3697200	21904000	16558000	0	0	46326000	24661000	15128000	949320	53658000	0	0	0	4641100	8431840	28144464
PSB5_HUMAN	PSMB5	Proteasome subunit beta type-5 OS=Homo sapiens GN=PSMB5 PE=1 SV=3	3	0	0	0	0	0	0	0	0	0	0	0	0	0	0	0	0	0	0	0	2244000	2189800	2268200	811550	0	15442000	6925600	7956900	1264100	4593400	0	0	0	0	1502710	7236400
PSD12_HUMAN	PSMD12	26S proteasome non-ATPase regulatory subunit 12 OS=Homo sapiens GN=PSMD12 PE=1 SV=3	6	0	0	0	0	0	0	0	0	0	0	0	0	0	0	1022800	0	1672100	0	0	1766300	0	1707700	0	0	26270000	9058200	7462400	0	14540000	0	0	0	538980	694800	11466120
PSMD6_HUMAN	PSMD6	26S proteasome non-ATPase regulatory subunit 6 OS=Homo sapiens GN=PSMD6 PE=1 SV=1	4	0	0	0	0	0	0	0	0	0	0	0	0	0	0	0	2357400	0	0	0	0	4250300	5096600	0	0	0	2678000	6883900	0	2505700	0	0	0	471480	1869380	2413520
PTK7_HUMAN	PTK7	Inactive tyrosine-protein kinase 7 OS=Homo sapiens GN=PTK7 PE=1 SV=2	9	0	0	0	0	0	0	0	0	0	0	0	0	0	0	1840800	5392100	3709400	0	0	1428000	12717000	6993400	0	0	22090000	11530000	3289700	0	4536900	0	0	0	2188460	4227680	8289320
Q05CK9_HUMAN	SYNCRIP	SYNCRIP protein (Fragment) OS=Homo sapiens GN=SYNCRIP PE=2 SV=1	11	0	0	0	0	0	0	0	0	0	0	0	0	0	0	1817600	19899000	24772000	0	0	20105000	29592000	21382000	3113200	0	42667000	47128000	25686000	5703100	65705000	0	0	0	9297720	14838440	37377820
Q05DA4_HUMAN	P4HA2	P4HA2 protein OS=Homo sapiens GN=P4HA2 PE=2 SV=1	13	0	0	0	0	0	0	0	0	0	0	0	0	0	0	4946500	11683000	14300000	0	813770	3572100	31595000	19867000	1442900	0	65566000	35572000	31952000	0	82762000	0	0	0	6348654	11295400	43170400
Q05DH1_HUMAN	PSMA7	Proteasome subunit alpha type (Fragment) OS=Homo sapiens GN=PSMA7 PE=2 SV=1	4	0	0	0	0	0	0	0	0	0	0	0	0	0	0	0	0	1807800	0	0	3598100	3532100	0	923650	700080	17393000	22903000	8699100	2244500	10861000	0	0	0	361560	1750786	12420120
Q0EFA5_HUMAN	S	S protein OS=Homo sapiens GN=S PE=4 SV=1	3	0	0	0	0	0	0	0	0	0	0	18569000	0	0	0	0	0	0	0	0	0	0	0	0	0	0	0	0	0	0	0	0	3713800	0	0	0
Q0IIN1_HUMAN	KRT77	Keratin 77 OS=Homo sapiens GN=KRT77 PE=2 SV=1	7	0	0	0	0	0	0	0	0	0	0	0	0	0	0	0	0	0	0	0	0	0	0	0	0	14674000	0	0	0	0	0	0	0	0	0	2934800
Q0PM28_PIG	SERPINF1	Pigment epithelium-derived factor OS=Sus scrofa OX=9823 GN=SERPINF1 PE=1 SV=1	6	0	0	0	0	1039900	0	0	8715500	0	6517800	0	0	0	0	0	0	0	0	0	0	0	0	0	0	3522500	0	0	0	3910800	0	1951080	1303560	0	0	1486660
Q0QEN7_HUMAN	ATP5B	ATP synthase subunit beta (Fragment) OS=Homo sapiens GN=ATP5B PE=2 SV=1	15	0	0	0	0	0	0	0	0	0	1101100	0	0	0	0	0	4584400	7851200	0	624310	3694700	18176000	7572100	1237000	0	27503000	15067000	11783000	0	16832000	0	0	220220	2611982	6135960	14237000
Q0QER2_HUMAN	IDH1	Isocitrate dehydrogenase 1 (Fragment) OS=Homo sapiens GN=IDH1 PE=2 SV=1	5	0	0	0	0	0	0	0	0	0	0	0	0	0	0	1879000	0	3270700	0	0	0	11773000	1661000	0	0	11490000	17351000	3201400	0	5198600	0	0	0	1029940	2686800	7448200
Q0QF37_HUMAN	MDH2	Malate dehydrogenase (Fragment) OS=Homo sapiens GN=MDH2 PE=2 SV=1	7	0	0	0	0	0	0	0	0	0	0	0	0	0	0	0	0	0	0	0	0	0	0	0	0	0	0	0	0	7542600	0	0	0	0	0	1508520
Q0VAS5_HUMAN	HIST1H4H	Histone H4 OS=Homo sapiens GN=HIST1H4H PE=2 SV=1	8	0	0	0	0	19107000	3548100	9846700	80708000	0	31167000	3441500	2837200	15370000	0	254080000	434650000	357030000	8338800	87253000	286390000	1237000000	284010000	261710000	86298000	1262500000	627060000	652070000	68027000	665320000	0	22641960	10563140	228270360	431081600	654995400
Q0VGA5_HUMAN	SARS	SARS protein OS=Homo sapiens GN=SARS PE=2 SV=1	11	0	0	0	0	0	0	0	0	0	0	0	0	0	0	5436100	16709000	17295000	0	0	26409000	58715000	21126000	1724600	741690	95951000	49327000	24405000	3796800	40407000	0	0	0	7888020	21743258	42777360
Q0VGD6_HUMAN	HNRPR	HNRPR protein (Fragment) OS=Homo sapiens GN=HNRPR PE=2 SV=1	7	0	0	0	0	0	0	0	0	0	0	0	0	0	0	0	0	0	0	0	0	6005900	1518000	0	0	3360000	2983500	2360100	0	3536400	0	0	0	0	1504780	2448000
Q12898_HUMAN	APRT	Adenine phosphoribosyltransferase (Fragment) OS=Homo sapiens GN=APRT PE=4 SV=1	2	0	0	0	0	0	0	0	0	0	0	0	0	0	0	0	0	0	0	0	0	0	3282300	0	0	0	0	0	0	5518900	0	0	0	0	656460	1103780
Q13841_HUMAN		Beta-centractin (Fragment) OS=Homo sapiens PE=2 SV=1	4	0	0	0	0	0	0	0	0	0	0	0	0	0	0	0	0	0	0	0	0	4478300	2990300	0	0	13205000	8137000	1834300	0	11407000	0	0	0	0	1493720	6916660
Q1HBJ4_HUMAN	MAPK1	Mitogen-activated protein kinase OS=Homo sapiens GN=MAPK1 PE=3 SV=1	9	0	0	0	0	0	0	0	0	0	0	0	0	0	0	1300200	5883000	4005400	0	0	1712900	8142500	18185000	0	0	17650000	19132000	10932000	0	15507000	0	0	0	2237720	5608080	12644200
Q24JU4_HUMAN	EIF3A	Eukaryotic translation initiation factor 3 subunit A OS=Homo sapiens GN=EIF3A PE=2 SV=1	8	0	0	0	0	0	0	0	0	0	0	0	0	0	0	0	0	1004200	0	0	1642400	13486000	17671000	0	0	9478500	5964200	15952000	0	14444000	0	0	0	200840	6559880	9167740
Q2NLD4_HUMAN	PURA	PURA protein (Fragment) OS=Homo sapiens GN=PURA PE=2 SV=1	2	0	0	0	0	0	0	0	0	0	0	0	0	0	0	0	0	0	0	0	0	0	0	0	0	0	0	0	0	2612200	0	0	0	0	0	522440
Q2Q9H2_HUMAN	G6PD	Glucose-6-phosphate 1-dehydrogenase (Fragment) OS=Homo sapiens GN=G6PD PE=3 SV=1	7	0	0	0	0	0	0	0	0	0	0	0	0	0	0	0	974340	0	0	0	2783700	2579100	2192600	0	0	22801000	6507200	5054700	0	15880000	0	0	0	194868	1511080	10048580
Q2TAM5_HUMAN	RELA	RELA protein OS=Homo sapiens GN=RELA PE=2 SV=1	2	0	0	0	0	0	0	0	0	0	0	0	0	0	0	0	0	0	0	0	0	34453000	0	0	0	0	0	0	0	0	0	0	0	0	6890600	0
Q4LE58_HUMAN	EIF4G1	EIF4G1 variant protein (Fragment) OS=Homo sapiens GN=EIF4G1 variant protein PE=2 SV=1	2	0	0	0	0	0	0	0	0	0	0	0	0	0	0	1240000	0	1875100	0	0	0	0	0	0	0	7770700	6219400	3445900	0	0	0	0	0	623020	0	3487200
Q53ER0_HUMAN		Glycogen synthase 1 (Muscle) variant (Fragment) OS=Homo sapiens PE=2 SV=1	8	0	0	0	0	0	0	0	0	0	0	0	0	0	0	5749700	13356000	52239000	0	2253000	0	52208000	4495400	0	0	40860000	39100000	15207000	3751600	29773000	0	0	0	14719540	11340680	25738320
Q53F35_HUMAN		Acidic (Leucine-rich) nuclear phosphoprotein 32 family, member B variant (Fragment) OS=Homo sapiens PE=2 SV=1	4	0	0	0	0	0	0	0	0	0	0	0	0	0	0	0	0	0	0	0	2598300	5620700	1526900	0	0	0	0	0	0	3434500	0	0	0	0	1949180	686900
Q53F48_HUMAN		Heterogeneous nuclear ribonucleoprotein H3 isoform a variant (Fragment) OS=Homo sapiens PE=2 SV=1	2	0	0	0	0	0	0	0	0	0	0	0	0	0	0	0	0	0	0	0	0	0	0	0	0	4601400	2988800	0	0	8384400	0	0	0	0	0	3194920
Q53FS4_HUMAN		Lectin, mannose-binding, 1 variant (Fragment) OS=Homo sapiens PE=2 SV=1	5	0	0	0	0	0	0	0	0	0	0	0	0	0	0	5257300	8858500	9692400	0	2399800	4144500	16385000	4894900	3294200	652580	25234000	30159000	4024200	1339400	27642000	0	0	0	5241600	5874236	17679720
Q53FT8_HUMAN		Proteasome subunit beta type (Fragment) OS=Homo sapiens PE=2 SV=1	3	0	0	0	0	0	0	0	0	0	0	0	0	0	0	0	0	0	0	0	0	0	0	0	0	5889100	6296800	3628300	0	5818600	0	0	0	0	0	4326560
Q53FW2_HUMAN		Phosphoribosyl pyrophosphate synthetase 1 variant (Fragment) OS=Homo sapiens PE=2 SV=1	6	0	0	0	0	0	0	0	0	0	0	0	0	0	0	4958700	7844200	20120000	0	0	5510900	5218000	13773000	0	0	25177000	11056000	16049000	2756200	28463000	0	0	0	6584580	4900380	16700240
Q53G71_HUMAN		Calreticulin variant (Fragment) OS=Homo sapiens PE=2 SV=1	11	0	0	0	0	0	0	0	0	0	0	0	0	0	0	7580100	17475000	12988000	0	2293100	29589000	72897000	33499000	9896500	2595700	58610000	53581000	68742000	13378000	81835000	0	0	0	8067240	29695440	55229200
Q53GA7_HUMAN		Tubulin alpha 6 variant (Fragment) OS=Homo sapiens PE=2 SV=1	21	0	0	0	0	0	0	0	0	0	0	0	0	0	0	0	0	3998900	0	0	0	9089900	6332800	0	0	32088000	15893000	12465000	0	37003000	0	0	0	799780	3084540	19489800
Q53GB2_HUMAN		SEC13-like 1 isoform b variant (Fragment) OS=Homo sapiens PE=2 SV=1	4	0	0	0	0	0	0	0	0	0	0	0	0	0	0	757920	1289500	0	0	0	0	9882100	2894300	0	0	10327000	3215600	2332000	0	4846400	0	0	0	409484	2555280	4144200
Q53GB9_HUMAN		Microsomal glutathione S-transferase 3 variant (Fragment) OS=Homo sapiens PE=2 SV=1	2	0	0	0	0	0	0	0	0	0	0	0	0	0	0	0	3082700	4896300	0	0	3197100	0	5900200	1751300	0	8671400	9440000	3297900	0	8498400	0	0	0	1595800	2169720	5981540
Q53GE2_HUMAN		Capping protein (Actin filament) muscle Z-line, alpha 2 variant (Fragment) OS=Homo sapiens PE=2 SV=1	11	0	0	0	0	0	0	0	0	0	0	0	0	0	0	6315500	10634000	22312000	0	2516000	7623500	51589000	31240000	0	0	47826000	59989000	35264000	6645900	34921000	0	0	0	8355500	18090500	36929180
Q53GL5_HUMAN		Isocitrate dehydrogenase 2 (NADP+), mitochondrial variant (Fragment) OS=Homo sapiens PE=2 SV=1	7	0	0	0	0	0	0	0	0	0	0	0	0	0	0	0	5686200	13871000	0	0	2514500	2163300	7339500	0	0	11018000	15471000	3252900	0	16416000	0	0	0	3911440	2403460	9231580
Q53GN6_HUMAN		Proteasome 26S non-ATPase subunit 13 isoform 1 variant (Fragment) OS=Homo sapiens PE=2 SV=1	4	0	0	0	0	0	0	0	0	0	0	0	0	0	0	1134600	3711500	5311300	0	0	1923400	11270000	8187800	723670	0	8643300	7024500	2011400	0	10198000	0	0	0	2031480	4420974	5575440
Q53H18_HUMAN		Beta-galactosidase (Fragment) OS=Homo sapiens PE=2 SV=1	8	0	0	0	0	0	0	0	0	0	0	0	0	0	0	4118600	10134000	27337000	0	0	5379500	11689000	16958000	0	0	32313000	14755000	12099000	1216100	44148000	0	0	0	8317920	6805300	20906220
Q53H37_HUMAN		Calmodulin-like skin protein variant (Fragment) OS=Homo sapiens PE=2 SV=1	2	0	0	0	0	0	0	0	0	0	0	0	0	0	0	0	0	0	0	0	0	0	0	0	0	0	0	0	0	0	0	0	0	0	0	0
Q53HH2_HUMAN		Mitochondrial ATP synthase, O subunit variant (Fragment) OS=Homo sapiens PE=2 SV=1	2	0	0	0	0	0	0	0	0	0	0	0	0	0	0	0	0	0	0	0	0	0	0	0	0	0	0	1742200	0	0	0	0	0	0	0	348440
Q53HK3_HUMAN		Eukaryotic translation initiation factor 2, subunit 3 gamma, 52kDa variant (Fragment) OS=Homo sapiens PE=2 SV=1	6	0	0	0	0	0	0	0	0	0	0	0	0	0	0	1395500	0	0	0	0	2051800	3193100	6925900	0	0	5861900	8141400	0	1683300	2558800	0	0	0	279100	2434160	3649080
Q53HU0_HUMAN		Chaperonin containing TCP1, subunit 8 (Theta) variant (Fragment) OS=Homo sapiens PE=2 SV=1	15	0	0	0	0	0	0	0	0	0	0	0	0	0	0	13188000	34648000	32986000	0	3238600	17654000	34232000	38587000	4143300	0	65589000	42253000	24890000	7325000	66234000	0	0	0	16812120	18923260	41258200
Q53R19_HUMAN	ARPC2	Actin related protein 2/3 complex, subunit 2, 34kDa, isoform CRA_a OS=Homo sapiens GN=ARPC2 PE=2 SV=1	10	0	0	0	0	0	0	0	0	0	0	0	0	0	0	13547000	18754000	37025000	0	0	22059000	21689000	15684000	2610600	1900900	61527000	54495000	26326000	6822800	68241000	0	0	0	13865200	12788700	43482360
Q53SB5_HUMAN	tmp_locus_29	Desmin, isoform CRA_a OS=Homo sapiens GN=tmp_locus_29 PE=3 SV=1	8	0	0	0	0	0	0	0	0	0	0	0	0	0	0	0	0	0	0	0	0	0	164780000	0	0	0	6904500	0	0	0	0	0	0	0	32956000	1380900
Q53SS8_HUMAN	PCBP1	Epididymis secretory protein Li 85 OS=Homo sapiens GN=PCBP1 PE=2 SV=1	8	0	0	0	0	0	0	0	0	0	0	0	0	0	0	11621000	27007000	34845000	0	1197700	20437000	38414000	38623000	3880800	0	96293000	38703000	32359000	8430700	53351000	0	0	0	14934140	20270960	45827340
Q53XL8_HUMAN	PSMC1	Proteasome (Prosome, macropain) 26S subunit, ATPase, 1 OS=Homo sapiens GN=PSMC1 PE=2 SV=1	8	0	0	0	0	0	0	0	0	0	0	0	0	0	0	1220000	0	1911100	0	0	3130200	4198400	1950600	0	0	17507000	6587100	1595100	0	16956000	0	0	0	626220	1855840	8529040
Q53YD7_HUMAN	EEF1G	EEF1G protein OS=Homo sapiens GN=EEF1G PE=2 SV=1	14	0	0	0	0	0	0	0	0	0	0	0	0	0	0	15082000	38471000	66782000	0	5233300	39800000	49933000	66072000	5730200	3542700	112660000	79718000	56433000	8881400	76147000	0	0	0	25113660	33015580	66767880
Q549N5_HUMAN	SRPRB	Signal recognition particle receptor beta subunit OS=Homo sapiens GN=SRPRB PE=2 SV=1	4	0	0	0	0	0	0	0	0	0	0	0	0	0	0	0	0	0	0	0	3353500	2447100	2489800	0	0	2071400	2119700	1461900	0	4524400	0	0	0	0	1658080	2035480
Q584P1_HUMAN	PCYOX1	Putative uncharacterized protein PCYOX1 (Fragment) OS=Homo sapiens GN=PCYOX1 PE=4 SV=1	2	0	0	0	0	0	0	0	0	0	0	0	0	0	0	0	0	0	0	0	0	0	0	0	0	3540000	0	6076200	0	0	0	0	0	0	0	1923240
Q59EA2_HUMAN		Coronin (Fragment) OS=Homo sapiens PE=2 SV=1	10	0	0	0	0	0	0	0	0	0	0	0	0	0	0	3850000	8285200	10859000	0	1187300	14454000	30652000	27699000	0	0	76174000	58295000	22709000	3610900	71177000	0	0	0	4836300	14561000	46393180
Q59EE6_HUMAN		Latent transforming growth factor beta binding protein 2 variant (Fragment) OS=Homo sapiens PE=2 SV=1	7	0	0	0	0	0	0	0	0	0	0	0	0	0	0	0	1379700	0	0	0	2364800	2633600	3007200	0	0	10903000	4820400	0	0	0	0	0	0	275940	1601120	3144680
Q59EJ3_HUMAN		Heat shock 70kDa protein 1A variant (Fragment) OS=Homo sapiens PE=2 SV=1	12	0	0	0	0	0	0	0	5192200	0	7625800	0	0	0	0	5495800	7102100	10394000	0	0	11086000	20698000	19400000	0	0	36657000	39052000	16989000	855600	37491000	0	1038440	1525160	4598380	10236800	26208920
Q59EM9_HUMAN		Ubiquitin C variant (Fragment) OS=Homo sapiens PE=2 SV=1	3	0	0	0	0	0	0	0	0	0	0	0	0	0	0	3909100	12397000	14513000	0	0	0	42998000	16167000	0	0	83217000	28090000	0	0	37665000	0	0	0	6163820	11833000	29794400
Q59ET0_HUMAN		Glucan , branching enzyme 1 variant (Fragment) OS=Homo sapiens PE=2 SV=1	17	0	0	0	0	0	0	0	0	0	0	0	0	0	0	21164000	40712000	41689000	0	6423400	40271000	66702000	63800000	12903000	6721000	161620000	117480000	80338000	18947000	138820000	0	0	0	21997680	38079400	103441000
Q59FA2_HUMAN		Splicing factor, arginine/serine-rich 1 (Splicing factor 2, alternate splicing factor) variant (Fragment) OS=Homo sapiens PE=2 SV=1	3	0	0	0	0	0	0	0	0	0	0	0	0	0	0	0	1732600	0	0	0	0	0	1823700	0	0	0	0	5223600	0	2868800	0	0	0	346520	364740	1618480
Q59FG9_HUMAN		Chondroitin sulfate proteoglycan 2 (Versican) variant (Fragment) OS=Homo sapiens PE=2 SV=1	14	0	0	0	0	0	0	0	2681100	0	0	0	0	0	0	11865000	23761000	149640000	0	1394400	19317000	102810000	75797000	10142000	3786400	66391000	67229000	54747000	5960100	91333000	0	536220	0	37332080	42370480	57132020
Q59G75_HUMAN		Isoleucyl-tRNA synthetase, cytoplasmic variant (Fragment) OS=Homo sapiens PE=2 SV=1	15	0	0	0	0	0	0	0	0	0	0	0	0	0	0	1349900	3435100	5400300	0	0	6286800	0	7165000	0	0	29738000	13088000	11478000	941750	27281000	0	0	0	2037060	2690360	16505350
Q59G96_HUMAN		Dynamin 2 isoform 4 variant (Fragment) OS=Homo sapiens PE=2 SV=1	2	0	0	0	0	0	0	0	0	0	0	0	0	0	0	0	0	1473600	0	0	0	3706400	1815000	0	0	3924200	0	0	0	2668300	0	0	0	294720	1104280	1318500
Q59GA0_HUMAN		Thy-1 cell surface antigen variant (Fragment) OS=Homo sapiens PE=2 SV=1	3	0	0	0	0	0	0	0	0	0	0	0	0	0	0	16294000	31111000	66119000	4789400	6500900	45027000	79980000	72197000	41787000	29562000	185140000	106830000	78672000	4221600	123060000	0	0	0	24962860	53710600	99584720
Q59GD4_HUMAN		Collagen, type V, alpha 3 preproprotein variant (Fragment) OS=Homo sapiens PE=2 SV=1	4	0	0	0	0	0	0	0	0	0	0	0	0	0	0	0	0	0	0	0	0	0	0	1680600	0	0	0	0	0	0	0	0	0	0	336120	0
Q59GS3_HUMAN		Proteasome 26S ATPase subunit 5 variant (Fragment) OS=Homo sapiens PE=2 SV=1	8	0	0	0	0	0	0	0	0	0	0	0	0	0	0	962500	3291400	6158500	0	428830	1392300	5950400	2896100	0	0	16749000	6089700	2010800	1901500	13330000	0	0	0	2168246	2047760	8016200
Q59GX6_HUMAN		DEAD/H (Asp-Glu-Ala-Asp/His) box polypeptide 3 variant (Fragment) OS=Homo sapiens PE=2 SV=1	8	0	0	0	0	0	0	0	0	0	0	0	0	0	0	2736500	3385300	5663900	0	1260100	1487100	10073000	14543000	0	0	29306000	8252400	10561000	0	19456000	0	0	0	2609160	5220620	13515080
Q59HE2_HUMAN		Ornithine aminotransferase variant (Fragment) OS=Homo sapiens PE=2 SV=1	3	0	0	0	0	0	0	0	0	0	0	0	0	0	0	1063400	0	0	0	0	0	6913600	0	0	0	4089900	3510500	2074600	0	2955100	0	0	0	212680	1382720	2526020
Q59HF3_HUMAN		ATPase, H+ transporting, lysosomal 56/58kD, V1 subunit B, isoform 2 variant (Fragment) OS=Homo sapiens PE=2 SV=1	4	0	0	0	0	0	0	0	0	0	0	0	0	0	0	0	0	2645800	0	0	4561300	9300200	3727000	0	0	11325000	10756000	5232100	0	2871900	0	0	0	529160	3517700	6037000
Q5CAQ5_HUMAN	TRA1	Tumor rejection antigen (Gp96) 1 OS=Homo sapiens GN=TRA1 PE=2 SV=1	27	0	0	0	0	0	0	0	0	0	0	0	0	0	0	43944000	105730000	115920000	0	13088000	88638000	168220000	142750000	44927000	22663000	232460000	246450000	140080000	20844000	339500000	0	0	0	55736400	93439600	195866800
Q5EC54_HUMAN	HNRPK	Heterogeneous nuclear ribonucleoprotein K transcript variant OS=Homo sapiens GN=HNRPK PE=2 SV=1	11	0	0	0	0	0	0	0	0	0	0	0	0	0	0	6193300	22566000	22471000	0	3092800	16884000	64522000	29022000	2571500	1125600	92866000	65699000	36839000	8587600	67282000	0	0	0	10864620	22825020	54254720
Q5JR94_HUMAN	RPS8	40S ribosomal protein S8 OS=Homo sapiens GN=RPS8 PE=2 SV=1	11	0	0	0	0	0	0	0	0	0	0	0	0	0	0	15195000	29152000	34712000	0	2396800	26179000	71614000	43471000	5265200	0	93321000	75109000	40709000	9452900	75894000	0	0	0	16291160	29305840	58897180
Q5M7Z9_HUMAN	TARS	TARS protein (Fragment) OS=Homo sapiens GN=TARS PE=2 SV=1	5	0	0	0	0	0	0	0	0	0	0	0	0	0	0	809740	1317400	2061500	0	1059800	4172000	3808000	5372300	0	0	11680000	8520400	14329000	0	8152100	0	0	0	1049688	2670460	8536300
Q5QTS3_HUMAN		FWP004 OS=Homo sapiens PE=2 SV=1	4	0	0	0	0	0	0	0	0	0	0	0	0	0	0	6825100	14227000	12980000	0	1641100	13415000	37234000	16439000	0	0	17167000	28527000	17610000	0	16765000	0	0	0	7134640	13417600	16013800
Q5SQT9_HUMAN	SAR1A	SAR1 gene homolog A (S. cerevisiae), isoform CRA_a OS=Homo sapiens GN=SAR1A PE=2 SV=1	4	0	0	0	0	0	0	0	0	0	0	0	0	0	0	2333300	3706400	5048500	0	1331100	2132400	6132500	3413000	2544000	0	6189500	5468000	2505300	1084800	15077000	0	0	0	2483860	2844380	6064920
Q5SRT3_HUMAN	CLIC1	Chloride intracellular channel 1, isoform CRA_a OS=Homo sapiens GN=CLIC1 PE=2 SV=2	13	0	0	0	0	0	0	0	0	0	0	0	0	0	0	6302000	11728000	14660000	0	3631700	30781000	55231000	23721000	2602700	0	111090000	86189000	57004000	11953000	74919000	0	0	0	7264340	22467140	68231000
Q5T092_HUMAN	RER1	Protein RER1 (Fragment) OS=Homo sapiens GN=RER1 PE=1 SV=1	4	0	0	0	0	0	0	0	0	0	0	0	0	0	0	0	1287700	1739900	0	0	1937200	3483700	2179600	0	0	3616100	6068900	0	0	4564300	0	0	0	605520	1520100	2849860
Q5T0D2_HUMAN	CMPK1	UMP-CMP kinase OS=Homo sapiens GN=CMPK1 PE=1 SV=1	2	0	0	0	0	0	0	0	0	0	0	0	0	0	0	0	1981500	9303300	0	0	2582100	3879600	0	0	0	4888400	3699900	0	847860	4691600	0	0	0	2256960	1292340	2825552
Q5T6L4_HUMAN	ASS	Argininosuccinate synthetase, isoform CRA_a OS=Homo sapiens GN=ASS PE=2 SV=1	6	0	0	0	0	0	0	0	0	0	0	0	0	0	0	1539700	7057500	8655500	0	636760	0	9677800	8384000	0	0	11483000	10965000	5881000	0	3082300	0	0	0	3577892	3612360	6282260
Q5T7C4_HUMAN	HMGB1	High mobility group protein B1 OS=Homo sapiens GN=HMGB1 PE=4 SV=1	2	0	0	0	0	0	0	726220	0	0	0	0	0	0	0	0	1228900	0	0	815720	0	13537000	0	2572700	0	7118300	3989500	5150700	0	0	0	145244	0	408924	3221940	3251700
Q5T8U5_HUMAN	SURF4	Surfeit 4 OS=Homo sapiens GN=SURF4 PE=1 SV=1	3	0	0	0	0	0	0	0	0	0	0	0	0	0	0	0	9816500	20975000	0	1174600	12679000	30088000	19953000	4343400	2964900	35397000	20519000	17514000	988230	31727000	0	0	0	6393220	14005660	21229046
Q5TA02_HUMAN	GSTO1	Glutathione S-transferase omega-1 (Fragment) OS=Homo sapiens GN=GSTO1 PE=1 SV=1	2	0	0	0	0	0	0	0	0	0	0	0	0	0	0	1452000	0	0	0	0	0	7043800	2093800	0	0	2771500	8218800	6562200	0	8122100	0	0	0	290400	1827520	5134920
Q5TB52_HUMAN	PAPSS2	3-phosphoadenosine 5-phosphosulfate synthase 2, isoform CRA_b OS=Homo sapiens GN=PAPSS2 PE=2 SV=1	7	0	0	0	0	0	0	0	0	0	0	0	0	0	0	0	2214600	3395300	0	0	2291900	3184200	6833200	0	0	10382000	8513800	3508300	0	17652000	0	0	0	1121980	2461860	8011220
Q5TZZ9_HUMAN	ANXA1	Annexin OS=Homo sapiens GN=ANXA1 PE=2 SV=1	17	0	0	0	0	0	0	0	0	0	0	0	0	0	0	24618000	47789000	100020000	0	20865000	92585000	87613000	121560000	29031000	14437000	242430000	209370000	172270000	39908000	218410000	0	0	0	38658400	69045200	176477600
Q5U000_HUMAN		Cathepsin Z OS=Homo sapiens PE=2 SV=1	2	0	0	0	0	0	0	0	0	0	0	0	0	0	0	3658900	4288500	3200700	0	806650	2434200	0	3167400	0	0	6692500	4586700	3832700	1106600	0	0	0	0	2390950	1120320	3243700
Q5U077_HUMAN	LDHB	L-lactate dehydrogenase OS=Homo sapiens GN=LDHB PE=2 SV=1	10	0	0	0	0	0	0	0	0	0	0	0	0	0	0	13418000	17283000	37293000	0	4929100	10561000	40765000	30697000	1442800	860350	59301000	58466000	46848000	2947900	62590000	0	0	0	14584620	16865230	46030580
Q5U0A0_HUMAN		Proteasome subunit alpha type OS=Homo sapiens PE=2 SV=1	2	0	0	0	0	0	0	0	0	0	0	0	0	0	0	0	0	0	0	0	0	0	0	0	0	7033000	0	0	0	9361900	0	0	0	0	0	3278980
Q5U0D2_HUMAN	TAGLN	Transgelin OS=Homo sapiens GN=TAGLN PE=2 SV=1	19	0	0	0	0	0	0	0	0	0	0	0	0	0	0	158170000	404150000	647590000	0	219830000	311330000	548500000	662630000	202730000	119290000	1537300000	1372300000	1223000000	364560000	2127500000	0	0	0	285948000	368896000	1324932000
Q5U0F4_HUMAN	EIF3S2	Eukaryotic translation initiation factor 3 subunit I OS=Homo sapiens GN=EIF3S2 PE=2 SV=1	2	0	0	0	0	0	0	0	0	0	0	0	0	0	0	0	0	0	0	0	1159200	0	0	0	0	0	0	0	0	2341700	0	0	0	0	231840	468340
Q5VVD0_HUMAN	RPL11	Ribosomal protein L11, isoform CRA_b OS=Homo sapiens GN=RPL11 PE=2 SV=1	6	0	0	0	0	0	0	0	0	0	0	0	0	0	0	9352000	20754000	27683000	0	3026300	12595000	39826000	31072000	5445800	3246200	59954000	49237000	27417000	2824500	49144000	0	0	0	12163060	18437000	37715300
Q658U4_HUMAN	DKFZp666D193	Putative uncharacterized protein DKFZp666D193 OS=Homo sapiens GN=DKFZp666D193 PE=2 SV=1	8	0	0	0	0	0	0	0	0	0	0	0	0	0	0	0	2998600	6191300	0	857620	8555300	13455000	15031000	0	0	28564000	12118000	5134700	0	15939000	0	0	0	2009504	7408260	12351140
Q68CM6_HUMAN	stxbp1	STXBP1 protein OS=Homo sapiens GN=stxbp1 PE=2 SV=1	6	0	0	0	0	0	0	0	0	0	0	0	0	0	0	0	0	0	0	0	0	0	0	0	0	0	0	0	0	0	0	0	0	0	0	0
Q6DEN2_HUMAN	DPYSL3	DPYSL3 protein OS=Homo sapiens GN=DPYSL3 PE=2 SV=1	25	0	0	0	0	0	0	0	0	0	81823000	0	0	0	0	14456000	43333000	122480000	0	4051900	54111000	52634000	106490000	51019000	0	189720000	252250000	113390000	10338000	307250000	0	0	16364600	36864180	52850800	174589600
Q6FG59_HUMAN	CDC37	CDC37 protein OS=Homo sapiens GN=CDC37 PE=2 SV=1	2	0	0	0	0	0	0	0	0	0	0	0	0	0	0	0	0	0	0	0	1829700	0	2949600	0	0	13782000	4651600	0	0	0	0	0	0	0	955860	3686720
Q6FGG2_HUMAN	VAMP3	VAMP3 protein OS=Homo sapiens GN=VAMP3 PE=2 SV=1	2	0	0	0	0	0	0	0	0	0	0	0	0	0	0	0	3808200	0	0	0	3315800	9117200	3452400	2427900	0	5833100	5721200	0	0	3283500	0	0	0	761640	3662660	2967560
Q6FGH9_HUMAN	DNCL1	DNCL1 protein OS=Homo sapiens GN=DNCL1 PE=2 SV=1	2	0	0	0	0	0	0	0	0	0	0	0	0	0	0	0	0	0	0	0	0	0	0	0	0	10785000	10106000	0	0	11026000	0	0	0	0	0	6383400
Q6FGJ9_HUMAN	GSTM3	GSTM3 protein OS=Homo sapiens GN=GSTM3 PE=2 SV=1	8	0	0	0	0	0	0	0	0	0	0	0	0	0	0	2254500	2050200	12692000	0	0	4831200	1348200	15016000	0	0	22931000	6306600	9046400	0	35954000	0	0	0	3399340	4239080	14847600
Q6FGX9_HUMAN	AK1	Adenylate kinase isoenzyme 1 OS=Homo sapiens GN=AK1 PE=2 SV=1	2	0	0	0	0	0	0	0	0	0	0	0	0	0	0	1982700	1863800	4478400	0	0	1446400	3217900	2520900	0	0	7069200	1909500	2714900	0	4160900	0	0	0	1664980	1437040	3170900
Q6FH10_HUMAN	DCN	DCN protein OS=Homo sapiens GN=DCN PE=2 SV=1	12	0	0	0	0	47773000	40685000	23796000	117760000	15780000	128550000	67147000	57535000	0	10608000	216020000	358540000	994890000	17798000	121440000	203880000	547560000	545720000	663910000	159730000	584040000	418380000	511040000	61820000	469430000	0	49158800	52768000	341737600	424160000	408942000
Q6FH49_HUMAN	NNMT	NNMT protein OS=Homo sapiens GN=NNMT PE=1 SV=1	11	0	0	0	0	0	0	0	0	0	0	0	0	0	0	88805000	183340000	276960000	0	35028000	161410000	395640000	260830000	59150000	22974000	638680000	435160000	280050000	73358000	465090000	0	0	0	116826600	180000800	378467600
Q6FHN3_HUMAN	NME2	Nucleoside diphosphate kinase OS=Homo sapiens GN=NME2 PE=2 SV=1	6	0	0	0	0	0	0	0	0	0	0	0	0	0	0	0	0	0	0	1155500	0	0	0	0	0	11336000	27306000	14660000	0	24693000	0	0	0	231100	0	15599000
Q6FHU3_HUMAN	PSME1	PSME1 protein (Fragment) OS=Homo sapiens GN=PSME1 PE=2 SV=1	2	0	0	0	0	0	0	0	0	0	0	0	0	0	0	0	3422400	0	0	0	0	0	0	0	0	0	3384800	1383800	0	2511300	0	0	0	684480	0	1455980
Q6FHV6_HUMAN	ENO2	ENO2 protein OS=Homo sapiens GN=ENO2 PE=2 SV=1	10	0	0	0	0	0	0	0	0	0	0	0	0	0	0	7131900	1195300	2151600	0	11898000	2835000	8744200	2278800	15711000	0	7575800	25378000	7547200	4275500	20505000	0	0	0	4475360	5913800	13056300
Q6FIC5_HUMAN	CLIC4	CLIC4 protein OS=Homo sapiens GN=CLIC4 PE=2 SV=1	16	0	0	0	0	0	0	0	0	0	0	0	0	0	0	10906000	51781000	73902000	0	9007100	53482000	93173000	70316000	10623000	6301300	205960000	185160000	89408000	21328000	194470000	0	0	0	29119220	46779060	139265200
Q6I9R8_HUMAN	FHL2	FHL2 protein OS=Homo sapiens GN=FHL2 PE=2 SV=1	9	0	0	0	0	0	0	0	0	0	0	0	0	0	0	2055300	9030800	7865000	0	0	25355000	49550000	10875000	1573500	0	138360000	71205000	36917000	5503000	92483000	0	0	0	3790220	17470700	68893600
Q6I9V5_HUMAN	SLC25A6	SLC25A6 protein OS=Homo sapiens GN=SLC25A6 PE=2 SV=1	9	0	0	0	0	0	0	0	0	0	0	0	0	0	0	9800900	18340000	49350000	0	4655100	34141000	34900000	31896000	3164000	1133300	106410000	70520000	41736000	8629200	119760000	0	0	0	16429200	21046860	69411040
Q6IAT1_HUMAN	GDI2	Epididymis secretory sperm binding protein Li 46e OS=Homo sapiens GN=GDI2 PE=2 SV=1	26	0	0	0	0	0	0	0	0	0	0	0	0	0	0	14263000	43443000	79501000	0	12523000	84101000	157190000	102700000	6407200	3582300	222890000	201050000	133470000	14443000	167090000	0	0	0	29946000	70796100	147788600
Q6IAT9_HUMAN	PSMB6	Proteasome subunit beta type OS=Homo sapiens GN=PSMB6 PE=2 SV=1	2	0	0	0	0	0	0	0	0	0	0	0	0	0	0	0	0	2027400	0	0	0	0	2374200	0	0	10692000	3665700	3399400	847690	0	0	0	0	405480	474840	3720958
Q6IB71_HUMAN	PSMA3	Proteasome subunit alpha type OS=Homo sapiens GN=PSMA3 PE=2 SV=1	3	0	0	0	0	0	0	0	0	0	0	0	0	0	0	1690300	1863700	3917900	0	0	0	0	2057200	0	0	5893900	8331600	6333800	956370	17645000	0	0	0	1494380	411440	7832134
Q6IBG1_HUMAN	MYL9	MYL9 protein OS=Homo sapiens GN=MYL9 PE=2 SV=1	8	0	0	0	0	0	0	0	0	0	0	0	0	0	0	0	0	4993800	0	0	5862000	4188500	17756000	0	0	13110000	22507000	9778700	0	38648000	0	0	0	998760	5561300	16808740
Q6IBR8_HUMAN	EIF2S2	EIF2S2 protein OS=Homo sapiens GN=EIF2S2 PE=2 SV=1	3	0	0	0	0	0	0	0	0	0	0	0	0	0	0	0	1610000	2574700	0	0	0	0	1907200	0	0	8657500	3397500	5629800	0	8656300	0	0	0	836940	381440	5268220
Q6IBT3_HUMAN	CCT7	CCT7 protein OS=Homo sapiens GN=CCT7 PE=2 SV=1	11	0	0	0	0	0	0	0	0	0	0	0	0	0	0	5386600	10535000	10810000	0	1648600	11300000	33513000	19677000	1462000	1036200	46035000	37499000	27543000	2219700	45196000	0	0	0	5676040	13397640	31698540
Q6IRT1_HUMAN	ADH5	Alcohol dehydrogenase 5 (Class III), chi polypeptide OS=Homo sapiens GN=ADH5 PE=2 SV=2	4	0	0	0	0	0	0	0	0	0	0	0	0	0	0	1232200	2692300	3145800	0	0	5963300	22015000	2447000	0	0	13807000	21565000	11381000	0	8456200	0	0	0	1414060	6085060	11041840
Q6LEN2_HUMAN	PTGIS	Prostacyclin synthase OS=Homo sapiens GN=PTGIS PE=3 SV=1	3	0	0	0	0	0	0	0	0	0	0	0	0	0	0	0	0	0	0	0	0	0	5101800	0	0	0	0	5363700	0	1996100	0	0	0	0	1020360	1471960
Q6LET6_HUMAN	MGST1	MGST1 protein (Fragment) OS=Homo sapiens GN=MGST1 PE=2 SV=1	2	0	0	0	0	0	0	0	0	0	0	0	0	0	0	2762400	9869300	13123000	0	0	0	0	0	1257100	0	0	0	3904200	1432800	0	0	0	0	5150940	251420	1067400
Q6NZ55_HUMAN	RPL13	60S ribosomal protein L13 OS=Homo sapiens GN=RPL13 PE=2 SV=1	5	0	0	0	0	0	0	0	0	0	0	0	0	0	0	8418400	11470000	5891600	0	0	21310000	50901000	10299000	4576700	993460	46311000	38555000	32451000	5105700	58454000	0	0	0	5156000	17616032	36175340
Q6NZX3_HUMAN	NT5E	5-nucleotidase, ecto (CD73) OS=Homo sapiens GN=NT5E PE=2 SV=1	5	0	0	0	0	0	0	0	0	0	0	0	0	0	0	1968200	6763300	9279600	0	975730	0	0	2596400	2255300	0	3229600	6407400	6330200	2534100	29576000	0	0	0	3797366	970340	9615460
Q6PK82_HUMAN	AP3D1	AP3D1 protein (Fragment) OS=Homo sapiens GN=AP3D1 PE=2 SV=1	5	0	0	0	0	0	0	0	0	0	0	0	0	0	0	740750	0	0	0	0	1320900	0	5252900	0	0	3323100	1772200	0	0	2260800	0	0	0	148150	1314760	1471220
Q6PUJ7_HUMAN	HEL-S-54e	Epididymis luminal protein 215 OS=Homo sapiens GN=HEL-S-54e PE=2 SV=1	6	0	0	0	0	0	0	0	0	0	0	0	0	0	0	0	4150700	2088700	0	0	6838500	12086000	1992000	3183600	0	25132000	25588000	7231800	0	18199000	0	0	0	1247880	4820020	15230160
Q6ZN40_HUMAN	TPM1	Tropomyosin 1 (Alpha), isoform CRA_f OS=Homo sapiens GN=TPM1 PE=2 SV=1	14	0	0	0	0	0	0	0	0	0	0	0	0	0	0	0	0	0	0	0	0	0	0	0	0	0	0	4408200	0	7172800	0	0	0	0	0	2316200
Q701L7_HUMAN	KRTHB2	Type II hair keratin 2 OS=Homo sapiens GN=KRTHB2 PE=2 SV=1	5	0	0	0	0	0	0	0	0	0	0	0	0	338650000	0	0	0	0	0	0	0	0	0	0	0	0	0	0	0	0	0	0	67730000	0	0	0
Q71UA6_HUMAN	SLC1A5	Amino acid transporter OS=Homo sapiens GN=SLC1A5 PE=2 SV=1	2	0	0	0	0	0	0	0	0	0	0	0	0	0	0	1646800	2828900	3836400	0	748220	4133400	6707600	4176600	0	0	3081100	0	2963300	603670	8021800	0	0	0	1812064	3003520	2933974
Q7KZJ3_HUMAN		Catenin (Cadherin-associated protein), delta 1 OS=Homo sapiens PE=2 SV=1	4	0	0	0	0	0	0	0	0	0	0	0	0	0	0	0	1481600	3486100	0	0	1819300	8034800	4619900	0	0	3309600	0	7369300	0	14269000	0	0	0	993540	2894800	4989580
Q7Z5D5_HUMAN		Medulloblastoma antigen MU-MB-2.50 (Fragment) OS=Homo sapiens PE=2 SV=1	2	0	0	0	0	0	0	0	0	0	0	0	0	0	0	0	2056300	0	0	0	0	0	2413300	0	0	4682900	0	0	0	6547900	0	0	0	411260	482660	2246160
Q7Z612_HUMAN		Acidic ribosomal phosphoprotein P1 OS=Homo sapiens PE=2 SV=1	2	0	0	0	0	0	0	0	0	0	0	0	0	0	0	0	0	0	0	0	0	7553600	0	0	0	0	0	5053000	0	0	0	0	0	0	1510720	1010600
Q86TY5_HUMAN		Galectin OS=Homo sapiens PE=2 SV=1	6	0	0	0	0	0	0	0	0	0	0	0	0	0	0	0	13881000	12187000	0	0	0	0	0	0	796280	9486800	17904000	15408000	0	20753000	0	0	0	5213600	159256	12710360
Q86UY0_HUMAN	TXNDC5	Protein BLOC1S5-TXNDC5 OS=Homo sapiens GN=TXNDC5 PE=2 SV=1	11	0	0	0	0	0	0	0	0	0	0	0	0	0	0	3352900	7605400	45049000	0	0	29627000	44238000	88161000	7960200	0	98147000	57191000	69828000	12489000	69582000	0	0	0	11201460	33997240	61447400
Q86X80_HUMAN	SRP72	SRP72 protein (Fragment) OS=Homo sapiens GN=SRP72 PE=2 SV=1	4	0	0	0	0	0	0	0	0	0	0	0	0	0	0	0	0	0	0	0	0	0	1903900	0	0	19297000	0	0	0	1657300	0	0	0	0	380780	4190860
Q8HZW2_PIG	MYOC	Myocilin OS=Sus scrofa OX=9823 GN=MYOC PE=1 SV=1	15	0	0	0	0	22812000	533090	8552900	124670000	0	122740000	1399500	2677400	0	0	0	0	0	0	0	1080500	0	0	0	0	0	2290900	0	0	0	0	31313598	25363380	0	216100	458180
Q8IWQ7_HUMAN	CDC42BPA	Non-specific serine/threonine protein kinase OS=Homo sapiens GN=CDC42BPA PE=2 SV=1	2	0	0	0	0	0	0	0	0	0	0	0	0	0	0	0	0	0	0	0	0	0	0	0	0	15645000	0	0	3918400	0	0	0	0	0	0	3912680
Q8IWR8_HUMAN		Ribosomal protein L19 (Fragment) OS=Homo sapiens PE=2 SV=1	2	0	0	0	0	0	0	0	0	0	0	0	0	0	0	3509600	5761800	5225600	0	0	14014000	34429000	6000500	6077000	0	31193000	29164000	9603600	5046900	21107000	0	0	0	2899400	12104100	19222900
Q8NAV8_HUMAN		cDNA FLJ34691 fis, clone MESAN2000909, moderately similar to Homo sapiens CEGP1 protein (CEGP1), mRNA OS=Homo sapiens PE=2 SV=1	3	0	0	0	0	0	0	0	0	0	0	0	0	0	0	0	0	0	0	0	0	4145800	0	0	0	16267000	0	0	0	8706600	0	0	0	0	829160	4994720
Q8NBH6_HUMAN		Fibulin-1 OS=Homo sapiens PE=2 SV=1	15	0	0	0	0	0	0	0	0	0	0	0	0	0	0	3068800	251100000	334390000	0	0	198540000	17341000	324990000	0	0	66160000	648420000	38594000	0	666770000	0	0	0	117711760	108174200	283988800
Q8NCC4_HUMAN		cDNA FLJ90343 fis, clone NT2RP2002824, highly similar to Transmembrane 9 superfamily protein member 3 OS=Homo sapiens PE=2 SV=1	2	0	0	0	0	0	0	0	0	0	0	0	0	0	0	0	2423300	6359300	0	420830	0	7700000	5857900	0	0	5044800	7418300	5621900	0	9180200	0	0	0	1840686	2711580	5453040
Q8TB01_HUMAN		Similar to cytoskeleton-associated protein 4 (Fragment) OS=Homo sapiens PE=2 SV=1	26	0	0	0	0	0	0	0	0	0	0	0	0	0	0	30794000	81671000	145900000	5630400	40898000	44101000	167770000	187100000	170780000	110000000	238680000	208750000	167760000	19458000	305260000	0	0	0	60978680	135950200	187981600
Q8TBK5_HUMAN	RPL6	60S ribosomal protein L6 OS=Homo sapiens GN=RPL6 PE=2 SV=1	12	0	0	0	0	0	0	0	0	0	0	0	0	0	0	5223400	14812000	45270000	0	1446600	22137000	49723000	23217000	4640400	0	82236000	74883000	57279000	0	62052000	0	0	0	13350400	19943480	55290000
Q8TBX0_HUMAN		PYCR1 protein OS=Homo sapiens PE=2 SV=1	4	0	0	0	0	0	0	0	0	0	0	0	0	0	0	0	1232500	2390600	0	0	0	5110300	0	0	0	4126200	0	0	0	2938200	0	0	0	724620	1022060	1412880
Q8TEP9_HUMAN	FLJ00144	FLJ00144 protein (Fragment) OS=Homo sapiens GN=FLJ00144 PE=2 SV=1	5	0	0	0	0	0	0	0	0	0	0	0	0	0	0	1590800	978860	58725000	0	0	0	2249600	1604700	0	811140	17256000	0	1816500	0	0	0	0	0	12258932	933088	3814500
Q96AW5_HUMAN	QARS	QARS protein (Fragment) OS=Homo sapiens GN=QARS PE=2 SV=2	3	0	0	0	0	0	0	0	0	0	0	0	0	0	0	0	0	0	0	0	0	3810300	1453200	0	0	0	6514600	1432600	0	3069200	0	0	0	0	1052700	2203280
Q96BA7_HUMAN		HNRPU protein OS=Homo sapiens PE=2 SV=1	12	0	0	0	0	0	0	0	0	0	0	0	0	0	0	8231300	13502000	25439000	0	4141500	12618000	42664000	28202000	916220	0	51247000	48202000	45583000	4591300	42257000	0	0	0	10262760	16880044	38376060
Q96BS4_HUMAN	FBL	FBL protein (Fragment) OS=Homo sapiens GN=FBL PE=1 SV=2	3	0	0	0	0	0	0	0	0	0	0	0	0	0	0	0	1487500	0	0	0	0	0	0	0	0	4500200	0	1700000	0	0	0	0	0	297500	0	1240040
Q96DV6_HUMAN	RPS6	40S ribosomal protein S6 OS=Homo sapiens GN=RPS6 PE=2 SV=1	4	0	0	0	0	0	0	0	0	0	0	0	0	0	0	6464200	18147000	13716000	0	3493900	17738000	49066000	28605000	5541800	1540300	27003000	34026000	19006000	4584500	39246000	0	0	0	8364220	20498220	24773100
Q96HX3_HUMAN		Dolichyl-diphosphooligosaccharide--protein glycosyltransferase subunit 1 (Fragment) OS=Homo sapiens PE=2 SV=1	19	0	0	0	0	0	0	0	0	0	0	0	0	0	0	13867000	27639000	67436000	0	6156600	30693000	84061000	81618000	16699000	7176100	154410000	81676000	49168000	6925000	70600000	0	0	0	23019720	44049420	72555800
Q96QB2_HUMAN	lat1	Sodium-independent neutral amino acid transporter LAT1 OS=Homo sapiens GN=lat1 PE=4 SV=1	2	0	0	0	0	0	0	0	0	0	0	0	0	0	0	0	1806500	0	0	0	0	7821100	0	0	0	0	4435600	2422100	0	0	0	0	0	361300	1564220	1371540
Q96TF5_HUMAN	MBP1	Mutant p53 binding protein 1 (MBP1) OS=Homo sapiens GN=MBP1 PE=2 SV=1	10	0	0	0	0	0	0	0	0	0	0	0	0	0	0	8731800	11451000	16839000	0	1765400	13860000	25310000	14659000	0	0	56134000	45650000	28997000	7866500	69298000	0	0	0	7757440	10765800	41589100
Q9BQQ5_HUMAN	L27a	Ribosomal protein L27a OS=Homo sapiens GN=L27a PE=3 SV=1	4	0	0	0	0	0	0	0	0	0	0	0	0	0	0	7203700	13578000	28361000	0	2368100	16462000	30028000	26917000	4030400	2092500	44182000	15713000	24172000	5693700	24736000	0	0	0	10302160	15905980	22899340
Q9BTQ7_HUMAN		Similar to ribosomal protein L23 (Fragment) OS=Homo sapiens PE=2 SV=1	3	0	0	0	0	0	0	0	0	0	0	0	0	0	0	6043700	6864100	8048300	0	1431400	6447300	18915000	8985700	0	0	25890000	23460000	11126000	2889200	37080000	0	0	0	4477500	6869600	20089040
Q9BVJ8_HUMAN	HEXA	HEXA protein (Fragment) OS=Homo sapiens GN=HEXA PE=2 SV=2	5	0	0	0	0	0	0	0	0	0	0	0	0	0	0	0	0	0	0	0	0	0	4806400	0	0	6398700	0	4539000	0	0	0	0	0	0	961280	2187540
Q9H4N8_HUMAN		Homo sapiens clone CDABP0046 mRNA sequence OS=Homo sapiens PE=2 SV=1	4	0	0	0	0	0	0	0	0	0	0	0	0	0	0	0	2554100	10538000	0	0	3280300	6894800	3576900	0	0	7814600	9860000	2807000	2614500	5426600	0	0	0	2618420	2750400	5704540
Q9H8E3_HUMAN		cDNA FLJ13715 fis, clone PLACE2000404, moderately similar to PROBABLE LEUCYL-TRNA SYNTHETASE (EC 6.1.1.4) OS=Homo sapiens PE=2 SV=1	5	0	0	0	0	0	0	0	0	0	0	0	0	0	0	1002000	3072500	3506000	0	0	0	7485300	6491000	0	0	10561000	5646000	2061900	0	13767000	0	0	0	1516100	2795260	6407180
Q9HB00_HUMAN	DSC1	Desmocollin 1, isoform CRA_b OS=Homo sapiens GN=DSC1 PE=4 SV=1	5	0	0	0	0	0	0	0	0	0	0	30204000	0	0	0	0	0	0	0	1043500	0	0	0	0	0	0	0	0	0	0	0	0	6040800	208700	0	0
Q9UG16_HUMAN	DKFZp564P0562	Putative uncharacterized protein DKFZp564P0562 (Fragment) OS=Homo sapiens GN=DKFZp564P0562 PE=2 SV=1	3	0	0	0	0	0	0	0	0	0	0	0	0	0	0	0	0	0	0	0	0	2554800	0	0	0	3746700	2930400	0	0	0	0	0	0	0	510960	1335420
Q9UQD4_HUMAN		SH3-containing Grb-2-like 1 protein OS=Homo sapiens PE=4 SV=1	3	0	0	0	0	0	0	0	0	0	0	0	0	0	0	0	0	0	0	0	0	0	0	0	0	2771300	2204200	1889700	0	3821100	0	0	0	0	0	2137260
R4GN98_HUMAN	S100A6	Protein S100 (Fragment) OS=Homo sapiens GN=S100A6 PE=1 SV=1	2	0	0	0	0	0	0	0	0	0	0	0	0	0	0	13183000	14090000	20453000	0	4537900	36876000	0	39734000	23586000	12656000	112740000	66817000	66674000	11906000	186570000	0	0	0	10452780	22570400	88941400
R4SBI6_HUMAN	EPHX1	EPHX1 OS=Homo sapiens GN=EPHX1 PE=2 SV=1	3	0	0	0	0	0	0	0	0	0	0	0	0	0	0	0	0	0	0	0	3683000	0	7382600	0	0	17426000	9113200	3534200	0	4883300	0	0	0	0	2213120	6991340
R9UJ55_HUMAN	COL8A2	Collagen type VIII alpha 2 (Fragment) OS=Homo sapiens GN=COL8A2 PE=4 SV=1	6	0	0	0	0	0	0	0	0	0	0	0	0	0	0	0	0	2344200	0	0	2013700	16475000	0	0	0	4810300	5259400	0	0	0	0	0	0	468840	3697740	2013940
RAB10_HUMAN	RAB10	Ras-related protein Rab-10 OS=Homo sapiens GN=RAB10 PE=1 SV=1	3	0	0	0	0	0	0	0	0	0	0	0	0	0	0	0	0	2976400	0	0	1847000	0	0	1610500	0	7939600	11190000	2774000	0	3354500	0	0	0	595280	691500	5051620
RAB5C_HUMAN	RAB5C	Ras-related protein Rab-5C OS=Homo sapiens GN=RAB5C PE=1 SV=2	4	0	0	0	0	0	0	0	0	0	0	0	0	0	0	0	0	5356200	0	0	2026200	7449100	2726900	0	978700	16237000	11352000	8673400	1372900	17335000	0	0	0	1071240	2636180	10994060
RHG01_HUMAN	ARHGAP1	Rho GTPase-activating protein 1 OS=Homo sapiens GN=ARHGAP1 PE=1 SV=1	7	0	0	0	0	0	0	0	0	0	0	0	0	0	0	0	9408300	21107000	0	929550	7903300	15381000	24271000	2979400	0	20387000	14104000	17873000	3808300	36602000	0	0	0	6288970	10106940	18554860
RL36_HUMAN	RPL36	60S ribosomal protein L36 OS=Homo sapiens GN=RPL36 PE=1 SV=3	2	0	0	0	0	0	0	0	0	0	0	0	0	0	0	0	4431600	4618700	0	740150	0	2461900	8345900	1303800	0	0	8015400	4005600	0	8158500	0	0	0	1958090	2422320	4035900
RL4_HUMAN	RPL4	60S ribosomal protein L4 OS=Homo sapiens GN=RPL4 PE=1 SV=5	10	0	0	0	0	0	0	0	0	0	0	0	0	0	0	4597800	17711000	43909000	0	3651000	32429000	88903000	51819000	3602400	1910900	123080000	75704000	71332000	9896200	85271000	0	0	0	13973760	35732860	73056640
RL7_HUMAN	RPL7	60S ribosomal protein L7 OS=Homo sapiens GN=RPL7 PE=1 SV=1	9	0	0	0	0	0	0	0	0	0	0	0	0	0	0	10398000	20695000	14522000	0	3653400	25498000	62842000	35656000	18637000	2461400	68229000	96138000	62776000	7639700	63895000	0	0	0	9853680	29018880	59735540
ROA0_HUMAN	HNRNPA0	Heterogeneous nuclear ribonucleoprotein A0 OS=Homo sapiens GN=HNRNPA0 PE=1 SV=1	2	0	0	0	0	0	0	0	0	0	0	0	0	0	0	0	0	0	0	0	0	2261600	1285300	0	0	7378300	0	2028300	0	0	0	0	0	0	709380	1881320
RS12_PIG	RPS12	40S ribosomal protein S12 OS=Sus scrofa OX=9823 GN=RPS12 PE=2 SV=2	3	0	0	0	0	0	0	0	0	0	0	0	0	0	0	1386800	2653200	3622400	0	0	2932700	5970500	3236400	0	0	6246100	3237900	0	0	5680700	0	0	0	1532480	2427920	3032940
RS18_PIG	RPS18	40S ribosomal protein S18 OS=Sus scrofa OX=9823 GN=RPS18 PE=1 SV=3	7	0	0	0	0	0	0	0	0	0	0	0	0	0	0	0	6931600	0	0	0	2498900	14793000	0	4774400	2569800	26338000	12745000	10009000	0	6997800	0	0	0	1386320	4927220	11217960
RS19_PIG	RPS19	40S ribosomal protein S19 (Fragment) OS=Sus scrofa OX=9823 GN=RPS19 PE=2 SV=3	2	0	0	0	0	0	0	0	0	0	0	0	0	0	0	0	0	1613400	0	0	1047900	5968000	0	0	0	0	0	0	0	0	0	0	0	322680	1403180	0
RS2_HUMAN	RPS2	40S ribosomal protein S2 OS=Homo sapiens GN=RPS2 PE=1 SV=2	6	0	0	0	0	0	0	0	0	0	0	0	0	0	0	6789100	16498000	27130000	0	2406000	14315000	47480000	26994000	3245400	1965100	63089000	54718000	34949000	1254200	59267000	0	0	0	10564620	18799900	42655440
RS3_HUMAN	RPS3	40S ribosomal protein S3 OS=Homo sapiens GN=RPS3 PE=1 SV=2	14	0	0	0	0	0	0	0	0	0	0	0	0	0	0	24126000	62687000	66012000	0	6942300	60116000	131490000	87814000	10880000	4348900	137210000	112890000	90554000	11571000	175310000	0	0	0	31953460	58929780	105507000
RS3A_HUMAN	RPS3A	40S ribosomal protein S3a OS=Homo sapiens GN=RPS3A PE=1 SV=2	9	0	0	0	0	0	0	0	0	0	0	0	0	0	0	9670100	16019000	13904000	0	2547700	25001000	43816000	24815000	3059900	1640700	62846000	53592000	14342000	4906400	35412000	0	0	0	8428160	19666520	34219680
RS4X_HUMAN	RPS4X	40S ribosomal protein S4, X isoform OS=Homo sapiens GN=RPS4X PE=1 SV=2	13	0	0	0	0	0	0	0	0	0	0	0	0	0	0	9650600	28864000	55780000	0	4688400	22702000	92139000	62401000	3336500	1524600	113710000	71996000	47918000	2664300	120510000	0	0	0	19796600	36420620	71359660
RTN4_HUMAN	RTN4	Reticulon-4 OS=Homo sapiens GN=RTN4 PE=1 SV=2	8	0	0	0	0	0	0	0	0	0	0	0	0	0	0	20714000	35602000	54034000	0	10929000	70141000	96530000	67664000	99024000	14665000	136600000	130930000	75414000	20374000	135160000	0	0	0	24255800	69604800	99695600
S10A8_HUMAN	S100A8	Protein S100-A8 OS=Homo sapiens GN=S100A8 PE=1 SV=1	2	0	0	0	977850	0	0	0	0	0	0	0	0	0	0	0	1677800	1408600	0	791320	0	0	0	0	0	4211300	0	0	0	0	244462	0	0	775544	0	842260
SAHH_HUMAN	AHCY	Adenosylhomocysteinase OS=Homo sapiens GN=AHCY PE=1 SV=4	5	0	0	0	0	0	0	0	3960100	0	3339300	0	721500	0	0	0	0	0	0	0	0	9835300	0	0	0	10708000	14859000	7094700	0	6199500	0	792020	812160	0	1967060	7772240
SBSN_HUMAN	SBSN	Suprabasin OS=Homo sapiens GN=SBSN PE=2 SV=2	3	0	0	0	0	0	0	0	0	0	0	8748300	0	0	0	0	0	0	0	0	0	0	0	0	0	0	0	0	0	0	0	0	1749660	0	0	0
SC23A_HUMAN	SEC23A	Protein transport protein Sec23A OS=Homo sapiens GN=SEC23A PE=1 SV=2	14	0	0	0	0	0	0	0	0	0	0	0	0	0	0	3170500	17067000	25327000	0	859460	11684000	28309000	17468000	0	0	66285000	56354000	26452000	3867500	46715000	0	0	0	9284792	11492200	39934700
SEPT2_HUMAN	SEPT2	Septin-2 OS=Homo sapiens GN=SEPT2 PE=1 SV=1	5	0	0	0	0	0	0	0	0	0	0	0	0	0	0	0	4725800	5672400	0	0	8001200	10360000	14466000	1013900	0	33446000	22547000	26583000	0	15514000	0	0	0	2079640	6768220	19618000
SEPT7_HUMAN	SEPT7	Septin-7 OS=Homo sapiens GN=SEPT7 PE=1 SV=2	8	0	0	0	0	0	0	0	0	0	0	0	0	0	0	1563500	6167600	13237000	0	2225600	16925000	28658000	23067000	3370200	0	59816000	54580000	31216000	6445200	29918000	0	0	0	4638740	14404040	36395040
SEPT9_HUMAN	SEPT9	Septin-9 OS=Homo sapiens GN=SEPT9 PE=1 SV=2	6	0	0	0	0	0	0	0	0	0	0	0	0	0	0	1252200	1531700	2500500	0	0	3404500	4306900	1872300	0	0	6823500	7051200	5234300	0	7463200	0	0	0	1056880	1916740	5314440
SERA_HUMAN	PHGDH	D-3-phosphoglycerate dehydrogenase OS=Homo sapiens GN=PHGDH PE=1 SV=4	12	0	0	0	0	0	0	0	0	0	0	0	0	0	0	13963000	46811000	45251000	0	5301300	49987000	178430000	49680000	1460800	857730	136120000	93301000	66398000	15016000	149810000	0	0	0	22265260	56083106	92129000
SERPH_HUMAN	SERPINH1	Serpin H1 OS=Homo sapiens GN=SERPINH1 PE=1 SV=2	19	0	0	0	0	0	0	0	0	0	0	0	0	0	0	73838000	154940000	230530000	0	22391000	155540000	416020000	245870000	73334000	45921000	538890000	382050000	268530000	44021000	451520000	0	0	0	96339800	187337000	337002200
SODM_HUMAN	SOD2	Superoxide dismutase [Mn], mitochondrial OS=Homo sapiens GN=SOD2 PE=1 SV=2	3	0	0	0	0	0	0	0	0	0	0	0	0	0	0	0	0	10995000	0	0	0	0	6200300	1102200	1016900	17321000	20861000	7067200	0	35722000	0	0	0	2199000	1663880	16194240
SPEE_HUMAN	SRM	Spermidine synthase OS=Homo sapiens GN=SRM PE=1 SV=1	6	0	0	0	0	0	0	0	0	0	0	0	0	0	0	4606700	4848600	6191600	0	0	8992900	7530000	9866300	0	0	26891000	17551000	11688000	911790	18674000	0	0	0	3129380	5277840	15143158
SRPX_HUMAN	SRPX	Sushi repeat-containing protein SRPX OS=Homo sapiens GN=SRPX PE=2 SV=1	6	0	0	0	0	0	0	0	0	0	0	0	0	0	0	4178300	4785200	9303100	0	862090	2501900	13756000	2355800	6996200	0	0	8384600	11551000	0	7923800	0	0	0	3825738	5121980	5571880
SRPX2_HUMAN	SRPX2	Sushi repeat-containing protein SRPX2 OS=Homo sapiens GN=SRPX2 PE=1 SV=1	3	0	0	0	0	0	0	0	0	0	0	0	0	0	0	892140	1624400	7681700	0	501330	3786900	4572000	2152600	6272700	1312500	7873300	8274100	5190600	1034500	5322400	0	0	0	2139914	3619340	5538980
SSRD_HUMAN	SSR4	Translocon-associated protein subunit delta OS=Homo sapiens GN=SSR4 PE=1 SV=1	3	0	0	0	0	0	0	0	0	0	0	0	0	0	0	0	2819600	4883600	0	0	3422500	13209000	6485900	0	0	14793000	0	8898700	0	11137000	0	0	0	1540640	4623480	6965740
STAT1_HUMAN	STAT1	Signal transducer and activator of transcription 1-alpha/beta OS=Homo sapiens GN=STAT1 PE=1 SV=2	9	0	0	0	0	0	0	0	0	0	0	0	0	0	0	1426800	1740900	2359600	0	0	1731100	1937700	5751800	0	0	14894000	13630000	2665800	0	12838000	0	0	0	1105460	1884120	8805560
SV2A_HUMAN	SV2A	Synaptic vesicle glycoprotein 2A OS=Homo sapiens GN=SV2A PE=1 SV=1	2	0	0	0	0	0	0	0	0	0	0	0	0	0	0	0	0	0	0	0	0	0	0	0	0	0	0	0	0	0	0	0	0	0	0	0
SYAC_HUMAN	AARS	Alanine--tRNA ligase, cytoplasmic OS=Homo sapiens GN=AARS PE=1 SV=2	13	0	0	0	0	0	0	0	0	0	0	0	0	0	0	2735500	10297000	9953400	0	0	5475400	24420000	9690500	0	0	21556000	21908000	4956600	0	16812000	0	0	0	4597180	7917180	13046520
SYEP_HUMAN	EPRS	Bifunctional glutamate/proline--tRNA ligase OS=Homo sapiens GN=EPRS PE=1 SV=5	13	0	0	0	0	0	0	0	0	0	0	0	0	0	0	0	0	0	0	0	2485100	30085000	22065000	0	0	50295000	15080000	16875000	486240	22678000	0	0	0	0	10927020	21082848
SYN1_HUMAN	SYN1	Synapsin-1 OS=Homo sapiens GN=SYN1 PE=1 SV=3	4	0	0	0	0	0	0	0	0	0	0	0	0	0	0	0	0	0	0	0	0	0	0	0	0	0	0	0	0	0	0	0	0	0	0	0
SYNC_HUMAN	NARS	Asparagine--tRNA ligase, cytoplasmic OS=Homo sapiens GN=NARS PE=1 SV=1	14	0	0	0	0	0	0	0	0	0	0	0	0	0	0	5566900	11554000	14658000	0	0	14151000	35567000	18596000	0	0	45197000	26912000	25610000	1636300	32566000	0	0	0	6355780	13662800	26384260
SYRC_HUMAN	RARS	Arginine--tRNA ligase, cytoplasmic OS=Homo sapiens GN=RARS PE=1 SV=2	10	0	0	0	0	0	0	0	0	0	0	0	0	0	0	873310	8168800	7195600	0	0	9931700	9850500	11583000	0	0	34713000	20002000	10770000	0	30012000	0	0	0	3247542	6273040	19099400
SYYC_HUMAN	YARS	Tyrosine--tRNA ligase, cytoplasmic OS=Homo sapiens GN=YARS PE=1 SV=4	9	0	0	0	0	0	0	0	0	0	0	0	0	0	0	1514300	5691700	2827800	0	0	4002600	11459000	6823300	0	0	25136000	14328000	1799300	1185900	23407000	0	0	0	2006760	4456980	13171240
TAGL2_HUMAN	TAGLN2	Transgelin-2 OS=Homo sapiens GN=TAGLN2 PE=1 SV=3	12	0	0	0	0	0	0	0	0	0	0	0	0	0	0	25241000	32948000	70926000	0	12797000	31211000	86895000	100470000	27393000	12659000	185390000	150280000	124690000	33554000	288370000	0	0	0	28382400	51725600	156456800
TBB_PIG		Tubulin beta chain OS=Sus scrofa OX=9823 PE=1 SV=1	21	0	0	0	0	0	0	0	0	0	0	0	0	0	0	2247100	4028900	7039500	0	0	4788300	8958400	7010900	0	0	45053000	7435100	5164600	2343600	12151000	0	0	0	2663100	4151520	14429460
TBB6_HUMAN	TUBB6	Tubulin beta-6 chain OS=Homo sapiens GN=TUBB6 PE=1 SV=1	20	0	0	0	0	0	0	0	0	0	0	0	0	0	0	19876000	45564000	77609000	0	11625000	37326000	89183000	68619000	0	1048900	169270000	140510000	59344000	13983000	162130000	0	0	0	30934800	39235380	109047400
TBB8_HUMAN	TUBB8	Tubulin beta-8 chain OS=Homo sapiens GN=TUBB8 PE=1 SV=2	10	0	0	0	0	0	0	0	0	0	0	0	0	0	0	0	7824300	0	0	0	7870700	24756000	15344000	0	0	60166000	52248000	27202000	0	0	0	0	0	1564860	9594140	27923200
TCPA_HUMAN	TCP1	T-complex protein 1 subunit alpha OS=Homo sapiens GN=TCP1 PE=1 SV=1	16	0	0	0	0	0	0	0	0	0	0	0	0	0	0	7373500	10830000	17226000	0	839560	1685300	32470000	21970000	0	0	76205000	16399000	16725000	2570400	42637000	0	0	0	7253812	11225060	30907280
TCPE_HUMAN	CCT5	T-complex protein 1 subunit epsilon OS=Homo sapiens GN=CCT5 PE=1 SV=1	11	0	0	0	0	0	0	0	0	0	0	0	0	0	0	3890200	10108000	18273000	0	1219700	11422000	24197000	17079000	0	711110	62289000	35999000	20770000	876440	33568000	0	0	0	6698180	10681822	30700488
TCTP_PIG	TPT1	Translationally-controlled tumor protein OS=Sus scrofa OX=9823 GN=TPT1 PE=2 SV=1	5	0	0	0	0	0	0	0	0	0	0	0	0	0	0	2473600	9194800	1924600	0	2638000	10761000	12593000	15337000	0	0	48615000	36613000	19012000	2016200	63741000	0	0	0	3246200	7738200	33999440
TGFI1_HUMAN	TGFB1I1	Transforming growth factor beta-1-induced transcript 1 protein OS=Homo sapiens GN=TGFB1I1 PE=1 SV=2	6	0	0	0	0	0	0	0	0	0	0	0	0	0	0	0	2185100	3235600	0	0	1669100	8368600	2897200	0	0	4138000	7490100	8330100	1399000	21427000	0	0	0	1084140	2586980	8556840
TIMP3_HUMAN	TIMP3	Metalloproteinase inhibitor 3 OS=Homo sapiens GN=TIMP3 PE=1 SV=2	8	0	0	0	0	0	0	0	3737600	0	0	0	0	0	0	2320700	6421600	25936000	0	7203700	64830000	109800000	16429000	0	2360400	134800000	88189000	53937000	30953000	89350000	0	747520	0	8376400	38683880	79445800
TLN1_HUMAN	TLN1	Talin-1 OS=Homo sapiens GN=TLN1 PE=1 SV=3	79	0	0	0	0	3807000	0	2533600	16686000	0	29695000	0	899730	0	0	53530000	164350000	197130000	0	18765000	133540000	321560000	256700000	23834000	7673600	609200000	454280000	365110000	83593000	714400000	0	4605320	6118946	86755000	148661520	445316600
TRFE_PIG	TF	Serotransferrin OS=Sus scrofa OX=9823 GN=TF PE=1 SV=2	10	0	0	0	0	0	0	0	8068700	0	16038000	0	0	0	0	0	0	0	0	0	0	0	0	0	0	0	0	0	0	0	0	1613740	3207600	0	0	0
TRI25_HUMAN	TRIM25	E3 ubiquitin/ISG15 ligase TRIM25 OS=Homo sapiens GN=TRIM25 PE=1 SV=2	2	0	0	0	0	0	0	0	0	0	0	0	0	0	0	0	0	0	0	0	0	0	0	0	0	1929700	0	0	0	0	0	0	0	0	0	385940
TSP1_HUMAN	THBS1	Thrombospondin-1 OS=Homo sapiens GN=THBS1 PE=1 SV=2	73	0	0	0	0	103860000	22729000	66393000	306130000	605520	334480000	14397000	12826000	0	28189000	3761800000	9893700000	17005000000	78235000	2831600000	7440900000	16063000000	11156000000	2413100000	1255500000	29511000000	23869000000	13996000000	5221000000	30302000000	0	99943504	77978400	6714067000	7665700000	20579800000
TSP2_HUMAN	THBS2	Thrombospondin-2 OS=Homo sapiens GN=THBS2 PE=1 SV=2	38	0	0	0	0	0	0	0	0	0	0	0	0	0	0	61893000	137330000	251630000	0	37063000	189210000	453850000	237180000	29541000	7855100	681220000	442340000	271860000	86950000	655630000	0	0	0	97583200	183527220	427600000
TWF2_HUMAN	TWF2	Twinfilin-2 OS=Homo sapiens GN=TWF2 PE=1 SV=2	2	0	0	0	0	0	0	0	0	0	0	0	0	0	0	0	0	0	0	0	0	5919400	2611800	0	0	6977700	4417800	1934500	0	4901900	0	0	0	0	1706240	3646380
U3KQT1_HUMAN	ESD	S-formylglutathione hydrolase (Fragment) OS=Homo sapiens GN=ESD PE=1 SV=1	2	0	0	0	0	0	0	0	0	0	0	0	0	0	0	0	0	0	0	0	2048900	0	0	0	0	0	0	2336200	0	0	0	0	0	0	409780	467240
UGDH_HUMAN	UGDH	UDP-glucose 6-dehydrogenase OS=Homo sapiens GN=UGDH PE=1 SV=1	15	0	0	0	0	0	0	0	0	0	0	0	0	0	0	7391500	15730000	45339000	0	5742500	23017000	47112000	33445000	0	0	91865000	62645000	63660000	3278000	76862000	0	0	0	14840600	20714800	59662000
V9GYG0_HUMAN	SLC25A4	ADP/ATP translocase 1 OS=Homo sapiens GN=SLC25A4 PE=1 SV=1	8	0	0	0	0	0	0	0	0	0	0	0	0	0	0	0	0	0	0	0	0	2232600	0	0	0	0	2245800	0	0	3062000	0	0	0	0	446520	1061560
V9HVZ4_HUMAN	HEL-S-162eP	Glyceraldehyde-3-phosphate dehydrogenase OS=Homo sapiens GN=HEL-S-162eP PE=2 SV=1	17	0	0	0	0	960200	0	0	3896100	0	15192000	20348000	1632800	0	0	276340000	603740000	982290000	28207000	131360000	426180000	1352600000	737310000	264160000	158510000	2431500000	1993200000	1283600000	270000000	2221000000	0	971260	7434560	404387400	587752000	1639860000
V9HW04_HUMAN	HEL-S-80p	Serine/threonine-protein phosphatase OS=Homo sapiens GN=HEL-S-80p PE=2 SV=1	11	0	0	0	0	0	0	0	0	0	0	0	0	0	0	2543500	11388000	18909000	0	1736500	17117000	56876000	21614000	0	0	76185000	42108000	36227000	2280800	38821000	0	0	0	6915400	19121400	39124360
V9HW25_HUMAN	HEL-S-273	Epididymis secretory protein Li 273 OS=Homo sapiens GN=HEL-S-273 PE=2 SV=1	13	0	0	0	0	0	0	0	0	0	0	0	0	0	0	3092200	10897000	29550000	0	6821900	19958000	30891000	66171000	31767000	29890000	70673000	81601000	83159000	13893000	81883000	0	0	0	10072220	35735400	66241800
V9HW26_HUMAN	HEL-S-123m	ATP synthase subunit alpha OS=Homo sapiens GN=HEL-S-123m PE=2 SV=1	16	0	0	0	0	0	0	0	0	0	0	0	0	0	0	14079000	42456000	43597000	0	626150	46616000	62232000	34445000	11255000	11242000	161830000	109960000	77096000	8792400	110440000	0	0	0	20151630	33158000	93623680
V9HW35_HUMAN	HEL-S-55	Epididymis secretory protein Li 55 OS=Homo sapiens GN=HEL-S-55 PE=2 SV=1	5	0	0	0	0	0	0	0	0	0	0	0	0	0	0	3185700	2960700	10002000	0	995340	13537000	20021000	14551000	0	0	27655000	17267000	11893000	2430400	29203000	0	0	0	3428748	9621800	17689680
V9HW43_HUMAN	HEL-S-102	Epididymis secretory protein Li 102 OS=Homo sapiens GN=HEL-S-102 PE=2 SV=1	12	0	0	0	0	0	0	0	2028600	0	2357900	0	0	0	0	17692000	41880000	67544000	0	8519700	44930000	102430000	85811000	20151000	15768000	111740000	112650000	87247000	18755000	132410000	0	405720	471580	27127140	53818000	92560400
V9HW63_HUMAN	HEL-S-97n	Epididymis secretory sperm binding protein Li 97n OS=Homo sapiens GN=HEL-S-97n PE=2 SV=1	10	0	0	0	0	0	0	0	0	0	0	0	0	0	0	13149000	28244000	40451000	0	4500800	24451000	51785000	50664000	6388100	1932800	106160000	77541000	53057000	7408500	69530000	0	0	0	17268960	27044180	62739300
V9HW72_HUMAN	HEL-S-94n	Epididymis secretory sperm binding protein Li 94n OS=Homo sapiens GN=HEL-S-94n PE=2 SV=1	2	0	0	0	0	0	0	0	0	0	0	0	0	0	0	0	0	2403700	0	0	3301700	4391100	2466400	0	0	6002800	10860000	5508300	0	11332000	0	0	0	480740	2031840	6740620
V9HW74_HUMAN	HEL-117	Ubiquitin carboxyl-terminal hydrolase OS=Homo sapiens GN=HEL-117 PE=2 SV=1	5	0	0	0	0	0	0	0	0	0	0	0	0	0	0	0	3243400	4698800	0	0	4407200	0	14335000	0	0	14677000	22614000	10094000	1644000	39952000	0	0	0	1588440	3748440	17796200
V9HW80_HUMAN	HEL-S-70	Epididymis luminal protein 220 OS=Homo sapiens GN=HEL-S-70 PE=2 SV=1	34	0	0	0	0	0	0	0	0	0	0	0	0	0	0	22181000	47471000	58738000	0	11075000	58914000	173230000	77770000	14762000	3526000	213030000	208700000	148270000	11534000	191060000	0	0	0	27893000	65640400	154518800
V9HW98_HUMAN	HEL2	Epididymis luminal protein 2 OS=Homo sapiens GN=HEL2 PE=2 SV=1	16	0	0	0	0	0	0	0	2692900	0	1364700	0	0	0	0	43603000	87435000	121470000	0	33511000	90480000	194890000	110770000	28521000	15924000	229450000	185810000	144500000	31447000	413070000	0	538580	272940	57203800	88117000	200855400
V9HWA5_HUMAN	HEL-S-14	Calponin OS=Homo sapiens GN=HEL-S-14 PE=2 SV=1	10	0	0	0	0	0	0	0	0	0	0	0	0	0	0	0	9072600	41955000	0	5769700	7363600	0	39770000	1386400	4967900	29855000	20104000	62201000	21810000	269820000	0	0	0	11359460	10697580	80758000
V9HWA6_HUMAN	HEL32	Epididymis luminal protein 32 OS=Homo sapiens GN=HEL32 PE=2 SV=1	7	0	0	0	0	0	0	0	0	0	0	0	0	0	0	11743000	25058000	35580000	0	6508600	29082000	65290000	43923000	4509300	1566800	76998000	54350000	60343000	9478100	92526000	0	0	0	15777920	28874220	58739020
V9HWB4_HUMAN	HEL-S-89n	Epididymis secretory sperm binding protein Li 89n OS=Homo sapiens GN=HEL-S-89n PE=2 SV=1	20	0	0	0	0	0	0	0	0	0	0	0	0	0	0	21068000	34164000	49025000	0	11083000	44401000	104400000	70669000	20841000	16830000	177050000	143170000	89272000	20600000	217270000	0	0	0	23068000	51428200	129472400
V9HWB5_HUMAN	HEL-S-66p	Epididymis secretory sperm binding protein Li 66p OS=Homo sapiens GN=HEL-S-66p PE=2 SV=1	3	0	0	0	0	0	0	0	0	0	0	0	0	0	0	0	0	0	0	0	0	0	0	0	0	0	0	0	0	8587800	0	0	0	0	0	1717560
V9HWB9_HUMAN	HEL-S-133P	L-lactate dehydrogenase OS=Homo sapiens GN=HEL-S-133P PE=2 SV=1	19	0	0	0	0	0	0	0	2611400	0	5515900	0	0	0	0	177840000	206620000	379400000	1570800	64116000	276390000	653890000	341510000	61909000	31856000	858260000	766900000	491000000	139990000	774940000	0	522280	1103180	165909360	273111000	606218000
V9HWC6_HUMAN	HEL-S-39	Peptidyl-prolyl cis-trans isomerase OS=Homo sapiens GN=HEL-S-39 PE=2 SV=1	9	0	0	0	0	0	0	0	0	0	0	0	0	0	0	9941400	12848000	31596000	0	0	6426100	41035000	10118000	2721000	5874200	39135000	23161000	34600000	0	46036000	0	0	0	10877080	13234860	28586400
V9HWC7_HUMAN	HEL-S-128m	Epididymis secretory sperm binding protein Li 128m OS=Homo sapiens GN=HEL-S-128m PE=2 SV=1	14	0	0	0	0	0	0	0	0	0	0	0	0	0	0	7974000	38620000	60278000	0	8640400	31061000	85420000	57345000	12516000	4971500	135460000	107390000	71575000	14070000	123210000	0	0	0	23102480	38262700	90341000
V9HWD6_HUMAN	HEL-S-1	Epididymis secretory protein Li 1 OS=Homo sapiens GN=HEL-S-1 PE=2 SV=1	8	0	0	0	0	0	0	0	0	0	0	0	0	0	0	10127000	37658000	41932000	0	6579900	30168000	63803000	54991000	10114000	4940500	114990000	75779000	61169000	13038000	98912000	0	0	0	19259380	32803300	72777600
V9HWE0_HUMAN	HEL-S-7	Annexin OS=Homo sapiens GN=HEL-S-7 PE=2 SV=1	21	0	0	0	0	0	0	0	5652200	0	2089900	0	0	0	0	79278000	189820000	315330000	4490100	85220000	360790000	596250000	428160000	166830000	65696000	933400000	724380000	543870000	104550000	821690000	0	1130440	417980	134827620	323545200	625578000
V9HWE1_HUMAN	HEL113	Epididymis luminal protein 113 OS=Homo sapiens GN=HEL113 PE=2 SV=1	41	0	0	0	0	9928600	1078200	2956800	81387000	0	65703000	0	9864600	259210000	18618000	797660000	1470500000	2039600000	75454000	526080000	2098100000	5476600000	3115300000	2008700000	940560000	6049900000	4988300000	4080700000	687020000	5113900000	0	19070120	70679120	981858800	2727852000	4183964000
V9HWE7_HUMAN	HEL-S-19	Epididymis secretory protein Li 19 OS=Homo sapiens GN=HEL-S-19 PE=2 SV=1	2	0	0	0	0	0	0	0	0	0	0	0	0	0	0	1110100	0	2511800	0	0	0	0	0	0	0	5229800	5326300	0	0	6076400	0	0	0	724380	0	3326500
V9HWE9_HUMAN	HEL-S-22	Epididymis secretory protein Li 22 OS=Homo sapiens GN=HEL-S-22 PE=2 SV=1	7	0	0	0	0	0	0	0	0	0	0	0	0	0	0	0	8287500	13921000	0	1453500	17753000	33089000	15656000	4771800	1968300	38774000	56455000	37720000	6065600	44292000	0	0	0	4732400	14647620	36661320
V9HWF0_HUMAN	HEL-S-28	Epididymis secretory protein Li 28 OS=Homo sapiens GN=HEL-S-28 PE=2 SV=1	12	0	0	0	0	0	0	0	0	0	0	0	0	0	0	0	4988800	0	0	0	0	10117000	4333500	0	0	39642000	19954000	19251000	2044500	76915000	0	0	0	997760	2890100	31561300
V9HWF4_HUMAN	HEL-S-68p	Phosphoglycerate kinase OS=Homo sapiens GN=HEL-S-68p PE=2 SV=1	22	0	0	0	0	3340000	0	2248100	12739000	0	15620000	0	860260	0	0	144110000	237580000	237050000	1249000	53746000	139070000	474080000	159430000	50426000	21023000	487140000	484240000	289080000	71269000	560040000	0	3665420	3296052	134747000	168805800	378353800
V9HWG7_HUMAN	HEL-S-52	Epididymis secretory protein Li 52 OS=Homo sapiens GN=HEL-S-52 PE=2 SV=1	23	0	0	0	0	0	0	0	0	0	0	0	0	0	0	37786000	110650000	138640000	0	15345000	92846000	254110000	136170000	7874200	1100600	380660000	312950000	137320000	37163000	364660000	0	0	0	60484200	98420160	246550600
V9HWH7_HUMAN	HEL-S-70p	Epididymis secretory sperm binding protein Li 70p OS=Homo sapiens GN=HEL-S-70p PE=2 SV=1	7	0	0	0	0	0	0	0	0	0	0	0	0	0	0	0	783090	1793000	0	0	0	2021900	3605000	0	0	5891900	4566200	1300700	0	4233500	0	0	0	515218	1125380	3198460
V9HWH9_HUMAN	HEL-S-43	Protein S100 OS=Homo sapiens GN=HEL-S-43 PE=2 SV=1	4	0	0	0	0	0	0	0	0	0	0	0	0	0	0	14742000	31261000	50244000	0	7386700	44574000	65221000	59890000	8015200	3798700	62130000	79330000	82388000	6452600	71887000	0	0	0	20726740	36299780	60437520
V9HWI3_HUMAN	HEL-S-130P	Cathepsin D (Lysosomal aspartyl peptidase), isoform CRA_a OS=Homo sapiens GN=HEL-S-130P PE=2 SV=1	2	0	0	0	0	0	0	0	0	0	0	0	0	0	0	0	0	0	0	0	2044600	0	0	0	0	0	0	0	0	3228000	0	0	0	0	408920	645600
V9HWJ0_HUMAN	HEL-S-164nA	Epididymis secretory sperm binding protein Li 164nA OS=Homo sapiens GN=HEL-S-164nA PE=2 SV=1	25	0	0	0	0	0	0	0	0	0	0	0	0	0	0	9746800	30055000	46926000	0	2728000	41546000	85208000	71530000	7376800	7378100	95696000	84690000	53722000	9268700	103730000	0	0	0	17891160	42607780	69421340
V9HWK1_HUMAN	HEL-S-49	Triosephosphate isomerase OS=Homo sapiens GN=HEL-S-49 PE=2 SV=1	14	0	0	0	0	0	0	0	0	0	1590500	0	0	0	0	21017000	16060000	12521000	0	0	75447000	255670000	16933000	10922000	7998200	176140000	270020000	128610000	11611000	156190000	0	0	318100	9919600	73394040	148514200
VATA_HUMAN	ATP6V1A	V-type proton ATPase catalytic subunit A OS=Homo sapiens GN=ATP6V1A PE=1 SV=2	6	0	0	0	0	0	0	0	0	0	0	0	0	0	0	0	1684100	0	0	0	1846800	13277000	2597900	0	0	6213900	5556200	6979800	500430	0	0	0	0	336820	3544340	3850066
VDAC1_HUMAN	VDAC1	Voltage-dependent anion-selective channel protein 1 OS=Homo sapiens GN=VDAC1 PE=1 SV=2	12	0	0	0	0	0	0	0	0	0	0	0	0	0	0	7330700	12347000	32385000	0	2026600	5513400	14572000	22904000	4996800	1404500	114380000	60204000	25529000	2106400	48657000	0	0	0	10817860	9878140	50175280
VIGLN_HUMAN	HDLBP	Vigilin OS=Homo sapiens GN=HDLBP PE=1 SV=2	8	0	0	0	0	0	0	0	0	0	0	0	0	0	0	0	3534700	3105200	0	0	3520100	14175000	15663000	0	0	25962000	15025000	16155000	0	18836000	0	0	0	1327980	6671620	15195600
VIME_PIG	VIM	Vimentin OS=Sus scrofa OX=9823 GN=VIM PE=1 SV=2	38	0	0	0	0	9016200	0	5136000	35944000	0	19608000	5810200	9105500	0	1936400	0	0	0	0	0	0	0	0	0	0	0	0	0	0	0	0	10019240	7292020	0	0	0
VPS35_HUMAN	VPS35	Vacuolar protein sorting-associated protein 35 OS=Homo sapiens GN=VPS35 PE=1 SV=2	14	0	0	0	0	0	0	0	0	0	0	0	0	0	0	2202300	11900000	13987000	0	0	16755000	34248000	35722000	1366700	614920	85063000	45672000	20502000	1569200	41247000	0	0	0	5617860	17741324	38810640
X6RFL8_HUMAN	RAB14	Ras-related protein Rab-14 (Fragment) OS=Homo sapiens GN=RAB14 PE=1 SV=1	3	0	0	0	0	0	0	0	0	0	0	0	0	0	0	0	1397100	0	0	0	3884300	2915500	0	0	0	9860400	3639000	3025000	0	5472400	0	0	0	279420	1359960	4399360
XRCC5_HUMAN	XRCC5	X-ray repair cross-complementing protein 5 OS=Homo sapiens GN=XRCC5 PE=1 SV=3	8	0	0	0	0	0	0	0	0	0	0	0	0	0	0	1810100	11363000	8241600	0	0	5765400	12375000	5416800	0	0	23948000	5873300	11470000	1393000	29735000	0	0	0	4282940	4711440	14483860
ZYX_HUMAN	ZYX	Zyxin OS=Homo sapiens GN=ZYX PE=1 SV=1	15	0	0	0	0	0	0	0	0	0	0	0	0	0	0	0	6566200	21868000	0	1712100	0	12391000	9286100	0	0	52507000	34713000	22559000	6226000	79040000	0	0	0	6029260	4335420	39009000
