# Supplementary material for: Application of Tendon-Derived Matrix and Carbodiimide Crosslinking Matures the Engineered Tendon-Like Proteome on Meltblown Scaffolds
Source: J Tissue Eng Regen Med. 2025 Feb 26;2025:2184723. doi: 10.1155/term/2184723 (PMC11985250; doi:10.1155/term/2184723)
Supplement: Supporting Information 8 — Supporting Table 6: Matrisome analysis of proteins identified with intensity values and Top3 quantification values per sample. Proteins are categorized by the Matrisome Project Database [53]. [file 2184723.f8.xlsx]

## Sheet: Matrisome Analysis Proteins
Fasta	UniProt Name	Division	Category	Gene Symbol	Gene Name	Species	Intensity [IDP1 (PLA Unseeded)]	Intensity [IDP2 (PLA Unseeded)]	Intensity [IDP3 (PLA Unseeded)]	Intensity [IDP4 (PLA Unseeded)]	Intensity [IDT1 (TDM Unseeded)]	Intensity [IDT2 (TDM Unseeded)]	Intensity [IDT3 (TDM Unseeded)]	Intensity [IDT4 (TDM Unseeded)]	Intensity [IDT5 (TDM Unseeded)]	Intensity [IDE1 (EDC-TDM Unseeded)]	Intensity [IDE2 (EDC-TDM Unseeded)]	Intensity [IDE3 (EDC-TDM Unseeded)]	Intensity [IDE4 (EDC-TDM Unseeded)]	Intensity [IDE5 (EDC-TDM Unseeded)]	Intensity [IDPD (PLA Seeded)]	Intensity [IDPE (PLA Seeded)]	Intensity [IDPH (PLA Seeded)]	Intensity [IDPJ (PLA Seeded)]	Intensity [IDPK (PLA Seeded)]	Intensity [IDTD (TDM Seeded)]	Intensity [IDTE (TDM Seeded)]	Intensity [IDTH (TDM Seeded)]	Intensity [IDTJ (TDM Seeded)]	Intensity [IDTK (TDM Seeded)]	Intensity [IDED (EDC-TDM Seeded)]	Intensity [IDEE (EDC-TDM Seeded)]	Intensity [IDEH (EDC-TDM Seeded)]	Intensity [IDEJ (EDC-TDM Seeded)]	Intensity [IDEK (EDC-TDM Seeded)]	ng/ng [IDP1 (PLA Unseeded)]	ng/ng [IDP2 (PLA Unseeded)]	ng/ng [IDP3 (PLA Unseeded)]	ng/ng [IDP5 (PLA Unseeded)]	ng/ng [IDT1 (TDM Unseeded)]	ng/ng [IDT2 (TDM Unseeded)]	ng/ng [IDT3 (TDM Unseeded)]	ng/ng [IDT4 (TDM Unseeded)]	ng/ng [IDT5 (TDM Unseeded)]	ng/ng [IDE1 (EDC-TDM Unseeded)]	ng/ng [IDE2 (EDC-TDM Unseeded)]	ng/ng [IDE3 (EDC-TDM Unseeded)]	ng/ng [IDE4 (EDC-TDM Unseeded)]	ng/ng [IDE5 (EDC-TDM Unseeded)]
sp|Q03692|COAA1_HUMAN Collagen alpha-1(X) chain OS=Homo sapiens GN=COL10A1 PE=1 SV=2	COAA1_HUMAN	Core matrisome	Collagens	COL10A1	collagen, type X, alpha 1	Human	0	0	0	0	0	0	0	0	0	0	0	0	0	0	0	9372500	6567600	0	1814800	4719900	11693000	5939500	2838400	2385200	15229000	14484000	8647200	2417200	11395000	0	0	0	0	0	0	0	0	0	0	0	0	0	0
tr|D3DT71|D3DT71_HUMAN Collagen, type XI, alpha 1, isoform CRA_b OS=Homo sapiens GN=COL11A1 PE=4 SV=1	D3DT71_HUMAN	Core matrisome	Collagens	COL11A1	collagen, type XI, alpha 1	Human	0	0	0	0	0	0	0	9423300	0	0	0	0	0	0	38714000	73942000	177420000	0	30058000	73752000	162540000	165470000	152660000	60253000	204110000	139790000	129090000	28916000	234980000	0	0	0	0	0	0	0	0.000281482	0	0	0	0	0	0
tr|F1S2C1|F1S2C1_PIG Fibrillar collagen NC1 domain-containing protein OS=Sus scrofa OX=9823 GN=COL11A2 PE=4 SV=3	F1S2C1_PIG	Core matrisome	Collagens	COL11A2	collagen, type XI, alpha 2	Pig	0	0	0	0	0	0	0	0	0	0	0	0	0	0	0	0	0	0	0	0	0	0	0	0	0	0	0	0	0	0	0	0	0	0	0	0	0	0	0	0	0	0	0
sp|Q99715|COCA1_HUMAN Collagen alpha-1(XII) chain OS=Homo sapiens GN=COL12A1 PE=1 SV=2	COCA1_HUMAN	Core matrisome	Collagens	COL12A1	collagen, type XII, alpha 1	Human	0	0	0	0	105170000	38849000	68225000	499170000	1408000	547880000	17314000	33472000	0	22169000	3453200000	7977100000	13141000000	28825000	1877900000	5959300000	14968000000	9810200000	4807800000	1503200000	22697000000	16538000000	11855000000	2539100000	18566000000	0	0	0	0	0.00477825	0.00580335	0.00382007	0.0044313	0.00103495	0.00482546	0.00180563	0.003195	0	0.00424794
tr|F1RQI0|F1RQI0_PIG Uncharacterized protein OS=Sus scrofa OX=9823 GN=COL12A1 PE=1 SV=3	F1RQI0_PIG	Core matrisome	Collagens	COL12A1	collagen, type XII, alpha 1	Pig	0	0	0	0	84963000	19884000	43167000	382430000	0	460520000	14341000	20448000	0	8012400	0	0	5026900	0	0	17988000	46633000	13364000	5564400	2214600	50206000	35864000	22454000	2330700	18104000	0	0	0	0	0.00745032	0.00626116	0.00545412	0.00698419	0.00103384	0.00696053	0.0020686	0.00389115	0	0.00424335
sp|Q05707|COEA1_HUMAN Collagen alpha-1(XIV) chain OS=Homo sapiens GN=COL14A1 PE=1 SV=3	COEA1_HUMAN	Core matrisome	Collagens	COL14A1	collagen, type XIV, alpha 1	Human	0	0	0	0	0	0	0	0	0	0	0	0	0	0	0	0	13261000	0	0	2109400	0	8131200	0	0	2252100	3181600	5102400	0	0	0	0	0	0	0	0	8.99409e-05	0.000238062	0	0.000268134	0	0	0	0
tr|K7GT00|K7GT00_PIG Collagen alpha-1(XIV) chain isoform X2 OS=Sus scrofa OX=9823 GN=COL14A1 PE=1 SV=2	K7GT00_PIG	Core matrisome	Collagens	COL14A1	collagen, type XIV, alpha 1	Pig	0	0	0	0	1307300	0	1612700	28933000	0	34550000	0	0	29041000	0	0	0	4547500	0	0	0	0	1798800	0	0	8011400	5227800	3196300	0	0	0	0	0	0	0.000128451	0	0.000189284	0.000405231	0	0.000434929	0	0	0.00434238	0
tr|A0A087X0K0|A0A087X0K0_HUMAN Collagen alpha-1(XV) chain OS=Homo sapiens GN=COL15A1 PE=4 SV=1	A0A087X0K0_HUMAN	Core matrisome	Collagens	COL15A1	collagen, type XV, alpha 1	Human	0	0	0	0	0	0	0	5752600	0	4647200	0	0	0	0	6539700	23123000	7284700	0	2113800	14616000	126440000	7024700	31177000	2148100	82872000	70345000	48744000	3599100	24116000	0	0	0	0	0	0	0	0.000136258	0	9.59101e-05	0	0	0	0
tr|A0A287AX97|A0A287AX97_PIG Uncharacterized protein OS=Sus scrofa OX=9823 GN=COL15A1 PE=1 SV=1	A0A287AX97_PIG	Core matrisome	Collagens	COL15A1	collagen, type XV, alpha 1	Pig	0	0	0	0	0	0	0	0	0	1968200	0	0	0	0	0	0	0	0	0	0	0	0	0	0	0	0	0	0	0	0	0	0	0	0	0	0	0.000130917	0	0.000131179	0	0	0	0
tr|I3LNH0|I3LNH0_PIG LAM_G_DOMAIN domain-containing protein OS=Sus scrofa OX=9823 GN=COL16A1 PE=4 SV=2	I3LNH0_PIG	Core matrisome	Collagens	COL16A1	collagen, type XVI, alpha 1	Pig	0	0	0	0	0	0	0	0	0	0	0	0	0	0	0	0	0	0	0	0	0	0	0	0	0	0	0	0	0	0	0	0	0	0	0	0	0	0	0	0	0	0	0
tr|A0A287A1S6|A0A287A1S6_PIG Collagen alpha-1(I) chain preproprotein OS=Sus scrofa OX=9823 GN=COL1A1 PE=1 SV=1	A0A287A1S6_PIG	Core matrisome	Collagens	COL1A1	collagen, type I, alpha 1	Pig	1109000	0	0	4736200	594110000	177680000	551560000	2582100000	82963000	3290200000	71554000	127200000	0	436040000	698210000	915090000	1372100000	0	168260000	2060200000	4335100000	1828300000	677120000	268070000	3001100000	2509100000	6001000000	550730000	3102300000	0.0013071	0	0	0.0108519	0.227507	0.142384	0.27868	0.337864	0.146628	0.326047	0.0392989	0.0922156	0.00284485	0.137942
sp|P02452|CO1A1_HUMAN Collagen alpha-1(I) chain OS=Homo sapiens GN=COL1A1 PE=1 SV=5	CO1A1_HUMAN	Core matrisome	Collagens	COL1A1	collagen, type I, alpha 1	Human	0	0	0	0	0	0	0	0	0	0	0	0	0	0	0	30759000	56495000	0	3247800	28889000	109560000	89958000	21745000	6609100	46514000	66013000	103600000	20232000	68904000	0.00130372	0	0	0.00138454	0.0459281	0.0246029	0.0513596	0.067278	0.0283341	0.073907	0.00723848	0.017091	0	0.0682603
tr|A0A087WTA8|A0A087WTA8_HUMAN Collagen alpha-2(I) chain OS=Homo sapiens GN=COL1A2 PE=4 SV=1	A0A087WTA8_HUMAN	Core matrisome	Collagens	COL1A2	collagen, type I, alpha 2	Human	0	0	0	0	0	0	0	0	0	0	0	0	0	0	0	9512500	0	0	0	0	4095700	11459000	0	0	701930000	480020000	901990000	66839000	637750000	0	0	0	0.00136378	0.10638	0.0825728	0.0875602	0.107993	0.0776255	0.106217	0.0278461	0.0841613	0.000871019	0.137384
tr|I3L781|I3L781_PIG Fibrillar collagen NC1 domain-containing protein OS=Sus scrofa OX=9823 GN=COL1A2 PE=1 SV=2	I3L781_PIG	Core matrisome	Collagens	COL1A2	collagen, type I, alpha 2	Pig	0	0	0	0	1312000000	487030000	852780000	3496800000	237010000	4402300000	256790000	498880000	4772500	926990000	786680000	1279600000	2093100000	8167900	268840000	4159000000	7736300000	3488900000	2035500000	686880000	5480200000	4740900000	7473000000	814600000	4852200000	0	0	0	0.0029012	0.144149	0.141899	0.119045	0.176304	0.107335	0.165341	0.0434161	0.125346	0.00135041	0.16109
tr|A0A286ZWS8|A0A286ZWS8_PIG Uncharacterized protein OS=Sus scrofa OX=9823 GN=COL2A1 PE=1 SV=1	A0A286ZWS8_PIG	Core matrisome	Collagens	COL2A1	collagen, type II, alpha 1	Pig	0	0	0	0	0	0	0	0	0	0	0	0	0	0	0	0	0	0	0	1671100000	9672900	0	0	0	9763700	2122700000	9112500	0	6949100	0	0	0	0	0	0	0.000264114	0.000173101	0	0	0	0	0	0
sp|P02461|CO3A1_HUMAN Collagen alpha-1(III) chain OS=Homo sapiens GN=COL3A1 PE=1 SV=4	CO3A1_HUMAN	Core matrisome	Collagens	COL3A1	collagen, type III, alpha 1	Human	0	0	0	0	0	0	0	0	0	0	0	0	0	0	3717900	2897800	19980000	0	1540500	0	3645800	23001000	10876000	6307800	14937000	14775000	14089000	0	56001000	0	0	0	0	0.0016466	0.000522859	0.0037677	0.00291141	0.00072319	0.00338646	0.000241109	0.000434473	0	0.00104508
tr|F1RYI8|F1RYI8_PIG Collagen alpha-1(III) chain preproprotein OS=Sus scrofa OX=9823 GN=COL3A1 PE=1 SV=2	F1RYI8_PIG	Core matrisome	Collagens	COL3A1	collagen, type III, alpha 1	Pig	0	0	0	0	0	0	0	0	0	0	0	0	0	0	0	0	0	0	0	0	0	0	0	0	0	0	0	0	0	0	0	0	0	0.00164731	0.000523085	0.00376933	0.00291267	0.000723503	0.00338793	0.000241214	0.000434661	0	0.00104554
sp|P02462|CO4A1_HUMAN Collagen alpha-1(IV) chain OS=Homo sapiens GN=COL4A1 PE=1 SV=3	CO4A1_HUMAN	Core matrisome	Collagens	COL4A1	collagen, type IV, alpha 1	Human	0	0	0	0	0	0	0	0	0	0	0	0	0	0	0	0	1311400	0	0	0	0	16878000	0	7105100	10267000	3622700	9466800	0	13237000	0	0	0	0	0	0	0	0	0	0	0	0	0	0
tr|A0A024RDW8|A0A024RDW8_HUMAN Collagen, type IV, alpha 2, isoform CRA_a OS=Homo sapiens GN=COL4A2 PE=4 SV=1	A0A024RDW8_HUMAN	Core matrisome	Collagens	COL4A2	collagen, type IV, alpha 2	Human	0	0	0	0	0	0	0	0	0	0	0	0	0	0	0	0	1665100	0	0	0	0	1480500	0	0	0	0	0	0	2113800	0	0	0	0	0	0	0	0	0	0	0	0	0	0
tr|F1SNP0|F1SNP0_PIG Uncharacterized protein OS=Sus scrofa OX=9823 GN=COL4A3 PE=4 SV=3	F1SNP0_PIG	Core matrisome	Collagens	COL4A3	collagen, type IV, alpha 3 (Goodpasture antigen)	Pig	0	0	0	0	0	0	0	0	0	0	0	0	0	0	0	0	0	0	0	0	0	0	0	0	0	0	0	0	0	0	0	0	0	0	0	0	0	0	0	0	0	0	0
tr|A0A024R8E5|A0A024R8E5_HUMAN Collagen, type V, alpha 1, isoform CRA_a OS=Homo sapiens GN=COL5A1 PE=4 SV=1	A0A024R8E5_HUMAN	Core matrisome	Collagens	COL5A1	collagen, type V, alpha 1	Human	0	0	0	0	0	0	0	0	0	0	0	0	0	0	0	1725000	12532000	0	0	3589200	6912100	8967300	3191800	0	12355000	12223000	6422700	0	19333000	0	0	0	0	0	0	0.000296604	0	0	0	0	0	0	0
sp|P05997|CO5A2_HUMAN Collagen alpha-2(V) chain OS=Homo sapiens GN=COL5A2 PE=1 SV=3	CO5A2_HUMAN	Core matrisome	Collagens	COL5A2	collagen, type V, alpha 2	Human	0	0	0	0	0	0	0	0	0	0	0	0	0	0	0	8839100	21805000	0	0	14051000	56003000	48185000	54978000	19741000	52429000	30365000	36899000	5238900	51887000	0	0	0	0	0	0	0.000270136	0.000177047	0	0	0	0	0	0
tr|A0A287BPM1|A0A287BPM1_PIG Uncharacterized protein OS=Sus scrofa OX=9823 GN=COL5A2 PE=1 SV=1	A0A287BPM1_PIG	Core matrisome	Collagens	COL5A2	collagen, type V, alpha 2	Pig	0	0	0	0	0	0	0	0	0	0	0	0	0	0	0	0	0	0	0	5378300	10797000	0	0	0	0	0	0	0	0	0	0	0	0	0	0	0.000261188	0.000171183	0	0	0	0	0	0
tr|F1S3G7|F1S3G7_PIG Fibrillar collagen NC1 domain-containing protein OS=Sus scrofa OX=9823 GN=COL5A3 PE=4 SV=3	F1S3G7_PIG	Core matrisome	Collagens	COL5A3	collagen, type V, alpha 3	Pig	0	0	0	0	0	0	0	0	0	0	0	0	0	0	0	0	0	0	0	0	0	0	0	0	0	0	0	0	0	0	0	0	0	0	0	0	0	0	0	0	0	0	0
tr|A0A087X0S5|A0A087X0S5_HUMAN Collagen alpha-1(VI) chain OS=Homo sapiens GN=COL6A1 PE=1 SV=1	A0A087X0S5_HUMAN	Core matrisome	Collagens	COL6A1	collagen, type VI, alpha 1	Human	0	0	0	0	103160000	18857000	91604000	684640000	5287500	638600000	21481000	23018000	0	18791000	1243000000	2316000000	3426200000	5170400	494410000	1621800000	6115500000	2776800000	898690000	278050000	6289600000	4727700000	3330300000	507610000	4106200000	0	0	0	0	0.00323777	0.00163365	0.00404118	0.00679617	0.00126395	0.00632422	0.00114896	0.00180443	0	0.00192124
sp|P12110|CO6A2_HUMAN Collagen alpha-2(VI) chain OS=Homo sapiens GN=COL6A2 PE=1 SV=4	CO6A2_HUMAN	Core matrisome	Collagens	COL6A2	collagen, type VI, alpha 2	Human	0	0	0	0	153950000	29055000	164390000	988540000	7719400	910280000	31309000	16597000	0	14992000	1023000000	1703800000	2431000000	4327500	382430000	1212100000	4224400000	2144400000	898660000	277030000	5025400000	3705800000	2745400000	371950000	3306400000	0	0	0	0	0.00489036	0.00283205	0.00635031	0.0092955	0.00184938	0.00779003	0.00143427	0.00149498	0	0.00183414
tr|I3LQ84|I3LQ84_PIG Collagen type VI alpha 2 chain OS=Sus scrofa OX=9823 GN=COL6A2 PE=1 SV=2	I3LQ84_PIG	Core matrisome	Collagens	COL6A2	collagen, type VI, alpha 2	Pig	0	0	0	0	183660000	46567000	198560000	1117300000	8806800	1062600000	43377000	25574000	0	22818000	0	0	0	0	0	145760000	225960000	67974000	14586000	2016200	203800000	193500000	111000000	25488000	65843000	0	0	0	0	0.00470063	0.00314676	0.00699913	0.00879811	0.00267574	0.0073732	0.00190014	0.00227162	0	0.00270558
tr|D9ZGF2|D9ZGF2_HUMAN Collagen, type VI, alpha 3 OS=Homo sapiens GN=COL6A3 PE=4 SV=1	D9ZGF2_HUMAN	Core matrisome	Collagens	COL6A3	collagen, type VI, alpha 3	Human	0	0	0	0	307580000	121620000	190430000	1008500000	42616000	1208000000	182070000	67671000	0	56537000	3271500000	5883900000	8037000000	45282000	1085400000	5024900000	15789000000	8554100000	3781500000	1987100000	17767000000	14316000000	10288000000	1236300000	12952000000	0	0	0	0	0.0181565	0.0160267	0.0120631	0.0163132	0.0162037	0.0162207	0.0158003	0.0091171	0	0.00912869
tr|A0A286ZPQ1|A0A286ZPQ1_PIG Uncharacterized protein OS=Sus scrofa OX=9823 GN=COL6A3 PE=1 SV=1	A0A286ZPQ1_PIG	Core matrisome	Collagens	COL6A3	collagen, type VI, alpha 3	Pig	0	0	0	0	13005000	2297200	3498700	62164000	0	55146000	6925000	769590	0	0	0	0	0	0	0	11223000	36031000	16197000	7347000	0	36553000	23818000	19284000	4000800	26552000	0	0	0	0	0.0156178	0.0138359	0.0156779	0.0178543	0.0195133	0.0185528	0.0133948	0.00895234	0	0.0082904
tr|B7ZW00|B7ZW00_HUMAN COL6A3 protein OS=Homo sapiens GN=COL6A3 PE=2 SV=1	B7ZW00_HUMAN	Core matrisome	Collagens	COL6A3	collagen, type VI, alpha 3	Human	0	0	0	0	0	0	0	0	0	0	0	0	0	0	11945000	14833000	19848000	0	0	11430000	41899000	29073000	9640900	7917400	27416000	23261000	21816000	0	0	0	0	0	0	0.0146982	0.012974	0.0097654	0.0132059	0.0131173	0.0131311	0.0127908	0.00738054	0	0.00738992
tr|I3LUR7|I3LUR7_PIG Uncharacterized protein OS=Sus scrofa OX=9823 GN=COL6A3 PE=1 SV=2	I3LUR7_PIG	Core matrisome	Collagens	COL6A3	collagen, type VI, alpha 3	Pig	0	0	0	0	833160000	307100000	556830000	3082300000	145400000	3573000000	491140000	206950000	0	145750000	0	0	0	0	0	319510000	579660000	243450000	64171000	13351000	682940000	420530000	404590000	59962000	235060000	0	0	0	0	0.0213983	0.0189569	0.0243776	0.0262259	0.0267356	0.0267519	0.0183525	0.0122658	0	0.0113589
sp|Q02388|CO7A1_HUMAN Collagen alpha-1(VII) chain OS=Homo sapiens GN=COL7A1 PE=1 SV=2	CO7A1_HUMAN	Core matrisome	Collagens	COL7A1	collagen, type VII, alpha 1	Human	0	0	0	0	0	0	0	0	0	0	0	0	0	0	0	0	0	0	0	0	12116000	0	0	0	0	0	0	0	0	0	0	0	0	0	0	0	0	0	0	0	0	0	0
sp|P27658|CO8A1_HUMAN Collagen alpha-1(VIII) chain OS=Homo sapiens GN=COL8A1 PE=1 SV=2	CO8A1_HUMAN	Core matrisome	Collagens	COL8A1	collagen, type VIII, alpha 1	Human	0	0	0	0	0	0	0	0	0	0	0	0	0	0	10522000	25899000	8211200	0	0	23029000	33505000	11461000	4031900	0	78406000	54502000	8274100	0	18875000	0	0	0	0	0	0	0	0	0	0	0	0	0	0
tr|R9UJ55|R9UJ55_HUMAN Collagen type VIII alpha 2 (Fragment) OS=Homo sapiens GN=COL8A2 PE=4 SV=1	R9UJ55_HUMAN	Core matrisome	Collagens	COL8A2	collagen, type VIII, alpha 2	Human	0	0	0	0	0	0	0	0	0	0	0	0	0	0	0	0	2344200	0	0	2013700	16475000	0	0	0	4810300	5259400	0	0	0	0	0	0	0	0	0	0	0	0	0	0	0	0	0
tr|A0A286ZYL3|A0A286ZYL3_PIG Fibronectin type-III domain-containing protein OS=Sus scrofa OX=9823 GN=ABI3BP PE=4 SV=1	A0A286ZYL3_PIG	Core matrisome	ECM Glycoproteins	ABI3BP	ABI family, member 3 (NESH) binding protein	Pig	0	0	0	0	0	0	0	6048400	0	7862000	0	0	0	0	0	0	0	0	0	0	0	0	0	0	0	0	0	0	0	0	0	0	0	0	0	0	3.99342e-05	0	4.52286e-05	0	0	0	0
tr|A0A287AQF9|A0A287AQF9_PIG Fibronectin type-III domain-containing protein OS=Sus scrofa OX=9823 GN=ABI3BP PE=1 SV=1	A0A287AQF9_PIG	Core matrisome	ECM Glycoproteins	ABI3BP	ABI family, member 3 (NESH) binding protein	Pig	0	0	0	0	0	0	0	11024000	0	7813200	0	0	0	0	0	0	0	0	0	0	0	0	0	0	0	0	0	0	0	0	0	0	0	0	0	0	0.00016865	0	0.000104149	0	0	0	0
sp|Q8IUX7|AEBP1_HUMAN Adipocyte enhancer-binding protein 1 OS=Homo sapiens GN=AEBP1 PE=1 SV=1	AEBP1_HUMAN	Core matrisome	ECM Glycoproteins	AEBP1	AE binding protein 1	Human	0	0	0	0	0	0	0	0	0	0	0	0	0	0	128060000	245490000	306150000	0	51217000	174440000	619880000	288160000	61320000	21699000	614060000	434900000	288580000	67069000	556630000	0	0	0	0	0	0	0	0	0	0	0	0	0	0
tr|A0A287BRX8|A0A287BRX8_PIG Cartilage intermediate layer protein 1 OS=Sus scrofa OX=9823 GN=CILP PE=4 SV=1	A0A287BRX8_PIG	Core matrisome	ECM Glycoproteins	CILP	cartilage intermediate layer protein, nucleotide pyrophosphohydrolase	Pig	0	0	0	0	0	0	1405700	14625000	0	19971000	0	0	0	0	0	0	0	0	0	0	3190400	0	0	0	0	2596700	0	0	0	0	0	0	0	0	0	0.000114747	0.000290969	0	0.000305752	0	0	0	0
tr|F1S6Q3|F1S6Q3_PIG Cartilage intermediate layer protein 2 isoform X1 OS=Sus scrofa OX=9823 GN=CILP2 PE=1 SV=1	F1S6Q3_PIG	Core matrisome	ECM Glycoproteins	CILP2	cartilage intermediate layer protein 2	Pig	0	0	0	0	102590000	34890000	94751000	429840000	2244500	614830000	32582000	70542000	0	32436000	0	0	0	0	0	113420000	231490000	68773000	10555000	1124100	146700000	152960000	94709000	19663000	93541000	0	0	0	0	0.00284226	0.00219822	0.00316358	0.00358022	0.000626472	0.00393249	0.00158448	0.00321159	0	0.00242081
tr|G3XAP6|G3XAP6_HUMAN Cartilage oligomeric matrix protein OS=Homo sapiens GN=COMP PE=4 SV=1	G3XAP6_HUMAN	Core matrisome	ECM Glycoproteins	COMP	cartilage oligomeric matrix protein	Human	0	0	0	0	0	0	0	0	0	0	0	0	0	0	0	0	0	0	0	16270000	114610000	3898300	0	0	78059000	47549000	22052000	0	0	0	0	0	0	0.00329421	0.00241014	0.00272768	0.00503087	0.00205506	0.00473108	0.0014045	0.00288699	0	0.00235346
tr|F1S902|F1S902_PIG Uncharacterized protein OS=Sus scrofa OX=9823 GN=COMP PE=1 SV=2	F1S902_PIG	Core matrisome	ECM Glycoproteins	COMP	cartilage oligomeric matrix protein	Pig	0	0	0	0	157560000	44698000	97346000	1065000000	11687000	1055300000	27554000	58561000	0	33243000	8226500	16438000	3829100	0	0	126410000	290200000	78805000	6548300	2609500	185870000	140260000	77789000	10489000	34592000	0	0	0	0	0.00340623	0.00249209	0.00282043	0.00520194	0.00212494	0.00489196	0.00145226	0.00298516	0	0.00243348
tr|E5RK99|E5RK99_HUMAN Collagen triple helix repeat-containing protein 1 OS=Homo sapiens GN=CTHRC1 PE=4 SV=1	E5RK99_HUMAN	Core matrisome	ECM Glycoproteins	CTHRC1	collagen triple helix repeat containing 1	Human	0	0	0	0	0	0	0	0	0	0	0	0	0	0	0	2351600	6220700	0	0	1508100	3255100	3995600	2228900	0	0	0	0	0	0	0	0	0	0	0	0	0	0	0	0	0	0	0	0
sp|Q07507|DERM_HUMAN Dermatopontin OS=Homo sapiens GN=DPT PE=2 SV=2	DERM_HUMAN	Core matrisome	ECM Glycoproteins	DPT	dermatopontin	Human	0	0	0	0	0	0	0	985920	0	0	0	0	0	0	2494100	2140100	9183700	0	0	5931300	13553000	11092000	2382800	0	12510000	10328000	9707000	0	3255300	0	0	0	0	0	0	0	6.00369e-06	0	0	0	0	0	0
sp|Q9Y6C2|EMIL1_HUMAN EMILIN-1 OS=Homo sapiens GN=EMILIN1 PE=1 SV=2	EMIL1_HUMAN	Core matrisome	ECM Glycoproteins	EMILIN1	elastin microfibril interfacer 1	Human	0	0	0	0	0	0	0	0	0	0	0	0	0	0	57565000	173230000	181080000	0	36028000	85228000	293360000	186680000	61353000	19403000	316740000	215370000	163990000	53417000	407240000	0	0	0	0	0	0	0	0	0	0	0	0	0	0
sp|P98095|FBLN2_HUMAN Fibulin-2 OS=Homo sapiens GN=FBLN2 PE=1 SV=2	FBLN2_HUMAN	Core matrisome	ECM Glycoproteins	FBLN2	fibulin 2	Human	0	0	0	0	0	0	0	0	0	0	0	0	0	0	22769000	20091000	107600000	0	8382500	34356000	42205000	142910000	11782000	4286100	119610000	68004000	127670000	15870000	105930000	0	0	0	0	0	0	0	0	0	0	0	0	0	0
tr|A0A024R6G3|A0A024R6G3_HUMAN Fibulin 5, isoform CRA_b OS=Homo sapiens GN=FBLN5 PE=4 SV=1	A0A024R6G3_HUMAN	Core matrisome	ECM Glycoproteins	FBLN5	fibulin 5	Human	0	0	0	0	0	0	0	0	0	0	0	0	0	0	15545000	10365000	29681000	0	1528400	26387000	10514000	33482000	0	0	69605000	22189000	17573000	1349800	24913000	0	0	0	0	0	0	0	0	0	0	0	0	0	0
sp|P35555|FBN1_HUMAN Fibrillin-1 OS=Homo sapiens GN=FBN1 PE=1 SV=3	FBN1_HUMAN	Core matrisome	ECM Glycoproteins	FBN1	fibrillin 1	Human	0	0	0	0	0	0	0	5387700	0	11109000	0	0	0	0	103100000	345710000	352680000	0	28503000	378250000	1083300000	582150000	4451800	0	1060200000	1084000000	653510000	100930000	1005700000	0	0	0	0	0	0	0	0.000284495	0	0.000461581	0	0	0	0
tr|F1SN67|F1SN67_PIG Fibrillin-1 OS=Sus scrofa OX=9823 GN=FBN1 PE=1 SV=3	F1SN67_PIG	Core matrisome	ECM Glycoproteins	FBN1	fibrillin 1	Pig	0	0	0	0	0	0	1087300	14047000	0	10732000	0	0	0	0	0	0	0	0	0	3970600	5366800	0	0	0	0	3319800	3863800	0	0	0	0	0	0	0	0	0.000207662	0.000889954	0	0.000738901	0	0	0	0
tr|F1RX36|F1RX36_PIG Fibrinogen alpha chain OS=Sus scrofa OX=9823 GN=FGA PE=1 SV=3	F1RX36_PIG	Core matrisome	ECM Glycoproteins	FGA	fibrinogen alpha chain	Pig	0	0	0	0	0	0	0	3211800	0	4277300	0	0	0	0	0	0	0	0	0	0	0	0	0	0	0	0	0	0	0	0	0	0	0	0	0	0	5.91605e-05	0	6.86496e-05	0	0	0	0
tr|I3LJW2|I3LJW2_PIG Fibrinogen C-terminal domain-containing protein OS=Sus scrofa OX=9823 GN=FGG PE=1 SV=1	I3LJW2_PIG	Core matrisome	ECM Glycoproteins	FGG	fibrinogen gamma chain	Pig	0	0	0	0	0	0	0	4339700	0	1688800	0	0	0	0	0	0	0	0	0	0	0	0	0	0	0	0	0	0	0	0	0	0	0	0	0	0	5.46215e-05	0	1.85211e-05	0	0	0	0
sp|P02751|FINC_HUMAN Fibronectin OS=Homo sapiens GN=FN1 PE=1 SV=4	FINC_HUMAN	Core matrisome	ECM Glycoproteins	FN1	fibronectin 1	Human	0	0	0	0	36980000	18319000	44342000	256190000	927280	339840000	6462200	33333000	0	43031000	2030400000	7550500000	10892000000	62143000	1873400000	6540400000	22608000000	9428100000	2554400000	924800000	20752000000	22097000000	11380000000	3982900000	21998000000	0	0	0	0	0.00257967	0.0021901	0.00241253	0.00281775	0.000537317	0.00320054	0.000903757	0.00329758	0	0.00650142
sp|P07737|PROF1_HUMAN Profilin-1 OS=Homo sapiens GN=PFN1 PE=1 SV=2	PROF1_HUMAN	Core matrisome	ECM Glycoproteins	FN1	fibronectin 1	Human	0	0	0	0	0	0	0	5820300	0	6845200	0	0	0	0	21728000	54023000	75624000	0	23223000	86306000	132920000	67801000	2833100	5488700	232180000	248340000	130200000	21571000	247670000	0	0	0	0	0	0	0	1.48177e-05	0	1.51844e-05	0	0	0	0
tr|A0A024R462|A0A024R462_HUMAN Fibronectin 1, isoform CRA_n OS=Homo sapiens GN=FN1 PE=4 SV=1	A0A024R462_HUMAN	Core matrisome	ECM Glycoproteins	FN1	fibronectin 1	Human	0	0	0	0	0	0	0	4424700	0	6354000	0	0	0	0	44856000	177040000	237400000	3971000	49858000	144150000	418590000	203140000	45791000	22551000	488400000	532780000	267820000	78640000	529820000	0	0	0	0	0.00254617	0.00216166	0.0023812	0.00278116	0.00053034	0.00315898	0.000892023	0.00325476	0	0.006417
tr|A0A286ZY95|A0A286ZY95_PIG Uncharacterized protein OS=Sus scrofa OX=9823 GN=FN1 PE=1 SV=1	A0A286ZY95_PIG	Core matrisome	ECM Glycoproteins	FN1	fibronectin 1	Pig	0	0	0	0	15124000	4068700	7809400	108010000	0	167650000	0	3456300	0	8879200	0	0	1788900	0	0	7133600	16907000	8454400	0	0	16909000	12530000	6778500	4120300	10946000	0	0	0	0	0.00257672	0.00196264	0.00240977	0.00308935	0.000536703	0.00376494	0.000902725	0.00329381	0	0.00649399
tr|F1RFY1|F1RFY1_PIG Profilin OS=Sus scrofa OX=9823 GN=PFN1 PE=1 SV=1	F1RFY1_PIG	Core matrisome	ECM Glycoproteins	FN1	fibronectin 1	Pig	0	0	0	0	0	0	0	4167500	0	7181900	0	0	0	0	0	0	0	0	0	0	0	0	0	0	0	0	0	0	2558900	0	0	0	0	0	0	0	2.5409e-05	0	3.10929e-05	0	0	0	0
tr|A0A287BJZ0|A0A287BJZ0_PIG Uncharacterized protein OS=Sus scrofa OX=9823 GN=FNDC1 PE=4 SV=1	A0A287BJZ0_PIG	Core matrisome	ECM Glycoproteins	FNDC1	fibronectin type III domain containing 1	Pig	0	0	0	0	0	0	0	0	0	0	0	0	0	0	0	0	12037000	0	0	3242500	0	0	0	0	0	0	0	0	0	0	0	0	0	0	0	0	0	0	0	0	0	0	0
sp|P17936|IBP3_HUMAN Insulin-like growth factor-binding protein 3 OS=Homo sapiens GN=IGFBP3 PE=1 SV=2	IBP3_HUMAN	Core matrisome	ECM Glycoproteins	IGFBP3	insulin-like growth factor binding protein 3	Human	0	0	0	0	0	0	0	0	0	0	0	0	0	0	0	0	0	0	0	0	6520300	0	0	0	4418900	4839500	0	1909700	0	0	0	0	0	0	0	0	0	0	0	0	0	0	0
tr|F1S663|F1S663_PIG Uncharacterized protein OS=Sus scrofa OX=9823 GN=LAMC1 PE=1 SV=2	F1S663_PIG	Core matrisome	ECM Glycoproteins	LAMC1	laminin, gamma 1 (formerly LAMB2)	Pig	0	0	0	0	0	0	0	0	0	0	0	0	0	0	1426600	0	7617700	0	0	0	0	6912800	0	0	0	2753800	0	0	11972000	0	0	0	0	0	0	0	0	0	0	0	0	0	0
sp|P55001|MFAP2_HUMAN Microfibrillar-associated protein 2 OS=Homo sapiens GN=MFAP2 PE=2 SV=1	MFAP2_HUMAN	Core matrisome	ECM Glycoproteins	MFAP2	microfibrillar-associated protein 2	Human	0	0	0	0	0	0	696470	6012000	0	0	0	0	0	0	10076000	15355000	19446000	0	3068400	15621000	29366000	44194000	0	0	91452000	62451000	40809000	6008100	55068000	0	0	0	0	0	0	8.86659e-06	2.11733e-05	0	0	0	0	0	0
sp|P79385|MFGM_PIG Lactadherin OS=Sus scrofa OX=9823 GN=MFGE8 PE=1 SV=2	MFGM_PIG	Core matrisome	ECM Glycoproteins	MFGE8	milk fat globule-EGF factor 8 protein	Pig	0	0	0	0	8281400	1954700	6433000	36566000	628330	40249000	1591900	3197800	0	0	0	0	0	0	0	993360	0	0	0	0	0	0	0	0	0	0	0	0	0	0.000165452	8.02307e-05	0.000152719	0.000181647	6.33904e-05	0.000186005	4.65761e-05	0.000121297	0	0
tr|F5GZN3|F5GZN3_HUMAN Lactadherin OS=Homo sapiens GN=MFGE8 PE=4 SV=1	F5GZN3_HUMAN	Core matrisome	ECM Glycoproteins	MFGE8	milk fat globule-EGF factor 8 protein	Human	0	0	0	0	0	0	0	0	0	0	0	0	0	0	5705200	4883000	29903000	0	1851200	10607000	11881000	32220000	3748500	0	71754000	40044000	44507000	11617000	22115000	0	0	0	0	0	0	0	0	0	0	0	0	0	0
sp|Q9NR99|MXRA5_HUMAN Matrix-remodeling-associated protein 5 OS=Homo sapiens GN=MXRA5 PE=2 SV=3	MXRA5_HUMAN	Core matrisome	ECM Glycoproteins	MXRA5	matrix-remodelling associated 5	Human	0	0	0	0	0	0	0	0	0	0	0	0	0	0	18754000	63027000	244630000	0	9219300	69358000	174200000	216470000	23045000	2181900	309030000	175590000	165650000	23990000	217040000	0	0	0	0	0	0	0	0	0	0	0	0	0	0
tr|A0A0A0MTL9|A0A0A0MTL9_HUMAN Nidogen-2 OS=Homo sapiens GN=NID2 PE=4 SV=1	A0A0A0MTL9_HUMAN	Core matrisome	ECM Glycoproteins	NID2	nidogen 2 (osteonidogen)	Human	0	0	0	0	0	0	0	0	0	0	0	0	0	0	0	0	0	0	0	1336100	3025600	1888100	0	0	7441700	5551300	3396400	0	21215000	0	0	0	0	0	0	0	0	0	0	0	0	0	0
sp|Q15113|PCOC1_HUMAN Procollagen C-endopeptidase enhancer 1 OS=Homo sapiens GN=PCOLCE PE=1 SV=2	PCOC1_HUMAN	Core matrisome	ECM Glycoproteins	PCOLCE	procollagen C-endopeptidase enhancer	Human	0	0	0	0	0	0	0	0	0	0	0	0	0	0	1026700	0	3311300	0	0	0	2369400	8396800	0	0	6461100	0	2575600	0	7702400	0	0	0	0	0	0	0	0	0	0	0	0	0	0
tr|A0A024RDS2|A0A024RDS2_HUMAN Periostin, osteoblast specific factor, isoform CRA_c OS=Homo sapiens GN=POSTN PE=4 SV=1	A0A024RDS2_HUMAN	Core matrisome	ECM Glycoproteins	POSTN	periostin, osteoblast specific factor	Human	0	0	0	0	0	0	0	0	0	0	0	0	0	0	420430000	1636600000	2455200000	14655000	310230000	624580000	1981700000	792220000	650060000	362830000	1686600000	2475200000	1892600000	707270000	4127500000	0	0	0	0	0	0	0	0	0	0	0	0	0	0
tr|F5GY03|F5GY03_HUMAN SPARC (Fragment) OS=Homo sapiens GN=SPARC PE=4 SV=1	F5GY03_HUMAN	Core matrisome	ECM Glycoproteins	SPARC	secreted protein, acidic, cysteine-rich (osteonectin)	Human	0	0	0	0	0	0	0	0	0	0	0	0	0	0	0	0	0	0	0	2175200	0	20859000	0	0	21435000	6815700	17569000	1881700	27977000	0	0	0	0	0	0	0	0	0	0	0	0	0	0
sp|P78539|SRPX_HUMAN Sushi repeat-containing protein SRPX OS=Homo sapiens GN=SRPX PE=2 SV=1	SRPX_HUMAN	Core matrisome	ECM Glycoproteins	SRPX	sushi-repeat-containing protein, X-linked	Human	0	0	0	0	0	0	0	0	0	0	0	0	0	0	4178300	4785200	9303100	0	862090	2501900	13756000	2355800	6996200	0	0	8384600	11551000	0	7923800	0	0	0	0	0	0	0	0	0	0	0	0	0	0
sp|O60687|SRPX2_HUMAN Sushi repeat-containing protein SRPX2 OS=Homo sapiens GN=SRPX2 PE=1 SV=1	SRPX2_HUMAN	Core matrisome	ECM Glycoproteins	SRPX2	sushi-repeat-containing protein, X-linked 2	Human	0	0	0	0	0	0	0	0	0	0	0	0	0	0	892140	1624400	7681700	0	501330	3786900	4572000	2152600	6272700	1312500	7873300	8274100	5190600	1034500	5322400	0	0	0	0	0	0	0	0	0	0	0	0	0	0
sp|Q15582|BGH3_HUMAN Transforming growth factor-beta-induced protein ig-h3 OS=Homo sapiens GN=TGFBI PE=1 SV=1	BGH3_HUMAN	Core matrisome	ECM Glycoproteins	TGFBI	transforming growth factor, beta-induced, 68kDa	Human	0	0	0	0	9761500	2102100	3254000	70977000	0	85532000	2350600	4459400	0	2682800	1035000000	2060300000	2786600000	12992000	360870000	1613100000	4892200000	2539100000	998750000	354430000	5277800000	4789000000	3606200000	661730000	4567200000	0	0	0	0	0.000360901	0.000140923	0.000148561	0.000615211	0	0.000583812	0.000112328	0.000276278	0	0.000225742
tr|F1RHA7|F1RHA7_PIG Transforming growth factor-beta-induced protein ig-h3 OS=Sus scrofa OX=9823 GN=TGFBI PE=1 SV=3	F1RHA7_PIG	Core matrisome	ECM Glycoproteins	TGFBI	transforming growth factor, beta-induced, 68kDa	Pig	0	0	0	0	17996000	2575700	8329300	57037000	0	95797000	8960500	1870800	0	1654400	0	0	0	0	0	2736200	12995000	2969000	0	0	0	0	4622800	0	0	0	0	0	0	0.000514759	0.000312203	0.000335883	0.000643821	0	0.000715617	0.000475096	0.000390436	0	0.000252149
sp|P07996|TSP1_HUMAN Thrombospondin-1 OS=Homo sapiens GN=THBS1 PE=1 SV=2	TSP1_HUMAN	Core matrisome	ECM Glycoproteins	THBS1	thrombospondin 1	Human	0	0	0	0	103860000	22729000	66393000	306130000	605520	334480000	14397000	12826000	0	28189000	3761800000	9893700000	17005000000	78235000	2831600000	7440900000	16063000000	11156000000	2413100000	1255500000	29511000000	23869000000	13996000000	5221000000	30302000000	0	0	0	0	0.00234008	0.00103155	0.0021444	0.00242822	0.000172857	0.00219827	0.000498611	0.00156795	0	0.00250762
tr|F1SS26|F1SS26_PIG Uncharacterized protein OS=Sus scrofa OX=9823 GN=THBS1 PE=1 SV=2	F1SS26_PIG	Core matrisome	ECM Glycoproteins	THBS1	thrombospondin 1	Pig	0	0	0	0	0	0	0	7170100	0	4873700	0	0	0	0	0	0	423280000	0	0	0	8893100	461150000	0	0	0	76408000	484640000	0	0	0	0	0	0	0.00234297	0.00135277	0.00214705	0.00243122	0.000537751	0.00220099	0.000499227	0.00156989	0	0.00251072
sp|P35442|TSP2_HUMAN Thrombospondin-2 OS=Homo sapiens GN=THBS2 PE=1 SV=2	TSP2_HUMAN	Core matrisome	ECM Glycoproteins	THBS2	thrombospondin 2	Human	0	0	0	0	0	0	0	0	0	0	0	0	0	0	61893000	137330000	251630000	0	37063000	189210000	453850000	237180000	29541000	7855100	681220000	442340000	271860000	86950000	655630000	0	0	0	0	0.000349497	0.000311051	0.000362959	0.000352925	0	0.000186612	0.00013587	0	0	0
tr|F1RF28|F1RF28_PIG Uncharacterized protein OS=Sus scrofa OX=9823 GN=THBS4 PE=1 SV=3	F1RF28_PIG	Core matrisome	ECM Glycoproteins	THBS4	thrombospondin 4	Pig	0	0	0	0	19473000	0	19595000	225880000	0	237150000	818320	7245100	0	0	0	0	0	0	0	9537300	20158000	6840000	0	0	15384000	9925700	4189100	0	0	0	0	0	0	0.0035692	0.00235111	0.00293897	0.00501486	0.00134094	0.00505774	0.00132011	0.00316906	0	0.00155339
tr|A0A024R884|A0A024R884_HUMAN Tenascin C (Hexabrachion), isoform CRA_a OS=Homo sapiens GN=TNC PE=4 SV=1	A0A024R884_HUMAN	Core matrisome	ECM Glycoproteins	TNC	tenascin C	Human	0	0	0	0	3836800	0	5896300	46120000	0	54473000	0	1741900	0	0	720090000	1126000000	2287000000	0	296950000	1124400000	2709800000	1552400000	785380000	218290000	3235700000	2210800000	1596800000	380500000	2737300000	0	0	0	0	0.000473024	0	0.000868367	0.00103962	0	0.00123167	0	0.000348124	0	0
tr|A0A287AKU7|A0A287AKU7_PIG Tenascin OS=Sus scrofa OX=9823 GN=TNC PE=1 SV=1	A0A287AKU7_PIG	Core matrisome	ECM Glycoproteins	TNC	tenascin C	Pig	0	0	0	0	9527100	0	4568300	115070000	0	153140000	0	1564000	0	467710	0	0	0	0	0	4443600	10933000	0	0	0	11531000	7686300	0	0	0	0	0	0	0	0.00106519	0	0.00120949	0.00191335	0	0.00200453	0	0.000698595	0	0.000134239
tr|F1RGJ2|F1RGJ2_PIG Uncharacterized protein OS=Sus scrofa OX=9823 GN=CTNNA1 PE=1 SV=3	F1RGJ2_PIG	Core matrisome	ECM Glycoproteins	TNN	tenascin N	Pig	0	0	0	0	0	0	0	0	0	0	0	0	0	0	0	0	0	0	0	2522200	0	0	0	0	5109600	0	0	0	0	0	0	0	0	0	0	0	0	0	0	0	0	0	0
tr|A0A286ZU89|A0A286ZU89_PIG Uncharacterized protein OS=Sus scrofa OX=9823 GN=CTNNB1 PE=1 SV=1	A0A286ZU89_PIG	Core matrisome	ECM Glycoproteins	TNN	tenascin N	Pig	0	0	0	0	0	0	0	0	0	0	0	0	0	0	0	0	2679500	0	0	2190400	0	5615800	0	0	7571000	4886600	3027400	0	6215800	0	0	0	0	0	0	0	0	0	0	0	0	0	0
tr|K7GRK7|K7GRK7_PIG Uncharacterized protein OS=Sus scrofa OX=9823 GN=TNXB PE=1 SV=2	K7GRK7_PIG	Core matrisome	ECM Glycoproteins	TNXB	tenascin XB	Pig	0	0	0	0	1929700	0	4835200	51069000	0	80503000	0	0	0	0	0	0	0	0	0	0	0	0	0	0	3770900	0	0	0	0	0	0	0	0	0.000441869	0	0.00132261	0.00134259	0	0.00180498	0	0	0	0
tr|F1SUE4|F1SUE4_PIG Asporin OS=Sus scrofa OX=9823 GN=ASPN PE=1 SV=1	F1SUE4_PIG	Core matrisome	Proteoglycans	ASPN	asporin	Pig	0	0	0	0	1092200	0	2407900	10732000	0	26120000	1252000	1981900	0	657930	0	0	0	0	0	3034800	0	0	0	0	6892100	0	0	0	0	0	0	0	0	2.37246e-05	0	6.24784e-05	6.9793e-05	0	9.68878e-05	3.40051e-05	6.9787e-05	0	3.14657e-05
tr|F1S2B6|F1S2B6_PIG Biglycan OS=Sus scrofa OX=9823 GN=BGN PE=1 SV=2	F1S2B6_PIG	Core matrisome	Proteoglycans	BGN	biglycan	Pig	0	0	0	0	12138000	19335000	9441200	32553000	4744600	70273000	11102000	6436000	0	1280200	0	0	0	0	0	5894200	17751000	2716100	2544300	0	5943300	3814700	3212000	0	0	0	0	0	0	0.000841183	0.000866989	0.000522397	0.000788802	0.00075189	0.000680896	0.000566731	0.000482794	0	0.000198145
tr|F1RT93|F1RT93_PIG LRRNT domain-containing protein OS=Sus scrofa OX=9823 GN=CHAD PE=4 SV=3	F1RT93_PIG	Core matrisome	Proteoglycans	CHAD	chondroadherin	Pig	0	0	0	0	0	0	0	3153900	0	3902200	0	0	0	0	0	0	0	0	0	0	0	0	0	0	0	0	0	0	0	0	0	0	0	0	0	0	1.88921e-05	0	2.03664e-05	0	0	0	0
tr|Q6FH10|Q6FH10_HUMAN DCN protein OS=Homo sapiens GN=DCN PE=2 SV=1	Q6FH10_HUMAN	Core matrisome	Proteoglycans	DCN	decorin	Human	0	0	0	0	47773000	40685000	23796000	117760000	15780000	128550000	67147000	57535000	0	10608000	216020000	358540000	994890000	17798000	121440000	203880000	547560000	545720000	663910000	159730000	584040000	418380000	511040000	61820000	469430000	0	0	0	0	0.000832144	0.00136008	0.000578189	0.000673155	0.00138389	0.000723349	0.00132501	0.00152962	0	0.000475046
sp|Q9XSD9|PGS2_PIG Decorin OS=Sus scrofa OX=9823 GN=DCN PE=2 SV=1	PGS2_PIG	Core matrisome	Proteoglycans	DCN	decorin	Pig	0	0	0	0	77389000	74016000	42491000	186160000	23604000	206760000	116730000	91049000	0	21085000	0	0	0	0	0	21148000	47498000	2899200	7382400	0	14379000	0	6739000	2828300	7078000	0	0	0	0	0.00165558	0.00264586	0.00111145	0.00136502	0.00234047	0.00128269	0.00279568	0.00301365	0	0.000947877
tr|F1S6B5|F1S6B5_PIG Fibromodulin OS=Sus scrofa OX=9823 GN=FMOD PE=1 SV=3	F1S6B5_PIG	Core matrisome	Proteoglycans	FMOD	fibromodulin	Pig	0	0	0	0	73994000	65038000	103910000	426190000	7989200	491090000	55529000	96893000	0	35759000	7355400	14583000	16453000	0	1016800	77730000	262350000	64193000	11600000	6562300	166850000	124970000	100580000	18518000	114270000	0	0	0	0	0.00120047	0.00159329	0.00143333	0.00173769	0.000761463	0.00189647	0.00120018	0.00294802	0	0.00139892
tr|A0A024RAB6|A0A024RAB6_HUMAN Heparan sulfate proteoglycan 2 (Perlecan), isoform CRA_b OS=Homo sapiens GN=HSPG2 PE=4 SV=1	A0A024RAB6_HUMAN	Core matrisome	Proteoglycans	HSPG2	heparan sulfate proteoglycan 2	Human	0	0	0	0	0	0	0	4680100	0	8091000	0	0	0	0	134850000	471790000	584720000	0	97883000	256690000	949010000	402810000	232570000	46193000	1217800000	1129100000	536080000	148190000	1285900000	0	0	0	0	0	0	0	0.000367246	0	0.000471803	0	0	0	0
tr|A0A286ZHV7|A0A286ZHV7_PIG Uncharacterized protein OS=Sus scrofa OX=9823 GN=HSPG2 PE=1 SV=1	A0A286ZHV7_PIG	Core matrisome	Proteoglycans	HSPG2	heparan sulfate proteoglycan 2	Pig	0	0	0	0	0	0	0	8394700	0	6121700	0	0	0	0	0	0	0	0	0	0	0	0	0	0	0	0	0	0	0	0	0	0	0	0	0	0	0.000492921	0	0.000521847	0	0	0	0
sp|P51884|LUM_HUMAN Lumican OS=Homo sapiens GN=LUM PE=1 SV=2	LUM_HUMAN	Core matrisome	Proteoglycans	LUM	lumican	Human	0	0	0	0	0	0	0	0	0	0	0	0	0	0	22138000	53241000	136180000	0	2084400	61100000	110770000	119810000	5425800	1674800	156270000	89680000	104970000	3011500	137130000	0	0	0	0	7.41137e-05	0	0	8.40502e-05	0	0.000173127	4.54649e-05	0	0	0
tr|F1SQ09|F1SQ09_PIG Lumican OS=Sus scrofa OX=9823 GN=LUM PE=1 SV=1	F1SQ09_PIG	Core matrisome	Proteoglycans	LUM	lumican	Pig	0	0	0	0	0	0	0	12453000	0	12297000	0	0	0	0	0	0	0	0	0	0	0	0	0	0	0	0	0	0	0	0	0	0	0	0.000119746	5.66904e-05	0	0.000136329	0	0.000237919	6.43496e-05	7.72501e-05	0	0
tr|A0A0H5ANC0|A0A0H5ANC0_PIG Osteoglycin/mimecan OS=Sus scrofa OX=9823 GN=OGN PE=1 SV=1	A0A0H5ANC0_PIG	Core matrisome	Proteoglycans	OGN	osteoglycin	Pig	0	0	0	0	25900000	9628900	26270000	159490000	1229600	129180000	0	5072500	0	0	1655300	1767400	9382600	0	0	17138000	33413000	14642000	2286500	0	24463000	11466000	17538000	1877000	9403500	0	0	0	0	0.000374792	0.000245059	0.000331989	0.000504624	9.22052e-05	0.000382827	0	0.000143014	0	0
tr|F1S6B4|F1S6B4_PIG Prolargin OS=Sus scrofa OX=9823 GN=PRELP PE=1 SV=3	F1S6B4_PIG	Core matrisome	Proteoglycans	PRELP	proline/arginine-rich end leucine-rich repeat protein	Pig	0	0	0	0	100640000	58495000	102620000	531580000	8097900	609100000	53503000	151290000	0	37002000	0	0	6398400	0	0	40369000	54978000	39135000	2955400	0	101020000	86287000	35422000	7444200	7702200	0	0	0	0	0.00116926	0.00106178	0.00133821	0.00177922	0.000781025	0.00168378	0.000701825	0.00228243	0	0.00111754
tr|A0A286ZQT4|A0A286ZQT4_PIG ADAMTS-like protein 1 isoform 4 OS=Sus scrofa OX=9823 GN=ADAMTSL1 PE=4 SV=1	A0A286ZQT4_PIG	Matrisome-associated	ECM Regulators	ADAMTSL1	ADAMTS-like 1	Pig	0	0	0	0	0	0	0	0	0	0	0	0	0	0	0	2328200	3918500	0	0	0	7229200	3572000	0	0	7303800	6161800	2868900	0	5015200	0	0	0	0	0	0	0	0	0	0	0	0	0	0
sp|P07858|CATB_HUMAN Cathepsin B OS=Homo sapiens GN=CTSB PE=1 SV=3	CATB_HUMAN	Matrisome-associated	ECM Regulators	CTSB	cathepsin B	Human	0	0	0	0	0	0	0	0	0	0	0	0	0	0	43133000	82671000	75363000	0	16889000	48513000	132160000	80432000	12427000	6653100	260130000	222710000	121580000	24903000	353230000	0	0	0	0	0	0	0	0	0	0	0	0	0	0
sp|P00742|FA10_HUMAN Coagulation factor X OS=Homo sapiens GN=F10 PE=1 SV=2	FA10_HUMAN	Matrisome-associated	ECM Regulators	F10	coagulation factor X	Human	0	0	0	0	0	0	5766700	0	0	0	0	0	0	0	0	0	0	0	0	0	0	0	0	0	0	0	0	0	0	0	0	0	0	0	0	0.00019294	0	0	0	0	0	0	0
tr|H0YJS4|H0YJS4_HUMAN Eukaryotic translation initiation factor 2 subunit 1 (Fragment) OS=Homo sapiens GN=EIF2S1 PE=1 SV=1	H0YJS4_HUMAN	Matrisome-associated	ECM Regulators	F2	coagulation factor II (thrombin)	Human	0	0	0	0	0	0	0	0	0	0	0	0	0	0	0	1793900	5396300	0	0	1794400	9029700	2428800	0	0	8345800	5844400	2714200	770110	4763600	0	0	0	0	0	0	0	0	0	0	0	0	0	0
sp|P13639|EF2_HUMAN Elongation factor 2 OS=Homo sapiens GN=EEF2 PE=1 SV=4	EF2_HUMAN	Matrisome-associated	ECM Regulators	F2	coagulation factor II (thrombin)	Human	0	0	0	0	0	0	0	0	0	0	0	0	0	0	60779000	137780000	171680000	0	7515200	160310000	364160000	210720000	17891000	6772700	548720000	429300000	271280000	46952000	493090000	0	0	0	0	0	0	0	0	0	0	0	0	0	0
tr|Q6IBR8|Q6IBR8_HUMAN EIF2S2 protein OS=Homo sapiens GN=EIF2S2 PE=2 SV=1	Q6IBR8_HUMAN	Matrisome-associated	ECM Regulators	F2	coagulation factor II (thrombin)	Human	0	0	0	0	0	0	0	0	0	0	0	0	0	0	0	1610000	2574700	0	0	0	0	1907200	0	0	8657500	3397500	5629800	0	8656300	0	0	0	0	0	0	0	0	0	0	0	0	0	0
tr|K7ENG2|K7ENG2_HUMAN Splicing factor U2AF 65 kDa subunit OS=Homo sapiens GN=U2AF2 PE=1 SV=1	K7ENG2_HUMAN	Matrisome-associated	ECM Regulators	F2	coagulation factor II (thrombin)	Human	0	0	0	0	0	0	0	0	0	0	0	0	0	0	0	0	0	0	0	0	1723100	2274400	0	0	2936200	1820400	1230100	0	2789300	0	0	0	0	0	0	0	0	0	0	0	0	0	0
tr|B4DY09|B4DY09_HUMAN Interleukin enhancer-binding factor 2 OS=Homo sapiens GN=ILF2 PE=2 SV=1	B4DY09_HUMAN	Matrisome-associated	ECM Regulators	F2	coagulation factor II (thrombin)	Human	0	0	0	0	0	0	0	0	0	0	0	0	0	0	0	0	2248300	0	0	0	0	0	0	0	3446300	0	0	0	6102400	0	0	0	0	0	0	0	0	0	0	0	0	0	0
sp|Q6IBS0|TWF2_HUMAN Twinfilin-2 OS=Homo sapiens GN=TWF2 PE=1 SV=2	TWF2_HUMAN	Matrisome-associated	ECM Regulators	F2	coagulation factor II (thrombin)	Human	0	0	0	0	0	0	0	0	0	0	0	0	0	0	0	0	0	0	0	0	5919400	2611800	0	0	6977700	4417800	1934500	0	4901900	0	0	0	0	0	0	0	0	0	0	0	0	0	0
sp|Q92743|HTRA1_HUMAN Serine protease HTRA1 OS=Homo sapiens GN=HTRA1 PE=1 SV=1	HTRA1_HUMAN	Matrisome-associated	ECM Regulators	HTRA1	HtrA serine peptidase 1	Human	0	0	0	0	0	0	0	0	0	0	0	0	0	0	23548000	58333000	138580000	12078000	22394000	76807000	213580000	154450000	81658000	45418000	459620000	286760000	227280000	48859000	444580000	0	0	0	0	0	0	0	0	0	0	0	0	0	0
tr|A0A286ZT99|A0A286ZT99_PIG Inter-alpha-trypsin inhibitor heavy chain H4 OS=Sus scrofa OX=9823 GN=ITIH4 PE=1 SV=1	A0A286ZT99_PIG	Matrisome-associated	ECM Regulators	ITIH4	inter-alpha (globulin) inhibitor H4 (plasma Kallikrein-sensitive glycoprotein)	Pig	0	0	0	0	0	0	0	1147200	0	1296900	0	0	0	0	0	0	0	0	0	0	0	0	0	0	0	0	0	0	0	0	0	0	0	0	0	0	1.39499e-05	0	4.03102e-05	0	0	0	0.000165401
sp|Q9Y4K0|LOXL2_HUMAN Lysyl oxidase homolog 2 OS=Homo sapiens GN=LOXL2 PE=1 SV=1	LOXL2_HUMAN	Matrisome-associated	ECM Regulators	LOXL2	lysyl oxidase-like 2	Human	0	0	0	0	0	0	0	0	0	0	0	0	0	0	9393000	42137000	44186000	0	3730700	8874600	52436000	33186000	0	2628100	86256000	169490000	49231000	27048000	175660000	0	0	0	0	0	0	0	0	0	0	0	0	0	0
tr|K4RH61|K4RH61_HUMAN Matrix metalloproteinase 14 (Membrane-inserted) OS=Homo sapiens GN=MMP14 PE=2 SV=1	K4RH61_HUMAN	Matrisome-associated	ECM Regulators	MMP14	matrix metallopeptidase 14 (membrane-inserted)	Human	0	0	0	0	0	0	0	0	0	0	0	0	0	0	0	0	0	0	0	0	0	0	0	0	9858000	0	0	0	0	0	0	0	0	0	0	0	0	0	0	0	0	0	0
tr|A0A024R6R4|A0A024R6R4_HUMAN Matrix metallopeptidase 2 (Gelatinase A, 72kDa gelatinase, 72kDa type IV collagenase), isoform CRA_a OS=Homo sapiens GN=MMP2 PE=4 SV=1	A0A024R6R4_HUMAN	Matrisome-associated	ECM Regulators	MMP2	matrix metallopeptidase 2 (gelatinase A, 72kDa gelatinase, 72kDa type IV collagenase)	Human	0	0	0	0	2903300	661140	0	3544100	0	3699100	2532500	1976900	0	0	0	1255900	1439900	0	0	74784000	278210000	81459000	45672000	14699000	162050000	124040000	178470000	15784000	112810000	0	0	0	0	0.00010977	4.38481e-05	0	4.42815e-05	0	4.02705e-05	0.000119725	0.000121164	0	0
sp|P08254|MMP3_HUMAN Stromelysin-1 OS=Homo sapiens GN=MMP3 PE=1 SV=2	MMP3_HUMAN	Matrisome-associated	ECM Regulators	MMP3	matrix metallopeptidase 3 (stromelysin 1, progelatinase)	Human	0	0	0	0	0	0	0	0	0	0	0	0	0	0	0	24112000	0	0	2326700	0	0	0	0	0	10252000	75435000	11695000	0	54849000	0	0	0	0	0	0	0	0	0	0	0	0	0	0
sp|P13674|P4HA1_HUMAN Prolyl 4-hydroxylase subunit alpha-1 OS=Homo sapiens GN=P4HA1 PE=1 SV=2	P4HA1_HUMAN	Matrisome-associated	ECM Regulators	P4HA1	prolyl 4-hydroxylase, alpha polypeptide I	Human	0	0	0	0	0	0	0	0	0	0	0	0	0	0	11923000	19028000	20715000	0	0	9521200	31738000	32192000	0	0	108510000	50682000	22420000	1702000	65874000	0	0	0	0	0	0	0	0	0	0	0	0	0	0
tr|Q05DA4|Q05DA4_HUMAN P4HA2 protein OS=Homo sapiens GN=P4HA2 PE=2 SV=1	Q05DA4_HUMAN	Matrisome-associated	ECM Regulators	P4HA2	prolyl 4-hydroxylase, alpha polypeptide II	Human	0	0	0	0	0	0	0	0	0	0	0	0	0	0	4946500	11683000	14300000	0	813770	3572100	31595000	19867000	1442900	0	65566000	35572000	31952000	0	82762000	0	0	0	0	0	0	0	0	0	0	0	0	0	0
tr|A0A024R4H0|A0A024R4H0_HUMAN Procollagen-lysine 1, 2-oxoglutarate 5-dioxygenase 1, isoform CRA_a OS=Homo sapiens GN=PLOD1 PE=4 SV=1	A0A024R4H0_HUMAN	Matrisome-associated	ECM Regulators	PLOD1	procollagen-lysine 1, 2-oxoglutarate 5-dioxygenase 1	Human	0	0	0	0	0	0	0	0	0	0	0	0	0	0	5513700	23115000	16394000	0	0	15362000	56820000	22253000	1683100	0	61473000	44101000	27086000	0	73877000	0	0	0	0	0	0	0	0	0	0	0	0	0	0
sp|O00469|PLOD2_HUMAN Procollagen-lysine,2-oxoglutarate 5-dioxygenase 2 OS=Homo sapiens GN=PLOD2 PE=1 SV=2	PLOD2_HUMAN	Matrisome-associated	ECM Regulators	PLOD2	procollagen-lysine, 2-oxoglutarate 5-dioxygenase 2	Human	0	0	0	0	0	0	0	0	0	0	0	0	0	0	8105100	11534000	25838000	0	6149800	22761000	64472000	13150000	6326100	956020	99205000	84571000	32460000	11900000	61476000	0	0	0	0	0	0	0	0	0	0	0	0	0	0
tr|H7C2S8|H7C2S8_HUMAN Procollagen-lysine,2-oxoglutarate 5-dioxygenase 3 (Fragment) OS=Homo sapiens GN=PLOD3 PE=1 SV=1	H7C2S8_HUMAN	Matrisome-associated	ECM Regulators	PLOD3	procollagen-lysine, 2-oxoglutarate 5-dioxygenase 3	Human	0	0	0	0	0	0	0	0	0	0	0	0	0	0	0	0	0	0	0	0	0	1854600	0	0	2087700	0	0	0	10352000	0	0	0	0	0	0	0	0	0	0	0	0	0	0
tr|F1STR4|F1STR4_PIG Peptidase S1 domain-containing protein OS=Sus scrofa OX=9823 GN=PRSS23 PE=4 SV=2	F1STR4_PIG	Matrisome-associated	ECM Regulators	PRSS2	protease, serine, 2 (trypsin 2)	Pig	0	0	0	0	0	0	0	0	0	0	0	0	0	0	1072600	0	0	0	0	3342500	10369000	0	0	0	35735000	4734300	0	0	0	0	0	0	0	0	0	0	0	0	0	0	0	0	0
tr|Q0PM28|Q0PM28_PIG Pigment epithelium-derived factor OS=Sus scrofa OX=9823 GN=SERPINF1 PE=1 SV=1	Q0PM28_PIG	Matrisome-associated	ECM Regulators	SERPINF1	serpin peptidase inhibitor, clade F (alpha-2 antiplasmin, pigment epithelium derived factor), member 1	Pig	0	0	0	0	1039900	0	0	8715500	0	6517800	0	0	0	0	0	0	0	0	0	0	0	0	0	0	3522500	0	0	0	3910800	0	0	0	0	2.42814e-05	0	2.88829e-05	8.02234e-05	0	0.000102539	2.6539e-05	5.63375e-05	0	0
sp|P50454|SERPH_HUMAN Serpin H1 OS=Homo sapiens GN=SERPINH1 PE=1 SV=2	SERPH_HUMAN	Matrisome-associated	ECM Regulators	SERPINH1	serpin peptidase inhibitor, clade H (heat shock protein 47), member 1, (collagen binding protein 1)	Human	0	0	0	0	0	0	0	0	0	0	0	0	0	0	73838000	154940000	230530000	0	22391000	155540000	416020000	245870000	73334000	45921000	538890000	382050000	268530000	44021000	451520000	0	0	0	0	0	0	0	0	0	0	0	0	0	0
sp|P35625|TIMP3_HUMAN Metalloproteinase inhibitor 3 OS=Homo sapiens GN=TIMP3 PE=1 SV=2	TIMP3_HUMAN	Matrisome-associated	ECM Regulators	TIMP3	TIMP metallopeptidase inhibitor 3	Human	0	0	0	0	0	0	0	3737600	0	0	0	0	0	0	2320700	6421600	25936000	0	7203700	64830000	109800000	16429000	0	2360400	134800000	88189000	53937000	30953000	89350000	0	0	0	0	0	0	0	1.52617e-05	0	0	0	0	0	0
tr|A0A024R4U3|A0A024R4U3_HUMAN Tubulin tyrosine ligase-like family, member 12, isoform CRA_a OS=Homo sapiens GN=TTLL12 PE=4 SV=1	A0A024R4U3_HUMAN	Matrisome-associated	ECM Regulators	TLL1	tolloid-like 1	Human	0	0	0	0	0	0	0	0	0	0	0	0	0	0	0	0	0	0	0	0	0	0	0	0	0	0	0	0	3513800	0	0	0	0	0	0	0	0	0	0	0	0	0	0
tr|Q5TZZ9|Q5TZZ9_HUMAN Annexin OS=Homo sapiens GN=ANXA1 PE=2 SV=1	Q5TZZ9_HUMAN	Matrisome-associated	ECM-affiliated Proteins	ANXA1	annexin A1	Human	0	0	0	0	0	0	0	0	0	0	0	0	0	0	24618000	47789000	100020000	0	20865000	92585000	87613000	121560000	29031000	14437000	242430000	209370000	172270000	39908000	218410000	0	0	0	0	0	0	0	0	0	0	0	0	0	0
tr|F1SJB5|F1SJB5_PIG Annexin OS=Sus scrofa OX=9823 GN=ANXA1 PE=1 SV=3	F1SJB5_PIG	Matrisome-associated	ECM-affiliated Proteins	ANXA1	annexin A1	Pig	0	0	0	0	0	0	0	4490700	0	5805500	0	0	0	0	0	0	0	0	0	0	0	0	0	0	0	0	0	0	0	0	0	0	0	0	0	0	2.9424e-05	0	3.31438e-05	0	0	0	0
sp|P07355|ANXA2_HUMAN Annexin A2 OS=Homo sapiens GN=ANXA2 PE=1 SV=2	ANXA2_HUMAN	Matrisome-associated	ECM-affiliated Proteins	ANXA2	annexin A2	Human	0	0	0	0	4018300	0	4066300	68742000	0	71431000	8243700	0	0	0	238580000	292410000	497220000	873230	123330000	676070000	1109300000	631400000	132810000	76995000	1660900000	1375800000	1022100000	195110000	997200000	0	0	0	0	7.93842e-05	0	9.59623e-05	0.000214311	0	0.000173043	0.000203635	0	0	0
tr|F1S073|F1S073_PIG Annexin OS=Sus scrofa OX=9823 GN=ANXA2 PE=1 SV=2	F1S073_PIG	Matrisome-associated	ECM-affiliated Proteins	ANXA2	annexin A2	Pig	0	0	0	0	0	0	0	10003000	0	13457000	0	0	0	0	0	0	0	0	0	0	0	0	0	0	0	0	0	0	0	0	0	0	0	7.93328e-05	0	9.59002e-05	0.000214172	0	0.000172931	0.000203503	0	0	0
tr|F1SLC4|F1SLC4_PIG Annexin OS=Sus scrofa OX=9823 GN=ANXA4 PE=3 SV=2	F1SLC4_PIG	Matrisome-associated	ECM-affiliated Proteins	ANXA4	annexin A4	Pig	0	0	0	0	0	0	0	0	0	0	0	0	0	0	0	0	2543600	0	0	7774000	3535100	5864500	0	0	22520000	9053100	18670000	1191200	2249700	0	0	0	0	0	0	0	0	0	0	0	0	0	0
sp|P08133|ANXA6_HUMAN Annexin A6 OS=Homo sapiens GN=ANXA6 PE=1 SV=3	ANXA6_HUMAN	Matrisome-associated	ECM-affiliated Proteins	ANXA6	annexin A6	Human	0	0	0	0	0	0	0	0	0	0	0	0	0	0	80012000	171760000	231660000	0	65534000	273810000	346000000	426760000	84277000	65441000	881360000	523980000	537930000	112240000	913470000	0	0	0	0	0	0	0	0	0	0	0	0	0	0
tr|A0A024R4D5|A0A024R4D5_HUMAN Glypican 1, isoform CRA_c OS=Homo sapiens GN=GPC1 PE=3 SV=1	A0A024R4D5_HUMAN	Matrisome-associated	ECM-affiliated Proteins	GPC1	glypican 1	Human	0	0	0	0	0	0	0	0	0	0	0	0	0	0	1053200	0	1717800	0	0	0	6504300	4133400	0	0	2942700	0	5573800	0	0	0	0	0	0	0	0	0	0	0	0	0	0	0	0
sp|O75487|GPC4_HUMAN Glypican-4 OS=Homo sapiens GN=GPC4 PE=1 SV=4	GPC4_HUMAN	Matrisome-associated	ECM-affiliated Proteins	GPC4	glypican 4	Human	0	0	0	0	0	0	0	0	0	0	0	0	0	0	3805700	0	36141000	0	0	26400000	14484000	48293000	3251500	0	111810000	16164000	39855000	0	0	0	0	0	0	0	0	0	0	0	0	0	0	0	0
sp|Q9Y625|GPC6_HUMAN Glypican-6 OS=Homo sapiens GN=GPC6 PE=1 SV=1	GPC6_HUMAN	Matrisome-associated	ECM-affiliated Proteins	GPC6	glypican 6	Human	0	0	0	0	0	0	0	0	0	0	0	0	0	0	0	0	0	0	0	0	0	2240100	0	0	0	0	2910000	0	15589000	0	0	0	0	0	0	0	0	0	0	0	0	0	0
tr|A6XAA7|A6XAA7_HUMAN Gremlin OS=Homo sapiens GN=GREM1 PE=2 SV=1	A6XAA7_HUMAN	Matrisome-associated	ECM-affiliated Proteins	GREM1	gremlin 1, cysteine knot superfamily, homolog (Xenopus laevis)	Human	0	0	0	0	0	0	0	0	0	0	0	0	0	0	3860200	10192000	28969000	2126600	9076600	9030400	40171000	19711000	15375000	4195100	104310000	144030000	48890000	19365000	216220000	0	0	0	0	0	0	0	0	0	0	0	0	0	0
sp|P09382|LEG1_HUMAN Galectin-1 OS=Homo sapiens GN=LGALS1 PE=1 SV=2	LEG1_HUMAN	Matrisome-associated	ECM-affiliated Proteins	LGALS1	lectin, galactoside-binding, soluble, 1	Human	0	0	0	0	0	0	0	0	0	0	0	0	0	0	101120000	209670000	259360000	0	68453000	287870000	566130000	322350000	51796000	17116000	888790000	789060000	352010000	119600000	807680000	0	0	0	0	0	0	0	0	0	0	0	0	0	0
sp|O43854|EDIL3_HUMAN EGF-like repeat and discoidin I-like domain-containing protein 3 OS=Homo sapiens GN=EDIL3 PE=1 SV=1	EDIL3_HUMAN	Matrisome-associated	Secreted Factors	IL3	interleukin 3 (colony-stimulating factor, multiple)	Human	0	0	0	0	0	0	0	0	0	0	0	0	0	0	1762700	3279600	3175000	0	0	6220700	7429300	4785300	2996300	0	32062000	18721000	16613000	0	31413000	0	0	0	0	0	0	0	0	0	0	0	0	0	0
sp|Q32P28|P3H1_HUMAN Prolyl 3-hydroxylase 1 OS=Homo sapiens GN=LEPRE1 PE=1 SV=2	P3H1_HUMAN	Matrisome-associated	Secreted Factors	LEP	leptin	Human	0	0	0	0	0	0	0	0	0	0	0	0	0	0	0	1299000	2290200	0	0	1395200	1792000	11021000	0	0	12131000	9158800	6892100	0	10954000	0	0	0	0	0	0	0	0	0	0	0	0	0	0
sp|Q8IVL6|P3H3_HUMAN Prolyl 3-hydroxylase 3 OS=Homo sapiens GN=LEPREL2 PE=1 SV=1	P3H3_HUMAN	Matrisome-associated	Secreted Factors	LEP	leptin	Human	0	0	0	0	0	0	0	0	0	0	0	0	0	0	0	0	0	0	0	0	4140900	4721800	0	0	3641800	0	0	0	3790000	0	0	0	0	0	0	0	0	0	0	0	0	0	0
sp|Q14766|LTBP1_HUMAN Latent-transforming growth factor beta-binding protein 1 OS=Homo sapiens GN=LTBP1 PE=1 SV=4	LTBP1_HUMAN	Matrisome-associated	Secreted Factors	LTB	lymphotoxin beta (TNF superfamily, member 3)	Human	0	0	0	0	0	0	0	0	0	0	0	0	0	0	0	18099000	15522000	0	1022600	2422400	77071000	30670000	0	0	42845000	52786000	17668000	5542600	24919000	0	0	0	0	0	0	0	0	0	0	0	0	0	0
tr|F1SFV7|F1SFV7_PIG Protein S100 OS=Sus scrofa OX=9823 GN=S100A4 PE=1 SV=1	F1SFV7_PIG	Matrisome-associated	Secreted Factors	S100A4	S100 calcium binding protein A4	Pig	0	0	0	0	0	0	0	0	0	0	0	0	0	0	2868000	0	3850300	0	0	0	15720000	3471200	0	0	10853000	6527800	5158500	0	4609500	0	0	0	0	0	0	0	0	0	0	0	0	0	0
tr|R4GN98|R4GN98_HUMAN Protein S100 (Fragment) OS=Homo sapiens GN=S100A6 PE=1 SV=1	R4GN98_HUMAN	Matrisome-associated	Secreted Factors	S100A6	S100 calcium binding protein A6	Human	0	0	0	0	0	0	0	0	0	0	0	0	0	0	13183000	14090000	20453000	0	4537900	36876000	0	39734000	23586000	12656000	112740000	66817000	66674000	11906000	186570000	0	0	0	0	0	0	0	0	0	0	0	0	0	0
sp|P05109|S10A8_HUMAN Protein S100-A8 OS=Homo sapiens GN=S100A8 PE=1 SV=1	S10A8_HUMAN	Matrisome-associated	Secreted Factors	S100A8	S100 calcium binding protein A8	Human	0	0	0	977850	0	0	0	0	0	0	0	0	0	0	0	1677800	1408600	0	791320	0	0	0	0	0	4211300	0	0	0	0	0	0	0	3.3435e-05	0	0	0	0	0	0	0	0	0	0
sp|O43294|TGFI1_HUMAN Transforming growth factor beta-1-induced transcript 1 protein OS=Homo sapiens GN=TGFB1I1 PE=1 SV=2	TGFI1_HUMAN	Matrisome-associated	Secreted Factors	TGFB1	transforming growth factor, beta 1	Human	0	0	0	0	0	0	0	0	0	0	0	0	0	0	0	2185100	3235600	0	0	1669100	8368600	2897200	0	0	4138000	7490100	8330100	1399000	21427000	0	0	0	0	0	0	0	0	0	0	0	0	0	0
tr|A0A024R3F8|A0A024R3F8_HUMAN C1q and tumor necrosis factor related protein 5, isoform CRA_a OS=Homo sapiens GN=C1QTNF5 PE=4 SV=1	A0A024R3F8_HUMAN	Matrisome-associated	Secreted Factors	TNF	tumor necrosis factor (TNF superfamily, member 2)	Human	0	0	0	0	0	0	0	0	0	0	0	0	0	0	0	0	3088500	0	0	8912900	5469800	24649000	0	0	8956500	8292000	23132000	0	6867700	0	0	0	0	0	0	0	0	0	0	0	0	0	0
sp|P49588|SYAC_HUMAN Alanine--tRNA ligase, cytoplasmic OS=Homo sapiens GN=AARS PE=1 SV=2	SYAC_HUMAN	Non-Matrisomal	Non-Matrisomal	AARS	Alanine--tRNA ligase, cytoplasmic	Human	0	0	0	0	0	0	0	0	0	0	0	0	0	0	2735500	10297000	9953400	0	0	5475400	24420000	9690500	0	0	21556000	21908000	4956600	0	16812000	0	0	0	0	0	0	0	0	0	0	0	0	0	0
tr|G3V1M7|G3V1M7_HUMAN Very long-chain-specific acyl-CoA dehydrogenase, mitochondrial (Fragment) OS=Homo sapiens GN=ACADVL PE=1 SV=2	G3V1M7_HUMAN	Non-Matrisomal	Non-Matrisomal	ACADVL	Very long-chain-specific acyl-CoA dehydrogenase, mitochondrial (Fragment)	Human	0	0	0	0	0	0	0	0	0	0	0	0	0	0	0	0	0	0	0	0	2812800	0	0	0	4745900	0	0	0	0	0	0	0	0	0	0	0	0	0	0	0	0	0	0
tr|A0A024R1Y2|A0A024R1Y2_HUMAN ATP citrate lyase, isoform CRA_a OS=Homo sapiens GN=ACLY PE=4 SV=1	A0A024R1Y2_HUMAN	Non-Matrisomal	Non-Matrisomal	ACLY	ATP citrate lyase, isoform CRA_a	Human	0	0	0	0	0	0	0	0	0	0	0	0	0	0	5866900	22292000	53424000	0	1551000	22351000	44462000	42954000	0	0	115190000	70327000	47719000	1976000	105210000	0	0	0	0	0	0	0	0	0	0	0	0	0	0
tr|O75944|O75944_HUMAN Aconitase (Fragment) OS=Homo sapiens GN=ACON PE=2 SV=1	O75944_HUMAN	Non-Matrisomal	Non-Matrisomal	ACON	Aconitase (Fragment)	Human	0	0	0	0	0	0	0	0	0	0	0	0	0	0	0	0	0	0	0	0	0	0	0	0	0	0	0	0	0	0	0	0	0	0	0	0	0	0	0	0	0	0	0
tr|B6VNT8|B6VNT8_PIG Actin, alpha cardiac muscle 1 OS=Sus scrofa OX=9823 GN=ACTC1 PE=2 SV=1	B6VNT8_PIG	Non-Matrisomal	Non-Matrisomal	ACTC1	Actin, alpha cardiac muscle 1	Pig	0	0	0	0	6011600	2291900	3357300	17978000	0	27791000	2746600	0	0	0	280790000	649980000	1615300000	0	171020000	758390000	1366000000	1740200000	273550000	176770000	2769700000	2073100000	2210200000	604280000	3617500000	0	0	0	0.000214541	0.000633246	0.000438709	0.000511404	0.000857326	0.000124068	0.00081821	0.000334264	0.000330927	0	0.000787059
tr|I3LVD5|I3LVD5_PIG Actin, cytoplasmic 2 OS=Sus scrofa OX=9823 GN=ACTG1 PE=1 SV=1	I3LVD5_PIG	Non-Matrisomal	Non-Matrisomal	ACTG1	Actin, cytoplasmic 2	Pig	0	0	0	7670300	71509000	24282000	43757000	310020000	3799500	348870000	17998000	24702000	0	35915000	5549100000	10849000000	19272000000	108670000	3089600000	10834000000	19876000000	17984000000	2969700000	1980200000	35651000000	27518000000	22243000000	6543000000	38958000000	0	0	0	0.000674457	0.000795024	0.000568542	0.000620941	0.00106651	0.000350357	0.00101057	0.000366565	0.000541432	0	0.000893799
sp|P12814|ACTN1_HUMAN Alpha-actinin-1 OS=Homo sapiens GN=ACTN1 PE=1 SV=2	ACTN1_HUMAN	Non-Matrisomal	Non-Matrisomal	ACTN1	Alpha-actinin-1	Human	0	0	0	0	0	0	0	0	0	0	0	0	0	0	106180000	367750000	544600000	0	112560000	391050000	821460000	667470000	154220000	109850000	1441700000	1087600000	962980000	213070000	1685500000	0	0	0	0	0	0	0	0	0	0	0	0	0	0
tr|H9KV75|H9KV75_HUMAN Alpha-actinin-1 OS=Homo sapiens GN=ACTN1 PE=1 SV=1	H9KV75_HUMAN	Non-Matrisomal	Non-Matrisomal	ACTN1	Alpha-actinin-1	Human	0	0	0	0	0	0	0	0	0	0	0	0	0	0	0	0	0	0	0	0	0	0	0	0	0	0	0	0	18366000	0	0	0	0	0	0	0	0	0	0	0	0	0	0
tr|I3LCP0|I3LCP0_PIG Uncharacterized protein OS=Sus scrofa OX=9823 GN=ACTN2 PE=4 SV=2	I3LCP0_PIG	Non-Matrisomal	Non-Matrisomal	ACTN2	Uncharacterized protein	Pig	0	0	0	0	0	0	0	0	0	3425200	0	15365000	0	0	0	0	0	0	0	0	0	0	0	0	0	0	0	0	0	0	0	0	0	0	0	0	0	0	5.12334e-05	0	0.00129389	0	0
sp|O43707|ACTN4_HUMAN Alpha-actinin-4 OS=Homo sapiens GN=ACTN4 PE=1 SV=2	ACTN4_HUMAN	Non-Matrisomal	Non-Matrisomal	ACTN4	Alpha-actinin-4	Human	0	0	0	0	0	0	0	0	0	0	0	0	0	0	94668000	377550000	500890000	0	71829000	480960000	922720000	732520000	151960000	85443000	1436900000	1170500000	852290000	213490000	1311500000	0	0	0	0	0	0	0	0	0	0	0	0	0	0
tr|B5APU3|B5APU3_PIG Actin-related protein 2 OS=Sus scrofa OX=9823 GN=ACTR2 PE=1 SV=1	B5APU3_PIG	Non-Matrisomal	Non-Matrisomal	ACTR2	Actin-related protein 2	Pig	0	0	0	0	0	0	0	0	0	0	0	0	0	0	7587100	18099000	31436000	0	5483000	18533000	48150000	33027000	5117400	1995500	97048000	79121000	35183000	9662300	72098000	0	0	0	0	0	0	0	0	0	0	0	0	0	0
sp|P61158|ARP3_HUMAN Actin-related protein 3 OS=Homo sapiens GN=ACTR3 PE=1 SV=3	ARP3_HUMAN	Non-Matrisomal	Non-Matrisomal	ACTR3	Actin-related protein 3	Human	0	0	0	0	0	0	0	0	0	0	0	0	0	0	17165000	39983000	105330000	0	11903000	48499000	79695000	78453000	3373900	0	253870000	150520000	114240000	18952000	171960000	0	0	0	0	0	0	0	0	0	0	0	0	0	0
tr|F1SSP6|F1SSP6_PIG Actin-related protein 3B isoform 1 OS=Sus scrofa OX=9823 GN=ACTR3B PE=1 SV=3	F1SSP6_PIG	Non-Matrisomal	Non-Matrisomal	ACTR3B	Actin-related protein 3B isoform 1	Pig	0	0	0	0	0	0	0	0	0	0	0	0	0	0	0	0	0	0	0	0	0	0	0	0	0	5203800	0	0	15927000	0	0	0	0	0	0	0	0	0	0	0	0	0	0
sp|P00330|ADH1_YEAST Alcohol dehydrogenase 1 OS=Saccharomyces cerevisiae (strain ATCC 204508 / S288c) OX=559292 GN=ADH1 PE=1 SV=5	ADH1_YEAST	Non-Matrisomal	Non-Matrisomal	ADH1	Alcohol dehydrogenase 1	Human	305300000	112060000	210110000	296340000	382310000	312570000	344090000	304840000	227550000	270280000	295890000	394710000	281380000	226720000	670140000	601080000	481660000	732940000	687180000	735830000	545740000	581560000	682680000	609170000	592950000	606080000	739380000	583350000	548350000	0.0443885	0.0468298	0.0122309	0.0108778	0.00337352	0.0049881	0.00311813	0.0008596	0.00874297	0.000652055	0.00296716	0.00472019	0.00366901	0.00406126
tr|Q6IRT1|Q6IRT1_HUMAN Alcohol dehydrogenase 5 (Class III), chi polypeptide OS=Homo sapiens GN=ADH5 PE=2 SV=2	Q6IRT1_HUMAN	Non-Matrisomal	Non-Matrisomal	ADH5	Alcohol dehydrogenase 5 (Class III), chi polypeptide	Human	0	0	0	0	0	0	0	0	0	0	0	0	0	0	1232200	2692300	3145800	0	0	5963300	22015000	2447000	0	0	13807000	21565000	11381000	0	8456200	0	0	0	0	0	0	0	0	0	0	0	0	0	0
tr|G1UI17|G1UI17_HUMAN Glycogen debranching enzyme (Fragment) OS=Homo sapiens GN=AGL PE=2 SV=1	G1UI17_HUMAN	Non-Matrisomal	Non-Matrisomal	AGL	Glycogen debranching enzyme (Fragment)	Human	0	0	0	0	0	0	0	0	0	0	0	0	0	0	0	0	0	0	0	0	0	0	0	0	0	0	0	0	0	0	0	0	0	0	0	0	0	0	0	0	0	0	0
sp|P23526|SAHH_HUMAN Adenosylhomocysteinase OS=Homo sapiens GN=AHCY PE=1 SV=4	SAHH_HUMAN	Non-Matrisomal	Non-Matrisomal	AHCY	Adenosylhomocysteinase	Human	0	0	0	0	0	0	0	3960100	0	3339300	0	721500	0	0	0	0	0	0	0	0	9835300	0	0	0	10708000	14859000	7094700	0	6199500	0	0	0	0	0	0	0	3.19561e-05	0	2.34789e-05	0	2.85599e-05	0	0
sp|Q09666|AHNK_HUMAN Neuroblast differentiation-associated protein AHNAK OS=Homo sapiens GN=AHNAK PE=1 SV=2	AHNK_HUMAN	Non-Matrisomal	Non-Matrisomal	AHNAK	Neuroblast differentiation-associated protein AHNAK	Human	0	0	0	0	0	0	0	10664000	0	0	0	0	0	0	0	0	0	0	0	0	0	0	0	0	8467700	10461000	5057600	0	11559000	0	0	0	0	0	0	0	0.00113457	0	0	0	0	0	0
tr|Q6FGX9|Q6FGX9_HUMAN Adenylate kinase isoenzyme 1 OS=Homo sapiens GN=AK1 PE=2 SV=1	Q6FGX9_HUMAN	Non-Matrisomal	Non-Matrisomal	AK1	Adenylate kinase isoenzyme 1	Human	0	0	0	0	0	0	0	0	0	0	0	0	0	0	1982700	1863800	4478400	0	0	1446400	3217900	2520900	0	0	7069200	1909500	2714900	0	4160900	0	0	0	0	0	0	0	0	0	0	0	0	0	0
tr|A0A287AMK0|A0A287AMK0_PIG Serum albumin OS=Sus scrofa OX=9823 GN=ALB PE=1 SV=1	A0A287AMK0_PIG	Non-Matrisomal	Non-Matrisomal	ALB	Serum albumin	Pig	0	0	0	0	74280000	12965000	59826000	507260000	0	506350000	9150400	6029400	0	3743300	0	0	0	0	0	68729000	117730000	34167000	0	0	99893000	82969000	54287000	8744100	15545000	0.00621236	0	0.00087687	0.0203509	0.00723174	0.00734271	0.0060013	0.00678982	0.00566179	0.0074571	0.00248166	0.0326809	0.000136945	0.0180797
sp|P54886|P5CS_HUMAN Delta-1-pyrroline-5-carboxylate synthase OS=Homo sapiens GN=ALDH18A1 PE=1 SV=2	P5CS_HUMAN	Non-Matrisomal	Non-Matrisomal	ALDH18A1	Delta-1-pyrroline-5-carboxylate synthase	Human	0	0	0	0	0	0	0	0	0	0	0	0	0	0	1245700	1667000	1751500	0	0	1690300	3466700	4192700	0	0	4536500	2603800	2286000	0	6161500	0	0	0	0	0	0	0	0	0	0	0	0	0	0
sp|P30837|AL1B1_HUMAN Aldehyde dehydrogenase X, mitochondrial OS=Homo sapiens GN=ALDH1B1 PE=1 SV=3	AL1B1_HUMAN	Non-Matrisomal	Non-Matrisomal	ALDH1B1	Aldehyde dehydrogenase X, mitochondrial	Human	0	0	0	0	0	0	0	0	0	0	0	0	0	0	6510500	0	30599000	0	0	25204000	4572500	39929000	0	0	99694000	12194000	31850000	0	40752000	0	0	0	0	0	0	0	0	0	0	0	0	0	0
sp|P04075|ALDOA_HUMAN Fructose-bisphosphate aldolase A OS=Homo sapiens GN=ALDOA PE=1 SV=2	ALDOA_HUMAN	Non-Matrisomal	Non-Matrisomal	ALDOA	Fructose-bisphosphate aldolase A	Human	0	0	0	0	0	0	0	0	0	5415700	0	0	0	0	59597000	52357000	95697000	0	14207000	66214000	150470000	43201000	6551400	2587600	201940000	202290000	185850000	7584900	255490000	0	0	0	0	0	0	0	0	0	3.14579e-05	0	0	0	0
tr|A0A087WV20|A0A087WV20_HUMAN Alstrom syndrome protein 1 OS=Homo sapiens GN=ALMS1 PE=1 SV=1	A0A087WV20_HUMAN	Non-Matrisomal	Non-Matrisomal	ALMS1	Alstrom syndrome protein 1	Human	26163000	11352000	0	149700000	250530000	249210000	172890000	138980000	113560000	172040000	254650000	192620000	219530000	124380000	79854000	120670000	143230000	384600000	44264000	133670000	240150000	137710000	406390000	343960000	312820000	378140000	285420000	92433000	411160000	0.141198	0.161732	0	0.200903	0.0817776	0.142694	0.0674146	0.0149917	0.15982	0.0161697	0.103935	0.101923	0.10905	0.0893895
tr|B7U4X2|B7U4X2_PIG Angiopoietin-like protein 7 OS=Sus scrofa OX=9823 GN=Angptl7 PE=2 SV=1	B7U4X2_PIG	Non-Matrisomal	Non-Matrisomal	Angptl7	Angiopoietin-like protein 7	Pig	0	0	0	0	3160400	0	1925200	38501000	0	28756000	0	0	0	0	0	0	0	0	0	0	0	2217900	0	0	3638500	3808500	4201600	0	0	0	0	0	0	6.38704e-05	0	4.64775e-05	0.000193124	0	0.000145865	0	0	0	0
tr|A0A024RC61|A0A024RC61_HUMAN Alanyl (Membrane) aminopeptidase (Aminopeptidase N, aminopeptidase M, microsomal aminopeptidase, CD13, p150), isoform CRA_a OS=Homo sapiens GN=ANPEP PE=4 SV=1	A0A024RC61_HUMAN	Non-Matrisomal	Non-Matrisomal	ANPEP	Alanyl (Membrane) aminopeptidase (Aminopeptidase N, aminopeptidase M, microsomal aminopeptidase, CD13, p150), isoform CRA_a	Human	0	0	0	0	0	0	0	0	0	0	0	0	0	0	3539400	23173000	14700000	0	854480	7678100	26888000	10642000	11305000	0	67321000	45110000	24841000	869980	83280000	0	0	0	0	0	0	0	0	0	0	0	0	0	0
tr|I3LK24|I3LK24_PIG AP-2 complex subunit alpha OS=Sus scrofa OX=9823 GN=AP2A1 PE=1 SV=2	I3LK24_PIG	Non-Matrisomal	Non-Matrisomal	AP2A1	AP-2 complex subunit alpha	Pig	0	0	0	0	0	0	0	0	0	0	0	0	0	0	5155100	6353700	19512000	0	0	14708000	22286000	33748000	0	0	44291000	56804000	20334000	1842400	51055000	0	0	0	0	0	0	0	0	0	0	0	0	0	0
sp|O94973|AP2A2_HUMAN AP-2 complex subunit alpha-2 OS=Homo sapiens GN=AP2A2 PE=1 SV=2	AP2A2_HUMAN	Non-Matrisomal	Non-Matrisomal	AP2A2	AP-2 complex subunit alpha-2	Human	0	0	0	0	0	0	0	0	0	0	0	0	0	0	0	0	2432900	0	0	0	3519700	2559700	0	0	0	0	0	0	3262600	0	0	0	0	0	0	0	0	0	0	0	0	0	0
tr|I3LG98|I3LG98_PIG AP complex subunit sigma OS=Sus scrofa OX=9823 GN=AP2S1 PE=1 SV=1	I3LG98_PIG	Non-Matrisomal	Non-Matrisomal	AP2S1	AP complex subunit sigma	Pig	0	0	0	0	0	0	0	0	0	0	0	0	0	0	0	2082600	0	0	0	2883100	5657200	0	0	0	5744600	7946200	3465300	0	15476000	0	0	0	0	0	0	0	0	0	0	0	0	0	0
tr|Q6PK82|Q6PK82_HUMAN AP3D1 protein (Fragment) OS=Homo sapiens GN=AP3D1 PE=2 SV=1	Q6PK82_HUMAN	Non-Matrisomal	Non-Matrisomal	AP3D1	AP3D1 protein (Fragment)	Human	0	0	0	0	0	0	0	0	0	0	0	0	0	0	740750	0	0	0	0	1320900	0	5252900	0	0	3323100	1772200	0	0	2260800	0	0	0	0	0	0	0	0	0	0	0	0	0	0
tr|H0Y512|H0Y512_HUMAN Adipocyte plasma membrane-associated protein (Fragment) OS=Homo sapiens GN=APMAP PE=1 SV=1	H0Y512_HUMAN	Non-Matrisomal	Non-Matrisomal	APMAP	Adipocyte plasma membrane-associated protein (Fragment)	Human	0	0	0	0	0	0	0	0	0	0	0	0	0	0	0	0	0	0	0	0	0	2059300	0	0	3865800	0	4398900	747880	5778400	0	0	0	0	0	0	0	0	0	0	0	0	0	0
sp|Q2LE37|APOM_PIG Apolipoprotein M OS=Sus scrofa OX=9823 GN=APOM PE=2 SV=1	APOM_PIG	Non-Matrisomal	Non-Matrisomal	APOM	Apolipoprotein M	Pig	0	0	0	0	3365800	1662300	7077000	24423000	0	22324000	9238300	7631500	0	5953900	0	0	0	0	0	3870500	6229000	2830500	0	0	6539200	6915800	4117600	0	7434600	0	0	0	0	3.65867e-05	3.16964e-05	9.18966e-05	8.77319e-05	0	6.98721e-05	0.000125564	0.000134475	0	0.000142494
tr|Q12898|Q12898_HUMAN Adenine phosphoribosyltransferase (Fragment) OS=Homo sapiens GN=APRT PE=4 SV=1	Q12898_HUMAN	Non-Matrisomal	Non-Matrisomal	APRT	Adenine phosphoribosyltransferase (Fragment)	Human	0	0	0	0	0	0	0	0	0	0	0	0	0	0	0	0	0	0	0	0	0	3282300	0	0	0	0	0	0	5518900	0	0	0	0	0	0	0	0	0	0	0	0	0	0
tr|B0YIW5|B0YIW5_HUMAN Archain 1, isoform CRA_b OS=Homo sapiens GN=ARCN1 PE=2 SV=1	B0YIW5_HUMAN	Non-Matrisomal	Non-Matrisomal	ARCN1	Archain 1, isoform CRA_b	Human	0	0	0	0	0	0	0	0	0	0	0	0	0	0	1841700	6165700	14350000	0	0	8738400	11228000	13570000	0	0	9731500	6175300	7616600	0	14591000	0	0	0	0	0	0	0	0	0	0	0	0	0	0
tr|C4MXZ1|C4MXZ1_PIG ADP-ribosylation factor 1 OS=Sus scrofa OX=9823 GN=ARF1 PE=1 SV=1	C4MXZ1_PIG	Non-Matrisomal	Non-Matrisomal	ARF1	ADP-ribosylation factor 1	Pig	0	0	0	0	1391900	0	1156100	5204600	0	1759400	0	0	0	0	3084700	6303400	13324000	0	2260100	7253600	28983000	19175000	3226300	1652300	27495000	29931000	18846000	1773400	13837000	0	0	0	0	1.47426e-05	0	1.46276e-05	1.82171e-05	0	5.36575e-06	0	0	0	0
sp|P18085|ARF4_HUMAN ADP-ribosylation factor 4 OS=Homo sapiens GN=ARF4 PE=1 SV=3	ARF4_HUMAN	Non-Matrisomal	Non-Matrisomal	ARF4	ADP-ribosylation factor 4	Human	0	0	0	0	0	0	0	0	0	0	0	0	0	0	34717000	52214000	74131000	0	15793000	44891000	95914000	65562000	17162000	10061000	170710000	131560000	78345000	10352000	122390000	0	0	0	0	0	0	0	0	0	0	0	0	0	0
tr|A0A2C9F363|A0A2C9F363_PIG ADP-ribosylation factor 6 OS=Sus scrofa OX=9823 GN=ARF6 PE=1 SV=1	A0A2C9F363_PIG	Non-Matrisomal	Non-Matrisomal	ARF6	ADP-ribosylation factor 6	Pig	0	0	0	0	0	0	0	0	0	0	0	0	0	0	1656900	0	1928500	0	0	0	2520800	3663200	0	0	8377100	4379100	2661700	0	8830300	0	0	0	0	0	0	0	0	0	0	0	0	0	0
sp|P05089|ARGI1_HUMAN Arginase-1 OS=Homo sapiens GN=ARG1 PE=1 SV=2	ARGI1_HUMAN	Non-Matrisomal	Non-Matrisomal	ARG1	Arginase-1	Human	0	0	0	0	0	0	0	0	0	0	5728900	0	0	0	0	0	0	0	0	0	0	0	0	0	0	0	0	0	0	0	0	0	0	0	0	0	0	0	0	0.000191	0	0	0
sp|Q07960|RHG01_HUMAN Rho GTPase-activating protein 1 OS=Homo sapiens GN=ARHGAP1 PE=1 SV=1	RHG01_HUMAN	Non-Matrisomal	Non-Matrisomal	ARHGAP1	Rho GTPase-activating protein 1	Human	0	0	0	0	0	0	0	0	0	0	0	0	0	0	0	9408300	21107000	0	929550	7903300	15381000	24271000	2979400	0	20387000	14104000	17873000	3808300	36602000	0	0	0	0	0	0	0	0	0	0	0	0	0	0
tr|J3KRE2|J3KRE2_HUMAN Rho GDP-dissociation inhibitor 1 OS=Homo sapiens GN=ARHGDIA PE=1 SV=1	J3KRE2_HUMAN	Non-Matrisomal	Non-Matrisomal	ARHGDIA	Rho GDP-dissociation inhibitor 1	Human	0	0	0	0	0	0	0	0	0	0	0	0	0	0	2548700	7166100	16992000	0	1989000	10015000	9478500	18260000	5841400	0	33742000	16557000	26331000	7825800	80174000	0	0	0	0	0	0	0	0	0	0	0	0	0	0
tr|E9PF58|E9PF58_HUMAN Actin-related protein 2/3 complex subunit 1A OS=Homo sapiens GN=ARPC1A PE=1 SV=1	E9PF58_HUMAN	Non-Matrisomal	Non-Matrisomal	ARPC1A	Actin-related protein 2/3 complex subunit 1A	Human	0	0	0	0	0	0	0	0	0	0	0	0	0	0	0	0	0	0	0	0	0	0	0	0	4946600	1642400	0	0	0	0	0	0	0	0	0	0	0	0	0	0	0	0	0
tr|A4D275|A4D275_HUMAN Actin related protein 2/3 complex, subunit 1B, 41kDa OS=Homo sapiens GN=ARPC1B PE=2 SV=1	A4D275_HUMAN	Non-Matrisomal	Non-Matrisomal	ARPC1B	Actin related protein 2/3 complex, subunit 1B, 41kDa	Human	0	0	0	0	0	0	0	0	0	0	0	0	0	0	5590300	15831000	8823800	0	0	10675000	40039000	22723000	0	0	49679000	70300000	30865000	4438800	44842000	0	0	0	0	0	0	0	0	0	0	0	0	0	0
tr|Q53R19|Q53R19_HUMAN Actin related protein 2/3 complex, subunit 2, 34kDa, isoform CRA_a OS=Homo sapiens GN=ARPC2 PE=2 SV=1	Q53R19_HUMAN	Non-Matrisomal	Non-Matrisomal	ARPC2	Actin related protein 2/3 complex, subunit 2, 34kDa, isoform CRA_a	Human	0	0	0	0	0	0	0	0	0	0	0	0	0	0	13547000	18754000	37025000	0	0	22059000	21689000	15684000	2610600	1900900	61527000	54495000	26326000	6822800	68241000	0	0	0	0	0	0	0	0	0	0	0	0	0	0
tr|A0A287ALZ4|A0A287ALZ4_PIG Actin-related protein 2/3 complex subunit 3 OS=Sus scrofa OX=9823 GN=ARPC3 PE=1 SV=1	A0A287ALZ4_PIG	Non-Matrisomal	Non-Matrisomal	ARPC3	Actin-related protein 2/3 complex subunit 3	Pig	0	0	0	0	0	0	0	0	0	0	0	0	0	0	1979300	5814700	12118000	0	2052600	1047000	11865000	3527800	0	928880	33572000	22478000	20555000	984520	72712000	0	0	0	0	0	0	0	0	0	0	0	0	0	0
tr|F8WDD7|F8WDD7_HUMAN Actin-related protein 2/3 complex subunit 4 OS=Homo sapiens GN=ARPC4 PE=4 SV=1	F8WDD7_HUMAN	Non-Matrisomal	Non-Matrisomal	ARPC4	Actin-related protein 2/3 complex subunit 4	Human	0	0	0	0	0	0	0	2338100	0	2682300	0	0	0	0	13873000	19222000	30661000	0	5954200	22687000	41585000	26491000	11646000	7196800	61057000	51161000	38982000	6319300	57856000	0	0	0	0	0	0	0	5.16286e-06	0	5.16071e-06	0	0	0	0
tr|B5APV0|B5APV0_PIG Actin-related protein 2/3 complex subunit 5 OS=Sus scrofa OX=9823 GN=ARPC5 PE=1 SV=1	B5APV0_PIG	Non-Matrisomal	Non-Matrisomal	ARPC5	Actin-related protein 2/3 complex subunit 5	Pig	0	0	0	0	0	0	0	0	0	0	0	0	0	0	2215100	3727700	5467300	0	1217100	5165400	10222000	5151100	2252100	1255400	20914000	15070000	16048000	2297700	21830000	0	0	0	0	0	0	0	0	0	0	0	0	0	0
sp|Q12797|ASPH_HUMAN Aspartyl/asparaginyl beta-hydroxylase OS=Homo sapiens GN=ASPH PE=1 SV=3	ASPH_HUMAN	Non-Matrisomal	Non-Matrisomal	ASPH	Aspartyl/asparaginyl beta-hydroxylase	Human	0	0	0	0	0	0	0	0	0	0	0	0	0	0	0	0	9113700	0	0	9465300	26301000	8008400	7523400	1056200	17860000	0	0	0	0	0	0	0	0	0	0	0	0	0	0	0	0	0	0
tr|Q5T6L4|Q5T6L4_HUMAN Argininosuccinate synthetase, isoform CRA_a OS=Homo sapiens GN=ASS PE=2 SV=1	Q5T6L4_HUMAN	Non-Matrisomal	Non-Matrisomal	ASS	Argininosuccinate synthetase, isoform CRA_a	Human	0	0	0	0	0	0	0	0	0	0	0	0	0	0	1539700	7057500	8655500	0	636760	0	9677800	8384000	0	0	11483000	10965000	5881000	0	3082300	0	0	0	0	0	0	0	0	0	0	0	0	0	0
tr|F5H6I7|F5H6I7_HUMAN Atlastin-3 OS=Homo sapiens GN=ATL3 PE=1 SV=1	F5H6I7_HUMAN	Non-Matrisomal	Non-Matrisomal	ATL3	Atlastin-3	Human	0	0	0	0	0	0	0	0	0	0	0	0	0	0	0	6706700	8050600	0	0	5696300	7811700	8444300	0	0	9061100	20801000	14802000	666560	19839000	0	0	0	0	0	0	0	0	0	0	0	0	0	0
tr|D2WKD6|D2WKD6_PIG Sodium/potassium-transporting ATPase subunit alpha OS=Sus scrofa OX=9823 GN=ATP1A1 PE=1 SV=1	D2WKD6_PIG	Non-Matrisomal	Non-Matrisomal	ATP1A1	Sodium/potassium-transporting ATPase subunit alpha	Pig	0	0	0	0	0	0	0	0	0	0	0	0	0	0	1857400	4774900	8421400	0	0	2358500	7262700	6748400	0	0	8158200	12636000	6601000	0	14353000	0	0	0	0	0	0	0	0	0	0	0	0	0	0
tr|A0A0A0MT26|A0A0A0MT26_HUMAN Sodium/potassium-transporting ATPase subunit alpha-3 OS=Homo sapiens GN=ATP1A3 PE=4 SV=1	A0A0A0MT26_HUMAN	Non-Matrisomal	Non-Matrisomal	ATP1A3	Sodium/potassium-transporting ATPase subunit alpha-3	Human	0	0	0	0	0	0	0	0	0	0	0	0	0	0	4533900	10464000	8475000	0	0	3905900	15766000	5483200	0	0	27672000	18324000	10435000	1300700	18229000	0	0	0	0	0	0	0	0	0	0	0	0	0	0
sp|P16615|AT2A2_HUMAN Sarcoplasmic/endoplasmic reticulum calcium ATPase 2 OS=Homo sapiens GN=ATP2A2 PE=1 SV=1	AT2A2_HUMAN	Non-Matrisomal	Non-Matrisomal	ATP2A2	Sarcoplasmic/endoplasmic reticulum calcium ATPase 2	Human	0	0	0	0	0	0	0	0	0	0	0	0	0	0	18285000	52672000	93640000	0	16467000	17738000	66864000	88817000	6204000	4255600	126420000	89506000	71139000	15536000	211630000	0	0	0	0	0	0	0	0	0	0	0	0	0	0
sp|P20020|AT2B1_HUMAN Plasma membrane calcium-transporting ATPase 1 OS=Homo sapiens GN=ATP2B1 PE=1 SV=3	AT2B1_HUMAN	Non-Matrisomal	Non-Matrisomal	ATP2B1	Plasma membrane calcium-transporting ATPase 1	Human	0	0	0	0	0	0	0	0	0	0	0	0	0	0	0	0	0	0	0	0	6537900	2536800	0	0	0	0	4434600	0	7478400	0	0	0	0	0	0	0	0	0	0	0	0	0	0
tr|Q0QEN7|Q0QEN7_HUMAN ATP synthase subunit beta (Fragment) OS=Homo sapiens GN=ATP5B PE=2 SV=1	Q0QEN7_HUMAN	Non-Matrisomal	Non-Matrisomal	ATP5B	ATP synthase subunit beta (Fragment)	Human	0	0	0	0	0	0	0	0	0	1101100	0	0	0	0	0	4584400	7851200	0	624310	3694700	18176000	7572100	1237000	0	27503000	15067000	11783000	0	16832000	0	0	0	0	0	0	0	0	0	7.80635e-06	0	0	0	0
sp|P38606|VATA_HUMAN V-type proton ATPase catalytic subunit A OS=Homo sapiens GN=ATP6V1A PE=1 SV=2	VATA_HUMAN	Non-Matrisomal	Non-Matrisomal	ATP6V1A	V-type proton ATPase catalytic subunit A	Human	0	0	0	0	0	0	0	0	0	0	0	0	0	0	0	1684100	0	0	0	1846800	13277000	2597900	0	0	6213900	5556200	6979800	500430	0	0	0	0	0	0	0	0	0	0	0	0	0	0	0
sp|Q07812|BAX_HUMAN Apoptosis regulator BAX OS=Homo sapiens GN=BAX PE=1 SV=1	BAX_HUMAN	Non-Matrisomal	Non-Matrisomal	BAX	Apoptosis regulator BAX	Human	0	0	0	0	0	0	0	0	0	0	0	0	0	0	0	0	4066900	0	0	1289900	0	0	0	0	0	0	2576600	0	4193700	0	0	0	0	0	0	0	0	0	0	0	0	0	0
tr|H0YJB9|H0YJB9_HUMAN UPF0568 protein C14orf166 (Fragment) OS=Homo sapiens GN=C14orf166 PE=1 SV=1	H0YJB9_HUMAN	Non-Matrisomal	Non-Matrisomal	C14orf166	UPF0568 protein C14orf166 (Fragment)	Human	0	0	0	0	0	0	0	0	0	0	0	0	0	0	0	0	0	0	0	0	0	0	0	0	4692000	4230500	0	0	6835300	0	0	0	0	0	0	0	0	0	0	0	0	0	0
tr|F8VPD4|F8VPD4_HUMAN CAD protein OS=Homo sapiens GN=CAD PE=1 SV=1	F8VPD4_HUMAN	Non-Matrisomal	Non-Matrisomal	CAD	CAD protein	Human	0	0	0	0	0	0	0	0	0	0	0	0	0	0	0	0	0	0	0	0	0	0	0	0	0	0	0	0	0	0	0	0	0	0	0	0	0	0	0	0	0	0	0
tr|F2Z5G3|F2Z5G3_PIG Calmodulin-2 isoform 1 OS=Sus scrofa OX=9823 GN=CALM2 PE=1 SV=1	F2Z5G3_PIG	Non-Matrisomal	Non-Matrisomal	CALM2	Calmodulin-2 isoform 1	Pig	0	0	0	0	0	0	0	0	0	0	0	0	0	0	0	0	0	0	0	0	0	0	0	0	0	0	0	0	0	0	0	0	0	0	0	0	0	0	0	0	0	0	0
tr|A8K161|A8K161_HUMAN Calcium/calmodulin-dependent protein kinase (CaM kinase) II alpha, isoform CRA_b OS=Homo sapiens GN=CAMK2A PE=2 SV=1	A8K161_HUMAN	Non-Matrisomal	Non-Matrisomal	CAMK2A	Calcium/calmodulin-dependent protein kinase (CaM kinase) II alpha, isoform CRA_b	Human	0	0	0	0	0	0	0	0	0	0	0	0	0	0	0	1743200	0	0	0	0	0	1457100	0	0	10280000	6586600	1609900	0	0	0	0	0	0	0	0	0	0	0	0	0	0	0	0
sp|P27824|CALX_HUMAN Calnexin OS=Homo sapiens GN=CANX PE=1 SV=2	CALX_HUMAN	Non-Matrisomal	Non-Matrisomal	CANX	Calnexin	Human	0	0	0	0	0	0	0	0	0	0	0	0	0	0	5970100	17076000	13826000	0	5474700	8533900	26328000	17554000	6592300	1540900	39335000	25825000	18307000	2056500	49776000	0	0	0	0	0	0	0	0	0	0	0	0	0	0
tr|A0A024R5A3|A0A024R5A3_HUMAN Calpain 1, (Mu/I) large subunit, isoform CRA_b OS=Homo sapiens GN=CAPN1 PE=4 SV=1	A0A024R5A3_HUMAN	Non-Matrisomal	Non-Matrisomal	CAPN1	Calpain 1, (Mu/I) large subunit, isoform CRA_b	Human	0	0	0	0	0	0	0	0	0	0	0	0	0	0	0	3922400	5023400	0	0	9873600	11085000	14113000	0	0	11995000	18412000	15264000	0	17439000	0	0	0	0	0	0	0	0	0	0	0	0	0	0
sp|P17655|CAN2_HUMAN Calpain-2 catalytic subunit OS=Homo sapiens GN=CAPN2 PE=1 SV=6	CAN2_HUMAN	Non-Matrisomal	Non-Matrisomal	CAPN2	Calpain-2 catalytic subunit	Human	0	0	0	0	0	0	0	0	0	0	0	0	0	0	13006000	13199000	37657000	0	855900	27126000	83299000	65016000	2927000	0	97395000	60359000	42605000	7112600	45482000	0	0	0	0	0	0	0	0	0	0	0	0	0	0
sp|P04632|CPNS1_HUMAN Calpain small subunit 1 OS=Homo sapiens GN=CAPNS1 PE=1 SV=1	CPNS1_HUMAN	Non-Matrisomal	Non-Matrisomal	CAPNS1	Calpain small subunit 1	Human	0	0	0	0	0	0	0	0	0	0	0	0	0	0	2310100	17235000	10154000	0	1306200	6358000	14565000	14706000	0	0	54350000	36519000	21931000	3475200	4151800	0	0	0	0	0	0	0	0	0	0	0	0	0	0
tr|A0A286ZJQ9|A0A286ZJQ9_PIG Caveolin OS=Sus scrofa OX=9823 GN=CAV1 PE=3 SV=1	A0A286ZJQ9_PIG	Non-Matrisomal	Non-Matrisomal	CAV1	Caveolin	Pig	0	0	0	0	0	0	0	0	0	0	0	0	0	0	8276500	29577000	9588400	0	2935400	25348000	103300000	10772000	25633000	9381800	58312000	56883000	51828000	6179500	61574000	0	0	0	0	0	0	0	0	0	0	0	0	0	0
tr|E9PCT3|E9PCT3_HUMAN Caveolin OS=Homo sapiens GN=CAV2 PE=1 SV=1	E9PCT3_HUMAN	Non-Matrisomal	Non-Matrisomal	CAV2	Caveolin	Human	0	0	0	0	0	0	0	0	0	0	0	0	0	0	0	4531900	0	0	0	2870200	13071000	0	3118300	0	0	0	0	0	0	0	0	0	0	0	0	0	0	0	0	0	0	0	0
sp|P16152|CBR1_HUMAN Carbonyl reductase [NADPH] 1 OS=Homo sapiens GN=CBR1 PE=1 SV=3	CBR1_HUMAN	Non-Matrisomal	Non-Matrisomal	CBR1	Carbonyl reductase [NADPH] 1	Human	0	0	0	0	0	0	0	0	0	0	0	0	0	0	0	0	2620500	0	548660	1544300	8205000	6206600	0	0	14863000	9217500	1429200	1747900	16277000	0	0	0	0	0	0	0	0	0	0	0	0	0	0
tr|F5GWF6|F5GWF6_HUMAN T-complex protein 1 subunit beta OS=Homo sapiens GN=CCT2 PE=1 SV=2	F5GWF6_HUMAN	Non-Matrisomal	Non-Matrisomal	CCT2	T-complex protein 1 subunit beta	Human	0	0	0	0	0	0	0	0	0	0	0	0	0	0	3054000	15596000	25827000	0	3481600	5981100	37672000	19551000	3819400	958690	55077000	39793000	20845000	2006900	36866000	0	0	0	0	0	0	0	0	0	0	0	0	0	0
tr|B4DUR8|B4DUR8_HUMAN T-complex protein 1 subunit gamma OS=Homo sapiens GN=CCT3 PE=2 SV=1	B4DUR8_HUMAN	Non-Matrisomal	Non-Matrisomal	CCT3	T-complex protein 1 subunit gamma	Human	0	0	0	0	0	0	0	0	0	0	0	0	0	0	7451700	30448000	33421000	0	6030500	23133000	61815000	42654000	1202200	1484600	55491000	45055000	30527000	6415300	65617000	0	0	0	0	0	0	0	0	0	0	0	0	0	0
sp|P48643|TCPE_HUMAN T-complex protein 1 subunit epsilon OS=Homo sapiens GN=CCT5 PE=1 SV=1	TCPE_HUMAN	Non-Matrisomal	Non-Matrisomal	CCT5	T-complex protein 1 subunit epsilon	Human	0	0	0	0	0	0	0	0	0	0	0	0	0	0	3890200	10108000	18273000	0	1219700	11422000	24197000	17079000	0	711110	62289000	35999000	20770000	876440	33568000	0	0	0	0	0	0	0	0	0	0	0	0	0	0
tr|A1JUI8|A1JUI8_HUMAN Chaperonin subunit 6A (Fragment) OS=Homo sapiens GN=CCT6A PE=2 SV=1	A1JUI8_HUMAN	Non-Matrisomal	Non-Matrisomal	CCT6A	Chaperonin subunit 6A (Fragment)	Human	0	0	0	0	0	0	0	0	0	0	0	0	0	0	8485600	12132000	17428000	0	772700	6818700	31188000	11762000	0	0	36971000	25289000	17380000	4129600	40680000	0	0	0	0	0	0	0	0	0	0	0	0	0	0
tr|Q6IBT3|Q6IBT3_HUMAN CCT7 protein OS=Homo sapiens GN=CCT7 PE=2 SV=1	Q6IBT3_HUMAN	Non-Matrisomal	Non-Matrisomal	CCT7	CCT7 protein	Human	0	0	0	0	0	0	0	0	0	0	0	0	0	0	5386600	10535000	10810000	0	1648600	11300000	33513000	19677000	1462000	1036200	46035000	37499000	27543000	2219700	45196000	0	0	0	0	0	0	0	0	0	0	0	0	0	0
tr|H0Y5E4|H0Y5E4_HUMAN CD44 antigen (Fragment) OS=Homo sapiens GN=CD44 PE=1 SV=1	H0Y5E4_HUMAN	Non-Matrisomal	Non-Matrisomal	CD44	CD44 antigen (Fragment)	Human	0	0	0	0	0	0	0	0	0	0	0	0	0	0	1448300	9340000	7602400	0	3085500	4739800	36475000	4594600	22225000	6100700	16895000	8877200	15172000	3574600	16137000	0	0	0	0	0	0	0	0	0	0	0	0	0	0
tr|E9PNW4|E9PNW4_HUMAN CD59 glycoprotein OS=Homo sapiens GN=CD59 PE=1 SV=1	E9PNW4_HUMAN	Non-Matrisomal	Non-Matrisomal	CD59	CD59 glycoprotein	Human	0	0	0	0	0	0	0	0	0	0	0	0	0	0	5615200	7157800	10385000	0	2618100	0	0	12196000	0	0	26489000	4629800	20938000	0	0	0	0	0	0	0	0	0	0	0	0	0	0	0	0
tr|E9PJK1|E9PJK1_HUMAN Tetraspanin OS=Homo sapiens GN=CD81 PE=3 SV=1	E9PJK1_HUMAN	Non-Matrisomal	Non-Matrisomal	CD81	Tetraspanin	Human	0	0	0	0	0	0	0	0	0	0	0	0	0	0	3507900	20628000	21533000	0	0	23261000	78597000	41729000	1815400	0	36741000	28905000	45397000	0	34670000	0	0	0	0	0	0	0	0	0	0	0	0	0	0
tr|Q6FG59|Q6FG59_HUMAN CDC37 protein OS=Homo sapiens GN=CDC37 PE=2 SV=1	Q6FG59_HUMAN	Non-Matrisomal	Non-Matrisomal	CDC37	CDC37 protein	Human	0	0	0	0	0	0	0	0	0	0	0	0	0	0	0	0	0	0	0	1829700	0	2949600	0	0	13782000	4651600	0	0	0	0	0	0	0	0	0	0	0	0	0	0	0	0	0
tr|A0A024RAE4|A0A024RAE4_HUMAN Cell division cycle 42 (GTP binding protein, 25kDa), isoform CRA_a OS=Homo sapiens GN=CDC42 PE=3 SV=1	A0A024RAE4_HUMAN	Non-Matrisomal	Non-Matrisomal	CDC42	Cell division cycle 42 (GTP binding protein, 25kDa), isoform CRA_a	Human	0	0	0	0	0	0	0	0	0	0	0	0	0	0	3893200	10798000	26712000	0	0	10262000	20125000	30269000	0	0	37831000	23740000	16299000	1350500	40937000	0	0	0	0	0	0	0	0	0	0	0	0	0	0
tr|Q8IWQ7|Q8IWQ7_HUMAN Non-specific serine/threonine protein kinase OS=Homo sapiens GN=CDC42BPA PE=2 SV=1	Q8IWQ7_HUMAN	Non-Matrisomal	Non-Matrisomal	CDC42BPA	Non-specific serine/threonine protein kinase	Human	0	0	0	0	0	0	0	0	0	0	0	0	0	0	0	0	0	0	0	0	0	0	0	0	15645000	0	0	3918400	0	0	0	0	0	0	0	0	0	0	0	0	0	0	0
sp|Q8WUJ3|CEMIP_HUMAN Cell migration-inducing and hyaluronan-binding protein OS=Homo sapiens GN=CEMIP PE=1 SV=2	CEMIP_HUMAN	Non-Matrisomal	Non-Matrisomal	CEMIP	Cell migration-inducing and hyaluronan-binding protein	Human	0	0	0	0	0	0	0	0	0	0	0	0	0	0	0	0	0	0	0	0	0	2122500	0	0	0	3480400	4426500	0	10991000	0	0	0	0	0	0	0	0	0	0	0	0	0	0
sp|P23528|COF1_HUMAN Cofilin-1 OS=Homo sapiens GN=CFL1 PE=1 SV=3	COF1_HUMAN	Non-Matrisomal	Non-Matrisomal	CFL1	Cofilin-1	Human	0	0	0	0	0	0	0	0	0	0	0	0	0	0	33345000	81724000	108020000	0	22172000	109540000	206890000	142430000	16783000	6779000	344440000	245610000	194420000	36451000	283280000	0	0	0	0	0	0	0	0	0	0	0	0	0	0
tr|A0A287AMP3|A0A287AMP3_PIG Creatine kinase M-type OS=Sus scrofa OX=9823 GN=CKM PE=3 SV=1	A0A287AMP3_PIG	Non-Matrisomal	Non-Matrisomal	CKM	Creatine kinase M-type	Pig	0	0	0	0	0	0	0	1782100	0	11166000	0	0	0	0	0	0	0	0	0	0	0	0	0	0	0	0	0	0	0	0	0	0	0	0	0	0	1.219e-05	0	5.22637e-05	0	0	0	0
tr|C9JSQ1|C9JSQ1_HUMAN Creatine kinase U-type, mitochondrial (Fragment) OS=Homo sapiens GN=CKMT1B PE=1 SV=1	C9JSQ1_HUMAN	Non-Matrisomal	Non-Matrisomal	CKMT1B	Creatine kinase U-type, mitochondrial (Fragment)	Human	0	0	0	0	0	0	0	0	0	0	0	0	0	0	0	0	0	0	0	0	0	0	0	0	0	0	0	0	0	0	0	0	0	0	0	0	0	0	0	0	0	0	0
tr|Q5SRT3|Q5SRT3_HUMAN Chloride intracellular channel 1, isoform CRA_a OS=Homo sapiens GN=CLIC1 PE=2 SV=2	Q5SRT3_HUMAN	Non-Matrisomal	Non-Matrisomal	CLIC1	Chloride intracellular channel 1, isoform CRA_a	Human	0	0	0	0	0	0	0	0	0	0	0	0	0	0	6302000	11728000	14660000	0	3631700	30781000	55231000	23721000	2602700	0	111090000	86189000	57004000	11953000	74919000	0	0	0	0	0	0	0	0	0	0	0	0	0	0
tr|Q6FIC5|Q6FIC5_HUMAN CLIC4 protein OS=Homo sapiens GN=CLIC4 PE=2 SV=1	Q6FIC5_HUMAN	Non-Matrisomal	Non-Matrisomal	CLIC4	CLIC4 protein	Human	0	0	0	0	0	0	0	0	0	0	0	0	0	0	10906000	51781000	73902000	0	9007100	53482000	93173000	70316000	10623000	6301300	205960000	185160000	89408000	21328000	194470000	0	0	0	0	0	0	0	0	0	0	0	0	0	0
tr|I3LGD4|I3LGD4_PIG Clathrin heavy chain OS=Sus scrofa OX=9823 GN=CLTC PE=1 SV=2	I3LGD4_PIG	Non-Matrisomal	Non-Matrisomal	CLTC	Clathrin heavy chain	Pig	0	0	0	0	0	0	0	0	0	0	0	0	0	0	115430000	330900000	407730000	0	42569000	328190000	724520000	442770000	18084000	25091000	1042600000	747530000	522080000	128810000	899180000	0	0	0	0	0	0	0	0	0	0	0	0	0	0
sp|Q29549|CLUS_PIG Clusterin OS=Sus scrofa OX=9823 GN=CLU PE=1 SV=1	CLUS_PIG	Non-Matrisomal	Non-Matrisomal	CLU	Clusterin	Pig	0	0	0	0	0	0	0	5013800	0	3857300	0	0	0	0	0	0	0	0	0	0	0	0	0	0	0	0	0	0	0	0	0	0	0	0	0	0	6.5851e-05	0	4.41413e-05	0	0	0	0
tr|Q5T0D2|Q5T0D2_HUMAN UMP-CMP kinase OS=Homo sapiens GN=CMPK1 PE=1 SV=1	Q5T0D2_HUMAN	Non-Matrisomal	Non-Matrisomal	CMPK1	UMP-CMP kinase	Human	0	0	0	0	0	0	0	0	0	0	0	0	0	0	0	1981500	9303300	0	0	2582100	3879600	0	0	0	4888400	3699900	0	847860	4691600	0	0	0	0	0	0	0	0	0	0	0	0	0	0
sp|Q96KP4|CNDP2_HUMAN Cytosolic non-specific dipeptidase OS=Homo sapiens GN=CNDP2 PE=1 SV=2	CNDP2_HUMAN	Non-Matrisomal	Non-Matrisomal	CNDP2	Cytosolic non-specific dipeptidase	Human	0	0	0	0	0	0	0	0	0	0	0	0	0	0	0	0	1457600	0	0	2912900	12411000	7386700	0	0	2861100	0	0	1759300	3045400	0	0	0	0	0	0	0	0	0	0	0	0	0	0
tr|B4DDF4|B4DDF4_HUMAN Calponin OS=Homo sapiens GN=CNN2 PE=2 SV=1	B4DDF4_HUMAN	Non-Matrisomal	Non-Matrisomal	CNN2	Calponin	Human	0	0	0	0	0	0	0	0	0	0	0	0	0	0	13856000	34181000	76958000	0	5577800	30613000	86038000	71147000	0	2011700	89813000	84371000	73309000	5073000	156980000	0	0	0	0	0	0	0	0	0	0	0	0	0	0
sp|Q15417|CNN3_HUMAN Calponin-3 OS=Homo sapiens GN=CNN3 PE=1 SV=1	CNN3_HUMAN	Non-Matrisomal	Non-Matrisomal	CNN3	Calponin-3	Human	0	0	0	0	0	0	0	0	0	0	0	0	0	0	36173000	134140000	273430000	0	29541000	114070000	242270000	254570000	37277000	18269000	468310000	352130000	268210000	54987000	546290000	0	0	0	0	0	0	0	0	0	0	0	0	0	0
tr|B8XPJ7|B8XPJ7_HUMAN Soluble catechol-O-methyltransferase OS=Homo sapiens GN=COMT PE=2 SV=1	B8XPJ7_HUMAN	Non-Matrisomal	Non-Matrisomal	COMT	Soluble catechol-O-methyltransferase	Human	0	0	0	0	0	0	0	0	0	0	0	0	0	0	0	12356000	14522000	0	0	0	31214000	27192000	0	0	64011000	41079000	8680900	0	26503000	0	0	0	0	0	0	0	0	0	0	0	0	0	0
sp|P53621|COPA_HUMAN Coatomer subunit alpha OS=Homo sapiens GN=COPA PE=1 SV=2	COPA_HUMAN	Non-Matrisomal	Non-Matrisomal	COPA	Coatomer subunit alpha	Human	0	0	0	0	0	0	0	0	0	0	0	0	0	0	15644000	18549000	34916000	0	2087200	30488000	58411000	51407000	0	861930	115610000	71986000	32683000	2281800	79154000	0	0	0	0	0	0	0	0	0	0	0	0	0	0
sp|P53618|COPB_HUMAN Coatomer subunit beta OS=Homo sapiens GN=COPB1 PE=1 SV=3	COPB_HUMAN	Non-Matrisomal	Non-Matrisomal	COPB1	Coatomer subunit beta	Human	0	0	0	0	0	0	0	0	0	0	0	0	0	0	9970300	20414000	18096000	0	2227300	23197000	25749000	37573000	0	0	86791000	44475000	15247000	2781000	47337000	0	0	0	0	0	0	0	0	0	0	0	0	0	0
tr|A0A286ZPT0|A0A286ZPT0_PIG Coatomer subunit beta OS=Sus scrofa OX=9823 GN=COPB2 PE=1 SV=1	A0A286ZPT0_PIG	Non-Matrisomal	Non-Matrisomal	COPB2	Coatomer subunit beta	Pig	0	0	0	0	0	0	0	0	0	0	0	0	0	0	3478600	6079800	10109000	0	0	10534000	11256000	18384000	0	0	52885000	37863000	18376000	0	25080000	0	0	0	0	0	0	0	0	0	0	0	0	0	0
tr|M0R061|M0R061_HUMAN Coatomer subunit epsilon OS=Homo sapiens GN=COPE PE=1 SV=1	M0R061_HUMAN	Non-Matrisomal	Non-Matrisomal	COPE	Coatomer subunit epsilon	Human	0	0	0	0	0	0	0	0	0	0	0	0	0	0	0	3010700	4389900	0	0	2959300	8357700	3632000	0	0	9112500	8057300	4417100	0	13574000	0	0	0	0	0	0	0	0	0	0	0	0	0	0
sp|Q9Y678|COPG1_HUMAN Coatomer subunit gamma-1 OS=Homo sapiens GN=COPG1 PE=1 SV=1	COPG1_HUMAN	Non-Matrisomal	Non-Matrisomal	COPG1	Coatomer subunit gamma-1	Human	0	0	0	0	0	0	0	0	0	0	0	0	0	0	1505500	22392000	20396000	0	0	22808000	30881000	33674000	0	0	65917000	33279000	31606000	2484600	53003000	0	0	0	0	0	0	0	0	0	0	0	0	0	0
tr|A0A287AXL6|A0A287AXL6_PIG COP9 signalosome complex subunit 4 OS=Sus scrofa OX=9823 GN=COPS4 PE=1 SV=1	A0A287AXL6_PIG	Non-Matrisomal	Non-Matrisomal	COPS4	COP9 signalosome complex subunit 4	Pig	0	0	0	0	0	0	0	0	0	0	0	0	0	0	0	0	2061300	0	0	0	2552500	2448700	0	0	9090000	3138500	0	0	4566600	0	0	0	0	0	0	0	0	0	0	0	0	0	0
tr|A0A024R5K1|A0A024R5K1_HUMAN Coronin OS=Homo sapiens GN=CORO1B PE=3 SV=1	A0A024R5K1_HUMAN	Non-Matrisomal	Non-Matrisomal	CORO1B	Coronin	Human	0	0	0	0	0	0	0	0	0	0	0	0	0	0	0	0	2197300	0	0	0	2357700	1585400	0	0	0	1966100	1589700	0	2217400	0	0	0	0	0	0	0	0	0	0	0	0	0	0
sp|Q14019|COTL1_HUMAN Coactosin-like protein OS=Homo sapiens GN=COTL1 PE=1 SV=3	COTL1_HUMAN	Non-Matrisomal	Non-Matrisomal	COTL1	Coactosin-like protein	Human	0	0	0	0	0	0	0	0	0	0	0	0	0	0	0	0	0	0	0	0	9120300	0	0	0	7537000	0	8940900	0	19765000	0	0	0	0	0	0	0	0	0	0	0	0	0	0
tr|B0QZ18|B0QZ18_HUMAN Copine-1 OS=Homo sapiens GN=CPNE1 PE=4 SV=1	B0QZ18_HUMAN	Non-Matrisomal	Non-Matrisomal	CPNE1	Copine-1	Human	0	0	0	0	0	0	0	0	0	0	0	0	0	0	4994700	6694600	13524000	0	452740	5095700	10837000	12939000	0	0	20200000	9894400	11205000	3539000	25776000	0	0	0	0	0	0	0	0	0	0	0	0	0	0
tr|A0A024R994|A0A024R994_HUMAN Copine III, isoform CRA_a OS=Homo sapiens GN=CPNE3 PE=4 SV=1	A0A024R994_HUMAN	Non-Matrisomal	Non-Matrisomal	CPNE3	Copine III, isoform CRA_a	Human	0	0	0	0	0	0	0	0	0	0	0	0	0	0	927090	0	1229800	0	0	0	3972300	4492200	0	0	4078800	4519800	2582500	0	4463300	0	0	0	0	0	0	0	0	0	0	0	0	0	0
tr|E9PR44|E9PR44_HUMAN Alpha-crystallin B chain (Fragment) OS=Homo sapiens GN=CRYAB PE=3 SV=1	E9PR44_HUMAN	Non-Matrisomal	Non-Matrisomal	CRYAB	Alpha-crystallin B chain (Fragment)	Human	0	0	0	0	0	0	0	0	0	0	0	0	0	0	0	0	0	0	0	0	0	0	0	0	10263000	0	0	0	0	0	0	0	0	0	0	0	0	0	0	0	0	0	0
tr|B4DJV2|B4DJV2_HUMAN Citrate synthase OS=Homo sapiens GN=CS PE=2 SV=1	B4DJV2_HUMAN	Non-Matrisomal	Non-Matrisomal	CS	Citrate synthase	Human	0	0	0	0	0	0	0	0	0	0	0	0	0	0	0	0	0	0	0	0	0	1656100	0	0	0	0	1063000	0	0	0	0	0	0	0	0	0	0	0	0	0	0	0	0
tr|A0A024RBB5|A0A024RBB5_HUMAN Cysteine and glycine-rich protein 2, isoform CRA_a OS=Homo sapiens GN=CSRP2 PE=4 SV=1	A0A024RBB5_HUMAN	Non-Matrisomal	Non-Matrisomal	CSRP2	Cysteine and glycine-rich protein 2, isoform CRA_a	Human	0	0	0	0	0	0	0	0	0	0	0	0	0	0	11746000	14940000	61549000	0	5292900	12593000	60140000	63747000	9619300	4609300	110580000	113690000	118290000	18089000	251180000	0	0	0	0	0	0	0	0	0	0	0	0	0	0
tr|A0A024R4X0|A0A024R4X0_HUMAN NADH-cytochrome b5 reductase OS=Homo sapiens GN=CYB5R3 PE=3 SV=1	A0A024R4X0_HUMAN	Non-Matrisomal	Non-Matrisomal	CYB5R3	NADH-cytochrome b5 reductase	Human	0	0	0	0	0	0	0	1559300	0	1053000	0	0	0	0	10268000	19643000	56445000	0	5111600	18660000	39539000	20752000	9561600	2101700	80706000	68225000	55782000	3762600	89346000	0	0	0	0	0	0	0	8.76492e-06	0	5.15729e-06	0	0	0	0
sp|P83686|NB5R3_PIG NADH-cytochrome b5 reductase 3 (Fragment) OS=Sus scrofa OX=9823 GN=CYB5R3 PE=1 SV=1	NB5R3_PIG	Non-Matrisomal	Non-Matrisomal	CYB5R3	NADH-cytochrome b5 reductase 3 (Fragment)	Pig	0	0	0	0	0	0	0	1845300	0	5394000	0	0	0	0	0	0	0	0	0	0	0	0	0	0	0	0	0	0	0	0	0	0	0	0	0	0	1.7751e-05	0	2.9288e-05	0	0	0	0
tr|F5GXX5|F5GXX5_HUMAN Dolichyl-diphosphooligosaccharide--protein glycosyltransferase subunit DAD1 OS=Homo sapiens GN=DAD1 PE=1 SV=1	F5GXX5_HUMAN	Non-Matrisomal	Non-Matrisomal	DAD1	Dolichyl-diphosphooligosaccharide--protein glycosyltransferase subunit DAD1	Human	0	0	0	0	0	0	0	0	0	0	0	0	0	0	5317100	6244700	6116700	0	1599500	5533300	30500000	13478000	2597700	1745700	17344000	12835000	8701100	1948700	15769000	0	0	0	0	0	0	0	0	0	0	0	0	0	0
tr|D3DP78|D3DP78_HUMAN Aspartyl-tRNA synthetase, isoform CRA_b OS=Homo sapiens GN=DARS PE=3 SV=1	D3DP78_HUMAN	Non-Matrisomal	Non-Matrisomal	DARS	Aspartyl-tRNA synthetase, isoform CRA_b	Human	0	0	0	0	0	0	0	0	0	0	0	0	0	0	4423900	16866000	9055200	0	568050	11323000	39399000	15672000	0	0	46323000	32677000	21863000	4482900	60878000	0	0	0	0	0	0	0	0	0	0	0	0	0	0
sp|Q16643|DREB_HUMAN Drebrin OS=Homo sapiens GN=DBN1 PE=1 SV=4	DREB_HUMAN	Non-Matrisomal	Non-Matrisomal	DBN1	Drebrin	Human	0	0	0	0	0	0	0	0	0	0	0	0	0	0	5091000	2454800	4161600	0	1100200	2281800	5575900	17306000	0	0	21888000	18458000	13945000	1073800	17761000	0	0	0	0	0	0	0	0	0	0	0	0	0	0
sp|P81605|DCD_HUMAN Dermcidin OS=Homo sapiens GN=DCD PE=1 SV=2	DCD_HUMAN	Non-Matrisomal	Non-Matrisomal	DCD	Dermcidin	Human	0	0	0	0	0	0	0	0	0	0	1626100	3435400	10114000	0	0	2232800	0	2640200	0	0	0	0	0	0	0	0	0	0	0	0	0	0	0	0	0	0	0	0	0	1.76118e-05	4.82378e-05	0.000133319	0
tr|A0A287AWV1|A0A287AWV1_PIG Dynactin subunit 1 isoform 5 OS=Sus scrofa OX=9823 GN=DCTN1 PE=1 SV=1	A0A287AWV1_PIG	Non-Matrisomal	Non-Matrisomal	DCTN1	Dynactin subunit 1 isoform 5	Pig	0	0	0	0	0	0	0	0	0	0	0	0	0	0	1209300	0	0	0	0	0	2667600	6087100	0	0	0	0	0	0	3245600	0	0	0	0	0	0	0	0	0	0	0	0	0	0
tr|A0A024RAD5|A0A024RAD5_HUMAN Dolichyl-diphosphooligosaccharide--protein glycosyltransferase 48 kDa subunit OS=Homo sapiens GN=DDOST PE=3 SV=1	A0A024RAD5_HUMAN	Non-Matrisomal	Non-Matrisomal	DDOST	Dolichyl-diphosphooligosaccharide--protein glycosyltransferase 48 kDa subunit	Human	0	0	0	0	0	0	0	0	0	0	0	0	0	0	6390000	5984400	30163000	0	1456000	8142400	27702000	18404000	1490500	0	47405000	24801000	14455000	1364400	47758000	0	0	0	0	0	0	0	0	0	0	0	0	0	0
tr|F1SKQ0|F1SKQ0_PIG Uncharacterized protein OS=Sus scrofa OX=9823 GN=DDX17 PE=1 SV=3	F1SKQ0_PIG	Non-Matrisomal	Non-Matrisomal	DDX17	Uncharacterized protein	Pig	0	0	0	0	0	0	0	0	0	0	0	0	0	0	2248000	5908200	2001200	0	0	7536200	14119000	12108000	0	0	35359000	15095000	10445000	1230700	19461000	0	0	0	0	0	0	0	0	0	0	0	0	0	0
tr|A0A2C9F348|A0A2C9F348_PIG Spliceosome RNA helicase DDX39B OS=Sus scrofa OX=9823 GN=DDX39B PE=4 SV=1	A0A2C9F348_PIG	Non-Matrisomal	Non-Matrisomal	DDX39B	Spliceosome RNA helicase DDX39B	Pig	0	0	0	0	0	0	0	0	0	0	0	0	0	0	3112000	7553800	5363900	0	0	12452000	32169000	13028000	0	0	30149000	27526000	18566000	0	23405000	0	0	0	0	0	0	0	0	0	0	0	0	0	0
sp|Q08211|DHX9_HUMAN ATP-dependent RNA helicase A OS=Homo sapiens GN=DHX9 PE=1 SV=4	DHX9_HUMAN	Non-Matrisomal	Non-Matrisomal	DHX9	ATP-dependent RNA helicase A	Human	0	0	0	0	0	0	0	0	0	0	0	0	0	0	991750	1930500	5317900	0	1211300	6604500	0	4429100	0	0	26567000	10786000	9854800	820600	12223000	0	0	0	0	0	0	0	0	0	0	0	0	0	0
tr|Q9UG16|Q9UG16_HUMAN Putative uncharacterized protein DKFZp564P0562 (Fragment) OS=Homo sapiens GN=DKFZp564P0562 PE=2 SV=1	Q9UG16_HUMAN	Non-Matrisomal	Non-Matrisomal	DKFZp564P0562	Putative uncharacterized protein DKFZp564P0562 (Fragment)	Human	0	0	0	0	0	0	0	0	0	0	0	0	0	0	0	0	0	0	0	0	2554800	0	0	0	3746700	2930400	0	0	0	0	0	0	0	0	0	0	0	0	0	0	0	0	0
tr|Q658U4|Q658U4_HUMAN Putative uncharacterized protein DKFZp666D193 OS=Homo sapiens GN=DKFZp666D193 PE=2 SV=1	Q658U4_HUMAN	Non-Matrisomal	Non-Matrisomal	DKFZp666D193	Putative uncharacterized protein DKFZp666D193	Human	0	0	0	0	0	0	0	0	0	0	0	0	0	0	0	2998600	6191300	0	857620	8555300	13455000	15031000	0	0	28564000	12118000	5134700	0	15939000	0	0	0	0	0	0	0	0	0	0	0	0	0	0
tr|B4DNN2|B4DNN2_HUMAN DnaJ (Hsp40) homolog, subfamily B, member 4, isoform CRA_b OS=Homo sapiens GN=DNAJB4 PE=2 SV=1	B4DNN2_HUMAN	Non-Matrisomal	Non-Matrisomal	DNAJB4	DnaJ (Hsp40) homolog, subfamily B, member 4, isoform CRA_b	Human	0	0	0	0	0	0	0	0	0	0	0	0	0	0	0	0	0	0	0	0	0	0	0	0	0	0	0	0	1363800	0	0	0	0	0	0	0	0	0	0	0	0	0	0
tr|Q6FGH9|Q6FGH9_HUMAN DNCL1 protein OS=Homo sapiens GN=DNCL1 PE=2 SV=1	Q6FGH9_HUMAN	Non-Matrisomal	Non-Matrisomal	DNCL1	DNCL1 protein	Human	0	0	0	0	0	0	0	0	0	0	0	0	0	0	0	0	0	0	0	0	0	0	0	0	10785000	10106000	0	0	11026000	0	0	0	0	0	0	0	0	0	0	0	0	0	0
sp|Q9Y3R5|DOP2_HUMAN Protein dopey-2 OS=Homo sapiens GN=DOPEY2 PE=1 SV=5	DOP2_HUMAN	Non-Matrisomal	Non-Matrisomal	DOPEY2	Protein dopey-2	Human	0	0	0	0	0	0	0	16212000	0	7023600	0	0	0	0	0	1574700	0	0	0	0	0	0	0	838470	0	0	3739800	0	2851600	0	0	0	0	0	0	0	0.00106198	0	0.000400882	0	0	0	0
sp|P27487|DPP4_HUMAN Dipeptidyl peptidase 4 OS=Homo sapiens GN=DPP4 PE=1 SV=2	DPP4_HUMAN	Non-Matrisomal	Non-Matrisomal	DPP4	Dipeptidyl peptidase 4	Human	0	0	0	0	0	0	0	0	0	0	0	0	0	0	0	0	3389500	0	0	0	0	0	0	0	4168300	0	0	0	8991900	0	0	0	0	0	0	0	0	0	0	0	0	0	0
sp|Q16555|DPYL2_HUMAN Dihydropyrimidinase-related protein 2 OS=Homo sapiens GN=DPYSL2 PE=1 SV=1	DPYL2_HUMAN	Non-Matrisomal	Non-Matrisomal	DPYSL2	Dihydropyrimidinase-related protein 2	Human	0	0	0	0	0	0	0	0	0	0	0	0	0	0	11967000	17358000	28675000	0	1545300	25373000	45723000	16956000	2335000	1338000	110000000	109840000	52373000	2300300	58986000	0	0	0	0	0	0	0	0	0	0	0	0	0	0
tr|Q6DEN2|Q6DEN2_HUMAN DPYSL3 protein OS=Homo sapiens GN=DPYSL3 PE=2 SV=1	Q6DEN2_HUMAN	Non-Matrisomal	Non-Matrisomal	DPYSL3	DPYSL3 protein	Human	0	0	0	0	0	0	0	0	0	81823000	0	0	0	0	14456000	43333000	122480000	0	4051900	54111000	52634000	106490000	51019000	0	189720000	252250000	113390000	10338000	307250000	0	0	0	0	0	0	0	0	0	0.00089111	0	0	0	0
tr|Q9HB00|Q9HB00_HUMAN Desmocollin 1, isoform CRA_b OS=Homo sapiens GN=DSC1 PE=4 SV=1	Q9HB00_HUMAN	Non-Matrisomal	Non-Matrisomal	DSC1	Desmocollin 1, isoform CRA_b	Human	0	0	0	0	0	0	0	0	0	0	30204000	0	0	0	0	0	0	0	1043500	0	0	0	0	0	0	0	0	0	0	0	0	0	0	0	0	0	0	0	0	0.00158271	0	0	0
sp|Q02413|DSG1_HUMAN Desmoglein-1 OS=Homo sapiens GN=DSG1 PE=1 SV=2	DSG1_HUMAN	Non-Matrisomal	Non-Matrisomal	DSG1	Desmoglein-1	Human	0	0	0	0	0	0	0	0	0	0	77348000	0	0	0	0	0	0	0	0	0	0	0	0	0	0	0	0	0	0	0	0	0	0	0	0	0	0	0	0	0.00300866	0	0	0
sp|P15924|DESP_HUMAN Desmoplakin OS=Homo sapiens GN=DSP PE=1 SV=3	DESP_HUMAN	Non-Matrisomal	Non-Matrisomal	DSP	Desmoplakin	Human	0	0	0	0	0	0	0	0	0	0	79137000	0	0	0	0	0	0	0	0	0	0	0	0	0	0	0	0	0	0	0	0	0	0	0	0	0	0	0	0	0.00500452	0	0	0
sp|Q14204|DYHC1_HUMAN Cytoplasmic dynein 1 heavy chain 1 OS=Homo sapiens GN=DYNC1H1 PE=1 SV=5	DYHC1_HUMAN	Non-Matrisomal	Non-Matrisomal	DYNC1H1	Cytoplasmic dynein 1 heavy chain 1	Human	0	0	0	0	0	0	0	0	0	0	0	0	0	0	15673000	36967000	43309000	0	845560	53291000	122060000	93676000	2624000	939510	269210000	175400000	73155000	3230800	160820000	0	0	0	0	0	0	0	0	0	0	0	0	0	0
tr|A0A287BH54|A0A287BH54_PIG C2H2-type domain-containing protein OS=Sus scrofa OX=9823 GN=DZIP1L PE=4 SV=1	A0A287BH54_PIG	Non-Matrisomal	Non-Matrisomal	DZIP1L	C2H2-type domain-containing protein	Pig	0	0	0	0	59875000	0	0	0	0	0	0	0	0	0	0	0	0	0	0	4515500	0	0	0	0	0	0	0	0	0	0	0	0	0	0.00439978	0	0	0	0	0	0	0	0	0
tr|A0A288CG57|A0A288CG57_PIG Elongation factor 1-alpha OS=Sus scrofa OX=9823 GN=EEF1A1 PE=1 SV=1	A0A288CG57_PIG	Non-Matrisomal	Non-Matrisomal	EEF1A1	Elongation factor 1-alpha	Pig	0	0	0	0	3069000	577880	1331000	18718000	0	26190000	1091700	6048900	0	0	308950000	654880000	914050000	4532300	132000000	648780000	1346200000	921220000	157990000	73383000	2111200000	1467800000	988040000	255360000	1652500000	0	0	0	0	0.000127901	5.66304e-05	8.79925e-05	0.000166837	0	0.000188453	3.41892e-05	0.000304021	0	6.46625e-05
tr|A0A024R3W7|A0A024R3W7_HUMAN Eukaryotic translation elongation factor 1 beta 2, isoform CRA_a OS=Homo sapiens GN=EEF1B2 PE=3 SV=1	A0A024R3W7_HUMAN	Non-Matrisomal	Non-Matrisomal	EEF1B2	Eukaryotic translation elongation factor 1 beta 2, isoform CRA_a	Human	0	0	0	0	0	0	0	0	0	0	0	0	0	0	0	2747200	6711900	0	1008900	6068900	12688000	13669000	0	840470	23346000	16437000	11608000	1748500	22478000	0	0	0	0	0	0	0	0	0	0	0	0	0	0
sp|P29692|EF1D_HUMAN Elongation factor 1-delta OS=Homo sapiens GN=EEF1D PE=1 SV=5	EF1D_HUMAN	Non-Matrisomal	Non-Matrisomal	EEF1D	Elongation factor 1-delta	Human	0	0	0	0	0	0	0	0	0	0	0	0	0	0	0	2340100	12358000	0	878000	3887600	18276000	19269000	0	0	18345000	12070000	5432400	2584900	31596000	0	0	0	0	0	0	0	0	0	0	0	0	0	0
tr|Q53YD7|Q53YD7_HUMAN EEF1G protein OS=Homo sapiens GN=EEF1G PE=2 SV=1	Q53YD7_HUMAN	Non-Matrisomal	Non-Matrisomal	EEF1G	EEF1G protein	Human	0	0	0	0	0	0	0	0	0	0	0	0	0	0	15082000	38471000	66782000	0	5233300	39800000	49933000	66072000	5730200	3542700	112660000	79718000	56433000	8881400	76147000	0	0	0	0	0	0	0	0	0	0	0	0	0	0
tr|A0A287B1T2|A0A287B1T2_PIG EH domain-containing protein 3 OS=Sus scrofa OX=9823 GN=EHD3 PE=1 SV=1	A0A287B1T2_PIG	Non-Matrisomal	Non-Matrisomal	EHD3	EH domain-containing protein 3	Pig	0	0	0	0	484520	0	0	0	0	957330	0	0	0	0	9179600	3519000	0	0	2261600	2245600	0	0	0	0	0	0	0	0	30255000	0	0	0	0	1.51326e-05	0	0	2.47882e-05	0	8.60922e-06	0	0	0	0
tr|A0A087WUA5|A0A087WUA5_HUMAN EH domain-containing protein 4 OS=Homo sapiens GN=EHD4 PE=1 SV=1	A0A087WUA5_HUMAN	Non-Matrisomal	Non-Matrisomal	EHD4	EH domain-containing protein 4	Human	0	0	0	0	0	0	0	0	0	0	0	0	0	0	0	0	0	0	0	0	7402300	0	0	0	0	0	0	0	0	0	0	0	0	0	0	0	0	0	0	0	0	0	0
tr|Q24JU4|Q24JU4_HUMAN Eukaryotic translation initiation factor 3 subunit A OS=Homo sapiens GN=EIF3A PE=2 SV=1	Q24JU4_HUMAN	Non-Matrisomal	Non-Matrisomal	EIF3A	Eukaryotic translation initiation factor 3 subunit A	Human	0	0	0	0	0	0	0	0	0	0	0	0	0	0	0	0	1004200	0	0	1642400	13486000	17671000	0	0	9478500	5964200	15952000	0	14444000	0	0	0	0	0	0	0	0	0	0	0	0	0	0
tr|B4DXN6|B4DXN6_HUMAN Eukaryotic translation initiation factor 3 subunit B OS=Homo sapiens GN=EIF3B PE=2 SV=1	B4DXN6_HUMAN	Non-Matrisomal	Non-Matrisomal	EIF3B	Eukaryotic translation initiation factor 3 subunit B	Human	0	0	0	0	0	0	0	0	0	0	0	0	0	0	0	0	2674800	0	0	0	0	0	0	0	3425400	0	0	0	3850700	0	0	0	0	0	0	0	0	0	0	0	0	0	0
tr|A0A024QYX7|A0A024QYX7_HUMAN Eukaryotic translation initiation factor 3 subunit C OS=Homo sapiens GN=EIF3C PE=3 SV=1	A0A024QYX7_HUMAN	Non-Matrisomal	Non-Matrisomal	EIF3C	Eukaryotic translation initiation factor 3 subunit C	Human	0	0	0	0	0	0	0	0	0	0	0	0	0	0	0	3133300	2260700	0	0	1395300	3584700	2152200	0	0	6643400	3012200	1724400	0	3261000	0	0	0	0	0	0	0	0	0	0	0	0	0	0
tr|B4E1K8|B4E1K8_HUMAN Eukaryotic translation initiation factor 3 subunit D OS=Homo sapiens GN=EIF3D PE=2 SV=1	B4E1K8_HUMAN	Non-Matrisomal	Non-Matrisomal	EIF3D	Eukaryotic translation initiation factor 3 subunit D	Human	0	0	0	0	0	0	0	0	0	0	0	0	0	0	0	0	0	0	0	0	0	0	0	0	0	2745400	0	0	2917800	0	0	0	0	0	0	0	0	0	0	0	0	0	0
tr|B4DMT5|B4DMT5_HUMAN Eukaryotic translation initiation factor 3 subunit F OS=Homo sapiens GN=EIF3F PE=2 SV=1	B4DMT5_HUMAN	Non-Matrisomal	Non-Matrisomal	EIF3F	Eukaryotic translation initiation factor 3 subunit F	Human	0	0	0	0	0	0	0	0	0	0	0	0	0	0	0	0	2318800	0	0	1933200	0	0	0	0	8494700	0	0	0	2801200	0	0	0	0	0	0	0	0	0	0	0	0	0	0
tr|B0QY90|B0QY90_HUMAN Eukaryotic translation initiation factor 3 subunit L OS=Homo sapiens GN=EIF3L PE=2 SV=1	B0QY90_HUMAN	Non-Matrisomal	Non-Matrisomal	EIF3L	Eukaryotic translation initiation factor 3 subunit L	Human	0	0	0	0	0	0	0	0	0	0	0	0	0	0	0	903340	0	0	0	0	5333000	2407400	0	0	13681000	5762500	0	0	11488000	0	0	0	0	0	0	0	0	0	0	0	0	0	0
tr|F1SGR0|F1SGR0_PIG Eukaryotic translation initiation factor 3 subunit M OS=Sus scrofa OX=9823 GN=EIF3M PE=1 SV=1	F1SGR0_PIG	Non-Matrisomal	Non-Matrisomal	EIF3M	Eukaryotic translation initiation factor 3 subunit M	Pig	0	0	0	0	0	0	0	0	0	0	0	0	0	0	0	0	0	0	0	0	0	1973300	0	0	6223200	5761400	0	0	2596200	0	0	0	0	0	0	0	0	0	0	0	0	0	0
tr|Q5U0F4|Q5U0F4_HUMAN Eukaryotic translation initiation factor 3 subunit I OS=Homo sapiens GN=EIF3S2 PE=2 SV=1	Q5U0F4_HUMAN	Non-Matrisomal	Non-Matrisomal	EIF3S2	Eukaryotic translation initiation factor 3 subunit I	Human	0	0	0	0	0	0	0	0	0	0	0	0	0	0	0	0	0	0	0	1159200	0	0	0	0	0	0	0	0	2341700	0	0	0	0	0	0	0	0	0	0	0	0	0	0
sp|P60842|IF4A1_HUMAN Eukaryotic initiation factor 4A-I OS=Homo sapiens GN=EIF4A1 PE=1 SV=1	IF4A1_HUMAN	Non-Matrisomal	Non-Matrisomal	EIF4A1	Eukaryotic initiation factor 4A-I	Human	0	0	0	0	0	0	0	0	0	0	0	0	0	0	22513000	54288000	61640000	0	4409800	43601000	92050000	68948000	5259100	2709100	120390000	101210000	59315000	13874000	140230000	0	0	0	0	0	0	0	0	0	0	0	0	0	0
tr|A6M930|A6M930_PIG Eukaryotic initiation factor 4A-II OS=Sus scrofa OX=9823 GN=EIF4A2 PE=1 SV=1	A6M930_PIG	Non-Matrisomal	Non-Matrisomal	EIF4A2	Eukaryotic initiation factor 4A-II	Pig	0	0	0	0	0	0	0	0	0	0	0	0	0	0	1410600	1807500	0	0	0	0	0	6951700	0	0	0	0	4128100	0	0	0	0	0	0	0	0	0	0	0	0	0	0	0	0
tr|Q4LE58|Q4LE58_HUMAN EIF4G1 variant protein (Fragment) OS=Homo sapiens GN=EIF4G1 variant protein PE=2 SV=1	Q4LE58_HUMAN	Non-Matrisomal	Non-Matrisomal	EIF4G1	EIF4G1 variant protein (Fragment)	Human	0	0	0	0	0	0	0	0	0	0	0	0	0	0	1240000	0	1875100	0	0	0	0	0	0	0	7770700	6219400	3445900	0	0	0	0	0	0	0	0	0	0	0	0	0	0	0	0
tr|A0A287A7Q7|A0A287A7Q7_PIG W2 domain-containing protein OS=Sus scrofa OX=9823 GN=EIF5 PE=4 SV=1	A0A287A7Q7_PIG	Non-Matrisomal	Non-Matrisomal	EIF5	W2 domain-containing protein	Pig	0	0	0	0	0	0	0	0	0	0	0	0	0	0	0	1630500	1451800	0	0	0	3048500	0	0	0	8710200	2700600	0	0	4957000	0	0	0	0	0	0	0	0	0	0	0	0	0	0
tr|I3L397|I3L397_HUMAN Eukaryotic translation initiation factor 5A-1 (Fragment) OS=Homo sapiens GN=EIF5A PE=1 SV=4	I3L397_HUMAN	Non-Matrisomal	Non-Matrisomal	EIF5A	Eukaryotic translation initiation factor 5A-1 (Fragment)	Human	0	0	0	0	0	0	0	0	0	0	0	0	0	0	1335300	12029000	18144000	0	1989100	18116000	43027000	22292000	1477900	744800	70005000	76174000	10988000	3308300	30206000	0	0	0	0	0	0	0	0	0	0	0	0	0	0
tr|K9JA46|K9JA46_HUMAN Epididymis luminal secretory protein 52 OS=Homo sapiens GN=EL52 PE=2 SV=1	K9JA46_HUMAN	Non-Matrisomal	Non-Matrisomal	EL52	Epididymis luminal secretory protein 52	Human	0	0	0	0	0	0	1290800	0	0	1285200	0	0	0	0	19512000	70779000	60348000	0	8432600	78881000	138460000	95143000	15645000	13694000	232130000	157490000	125050000	26200000	180270000	0	0	0	0	0	0	0.000338584	3.39932e-05	0	4.32737e-05	0	0	0	0
tr|A0A024R4F1|A0A024R4F1_HUMAN Enolase 1, (Alpha), isoform CRA_a OS=Homo sapiens GN=ENO1 PE=3 SV=1	A0A024R4F1_HUMAN	Non-Matrisomal	Non-Matrisomal	ENO1	Enolase 1, (Alpha), isoform CRA_a	Human	0	0	0	0	1927700	0	0	9552500	0	17476000	0	0	0	0	132190000	342210000	525650000	0	153740000	321320000	753640000	424770000	166710000	54101000	1107600000	1283200000	890880000	223570000	1792200000	0	0	0	0	4.65314e-05	0	0	7.61988e-05	0	0.000105969	0	0	0	0
tr|Q6FHV6|Q6FHV6_HUMAN ENO2 protein OS=Homo sapiens GN=ENO2 PE=2 SV=1	Q6FHV6_HUMAN	Non-Matrisomal	Non-Matrisomal	ENO2	ENO2 protein	Human	0	0	0	0	0	0	0	0	0	0	0	0	0	0	7131900	1195300	2151600	0	11898000	2835000	8744200	2278800	15711000	0	7575800	25378000	7547200	4275500	20505000	0	0	0	0	4.66301e-05	0	0	5.3017e-05	0	5.45393e-05	0	0	0	0
sp|P22413|ENPP1_HUMAN Ectonucleotide pyrophosphatase/phosphodiesterase family member 1 OS=Homo sapiens GN=ENPP1 PE=1 SV=2	ENPP1_HUMAN	Non-Matrisomal	Non-Matrisomal	ENPP1	Ectonucleotide pyrophosphatase/phosphodiesterase family member 1	Human	0	0	0	0	0	0	0	0	0	0	0	0	0	0	1493000	8034000	2276900	0	0	9150400	26742000	1973100	0	0	71491000	26263000	22289000	1065300	0	0	0	0	0	0	0	0	0	0	0	0	0	0	0
tr|I6L9B1|I6L9B1_HUMAN Band 4.1-like protein 2 OS=Homo sapiens GN=EPB41L2 PE=2 SV=1	I6L9B1_HUMAN	Non-Matrisomal	Non-Matrisomal	EPB41L2	Band 4.1-like protein 2	Human	0	0	0	0	0	0	0	0	0	0	0	0	0	0	0	1494500	0	0	0	1455300	3326800	0	0	0	9425400	0	2842500	0	4173500	0	0	0	0	0	0	0	0	0	0	0	0	0	0
tr|A0A287APA5|A0A287APA5_PIG FERM domain-containing protein OS=Sus scrofa OX=9823 GN=EPB41L3 PE=1 SV=1	A0A287APA5_PIG	Non-Matrisomal	Non-Matrisomal	EPB41L3	FERM domain-containing protein	Pig	0	0	0	0	0	0	0	0	0	0	0	0	0	0	0	0	0	0	0	0	0	0	0	0	4068100	2640500	0	0	0	0	0	0	0	0	0	0	0	0	0	0	0	0	0
tr|R4SBI6|R4SBI6_HUMAN EPHX1 OS=Homo sapiens GN=EPHX1 PE=2 SV=1	R4SBI6_HUMAN	Non-Matrisomal	Non-Matrisomal	EPHX1	EPHX1	Human	0	0	0	0	0	0	0	0	0	0	0	0	0	0	0	0	0	0	0	3683000	0	7382600	0	0	17426000	9113200	3534200	0	4883300	0	0	0	0	0	0	0	0	0	0	0	0	0	0
sp|P07814|SYEP_HUMAN Bifunctional glutamate/proline--tRNA ligase OS=Homo sapiens GN=EPRS PE=1 SV=5	SYEP_HUMAN	Non-Matrisomal	Non-Matrisomal	EPRS	Bifunctional glutamate/proline--tRNA ligase	Human	0	0	0	0	0	0	0	0	0	0	0	0	0	0	0	0	0	0	0	2485100	30085000	22065000	0	0	50295000	15080000	16875000	486240	22678000	0	0	0	0	0	0	0	0	0	0	0	0	0	0
sp|Q96HE7|ERO1A_HUMAN ERO1-like protein alpha OS=Homo sapiens GN=ERO1L PE=1 SV=2	ERO1A_HUMAN	Non-Matrisomal	Non-Matrisomal	ERO1L	ERO1-like protein alpha	Human	0	0	0	0	0	0	0	0	0	0	0	0	0	0	0	0	1648500	0	966250	4365000	9291300	3473300	0	0	16450000	20520000	8712100	873090	21719000	0	0	0	0	0	0	0	0	0	0	0	0	0	0
sp|Q9BS26|ERP44_HUMAN Endoplasmic reticulum resident protein 44 OS=Homo sapiens GN=ERP44 PE=1 SV=1	ERP44_HUMAN	Non-Matrisomal	Non-Matrisomal	ERP44	Endoplasmic reticulum resident protein 44	Human	0	0	0	0	0	0	0	0	0	0	0	0	0	0	0	0	0	0	0	1271900	0	0	0	0	2567300	5371300	2082700	0	5114600	0	0	0	0	0	0	0	0	0	0	0	0	0	0
tr|A0A090N8Y2|A0A090N8Y2_HUMAN Protein disulfide isomerase related protein (Calcium-binding protein, intestinal-related) OS=Homo sapiens GN=ERP70 PE=4 SV=1	A0A090N8Y2_HUMAN	Non-Matrisomal	Non-Matrisomal	ERP70	Protein disulfide isomerase related protein (Calcium-binding protein, intestinal-related)	Human	0	0	0	0	0	0	0	0	0	0	0	0	0	0	0	0	0	0	0	0	3361600	2230700	0	0	11718000	2542500	6597800	0	17713000	0	0	0	0	0	0	0	0	0	0	0	0	0	0
tr|U3KQT1|U3KQT1_HUMAN S-formylglutathione hydrolase (Fragment) OS=Homo sapiens GN=ESD PE=1 SV=1	U3KQT1_HUMAN	Non-Matrisomal	Non-Matrisomal	ESD	S-formylglutathione hydrolase (Fragment)	Human	0	0	0	0	0	0	0	0	0	0	0	0	0	0	0	0	0	0	0	2048900	0	0	0	0	0	0	2336200	0	0	0	0	0	0	0	0	0	0	0	0	0	0	0	0
tr|A0A287AH93|A0A287AH93_PIG Uncharacterized protein OS=Sus scrofa OX=9823 GN=ESYT1 PE=1 SV=1	A0A287AH93_PIG	Non-Matrisomal	Non-Matrisomal	ESYT1	Uncharacterized protein	Pig	0	0	0	0	0	0	0	0	0	0	0	0	0	0	0	0	0	0	0	787180	0	0	0	0	0	2364400	0	0	0	0	0	0	0	0	0	0	0	0	0	0	0	0	0
tr|I3L492|I3L492_HUMAN Eukaryotic peptide chain release factor subunit 1 (Fragment) OS=Homo sapiens GN=ETF1 PE=1 SV=1	I3L492_HUMAN	Non-Matrisomal	Non-Matrisomal	ETF1	Eukaryotic peptide chain release factor subunit 1 (Fragment)	Human	0	0	0	0	0	0	0	0	0	0	0	0	0	0	0	0	2291100	0	0	0	3419200	1500400	0	0	8084300	3218100	1801900	0	3241800	0	0	0	0	0	0	0	0	0	0	0	0	0	0
tr|F1RS15|F1RS15_PIG PH domain-containing protein OS=Sus scrofa OX=9823 GN=FAM129B PE=1 SV=2	F1RS15_PIG	Non-Matrisomal	Non-Matrisomal	FAM129B	PH domain-containing protein	Pig	0	0	0	0	0	0	0	0	0	0	0	0	0	0	5144200	9387400	2601900	0	1292500	6121200	21961000	5040900	0	0	38609000	12581000	6685700	1402700	11414000	0	0	0	0	0	0	0	0	0	0	0	0	0	0
tr|E9PH82|E9PH82_HUMAN Protein FAM98A OS=Homo sapiens GN=FAM98A PE=1 SV=1	E9PH82_HUMAN	Non-Matrisomal	Non-Matrisomal	FAM98A	Protein FAM98A	Human	0	0	0	0	0	0	0	0	0	0	0	0	0	0	0	0	0	0	0	1673000	0	1980700	0	0	2932200	0	2335100	0	0	0	0	0	0	0	0	0	0	0	0	0	0	0	0
tr|B4DLR2|B4DLR2_HUMAN Prolyl endopeptidase FAP OS=Homo sapiens GN=FAP PE=2 SV=1	B4DLR2_HUMAN	Non-Matrisomal	Non-Matrisomal	FAP	Prolyl endopeptidase FAP	Human	0	0	0	0	0	0	0	0	0	0	0	0	0	0	0	2250400	15453000	0	0	3274100	3908300	20108000	0	0	21122000	21013000	15919000	1512500	40256000	0	0	0	0	0	0	0	0	0	0	0	0	0	0
sp|P49327|FAS_HUMAN Fatty acid synthase OS=Homo sapiens GN=FASN PE=1 SV=3	FAS_HUMAN	Non-Matrisomal	Non-Matrisomal	FASN	Fatty acid synthase	Human	0	0	0	0	0	0	0	0	0	0	0	0	0	0	0	0	0	0	0	0	0	3059700	0	0	3114500	1955300	1797800	0	0	0	0	0	0	0	0	0	0	0	0	0	0	0	0
tr|Q96BS4|Q96BS4_HUMAN FBL protein (Fragment) OS=Homo sapiens GN=FBL PE=1 SV=2	Q96BS4_HUMAN	Non-Matrisomal	Non-Matrisomal	FBL	FBL protein (Fragment)	Human	0	0	0	0	0	0	0	0	0	0	0	0	0	0	0	1487500	0	0	0	0	0	0	0	0	4500200	0	1700000	0	0	0	0	0	0	0	0	0	0	0	0	0	0	0	0
sp|P14324|FPPS_HUMAN Farnesyl pyrophosphate synthase OS=Homo sapiens GN=FDPS PE=1 SV=4	FPPS_HUMAN	Non-Matrisomal	Non-Matrisomal	FDPS	Farnesyl pyrophosphate synthase	Human	0	0	0	0	0	0	0	0	0	0	0	0	0	0	0	0	0	0	0	0	1941700	0	0	0	0	2823200	1815900	0	3863000	0	0	0	0	0	0	0	0	0	0	0	0	0	0
sp|Q96AC1|FERM2_HUMAN Fermitin family homolog 2 OS=Homo sapiens GN=FERMT2 PE=1 SV=1	FERM2_HUMAN	Non-Matrisomal	Non-Matrisomal	FERMT2	Fermitin family homolog 2	Human	0	0	0	0	0	0	0	0	0	0	0	0	0	0	8235300	13640000	27936000	0	0	13019000	33451000	30529000	0	0	62296000	33994000	24821000	6480200	120220000	0	0	0	0	0	0	0	0	0	0	0	0	0	0
tr|F1RQ01|F1RQ01_PIG Fermitin family homolog 3 OS=Sus scrofa OX=9823 GN=FERMT3 PE=1 SV=2	F1RQ01_PIG	Non-Matrisomal	Non-Matrisomal	FERMT3	Fermitin family homolog 3	Pig	0	0	0	0	0	0	0	0	0	1871300	0	825190	0	0	0	0	0	0	0	0	0	0	0	0	0	0	0	0	0	0	0	0	0	0	0	0	0	0	3.12513e-05	0	7.75846e-05	0	0
tr|Q6I9R8|Q6I9R8_HUMAN FHL2 protein OS=Homo sapiens GN=FHL2 PE=2 SV=1	Q6I9R8_HUMAN	Non-Matrisomal	Non-Matrisomal	FHL2	FHL2 protein	Human	0	0	0	0	0	0	0	0	0	0	0	0	0	0	2055300	9030800	7865000	0	0	25355000	49550000	10875000	1573500	0	138360000	71205000	36917000	5503000	92483000	0	0	0	0	0	0	0	0	0	0	0	0	0	0
tr|F8VU90|F8VU90_HUMAN Peptidyl-prolyl cis-trans isomerase OS=Homo sapiens GN=FKBP11 PE=1 SV=1	F8VU90_HUMAN	Non-Matrisomal	Non-Matrisomal	FKBP11	Peptidyl-prolyl cis-trans isomerase	Human	0	0	0	0	0	0	0	0	0	0	0	0	0	0	1530500	2526800	4088600	0	0	5262800	6483500	6036000	0	0	5636400	6284700	6179600	0	5326700	0	0	0	0	0	0	0	0	0	0	0	0	0	0
tr|Q8TEP9|Q8TEP9_HUMAN FLJ00144 protein (Fragment) OS=Homo sapiens GN=FLJ00144 PE=2 SV=1	Q8TEP9_HUMAN	Non-Matrisomal	Non-Matrisomal	FLJ00144	FLJ00144 protein (Fragment)	Human	0	0	0	0	0	0	0	0	0	0	0	0	0	0	1590800	978860	58725000	0	0	0	2249600	1604700	0	811140	17256000	0	1816500	0	0	0	0	0	0	0	0	0	0	0	0	0	0	0	0
sp|P21333|FLNA_HUMAN Filamin-A OS=Homo sapiens GN=FLNA PE=1 SV=4	FLNA_HUMAN	Non-Matrisomal	Non-Matrisomal	FLNA	Filamin-A	Human	0	0	0	0	0	0	0	0	0	1447100	0	0	0	0	748260000	2011200000	3073000000	4370700	459240000	2008400000	4389000000	3004800000	360420000	136540000	6902300000	5550100000	4256000000	1261400000	7941100000	0	0	0	0	0	0	0	0	0	5.98634e-05	0	0	0	0
sp|O75369|FLNB_HUMAN Filamin-B OS=Homo sapiens GN=FLNB PE=1 SV=2	FLNB_HUMAN	Non-Matrisomal	Non-Matrisomal	FLNB	Filamin-B	Human	0	0	0	0	0	0	0	0	0	0	0	0	0	0	8293300	78169000	43090000	0	5786000	33409000	110340000	31456000	1392300	854220	200130000	180810000	68946000	29092000	332780000	0	0	0	0	0	0	0	0	0	0	0	0	0	0
sp|Q14315|FLNC_HUMAN Filamin-C OS=Homo sapiens GN=FLNC PE=1 SV=3	FLNC_HUMAN	Non-Matrisomal	Non-Matrisomal	FLNC	Filamin-C	Human	0	0	0	0	0	0	0	0	0	0	0	0	0	0	19289000	79206000	119690000	0	12860000	27854000	104420000	85873000	1211800	0	248850000	237980000	182510000	47374000	530210000	0	0	0	0	0	0	0	0	0	0	0	0	0	0
sp|Q16658|FSCN1_HUMAN Fascin OS=Homo sapiens GN=FSCN1 PE=1 SV=3	FSCN1_HUMAN	Non-Matrisomal	Non-Matrisomal	FSCN1	Fascin	Human	0	0	0	0	0	0	0	0	0	0	0	0	0	0	36435000	84707000	127570000	0	15165000	73636000	189620000	97533000	13026000	3165800	232090000	176700000	120330000	19177000	181890000	0	0	0	0	0	0	0	0	0	0	0	0	0	0
sp|P02794|FRIH_HUMAN Ferritin heavy chain OS=Homo sapiens GN=FTH1 PE=1 SV=2	FRIH_HUMAN	Non-Matrisomal	Non-Matrisomal	FTH1	Ferritin heavy chain	Human	0	0	0	0	0	0	0	0	0	0	0	0	0	0	35993000	58548000	69894000	0	23919000	96838000	220970000	104280000	76790000	28741000	398510000	361020000	205440000	96546000	388440000	0	0	0	0	0	0	0	0	0	0	0	0	0	0
sp|P02792|FRIL_HUMAN Ferritin light chain OS=Homo sapiens GN=FTL PE=1 SV=2	FRIL_HUMAN	Non-Matrisomal	Non-Matrisomal	FTL	Ferritin light chain	Human	0	0	0	0	0	0	0	0	0	0	0	0	0	0	15835000	10466000	21526000	0	7876800	34860000	98733000	31698000	22215000	8123400	98243000	88555000	63728000	13003000	92792000	0	0	0	0	0	0	0	0	0	0	0	0	0	0
tr|Q2Q9H2|Q2Q9H2_HUMAN Glucose-6-phosphate 1-dehydrogenase (Fragment) OS=Homo sapiens GN=G6PD PE=3 SV=1	Q2Q9H2_HUMAN	Non-Matrisomal	Non-Matrisomal	G6PD	Glucose-6-phosphate 1-dehydrogenase (Fragment)	Human	0	0	0	0	0	0	0	0	0	0	0	0	0	0	0	974340	0	0	0	2783700	2579100	2192600	0	0	22801000	6507200	5054700	0	15880000	0	0	0	0	0	0	0	0	0	0	0	0	0	0
sp|P10253|LYAG_HUMAN Lysosomal alpha-glucosidase OS=Homo sapiens GN=GAA PE=1 SV=4	LYAG_HUMAN	Non-Matrisomal	Non-Matrisomal	GAA	Lysosomal alpha-glucosidase	Human	0	0	0	0	0	0	0	0	0	0	0	0	0	0	0	852610	3198400	0	0	0	7037000	1626000	0	0	2858400	2577800	2063600	0	15345000	0	0	0	0	0	0	0	0	0	0	0	0	0	0
sp|P00355|G3P_PIG Glyceraldehyde-3-phosphate dehydrogenase OS=Sus scrofa OX=9823 GN=GAPDH PE=1 SV=4	G3P_PIG	Non-Matrisomal	Non-Matrisomal	GAPDH	Glyceraldehyde-3-phosphate dehydrogenase	Pig	0	0	0	0	7370800	0	9958800	34495000	0	58407000	1915700	11500000	0	10326000	0	0	0	0	0	0	0	0	0	0	0	2860900	3846400	0	0	0	0	0	0	0.000152783	0	0.00021817	0.000209055	0	0.000241812	0.000232142	0.000390412	0	0.000416931
tr|A0A090N8G0|A0A090N8G0_HUMAN Glycyl-tRNA synthetase OS=Homo sapiens GN=GARS PE=4 SV=1	A0A090N8G0_HUMAN	Non-Matrisomal	Non-Matrisomal	GARS	Glycyl-tRNA synthetase	Human	0	0	0	0	0	0	0	0	0	0	0	0	0	0	22350000	53767000	67071000	0	7546600	62687000	142480000	94058000	12232000	1000900	221270000	144850000	87111000	17270000	176130000	0	0	0	0	0	0	0	0	0	0	0	0	0	0
tr|F1RJK5|F1RJK5_PIG TOG domain-containing protein OS=Sus scrofa OX=9823 GN=GCN1 PE=1 SV=3	F1RJK5_PIG	Non-Matrisomal	Non-Matrisomal	GCN1	TOG domain-containing protein	Pig	0	0	0	0	0	0	0	0	0	0	0	0	0	0	0	0	0	0	0	0	13616000	9624400	0	0	16715000	4031700	6493800	0	8294300	0	0	0	0	0	0	0	0	0	0	0	0	0	0
tr|Q6IAT1|Q6IAT1_HUMAN Epididymis secretory sperm binding protein Li 46e OS=Homo sapiens GN=GDI2 PE=2 SV=1	Q6IAT1_HUMAN	Non-Matrisomal	Non-Matrisomal	GDI2	Epididymis secretory sperm binding protein Li 46e	Human	0	0	0	0	0	0	0	0	0	0	0	0	0	0	14263000	43443000	79501000	0	12523000	84101000	157190000	102700000	6407200	3582300	222890000	201050000	133470000	14443000	167090000	0	0	0	0	0	0	0	0	0	0	0	0	0	0
sp|Q06210|GFPT1_HUMAN Glutamine--fructose-6-phosphate aminotransferase [isomerizing] 1 OS=Homo sapiens GN=GFPT1 PE=1 SV=3	GFPT1_HUMAN	Non-Matrisomal	Non-Matrisomal	GFPT1	Glutamine--fructose-6-phosphate aminotransferase [isomerizing] 1	Human	0	0	0	0	0	0	0	0	0	0	0	0	0	0	6258000	24088000	32254000	0	4663700	34990000	68452000	51187000	1025500	0	131420000	82892000	44711000	6361900	69511000	0	0	0	0	0	0	0	0	0	0	0	0	0	0
tr|A0A287AYN4|A0A287AYN4_PIG Uncharacterized protein OS=Sus scrofa OX=9823 GN=GLG1 PE=1 SV=1	A0A287AYN4_PIG	Non-Matrisomal	Non-Matrisomal	GLG1	Uncharacterized protein	Pig	0	0	0	0	0	0	0	0	0	0	0	0	0	0	0	0	0	0	0	3268700	2302800	0	0	0	0	0	0	0	0	0	0	0	0	0	0	0	0	0	0	0	0	0	0
tr|F1SN47|F1SN47_PIG Glutaminase kidney isoform, mitochondrial isoform 2 OS=Sus scrofa OX=9823 GN=GLS PE=1 SV=3	F1SN47_PIG	Non-Matrisomal	Non-Matrisomal	GLS	Glutaminase kidney isoform, mitochondrial isoform 2	Pig	0	0	0	0	0	0	0	0	0	0	0	0	0	0	4042100	13008000	13834000	0	955990	7256900	15384000	23341000	0	0	63023000	26859000	14382000	1155200	28163000	0	0	0	0	0	0	0	0	0	0	0	0	0	0
tr|D0G6X5|D0G6X5_PIG Glutamine synthetase OS=Sus scrofa OX=9823 GN=GLUL PE=2 SV=1	D0G6X5_PIG	Non-Matrisomal	Non-Matrisomal	GLUL	Glutamine synthetase	Pig	0	0	0	0	0	0	0	0	0	0	0	0	0	0	0	0	0	0	0	0	0	0	0	0	0	0	0	0	0	0	0	0	0	0	0	0	0	0	0	0	0	0	0
sp|P04899|GNAI2_HUMAN Guanine nucleotide-binding protein G(i) subunit alpha-2 OS=Homo sapiens GN=GNAI2 PE=1 SV=3	GNAI2_HUMAN	Non-Matrisomal	Non-Matrisomal	GNAI2	Guanine nucleotide-binding protein G(i) subunit alpha-2	Human	0	0	0	0	0	0	0	0	0	0	0	0	0	0	26877000	58935000	71409000	0	7984600	49770000	97660000	77185000	9441900	2712200	172410000	105580000	82296000	17278000	153540000	0	0	0	0	0	0	0	0	0	0	0	0	0	0
sp|P08754|GNAI3_HUMAN Guanine nucleotide-binding protein G(k) subunit alpha OS=Homo sapiens GN=GNAI3 PE=1 SV=3	GNAI3_HUMAN	Non-Matrisomal	Non-Matrisomal	GNAI3	Guanine nucleotide-binding protein G(k) subunit alpha	Human	0	0	0	0	0	0	0	0	0	0	0	0	0	0	0	0	0	0	0	0	0	3115900	0	0	0	5926900	2386800	0	5219300	0	0	0	0	0	0	0	0	0	0	0	0	0	0
sp|Q5JWF2|GNAS1_HUMAN Guanine nucleotide-binding protein G(s) subunit alpha isoforms XLas OS=Homo sapiens GN=GNAS PE=1 SV=2	GNAS1_HUMAN	Non-Matrisomal	Non-Matrisomal	GNAS	Guanine nucleotide-binding protein G(s) subunit alpha isoforms XLas	Human	0	0	0	0	0	0	0	0	0	0	0	0	0	0	5134100	10224000	15334000	0	1108300	11141000	29871000	18962000	987970	0	41119000	34654000	24545000	1503000	30140000	0	0	0	0	0	0	0	0	0	0	0	0	0	0
sp|P62873|GBB1_HUMAN Guanine nucleotide-binding protein G(I)/G(S)/G(T) subunit beta-1 OS=Homo sapiens GN=GNB1 PE=1 SV=3	GBB1_HUMAN	Non-Matrisomal	Non-Matrisomal	GNB1	Guanine nucleotide-binding protein G(I)/G(S)/G(T) subunit beta-1	Human	0	0	0	0	0	0	0	0	0	0	0	0	0	0	18186000	20208000	29294000	0	4707100	27499000	51498000	41980000	4613700	2511900	102540000	76356000	34260000	10214000	100140000	0	0	0	0	0	0	0	0	0	0	0	0	0	0
tr|C9JIS1|C9JIS1_HUMAN Guanine nucleotide-binding protein G(I)/G(S)/G(T) subunit beta-2 (Fragment) OS=Homo sapiens GN=GNB2 PE=1 SV=1	C9JIS1_HUMAN	Non-Matrisomal	Non-Matrisomal	GNB2	Guanine nucleotide-binding protein G(I)/G(S)/G(T) subunit beta-2 (Fragment)	Human	0	0	0	0	0	0	0	0	0	0	0	0	0	0	1225300	6776000	0	0	0	3597700	12625000	6287300	0	0	19841000	12345000	18556000	0	10237000	0	0	0	0	0	0	0	0	0	0	0	0	0	0
sp|P63244|GBLP_HUMAN Guanine nucleotide-binding protein subunit beta-2-like 1 OS=Homo sapiens GN=GNB2L1 PE=1 SV=3	GBLP_HUMAN	Non-Matrisomal	Non-Matrisomal	GNB2L1	Guanine nucleotide-binding protein subunit beta-2-like 1	Human	0	0	0	0	0	0	0	0	0	0	0	0	0	0	8240900	16174000	33070000	0	4270300	36232000	72318000	47011000	6057900	11757000	158260000	97348000	59326000	6377500	56857000	0	0	0	0	0	0	0	0	0	0	0	0	0	0
tr|A0A287A365|A0A287A365_PIG WD_REPEATS_REGION domain-containing protein OS=Sus scrofa OX=9823 GN=GNB4 PE=1 SV=1	A0A287A365_PIG	Non-Matrisomal	Non-Matrisomal	GNB4	WD_REPEATS_REGION domain-containing protein	Pig	0	0	0	0	0	0	0	0	0	0	0	0	0	0	0	0	0	0	0	0	0	3189800	0	0	0	5492900	0	0	0	0	0	0	0	0	0	0	0	0	0	0	0	0	0
sp|Q9UBI6|GBG12_HUMAN Guanine nucleotide-binding protein G(I)/G(S)/G(O) subunit gamma-12 OS=Homo sapiens GN=GNG12 PE=1 SV=3	GBG12_HUMAN	Non-Matrisomal	Non-Matrisomal	GNG12	Guanine nucleotide-binding protein G(I)/G(S)/G(O) subunit gamma-12	Human	0	0	0	0	0	0	0	0	0	0	0	0	0	0	5304700	0	6475400	0	0	0	0	0	0	0	10585000	0	0	0	9567600	0	0	0	0	0	0	0	0	0	0	0	0	0	0
tr|A8K070|A8K070_HUMAN COP9 signalosome complex subunit 1 OS=Homo sapiens GN=GPS1 PE=2 SV=1	A8K070_HUMAN	Non-Matrisomal	Non-Matrisomal	GPS1	COP9 signalosome complex subunit 1	Human	0	0	0	0	0	0	0	0	0	0	0	0	0	0	0	0	1295900	0	0	987810	2332700	2323400	0	0	3132800	0	1418100	0	0	0	0	0	0	0	0	0	0	0	0	0	0	0	0
tr|A0A087WUQ6|A0A087WUQ6_HUMAN Glutathione peroxidase OS=Homo sapiens GN=GPX1 PE=1 SV=1	A0A087WUQ6_HUMAN	Non-Matrisomal	Non-Matrisomal	GPX1	Glutathione peroxidase	Human	0	0	0	0	0	0	0	0	0	0	0	0	0	0	1663500	0	7482100	0	947420	2974700	9603800	1240700	0	0	3873500	0	6118300	0	8409000	0	0	0	0	0	0	0	0	0	0	0	0	0	0
sp|Q8TED1|GPX8_HUMAN Probable glutathione peroxidase 8 OS=Homo sapiens GN=GPX8 PE=1 SV=2	GPX8_HUMAN	Non-Matrisomal	Non-Matrisomal	GPX8	Probable glutathione peroxidase 8	Human	0	0	0	0	0	0	0	0	0	0	0	0	0	0	1927900	3160600	7037500	0	0	9868000	5385000	13414000	1699400	0	50411000	9471900	10269000	0	19033000	0	0	0	0	0	0	0	0	0	0	0	0	0	0
sp|P06396|GELS_HUMAN Gelsolin OS=Homo sapiens GN=GSN PE=1 SV=1	GELS_HUMAN	Non-Matrisomal	Non-Matrisomal	GSN	Gelsolin	Human	0	0	0	0	0	0	0	23513000	0	21841000	0	0	0	0	46563000	93444000	104680000	0	9320800	106260000	174420000	114180000	24955000	0	327320000	254170000	125180000	27438000	237550000	0	0	0	0	0	0	0	0.000225812	0	0.000245985	0	0	0	0
tr|A0A286ZIC1|A0A286ZIC1_PIG Gelsolin OS=Sus scrofa OX=9823 GN=GSN PE=4 SV=1	A0A286ZIC1_PIG	Non-Matrisomal	Non-Matrisomal	GSN	Gelsolin	Pig	0	0	0	0	0	0	0	7168400	0	11076000	0	0	0	0	0	0	0	0	0	0	2933600	0	0	0	0	0	0	0	0	0	0	0	0	0	0	0	0.000212864	0	0.000249356	0	0	0	0
tr|Q6FGJ9|Q6FGJ9_HUMAN GSTM3 protein OS=Homo sapiens GN=GSTM3 PE=2 SV=1	Q6FGJ9_HUMAN	Non-Matrisomal	Non-Matrisomal	GSTM3	GSTM3 protein	Human	0	0	0	0	0	0	0	0	0	0	0	0	0	0	2254500	2050200	12692000	0	0	4831200	1348200	15016000	0	0	22931000	6306600	9046400	0	35954000	0	0	0	0	0	0	0	0	0	0	0	0	0	0
tr|Q5TA02|Q5TA02_HUMAN Glutathione S-transferase omega-1 (Fragment) OS=Homo sapiens GN=GSTO1 PE=1 SV=1	Q5TA02_HUMAN	Non-Matrisomal	Non-Matrisomal	GSTO1	Glutathione S-transferase omega-1 (Fragment)	Human	0	0	0	0	0	0	0	0	0	0	0	0	0	0	1452000	0	0	0	0	0	7043800	2093800	0	0	2771500	8218800	6562200	0	8122100	0	0	0	0	0	0	0	0	0	0	0	0	0	0
tr|A0A287BQW3|A0A287BQW3_PIG Histone H1.0 OS=Sus scrofa OX=9823 GN=H1F0 PE=1 SV=1	A0A287BQW3_PIG	Non-Matrisomal	Non-Matrisomal	H1F0	Histone H1.0	Pig	0	0	0	0	0	0	0	0	0	0	0	0	0	0	14919000	11130000	7221900	0	1751700	4446100	19051000	0	3075000	1574200	18195000	22044000	9133200	3043700	31542000	0	0	0	0	0	0	0	0	0	0	0	0	0	0
tr|F2Z5P1|F2Z5P1_PIG Histone H2A OS=Sus scrofa OX=9823 GN=H2AFV PE=3 SV=2	F2Z5P1_PIG	Non-Matrisomal	Non-Matrisomal	H2AFV	Histone H2A	Pig	0	0	0	0	0	0	6450900	34827000	0	31395000	0	0	0	0	80513000	135490000	116030000	0	19362000	60595000	216630000	53128000	55311000	27354000	389190000	119410000	113160000	15772000	120530000	0	0	0	0	0	0	5.32737e-05	7.95635e-05	0	6.24946e-05	0	0	0	0
tr|A0A287ALI7|A0A287ALI7_PIG Core histone macro-H2A OS=Sus scrofa OX=9823 GN=H2AFY PE=1 SV=1	A0A287ALI7_PIG	Non-Matrisomal	Non-Matrisomal	H2AFY	Core histone macro-H2A	Pig	0	0	0	0	0	0	0	0	0	0	0	0	0	0	0	8085900	7599700	0	446970	2551700	21097000	1871800	0	0	20623000	10164000	6783200	0	0	0	0	0	0	0	0	0	0	0	0	0	0	0	0
tr|K7EMV3|K7EMV3_HUMAN Histone H3 OS=Homo sapiens GN=H3F3B PE=1 SV=1	K7EMV3_HUMAN	Non-Matrisomal	Non-Matrisomal	H3F3B	Histone H3	Human	0	0	0	0	3973300	0	2777500	21648000	0	11410000	0	0	5790900	2021300	81509000	135580000	115650000	0	33085000	81811000	252420000	85205000	63018000	34439000	218950000	165730000	146280000	27133000	185060000	0	0	0	0	3.15189e-05	0	2.63198e-05	5.67494e-05	0	2.60618e-05	0	0	6.99071e-05	3.5303e-05
sp|P55084|ECHB_HUMAN Trifunctional enzyme subunit beta, mitochondrial OS=Homo sapiens GN=HADHB PE=1 SV=3	ECHB_HUMAN	Non-Matrisomal	Non-Matrisomal	HADHB	Trifunctional enzyme subunit beta, mitochondrial	Human	0	0	0	0	0	0	0	0	0	0	0	0	0	0	0	1737600	1928000	0	0	1315600	3333100	3368200	0	0	0	3395200	0	0	12983000	0	0	0	0	0	0	0	0	0	0	0	0	0	0
sp|P01965|HBA_PIG Hemoglobin subunit alpha OS=Sus scrofa OX=9823 GN=HBA PE=1 SV=1	HBA_PIG	Non-Matrisomal	Non-Matrisomal	HBA	Hemoglobin subunit alpha	Pig	0	0	0	0	4193400	0	2344100	20227000	0	19381000	1111600	2301900	0	0	0	0	0	0	0	3563600	0	0	0	0	0	0	0	0	0	0	0	0	0.000310398	0.00124121	0.00108586	0.0011748	0.0012784	0.00120426	0.000956055	0.00106701	0.00188008	0.000231607	0.00117923
tr|F1RII7|F1RII7_PIG Hemoglobin subunit beta OS=Sus scrofa OX=9823 GN=HBB PE=3 SV=1	F1RII7_PIG	Non-Matrisomal	Non-Matrisomal	HBB	Hemoglobin subunit beta	Pig	0	0	0	0	15750000	0	0	37120000	0	52053000	0	0	0	2654500	0	0	0	0	0	0	0	0	0	0	0	2607500	0	0	0	0	0	0	0	0.000688726	0.000579973	0.000666394	0.000819447	0.000521271	0.000913155	0.000496356	0.000704502	7.56192e-05	0.000429804
tr|A0A024R3J7|A0A024R3J7_HUMAN HCG2032701, isoform CRA_a OS=Homo sapiens GN=hCG_2032701 PE=4 SV=1	A0A024R3J7_HUMAN	Non-Matrisomal	Non-Matrisomal	hCG_2032701	HCG2032701, isoform CRA_a	Human	0	0	0	0	0	0	0	0	0	0	0	0	0	0	5912900	17003000	27825000	0	1278200	13342000	52067000	41122000	12753000	6079000	62761000	44134000	41829000	3914300	61194000	0	0	0	0	0	0	0	0	0	0	0	0	0	0
tr|A0A024R0I3|A0A024R0I3_HUMAN HCG2043376, isoform CRA_b OS=Homo sapiens GN=hCG_2043376 PE=3 SV=1	A0A024R0I3_HUMAN	Non-Matrisomal	Non-Matrisomal	hCG_2043376	HCG2043376, isoform CRA_b	Human	0	0	0	0	0	0	0	0	0	0	0	0	0	0	14003000	22629000	28676000	0	7038700	19830000	55400000	26706000	3009300	1521100	74317000	57078000	31307000	7616300	93219000	0	0	0	0	0	0	0	0	0	0	0	0	0	0
sp|Q00341|VIGLN_HUMAN Vigilin OS=Homo sapiens GN=HDLBP PE=1 SV=2	VIGLN_HUMAN	Non-Matrisomal	Non-Matrisomal	HDLBP	Vigilin	Human	0	0	0	0	0	0	0	0	0	0	0	0	0	0	0	3534700	3105200	0	0	3520100	14175000	15663000	0	0	25962000	15025000	16155000	0	18836000	0	0	0	0	0	0	0	0	0	0	0	0	0	0
tr|V9HWE1|V9HWE1_HUMAN Epididymis luminal protein 113 OS=Homo sapiens GN=HEL113 PE=2 SV=1	V9HWE1_HUMAN	Non-Matrisomal	Non-Matrisomal	HEL113	Epididymis luminal protein 113	Human	0	0	0	0	9928600	1078200	2956800	81387000	0	65703000	0	9864600	259210000	18618000	797660000	1470500000	2039600000	75454000	526080000	2098100000	5476600000	3115300000	2008700000	940560000	6049900000	4988300000	4080700000	687020000	5113900000	0	0	0	0	0.000174041	5.19281e-05	9.69787e-05	0.000226853	0	0.000200013	0	0.00038248	0.0108304	0.000544784
tr|V9HW74|V9HW74_HUMAN Ubiquitin carboxyl-terminal hydrolase OS=Homo sapiens GN=HEL-117 PE=2 SV=1	V9HW74_HUMAN	Non-Matrisomal	Non-Matrisomal	HEL-117	Ubiquitin carboxyl-terminal hydrolase	Human	0	0	0	0	0	0	0	0	0	0	0	0	0	0	0	3243400	4698800	0	0	4407200	0	14335000	0	0	14677000	22614000	10094000	1644000	39952000	0	0	0	0	0	0	0	0	0	0	0	0	0	0
tr|V9HW98|V9HW98_HUMAN Epididymis luminal protein 2 OS=Homo sapiens GN=HEL2 PE=2 SV=1	V9HW98_HUMAN	Non-Matrisomal	Non-Matrisomal	HEL2	Epididymis luminal protein 2	Human	0	0	0	0	0	0	0	2692900	0	1364700	0	0	0	0	43603000	87435000	121470000	0	33511000	90480000	194890000	110770000	28521000	15924000	229450000	185810000	144500000	31447000	413070000	0	0	0	0	0	0	0	1.32862e-05	0	5.86667e-06	0	0	0	0
tr|V9HWA6|V9HWA6_HUMAN Epididymis luminal protein 32 OS=Homo sapiens GN=HEL32 PE=2 SV=1	V9HWA6_HUMAN	Non-Matrisomal	Non-Matrisomal	HEL32	Epididymis luminal protein 32	Human	0	0	0	0	0	0	0	0	0	0	0	0	0	0	11743000	25058000	35580000	0	6508600	29082000	65290000	43923000	4509300	1566800	76998000	54350000	60343000	9478100	92526000	0	0	0	0	0	0	0	0	0	0	0	0	0	0
tr|V9HWD6|V9HWD6_HUMAN Epididymis secretory protein Li 1 OS=Homo sapiens GN=HEL-S-1 PE=2 SV=1	V9HWD6_HUMAN	Non-Matrisomal	Non-Matrisomal	HEL-S-1	Epididymis secretory protein Li 1	Human	0	0	0	0	0	0	0	0	0	0	0	0	0	0	10127000	37658000	41932000	0	6579900	30168000	63803000	54991000	10114000	4940500	114990000	75779000	61169000	13038000	98912000	0	0	0	0	0	0	0	1.27889e-05	0	5.64708e-06	0	0	0	0
tr|V9HW43|V9HW43_HUMAN Epididymis secretory protein Li 102 OS=Homo sapiens GN=HEL-S-102 PE=2 SV=1	V9HW43_HUMAN	Non-Matrisomal	Non-Matrisomal	HEL-S-102	Epididymis secretory protein Li 102	Human	0	0	0	0	0	0	0	2028600	0	2357900	0	0	0	0	17692000	41880000	67544000	0	8519700	44930000	102430000	85811000	20151000	15768000	111740000	112650000	87247000	18755000	132410000	0	0	0	0	0	0	0	7.81577e-06	0	7.91546e-06	0	0	0	0
tr|V9HW26|V9HW26_HUMAN ATP synthase subunit alpha OS=Homo sapiens GN=HEL-S-123m PE=2 SV=1	V9HW26_HUMAN	Non-Matrisomal	Non-Matrisomal	HEL-S-123m	ATP synthase subunit alpha	Human	0	0	0	0	0	0	0	0	0	0	0	0	0	0	14079000	42456000	43597000	0	626150	46616000	62232000	34445000	11255000	11242000	161830000	109960000	77096000	8792400	110440000	0	0	0	0	0	0	0	0	0	0	0	0	0	0
tr|V9HWC7|V9HWC7_HUMAN Epididymis secretory sperm binding protein Li 128m OS=Homo sapiens GN=HEL-S-128m PE=2 SV=1	V9HWC7_HUMAN	Non-Matrisomal	Non-Matrisomal	HEL-S-128m	Epididymis secretory sperm binding protein Li 128m	Human	0	0	0	0	0	0	0	0	0	0	0	0	0	0	7974000	38620000	60278000	0	8640400	31061000	85420000	57345000	12516000	4971500	135460000	107390000	71575000	14070000	123210000	0	0	0	0	0	0	0	0	0	0	0	0	0	0
tr|V9HWI3|V9HWI3_HUMAN Cathepsin D (Lysosomal aspartyl peptidase), isoform CRA_a OS=Homo sapiens GN=HEL-S-130P PE=2 SV=1	V9HWI3_HUMAN	Non-Matrisomal	Non-Matrisomal	HEL-S-130P	Cathepsin D (Lysosomal aspartyl peptidase), isoform CRA_a	Human	0	0	0	0	0	0	0	0	0	0	0	0	0	0	0	0	0	0	0	2044600	0	0	0	0	0	0	0	0	3228000	0	0	0	0	0	0	0	0	0	0	0	0	0	0
tr|V9HWB9|V9HWB9_HUMAN L-lactate dehydrogenase OS=Homo sapiens GN=HEL-S-133P PE=2 SV=1	V9HWB9_HUMAN	Non-Matrisomal	Non-Matrisomal	HEL-S-133P	L-lactate dehydrogenase	Human	0	0	0	0	0	0	0	2611400	0	5515900	0	0	0	0	177840000	206620000	379400000	1570800	64116000	276390000	653890000	341510000	61909000	31856000	858260000	766900000	491000000	139990000	774940000	0	0	0	0	0	0	0	1.62025e-05	0	2.98189e-05	0	0	0	0
tr|V9HWA5|V9HWA5_HUMAN Calponin OS=Homo sapiens GN=HEL-S-14 PE=2 SV=1	V9HWA5_HUMAN	Non-Matrisomal	Non-Matrisomal	HEL-S-14	Calponin	Human	0	0	0	0	0	0	0	0	0	0	0	0	0	0	0	9072600	41955000	0	5769700	7363600	0	39770000	1386400	4967900	29855000	20104000	62201000	21810000	269820000	0	0	0	0	0	0	0	0	0	0	0	0	0	0
tr|V9HVZ4|V9HVZ4_HUMAN Glyceraldehyde-3-phosphate dehydrogenase OS=Homo sapiens GN=HEL-S-162eP PE=2 SV=1	V9HVZ4_HUMAN	Non-Matrisomal	Non-Matrisomal	HEL-S-162eP	Glyceraldehyde-3-phosphate dehydrogenase	Human	0	0	0	0	960200	0	0	3896100	0	15192000	20348000	1632800	0	0	276340000	603740000	982290000	28207000	131360000	426180000	1352600000	737310000	264160000	158510000	2431500000	1993200000	1283600000	270000000	2221000000	0	0	0	0	1.77159e-05	0	0	2.3755e-05	0	8.07104e-05	0.000329758	4.88349e-05	0	0
tr|V9HWJ0|V9HWJ0_HUMAN Epididymis secretory sperm binding protein Li 164nA OS=Homo sapiens GN=HEL-S-164nA PE=2 SV=1	V9HWJ0_HUMAN	Non-Matrisomal	Non-Matrisomal	HEL-S-164nA	Epididymis secretory sperm binding protein Li 164nA	Human	0	0	0	0	0	0	0	0	0	0	0	0	0	0	9746800	30055000	46926000	0	2728000	41546000	85208000	71530000	7376800	7378100	95696000	84690000	53722000	9268700	103730000	0	0	0	0	0	0	0	0	0	0	0	0	0	0
tr|V9HWE7|V9HWE7_HUMAN Epididymis secretory protein Li 19 OS=Homo sapiens GN=HEL-S-19 PE=2 SV=1	V9HWE7_HUMAN	Non-Matrisomal	Non-Matrisomal	HEL-S-19	Epididymis secretory protein Li 19	Human	0	0	0	0	0	0	0	0	0	0	0	0	0	0	1110100	0	2511800	0	0	0	0	0	0	0	5229800	5326300	0	0	6076400	0	0	0	0	0	0	0	0	0	0	0	0	0	0
tr|V9HWE9|V9HWE9_HUMAN Epididymis secretory protein Li 22 OS=Homo sapiens GN=HEL-S-22 PE=2 SV=1	V9HWE9_HUMAN	Non-Matrisomal	Non-Matrisomal	HEL-S-22	Epididymis secretory protein Li 22	Human	0	0	0	0	0	0	0	0	0	0	0	0	0	0	0	8287500	13921000	0	1453500	17753000	33089000	15656000	4771800	1968300	38774000	56455000	37720000	6065600	44292000	0	0	0	0	0	0	0	0	0	0	0	0	0	0
tr|V9HW25|V9HW25_HUMAN Epididymis secretory protein Li 273 OS=Homo sapiens GN=HEL-S-273 PE=2 SV=1	V9HW25_HUMAN	Non-Matrisomal	Non-Matrisomal	HEL-S-273	Epididymis secretory protein Li 273	Human	0	0	0	0	0	0	0	0	0	0	0	0	0	0	3092200	10897000	29550000	0	6821900	19958000	30891000	66171000	31767000	29890000	70673000	81601000	83159000	13893000	81883000	0	0	0	0	0	0	0	0	0	8.93408e-06	0	0	0	0
tr|V9HWF0|V9HWF0_HUMAN Epididymis secretory protein Li 28 OS=Homo sapiens GN=HEL-S-28 PE=2 SV=1	V9HWF0_HUMAN	Non-Matrisomal	Non-Matrisomal	HEL-S-28	Epididymis secretory protein Li 28	Human	0	0	0	0	0	0	0	0	0	0	0	0	0	0	0	4988800	0	0	0	0	10117000	4333500	0	0	39642000	19954000	19251000	2044500	76915000	0	0	0	0	0	0	0	0	0	0	0	0	0	0
tr|V9HWC6|V9HWC6_HUMAN Peptidyl-prolyl cis-trans isomerase OS=Homo sapiens GN=HEL-S-39 PE=2 SV=1	V9HWC6_HUMAN	Non-Matrisomal	Non-Matrisomal	HEL-S-39	Peptidyl-prolyl cis-trans isomerase	Human	0	0	0	0	0	0	0	0	0	0	0	0	0	0	9941400	12848000	31596000	0	0	6426100	41035000	10118000	2721000	5874200	39135000	23161000	34600000	0	46036000	0	0	0	0	0	0	0	0	0	0	0	0	0	0
tr|V9HWH9|V9HWH9_HUMAN Protein S100 OS=Homo sapiens GN=HEL-S-43 PE=2 SV=1	V9HWH9_HUMAN	Non-Matrisomal	Non-Matrisomal	HEL-S-43	Protein S100	Human	0	0	0	0	0	0	0	0	0	0	0	0	0	0	14742000	31261000	50244000	0	7386700	44574000	65221000	59890000	8015200	3798700	62130000	79330000	82388000	6452600	71887000	0	0	0	0	0	0	0	0	0	0	0	0	0	0
tr|V9HWK1|V9HWK1_HUMAN Triosephosphate isomerase OS=Homo sapiens GN=HEL-S-49 PE=2 SV=1	V9HWK1_HUMAN	Non-Matrisomal	Non-Matrisomal	HEL-S-49	Triosephosphate isomerase	Human	0	0	0	0	0	0	0	0	0	1590500	0	0	0	0	21017000	16060000	12521000	0	0	75447000	255670000	16933000	10922000	7998200	176140000	270020000	128610000	11611000	156190000	0	0	0	0	0	0	0	0	0	6.25027e-06	0	0	0	0
tr|V9HWG7|V9HWG7_HUMAN Epididymis secretory protein Li 52 OS=Homo sapiens GN=HEL-S-52 PE=2 SV=1	V9HWG7_HUMAN	Non-Matrisomal	Non-Matrisomal	HEL-S-52	Epididymis secretory protein Li 52	Human	0	0	0	0	0	0	0	0	0	0	0	0	0	0	37786000	110650000	138640000	0	15345000	92846000	254110000	136170000	7874200	1100600	380660000	312950000	137320000	37163000	364660000	0	0	0	0	0	0	0	0	0	0	0	0	0	0
tr|Q6PUJ7|Q6PUJ7_HUMAN Epididymis luminal protein 215 OS=Homo sapiens GN=HEL-S-54e PE=2 SV=1	Q6PUJ7_HUMAN	Non-Matrisomal	Non-Matrisomal	HEL-S-54e	Epididymis luminal protein 215	Human	0	0	0	0	0	0	0	0	0	0	0	0	0	0	0	4150700	2088700	0	0	6838500	12086000	1992000	3183600	0	25132000	25588000	7231800	0	18199000	0	0	0	0	0	0	0	0	0	0	0	0	0	0
tr|V9HW35|V9HW35_HUMAN Epididymis secretory protein Li 55 OS=Homo sapiens GN=HEL-S-55 PE=2 SV=1	V9HW35_HUMAN	Non-Matrisomal	Non-Matrisomal	HEL-S-55	Epididymis secretory protein Li 55	Human	0	0	0	0	0	0	0	0	0	0	0	0	0	0	3185700	2960700	10002000	0	995340	13537000	20021000	14551000	0	0	27655000	17267000	11893000	2430400	29203000	0	0	0	0	0	0	0	0	0	0	0	0	0	0
tr|V9HWB5|V9HWB5_HUMAN Epididymis secretory sperm binding protein Li 66p OS=Homo sapiens GN=HEL-S-66p PE=2 SV=1	V9HWB5_HUMAN	Non-Matrisomal	Non-Matrisomal	HEL-S-66p	Epididymis secretory sperm binding protein Li 66p	Human	0	0	0	0	0	0	0	0	0	0	0	0	0	0	0	0	0	0	0	0	0	0	0	0	0	0	0	0	8587800	0	0	0	0	0	0	0	0	0	0	0	0	0	0
tr|V9HWF4|V9HWF4_HUMAN Phosphoglycerate kinase OS=Homo sapiens GN=HEL-S-68p PE=2 SV=1	V9HWF4_HUMAN	Non-Matrisomal	Non-Matrisomal	HEL-S-68p	Phosphoglycerate kinase	Human	0	0	0	0	3340000	0	2248100	12739000	0	15620000	0	860260	0	0	144110000	237580000	237050000	1249000	53746000	139070000	474080000	159430000	50426000	21023000	487140000	484240000	289080000	71269000	560040000	0	0	0	0	7.62565e-05	0	6.1314e-05	9.61125e-05	0	8.55593e-05	0	3.18388e-05	0	0
tr|V9HWE0|V9HWE0_HUMAN Annexin OS=Homo sapiens GN=HEL-S-7 PE=2 SV=1	V9HWE0_HUMAN	Non-Matrisomal	Non-Matrisomal	HEL-S-7	Annexin	Human	0	0	0	0	0	0	0	5652200	0	2089900	0	0	0	0	79278000	189820000	315330000	4490100	85220000	360790000	596250000	428160000	166830000	65696000	933400000	724380000	543870000	104550000	821690000	0	0	0	0	0	0	0	3.43497e-05	0	1.10666e-05	0	0	0	0
tr|V9HW80|V9HW80_HUMAN Epididymis luminal protein 220 OS=Homo sapiens GN=HEL-S-70 PE=2 SV=1	V9HW80_HUMAN	Non-Matrisomal	Non-Matrisomal	HEL-S-70	Epididymis luminal protein 220	Human	0	0	0	0	0	0	0	0	0	0	0	0	0	0	22181000	47471000	58738000	0	11075000	58914000	173230000	77770000	14762000	3526000	213030000	208700000	148270000	11534000	191060000	0	0	0	0	0	0	0	0	0	0	0	0	0	0
tr|V9HWH7|V9HWH7_HUMAN Epididymis secretory sperm binding protein Li 70p OS=Homo sapiens GN=HEL-S-70p PE=2 SV=1	V9HWH7_HUMAN	Non-Matrisomal	Non-Matrisomal	HEL-S-70p	Epididymis secretory sperm binding protein Li 70p	Human	0	0	0	0	0	0	0	0	0	0	0	0	0	0	0	783090	1793000	0	0	0	2021900	3605000	0	0	5891900	4566200	1300700	0	4233500	0	0	0	0	0	0	0	0	0	0	0	0	0	0
tr|V9HW04|V9HW04_HUMAN Serine/threonine-protein phosphatase OS=Homo sapiens GN=HEL-S-80p PE=2 SV=1	V9HW04_HUMAN	Non-Matrisomal	Non-Matrisomal	HEL-S-80p	Serine/threonine-protein phosphatase	Human	0	0	0	0	0	0	0	0	0	0	0	0	0	0	2543500	11388000	18909000	0	1736500	17117000	56876000	21614000	0	0	76185000	42108000	36227000	2280800	38821000	0	0	0	0	0	0	0	0	0	0	0	0	0	0
tr|V9HWB4|V9HWB4_HUMAN Epididymis secretory sperm binding protein Li 89n OS=Homo sapiens GN=HEL-S-89n PE=2 SV=1	V9HWB4_HUMAN	Non-Matrisomal	Non-Matrisomal	HEL-S-89n	Epididymis secretory sperm binding protein Li 89n	Human	0	0	0	0	0	0	0	0	0	0	0	0	0	0	21068000	34164000	49025000	0	11083000	44401000	104400000	70669000	20841000	16830000	177050000	143170000	89272000	20600000	217270000	0	0	0	0	0	0	0	2.50643e-05	0	4.17252e-05	0	0	0	0
tr|V9HW72|V9HW72_HUMAN Epididymis secretory sperm binding protein Li 94n OS=Homo sapiens GN=HEL-S-94n PE=2 SV=1	V9HW72_HUMAN	Non-Matrisomal	Non-Matrisomal	HEL-S-94n	Epididymis secretory sperm binding protein Li 94n	Human	0	0	0	0	0	0	0	0	0	0	0	0	0	0	0	0	2403700	0	0	3301700	4391100	2466400	0	0	6002800	10860000	5508300	0	11332000	0	0	0	0	0	0	0	0	0	0	0	0	0	0
tr|V9HW63|V9HW63_HUMAN Epididymis secretory sperm binding protein Li 97n OS=Homo sapiens GN=HEL-S-97n PE=2 SV=1	V9HW63_HUMAN	Non-Matrisomal	Non-Matrisomal	HEL-S-97n	Epididymis secretory sperm binding protein Li 97n	Human	0	0	0	0	0	0	0	0	0	0	0	0	0	0	13149000	28244000	40451000	0	4500800	24451000	51785000	50664000	6388100	1932800	106160000	77541000	53057000	7408500	69530000	0	0	0	0	0	0	0	0	0	0	8.19715e-06	0	0	0
tr|Q9BVJ8|Q9BVJ8_HUMAN HEXA protein (Fragment) OS=Homo sapiens GN=HEXA PE=2 SV=2	Q9BVJ8_HUMAN	Non-Matrisomal	Non-Matrisomal	HEXA	HEXA protein (Fragment)	Human	0	0	0	0	0	0	0	0	0	0	0	0	0	0	0	0	0	0	0	0	0	4806400	0	0	6398700	0	4539000	0	0	0	0	0	0	0	0	0	0	0	0	0	0	0	0
tr|H0YA83|H0YA83_HUMAN Beta-hexosaminidase subunit beta (Fragment) OS=Homo sapiens GN=HEXB PE=1 SV=1	H0YA83_HUMAN	Non-Matrisomal	Non-Matrisomal	HEXB	Beta-hexosaminidase subunit beta (Fragment)	Human	0	0	0	0	0	0	0	0	0	0	0	0	0	0	1051700	2816600	2156500	0	0	0	4183800	2545400	0	0	0	0	6150400	0	0	0	0	0	0	0	0	0	0	0	0	0	0	0	0
sp|P16401|H15_HUMAN Histone H1.5 OS=Homo sapiens GN=HIST1H1B PE=1 SV=3	H15_HUMAN	Non-Matrisomal	Non-Matrisomal	HIST1H1B	Histone H1.5	Human	0	0	0	0	0	0	0	0	0	0	0	0	0	0	12177000	23940000	18288000	0	4098200	9863100	38632000	11997000	0	0	41472000	29298000	20202000	0	33408000	0	0	0	0	0	0	0	0	0	0	0	0	0	0
sp|P16403|H12_HUMAN Histone H1.2 OS=Homo sapiens GN=HIST1H1C PE=1 SV=2	H12_HUMAN	Non-Matrisomal	Non-Matrisomal	HIST1H1C	Histone H1.2	Human	0	0	0	0	458950	0	549770	2733300	0	0	0	0	0	369710	36057000	41543000	42137000	0	6010800	26600000	98141000	23669000	7770900	1446300	70348000	61889000	44974000	7316600	84994000	0	0	0	0	5.01773e-06	0	7.18014e-06	9.87537e-06	0	0	0	0	0	8.89948e-06
tr|A0A287A7G8|A0A287A7G8_PIG Histone H2B OS=Sus scrofa OX=9823 GN=HIST1H2BJ PE=3 SV=1	A0A287A7G8_PIG	Non-Matrisomal	Non-Matrisomal	HIST1H2BJ	Histone H2B	Pig	0	0	0	0	0	0	1639700	74610000	0	26497000	1302200	568460	10235000	0	130990000	239940000	192670000	8926400	57677000	153590000	657300000	148450000	135340000	57517000	722290000	401070000	350290000	43089000	456550000	0	0	0	0	0	0	1.67588e-05	0.000194551	0	6.52776e-05	1.39313e-05	7.88435e-06	0.000133267	0
tr|Q0VAS5|Q0VAS5_HUMAN Histone H4 OS=Homo sapiens GN=HIST1H4H PE=2 SV=1	Q0VAS5_HUMAN	Non-Matrisomal	Non-Matrisomal	HIST1H4H	Histone H4	Human	0	0	0	0	19107000	3548100	9846700	80708000	0	31167000	3441500	2837200	15370000	0	254080000	434650000	357030000	8338800	87253000	286390000	1237000000	284010000	261710000	86298000	1262500000	627060000	652070000	68027000	665320000	0	0	0	0	0.000110628	3.6036e-05	6.81045e-05	0.000132844	0	5.19601e-05	2.49154e-05	2.66294e-05	0.000135431	0
tr|A0A075B6F6|A0A075B6F6_HUMAN Minor histocompatibility antigen H13 (Fragment) OS=Homo sapiens GN=HM13 PE=1 SV=1	A0A075B6F6_HUMAN	Non-Matrisomal	Non-Matrisomal	HM13	Minor histocompatibility antigen H13 (Fragment)	Human	0	0	0	0	0	0	0	0	0	0	0	0	0	0	3156800	5359300	7995900	0	0	6633700	5839300	3377900	0	0	16907000	3812200	5779100	0	9580400	0	0	0	0	0	0	0	0	0	0	0	0	0	0
tr|Q5T7C4|Q5T7C4_HUMAN High mobility group protein B1 OS=Homo sapiens GN=HMGB1 PE=4 SV=1	Q5T7C4_HUMAN	Non-Matrisomal	Non-Matrisomal	HMGB1	High mobility group protein B1	Human	0	0	0	0	0	0	726220	0	0	0	0	0	0	0	0	1228900	0	0	815720	0	13537000	0	2572700	0	7118300	3989500	5150700	0	0	0	0	0	0	0	0	1.21938e-05	0	0	0	0	0	0	0
sp|Q13151|ROA0_HUMAN Heterogeneous nuclear ribonucleoprotein A0 OS=Homo sapiens GN=HNRNPA0 PE=1 SV=1	ROA0_HUMAN	Non-Matrisomal	Non-Matrisomal	HNRNPA0	Heterogeneous nuclear ribonucleoprotein A0	Human	0	0	0	0	0	0	0	0	0	0	0	0	0	0	0	0	0	0	0	0	2261600	1285300	0	0	7378300	0	2028300	0	0	0	0	0	0	0	0	0	0	0	0	0	0	0	0
tr|A0A286ZPE3|A0A286ZPE3_PIG Uncharacterized protein OS=Sus scrofa OX=9823 GN=HNRNPA1 PE=1 SV=1	A0A286ZPE3_PIG	Non-Matrisomal	Non-Matrisomal	HNRNPA1	Uncharacterized protein	Pig	0	0	0	0	0	0	0	0	0	0	0	0	0	0	0	7583800	8377100	0	2039900	11603000	41051000	16595000	1511500	0	42385000	33197000	15057000	2802000	46092000	0	0	0	0	0	0	0	0	0	0	0	0	0	0
tr|A0A287A453|A0A287A453_PIG Uncharacterized protein OS=Sus scrofa OX=9823 GN=HNRNPA2B1 PE=1 SV=1	A0A287A453_PIG	Non-Matrisomal	Non-Matrisomal	HNRNPA2B1	Uncharacterized protein	Pig	0	0	0	0	0	0	0	0	0	0	0	0	0	0	2120300	4448100	13369000	0	1345800	5206100	18908000	12117000	888640	0	30686000	39004000	13701000	0	34188000	0	0	0	0	0	0	0	0	0	0	0	0	0	0
tr|F2Z5B4|F2Z5B4_PIG Heterogeneous nuclear ribonucleoprotein A3 isoform a OS=Sus scrofa OX=9823 GN=HNRNPA3 PE=1 SV=2	F2Z5B4_PIG	Non-Matrisomal	Non-Matrisomal	HNRNPA3	Heterogeneous nuclear ribonucleoprotein A3 isoform a	Pig	0	0	0	0	0	0	0	0	0	0	0	0	0	0	0	6281500	11926000	0	0	11248000	10107000	12382000	0	0	56710000	33674000	23027000	0	43346000	0	0	0	0	0	0	0	0	0	0	0	0	0	0
tr|I3LK71|I3LK71_PIG Heterogeneous nuclear ribonucleoproteins C1/C2 isoform X1 OS=Sus scrofa OX=9823 GN=HNRNPC PE=1 SV=2	I3LK71_PIG	Non-Matrisomal	Non-Matrisomal	HNRNPC	Heterogeneous nuclear ribonucleoproteins C1/C2 isoform X1	Pig	0	0	0	0	0	0	0	0	0	0	0	0	0	0	0	2439100	3550500	0	866360	2260400	5459000	5107600	988680	0	17919000	15914000	4365700	0	22407000	0	0	0	0	0	0	0	0	0	0	0	0	0	0
sp|Q14103|HNRPD_HUMAN Heterogeneous nuclear ribonucleoprotein D0 OS=Homo sapiens GN=HNRNPD PE=1 SV=1	HNRPD_HUMAN	Non-Matrisomal	Non-Matrisomal	HNRNPD	Heterogeneous nuclear ribonucleoprotein D0	Human	0	0	0	0	0	0	0	0	0	0	0	0	0	0	3791600	4506900	12113000	0	1470400	0	10920000	9199600	1234300	0	23594000	12058000	11910000	0	21943000	0	0	0	0	0	0	0	0	0	0	0	0	0	0
tr|A0A287BL05|A0A287BL05_PIG Heterogeneous nuclear ribonucleoprotein H isoform X1 OS=Sus scrofa OX=9823 GN=HNRNPH1 PE=1 SV=1	A0A287BL05_PIG	Non-Matrisomal	Non-Matrisomal	HNRNPH1	Heterogeneous nuclear ribonucleoprotein H isoform X1	Pig	0	0	0	0	0	0	0	0	0	0	0	0	0	0	2700100	10015000	11692000	0	0	14462000	31946000	22270000	1976600	0	44163000	34253000	20048000	2170300	46718000	0	0	0	0	0	0	0	0	0	0	0	0	0	0
sp|P52272|HNRPM_HUMAN Heterogeneous nuclear ribonucleoprotein M OS=Homo sapiens GN=HNRNPM PE=1 SV=3	HNRPM_HUMAN	Non-Matrisomal	Non-Matrisomal	HNRNPM	Heterogeneous nuclear ribonucleoprotein M	Human	0	0	0	0	0	0	0	0	0	0	0	0	0	0	0	0	0	0	0	1510300	5787800	2625000	0	0	4228200	2267500	1443100	0	8227100	0	0	0	0	0	0	0	0	0	0	0	0	0	0
tr|H3BQZ7|H3BQZ7_HUMAN HCG2044799 OS=Homo sapiens GN=HNRNPUL2-BSCL2 PE=4 SV=1	H3BQZ7_HUMAN	Non-Matrisomal	Non-Matrisomal	HNRNPUL2-BSCL2	HCG2044799	Human	0	0	0	0	0	0	0	0	0	0	0	0	0	0	0	2806300	4922400	0	0	1148000	7585900	5758700	1124800	0	10649000	3036100	0	0	6465400	0	0	0	0	0	0	0	0	0	0	0	0	0	0
tr|Q5EC54|Q5EC54_HUMAN Heterogeneous nuclear ribonucleoprotein K transcript variant OS=Homo sapiens GN=HNRPK PE=2 SV=1	Q5EC54_HUMAN	Non-Matrisomal	Non-Matrisomal	HNRPK	Heterogeneous nuclear ribonucleoprotein K transcript variant	Human	0	0	0	0	0	0	0	0	0	0	0	0	0	0	6193300	22566000	22471000	0	3092800	16884000	64522000	29022000	2571500	1125600	92866000	65699000	36839000	8587600	67282000	0	0	0	0	0	0	0	0	0	0	0	0	0	0
tr|Q0VGD6|Q0VGD6_HUMAN HNRPR protein (Fragment) OS=Homo sapiens GN=HNRPR PE=2 SV=1	Q0VGD6_HUMAN	Non-Matrisomal	Non-Matrisomal	HNRPR	HNRPR protein (Fragment)	Human	0	0	0	0	0	0	0	0	0	0	0	0	0	0	0	0	0	0	0	0	6005900	1518000	0	0	3360000	2983500	2360100	0	3536400	0	0	0	0	0	0	0	0	0	0	0	0	0	0
tr|A0A024RD80|A0A024RD80_HUMAN Heat shock protein 90kDa alpha (Cytosolic), class B member 1, isoform CRA_a OS=Homo sapiens GN=HSP90AB1 PE=3 SV=1	A0A024RD80_HUMAN	Non-Matrisomal	Non-Matrisomal	HSP90AB1	Heat shock protein 90kDa alpha (Cytosolic), class B member 1, isoform CRA_a	Human	0	0	0	0	0	0	6218000	2374300	0	2183700	0	0	0	0	79145000	212350000	217440000	0	36952000	186410000	427710000	250200000	56834000	25038000	666800000	417060000	304310000	61759000	527730000	0	0	0	0	0	0	0.000316497	3.34327e-05	0	2.67919e-05	0	0	0	0
sp|P11142|HSP7C_HUMAN Heat shock cognate 71 kDa protein OS=Homo sapiens GN=HSPA8 PE=1 SV=1	HSP7C_HUMAN	Non-Matrisomal	Non-Matrisomal	HSPA8	Heat shock cognate 71 kDa protein	Human	0	0	0	0	0	0	0	3741600	0	11782000	0	0	0	0	44985000	84860000	116800000	0	26897000	91763000	179240000	104740000	23618000	15147000	317960000	255250000	184020000	32149000	359990000	0	0	0	0	0	0	0	4.48616e-05	0	0.000123082	0	0	0	0
tr|F1SMZ7|F1SMZ7_PIG 60 kDa heat shock protein, mitochondrial OS=Sus scrofa OX=9823 GN=HSPD1 PE=1 SV=3	F1SMZ7_PIG	Non-Matrisomal	Non-Matrisomal	HSPD1	60 kDa heat shock protein, mitochondrial	Pig	0	0	0	0	0	0	0	0	0	0	0	0	0	0	0	0	0	0	0	1761300	0	0	0	0	8104300	2341100	0	0	0	0	0	0	0	0	0	0	0	0	0	0	0	0	0
tr|Q0QER2|Q0QER2_HUMAN Isocitrate dehydrogenase 1 (Fragment) OS=Homo sapiens GN=IDH1 PE=2 SV=1	Q0QER2_HUMAN	Non-Matrisomal	Non-Matrisomal	IDH1	Isocitrate dehydrogenase 1 (Fragment)	Human	0	0	0	0	0	0	0	0	0	0	0	0	0	0	1879000	0	3270700	0	0	0	11773000	1661000	0	0	11490000	17351000	3201400	0	5198600	0	0	0	0	0	0	0	0	0	0	0	0	0	0
sp|Q70UQ0|IKIP_HUMAN Inhibitor of nuclear factor kappa-B kinase-interacting protein OS=Homo sapiens GN=IKBIP PE=1 SV=1	IKIP_HUMAN	Non-Matrisomal	Non-Matrisomal	IKBIP	Inhibitor of nuclear factor kappa-B kinase-interacting protein	Human	0	0	0	0	0	0	0	0	0	0	0	0	0	0	0	0	0	0	0	0	0	5729200	0	0	4996600	0	6395900	0	10618000	0	0	0	0	0	0	0	0	0	0	0	0	0	0
tr|H0Y4R1|H0Y4R1_HUMAN Inosine-5-monophosphate dehydrogenase 2 (Fragment) OS=Homo sapiens GN=IMPDH2 PE=1 SV=1	H0Y4R1_HUMAN	Non-Matrisomal	Non-Matrisomal	IMPDH2	Inosine-5-monophosphate dehydrogenase 2 (Fragment)	Human	0	0	0	0	0	0	0	0	0	0	0	0	0	0	2720600	8551800	0	0	0	6566600	15386000	5973300	0	0	29665000	11945000	7799200	412260	9854100	0	0	0	0	0	0	0	0	0	0	0	0	0	0
sp|O00410|IPO5_HUMAN Importin-5 OS=Homo sapiens GN=IPO5 PE=1 SV=4	IPO5_HUMAN	Non-Matrisomal	Non-Matrisomal	IPO5	Importin-5	Human	0	0	0	0	0	0	0	0	0	0	0	0	0	0	0	12315000	13322000	0	0	8996500	27459000	30428000	0	0	60320000	32664000	30210000	3174800	75089000	0	0	0	0	0	0	0	0	0	0	0	0	0	0
tr|A0A287ASM1|A0A287ASM1_PIG Importin N-terminal domain-containing protein OS=Sus scrofa OX=9823 GN=IPO7 PE=1 SV=1	A0A287ASM1_PIG	Non-Matrisomal	Non-Matrisomal	IPO7	Importin N-terminal domain-containing protein	Pig	0	0	0	0	0	0	0	0	0	0	0	0	0	0	3393900	3644000	10409000	0	0	1822000	6320000	16688000	0	0	39257000	16687000	22069000	764080	16543000	0	0	0	0	0	0	0	0	0	0	0	0	0	0
tr|A0A287B8Q1|A0A287B8Q1_PIG Importin N-terminal domain-containing protein OS=Sus scrofa OX=9823 GN=IPO9 PE=1 SV=1	A0A287B8Q1_PIG	Non-Matrisomal	Non-Matrisomal	IPO9	Importin N-terminal domain-containing protein	Pig	0	0	0	0	0	0	0	0	0	0	0	0	0	0	0	0	0	0	0	0	2140500	0	0	0	1979300	0	0	0	0	0	0	0	0	0	0	0	0	0	0	0	0	0	0
sp|P46940|IQGA1_HUMAN Ras GTPase-activating-like protein IQGAP1 OS=Homo sapiens GN=IQGAP1 PE=1 SV=1	IQGA1_HUMAN	Non-Matrisomal	Non-Matrisomal	IQGAP1	Ras GTPase-activating-like protein IQGAP1	Human	0	0	0	0	0	0	0	2226800	0	1393000	0	0	0	0	17094000	85048000	87074000	0	1973500	65855000	218820000	112720000	12468000	5472700	240620000	212190000	135140000	9067600	174970000	0	0	0	0	0	0	0	7.1269e-05	0	3.88459e-05	0	0	0	0
tr|L7RXH0|L7RXH0_HUMAN Integrin, alpha V OS=Homo sapiens GN=ITGAV PE=3 SV=1	L7RXH0_HUMAN	Non-Matrisomal	Non-Matrisomal	ITGAV	Integrin, alpha V	Human	0	0	0	0	0	0	0	0	0	0	0	0	0	0	0	1700600	0	0	0	0	0	1572900	0	0	0	0	0	0	16235000	0	0	0	0	0	0	0	0	0	0	0	0	0	0
sp|P05556|ITB1_HUMAN Integrin beta-1 OS=Homo sapiens GN=ITGB1 PE=1 SV=2	ITB1_HUMAN	Non-Matrisomal	Non-Matrisomal	ITGB1	Integrin beta-1	Human	0	0	0	0	0	0	0	0	0	0	0	0	0	0	4372200	8705500	18696000	0	3541700	0	17669000	12570000	6408000	8843600	14485000	21762000	14159000	3766500	40852000	0	0	0	0	0	0	0	0	0	0	0	0	0	0
tr|A0A024R1X8|A0A024R1X8_HUMAN Junction plakoglobin, isoform CRA_a OS=Homo sapiens GN=JUP PE=4 SV=1	A0A024R1X8_HUMAN	Non-Matrisomal	Non-Matrisomal	JUP	Junction plakoglobin, isoform CRA_a	Human	0	0	0	0	0	0	0	0	0	0	83886000	0	0	0	0	0	0	0	0	0	0	0	0	0	0	0	0	0	0	0	0	0	0	0	0	0	0	0	0	0.00191563	0	0	0
tr|A0A287B8C3|A0A287B8C3_PIG ER lumen protein-retaining receptor OS=Sus scrofa OX=9823 GN=KDELR1 PE=3 SV=1	A0A287B8C3_PIG	Non-Matrisomal	Non-Matrisomal	KDELR1	ER lumen protein-retaining receptor	Pig	0	0	0	0	0	0	0	0	0	0	0	0	0	0	4549100	9471700	15556000	0	0	11473000	23814000	20166000	4036300	3130100	20307000	21408000	0	0	15496000	0	0	0	0	0	0	0	0	0	0	0	0	0	0
tr|B4E043|B4E043_HUMAN KH domain containing, RNA binding, signal transduction associated 1, isoform CRA_b OS=Homo sapiens GN=KHDRBS1 PE=2 SV=1	B4E043_HUMAN	Non-Matrisomal	Non-Matrisomal	KHDRBS1	KH domain containing, RNA binding, signal transduction associated 1, isoform CRA_b	Human	0	0	0	0	0	0	0	0	0	0	0	0	0	0	0	1563600	0	0	0	0	0	2656800	0	0	9762100	1779900	2222600	0	6123900	0	0	0	0	0	0	0	0	0	0	0	0	0	0
sp|Q9BY89|K1671_HUMAN Uncharacterized protein KIAA1671 OS=Homo sapiens GN=KIAA1671 PE=1 SV=2	K1671_HUMAN	Non-Matrisomal	Non-Matrisomal	KIAA1671	Uncharacterized protein KIAA1671	Human	0	0	0	0	0	0	0	0	0	0	0	0	0	0	0	0	0	0	0	10165000	0	0	12658000	0	14517000	0	0	0	0	0	0	0	0	0	0	0	0	0	0	0	0	0	0
tr|C1PHA2|C1PHA2_HUMAN Kinesin-like protein OS=Homo sapiens GN=KIF5B-ALK PE=2 SV=1	C1PHA2_HUMAN	Non-Matrisomal	Non-Matrisomal	KIF5B-ALK	Kinesin-like protein	Human	0	0	0	0	0	0	0	0	0	0	0	0	0	0	1471000	14624000	12674000	0	0	6145100	15844000	14165000	0	0	37489000	23026000	13610000	0	23246000	0	0	0	0	0	0	0	0	0	0	0	0	0	0
sp|Q14974|IMB1_HUMAN Importin subunit beta-1 OS=Homo sapiens GN=KPNB1 PE=1 SV=2	IMB1_HUMAN	Non-Matrisomal	Non-Matrisomal	KPNB1	Importin subunit beta-1	Human	0	0	0	0	0	0	0	0	0	0	0	0	0	0	12772000	19183000	20149000	0	3949400	13312000	36007000	25851000	0	0	74521000	31439000	36831000	5212600	104100000	0	0	0	0	0	0	0	0	0	0	0	0	0	0
sp|Q5T749|KPRP_HUMAN Keratinocyte proline-rich protein OS=Homo sapiens GN=KPRP PE=1 SV=1	KPRP_HUMAN	Non-Matrisomal	Non-Matrisomal	KPRP	Keratinocyte proline-rich protein	Human	0	0	0	0	0	0	0	0	0	0	0	0	0	0	0	0	0	0	0	0	0	0	0	0	0	0	0	0	0	0	0	0	0	0	0	0	0	0	0	0	0	0	0
tr|H6VRG0|H6VRG0_HUMAN Keratin 1 OS=Homo sapiens GN=KRT1 PE=3 SV=1	H6VRG0_HUMAN	Non-Matrisomal	Non-Matrisomal	KRT1	Keratin 1	Human	395010000	103760000	745520000	913520000	245740000	273960000	183190000	229290000	26698000	1041600000	8140600000	134420000	270080000	20988000	316720000	1287600000	983160000	1728500000	963700000	136600000	289790000	162450000	196170000	101510000	2273700000	159770000	635650000	29611000	339930000	0.0504077	0.0482895	0.0481636	0.0348993	0.00231511	0.00444383	0.00206013	0.000923626	0.00180081	0.00265137	0.146128	0.00239006	0.00488986	0.00106028
sp|P13646|K1C13_HUMAN Keratin, type I cytoskeletal 13 OS=Homo sapiens GN=KRT13 PE=1 SV=4	K1C13_HUMAN	Non-Matrisomal	Non-Matrisomal	KRT13	Keratin, type I cytoskeletal 13	Human	0	0	0	0	0	0	0	0	0	0	0	0	0	0	0	0	0	0	1598300	0	0	0	0	0	0	0	0	0	0	0.0133643	0.00793497	0.00701233	0.00501685	0.000470665	0.000731324	0.000407034	8.05351e-05	0	0.00030867	0.000249994	3.86581e-05	0.0199595	0
tr|F6PWF7|F6PWF7_PIG IF rod domain-containing protein OS=Sus scrofa OX=9823 GN=KRT33A PE=1 SV=2	F6PWF7_PIG	Non-Matrisomal	Non-Matrisomal	KRT33A	IF rod domain-containing protein	Pig	0	0	0	0	0	0	0	0	0	0	0	0	3016400000	0	0	0	0	0	0	0	0	0	0	0	0	0	0	0	0	0	0	0	0	0	0	0	0	0	0	0	0	0.0573461	0
tr|F1S0K7|F1S0K7_PIG IF rod domain-containing protein OS=Sus scrofa OX=9823 GN=KRT35 PE=1 SV=1	F1S0K7_PIG	Non-Matrisomal	Non-Matrisomal	KRT35	IF rod domain-containing protein	Pig	0	0	0	0	0	0	0	0	0	0	0	0	233110000	0	0	0	0	0	0	0	0	0	0	0	0	0	0	0	0	0.00732594	0.00805803	0.00438208	0.00303393	0.000281875	0.000429514	0.000296323	0	0	0.000182137	0.000143214	0	0.032658	0
tr|A0A287ASI0|A0A287ASI0_PIG Keratin 7 OS=Sus scrofa OX=9823 GN=KRT7 PE=3 SV=1	A0A287ASI0_PIG	Non-Matrisomal	Non-Matrisomal	KRT7	Keratin 7	Pig	0	8381200	39019000	1109500	0	0	0	0	0	0	0	0	107910000	0	0	1268700	3277300	744960	0	0	0	0	0	0	0	0	0	0	0	0.0034136	0.0126679	0.00912129	0.00126363	0.000106927	0.000291417	8.74753e-05	6.75103e-05	0	6.34917e-05	0	0.000195179	0.0141986	0.000202216
tr|A0A287ATD0|A0A287ATD0_PIG IF rod domain-containing protein OS=Sus scrofa OX=9823 GN=KRT75 PE=1 SV=1	A0A287ATD0_PIG	Non-Matrisomal	Non-Matrisomal	KRT75	IF rod domain-containing protein	Pig	0	0	0	0	0	0	0	0	0	0	0	0	519450000	0	0	0	0	0	0	0	0	0	0	0	0	0	0	0	0	0.0252445	0.0146509	0.0120173	0.00950135	0.000811049	0.00173946	0.000672681	0.000302109	0	0.000630889	0.00604459	0.000776208	0.0356188	9.78616e-05
tr|F1SGI3|F1SGI3_PIG IF rod domain-containing protein OS=Sus scrofa OX=9823 GN=KRT85 PE=1 SV=2	F1SGI3_PIG	Non-Matrisomal	Non-Matrisomal	KRT85	IF rod domain-containing protein	Pig	0	0	0	0	0	0	0	0	0	0	0	0	200770000	0	0	0	0	0	0	0	0	0	0	0	0	0	0	0	0	0	0	0	0	0	0	0	0	0	0	0	0	0.0336929	0
sp|P35527|K1C9_HUMAN Keratin, type I cytoskeletal 9 OS=Homo sapiens GN=KRT9 PE=1 SV=3	K1C9_HUMAN	Non-Matrisomal	Non-Matrisomal	KRT9	Keratin, type I cytoskeletal 9	Human	145220000	20146000	372610000	434540000	73234000	108440000	56117000	60603000	3397000	500450000	8024400000	37798000	47606000	0	125330000	593380000	511330000	826180000	340970000	25289000	89909000	67152000	61485000	63774000	404830000	87568000	302570000	0	56882000	0.0291436	0.0217171	0.0318084	0.0206747	0.00116241	0.0024517	0.00125733	0.000322116	0.000465173	0.00164327	0.157406	0.00124066	0.00199187	0
tr|Q9BQQ5|Q9BQQ5_HUMAN Ribosomal protein L27a OS=Homo sapiens GN=L27a PE=3 SV=1	Q9BQQ5_HUMAN	Non-Matrisomal	Non-Matrisomal	L27a	Ribosomal protein L27a	Human	0	0	0	0	0	0	0	0	0	0	0	0	0	0	7203700	13578000	28361000	0	2368100	16462000	30028000	26917000	4030400	2092500	44182000	15713000	24172000	5693700	24736000	0	0	0	0	0	0	0	0	0	0	0	0	0	0
tr|M3VJZ7|M3VJZ7_PIG LIM and SH3 domain protein 1 OS=Sus scrofa OX=9823 GN=LASP1 PE=2 SV=1	M3VJZ7_PIG	Non-Matrisomal	Non-Matrisomal	LASP1	LIM and SH3 domain protein 1	Pig	0	0	0	0	0	0	0	0	0	0	0	0	0	0	1842800	8008900	12741000	0	788430	5855200	6506300	9514000	949500	713320	20274000	15598000	16330000	2256600	18294000	0	0	0	0	0	0	0	0	0	0	0	0	0	0
tr|Q96QB2|Q96QB2_HUMAN Sodium-independent neutral amino acid transporter LAT1 OS=Homo sapiens GN=lat1 PE=4 SV=1	Q96QB2_HUMAN	Non-Matrisomal	Non-Matrisomal	lat1	Sodium-independent neutral amino acid transporter LAT1	Human	0	0	0	0	0	0	0	0	0	0	0	0	0	0	0	1806500	0	0	0	0	7821100	0	0	0	0	4435600	2422100	0	0	0	0	0	0	0	0	0	0	0	0	0	0	0	0
tr|F1SR05|F1SR05_PIG L-lactate dehydrogenase OS=Sus scrofa OX=9823 GN=LDHB PE=3 SV=3	F1SR05_PIG	Non-Matrisomal	Non-Matrisomal	LDHB	L-lactate dehydrogenase	Pig	0	0	0	0	0	0	0	2506200	0	2252000	0	0	0	0	0	0	0	0	0	0	0	0	0	0	0	0	0	0	0	0	0	0	0	0	0	0	1.75537e-05	0	1.37434e-05	0	0	0	0
tr|Q5U077|Q5U077_HUMAN L-lactate dehydrogenase OS=Homo sapiens GN=LDHB PE=2 SV=1	Q5U077_HUMAN	Non-Matrisomal	Non-Matrisomal	LDHB	L-lactate dehydrogenase	Human	0	0	0	0	0	0	0	0	0	0	0	0	0	0	13418000	17283000	37293000	0	4929100	10561000	40765000	30697000	1442800	860350	59301000	58466000	46848000	2947900	62590000	0	0	0	0	0	0	0	0	0	0	0	0	0	0
tr|A0A024RCZ1|A0A024RCZ1_HUMAN LEM domain containing 2, isoform CRA_a OS=Homo sapiens GN=LEMD2 PE=4 SV=1	A0A024RCZ1_HUMAN	Non-Matrisomal	Non-Matrisomal	LEMD2	LEM domain containing 2, isoform CRA_a	Human	0	0	0	0	0	0	0	0	0	0	0	0	0	0	0	1156800	2572900	0	0	0	2442200	0	0	0	4366700	0	0	0	1750500	0	0	0	0	0	0	0	0	0	0	0	0	0	0
tr|F8VS07|F8VS07_HUMAN LIM domain and actin-binding protein 1 OS=Homo sapiens GN=LIMA1 PE=1 SV=1	F8VS07_HUMAN	Non-Matrisomal	Non-Matrisomal	LIMA1	LIM domain and actin-binding protein 1	Human	0	0	0	0	0	0	0	0	0	0	0	0	0	0	0	1311800	0	0	0	0	0	0	0	0	7913700	6661000	0	0	3885700	0	0	0	0	0	0	0	0	0	0	0	0	0	0
sp|Q9NZU5|LMCD1_HUMAN LIM and cysteine-rich domains protein 1 OS=Homo sapiens GN=LMCD1 PE=1 SV=1	LMCD1_HUMAN	Non-Matrisomal	Non-Matrisomal	LMCD1	LIM and cysteine-rich domains protein 1	Human	0	0	0	0	0	0	0	0	0	0	0	0	0	0	0	14199000	15129000	0	0	8835100	22175000	13622000	1748000	0	24996000	22295000	26081000	4228900	64785000	0	0	0	0	0	0	0	0	0	0	0	0	0	0
sp|P02545|LMNA_HUMAN Prelamin-A/C OS=Homo sapiens GN=LMNA PE=1 SV=1	LMNA_HUMAN	Non-Matrisomal	Non-Matrisomal	LMNA	Prelamin-A/C	Human	0	0	0	0	2242300	0	0	5987500	0	12069000	0	0	0	0	76750000	169260000	203790000	8396400	39282000	149340000	528550000	415580000	341560000	188170000	598790000	345370000	367660000	80505000	588710000	0	0	0	0	8.50761e-05	0	0	7.50716e-05	0	0.000114878	0	0	0	0
sp|Q03252|LMNB2_HUMAN Lamin-B2 OS=Homo sapiens GN=LMNB2 PE=1 SV=3	LMNB2_HUMAN	Non-Matrisomal	Non-Matrisomal	LMNB2	Lamin-B2	Human	0	0	0	0	0	0	0	0	0	0	0	0	0	0	0	0	0	0	0	0	0	0	1992900	0	0	0	0	0	0	0	0	0	0	0	0	0	0	0	0	0	0	0	0
tr|F1SCD0|F1SCD0_PIG SERPIN domain-containing protein OS=Sus scrofa OX=9823 GN=LOC100153899 PE=1 SV=1	F1SCD0_PIG	Non-Matrisomal	Non-Matrisomal	LOC100153899	SERPIN domain-containing protein	Pig	0	0	0	0	0	0	0	8179200	0	4379000	0	0	0	0	0	0	0	0	0	0	0	0	0	0	0	0	0	0	0	0	0	0	0	3.33676e-05	0	5.40701e-05	0.000102135	0	4.98534e-05	0	0	0	0
tr|A0A287BGN6|A0A287BGN6_PIG Uncharacterized protein OS=Sus scrofa OX=9823 GN=LOC100156694 PE=4 SV=1	A0A287BGN6_PIG	Non-Matrisomal	Non-Matrisomal	LOC100156694	Uncharacterized protein	Pig	0	0	0	0	0	0	0	0	0	0	0	0	0	0	0	0	0	0	0	0	0	0	0	0	0	0	0	0	0	0	0	0	0	0	0	0	0	0	0	0	0	0	0
tr|F1SR80|F1SR80_PIG Tubulin alpha chain OS=Sus scrofa OX=9823 GN=LOC100158003 PE=3 SV=2	F1SR80_PIG	Non-Matrisomal	Non-Matrisomal	LOC100158003	Tubulin alpha chain	Pig	0	0	0	0	0	0	967250	5237700	0	5037000	0	0	0	0	28802000	105340000	145130000	0	30250000	88442000	195440000	120960000	17156000	11240000	252070000	187980000	123640000	27092000	189460000	0	0	0	0	5.78717e-05	0	8.68618e-05	0.00012913	0	0.000219728	0	0	0	0
tr|I3LUJ7|I3LUJ7_PIG IF rod domain-containing protein OS=Sus scrofa OX=9823 GN=LOC100516036 PE=1 SV=2	I3LUJ7_PIG	Non-Matrisomal	Non-Matrisomal	LOC100516036	IF rod domain-containing protein	Pig	0	0	0	0	0	0	0	0	0	0	0	0	213920000	0	0	0	0	0	0	0	0	0	0	0	0	0	0	0	0	0.00664262	0.00730642	0.00397335	0.00275095	0.000255584	0.000389451	0.000268684	0	0	0.000165149	0.000129856	0	0.0571695	0
tr|A0A287AC61|A0A287AC61_PIG IF rod domain-containing protein OS=Sus scrofa OX=9823 GN=LOC100523123 PE=3 SV=1	A0A287AC61_PIG	Non-Matrisomal	Non-Matrisomal	LOC100523123	IF rod domain-containing protein	Pig	0	0	0	0	0	0	0	0	0	0	0	0	2753200000	0	0	0	0	0	0	0	0	0	0	0	0	0	0	0	0	0	0	0	0	0	0	0	0	0	0	0	0	0.0482918	0
tr|A0A287AQ18|A0A287AQ18_PIG IF rod domain-containing protein OS=Sus scrofa OX=9823 GN=LOC100621844 PE=1 SV=1	A0A287AQ18_PIG	Non-Matrisomal	Non-Matrisomal	LOC100621844	IF rod domain-containing protein	Pig	0	0	0	0	0	0	0	0	0	0	0	0	609050000	0	0	0	0	0	0	0	0	0	0	0	0	0	0	0	0	0	0	0	0	0	0	0	0	0	0	0	0	0.0500501	0
tr|A0A287B5M9|A0A287B5M9_PIG VWFA domain-containing protein OS=Sus scrofa OX=9823 GN=LOC100623720 PE=1 SV=1	A0A287B5M9_PIG	Non-Matrisomal	Non-Matrisomal	LOC100623720	VWFA domain-containing protein	Pig	0	0	0	0	15158000	7995300	39400000	173780000	0	134360000	8707000	0	0	0	917090	4114300	4831400	0	3047300	24902000	55706000	17899000	4539900	2348000	58648000	45141000	28686000	5523700	13610000	0	0	0	0	0.000859353	0.000493729	0.00124432	0.00201343	0.000214347	0.0016513	0.000318587	0.00024209	0	0.000252708
tr|A0A287AJE3|A0A287AJE3_PIG SERPIN domain-containing protein OS=Sus scrofa OX=9823 GN=LOC106504547 PE=1 SV=1	A0A287AJE3_PIG	Non-Matrisomal	Non-Matrisomal	LOC106504547	SERPIN domain-containing protein	Pig	0	0	0	0	0	0	0	1393500	0	1989200	0	0	0	0	0	0	0	0	0	0	0	0	0	0	0	0	0	0	0	0	0	0	0	0	0	0	1.5406e-05	0	1.91618e-05	0	0	0	0
tr|A0A287BM11|A0A287BM11_PIG SERPIN domain-containing protein OS=Sus scrofa OX=9823 GN=LOC396684 PE=1 SV=1	A0A287BM11_PIG	Non-Matrisomal	Non-Matrisomal	LOC396684	SERPIN domain-containing protein	Pig	0	0	0	0	1398000	0	1896400	11325000	0	11025000	0	0	0	0	0	0	0	0	0	1186300	0	0	0	0	0	0	0	0	0	0	0	0	0	8.0812e-05	8.25293e-05	0.000106712	0.000118661	0	0.000100799	0	0	0	0
tr|A0A024R9V7|A0A024R9V7_HUMAN Uncharacterized protein OS=Homo sapiens GN=LOC92689 PE=4 SV=1	A0A024R9V7_HUMAN	Non-Matrisomal	Non-Matrisomal	LOC92689	Uncharacterized protein	Human	0	0	0	0	0	0	0	0	0	0	0	0	0	0	0	606080	0	0	0	0	0	0	0	0	0	0	0	0	0	0	0	0	0	0	0	0	0	0	0	0	0	0	0
sp|Q93052|LPP_HUMAN Lipoma-preferred partner OS=Homo sapiens GN=LPP PE=1 SV=1	LPP_HUMAN	Non-Matrisomal	Non-Matrisomal	LPP	Lipoma-preferred partner	Human	0	0	0	0	0	0	0	0	0	0	0	0	0	0	0	0	0	0	520370	0	11347000	2469800	0	0	18294000	29691000	6100400	2855000	63337000	0	0	0	0	0	0	0	0	0	0	0	0	0	0
sp|Q07954|LRP1_HUMAN Prolow-density lipoprotein receptor-related protein 1 OS=Homo sapiens GN=LRP1 PE=1 SV=2	LRP1_HUMAN	Non-Matrisomal	Non-Matrisomal	LRP1	Prolow-density lipoprotein receptor-related protein 1	Human	0	0	0	0	0	0	0	0	0	0	0	0	0	0	0	0	7754800	0	0	1377900	4879100	6842200	0	0	11179000	2527400	8031700	0	10504000	0	0	0	0	0	0	0	0	0	0	0	0	0	0
sp|Q96AG4|LRC59_HUMAN Leucine-rich repeat-containing protein 59 OS=Homo sapiens GN=LRRC59 PE=1 SV=1	LRC59_HUMAN	Non-Matrisomal	Non-Matrisomal	LRRC59	Leucine-rich repeat-containing protein 59	Human	0	0	0	0	0	0	0	0	0	0	0	0	0	0	2992900	16592000	25594000	0	1792000	10780000	28485000	35377000	1348700	841860	28689000	27028000	22363000	3266000	45447000	0	0	0	0	0	0	0	0	0	0	0	0	0	0
sp|P78559|MAP1A_HUMAN Microtubule-associated protein 1A OS=Homo sapiens GN=MAP1A PE=1 SV=6	MAP1A_HUMAN	Non-Matrisomal	Non-Matrisomal	MAP1A	Microtubule-associated protein 1A	Human	0	0	0	0	0	0	0	0	0	0	0	0	0	0	0	3598500	0	0	0	0	0	0	0	0	0	2905500	0	0	0	0	0	0	0	0	0	0	0	0	0	0	0	0	0
sp|P46821|MAP1B_HUMAN Microtubule-associated protein 1B OS=Homo sapiens GN=MAP1B PE=1 SV=2	MAP1B_HUMAN	Non-Matrisomal	Non-Matrisomal	MAP1B	Microtubule-associated protein 1B	Human	0	0	0	0	0	0	0	0	0	0	0	0	0	0	1348900	4025200	3963900	0	0	2999000	10863000	7840400	0	0	6319200	8126800	0	0	5826500	0	0	0	0	0	0	0	0	0	0	0	0	0	0
tr|B4DFY5|B4DFY5_HUMAN Mitogen-activated protein kinase kinase 1, isoform CRA_d OS=Homo sapiens GN=MAP2K1 PE=2 SV=1	B4DFY5_HUMAN	Non-Matrisomal	Non-Matrisomal	MAP2K1	Mitogen-activated protein kinase kinase 1, isoform CRA_d	Human	0	0	0	0	0	0	0	0	0	0	0	0	0	0	0	2646500	0	0	0	0	0	0	0	0	17100000	3103000	0	0	6301000	0	0	0	0	0	0	0	0	0	0	0	0	0	0
tr|Q1HBJ4|Q1HBJ4_HUMAN Mitogen-activated protein kinase OS=Homo sapiens GN=MAPK1 PE=3 SV=1	Q1HBJ4_HUMAN	Non-Matrisomal	Non-Matrisomal	MAPK1	Mitogen-activated protein kinase	Human	0	0	0	0	0	0	0	0	0	0	0	0	0	0	1300200	5883000	4005400	0	0	1712900	8142500	18185000	0	0	17650000	19132000	10932000	0	15507000	0	0	0	0	0	0	0	0	0	0	0	0	0	0
tr|E9PQW4|E9PQW4_HUMAN Mitogen-activated protein kinase OS=Homo sapiens GN=MAPK3 PE=1 SV=1	E9PQW4_HUMAN	Non-Matrisomal	Non-Matrisomal	MAPK3	Mitogen-activated protein kinase	Human	0	0	0	0	0	0	0	0	0	0	0	0	0	0	0	0	0	0	0	0	0	3530400	0	0	2040600	5009500	0	0	0	0	0	0	0	0	0	0	0	0	0	0	0	0	0
tr|I3LJR6|I3LJR6_PIG S-adenosylmethionine synthase OS=Sus scrofa OX=9823 GN=MAT2A PE=1 SV=1	I3LJR6_PIG	Non-Matrisomal	Non-Matrisomal	MAT2A	S-adenosylmethionine synthase	Pig	0	0	0	0	0	0	0	0	0	0	0	0	0	0	0	0	0	0	0	0	0	0	0	0	0	2542700	3516500	0	2934200	0	0	0	0	0	0	0	0	0	0	0	0	0	0
sp|P02686|MBP_HUMAN Myelin basic protein OS=Homo sapiens GN=MBP PE=1 SV=3	MBP_HUMAN	Non-Matrisomal	Non-Matrisomal	MBP	Myelin basic protein	Human	0	0	0	0	0	0	0	0	0	0	0	0	0	0	0	0	0	0	0	0	0	0	0	0	0	0	0	0	0	0	0	0	0	0	0	0	0	0	0	0	0	0	0
tr|A0A286ZKY6|A0A286ZKY6_PIG Myelin basic protein OS=Sus scrofa OX=9823 GN=MBP PE=1 SV=1	A0A286ZKY6_PIG	Non-Matrisomal	Non-Matrisomal	MBP	Myelin basic protein	Pig	0	0	0	0	0	0	0	0	0	0	0	0	0	0	0	0	0	0	0	0	0	0	0	0	0	0	0	0	0	0	0	0	0	0	0	0	0	0	0	0	0	0	0
tr|Q96TF5|Q96TF5_HUMAN Mutant p53 binding protein 1 (MBP1) OS=Homo sapiens GN=MBP1 PE=2 SV=1	Q96TF5_HUMAN	Non-Matrisomal	Non-Matrisomal	MBP1	Mutant p53 binding protein 1 (MBP1)	Human	0	0	0	0	0	0	0	0	0	0	0	0	0	0	8731800	11451000	16839000	0	1765400	13860000	25310000	14659000	0	0	56134000	45650000	28997000	7866500	69298000	0	0	0	0	0	0	0	0	0	0	0	0	0	0
tr|B9A041|B9A041_HUMAN Malate dehydrogenase, cytoplasmic OS=Homo sapiens GN=MDH1 PE=1 SV=1	B9A041_HUMAN	Non-Matrisomal	Non-Matrisomal	MDH1	Malate dehydrogenase, cytoplasmic	Human	0	0	0	0	0	0	0	0	0	0	0	0	0	0	0	0	0	0	0	0	0	0	0	0	0	4231100	2513000	0	0	0	0	0	0	0	0	0	0	0	0	0	0	0	0
sp|P00346|MDHM_PIG Malate dehydrogenase, mitochondrial OS=Sus scrofa OX=9823 GN=MDH2 PE=1 SV=2	MDHM_PIG	Non-Matrisomal	Non-Matrisomal	MDH2	Malate dehydrogenase, mitochondrial	Pig	0	0	0	0	0	0	0	0	0	0	0	0	0	0	0	0	1172900	0	0	0	0	0	0	0	0	0	0	0	2643600	0	0	0	0	0	0	0	0	0	0	0	0	0	0
tr|Q0QF37|Q0QF37_HUMAN Malate dehydrogenase (Fragment) OS=Homo sapiens GN=MDH2 PE=2 SV=1	Q0QF37_HUMAN	Non-Matrisomal	Non-Matrisomal	MDH2	Malate dehydrogenase (Fragment)	Human	0	0	0	0	0	0	0	0	0	0	0	0	0	0	0	0	0	0	0	0	0	0	0	0	0	0	0	0	7542600	0	0	0	0	0	0	0	0	0	0	0	0	0	0
tr|Q6LET6|Q6LET6_HUMAN MGST1 protein (Fragment) OS=Homo sapiens GN=MGST1 PE=2 SV=1	Q6LET6_HUMAN	Non-Matrisomal	Non-Matrisomal	MGST1	MGST1 protein (Fragment)	Human	0	0	0	0	0	0	0	0	0	0	0	0	0	0	2762400	9869300	13123000	0	0	0	0	0	1257100	0	0	0	3904200	1432800	0	0	0	0	0	0	0	0	0	0	0	0	0	0	0
sp|P14174|MIF_HUMAN Macrophage migration inhibitory factor OS=Homo sapiens GN=MIF PE=1 SV=4	MIF_HUMAN	Non-Matrisomal	Non-Matrisomal	MIF	Macrophage migration inhibitory factor	Human	0	0	0	0	0	0	0	0	0	0	0	0	0	0	19933000	37409000	36879000	0	10398000	30229000	74603000	39218000	7099600	0	95211000	98780000	61283000	13394000	133700000	0	0	0	0	0	0	0	0	0	0	0	0	0	0
tr|F5H1S8|F5H1S8_HUMAN Malectin (Fragment) OS=Homo sapiens GN=MLEC PE=1 SV=1	F5H1S8_HUMAN	Non-Matrisomal	Non-Matrisomal	MLEC	Malectin (Fragment)	Human	0	0	0	0	0	0	0	0	0	0	0	0	0	0	0	2200500	2177300	0	0	0	0	0	0	0	6673700	2287000	3217900	0	5303900	0	0	0	0	0	0	0	0	0	0	0	0	0	0
tr|B7ZKY6|B7ZKY6_HUMAN Membrane metallo-endopeptidase OS=Homo sapiens GN=MME PE=2 SV=1	B7ZKY6_HUMAN	Non-Matrisomal	Non-Matrisomal	MME	Membrane metallo-endopeptidase	Human	0	0	0	0	0	0	0	0	0	0	0	0	0	0	0	0	9730900	0	0	0	6871300	0	0	0	8363400	3483000	12842000	0	21186000	0	0	0	0	0	0	0	0	0	0	0	0	0	0
sp|Q9UBG0|MRC2_HUMAN C-type mannose receptor 2 OS=Homo sapiens GN=MRC2 PE=1 SV=2	MRC2_HUMAN	Non-Matrisomal	Non-Matrisomal	MRC2	C-type mannose receptor 2	Human	0	0	0	0	0	0	0	0	0	0	0	0	0	0	3527700	10151000	12415000	0	791740	22351000	84923000	38841000	0	0	89417000	74489000	31921000	2807000	36636000	0	0	0	0	0	0	0	0	0	0	0	0	0	0
tr|A0A287BED9|A0A287BED9_PIG Moesin OS=Sus scrofa OX=9823 GN=MSN PE=1 SV=1	A0A287BED9_PIG	Non-Matrisomal	Non-Matrisomal	MSN	Moesin	Pig	0	0	0	0	0	0	0	0	0	1287300	0	0	0	0	0	15371000	18299000	0	741410	11393000	63641000	25490000	0	1205800	57528000	55786000	47107000	2070000	79831000	0	0	0	0	0	0	0	0	0	1.28581e-05	0	0	0	0
sp|Q86UE4|LYRIC_HUMAN Protein LYRIC OS=Homo sapiens GN=MTDH PE=1 SV=2	LYRIC_HUMAN	Non-Matrisomal	Non-Matrisomal	MTDH	Protein LYRIC	Human	0	0	0	0	0	0	0	0	0	0	0	0	0	0	0	0	2636700	0	0	0	0	0	0	0	0	0	0	0	0	0	0	0	0	0	0	0	0	0	0	0	0	0	0
tr|A0A024R652|A0A024R652_HUMAN Methylenetetrahydrofolate dehydrogenase (NADP+ dependent) 1, methenyltetrahydrofolate cyclohydrolase, formyltetrahydrofolate synthetase, isoform CRA_a OS=Homo sapiens GN=MTHFD1 PE=3 SV=1	A0A024R652_HUMAN	Non-Matrisomal	Non-Matrisomal	MTHFD1	Methylenetetrahydrofolate dehydrogenase (NADP+ dependent) 1, methenyltetrahydrofolate cyclohydrolase, formyltetrahydrofolate synthetase, isoform CRA_a	Human	0	0	0	0	0	0	0	0	0	0	0	0	0	0	0	0	0	0	0	1129400	3227700	0	0	0	2602100	0	0	0	0	0	0	0	0	0	0	0	0	0	0	0	0	0	0
sp|Q14764|MVP_HUMAN Major vault protein OS=Homo sapiens GN=MVP PE=1 SV=4	MVP_HUMAN	Non-Matrisomal	Non-Matrisomal	MVP	Major vault protein	Human	0	0	0	0	0	0	0	0	0	0	0	0	0	0	22913000	67652000	91662000	0	5550000	49330000	112770000	136300000	7548600	0	171160000	175260000	72608000	30325000	65400000	0	0	0	0	0	0	0	0	0	0	0	0	0	0
tr|C9JZL8|C9JZL8_HUMAN Myeloid-associated differentiation marker (Fragment) OS=Homo sapiens GN=MYADM PE=1 SV=1	C9JZL8_HUMAN	Non-Matrisomal	Non-Matrisomal	MYADM	Myeloid-associated differentiation marker (Fragment)	Human	0	0	0	0	0	0	0	0	0	0	0	0	0	0	10880000	15488000	27347000	0	4008200	20496000	46675000	30822000	8436100	0	60018000	47437000	35544000	5383000	76273000	0	0	0	0	0	0	0	0	0	0	0	0	0	0
sp|P35580|MYH10_HUMAN Myosin-10 OS=Homo sapiens GN=MYH10 PE=1 SV=3	MYH10_HUMAN	Non-Matrisomal	Non-Matrisomal	MYH10	Myosin-10	Human	0	0	0	0	0	0	0	751610	0	691110	0	0	0	0	16079000	48565000	102820000	0	6125700	39584000	93333000	143410000	13827000	3523900	249860000	135560000	143180000	19962000	237790000	0	0	0	0	0	0	0	2.9108e-05	0	2.33207e-05	0	0	0	0
tr|A0A024QZJ6|A0A024QZJ6_HUMAN Myosin, heavy polypeptide 11, smooth muscle, isoform CRA_b OS=Homo sapiens GN=MYH11 PE=4 SV=1	A0A024QZJ6_HUMAN	Non-Matrisomal	Non-Matrisomal	MYH11	Myosin, heavy polypeptide 11, smooth muscle, isoform CRA_b	Human	0	0	0	0	0	0	0	0	0	0	0	0	0	0	0	0	1507600	0	0	0	0	3104300	0	0	0	0	13302000	0	8087000	0	0	0	0	0	0	0	2.84177e-05	0	2.27677e-05	0	0	0	0
tr|I3LV99|I3LV99_PIG Uncharacterized protein OS=Sus scrofa OX=9823 GN=MYH14 PE=1 SV=2	I3LV99_PIG	Non-Matrisomal	Non-Matrisomal	MYH14	Uncharacterized protein	Pig	0	0	0	0	0	0	0	0	0	0	0	0	0	0	19758000	60351000	74935000	0	13510000	54756000	108780000	66131000	20828000	15544000	138140000	123270000	78257000	19419000	138840000	0	0	0	0	0	0	0	0	0	0	0	0	0	0
sp|P35579|MYH9_HUMAN Myosin-9 OS=Homo sapiens GN=MYH9 PE=1 SV=4	MYH9_HUMAN	Non-Matrisomal	Non-Matrisomal	MYH9	Myosin-9	Human	0	0	0	0	0	0	0	0	0	0	0	0	0	0	702900000	2039000000	2454400000	6061500	721970000	1715600000	4693500000	2561200000	1789000000	691260000	6105000000	4441300000	3329900000	922680000	6490000000	0	0	0	0	0	0	0	0	0	0	0	0	0	0
sp|P19105|ML12A_HUMAN Myosin regulatory light chain 12A OS=Homo sapiens GN=MYL12A PE=1 SV=2	ML12A_HUMAN	Non-Matrisomal	Non-Matrisomal	MYL12A	Myosin regulatory light chain 12A	Human	0	0	0	0	0	0	0	0	0	0	0	0	0	0	6951400	26534000	38440000	0	8802500	21313000	56553000	31757000	11414000	5270300	106780000	92118000	37869000	14896000	139760000	0	0	0	0	0	0	0	0	0	0	0	0	0	0
sp|P60660|MYL6_HUMAN Myosin light polypeptide 6 OS=Homo sapiens GN=MYL6 PE=1 SV=2	MYL6_HUMAN	Non-Matrisomal	Non-Matrisomal	MYL6	Myosin light polypeptide 6	Human	0	0	0	0	0	0	0	0	0	0	0	0	0	0	43765000	100910000	111380000	0	21629000	89807000	164680000	121750000	24319000	11264000	195160000	247870000	144920000	51473000	228930000	0	0	0	0	0	0	0	0	0	0	0	0	0	0
tr|Q6IBG1|Q6IBG1_HUMAN MYL9 protein OS=Homo sapiens GN=MYL9 PE=2 SV=1	Q6IBG1_HUMAN	Non-Matrisomal	Non-Matrisomal	MYL9	MYL9 protein	Human	0	0	0	0	0	0	0	0	0	0	0	0	0	0	0	0	4993800	0	0	5862000	4188500	17756000	0	0	13110000	22507000	9778700	0	38648000	0	0	0	0	0	0	0	0	0	0	0	0	0	0
sp|Q15746|MYLK_HUMAN Myosin light chain kinase, smooth muscle OS=Homo sapiens GN=MYLK PE=1 SV=4	MYLK_HUMAN	Non-Matrisomal	Non-Matrisomal	MYLK	Myosin light chain kinase, smooth muscle	Human	0	0	0	0	0	0	0	0	0	0	0	0	0	0	0	8750900	13794000	0	0	2824200	13166000	20191000	0	0	17780000	16112000	11075000	2193500	26301000	0	0	0	0	0	0	0	0	0	0	0	0	0	0
tr|A0A287BTG4|A0A287BTG4_PIG Uncharacterized protein OS=Sus scrofa OX=9823 GN=MYO1B PE=1 SV=1	A0A287BTG4_PIG	Non-Matrisomal	Non-Matrisomal	MYO1B	Uncharacterized protein	Pig	0	0	0	0	0	0	0	0	0	0	0	0	0	0	0	6786900	0	0	0	2494600	18159000	1421200	0	0	5641000	19141000	0	0	10518000	0	0	0	0	0	0	0	0	0	0	0	0	0	0
tr|F5H6E2|F5H6E2_HUMAN Unconventional myosin-Ic OS=Homo sapiens GN=MYO1C PE=1 SV=1	F5H6E2_HUMAN	Non-Matrisomal	Non-Matrisomal	MYO1C	Unconventional myosin-Ic	Human	0	0	0	0	0	0	0	0	0	0	0	0	0	0	26045000	37659000	87719000	0	2798600	35906000	117250000	70548000	1208800	0	165280000	104290000	61361000	9777800	162720000	0	0	0	0	0	0	0	0	0	0	0	0	0	0
tr|J3QRN6|J3QRN6_HUMAN Unconventional myosin-Id OS=Homo sapiens GN=MYO1D PE=1 SV=1	J3QRN6_HUMAN	Non-Matrisomal	Non-Matrisomal	MYO1D	Unconventional myosin-Id	Human	0	0	0	0	0	0	0	0	0	0	0	0	0	0	0	1173200	6905600	0	0	13507000	32182000	2101100	0	0	53093000	4503500	8740000	0	0	0	0	0	0	0	0	0	0	0	0	0	0	0	0
tr|Q8HZW2|Q8HZW2_PIG Myocilin OS=Sus scrofa OX=9823 GN=MYOC PE=1 SV=1	Q8HZW2_PIG	Non-Matrisomal	Non-Matrisomal	MYOC	Myocilin	Pig	0	0	0	0	22812000	533090	8552900	124670000	0	122740000	1399500	2677400	0	0	0	0	0	0	0	1080500	0	0	0	0	0	2290900	0	0	0	0	0	0	0	0.000320835	2.63355e-05	0.000260438	0.000476572	0	0.000401199	4.92824e-05	0.000122236	0	0
sp|Q9NZM1|MYOF_HUMAN Myoferlin OS=Homo sapiens GN=MYOF PE=1 SV=1	MYOF_HUMAN	Non-Matrisomal	Non-Matrisomal	MYOF	Myoferlin	Human	0	0	0	0	0	0	0	0	0	0	0	0	0	0	15246000	62186000	80108000	0	3959600	28529000	97952000	60304000	3350700	602990	241030000	152890000	61343000	17066000	253060000	0	0	0	0	0	0	0	0	0	0	0	0	0	0
tr|H7C3G9|H7C3G9_HUMAN N-acetyl-D-glucosamine kinase OS=Homo sapiens GN=NAGK PE=1 SV=2	H7C3G9_HUMAN	Non-Matrisomal	Non-Matrisomal	NAGK	N-acetyl-D-glucosamine kinase	Human	0	0	0	0	0	0	0	0	0	0	0	0	0	0	0	1574400	1619500	0	0	4879300	3555000	2921300	0	0	9862400	18088000	0	0	3810800	0	0	0	0	0	0	0	0	0	0	0	0	0	0
tr|A0A286ZZZ4|A0A286ZZZ4_PIG Sialic acid synthase OS=Sus scrofa OX=9823 GN=NANS PE=1 SV=1	A0A286ZZZ4_PIG	Non-Matrisomal	Non-Matrisomal	NANS	Sialic acid synthase	Pig	0	0	0	0	0	0	0	0	0	0	0	0	0	0	0	2402100	3460400	0	984870	2278500	3981100	2753300	0	0	5034800	4967200	6641800	1192700	12496000	0	0	0	0	0	0	0	0	0	0	0	0	0	0
tr|F5H4R6|F5H4R6_HUMAN Nucleosome assembly protein 1-like 1 OS=Homo sapiens GN=NAP1L1 PE=1 SV=1	F5H4R6_HUMAN	Non-Matrisomal	Non-Matrisomal	NAP1L1	Nucleosome assembly protein 1-like 1	Human	0	0	0	0	0	0	0	0	0	0	0	0	0	0	0	2053900	10605000	0	0	3136900	5381600	9986600	2524300	0	19021000	22867000	5453600	2919100	7369400	0	0	0	0	0	0	0	0	0	0	0	0	0	0
tr|M0R0Y2|M0R0Y2_HUMAN Alpha-soluble NSF attachment protein OS=Homo sapiens GN=NAPA PE=1 SV=1	M0R0Y2_HUMAN	Non-Matrisomal	Non-Matrisomal	NAPA	Alpha-soluble NSF attachment protein	Human	0	0	0	0	0	0	0	0	0	0	0	0	0	0	0	1483700	1957400	0	0	0	1831500	1509700	0	0	0	0	2147400	0	0	0	0	0	0	0	0	0	0	0	0	0	0	0	0
sp|O43776|SYNC_HUMAN Asparagine--tRNA ligase, cytoplasmic OS=Homo sapiens GN=NARS PE=1 SV=1	SYNC_HUMAN	Non-Matrisomal	Non-Matrisomal	NARS	Asparagine--tRNA ligase, cytoplasmic	Human	0	0	0	0	0	0	0	0	0	0	0	0	0	0	5566900	11554000	14658000	0	0	14151000	35567000	18596000	0	0	45197000	26912000	25610000	1636300	32566000	0	0	0	0	0	0	0	0	0	0	0	0	0	0
tr|B3KM80|B3KM80_HUMAN Nucleolin, isoform CRA_c OS=Homo sapiens GN=NCL PE=2 SV=1	B3KM80_HUMAN	Non-Matrisomal	Non-Matrisomal	NCL	Nucleolin, isoform CRA_c	Human	0	0	0	0	0	0	0	0	0	0	0	0	0	0	3788100	10706000	2623700	0	787600	6164900	14843000	8503800	2716200	794780	22860000	6825200	0	0	23734000	0	0	0	0	0	0	0	0	0	0	0	0	0	0
sp|Q92597|NDRG1_HUMAN Protein NDRG1 OS=Homo sapiens GN=NDRG1 PE=1 SV=1	NDRG1_HUMAN	Non-Matrisomal	Non-Matrisomal	NDRG1	Protein NDRG1	Human	0	0	0	0	0	0	0	0	0	0	0	0	0	0	0	3856300	2373900	0	0	0	8525600	0	0	0	4070200	37125000	12350000	0	44138000	0	0	0	0	0	0	0	0	0	0	0	0	0	0
tr|A0A287BE42|A0A287BE42_PIG Serine/threonine-protein kinase Nek7 OS=Sus scrofa OX=9823 GN=NEK7 PE=1 SV=1	A0A287BE42_PIG	Non-Matrisomal	Non-Matrisomal	NEK7	Serine/threonine-protein kinase Nek7	Pig	0	0	0	0	0	0	0	0	0	0	0	0	0	0	0	0	2156800	0	0	1558200	3202400	5259900	0	0	3944600	0	0	0	3391100	0	0	0	0	0	0	0	0	0	0	0	0	0	0
tr|Q6FHN3|Q6FHN3_HUMAN Nucleoside diphosphate kinase OS=Homo sapiens GN=NME2 PE=2 SV=1	Q6FHN3_HUMAN	Non-Matrisomal	Non-Matrisomal	NME2	Nucleoside diphosphate kinase	Human	0	0	0	0	0	0	0	0	0	0	0	0	0	0	0	0	0	0	1155500	0	0	0	0	0	11336000	27306000	14660000	0	24693000	0	0	0	0	0	0	0	0	0	0	0	0	0	0
tr|Q6FH49|Q6FH49_HUMAN NNMT protein OS=Homo sapiens GN=NNMT PE=1 SV=1	Q6FH49_HUMAN	Non-Matrisomal	Non-Matrisomal	NNMT	NNMT protein	Human	0	0	0	0	0	0	0	0	0	0	0	0	0	0	88805000	183340000	276960000	0	35028000	161410000	395640000	260830000	59150000	22974000	638680000	435160000	280050000	73358000	465090000	0	0	0	0	0	0	0	0	0	0	0	0	0	0
tr|A0PJ92|A0PJ92_HUMAN NOP56 protein (Fragment) OS=Homo sapiens GN=NOP56 PE=2 SV=1	A0PJ92_HUMAN	Non-Matrisomal	Non-Matrisomal	NOP56	NOP56 protein (Fragment)	Human	0	0	0	0	0	0	0	0	0	0	0	0	0	0	0	0	2362300	0	0	0	0	0	0	0	0	2577800	0	0	29437000	0	0	0	0	0	0	0	0	0	0	0	0	0	0
tr|I3LDD2|I3LDD2_PIG Nop domain-containing protein OS=Sus scrofa OX=9823 GN=NOP58 PE=1 SV=2	I3LDD2_PIG	Non-Matrisomal	Non-Matrisomal	NOP58	Nop domain-containing protein	Pig	0	0	0	0	0	0	0	0	0	0	0	0	0	0	0	0	0	0	0	0	1613600	0	0	0	0	0	0	0	0	0	0	0	0	0	0	0	0	0	0	0	0	0	0
sp|P55786|PSA_HUMAN Puromycin-sensitive aminopeptidase OS=Homo sapiens GN=NPEPPS PE=1 SV=2	PSA_HUMAN	Non-Matrisomal	Non-Matrisomal	NPEPPS	Puromycin-sensitive aminopeptidase	Human	0	0	0	0	0	0	0	0	0	0	0	0	0	0	3161000	4316500	15728000	0	0	3697200	21904000	16558000	0	0	46326000	24661000	15128000	949320	53658000	0	0	0	0	0	0	0	0	0	0	0	0	0	0
tr|A4ZU86|A4ZU86_HUMAN Truncated nucleolar phosphoprotein B23 OS=Homo sapiens GN=NPM1 PE=2 SV=1	A4ZU86_HUMAN	Non-Matrisomal	Non-Matrisomal	NPM1	Truncated nucleolar phosphoprotein B23	Human	0	0	0	0	0	0	0	0	0	0	0	0	0	0	0	8775000	5555200	0	1353300	6098900	12768000	9171800	0	0	17703000	20441000	2649800	0	39209000	0	0	0	0	0	0	0	0	0	0	0	0	0	0
tr|Q6NZX3|Q6NZX3_HUMAN 5-nucleotidase, ecto (CD73) OS=Homo sapiens GN=NT5E PE=2 SV=1	Q6NZX3_HUMAN	Non-Matrisomal	Non-Matrisomal	NT5E	5-nucleotidase, ecto (CD73)	Human	0	0	0	0	0	0	0	0	0	0	0	0	0	0	1968200	6763300	9279600	0	975730	0	0	2596400	2255300	0	3229600	6407400	6330200	2534100	29576000	0	0	0	0	0	0	0	0	0	0	0	0	0	0
tr|B4DNG0|B4DNG0_HUMAN Olfactomedin-like protein 3 OS=Homo sapiens GN=OLFML3 PE=2 SV=1	B4DNG0_HUMAN	Non-Matrisomal	Non-Matrisomal	OLFML3	Olfactomedin-like protein 3	Human	0	0	0	0	0	0	0	0	0	0	0	0	0	0	0	0	0	0	0	0	3950500	0	0	0	0	1476500	0	0	0	0	0	0	0	0	0	0	0	0	0	0	0	0	0
tr|F5GYN4|F5GYN4_HUMAN Ubiquitin thioesterase OTUB1 OS=Homo sapiens GN=OTUB1 PE=1 SV=1	F5GYN4_HUMAN	Non-Matrisomal	Non-Matrisomal	OTUB1	Ubiquitin thioesterase OTUB1	Human	0	0	0	0	0	0	0	0	0	0	0	0	0	0	1155400	9206800	2897000	0	0	1333100	10812000	6130300	0	0	16995000	9092100	4761000	688100	8019400	0	0	0	0	0	0	0	0	0	0	0	0	0	0
tr|C9JIG9|C9JIG9_HUMAN Serine/threonine-protein kinase OSR1 OS=Homo sapiens GN=OXSR1 PE=1 SV=1	C9JIG9_HUMAN	Non-Matrisomal	Non-Matrisomal	OXSR1	Serine/threonine-protein kinase OSR1	Human	0	0	0	0	0	0	0	0	0	0	0	0	0	0	0	1793700	0	0	0	0	4029300	0	0	0	0	0	0	0	0	0	0	0	0	0	0	0	0	0	0	0	0	0	0
sp|P07237|PDIA1_HUMAN Protein disulfide-isomerase OS=Homo sapiens GN=P4HB PE=1 SV=3	PDIA1_HUMAN	Non-Matrisomal	Non-Matrisomal	P4HB	Protein disulfide-isomerase	Human	0	0	0	0	0	0	0	0	0	0	0	0	0	0	55596000	124720000	137800000	0	40151000	174120000	306880000	220100000	45594000	17062000	584420000	564380000	333880000	80680000	653410000	0	0	0	0	0	0	0	0	0	0	0	0	0	0
tr|F1SPH1|F1SPH1_PIG Peptidase_M24 domain-containing protein OS=Sus scrofa OX=9823 GN=PA2G4 PE=1 SV=3	F1SPH1_PIG	Non-Matrisomal	Non-Matrisomal	PA2G4	Peptidase_M24 domain-containing protein	Pig	0	0	0	0	0	0	0	0	0	0	0	0	0	0	0	0	0	0	0	0	0	0	0	0	1374500	0	2337200	0	0	0	0	0	0	0	0	0	0	0	0	0	0	0	0
tr|A0A024R9E2|A0A024R9E2_HUMAN Poly(A) binding protein, cytoplasmic 1, isoform CRA_c OS=Homo sapiens GN=PABPC1 PE=4 SV=1	A0A024R9E2_HUMAN	Non-Matrisomal	Non-Matrisomal	PABPC1	Poly(A) binding protein, cytoplasmic 1, isoform CRA_c	Human	0	0	0	0	0	0	0	0	0	0	0	0	0	0	1745100	2435000	5419400	0	0	1394500	3689500	2489400	0	0	13202000	13768000	12662000	0	16589000	0	0	0	0	0	0	0	0	0	0	0	0	0	0
tr|E9PBS1|E9PBS1_HUMAN Multifunctional protein ADE2 (Fragment) OS=Homo sapiens GN=PAICS PE=1 SV=1	E9PBS1_HUMAN	Non-Matrisomal	Non-Matrisomal	PAICS	Multifunctional protein ADE2 (Fragment)	Human	0	0	0	0	0	0	0	0	0	0	0	0	0	0	0	0	0	0	0	1158500	4597000	0	0	0	5540500	2513300	2407700	0	0	0	0	0	0	0	0	0	0	0	0	0	0	0	0
sp|Q8WX93|PALLD_HUMAN Palladin OS=Homo sapiens GN=PALLD PE=1 SV=3	PALLD_HUMAN	Non-Matrisomal	Non-Matrisomal	PALLD	Palladin	Human	0	0	0	0	0	0	0	0	0	0	0	0	0	0	9535600	33341000	46266000	0	4148700	28959000	57821000	53687000	0	0	132200000	117250000	69724000	13861000	105290000	0	0	0	0	0	0	0	0	0	0	0	0	0	0
tr|Q5TB52|Q5TB52_HUMAN 3-phosphoadenosine 5-phosphosulfate synthase 2, isoform CRA_b OS=Homo sapiens GN=PAPSS2 PE=2 SV=1	Q5TB52_HUMAN	Non-Matrisomal	Non-Matrisomal	PAPSS2	3-phosphoadenosine 5-phosphosulfate synthase 2, isoform CRA_b	Human	0	0	0	0	0	0	0	0	0	0	0	0	0	0	0	2214600	3395300	0	0	2291900	3184200	6833200	0	0	10382000	8513800	3508300	0	17652000	0	0	0	0	0	0	0	0	0	0	0	0	0	0
tr|K7EN27|K7EN27_HUMAN Protein DJ-1 (Fragment) OS=Homo sapiens GN=PARK7 PE=1 SV=1	K7EN27_HUMAN	Non-Matrisomal	Non-Matrisomal	PARK7	Protein DJ-1 (Fragment)	Human	0	0	0	0	0	0	0	0	0	0	0	0	0	0	0	0	0	0	0	4773100	3009500	0	0	0	4606900	13188000	0	0	6114400	0	0	0	0	0	0	0	0	0	0	0	0	0	0
tr|A0A287B7K9|A0A287B7K9_PIG Uncharacterized protein OS=Sus scrofa OX=9823 GN=PARVA PE=1 SV=1	A0A287B7K9_PIG	Non-Matrisomal	Non-Matrisomal	PARVA	Uncharacterized protein	Pig	0	0	0	0	0	0	0	0	0	0	0	0	0	0	0	7702700	10391000	0	0	2493100	17226000	9214900	0	0	18486000	7915000	7343300	0	31487000	0	0	0	0	0	0	0	0	0	0	0	0	0	0
tr|A0A024R718|A0A024R718_HUMAN Pre-B-cell colony enhancing factor 1, isoform CRA_a OS=Homo sapiens GN=PBEF1 PE=4 SV=1	A0A024R718_HUMAN	Non-Matrisomal	Non-Matrisomal	PBEF1	Pre-B-cell colony enhancing factor 1, isoform CRA_a	Human	0	0	0	0	0	0	0	0	0	0	0	0	0	0	0	4234400	5260100	0	1299800	0	0	0	0	0	3424300	6026300	0	0	18788000	0	0	0	0	0	0	0	0	0	0	0	0	0	0
tr|Q53SS8|Q53SS8_HUMAN Epididymis secretory protein Li 85 OS=Homo sapiens GN=PCBP1 PE=2 SV=1	Q53SS8_HUMAN	Non-Matrisomal	Non-Matrisomal	PCBP1	Epididymis secretory protein Li 85	Human	0	0	0	0	0	0	0	0	0	0	0	0	0	0	11621000	27007000	34845000	0	1197700	20437000	38414000	38623000	3880800	0	96293000	38703000	32359000	8430700	53351000	0	0	0	0	0	0	0	0	0	0	0	0	0	0
sp|Q15366|PCBP2_HUMAN Poly(rC)-binding protein 2 OS=Homo sapiens GN=PCBP2 PE=1 SV=1	PCBP2_HUMAN	Non-Matrisomal	Non-Matrisomal	PCBP2	Poly(rC)-binding protein 2	Human	0	0	0	0	0	0	0	0	0	0	0	0	0	0	5236800	2914400	10473000	0	1075500	7649800	13068000	12354000	1276100	0	28080000	8627400	9681200	1461400	14915000	0	0	0	0	0	0	0	0	0	0	0	0	0	0
tr|Q584P1|Q584P1_HUMAN Putative uncharacterized protein PCYOX1 (Fragment) OS=Homo sapiens GN=PCYOX1 PE=4 SV=1	Q584P1_HUMAN	Non-Matrisomal	Non-Matrisomal	PCYOX1	Putative uncharacterized protein PCYOX1 (Fragment)	Human	0	0	0	0	0	0	0	0	0	0	0	0	0	0	0	0	0	0	0	0	0	0	0	0	3540000	0	6076200	0	0	0	0	0	0	0	0	0	0	0	0	0	0	0	0
sp|Q8WUM4|PDC6I_HUMAN Programmed cell death 6-interacting protein OS=Homo sapiens GN=PDCD6IP PE=1 SV=1	PDC6I_HUMAN	Non-Matrisomal	Non-Matrisomal	PDCD6IP	Programmed cell death 6-interacting protein	Human	0	0	0	0	0	0	0	0	0	0	0	0	0	0	867030	1625200	10331000	0	487870	5316300	12921000	9136000	0	0	41705000	16593000	7918300	0	26657000	0	0	0	0	0	0	0	0	0	0	0	0	0	0
sp|P29804|ODPA_PIG Pyruvate dehydrogenase E1 component subunit alpha, somatic form, mitochondrial (Fragment) OS=Sus scrofa OX=9823 GN=PDHA1 PE=1 SV=1	ODPA_PIG	Non-Matrisomal	Non-Matrisomal	PDHA1	Pyruvate dehydrogenase E1 component subunit alpha, somatic form, mitochondrial (Fragment)	Pig	0	0	0	0	0	0	0	0	0	0	0	0	0	0	0	0	0	0	0	0	0	0	0	0	4821200	3287800	0	0	3516100	0	0	0	0	0	0	0	0	0	0	0	0	0	0
sp|Q14554|PDIA5_HUMAN Protein disulfide-isomerase A5 OS=Homo sapiens GN=PDIA5 PE=1 SV=1	PDIA5_HUMAN	Non-Matrisomal	Non-Matrisomal	PDIA5	Protein disulfide-isomerase A5	Human	0	0	0	0	0	0	0	0	0	0	0	0	0	0	0	4933900	2037400	0	0	4197700	3023600	11029000	0	0	18613000	8845200	3574500	0	14289000	0	0	0	0	0	0	0	0	0	0	0	0	0	0
sp|Q15084|PDIA6_HUMAN Protein disulfide-isomerase A6 OS=Homo sapiens GN=PDIA6 PE=1 SV=1	PDIA6_HUMAN	Non-Matrisomal	Non-Matrisomal	PDIA6	Protein disulfide-isomerase A6	Human	0	0	0	0	0	0	0	0	0	0	0	0	0	0	6032400	11816000	20529000	0	5826500	20797000	53837000	19902000	10801000	1606700	56977000	58728000	36273000	3696100	78371000	0	0	0	0	0	0	0	0	0	0	0	0	0	0
sp|P50479|PDLI4_HUMAN PDZ and LIM domain protein 4 OS=Homo sapiens GN=PDLIM4 PE=1 SV=2	PDLI4_HUMAN	Non-Matrisomal	Non-Matrisomal	PDLIM4	PDZ and LIM domain protein 4	Human	0	0	0	0	0	0	0	0	0	0	0	0	0	0	0	3463900	5041800	0	0	1684500	4758500	3166200	0	0	27163000	24699000	8362200	0	18992000	0	0	0	0	0	0	0	0	0	0	0	0	0	0
sp|Q96HC4|PDLI5_HUMAN PDZ and LIM domain protein 5 OS=Homo sapiens GN=PDLIM5 PE=1 SV=5	PDLI5_HUMAN	Non-Matrisomal	Non-Matrisomal	PDLIM5	PDZ and LIM domain protein 5	Human	0	0	0	0	0	0	0	0	0	0	0	0	0	0	2426700	15867000	25017000	0	0	6483500	14904000	36980000	0	0	21433000	34348000	26001000	7186000	124340000	0	0	0	0	0	0	0	0	0	0	0	0	0	0
sp|Q9NR12|PDLI7_HUMAN PDZ and LIM domain protein 7 OS=Homo sapiens GN=PDLIM7 PE=1 SV=1	PDLI7_HUMAN	Non-Matrisomal	Non-Matrisomal	PDLIM7	PDZ and LIM domain protein 7	Human	0	0	0	0	0	0	0	0	0	0	0	0	0	0	7785900	31323000	53653000	0	5033600	12481000	51229000	58057000	1323500	0	118950000	89925000	85663000	19054000	154280000	0	0	0	0	0	0	0	0	0	0	0	0	0	0
tr|G1UI32|G1UI32_HUMAN Pyridoxal kinase (Fragment) OS=Homo sapiens GN=PDXK PE=2 SV=1	G1UI32_HUMAN	Non-Matrisomal	Non-Matrisomal	PDXK	Pyridoxal kinase (Fragment)	Human	0	0	0	0	0	0	0	0	0	0	0	0	0	0	0	0	0	0	0	0	3458900	0	0	0	2622800	3566500	0	0	2619300	0	0	0	0	0	0	0	0	0	0	0	0	0	0
sp|P17858|PFKAL_HUMAN ATP-dependent 6-phosphofructokinase, liver type OS=Homo sapiens GN=PFKL PE=1 SV=6	PFKAL_HUMAN	Non-Matrisomal	Non-Matrisomal	PFKL	ATP-dependent 6-phosphofructokinase, liver type	Human	0	0	0	0	0	0	0	0	0	0	0	0	0	0	10122000	14138000	15217000	0	4905400	19766000	41648000	19786000	0	0	73263000	69880000	29568000	4629600	38739000	0	0	0	0	0	0	0	0	0	0	0	0	0	0
sp|Q01813|PFKAP_HUMAN ATP-dependent 6-phosphofructokinase, platelet type OS=Homo sapiens GN=PFKP PE=1 SV=2	PFKAP_HUMAN	Non-Matrisomal	Non-Matrisomal	PFKP	ATP-dependent 6-phosphofructokinase, platelet type	Human	0	0	0	0	0	0	0	0	0	0	0	0	0	0	34384000	29757000	34959000	0	11278000	20345000	98840000	26891000	1819000	1279000	114530000	89740000	53539000	7066400	139350000	0	0	0	0	0	0	0	0	0	0	0	0	0	0
tr|C9J0J7|C9J0J7_HUMAN Profilin-2 OS=Homo sapiens GN=PFN2 PE=4 SV=1	C9J0J7_HUMAN	Non-Matrisomal	Non-Matrisomal	PFN2	Profilin-2	Human	0	0	0	0	0	0	0	0	0	0	0	0	0	0	0	0	0	0	0	0	0	0	0	0	11832000	0	0	0	2629900	0	0	0	0	0	0	0	0	0	0	0	0	0	0
tr|F1S8Y5|F1S8Y5_PIG Phosphoglycerate mutase OS=Sus scrofa OX=9823 GN=PGAM1 PE=1 SV=3	F1S8Y5_PIG	Non-Matrisomal	Non-Matrisomal	PGAM1	Phosphoglycerate mutase	Pig	0	0	0	0	0	0	0	0	0	0	0	0	0	0	16951000	60807000	112500000	0	8644400	55609000	203480000	93993000	29275000	12860000	281150000	199310000	142200000	30337000	209900000	0	0	0	0	0	0	0	0	0	0	0	0	0	0
tr|F1RIF8|F1RIF8_PIG 6-phosphogluconate dehydrogenase, decarboxylating OS=Sus scrofa OX=9823 GN=PGD PE=1 SV=3	F1RIF8_PIG	Non-Matrisomal	Non-Matrisomal	PGD	6-phosphogluconate dehydrogenase, decarboxylating	Pig	0	0	0	0	0	0	0	0	0	0	0	0	0	0	0	5378300	5896800	0	0	3146800	7338700	3190300	0	0	27062000	21304000	7277600	0	3810700	0	0	0	0	0	0	0	0	0	0	0	0	0	0
sp|Q7SIB7|PGK1_PIG Phosphoglycerate kinase 1 OS=Sus scrofa OX=9823 GN=PGK1 PE=1 SV=3	PGK1_PIG	Non-Matrisomal	Non-Matrisomal	PGK1	Phosphoglycerate kinase 1	Pig	0	0	0	0	1238900	0	0	3174900	0	7945700	0	0	0	0	0	0	0	0	0	0	0	0	0	0	0	0	0	0	0	0	0	0	0	0.000104411	0	6.1237e-05	9.72254e-05	0	0.000100065	0	3.17988e-05	0	0
tr|M0R261|M0R261_HUMAN 6-phosphogluconolactonase (Fragment) OS=Homo sapiens GN=PGLS PE=1 SV=1	M0R261_HUMAN	Non-Matrisomal	Non-Matrisomal	PGLS	6-phosphogluconolactonase (Fragment)	Human	0	0	0	0	0	0	0	0	0	0	0	0	0	0	0	0	3817600	0	0	0	0	0	0	0	3430500	8410400	6702500	0	9541900	0	0	0	0	0	0	0	0	0	0	0	0	0	0
sp|P36871|PGM1_HUMAN Phosphoglucomutase-1 OS=Homo sapiens GN=PGM1 PE=1 SV=3	PGM1_HUMAN	Non-Matrisomal	Non-Matrisomal	PGM1	Phosphoglucomutase-1	Human	0	0	0	0	0	0	0	0	0	0	0	0	0	0	0	0	0	0	0	4301300	6062200	0	0	0	0	18063000	7503900	0	0	0	0	0	0	0	0	0	0	0	0	0	0	0	0
sp|O95394|AGM1_HUMAN Phosphoacetylglucosamine mutase OS=Homo sapiens GN=PGM3 PE=1 SV=1	AGM1_HUMAN	Non-Matrisomal	Non-Matrisomal	PGM3	Phosphoacetylglucosamine mutase	Human	0	0	0	0	0	0	0	0	0	0	0	0	0	0	3474300	8488600	0	0	0	0	11254000	8038000	0	0	19872000	18313000	13132000	0	7270400	0	0	0	0	0	0	0	0	0	0	0	0	0	0
sp|O15173|PGRC2_HUMAN Membrane-associated progesterone receptor component 2 OS=Homo sapiens GN=PGRMC2 PE=1 SV=1	PGRC2_HUMAN	Non-Matrisomal	Non-Matrisomal	PGRMC2	Membrane-associated progesterone receptor component 2	Human	0	0	0	0	0	0	0	0	0	0	0	0	0	0	0	0	4710900	0	0	2265400	5866800	2708500	1786000	0	6370700	4848400	1509000	0	5517900	0	0	0	0	0	0	0	0	0	0	0	0	0	0
tr|F5GY37|F5GY37_HUMAN Prohibitin-2 OS=Homo sapiens GN=PHB2 PE=1 SV=1	F5GY37_HUMAN	Non-Matrisomal	Non-Matrisomal	PHB2	Prohibitin-2	Human	0	0	0	0	0	0	0	0	0	0	0	0	0	0	0	0	0	0	0	0	3963100	2454300	1790400	855010	5984000	4285400	0	0	0	0	0	0	0	0	0	0	0	0	0	0	0	0	0
sp|O43175|SERA_HUMAN D-3-phosphoglycerate dehydrogenase OS=Homo sapiens GN=PHGDH PE=1 SV=4	SERA_HUMAN	Non-Matrisomal	Non-Matrisomal	PHGDH	D-3-phosphoglycerate dehydrogenase	Human	0	0	0	0	0	0	0	0	0	0	0	0	0	0	13963000	46811000	45251000	0	5301300	49987000	178430000	49680000	1460800	857730	136120000	93301000	66398000	15016000	149810000	0	0	0	0	0	0	0	0	0	0	0	0	0	0
sp|P14618|KPYM_HUMAN Pyruvate kinase PKM OS=Homo sapiens GN=PKM PE=1 SV=4	KPYM_HUMAN	Non-Matrisomal	Non-Matrisomal	PKM	Pyruvate kinase PKM	Human	0	0	0	0	6435500	838730	3619700	36657000	0	60294000	2505000	1886000	0	997770	320340000	604260000	876110000	2523000	164200000	585010000	1682300000	794130000	123950000	47041000	2208100000	1904000000	1183000000	258570000	2019400000	0	0	0	0	0.000164003	4.3621e-05	0.000128201	0.000219857	0	0.000255133	9.28673e-05	9.06455e-05	0	6.51328e-05
tr|F1SHL9|F1SHL9_PIG Pyruvate kinase OS=Sus scrofa OX=9823 GN=PKM PE=1 SV=3	F1SHL9_PIG	Non-Matrisomal	Non-Matrisomal	PKM	Pyruvate kinase	Pig	0	0	0	0	0	0	0	5096400	0	6225600	0	0	0	0	0	0	0	0	0	0	0	0	0	0	0	0	0	0	0	0	0	0	0	0.000163836	4.35766e-05	0.00012807	0.000219633	0	0.000254873	9.27728e-05	9.05532e-05	0	6.50665e-05
tr|A0A024R5Z9|A0A024R5Z9_HUMAN Pyruvate kinase OS=Homo sapiens GN=PKM2 PE=3 SV=1	A0A024R5Z9_HUMAN	Non-Matrisomal	Non-Matrisomal	PKM2	Pyruvate kinase	Human	0	0	0	0	0	0	0	0	0	0	0	0	0	0	2313800	2114300	0	0	0	3025900	0	0	0	0	6680400	0	6237900	0	8151400	0	0	0	0	0.000164356	4.37151e-05	8.75954e-05	0.000220331	0	0.000255683	2.5361e-05	9.0841e-05	0	6.52733e-05
sp|Q15149|PLEC_HUMAN Plectin OS=Homo sapiens GN=PLEC PE=1 SV=3	PLEC_HUMAN	Non-Matrisomal	Non-Matrisomal	PLEC	Plectin	Human	0	0	0	0	0	0	0	0	0	0	0	0	15798000	0	65574000	199160000	148390000	0	4710800	296920000	656610000	475710000	111850000	54781000	1099400000	563280000	489580000	18708000	375530000	0	0	0	0	0	0	0	0	0	0	0	0	0.00654259	0
sp|O60664|PLIN3_HUMAN Perilipin-3 OS=Homo sapiens GN=PLIN3 PE=1 SV=3	PLIN3_HUMAN	Non-Matrisomal	Non-Matrisomal	PLIN3	Perilipin-3	Human	0	0	0	0	0	0	0	0	0	0	0	0	0	0	0	0	0	0	0	0	3229400	6390700	0	0	0	0	3068900	0	7366900	0	0	0	0	0	0	0	0	0	0	0	0	0	0
tr|A0A287BR21|A0A287BR21_PIG Myelin proteolipid protein OS=Sus scrofa OX=9823 GN=PLP1 PE=1 SV=1	A0A287BR21_PIG	Non-Matrisomal	Non-Matrisomal	PLP1	Myelin proteolipid protein	Pig	0	0	0	0	0	0	0	0	0	0	0	0	0	0	0	0	0	0	0	0	0	0	0	0	0	0	0	0	0	0	0	0	0	0	0	0	0	0	0	0	0	0	0
tr|F1RW43|F1RW43_PIG MARVEL domain-containing protein OS=Sus scrofa OX=9823 GN=PLP2 PE=1 SV=1	F1RW43_PIG	Non-Matrisomal	Non-Matrisomal	PLP2	MARVEL domain-containing protein	Pig	0	0	0	0	0	0	0	0	0	0	0	0	0	0	1760600	0	0	0	0	0	0	0	0	0	0	2997100	0	0	0	0	0	0	0	0	0	0	0	0	0	0	0	0	0
tr|H3BT57|H3BT57_HUMAN Protein PML OS=Homo sapiens GN=PML PE=1 SV=1	H3BT57_HUMAN	Non-Matrisomal	Non-Matrisomal	PML	Protein PML	Human	0	0	0	0	0	0	0	0	0	0	0	0	0	0	0	0	0	0	0	0	0	0	0	0	0	0	1558400	0	6628100	0	0	0	0	0	0	0	0	0	0	0	0	0	0
tr|A0A286ZL42|A0A286ZL42_PIG Serine/threonine-protein phosphatase OS=Sus scrofa OX=9823 GN=PPP1CA PE=1 SV=1	A0A286ZL42_PIG	Non-Matrisomal	Non-Matrisomal	PPP1CA	Serine/threonine-protein phosphatase	Pig	0	0	0	0	0	0	0	0	0	0	0	0	0	0	0	1155400	2713600	0	0	1314200	3510800	2627000	0	0	6948900	7920900	4315000	0	2600200	0	0	0	0	0	0	0	0	0	0	0	0	0	0
sp|P54612|2AAA_PIG Serine/threonine-protein phosphatase 2A 65 kDa regulatory subunit A alpha isoform OS=Sus scrofa OX=9823 GN=PPP2R1A PE=2 SV=2	2AAA_PIG	Non-Matrisomal	Non-Matrisomal	PPP2R1A	Serine/threonine-protein phosphatase 2A 65 kDa regulatory subunit A alpha isoform	Pig	0	0	0	0	0	0	0	0	0	0	0	0	0	0	0	5847900	9346400	0	0	8901700	16043000	15675000	0	0	31203000	32575000	25706000	0	29252000	0	0	0	0	0	0	0	0	0	0	0	0	0	0
tr|F1S100|F1S100_PIG Serine/threonine-protein phosphatase OS=Sus scrofa OX=9823 GN=PPP3CA PE=1 SV=3	F1S100_PIG	Non-Matrisomal	Non-Matrisomal	PPP3CA	Serine/threonine-protein phosphatase	Pig	0	0	0	0	0	0	0	0	0	0	0	0	0	0	1237200	1620000	3836500	0	0	2310000	5179800	0	0	0	7272600	3518800	3025300	0	2660100	0	0	0	0	0	0	0	0	0	0	0	0	0	0
tr|A0A287A0I0|A0A287A0I0_PIG Uncharacterized protein OS=Sus scrofa OX=9823 GN=PPP3R1 PE=1 SV=1	A0A287A0I0_PIG	Non-Matrisomal	Non-Matrisomal	PPP3R1	Uncharacterized protein	Pig	0	0	0	0	0	0	0	0	0	0	0	0	0	0	0	0	0	0	0	0	0	0	0	0	0	0	0	0	0	0	0	0	0	0	0	0	0	0	0	0	0	0	0
sp|Q06830|PRDX1_HUMAN Peroxiredoxin-1 OS=Homo sapiens GN=PRDX1 PE=1 SV=1	PRDX1_HUMAN	Non-Matrisomal	Non-Matrisomal	PRDX1	Peroxiredoxin-1	Human	0	0	0	0	0	0	0	0	0	0	1964000	0	0	0	24994000	26307000	83600000	0	8713200	59425000	95596000	68774000	4152700	1542200	169560000	123000000	83189000	11775000	128020000	0	0	0	0	0	0	0	0	0	0	2.77859e-05	0	0	0
sp|Q09136|AAPK1_PIG 5-AMP-activated protein kinase catalytic subunit alpha-1 (Fragments) OS=Sus scrofa OX=9823 GN=PRKAA1 PE=1 SV=2	AAPK1_PIG	Non-Matrisomal	Non-Matrisomal	PRKAA1	5-AMP-activated protein kinase catalytic subunit alpha-1 (Fragments)	Pig	0	0	0	0	0	0	0	0	0	0	0	0	0	0	0	3207100	4438000	0	0	1943600	3336400	5984400	0	0	6910700	3336600	0	0	3766600	0	0	0	0	0	0	0	0	0	0	0	0	0	0
tr|A0A024R7J0|A0A024R7J0_HUMAN Protein kinase, cAMP-dependent, catalytic, alpha, isoform CRA_c OS=Homo sapiens GN=PRKACA PE=4 SV=1	A0A024R7J0_HUMAN	Non-Matrisomal	Non-Matrisomal	PRKACA	Protein kinase, cAMP-dependent, catalytic, alpha, isoform CRA_c	Human	0	0	0	0	0	0	0	0	0	0	0	0	0	0	0	0	0	0	0	1682400	0	4080700	0	0	8517500	4054600	3069300	0	6613600	0	0	0	0	0	0	0	0	0	0	0	0	0	0
tr|A0A286ZR28|A0A286ZR28_PIG 5-AMP-activated protein kinase subunit gamma-1 OS=Sus scrofa OX=9823 GN=PRKAG1 PE=4 SV=1	A0A286ZR28_PIG	Non-Matrisomal	Non-Matrisomal	PRKAG1	5-AMP-activated protein kinase subunit gamma-1	Pig	0	0	0	0	0	0	0	0	0	0	0	0	0	0	0	0	0	0	0	0	0	2083900	0	0	3313500	2442900	2328300	0	6032700	0	0	0	0	0	0	0	0	0	0	0	0	0	0
tr|F1RV23|F1RV23_PIG cAMP-dependent protein kinase type I-alpha regulatory subunit OS=Sus scrofa OX=9823 GN=PRKAR1A PE=4 SV=2	F1RV23_PIG	Non-Matrisomal	Non-Matrisomal	PRKAR1A	cAMP-dependent protein kinase type I-alpha regulatory subunit	Pig	0	0	0	0	0	0	0	0	0	0	0	0	0	0	0	1976400	1888600	0	0	0	0	0	0	0	0	13226000	5093000	0	13561000	0	0	0	0	0	0	0	0	0	0	0	0	0	0
sp|P78527|PRKDC_HUMAN DNA-dependent protein kinase catalytic subunit OS=Homo sapiens GN=PRKDC PE=1 SV=3	PRKDC_HUMAN	Non-Matrisomal	Non-Matrisomal	PRKDC	DNA-dependent protein kinase catalytic subunit	Human	0	0	0	0	0	0	0	0	0	0	0	0	0	0	0	1052500	0	0	0	0	0	1601800	0	0	4381700	2805700	0	0	4083800	0	0	0	0	0	0	0	0	0	0	0	0	0	0
tr|A0A287A5I9|A0A287A5I9_PIG Uncharacterized protein OS=Sus scrofa OX=9823 GN=PRKRA PE=1 SV=1	A0A287A5I9_PIG	Non-Matrisomal	Non-Matrisomal	PRKRA	Uncharacterized protein	Pig	0	0	0	0	0	0	0	0	0	0	0	0	0	0	0	0	3216500	0	0	0	48132000	43515000	0	0	33365000	4775900	4565200	0	37496000	0	0	0	0	0	0	0	0	0	0	0	0	0	0
tr|E9PKG1|E9PKG1_HUMAN Protein arginine N-methyltransferase 1 OS=Homo sapiens GN=PRMT1 PE=1 SV=1	E9PKG1_HUMAN	Non-Matrisomal	Non-Matrisomal	PRMT1	Protein arginine N-methyltransferase 1	Human	0	0	0	0	0	0	0	0	0	0	0	0	0	0	0	0	0	0	0	0	0	2774600	0	0	14728000	0	0	0	0	0	0	0	0	0	0	0	0	0	0	0	0	0	0
tr|A0A024R280|A0A024R280_HUMAN Phosphoserine aminotransferase 1, isoform CRA_a OS=Homo sapiens GN=PSAT1 PE=3 SV=1	A0A024R280_HUMAN	Non-Matrisomal	Non-Matrisomal	PSAT1	Phosphoserine aminotransferase 1, isoform CRA_a	Human	0	0	0	0	0	0	0	0	0	0	0	0	0	0	4758100	10450000	7755900	0	828250	20790000	18810000	2529000	0	0	38645000	17991000	11788000	682820	17758000	0	0	0	0	0	0	0	0	0	0	0	0	0	0
tr|F2Z5L7|F2Z5L7_PIG Proteasome subunit alpha type OS=Sus scrofa OX=9823 GN=PSMA1 PE=1 SV=1	F2Z5L7_PIG	Non-Matrisomal	Non-Matrisomal	PSMA1	Proteasome subunit alpha type	Pig	0	0	0	0	0	0	0	0	0	0	0	0	0	0	1792700	1681100	2670800	0	0	3476500	7026600	2293100	1230400	791590	11956000	13602000	4379800	0	10432000	0	0	0	0	0	0	0	0	0	0	0	0	0	0
tr|Q6IB71|Q6IB71_HUMAN Proteasome subunit alpha type OS=Homo sapiens GN=PSMA3 PE=2 SV=1	Q6IB71_HUMAN	Non-Matrisomal	Non-Matrisomal	PSMA3	Proteasome subunit alpha type	Human	0	0	0	0	0	0	0	0	0	0	0	0	0	0	1690300	1863700	3917900	0	0	0	0	2057200	0	0	5893900	8331600	6333800	956370	17645000	0	0	0	0	0	0	0	0	0	0	0	0	0	0
tr|F2Z5N0|F2Z5N0_PIG Proteasome subunit alpha type OS=Sus scrofa OX=9823 GN=PSMA6 PE=1 SV=1	F2Z5N0_PIG	Non-Matrisomal	Non-Matrisomal	PSMA6	Proteasome subunit alpha type	Pig	0	0	0	0	0	0	0	0	0	0	0	0	0	0	1199200	1955300	2459600	0	0	2363100	4576400	2884000	0	0	12306000	20632000	13195000	3142600	19696000	0	0	0	0	0	0	0	0	0	0	0	0	0	0
tr|Q05DH1|Q05DH1_HUMAN Proteasome subunit alpha type (Fragment) OS=Homo sapiens GN=PSMA7 PE=2 SV=1	Q05DH1_HUMAN	Non-Matrisomal	Non-Matrisomal	PSMA7	Proteasome subunit alpha type (Fragment)	Human	0	0	0	0	0	0	0	0	0	0	0	0	0	0	0	0	1807800	0	0	3598100	3532100	0	923650	700080	17393000	22903000	8699100	2244500	10861000	0	0	0	0	0	0	0	0	0	0	0	0	0	0
tr|B7Z478|B7Z478_HUMAN Proteasome (Prosome, macropain) subunit, beta type, 2, isoform CRA_b OS=Homo sapiens GN=PSMB2 PE=2 SV=1	B7Z478_HUMAN	Non-Matrisomal	Non-Matrisomal	PSMB2	Proteasome (Prosome, macropain) subunit, beta type, 2, isoform CRA_b	Human	0	0	0	0	0	0	0	0	0	0	0	0	0	0	0	0	1495900	0	0	1459300	0	0	0	0	0	3025700	1732200	0	5925400	0	0	0	0	0	0	0	0	0	0	0	0	0	0
tr|A0A087WUL2|A0A087WUL2_HUMAN Proteasome subunit beta type-3 (Fragment) OS=Homo sapiens GN=PSMB3 PE=1 SV=1	A0A087WUL2_HUMAN	Non-Matrisomal	Non-Matrisomal	PSMB3	Proteasome subunit beta type-3 (Fragment)	Human	0	0	0	0	0	0	0	0	0	0	0	0	0	0	0	0	3519100	0	0	0	0	3670800	0	0	4546500	3486900	2224000	0	0	0	0	0	0	0	0	0	0	0	0	0	0	0	0
sp|P28074|PSB5_HUMAN Proteasome subunit beta type-5 OS=Homo sapiens GN=PSMB5 PE=1 SV=3	PSB5_HUMAN	Non-Matrisomal	Non-Matrisomal	PSMB5	Proteasome subunit beta type-5	Human	0	0	0	0	0	0	0	0	0	0	0	0	0	0	0	0	0	0	0	2244000	2189800	2268200	811550	0	15442000	6925600	7956900	1264100	4593400	0	0	0	0	0	0	0	0	0	0	0	0	0	0
tr|Q6IAT9|Q6IAT9_HUMAN Proteasome subunit beta type OS=Homo sapiens GN=PSMB6 PE=2 SV=1	Q6IAT9_HUMAN	Non-Matrisomal	Non-Matrisomal	PSMB6	Proteasome subunit beta type	Human	0	0	0	0	0	0	0	0	0	0	0	0	0	0	0	0	2027400	0	0	0	0	2374200	0	0	10692000	3665700	3399400	847690	0	0	0	0	0	0	0	0	0	0	0	0	0	0	0
tr|Q53XL8|Q53XL8_HUMAN Proteasome (Prosome, macropain) 26S subunit, ATPase, 1 OS=Homo sapiens GN=PSMC1 PE=2 SV=1	Q53XL8_HUMAN	Non-Matrisomal	Non-Matrisomal	PSMC1	Proteasome (Prosome, macropain) 26S subunit, ATPase, 1	Human	0	0	0	0	0	0	0	0	0	0	0	0	0	0	1220000	0	1911100	0	0	3130200	4198400	1950600	0	0	17507000	6587100	1595100	0	16956000	0	0	0	0	0	0	0	0	0	0	0	0	0	0
tr|F1SB53|F1SB53_PIG AAA domain-containing protein OS=Sus scrofa OX=9823 GN=PSMC2 PE=1 SV=2	F1SB53_PIG	Non-Matrisomal	Non-Matrisomal	PSMC2	AAA domain-containing protein	Pig	0	0	0	0	0	0	0	0	0	0	0	0	0	0	2537000	5797300	4899500	0	0	8435400	10021000	10806000	1063400	0	10481000	11086000	2804400	675200	32280000	0	0	0	0	0	0	0	0	0	0	0	0	0	0
tr|E9PM69|E9PM69_HUMAN 26S protease regulatory subunit 6A OS=Homo sapiens GN=PSMC3 PE=1 SV=1	E9PM69_HUMAN	Non-Matrisomal	Non-Matrisomal	PSMC3	26S protease regulatory subunit 6A	Human	0	0	0	0	0	0	0	0	0	0	0	0	0	0	1194700	2423000	2778500	0	0	2066600	6165400	6605400	0	0	5333000	4878800	3673100	859860	18216000	0	0	0	0	0	0	0	0	0	0	0	0	0	0
tr|A8K2M0|A8K2M0_HUMAN Proteasome (Prosome, macropain) 26S subunit, ATPase, 4, isoform CRA_b OS=Homo sapiens GN=PSMC4 PE=2 SV=1	A8K2M0_HUMAN	Non-Matrisomal	Non-Matrisomal	PSMC4	Proteasome (Prosome, macropain) 26S subunit, ATPase, 4, isoform CRA_b	Human	0	0	0	0	0	0	0	0	0	0	0	0	0	0	0	0	0	0	0	0	0	0	0	0	12146000	3013700	4665600	0	0	0	0	0	0	0	0	0	0	0	0	0	0	0	0
tr|F1SFE6|F1SFE6_PIG 26S proteasome regulatory subunit 10B OS=Sus scrofa OX=9823 GN=PSMC6 PE=1 SV=2	F1SFE6_PIG	Non-Matrisomal	Non-Matrisomal	PSMC6	26S proteasome regulatory subunit 10B	Pig	0	0	0	0	0	0	0	0	0	0	0	0	0	0	0	5900400	3309300	0	0	2225700	19979000	8321400	0	0	11791000	4184900	8616600	0	18013000	0	0	0	0	0	0	0	0	0	0	0	0	0	0
tr|F1SMW9|F1SMW9_PIG 26S proteasome non-ATPase regulatory subunit 1 OS=Sus scrofa OX=9823 GN=PSMD1 PE=1 SV=3	F1SMW9_PIG	Non-Matrisomal	Non-Matrisomal	PSMD1	26S proteasome non-ATPase regulatory subunit 1	Pig	0	0	0	0	0	0	0	0	0	0	0	0	0	0	1377400	8740800	18878000	0	0	5318600	10493000	10312000	0	0	30699000	18483000	12004000	1661300	25399000	0	0	0	0	0	0	0	0	0	0	0	0	0	0
tr|F1RKW8|F1RKW8_PIG PCI domain-containing protein OS=Sus scrofa OX=9823 GN=PSMD11 PE=1 SV=2	F1RKW8_PIG	Non-Matrisomal	Non-Matrisomal	PSMD11	PCI domain-containing protein	Pig	0	0	0	0	0	0	0	0	0	0	0	0	0	0	1059200	3601900	5265100	0	0	1630500	5789500	9861300	0	0	7568600	3254300	4117300	0	20406000	0	0	0	0	0	0	0	0	0	0	0	0	0	0
sp|O00232|PSD12_HUMAN 26S proteasome non-ATPase regulatory subunit 12 OS=Homo sapiens GN=PSMD12 PE=1 SV=3	PSD12_HUMAN	Non-Matrisomal	Non-Matrisomal	PSMD12	26S proteasome non-ATPase regulatory subunit 12	Human	0	0	0	0	0	0	0	0	0	0	0	0	0	0	1022800	0	1672100	0	0	1766300	0	1707700	0	0	26270000	9058200	7462400	0	14540000	0	0	0	0	0	0	0	0	0	0	0	0	0	0
tr|F1RPQ3|F1RPQ3_PIG 26S proteasome non-ATPase regulatory subunit 14 OS=Sus scrofa OX=9823 GN=PSMD14 PE=1 SV=3	F1RPQ3_PIG	Non-Matrisomal	Non-Matrisomal	PSMD14	26S proteasome non-ATPase regulatory subunit 14	Pig	0	0	0	0	0	0	0	0	0	0	0	0	0	0	1094900	1631000	2212900	0	0	2048800	3632700	2155500	0	0	5182900	6773500	2207000	811660	5059400	0	0	0	0	0	0	0	0	0	0	0	0	0	0
tr|I3LEW5|I3LEW5_PIG 26S proteasome non-ATPase regulatory subunit 2 OS=Sus scrofa OX=9823 GN=PSMD2 PE=1 SV=2	I3LEW5_PIG	Non-Matrisomal	Non-Matrisomal	PSMD2	26S proteasome non-ATPase regulatory subunit 2	Pig	0	0	0	0	0	0	0	0	0	0	0	0	0	0	1265500	3433300	7432500	0	0	6820200	4105000	6225500	0	0	28163000	23741000	17893000	520750	15552000	0	0	0	0	0	0	0	0	0	0	0	0	0	0
tr|A6PVX3|A6PVX3_HUMAN 26S proteasome non-ATPase regulatory subunit 4 (Fragment) OS=Homo sapiens GN=PSMD4 PE=1 SV=1	A6PVX3_HUMAN	Non-Matrisomal	Non-Matrisomal	PSMD4	26S proteasome non-ATPase regulatory subunit 4 (Fragment)	Human	0	0	0	0	0	0	0	0	0	0	0	0	0	0	0	0	0	0	0	0	0	0	0	0	10287000	7648700	2729600	0	3936200	0	0	0	0	0	0	0	0	0	0	0	0	0	0
sp|Q15008|PSMD6_HUMAN 26S proteasome non-ATPase regulatory subunit 6 OS=Homo sapiens GN=PSMD6 PE=1 SV=1	PSMD6_HUMAN	Non-Matrisomal	Non-Matrisomal	PSMD6	26S proteasome non-ATPase regulatory subunit 6	Human	0	0	0	0	0	0	0	0	0	0	0	0	0	0	0	2357400	0	0	0	0	4250300	5096600	0	0	0	2678000	6883900	0	2505700	0	0	0	0	0	0	0	0	0	0	0	0	0	0
tr|K7EJC1|K7EJC1_HUMAN 26S proteasome non-ATPase regulatory subunit 8 OS=Homo sapiens GN=PSMD8 PE=1 SV=1	K7EJC1_HUMAN	Non-Matrisomal	Non-Matrisomal	PSMD8	26S proteasome non-ATPase regulatory subunit 8	Human	0	0	0	0	0	0	0	0	0	0	0	0	0	0	959460	1883400	3097100	0	0	1487600	3057900	1696300	0	0	10502000	3087400	3817500	0	10372000	0	0	0	0	0	0	0	0	0	0	0	0	0	0
tr|Q6FHU3|Q6FHU3_HUMAN PSME1 protein (Fragment) OS=Homo sapiens GN=PSME1 PE=2 SV=1	Q6FHU3_HUMAN	Non-Matrisomal	Non-Matrisomal	PSME1	PSME1 protein (Fragment)	Human	0	0	0	0	0	0	0	0	0	0	0	0	0	0	0	3422400	0	0	0	0	0	0	0	0	0	3384800	1383800	0	2511300	0	0	0	0	0	0	0	0	0	0	0	0	0	0
tr|H0YM70|H0YM70_HUMAN Proteasome activator complex subunit 2 OS=Homo sapiens GN=PSME2 PE=1 SV=1	H0YM70_HUMAN	Non-Matrisomal	Non-Matrisomal	PSME2	Proteasome activator complex subunit 2	Human	0	0	0	0	0	0	0	0	0	0	0	0	0	0	0	0	0	0	569950	0	3276600	0	0	0	0	2679600	0	0	3712700	0	0	0	0	0	0	0	0	0	0	0	0	0	0
tr|K7EK45|K7EK45_HUMAN Polypyrimidine tract-binding protein 1 (Fragment) OS=Homo sapiens GN=PTBP1 PE=1 SV=1	K7EK45_HUMAN	Non-Matrisomal	Non-Matrisomal	PTBP1	Polypyrimidine tract-binding protein 1 (Fragment)	Human	0	0	0	0	0	0	0	0	0	0	0	0	0	0	0	0	0	0	0	0	2173900	0	0	0	7081300	0	5333900	0	0	0	0	0	0	0	0	0	0	0	0	0	0	0	0
tr|F1SL99|F1SL99_PIG CS domain-containing protein OS=Sus scrofa OX=9823 GN=PTGES3 PE=1 SV=3	F1SL99_PIG	Non-Matrisomal	Non-Matrisomal	PTGES3	CS domain-containing protein	Pig	0	0	0	0	0	0	0	0	0	0	0	0	0	0	1426900	5061600	2604800	0	0	5223400	11973000	9632600	0	0	22456000	4942900	11261000	1033000	15455000	0	0	0	0	0	0	0	0	0	0	0	0	0	0
tr|Q6LEN2|Q6LEN2_HUMAN Prostacyclin synthase OS=Homo sapiens GN=PTGIS PE=3 SV=1	Q6LEN2_HUMAN	Non-Matrisomal	Non-Matrisomal	PTGIS	Prostacyclin synthase	Human	0	0	0	0	0	0	0	0	0	0	0	0	0	0	0	0	0	0	0	0	0	5101800	0	0	0	0	5363700	0	1996100	0	0	0	0	0	0	0	0	0	0	0	0	0	0
tr|A0A087X296|A0A087X296_HUMAN Prostaglandin G/H synthase 1 OS=Homo sapiens GN=PTGS1 PE=4 SV=1	A0A087X296_HUMAN	Non-Matrisomal	Non-Matrisomal	PTGS1	Prostaglandin G/H synthase 1	Human	0	0	0	0	0	0	0	0	0	0	0	0	0	0	0	0	0	0	0	0	0	0	0	0	3501500	0	3494700	0	8390000	0	0	0	0	0	0	0	0	0	0	0	0	0	0
sp|Q13308|PTK7_HUMAN Inactive tyrosine-protein kinase 7 OS=Homo sapiens GN=PTK7 PE=1 SV=2	PTK7_HUMAN	Non-Matrisomal	Non-Matrisomal	PTK7	Inactive tyrosine-protein kinase 7	Human	0	0	0	0	0	0	0	0	0	0	0	0	0	0	1840800	5392100	3709400	0	0	1428000	12717000	6993400	0	0	22090000	11530000	3289700	0	4536900	0	0	0	0	0	0	0	0	0	0	0	0	0	0
sp|Q9P035|HACD3_HUMAN Very-long-chain (3R)-3-hydroxyacyl-CoA dehydratase 3 OS=Homo sapiens GN=PTPLAD1 PE=1 SV=2	HACD3_HUMAN	Non-Matrisomal	Non-Matrisomal	PTPLAD1	Very-long-chain (3R)-3-hydroxyacyl-CoA dehydratase 3	Human	0	0	0	0	0	0	0	0	0	0	0	0	0	0	0	11570000	0	0	0	2181600	0	0	3831600	540590	7339800	0	3691400	0	0	0	0	0	0	0	0	0	0	0	0	0	0	0	0
tr|A8MZH8|A8MZH8_HUMAN Pituitary tumor-transforming gene 1 protein-interacting protein OS=Homo sapiens GN=PTTG1IP PE=4 SV=1	A8MZH8_HUMAN	Non-Matrisomal	Non-Matrisomal	PTTG1IP	Pituitary tumor-transforming gene 1 protein-interacting protein	Human	0	0	0	0	0	0	0	0	0	0	0	0	0	0	0	0	5678700	0	0	5190500	0	8517700	0	0	9313000	0	5546400	0	0	0	0	0	0	0	0	0	0	0	0	0	0	0	0
tr|Q2NLD4|Q2NLD4_HUMAN PURA protein (Fragment) OS=Homo sapiens GN=PURA PE=2 SV=1	Q2NLD4_HUMAN	Non-Matrisomal	Non-Matrisomal	PURA	PURA protein (Fragment)	Human	0	0	0	0	0	0	0	0	0	0	0	0	0	0	0	0	0	0	0	0	0	0	0	0	0	0	0	0	2612200	0	0	0	0	0	0	0	0	0	0	0	0	0	0
tr|E9PK47|E9PK47_HUMAN Alpha-1,4 glucan phosphorylase OS=Homo sapiens GN=PYGL PE=1 SV=1	E9PK47_HUMAN	Non-Matrisomal	Non-Matrisomal	PYGL	Alpha-1,4 glucan phosphorylase	Human	0	0	0	0	0	0	0	0	0	0	0	0	0	0	0	2100300	9941200	0	0	6066200	33754000	13123000	644360	0	24165000	22619000	17458000	0	18632000	0	0	0	0	0	0	0	0	0	0	0	0	0	0
tr|Q96AW5|Q96AW5_HUMAN QARS protein (Fragment) OS=Homo sapiens GN=QARS PE=2 SV=2	Q96AW5_HUMAN	Non-Matrisomal	Non-Matrisomal	QARS	QARS protein (Fragment)	Human	0	0	0	0	0	0	0	0	0	0	0	0	0	0	0	0	0	0	0	0	3810300	1453200	0	0	0	6514600	1432600	0	3069200	0	0	0	0	0	0	0	0	0	0	0	0	0	0
sp|P61026|RAB10_HUMAN Ras-related protein Rab-10 OS=Homo sapiens GN=RAB10 PE=1 SV=1	RAB10_HUMAN	Non-Matrisomal	Non-Matrisomal	RAB10	Ras-related protein Rab-10	Human	0	0	0	0	0	0	0	0	0	0	0	0	0	0	0	0	2976400	0	0	1847000	0	0	1610500	0	7939600	11190000	2774000	0	3354500	0	0	0	0	0	0	0	4.95679e-06	0	3.97681e-06	0	0	0	0
tr|H3BMH2|H3BMH2_HUMAN Ras-related protein Rab-11A (Fragment) OS=Homo sapiens GN=RAB11A PE=3 SV=1	H3BMH2_HUMAN	Non-Matrisomal	Non-Matrisomal	RAB11A	Ras-related protein Rab-11A (Fragment)	Human	0	0	0	0	0	0	0	0	0	0	0	0	0	0	0	0	0	0	0	0	0	0	1625700	834130	5156200	0	2449400	0	0	0	0	0	0	0	0	0	0	0	0	0	0	0	0
tr|X6RFL8|X6RFL8_HUMAN Ras-related protein Rab-14 (Fragment) OS=Homo sapiens GN=RAB14 PE=1 SV=1	X6RFL8_HUMAN	Non-Matrisomal	Non-Matrisomal	RAB14	Ras-related protein Rab-14 (Fragment)	Human	0	0	0	0	0	0	0	0	0	0	0	0	0	0	0	1397100	0	0	0	3884300	2915500	0	0	0	9860400	3639000	3025000	0	5472400	0	0	0	0	0	0	0	0	0	0	0	0	0	0
tr|A0A286ZJ53|A0A286ZJ53_PIG Ras-related protein Rab-1B OS=Sus scrofa OX=9823 GN=RAB1B PE=4 SV=1	A0A286ZJ53_PIG	Non-Matrisomal	Non-Matrisomal	RAB1B	Ras-related protein Rab-1B	Pig	0	0	0	0	0	0	0	1300300	0	1197300	0	0	0	0	10335000	33011000	43622000	0	2965300	21972000	48471000	34841000	6582100	4571800	71196000	50448000	31032000	4436900	55577000	0	0	0	0	0	0	0	4.88224e-06	0	3.917e-06	0	0	0	0
tr|A0A024RBA9|A0A024RBA9_HUMAN RAB21, member RAS oncogene family, isoform CRA_a OS=Homo sapiens GN=RAB21 PE=3 SV=1	A0A024RBA9_HUMAN	Non-Matrisomal	Non-Matrisomal	RAB21	RAB21, member RAS oncogene family, isoform CRA_a	Human	0	0	0	0	0	0	0	0	0	0	0	0	0	0	0	0	0	0	0	0	0	0	0	0	0	2128900	0	0	0	0	0	0	0	0	0	0	0	0	0	0	0	0	0
tr|F1RT87|F1RT87_PIG Ras-related protein Rab-2A isoform a OS=Sus scrofa OX=9823 GN=RAB2A PE=1 SV=3	F1RT87_PIG	Non-Matrisomal	Non-Matrisomal	RAB2A	Ras-related protein Rab-2A isoform a	Pig	0	0	0	0	0	0	0	0	0	0	0	0	0	0	5573200	8903200	18077000	0	0	8967100	31310000	20196000	4618200	0	37067000	17750000	12586000	0	28809000	0	0	0	0	0	0	0	0	0	0	0	0	0	0
sp|P51148|RAB5C_HUMAN Ras-related protein Rab-5C OS=Homo sapiens GN=RAB5C PE=1 SV=2	RAB5C_HUMAN	Non-Matrisomal	Non-Matrisomal	RAB5C	Ras-related protein Rab-5C	Human	0	0	0	0	0	0	0	0	0	0	0	0	0	0	0	0	5356200	0	0	2026200	7449100	2726900	0	978700	16237000	11352000	8673400	1372900	17335000	0	0	0	0	0	0	0	0	0	0	0	0	0	0
tr|A0A286ZP69|A0A286ZP69_PIG Ras-related protein Rab-7a isoform X1 OS=Sus scrofa OX=9823 GN=RAB7A PE=1 SV=1	A0A286ZP69_PIG	Non-Matrisomal	Non-Matrisomal	RAB7A	Ras-related protein Rab-7a isoform X1	Pig	0	0	0	0	0	0	0	0	0	0	0	0	0	0	2922200	9157700	5521200	0	0	1894400	25236000	11857000	1206900	0	25298000	14148000	12666000	1326400	20784000	0	0	0	0	0	0	0	0	0	0	0	0	0	0
tr|A4D2P0|A4D2P0_HUMAN Ras-related C3 botulinum toxin substrate 1 (Rho family, small GTP binding protein Rac1) OS=Homo sapiens GN=RAC1 PE=2 SV=1	A4D2P0_HUMAN	Non-Matrisomal	Non-Matrisomal	RAC1	Ras-related C3 botulinum toxin substrate 1 (Rho family, small GTP binding protein Rac1)	Human	0	0	0	0	0	0	0	0	0	0	0	0	0	0	2628300	5316800	14109000	0	0	5457900	0	8770100	0	0	27506000	29010000	20465000	2512200	33225000	0	0	0	0	0	0	0	0	0	0	0	0	0	0
tr|A2IRN0|A2IRN0_HUMAN Raichu404X OS=Homo sapiens GN=Raichu404X PE=2 SV=1	A2IRN0_HUMAN	Non-Matrisomal	Non-Matrisomal	Raichu404X	Raichu404X	Human	0	0	0	0	734700	0	2197400	7406000	0	5839900	844530	866320	0	0	0	4339400	27840000	0	661890	17953000	24658000	28094000	1483000	3388600	64134000	31204000	15263000	3797300	47204000	0	0	0	0	3.19643e-05	0	0.000114202	0.000106479	0	7.31576e-05	4.59424e-05	6.10984e-05	0	0
tr|F1RFQ7|F1RFQ7_PIG GTP-binding nuclear protein Ran OS=Sus scrofa OX=9823 GN=RAN PE=1 SV=2	F1RFQ7_PIG	Non-Matrisomal	Non-Matrisomal	RAN	GTP-binding nuclear protein Ran	Pig	0	0	0	0	0	0	0	1740500	0	8740900	0	0	0	0	1524900	14294000	18842000	0	0	8505000	23946000	13259000	1566300	0	30678000	31511000	8378100	5069800	40487000	0	0	0	0	0	0	0	7.1888e-06	0	3.14571e-05	0	0	0	0
tr|A0A090N7U9|A0A090N7U9_HUMAN Retinoic acid receptor responder (Tazarotene induced) 2 OS=Homo sapiens GN=RARRES2 PE=4 SV=1	A0A090N7U9_HUMAN	Non-Matrisomal	Non-Matrisomal	RARRES2	Retinoic acid receptor responder (Tazarotene induced) 2	Human	0	0	0	0	0	0	0	0	0	0	0	0	0	0	0	3505800	2354100	0	0	0	8679600	4663100	0	0	9072200	8735800	5593500	626980	3404200	0	0	0	0	0	0	0	0	0	0	0	0	0	0
sp|P54136|SYRC_HUMAN Arginine--tRNA ligase, cytoplasmic OS=Homo sapiens GN=RARS PE=1 SV=2	SYRC_HUMAN	Non-Matrisomal	Non-Matrisomal	RARS	Arginine--tRNA ligase, cytoplasmic	Human	0	0	0	0	0	0	0	0	0	0	0	0	0	0	873310	8168800	7195600	0	0	9931700	9850500	11583000	0	0	34713000	20002000	10770000	0	30012000	0	0	0	0	0	0	0	0	0	0	0	0	0	0
tr|Q2TAM5|Q2TAM5_HUMAN RELA protein OS=Homo sapiens GN=RELA PE=2 SV=1	Q2TAM5_HUMAN	Non-Matrisomal	Non-Matrisomal	RELA	RELA protein	Human	0	0	0	0	0	0	0	0	0	0	0	0	0	0	0	0	0	0	0	0	34453000	0	0	0	0	0	0	0	0	0	0	0	0	0	0	0	0	0	0	0	0	0	0
tr|Q5T092|Q5T092_HUMAN Protein RER1 (Fragment) OS=Homo sapiens GN=RER1 PE=1 SV=1	Q5T092_HUMAN	Non-Matrisomal	Non-Matrisomal	RER1	Protein RER1 (Fragment)	Human	0	0	0	0	0	0	0	0	0	0	0	0	0	0	0	1287700	1739900	0	0	1937200	3483700	2179600	0	0	3616100	6068900	0	0	4564300	0	0	0	0	0	0	0	0	0	0	0	0	0	0
tr|A0A024RC87|A0A024RC87_HUMAN Ribonuclease/angiogenin inhibitor 1, isoform CRA_a OS=Homo sapiens GN=RNH1 PE=4 SV=1	A0A024RC87_HUMAN	Non-Matrisomal	Non-Matrisomal	RNH1	Ribonuclease/angiogenin inhibitor 1, isoform CRA_a	Human	0	0	0	0	0	0	0	0	0	0	0	0	0	0	27704000	45975000	76684000	0	9313300	105150000	241920000	111080000	11225000	1144800	282580000	196130000	132660000	28978000	185980000	0	0	0	0	0	0	0	0	0	0	0	0	0	0
sp|Q9H4A4|AMPB_HUMAN Aminopeptidase B OS=Homo sapiens GN=RNPEP PE=1 SV=2	AMPB_HUMAN	Non-Matrisomal	Non-Matrisomal	RNPEP	Aminopeptidase B	Human	0	0	0	0	0	0	0	0	0	0	0	0	0	0	0	1780000	0	0	0	3780400	11816000	1720700	0	0	7394000	12828000	3371800	0	13909000	0	0	0	0	0	0	0	0	0	0	0	0	0	0
tr|F8W7C6|F8W7C6_HUMAN 60S ribosomal protein L10 OS=Homo sapiens GN=RPL10 PE=1 SV=2	F8W7C6_HUMAN	Non-Matrisomal	Non-Matrisomal	RPL10	60S ribosomal protein L10	Human	0	0	0	0	0	0	0	0	0	0	0	0	0	0	4372000	7123500	11480000	0	857770	5353000	20704000	14713000	0	466470	20438000	20383000	14728000	1730000	17749000	0	0	0	0	0	0	0	0	0	0	0	0	0	0
tr|A0A287BSA8|A0A287BSA8_PIG Ribosomal protein OS=Sus scrofa OX=9823 GN=RPL10A PE=1 SV=1	A0A287BSA8_PIG	Non-Matrisomal	Non-Matrisomal	RPL10A	Ribosomal protein	Pig	0	0	0	0	0	0	0	0	0	0	0	0	0	0	3251000	8093900	14131000	0	1766500	15798000	33328000	30277000	2330500	2512500	48233000	33589000	21294000	7230100	43456000	0	0	0	0	0	0	0	0	0	0	0	0	0	0
tr|Q5VVD0|Q5VVD0_HUMAN Ribosomal protein L11, isoform CRA_b OS=Homo sapiens GN=RPL11 PE=2 SV=1	Q5VVD0_HUMAN	Non-Matrisomal	Non-Matrisomal	RPL11	Ribosomal protein L11, isoform CRA_b	Human	0	0	0	0	0	0	0	0	0	0	0	0	0	0	9352000	20754000	27683000	0	3026300	12595000	39826000	31072000	5445800	3246200	59954000	49237000	27417000	2824500	49144000	0	0	0	0	0	0	0	0	0	0	0	0	0	0
tr|A0A287AP66|A0A287AP66_PIG Uncharacterized protein OS=Sus scrofa OX=9823 GN=RPL12 PE=1 SV=1	A0A287AP66_PIG	Non-Matrisomal	Non-Matrisomal	RPL12	Uncharacterized protein	Pig	0	0	0	0	0	0	0	0	0	0	0	0	0	0	1906900	15975000	30678000	0	1202200	8787000	36339000	30010000	3526100	0	50853000	40720000	11452000	5528200	38825000	0	0	0	0	0	0	0	0	0	0	0	0	0	0
tr|Q6NZ55|Q6NZ55_HUMAN 60S ribosomal protein L13 OS=Homo sapiens GN=RPL13 PE=2 SV=1	Q6NZ55_HUMAN	Non-Matrisomal	Non-Matrisomal	RPL13	60S ribosomal protein L13	Human	0	0	0	0	0	0	0	0	0	0	0	0	0	0	8418400	11470000	5891600	0	0	21310000	50901000	10299000	4576700	993460	46311000	38555000	32451000	5105700	58454000	0	0	0	0	0	0	0	0	0	0	0	0	0	0
tr|A0A286ZL65|A0A286ZL65_PIG Ribosomal protein L15 OS=Sus scrofa OX=9823 GN=RPL15 PE=1 SV=1	A0A286ZL65_PIG	Non-Matrisomal	Non-Matrisomal	RPL15	Ribosomal protein L15	Pig	0	0	0	0	0	0	0	0	0	0	0	0	0	0	6506400	13084000	19253000	0	1763600	18768000	31519000	19813000	3536500	0	66043000	47140000	37953000	1567400	42737000	0	0	0	0	0	0	0	0	0	0	0	0	0	0
tr|A0A087WXM6|A0A087WXM6_HUMAN 60S ribosomal protein L17 (Fragment) OS=Homo sapiens GN=RPL17 PE=1 SV=1	A0A087WXM6_HUMAN	Non-Matrisomal	Non-Matrisomal	RPL17	60S ribosomal protein L17 (Fragment)	Human	0	0	0	0	0	0	0	0	0	0	0	0	0	0	3724300	6495100	7148900	0	1957500	5830700	2181200	9949000	3046600	0	22440000	23687000	9402900	2467300	19064000	0	0	0	0	0	0	0	0	0	0	0	0	0	0
tr|G3V203|G3V203_HUMAN 60S ribosomal protein L18 OS=Homo sapiens GN=RPL18 PE=3 SV=1	G3V203_HUMAN	Non-Matrisomal	Non-Matrisomal	RPL18	60S ribosomal protein L18	Human	0	0	0	0	0	0	0	0	0	0	0	0	0	0	17528000	28427000	43502000	0	7637000	41438000	86925000	38650000	6759700	1830100	59787000	71963000	48781000	10645000	74296000	0	0	0	0	0	0	0	0	0	0	0	0	0	0
tr|M0R0P7|M0R0P7_HUMAN 60S ribosomal protein L18a OS=Homo sapiens GN=RPL18A PE=1 SV=1	M0R0P7_HUMAN	Non-Matrisomal	Non-Matrisomal	RPL18A	60S ribosomal protein L18a	Human	0	0	0	0	0	0	0	0	0	0	0	0	0	0	6976900	20254000	28649000	0	2415000	12353000	33467000	16563000	4460900	1360000	27959000	26422000	26595000	1878900	19821000	0	0	0	0	0	0	0	0	0	0	0	0	0	0
tr|K7EJT5|K7EJT5_HUMAN 60S ribosomal protein L22 (Fragment) OS=Homo sapiens GN=RPL22 PE=1 SV=1	K7EJT5_HUMAN	Non-Matrisomal	Non-Matrisomal	RPL22	60S ribosomal protein L22 (Fragment)	Human	0	0	0	0	0	0	0	0	0	0	0	0	0	0	6208900	11061000	11128000	0	1403500	11178000	29620000	13022000	5492800	1332700	26228000	21373000	18567000	4445900	21305000	0	0	0	0	0	0	0	0	0	0	0	0	0	0
tr|K7EMA7|K7EMA7_HUMAN 60S ribosomal protein L23a OS=Homo sapiens GN=RPL23A PE=3 SV=1	K7EMA7_HUMAN	Non-Matrisomal	Non-Matrisomal	RPL23A	60S ribosomal protein L23a	Human	0	0	0	0	0	0	0	0	0	0	0	0	0	0	1571000	7209900	0	0	0	5564200	0	0	2877800	0	23047000	19788000	5431300	0	9364000	0	0	0	0	0	0	0	0	0	0	0	0	0	0
tr|C9JXB8|C9JXB8_HUMAN 60S ribosomal protein L24 OS=Homo sapiens GN=RPL24 PE=1 SV=1	C9JXB8_HUMAN	Non-Matrisomal	Non-Matrisomal	RPL24	60S ribosomal protein L24	Human	0	0	0	0	0	0	0	0	0	0	0	0	0	0	6487000	3442800	3940800	0	0	3531800	11299000	4928500	1390400	0	26831000	8708200	5802100	0	0	0	0	0	0	0	0	0	0	0	0	0	0	0	0
tr|J3KTJ8|J3KTJ8_HUMAN 60S ribosomal protein L26 (Fragment) OS=Homo sapiens GN=RPL26 PE=4 SV=4	J3KTJ8_HUMAN	Non-Matrisomal	Non-Matrisomal	RPL26	60S ribosomal protein L26 (Fragment)	Human	0	0	0	0	0	0	0	0	0	0	0	0	0	0	0	2873200	0	0	0	0	13338000	0	0	0	10119000	0	0	0	0	0	0	0	0	0	0	0	0	0	0	0	0	0	0
tr|E4W6B6|E4W6B6_HUMAN RPL27/NME2 fusion protein (Fragment) OS=Homo sapiens GN=RPL27 PE=2 SV=1	E4W6B6_HUMAN	Non-Matrisomal	Non-Matrisomal	RPL27	RPL27/NME2 fusion protein (Fragment)	Human	0	0	0	0	0	0	0	0	0	0	0	0	0	0	0	3045900	2885200	0	0	6803000	27432000	0	2269700	0	19660000	13544000	11322000	0	10364000	0	0	0	0	0	0	0	0	0	0	0	0	0	0
tr|H0YLP6|H0YLP6_HUMAN 60S ribosomal protein L28 OS=Homo sapiens GN=RPL28 PE=1 SV=1	H0YLP6_HUMAN	Non-Matrisomal	Non-Matrisomal	RPL28	60S ribosomal protein L28	Human	0	0	0	0	0	0	0	0	0	0	0	0	0	0	0	1737300	0	0	0	0	8060300	0	0	0	20970000	0	10630000	0	0	0	0	0	0	0	0	0	0	0	0	0	0	0	0
tr|E5RI99|E5RI99_HUMAN 60S ribosomal protein L30 (Fragment) OS=Homo sapiens GN=RPL30 PE=1 SV=1	E5RI99_HUMAN	Non-Matrisomal	Non-Matrisomal	RPL30	60S ribosomal protein L30 (Fragment)	Human	0	0	0	0	0	0	0	0	0	0	0	0	0	0	2086900	12465000	11250000	0	918440	9054300	32449000	21949000	2036300	1318900	30654000	37584000	25243000	3139700	35538000	0	0	0	0	0	0	0	0	0	0	0	0	0	0
tr|D3YTB1|D3YTB1_HUMAN 60S ribosomal protein L32 (Fragment) OS=Homo sapiens GN=RPL32 PE=1 SV=1	D3YTB1_HUMAN	Non-Matrisomal	Non-Matrisomal	RPL32	60S ribosomal protein L32 (Fragment)	Human	0	0	0	0	0	0	0	0	0	0	0	0	0	0	0	2995400	0	0	0	0	0	0	0	0	8520900	4562900	0	0	0	0	0	0	0	0	0	0	0	0	0	0	0	0	0
tr|A0A024RDH8|A0A024RDH8_HUMAN Ribosomal protein L34, isoform CRA_a OS=Homo sapiens GN=RPL34 PE=4 SV=1	A0A024RDH8_HUMAN	Non-Matrisomal	Non-Matrisomal	RPL34	Ribosomal protein L34, isoform CRA_a	Human	0	0	0	0	0	0	0	0	0	0	0	0	0	0	0	0	0	0	0	5882300	0	4762700	2236400	0	19495000	6421600	4998900	0	0	0	0	0	0	0	0	0	0	0	0	0	0	0	0
sp|Q9Y3U8|RL36_HUMAN 60S ribosomal protein L36 OS=Homo sapiens GN=RPL36 PE=1 SV=3	RL36_HUMAN	Non-Matrisomal	Non-Matrisomal	RPL36	60S ribosomal protein L36	Human	0	0	0	0	0	0	0	0	0	0	0	0	0	0	0	4431600	4618700	0	740150	0	2461900	8345900	1303800	0	0	8015400	4005600	0	8158500	0	0	0	0	0	0	0	0	0	0	0	0	0	0
tr|A0A287AKC5|A0A287AKC5_PIG Uncharacterized protein OS=Sus scrofa OX=9823 GN=RPL38 PE=1 SV=1	A0A287AKC5_PIG	Non-Matrisomal	Non-Matrisomal	RPL38	Uncharacterized protein	Pig	0	0	0	0	0	0	0	0	0	0	0	0	0	0	0	1798600	2713300	0	0	2292000	4178200	2365500	0	0	2896100	0	4103000	0	0	0	0	0	0	0	0	0	0	0	0	0	0	0	0
sp|P36578|RL4_HUMAN 60S ribosomal protein L4 OS=Homo sapiens GN=RPL4 PE=1 SV=5	RL4_HUMAN	Non-Matrisomal	Non-Matrisomal	RPL4	60S ribosomal protein L4	Human	0	0	0	0	0	0	0	0	0	0	0	0	0	0	4597800	17711000	43909000	0	3651000	32429000	88903000	51819000	3602400	1910900	123080000	75704000	71332000	9896200	85271000	0	0	0	0	0	0	0	0	0	0	0	0	0	0
tr|B3KTM6|B3KTM6_HUMAN Ribosomal protein L5, isoform CRA_b OS=Homo sapiens GN=RPL5 PE=2 SV=1	B3KTM6_HUMAN	Non-Matrisomal	Non-Matrisomal	RPL5	Ribosomal protein L5, isoform CRA_b	Human	0	0	0	0	0	0	0	0	0	0	0	0	0	0	623800	6096400	14157000	0	0	0	7573000	19479000	0	0	46033000	26401000	5500000	969590	59274000	0	0	0	0	0	0	0	0	0	0	0	0	0	0
tr|Q8TBK5|Q8TBK5_HUMAN 60S ribosomal protein L6 OS=Homo sapiens GN=RPL6 PE=2 SV=1	Q8TBK5_HUMAN	Non-Matrisomal	Non-Matrisomal	RPL6	60S ribosomal protein L6	Human	0	0	0	0	0	0	0	0	0	0	0	0	0	0	5223400	14812000	45270000	0	1446600	22137000	49723000	23217000	4640400	0	82236000	74883000	57279000	0	62052000	0	0	0	0	0	0	0	0	0	0	0	0	0	0
sp|P18124|RL7_HUMAN 60S ribosomal protein L7 OS=Homo sapiens GN=RPL7 PE=1 SV=1	RL7_HUMAN	Non-Matrisomal	Non-Matrisomal	RPL7	60S ribosomal protein L7	Human	0	0	0	0	0	0	0	0	0	0	0	0	0	0	10398000	20695000	14522000	0	3653400	25498000	62842000	35656000	18637000	2461400	68229000	96138000	62776000	7639700	63895000	0	0	0	0	0	0	0	0	0	0	0	0	0	0
tr|A0A287BM53|A0A287BM53_PIG 60S ribosomal protein L7a OS=Sus scrofa OX=9823 GN=RPL7A PE=1 SV=1	A0A287BM53_PIG	Non-Matrisomal	Non-Matrisomal	RPL7A	60S ribosomal protein L7a	Pig	0	0	0	0	0	0	0	0	0	0	0	0	0	0	6272200	18261000	23798000	0	954950	22361000	47787000	28546000	3603600	0	83819000	60100000	42215000	1768000	42399000	0	0	0	0	0	0	0	0	0	0	0	0	0	0
tr|E9PKZ0|E9PKZ0_HUMAN 60S ribosomal protein L8 (Fragment) OS=Homo sapiens GN=RPL8 PE=1 SV=1	E9PKZ0_HUMAN	Non-Matrisomal	Non-Matrisomal	RPL8	60S ribosomal protein L8 (Fragment)	Human	0	0	0	0	0	0	0	0	0	0	0	0	0	0	14366000	26294000	37511000	0	5380800	22859000	48242000	31716000	11493000	3018400	58239000	49470000	28037000	5500800	69622000	0	0	0	0	0	0	0	0	0	0	0	0	0	0
tr|E7ESE0|E7ESE0_HUMAN 60S ribosomal protein L9 (Fragment) OS=Homo sapiens GN=RPL9 PE=1 SV=1	E7ESE0_HUMAN	Non-Matrisomal	Non-Matrisomal	RPL9	60S ribosomal protein L9 (Fragment)	Human	0	0	0	0	0	0	0	0	0	0	0	0	0	0	0	4812700	5201900	0	0	0	0	7591300	0	0	13069000	15760000	8744200	0	20651000	0	0	0	0	0	0	0	0	0	0	0	0	0	0
tr|F1RZ28|F1RZ28_PIG S10_plectin domain-containing protein OS=Sus scrofa OX=9823 GN=RPS10-NUDT3 PE=1 SV=2	F1RZ28_PIG	Non-Matrisomal	Non-Matrisomal	RPS10-NUDT3	S10_plectin domain-containing protein	Pig	0	0	0	0	0	0	0	0	0	0	0	0	0	0	0	3457100	4501200	0	0	4373100	15672000	3398900	3081800	2166300	16138000	0	5149000	0	6927800	0	0	0	0	0	0	0	0	0	0	0	0	0	0
tr|F2Z4Y8|F2Z4Y8_PIG Ribosomal_S17_N domain-containing protein OS=Sus scrofa OX=9823 GN=RPS11 PE=1 SV=1	F2Z4Y8_PIG	Non-Matrisomal	Non-Matrisomal	RPS11	Ribosomal_S17_N domain-containing protein	Pig	0	0	0	0	0	0	0	0	0	0	0	0	0	0	0	3446700	9475000	0	0	4140300	11006000	6027800	1316900	0	38873000	17852000	18896000	929120	13771000	0	0	0	0	0	0	0	0	0	0	0	0	0	0
sp|P46405|RS12_PIG 40S ribosomal protein S12 OS=Sus scrofa OX=9823 GN=RPS12 PE=2 SV=2	RS12_PIG	Non-Matrisomal	Non-Matrisomal	RPS12	40S ribosomal protein S12	Pig	0	0	0	0	0	0	0	0	0	0	0	0	0	0	1386800	2653200	3622400	0	0	2932700	5970500	3236400	0	0	6246100	3237900	0	0	5680700	0	0	0	0	0	0	0	0	0	0	0	0	0	0
tr|F6Q5P0|F6Q5P0_PIG 40S ribosomal protein S13 OS=Sus scrofa OX=9823 GN=RPS13 PE=1 SV=3	F6Q5P0_PIG	Non-Matrisomal	Non-Matrisomal	RPS13	40S ribosomal protein S13	Pig	0	0	0	0	0	0	0	0	0	0	0	0	0	0	1843300	8309400	9147400	0	2100400	17303000	30518000	9006800	4921700	6979600	34950000	32172000	23402000	969850	16265000	0	0	0	0	0	0	0	0	0	0	0	0	0	0
tr|A0A287BHE7|A0A287BHE7_PIG 40S ribosomal protein S14 OS=Sus scrofa OX=9823 GN=RPS14 PE=3 SV=1	A0A287BHE7_PIG	Non-Matrisomal	Non-Matrisomal	RPS14	40S ribosomal protein S14	Pig	0	0	0	0	0	0	0	0	0	0	0	0	0	0	6755100	16547000	12276000	0	1580400	14233000	34973000	24547000	0	1272500	29912000	32400000	40086000	3738900	37967000	0	0	0	0	0	0	0	0	0	0	0	0	0	0
tr|I3L3P7|I3L3P7_HUMAN 40S ribosomal protein S15a OS=Homo sapiens GN=RPS15A PE=1 SV=1	I3L3P7_HUMAN	Non-Matrisomal	Non-Matrisomal	RPS15A	40S ribosomal protein S15a	Human	0	0	0	0	0	0	0	0	0	0	0	0	0	0	5282400	8577700	17367000	0	4581400	22245000	36228000	20088000	2421600	1256300	43679000	28006000	20484000	2220600	43782000	0	0	0	0	0	0	0	0	0	0	0	0	0	0
tr|K7GKC0|K7GKC0_PIG 40S ribosomal protein S16 OS=Sus scrofa OX=9823 GN=RPS16 PE=1 SV=2	K7GKC0_PIG	Non-Matrisomal	Non-Matrisomal	RPS16	40S ribosomal protein S16	Pig	0	0	0	0	0	0	0	0	0	0	0	0	0	0	8914000	23694000	18607000	0	2665200	26073000	41801000	32294000	1694500	1182000	76327000	44314000	42959000	4323400	56521000	0	0	0	0	0	0	0	0	0	0	0	0	0	0
tr|A0A287B4R3|A0A287B4R3_PIG 40S ribosomal protein S17 OS=Sus scrofa OX=9823 GN=RPS17 PE=1 SV=1	A0A287B4R3_PIG	Non-Matrisomal	Non-Matrisomal	RPS17	40S ribosomal protein S17	Pig	0	0	0	0	0	0	0	0	0	0	0	0	0	0	0	2771400	3329400	0	0	2478400	12676000	6041700	1315500	0	6704800	4104800	6107200	0	7804900	0	0	0	0	0	0	0	0	0	0	0	0	0	0
sp|P62272|RS18_PIG 40S ribosomal protein S18 OS=Sus scrofa OX=9823 GN=RPS18 PE=1 SV=3	RS18_PIG	Non-Matrisomal	Non-Matrisomal	RPS18	40S ribosomal protein S18	Pig	0	0	0	0	0	0	0	0	0	0	0	0	0	0	0	6931600	0	0	0	2498900	14793000	0	4774400	2569800	26338000	12745000	10009000	0	6997800	0	0	0	0	0	0	0	0	0	0	0	0	0	0
sp|Q29308|RS19_PIG 40S ribosomal protein S19 (Fragment) OS=Sus scrofa OX=9823 GN=RPS19 PE=2 SV=3	RS19_PIG	Non-Matrisomal	Non-Matrisomal	RPS19	40S ribosomal protein S19 (Fragment)	Pig	0	0	0	0	0	0	0	0	0	0	0	0	0	0	0	0	1613400	0	0	1047900	5968000	0	0	0	0	0	0	0	0	0	0	0	0	0	0	0	0	0	0	0	0	0	0
sp|P15880|RS2_HUMAN 40S ribosomal protein S2 OS=Homo sapiens GN=RPS2 PE=1 SV=2	RS2_HUMAN	Non-Matrisomal	Non-Matrisomal	RPS2	40S ribosomal protein S2	Human	0	0	0	0	0	0	0	0	0	0	0	0	0	0	6789100	16498000	27130000	0	2406000	14315000	47480000	26994000	3245400	1965100	63089000	54718000	34949000	1254200	59267000	0	0	0	0	0	0	0	0	0	0	0	0	0	0
tr|F2Z512|F2Z512_PIG 40S ribosomal protein S23 OS=Sus scrofa OX=9823 GN=RPS23 PE=3 SV=1	F2Z512_PIG	Non-Matrisomal	Non-Matrisomal	RPS23	40S ribosomal protein S23	Pig	0	0	0	0	0	0	0	0	0	0	0	0	0	0	1927200	6958200	8072200	0	0	3690500	15535000	11179000	1458700	0	19831000	12801000	12493000	1456500	8754000	0	0	0	0	0	0	0	0	0	0	0	0	0	0
tr|F2Z5G8|F2Z5G8_PIG Uncharacterized protein OS=Sus scrofa OX=9823 GN=RPS25 PE=1 SV=3	F2Z5G8_PIG	Non-Matrisomal	Non-Matrisomal	RPS25	Uncharacterized protein	Pig	0	0	0	0	0	0	0	0	0	0	0	0	0	0	9326000	17925000	16663000	0	3492100	14077000	46324000	14945000	6069700	2493200	69354000	48471000	26916000	6715300	33787000	0	0	0	0	0	0	0	0	0	0	0	0	0	0
tr|A0A286ZQ40|A0A286ZQ40_PIG 40S ribosomal protein S26 OS=Sus scrofa OX=9823 GN=RPS26 PE=1 SV=1	A0A286ZQ40_PIG	Non-Matrisomal	Non-Matrisomal	RPS26	40S ribosomal protein S26	Pig	0	0	0	0	0	0	0	0	0	0	0	0	0	0	0	4136900	6677200	0	1099900	5854400	30507000	15068000	0	0	15909000	9406800	15693000	0	26439000	0	0	0	0	0	0	0	0	0	0	0	0	0	0
tr|F2Z5B7|F2Z5B7_PIG 40S ribosomal protein S27 OS=Sus scrofa OX=9823 GN=RPS27L PE=1 SV=1	F2Z5B7_PIG	Non-Matrisomal	Non-Matrisomal	RPS27L	40S ribosomal protein S27	Pig	0	0	0	0	0	0	0	0	0	0	0	0	0	0	2524600	3704400	8383800	0	0	4900800	15389000	10646000	0	0	28618000	17022000	20463000	2088200	0	0	0	0	0	0	0	0	0	0	0	0	0	0	0
sp|P23396|RS3_HUMAN 40S ribosomal protein S3 OS=Homo sapiens GN=RPS3 PE=1 SV=2	RS3_HUMAN	Non-Matrisomal	Non-Matrisomal	RPS3	40S ribosomal protein S3	Human	0	0	0	0	0	0	0	0	0	0	0	0	0	0	24126000	62687000	66012000	0	6942300	60116000	131490000	87814000	10880000	4348900	137210000	112890000	90554000	11571000	175310000	0	0	0	0	0	0	0	0	0	0	0	0	0	0
sp|P61247|RS3A_HUMAN 40S ribosomal protein S3a OS=Homo sapiens GN=RPS3A PE=1 SV=2	RS3A_HUMAN	Non-Matrisomal	Non-Matrisomal	RPS3A	40S ribosomal protein S3a	Human	0	0	0	0	0	0	0	0	0	0	0	0	0	0	9670100	16019000	13904000	0	2547700	25001000	43816000	24815000	3059900	1640700	62846000	53592000	14342000	4906400	35412000	0	0	0	0	0	0	0	0	0	0	0	0	0	0
sp|P62701|RS4X_HUMAN 40S ribosomal protein S4, X isoform OS=Homo sapiens GN=RPS4X PE=1 SV=2	RS4X_HUMAN	Non-Matrisomal	Non-Matrisomal	RPS4X	40S ribosomal protein S4, X isoform	Human	0	0	0	0	0	0	0	0	0	0	0	0	0	0	9650600	28864000	55780000	0	4688400	22702000	92139000	62401000	3336500	1524600	113710000	71996000	47918000	2664300	120510000	0	0	0	0	0	0	0	0	0	0	0	0	0	0
tr|M0R0F0|M0R0F0_HUMAN 40S ribosomal protein S5 (Fragment) OS=Homo sapiens GN=RPS5 PE=1 SV=1	M0R0F0_HUMAN	Non-Matrisomal	Non-Matrisomal	RPS5	40S ribosomal protein S5 (Fragment)	Human	0	0	0	0	0	0	0	0	0	0	0	0	0	0	0	7240300	9630300	0	1842300	8552600	18391000	14881000	3309500	3023200	33979000	26442000	21169000	2793700	18765000	0	0	0	0	0	0	0	0	0	0	0	0	0	0
tr|Q96DV6|Q96DV6_HUMAN 40S ribosomal protein S6 OS=Homo sapiens GN=RPS6 PE=2 SV=1	Q96DV6_HUMAN	Non-Matrisomal	Non-Matrisomal	RPS6	40S ribosomal protein S6	Human	0	0	0	0	0	0	0	0	0	0	0	0	0	0	6464200	18147000	13716000	0	3493900	17738000	49066000	28605000	5541800	1540300	27003000	34026000	19006000	4584500	39246000	0	0	0	0	0	0	0	0	0	0	0	0	0	0
tr|I3L5B2|I3L5B2_PIG 40S ribosomal protein S7 OS=Sus scrofa OX=9823 GN=RPS7 PE=1 SV=2	I3L5B2_PIG	Non-Matrisomal	Non-Matrisomal	RPS7	40S ribosomal protein S7	Pig	0	0	0	0	0	0	0	0	0	0	0	0	0	0	0	3315600	4891000	0	0	3891900	8351700	0	1605200	1189600	11088000	4194400	2041900	0	2738700	0	0	0	0	0	0	0	0	0	0	0	0	0	0
tr|Q5JR94|Q5JR94_HUMAN 40S ribosomal protein S8 OS=Homo sapiens GN=RPS8 PE=2 SV=1	Q5JR94_HUMAN	Non-Matrisomal	Non-Matrisomal	RPS8	40S ribosomal protein S8	Human	0	0	0	0	0	0	0	0	0	0	0	0	0	0	15195000	29152000	34712000	0	2396800	26179000	71614000	43471000	5265200	0	93321000	75109000	40709000	9452900	75894000	0	0	0	0	0	0	0	0	0	0	0	0	0	0
tr|A0A287A1H3|A0A287A1H3_PIG 40S ribosomal protein S9 OS=Sus scrofa OX=9823 GN=RPS9 PE=1 SV=1	A0A287A1H3_PIG	Non-Matrisomal	Non-Matrisomal	RPS9	40S ribosomal protein S9	Pig	0	0	0	0	0	0	0	0	0	0	0	0	0	0	12019000	17829000	43299000	0	0	33495000	59731000	37375000	7152200	1425600	76116000	46110000	72161000	0	54502000	0	0	0	0	0	0	0	0	0	0	0	0	0	0
tr|C9J9K3|C9J9K3_HUMAN 40S ribosomal protein SA (Fragment) OS=Homo sapiens GN=RPSA PE=1 SV=4	C9J9K3_HUMAN	Non-Matrisomal	Non-Matrisomal	RPSA	40S ribosomal protein SA (Fragment)	Human	0	0	0	0	0	0	0	635660	0	0	0	0	0	0	3046800	4050200	14060000	0	2649200	10518000	24813000	2205800	0	1287500	15899000	33147000	20381000	2235100	24731000	0	0	0	0	0	0	0	3.16093e-06	0	0	0	0	0	0
tr|A0A024QZF2|A0A024QZF2_HUMAN Related RAS viral (R-ras) oncogene homolog, isoform CRA_a OS=Homo sapiens GN=RRAS PE=4 SV=1	A0A024QZF2_HUMAN	Non-Matrisomal	Non-Matrisomal	RRAS	Related RAS viral (R-ras) oncogene homolog, isoform CRA_a	Human	0	0	0	0	0	0	0	0	0	0	0	0	0	0	0	7278500	10362000	0	0	2789500	14317000	10090000	0	0	31003000	21773000	13317000	0	43452000	0	0	0	0	0	0	0	0	0	0	0	0	0	0
tr|A0A0A0MRV0|A0A0A0MRV0_HUMAN Ribosome-binding protein 1 OS=Homo sapiens GN=RRBP1 PE=4 SV=1	A0A0A0MRV0_HUMAN	Non-Matrisomal	Non-Matrisomal	RRBP1	Ribosome-binding protein 1	Human	0	0	0	0	0	0	0	0	0	0	0	0	0	0	9052300	15582000	21388000	0	5634400	12972000	41808000	39977000	2967500	0	52590000	17024000	22717000	1412900	41705000	0	0	0	0	0	0	0	0	0	0	0	0	0	0
tr|F2Z5V0|F2Z5V0_PIG tRNA-splicing ligase RtcB homolog OS=Sus scrofa OX=9823 GN=RTCB PE=3 SV=1	F2Z5V0_PIG	Non-Matrisomal	Non-Matrisomal	RTCB	tRNA-splicing ligase RtcB homolog	Pig	0	0	0	0	0	0	0	0	0	0	0	0	0	0	2462300	3746300	8437000	0	0	1453700	6539100	7520200	0	0	13415000	8905400	2910700	0	8127400	0	0	0	0	0	0	0	0	0	0	0	0	0	0
sp|Q9NQC3|RTN4_HUMAN Reticulon-4 OS=Homo sapiens GN=RTN4 PE=1 SV=2	RTN4_HUMAN	Non-Matrisomal	Non-Matrisomal	RTN4	Reticulon-4	Human	0	0	0	0	0	0	0	0	0	0	0	0	0	0	20714000	35602000	54034000	0	10929000	70141000	96530000	67664000	99024000	14665000	136600000	130930000	75414000	20374000	135160000	0	0	0	0	0	0	0	0	0	0	0	0	0	0
tr|E7ETR0|E7ETR0_HUMAN RuvB-like 1 OS=Homo sapiens GN=RUVBL1 PE=1 SV=1	E7ETR0_HUMAN	Non-Matrisomal	Non-Matrisomal	RUVBL1	RuvB-like 1	Human	0	0	0	0	0	0	0	0	0	0	0	0	0	0	0	1148500	1573800	0	0	2119300	2187200	0	0	0	2225900	0	0	0	0	0	0	0	0	0	0	0	0	0	0	0	0	0	0
tr|B3KNL2|B3KNL2_HUMAN RuvB-like 2 (E. coli), isoform CRA_d OS=Homo sapiens GN=RUVBL2 PE=2 SV=1	B3KNL2_HUMAN	Non-Matrisomal	Non-Matrisomal	RUVBL2	RuvB-like 2 (E. coli), isoform CRA_d	Human	0	0	0	0	0	0	0	0	0	0	0	0	0	0	0	1418900	0	0	0	0	0	0	0	0	3553700	0	0	0	2829500	0	0	0	0	0	0	0	0	0	0	0	0	0	0
tr|Q0EFA5|Q0EFA5_HUMAN S protein OS=Homo sapiens GN=S PE=4 SV=1	Q0EFA5_HUMAN	Non-Matrisomal	Non-Matrisomal	S	S protein	Human	0	0	0	0	0	0	0	0	0	0	18569000	0	0	0	0	0	0	0	0	0	0	0	0	0	0	0	0	0	0	0	0	0	0	0	0	0	0	0	0	0.000592877	0	0	0
tr|Q5SQT9|Q5SQT9_HUMAN SAR1 gene homolog A (S. cerevisiae), isoform CRA_a OS=Homo sapiens GN=SAR1A PE=2 SV=1	Q5SQT9_HUMAN	Non-Matrisomal	Non-Matrisomal	SAR1A	SAR1 gene homolog A (S. cerevisiae), isoform CRA_a	Human	0	0	0	0	0	0	0	0	0	0	0	0	0	0	2333300	3706400	5048500	0	1331100	2132400	6132500	3413000	2544000	0	6189500	5468000	2505300	1084800	15077000	0	0	0	0	0	0	0	0	0	0	0	0	0	0
tr|Q0VGA5|Q0VGA5_HUMAN SARS protein OS=Homo sapiens GN=SARS PE=2 SV=1	Q0VGA5_HUMAN	Non-Matrisomal	Non-Matrisomal	SARS	SARS protein	Human	0	0	0	0	0	0	0	0	0	0	0	0	0	0	5436100	16709000	17295000	0	0	26409000	58715000	21126000	1724600	741690	95951000	49327000	24405000	3796800	40407000	0	0	0	0	0	0	0	0	0	0	0	0	0	0
tr|F1RJJ3|F1RJJ3_PIG Ribosome maturation protein SBDS OS=Sus scrofa OX=9823 GN=SBDS PE=1 SV=1	F1RJJ3_PIG	Non-Matrisomal	Non-Matrisomal	SBDS	Ribosome maturation protein SBDS	Pig	0	0	0	0	0	0	0	0	0	0	0	0	0	0	0	0	0	0	0	0	3523100	2418000	0	0	0	0	0	0	3184400	0	0	0	0	0	0	0	0	0	0	0	0	0	0
sp|Q6UWP8|SBSN_HUMAN Suprabasin OS=Homo sapiens GN=SBSN PE=2 SV=2	SBSN_HUMAN	Non-Matrisomal	Non-Matrisomal	SBSN	Suprabasin	Human	0	0	0	0	0	0	0	0	0	0	8748300	0	0	0	0	0	0	0	0	0	0	0	0	0	0	0	0	0	0	0	0	0	0	0	0	0	0	0	0	0.000338898	0	0	0
tr|A0A024RDG6|A0A024RDG6_HUMAN Scavenger receptor class B, member 2, isoform CRA_a OS=Homo sapiens GN=SCARB2 PE=4 SV=1	A0A024RDG6_HUMAN	Non-Matrisomal	Non-Matrisomal	SCARB2	Scavenger receptor class B, member 2, isoform CRA_a	Human	0	0	0	0	0	0	0	0	0	0	0	0	0	0	2765300	2357300	6207800	0	0	2512200	5768400	8147300	1590200	0	8375800	4894600	7439500	1351900	5133000	0	0	0	0	0	0	0	0	0	0	0	0	0	0
tr|B8ZZP4|B8ZZP4_HUMAN Secernin-1 OS=Homo sapiens GN=SCRN1 PE=1 SV=1	B8ZZP4_HUMAN	Non-Matrisomal	Non-Matrisomal	SCRN1	Secernin-1	Human	0	0	0	0	0	0	0	0	0	0	0	0	0	0	1618100	1869700	7945600	0	0	1906500	12189000	4485700	0	0	12885000	9929700	8254600	0	14134000	0	0	0	0	0	0	0	0	0	0	0	0	0	0
tr|A0A287A4A5|A0A287A4A5_PIG Uncharacterized protein OS=Sus scrofa OX=9823 GN=SEC22B PE=1 SV=1	A0A287A4A5_PIG	Non-Matrisomal	Non-Matrisomal	SEC22B	Uncharacterized protein	Pig	0	0	0	0	0	0	0	0	0	0	0	0	0	0	11004000	17674000	23797000	0	1149300	23436000	42734000	43602000	6416200	4617100	103290000	64324000	16769000	4436300	71025000	0	0	0	0	0	0	0	0	0	0	0	0	0	0
sp|Q15436|SC23A_HUMAN Protein transport protein Sec23A OS=Homo sapiens GN=SEC23A PE=1 SV=2	SC23A_HUMAN	Non-Matrisomal	Non-Matrisomal	SEC23A	Protein transport protein Sec23A	Human	0	0	0	0	0	0	0	0	0	0	0	0	0	0	3170500	17067000	25327000	0	859460	11684000	28309000	17468000	0	0	66285000	56354000	26452000	3867500	46715000	0	0	0	0	0	0	0	0	0	0	0	0	0	0
tr|E9PDM8|E9PDM8_HUMAN Protein transport protein Sec24D OS=Homo sapiens GN=SEC24D PE=1 SV=1	E9PDM8_HUMAN	Non-Matrisomal	Non-Matrisomal	SEC24D	Protein transport protein Sec24D	Human	0	0	0	0	0	0	0	0	0	0	0	0	0	0	0	0	1924700	0	0	1675600	0	2692000	0	0	18175000	10831000	5110300	0	4553000	0	0	0	0	0	0	0	0	0	0	0	0	0	0
tr|D6REX3|D6REX3_HUMAN Protein transport protein Sec31A OS=Homo sapiens GN=SEC31A PE=1 SV=1	D6REX3_HUMAN	Non-Matrisomal	Non-Matrisomal	SEC31A	Protein transport protein Sec31A	Human	0	0	0	0	0	0	0	0	0	0	0	0	0	0	2430600	6144600	11386000	0	0	3118300	9115800	5032100	0	0	27397000	15556000	12244000	0	17897000	0	0	0	0	0	0	0	0	0	0	0	0	0	0
tr|B4DR61|B4DR61_HUMAN Protein transport protein Sec61 subunit alpha isoform 1 OS=Homo sapiens GN=SEC61A1 PE=2 SV=1	B4DR61_HUMAN	Non-Matrisomal	Non-Matrisomal	SEC61A1	Protein transport protein Sec61 subunit alpha isoform 1	Human	0	0	0	0	0	0	0	0	0	0	0	0	0	0	9993500	12817000	18664000	0	3059200	12197000	38527000	26007000	7154100	3911300	22734000	36236000	29054000	4978500	59973000	0	0	0	0	0	0	0	0	0	0	0	0	0	0
tr|F1RYS5|F1RYS5_PIG Septin-type G domain-containing protein OS=Sus scrofa OX=9823 GN=SEPT11 PE=1 SV=3	F1RYS5_PIG	Non-Matrisomal	Non-Matrisomal	SEPT11	Septin-type G domain-containing protein	Pig	0	0	0	0	0	0	0	0	0	0	0	0	0	0	1956200	3314100	5116000	0	0	4616900	4955900	2631900	0	0	33107000	20005000	3997800	0	0	0	0	0	0	0	0	0	0	0	0	0	0	0	0
sp|Q15019|SEPT2_HUMAN Septin-2 OS=Homo sapiens GN=SEPT2 PE=1 SV=1	SEPT2_HUMAN	Non-Matrisomal	Non-Matrisomal	SEPT2	Septin-2	Human	0	0	0	0	0	0	0	0	0	0	0	0	0	0	0	4725800	5672400	0	0	8001200	10360000	14466000	1013900	0	33446000	22547000	26583000	0	15514000	0	0	0	0	0	0	0	0	0	0	0	0	0	0
sp|Q16181|SEPT7_HUMAN Septin-7 OS=Homo sapiens GN=SEPT7 PE=1 SV=2	SEPT7_HUMAN	Non-Matrisomal	Non-Matrisomal	SEPT7	Septin-7	Human	0	0	0	0	0	0	0	0	0	0	0	0	0	0	1563500	6167600	13237000	0	2225600	16925000	28658000	23067000	3370200	0	59816000	54580000	31216000	6445200	29918000	0	0	0	0	0	0	0	0	0	0	0	0	0	0
sp|Q9UHD8|SEPT9_HUMAN Septin-9 OS=Homo sapiens GN=SEPT9 PE=1 SV=2	SEPT9_HUMAN	Non-Matrisomal	Non-Matrisomal	SEPT9	Septin-9	Human	0	0	0	0	0	0	0	0	0	0	0	0	0	0	1252200	1531700	2500500	0	0	3404500	4306900	1872300	0	0	6823500	7051200	5234300	0	7463200	0	0	0	0	0	0	0	0	0	0	0	0	0	0
tr|A0A0A0MS41|A0A0A0MS41_HUMAN Sideroflexin-3 OS=Homo sapiens GN=SFXN3 PE=4 SV=1	A0A0A0MS41_HUMAN	Non-Matrisomal	Non-Matrisomal	SFXN3	Sideroflexin-3	Human	0	0	0	0	0	0	0	0	0	0	0	0	0	0	0	0	0	0	0	1289500	0	2157500	0	0	0	0	2150800	0	0	0	0	0	0	0	0	0	0	0	0	0	0	0	0
tr|I3L4N6|I3L4N6_HUMAN Solute carrier family 12 member 4 OS=Homo sapiens GN=SLC12A4 PE=1 SV=1	I3L4N6_HUMAN	Non-Matrisomal	Non-Matrisomal	SLC12A4	Solute carrier family 12 member 4	Human	0	0	0	0	0	0	0	0	0	0	0	0	0	0	0	0	0	0	0	0	0	0	0	0	4206100	0	0	0	0	0	0	0	0	0	0	0	0	0	0	0	0	0	0
tr|A0A024R8U1|A0A024R8U1_HUMAN Solute carrier family 16 (Monocarboxylic acid transporters), member 3, isoform CRA_a OS=Homo sapiens GN=SLC16A3 PE=4 SV=1	A0A024R8U1_HUMAN	Non-Matrisomal	Non-Matrisomal	SLC16A3	Solute carrier family 16 (Monocarboxylic acid transporters), member 3, isoform CRA_a	Human	0	0	0	0	0	0	0	0	0	0	0	0	0	0	2835500	24650000	37721000	0	7299100	2867300	34341000	16013000	3175600	2427100	18630000	48418000	22193000	7335100	83516000	0	0	0	0	0	0	0	0	0	0	0	0	0	0
tr|A2A2U1|A2A2U1_HUMAN Amino acid transporter OS=Homo sapiens GN=SLC1A2 PE=2 SV=1	A2A2U1_HUMAN	Non-Matrisomal	Non-Matrisomal	SLC1A2	Amino acid transporter	Human	0	0	0	0	0	0	0	0	0	0	0	0	0	0	0	0	0	0	0	0	0	0	0	0	0	0	0	0	0	0	0	0	0	0	0	0	0	0	0	0	0	0	0
tr|Q71UA6|Q71UA6_HUMAN Amino acid transporter OS=Homo sapiens GN=SLC1A5 PE=2 SV=1	Q71UA6_HUMAN	Non-Matrisomal	Non-Matrisomal	SLC1A5	Amino acid transporter	Human	0	0	0	0	0	0	0	0	0	0	0	0	0	0	1646800	2828900	3836400	0	748220	4133400	6707600	4176600	0	0	3081100	0	2963300	603670	8021800	0	0	0	0	0	0	0	0	0	0	0	0	0	0
tr|I3L1P8|I3L1P8_HUMAN Mitochondrial 2-oxoglutarate/malate carrier protein (Fragment) OS=Homo sapiens GN=SLC25A11 PE=1 SV=1	I3L1P8_HUMAN	Non-Matrisomal	Non-Matrisomal	SLC25A11	Mitochondrial 2-oxoglutarate/malate carrier protein (Fragment)	Human	0	0	0	0	0	0	0	0	0	0	0	0	0	0	0	0	0	0	0	0	0	0	0	0	1480700	0	0	0	1682500	0	0	0	0	0	0	0	0	0	0	0	0	0	0
tr|F8VVM2|F8VVM2_HUMAN Phosphate carrier protein, mitochondrial OS=Homo sapiens GN=SLC25A3 PE=1 SV=1	F8VVM2_HUMAN	Non-Matrisomal	Non-Matrisomal	SLC25A3	Phosphate carrier protein, mitochondrial	Human	0	0	0	0	0	0	0	0	0	0	0	0	0	0	13410000	16007000	28286000	0	2368300	20604000	49435000	46592000	3731900	2548600	61634000	37028000	22212000	4602100	51995000	0	0	0	0	0	0	0	0	0	0	0	0	0	0
tr|V9GYG0|V9GYG0_HUMAN ADP/ATP translocase 1 OS=Homo sapiens GN=SLC25A4 PE=1 SV=1	V9GYG0_HUMAN	Non-Matrisomal	Non-Matrisomal	SLC25A4	ADP/ATP translocase 1	Human	0	0	0	0	0	0	0	0	0	0	0	0	0	0	0	0	0	0	0	0	2232600	0	0	0	0	2245800	0	0	3062000	0	0	0	0	0	0	0	0	0	0	0	0	0	0
tr|F2Z565|F2Z565_PIG ADP/ATP translocase 2 OS=Sus scrofa OX=9823 GN=SLC25A5 PE=1 SV=1	F2Z565_PIG	Non-Matrisomal	Non-Matrisomal	SLC25A5	ADP/ATP translocase 2	Pig	0	0	0	0	0	0	0	0	0	0	0	0	0	0	0	1633200	3026100	0	0	2453400	5193100	3329700	1073500	0	5991700	8895400	0	0	4067300	0	0	0	0	0	0	0	0	0	0	0	0	0	0
tr|Q6I9V5|Q6I9V5_HUMAN SLC25A6 protein OS=Homo sapiens GN=SLC25A6 PE=2 SV=1	Q6I9V5_HUMAN	Non-Matrisomal	Non-Matrisomal	SLC25A6	SLC25A6 protein	Human	0	0	0	0	0	0	0	0	0	0	0	0	0	0	9800900	18340000	49350000	0	4655100	34141000	34900000	31896000	3164000	1133300	106410000	70520000	41736000	8629200	119760000	0	0	0	0	0	0	0	0	0	0	0	0	0	0
tr|I3LAV3|I3LAV3_PIG Synaptosomal-associated protein OS=Sus scrofa OX=9823 GN=SNAP25 PE=1 SV=1	I3LAV3_PIG	Non-Matrisomal	Non-Matrisomal	SNAP25	Synaptosomal-associated protein	Pig	0	0	0	0	0	0	0	0	0	0	0	0	0	0	0	0	0	0	0	0	0	0	0	0	0	0	0	0	0	0	0	0	0	0	0	0	0	0	0	0	0	0	0
tr|K7ERG4|K7ERG4_HUMAN Small nuclear ribonucleoprotein Sm D2 OS=Homo sapiens GN=SNRPD2 PE=1 SV=1	K7ERG4_HUMAN	Non-Matrisomal	Non-Matrisomal	SNRPD2	Small nuclear ribonucleoprotein Sm D2	Human	0	0	0	0	0	0	0	0	0	0	0	0	0	0	0	0	0	0	0	1954000	0	2248500	0	0	4452100	3031900	2911100	0	7634100	0	0	0	0	0	0	0	0	0	0	0	0	0	0
tr|A0A286ZPT1|A0A286ZPT1_PIG Sorting nexin OS=Sus scrofa OX=9823 GN=SNX18 PE=1 SV=1	A0A286ZPT1_PIG	Non-Matrisomal	Non-Matrisomal	SNX18	Sorting nexin	Pig	0	0	0	0	0	0	0	0	0	0	0	0	0	0	0	2813200	0	0	0	0	0	2810500	0	0	4392700	3388800	0	0	0	0	0	0	0	0	0	0	0	0	0	0	0	0	0
tr|A0A287B194|A0A287B194_PIG PX domain-containing protein OS=Sus scrofa OX=9823 GN=SNX2 PE=1 SV=1	A0A287B194_PIG	Non-Matrisomal	Non-Matrisomal	SNX2	PX domain-containing protein	Pig	0	0	0	0	0	0	0	0	0	0	0	0	0	0	0	0	1093500	0	0	0	0	0	0	0	4397300	2938500	0	0	0	0	0	0	0	0	0	0	0	0	0	0	0	0	0
sp|P04179|SODM_HUMAN Superoxide dismutase [Mn], mitochondrial OS=Homo sapiens GN=SOD2 PE=1 SV=2	SODM_HUMAN	Non-Matrisomal	Non-Matrisomal	SOD2	Superoxide dismutase [Mn], mitochondrial	Human	0	0	0	0	0	0	0	0	0	0	0	0	0	0	0	0	10995000	0	0	0	0	6200300	1102200	1016900	17321000	20861000	7067200	0	35722000	0	0	0	0	0	0	0	0	0	0	0	0	0	0
tr|I3LUD1|I3LUD1_PIG Superoxide dismutase [Cu-Zn] OS=Sus scrofa OX=9823 GN=SOD3 PE=1 SV=2	I3LUD1_PIG	Non-Matrisomal	Non-Matrisomal	SOD3	Superoxide dismutase [Cu-Zn]	Pig	0	0	0	0	0	0	0	3705900	0	3439900	0	0	0	0	0	0	0	0	0	0	0	0	0	0	0	0	0	0	0	0	0	0	0	0	0	0	3.05237e-05	0	2.46861e-05	0	0	0	0
tr|D6W5C0|D6W5C0_HUMAN Spectrin, beta, non-erythrocytic 1, isoform CRA_b OS=Homo sapiens GN=SPTBN1 PE=4 SV=1	D6W5C0_HUMAN	Non-Matrisomal	Non-Matrisomal	SPTBN1	Spectrin, beta, non-erythrocytic 1, isoform CRA_b	Human	0	0	0	0	0	0	0	0	0	0	0	0	0	0	0	0	0	0	0	0	4988500	4168700	0	0	3384800	0	0	0	3875900	0	0	0	0	0	0	0	0	0	0	0	0	0	0
tr|A0A287B8H5|A0A287B8H5_PIG Uncharacterized protein OS=Sus scrofa OX=9823 GN=SRGAP3 PE=1 SV=1	A0A287B8H5_PIG	Non-Matrisomal	Non-Matrisomal	SRGAP3	Uncharacterized protein	Pig	0	0	0	0	0	0	0	0	0	0	0	0	0	0	0	0	0	0	0	0	0	0	0	0	0	0	0	0	0	0	0	0	0	0	0	0	0	0	0	0	0	0	0
sp|P19623|SPEE_HUMAN Spermidine synthase OS=Homo sapiens GN=SRM PE=1 SV=1	SPEE_HUMAN	Non-Matrisomal	Non-Matrisomal	SRM	Spermidine synthase	Human	0	0	0	0	0	0	0	0	0	0	0	0	0	0	4606700	4848600	6191600	0	0	8992900	7530000	9866300	0	0	26891000	17551000	11688000	911790	18674000	0	0	0	0	0	0	0	0	0	0	0	0	0	0
tr|Q86X80|Q86X80_HUMAN SRP72 protein (Fragment) OS=Homo sapiens GN=SRP72 PE=2 SV=1	Q86X80_HUMAN	Non-Matrisomal	Non-Matrisomal	SRP72	SRP72 protein (Fragment)	Human	0	0	0	0	0	0	0	0	0	0	0	0	0	0	0	0	0	0	0	0	0	1903900	0	0	19297000	0	0	0	1657300	0	0	0	0	0	0	0	0	0	0	0	0	0	0
tr|Q549N5|Q549N5_HUMAN Signal recognition particle receptor beta subunit OS=Homo sapiens GN=SRPRB PE=2 SV=1	Q549N5_HUMAN	Non-Matrisomal	Non-Matrisomal	SRPRB	Signal recognition particle receptor beta subunit	Human	0	0	0	0	0	0	0	0	0	0	0	0	0	0	0	0	0	0	0	3353500	2447100	2489800	0	0	2071400	2119700	1461900	0	4524400	0	0	0	0	0	0	0	0	0	0	0	0	0	0
tr|A0A087X2D0|A0A087X2D0_HUMAN Serine/arginine-rich-splicing factor 3 OS=Homo sapiens GN=SRSF3 PE=1 SV=1	A0A087X2D0_HUMAN	Non-Matrisomal	Non-Matrisomal	SRSF3	Serine/arginine-rich-splicing factor 3	Human	0	0	0	0	0	0	0	0	0	0	0	0	0	0	0	4483800	8490200	0	0	5815000	10898000	5947300	0	0	8036000	8508100	9068800	0	9332300	0	0	0	0	0	0	0	0	0	0	0	0	0	0
sp|P51571|SSRD_HUMAN Translocon-associated protein subunit delta OS=Homo sapiens GN=SSR4 PE=1 SV=1	SSRD_HUMAN	Non-Matrisomal	Non-Matrisomal	SSR4	Translocon-associated protein subunit delta	Human	0	0	0	0	0	0	0	0	0	0	0	0	0	0	0	2819600	4883600	0	0	3422500	13209000	6485900	0	0	14793000	0	8898700	0	11137000	0	0	0	0	0	0	0	0	0	0	0	0	0	0
tr|H7C3I1|H7C3I1_HUMAN Hsc70-interacting protein (Fragment) OS=Homo sapiens GN=ST13 PE=4 SV=1	H7C3I1_HUMAN	Non-Matrisomal	Non-Matrisomal	ST13	Hsc70-interacting protein (Fragment)	Human	0	0	0	0	0	0	0	0	0	0	0	0	0	0	0	0	1930500	0	0	2000000	3545900	1807000	0	0	3440400	4287000	4066500	0	7416100	0	0	0	0	0	0	0	0	0	0	0	0	0	0
sp|P42224|STAT1_HUMAN Signal transducer and activator of transcription 1-alpha/beta OS=Homo sapiens GN=STAT1 PE=1 SV=2	STAT1_HUMAN	Non-Matrisomal	Non-Matrisomal	STAT1	Signal transducer and activator of transcription 1-alpha/beta	Human	0	0	0	0	0	0	0	0	0	0	0	0	0	0	1426800	1740900	2359600	0	0	1731100	1937700	5751800	0	0	14894000	13630000	2665800	0	12838000	0	0	0	0	0	0	0	0	0	0	0	0	0	0
tr|H3BT82|H3BT82_HUMAN Syntaxin-1B (Fragment) OS=Homo sapiens GN=STX1B PE=3 SV=2	H3BT82_HUMAN	Non-Matrisomal	Non-Matrisomal	STX1B	Syntaxin-1B (Fragment)	Human	0	0	0	0	0	0	0	0	0	0	0	0	0	0	0	0	0	0	0	0	0	0	0	0	0	0	0	0	0	0	0	0	0	0	0	0	0	0	0	0	0	0	0
tr|Q68CM6|Q68CM6_HUMAN STXBP1 protein OS=Homo sapiens GN=stxbp1 PE=2 SV=1	Q68CM6_HUMAN	Non-Matrisomal	Non-Matrisomal	stxbp1	STXBP1 protein	Human	0	0	0	0	0	0	0	0	0	0	0	0	0	0	0	0	0	0	0	0	0	0	0	0	0	0	0	0	0	0	0	0	0	0	0	0	0	0	0	0	0	0	0
tr|A0A024R8S3|A0A024R8S3_HUMAN Small ubiquitin-related modifier OS=Homo sapiens GN=SUMO2 PE=3 SV=1	A0A024R8S3_HUMAN	Non-Matrisomal	Non-Matrisomal	SUMO2	Small ubiquitin-related modifier	Human	0	0	0	0	0	0	0	0	0	0	0	0	0	0	2385500	3648900	3013800	0	0	2625900	0	5267800	0	0	0	6106800	0	1164700	11678000	0	0	0	0	0	0	0	0	0	0	0	0	0	0
tr|Q5T8U5|Q5T8U5_HUMAN Surfeit 4 OS=Homo sapiens GN=SURF4 PE=1 SV=1	Q5T8U5_HUMAN	Non-Matrisomal	Non-Matrisomal	SURF4	Surfeit 4	Human	0	0	0	0	0	0	0	0	0	0	0	0	0	0	0	9816500	20975000	0	1174600	12679000	30088000	19953000	4343400	2964900	35397000	20519000	17514000	988230	31727000	0	0	0	0	0	0	0	0	0	0	0	0	0	0
sp|Q7L0J3|SV2A_HUMAN Synaptic vesicle glycoprotein 2A OS=Homo sapiens GN=SV2A PE=1 SV=1	SV2A_HUMAN	Non-Matrisomal	Non-Matrisomal	SV2A	Synaptic vesicle glycoprotein 2A	Human	0	0	0	0	0	0	0	0	0	0	0	0	0	0	0	0	0	0	0	0	0	0	0	0	0	0	0	0	0	0	0	0	0	0	0	0	0	0	0	0	0	0	0
sp|P17600|SYN1_HUMAN Synapsin-1 OS=Homo sapiens GN=SYN1 PE=1 SV=3	SYN1_HUMAN	Non-Matrisomal	Non-Matrisomal	SYN1	Synapsin-1	Human	0	0	0	0	0	0	0	0	0	0	0	0	0	0	0	0	0	0	0	0	0	0	0	0	0	0	0	0	0	0	0	0	0	0	0	0	0	0	0	0	0	0	0
tr|Q05CK9|Q05CK9_HUMAN SYNCRIP protein (Fragment) OS=Homo sapiens GN=SYNCRIP PE=2 SV=1	Q05CK9_HUMAN	Non-Matrisomal	Non-Matrisomal	SYNCRIP	SYNCRIP protein (Fragment)	Human	0	0	0	0	0	0	0	0	0	0	0	0	0	0	1817600	19899000	24772000	0	0	20105000	29592000	21382000	3113200	0	42667000	47128000	25686000	5703100	65705000	0	0	0	0	0	0	0	0	0	0	0	0	0	0
tr|C9JYN0|C9JYN0_HUMAN Synaptophysin-like protein 1 OS=Homo sapiens GN=SYPL1 PE=1 SV=1	C9JYN0_HUMAN	Non-Matrisomal	Non-Matrisomal	SYPL1	Synaptophysin-like protein 1	Human	0	0	0	0	0	0	0	0	0	0	0	0	0	0	2497500	0	0	0	0	0	0	0	0	0	0	3339400	0	0	3489400	0	0	0	0	0	0	0	0	0	0	0	0	0	0
tr|A0A287A9J7|A0A287A9J7_PIG Uncharacterized protein OS=Sus scrofa OX=9823 GN=SYT1 PE=1 SV=1	A0A287A9J7_PIG	Non-Matrisomal	Non-Matrisomal	SYT1	Uncharacterized protein	Pig	0	0	0	0	0	0	0	0	0	0	0	0	0	0	0	0	0	0	0	0	0	0	0	0	0	0	0	0	0	0	0	0	0	0	0	0	0	0	0	0	0	0	0
tr|Q5U0D2|Q5U0D2_HUMAN Transgelin OS=Homo sapiens GN=TAGLN PE=2 SV=1	Q5U0D2_HUMAN	Non-Matrisomal	Non-Matrisomal	TAGLN	Transgelin	Human	0	0	0	0	0	0	0	0	0	0	0	0	0	0	158170000	404150000	647590000	0	219830000	311330000	548500000	662630000	202730000	119290000	1537300000	1372300000	1223000000	364560000	2127500000	0	0	0	0	0	0	0	0	0	0	0	0	0	0
sp|P37802|TAGL2_HUMAN Transgelin-2 OS=Homo sapiens GN=TAGLN2 PE=1 SV=3	TAGL2_HUMAN	Non-Matrisomal	Non-Matrisomal	TAGLN2	Transgelin-2	Human	0	0	0	0	0	0	0	0	0	0	0	0	0	0	25241000	32948000	70926000	0	12797000	31211000	86895000	100470000	27393000	12659000	185390000	150280000	124690000	33554000	288370000	0	0	0	0	0	0	0	0	0	0	0	0	0	0
tr|F2Z393|F2Z393_HUMAN Transaldolase OS=Homo sapiens GN=TALDO1 PE=1 SV=1	F2Z393_HUMAN	Non-Matrisomal	Non-Matrisomal	TALDO1	Transaldolase	Human	0	0	0	0	0	0	0	0	0	0	0	0	0	0	0	0	2173400	0	0	0	2665300	2211500	0	0	2154200	3139100	2903500	579930	3240000	0	0	0	0	0	0	0	0	0	0	0	0	0	0
tr|Q5M7Z9|Q5M7Z9_HUMAN TARS protein (Fragment) OS=Homo sapiens GN=TARS PE=2 SV=1	Q5M7Z9_HUMAN	Non-Matrisomal	Non-Matrisomal	TARS	TARS protein (Fragment)	Human	0	0	0	0	0	0	0	0	0	0	0	0	0	0	809740	1317400	2061500	0	1059800	4172000	3808000	5372300	0	0	11680000	8520400	14329000	0	8152100	0	0	0	0	0	0	0	0	0	0	0	0	0	0
tr|E9PMC5|E9PMC5_HUMAN V-type proton ATPase subunit a OS=Homo sapiens GN=TCIRG1 PE=3 SV=1	E9PMC5_HUMAN	Non-Matrisomal	Non-Matrisomal	TCIRG1	V-type proton ATPase subunit a	Human	0	0	0	0	0	0	0	0	0	0	0	0	0	0	0	0	0	0	0	0	0	934160	0	0	2966200	0	0	0	0	0	0	0	0	0	0	0	0	0	0	0	0	0	0
sp|P17987|TCPA_HUMAN T-complex protein 1 subunit alpha OS=Homo sapiens GN=TCP1 PE=1 SV=1	TCPA_HUMAN	Non-Matrisomal	Non-Matrisomal	TCP1	T-complex protein 1 subunit alpha	Human	0	0	0	0	0	0	0	0	0	0	0	0	0	0	7373500	10830000	17226000	0	839560	1685300	32470000	21970000	0	0	76205000	16399000	16725000	2570400	42637000	0	0	0	0	0	0	0	0	0	0	0	0	0	0
sp|P09571|TRFE_PIG Serotransferrin OS=Sus scrofa OX=9823 GN=TF PE=1 SV=2	TRFE_PIG	Non-Matrisomal	Non-Matrisomal	TF	Serotransferrin	Pig	0	0	0	0	0	0	0	8068700	0	16038000	0	0	0	0	0	0	0	0	0	0	0	0	0	0	0	0	0	0	0	0	0	0	0.00074298	0.000710524	0.000261542	0.000524286	0.000754048	0	0.000999952	0.000130217	0.00336821	0	0.00207086
sp|Q9Y490|TLN1_HUMAN Talin-1 OS=Homo sapiens GN=TLN1 PE=1 SV=3	TLN1_HUMAN	Non-Matrisomal	Non-Matrisomal	TLN1	Talin-1	Human	0	0	0	0	3807000	0	2533600	16686000	0	29695000	0	899730	0	0	53530000	164350000	197130000	0	18765000	133540000	321560000	256700000	23834000	7673600	609200000	454280000	365110000	83593000	714400000	0	0	0	0	0.000525571	0	0.000417832	0.000542662	0	0.000752577	0	0.000201347	0	0
tr|A0A024R6I3|A0A024R6I3_HUMAN Transmembrane emp24-like trafficking protein 10 (Yeast), isoform CRA_a OS=Homo sapiens GN=TMED10 PE=3 SV=1	A0A024R6I3_HUMAN	Non-Matrisomal	Non-Matrisomal	TMED10	Transmembrane emp24-like trafficking protein 10 (Yeast), isoform CRA_a	Human	0	0	0	0	0	0	0	0	0	0	0	0	0	0	3156200	9299800	12644000	0	1764900	4356900	14675000	11330000	0	0	20375000	17886000	13957000	0	39638000	0	0	0	0	0	0	0	0	0	0	0	0	0	0
tr|E7EQ72|E7EQ72_HUMAN Transmembrane emp24 domain-containing protein 2 (Fragment) OS=Homo sapiens GN=TMED2 PE=1 SV=2	E7EQ72_HUMAN	Non-Matrisomal	Non-Matrisomal	TMED2	Transmembrane emp24 domain-containing protein 2 (Fragment)	Human	0	0	0	0	0	0	0	0	0	0	0	0	0	0	0	0	0	0	0	0	0	0	0	0	6192000	5086400	2823500	0	12471000	0	0	0	0	0	0	0	0	0	0	0	0	0	0
tr|A0A0A6YYA0|A0A0A6YYA0_HUMAN Protein TMED7-TICAM2 OS=Homo sapiens GN=TMED7-TICAM2 PE=4 SV=1	A0A0A6YYA0_HUMAN	Non-Matrisomal	Non-Matrisomal	TMED7-TICAM2	Protein TMED7-TICAM2	Human	0	0	0	0	0	0	0	0	0	0	0	0	0	0	0	3968100	6330100	0	0	0	0	0	0	0	0	0	7930100	1503300	3911100	0	0	0	0	0	0	0	0	0	0	0	0	0	0
tr|Q53SB5|Q53SB5_HUMAN Desmin, isoform CRA_a OS=Homo sapiens GN=tmp_locus_29 PE=3 SV=1	Q53SB5_HUMAN	Non-Matrisomal	Non-Matrisomal	tmp_locus_29	Desmin, isoform CRA_a	Human	0	0	0	0	0	0	0	0	0	0	0	0	0	0	0	0	0	0	0	0	0	164780000	0	0	0	6904500	0	0	0	0	0	0	0	6.24095e-05	0	0	0.000142515	0	5.51283e-05	0	0	0	0.000123963
tr|I3LM93|I3LM93_PIG Importin N-terminal domain-containing protein OS=Sus scrofa OX=9823 GN=TNPO1 PE=1 SV=2	I3LM93_PIG	Non-Matrisomal	Non-Matrisomal	TNPO1	Importin N-terminal domain-containing protein	Pig	0	0	0	0	0	0	0	0	0	0	0	0	0	0	0	0	1712900	0	0	0	0	2485700	0	0	10512000	4347000	11512000	0	6518200	0	0	0	0	0	0	0	0	0	0	0	0	0	0
tr|A1L0S7|A1L0S7_HUMAN TNS1 protein (Fragment) OS=Homo sapiens GN=TNS1 PE=2 SV=2	A1L0S7_HUMAN	Non-Matrisomal	Non-Matrisomal	TNS1	TNS1 protein (Fragment)	Human	0	0	0	0	0	0	0	0	0	0	0	0	0	0	0	2032800	2818300	0	0	0	5105000	4121200	0	0	6918900	9690900	2440300	857640	5283500	0	0	0	0	0	0	0	0	0	0	0	0	0	0
tr|A0A287AZ22|A0A287AZ22_PIG Uncharacterized protein OS=Sus scrofa OX=9823 GN=TOM1 PE=1 SV=1	A0A287AZ22_PIG	Non-Matrisomal	Non-Matrisomal	TOM1	Uncharacterized protein	Pig	0	0	0	0	0	0	0	0	0	0	0	0	0	0	0	0	0	0	0	0	0	890450	0	0	2491300	0	0	0	0	0	0	0	0	0	0	0	0	0	0	0	0	0	0
tr|D9YZV5|D9YZV5_HUMAN Tropomyosin 1 (Alpha) isoform 4 OS=Homo sapiens GN=TPM1 PE=3 SV=1	D9YZV5_HUMAN	Non-Matrisomal	Non-Matrisomal	TPM1	Tropomyosin 1 (Alpha) isoform 4	Human	0	0	0	0	0	0	0	0	0	1837900	0	0	0	0	5692800	29094000	51045000	0	15784000	40309000	110750000	95175000	66296000	54668000	100140000	187020000	121030000	31758000	108940000	0	0	0	0	0	0	0	0	0	8.90348e-06	0	0	0	0
tr|Q6ZN40|Q6ZN40_HUMAN Tropomyosin 1 (Alpha), isoform CRA_f OS=Homo sapiens GN=TPM1 PE=2 SV=1	Q6ZN40_HUMAN	Non-Matrisomal	Non-Matrisomal	TPM1	Tropomyosin 1 (Alpha), isoform CRA_f	Human	0	0	0	0	0	0	0	0	0	0	0	0	0	0	0	0	0	0	0	0	0	0	0	0	0	0	4408200	0	7172800	0	0	0	0	0	0	0	0	0	1.01427e-05	0	0	0	0
tr|A0A087WWU8|A0A087WWU8_HUMAN Tropomyosin alpha-3 chain OS=Homo sapiens GN=TPM3 PE=1 SV=1	A0A087WWU8_HUMAN	Non-Matrisomal	Non-Matrisomal	TPM3	Tropomyosin alpha-3 chain	Human	0	0	0	0	0	0	0	0	0	0	0	0	0	0	0	0	0	0	0	3753100	0	4244600	6105000	1069300	14401000	15587000	9164400	1735800	14792000	0	0	0	0	0	0	0	0	0	7.15506e-06	0	0	0	0
tr|A0A287AID2|A0A287AID2_PIG Tropomyosin alpha-3 chain OS=Sus scrofa OX=9823 GN=TPM3 PE=1 SV=1	A0A287AID2_PIG	Non-Matrisomal	Non-Matrisomal	TPM3	Tropomyosin alpha-3 chain	Pig	0	0	0	0	0	0	0	0	0	0	0	0	0	0	0	893320	1690200	0	0	2966400	3976200	2685800	4034900	742930	16265000	14775000	11528000	1143800	4454500	0	0	0	0	0	0	0	0	0	8.91783e-06	0	0	0	0
sp|P61288|TCTP_PIG Translationally-controlled tumor protein OS=Sus scrofa OX=9823 GN=TPT1 PE=2 SV=1	TCTP_PIG	Non-Matrisomal	Non-Matrisomal	TPT1	Translationally-controlled tumor protein	Pig	0	0	0	0	0	0	0	0	0	0	0	0	0	0	2473600	9194800	1924600	0	2638000	10761000	12593000	15337000	0	0	48615000	36613000	19012000	2016200	63741000	0	0	0	0	0	0	0	0	0	0	0	0	0	0
tr|Q5CAQ5|Q5CAQ5_HUMAN Tumor rejection antigen (Gp96) 1 OS=Homo sapiens GN=TRA1 PE=2 SV=1	Q5CAQ5_HUMAN	Non-Matrisomal	Non-Matrisomal	TRA1	Tumor rejection antigen (Gp96) 1	Human	0	0	0	0	0	0	0	0	0	0	0	0	0	0	43944000	105730000	115920000	0	13088000	88638000	168220000	142750000	44927000	22663000	232460000	246450000	140080000	20844000	339500000	0	0	0	0	0	0	0	0	0	0	0	0	0	0
tr|A0A287B7C6|A0A287B7C6_PIG RRM domain-containing protein OS=Sus scrofa OX=9823 GN=TRA2B PE=1 SV=1	A0A287B7C6_PIG	Non-Matrisomal	Non-Matrisomal	TRA2B	RRM domain-containing protein	Pig	0	0	0	0	0	0	0	0	0	0	0	0	0	0	0	1371300	0	0	0	1989900	3993100	2102100	0	0	4894000	3206300	2573600	0	9527300	0	0	0	0	0	0	0	0	0	0	0	0	0	0
tr|G3XAN4|G3XAN4_HUMAN Translocating chain-associated membrane protein 1 OS=Homo sapiens GN=TRAM1 PE=4 SV=1	G3XAN4_HUMAN	Non-Matrisomal	Non-Matrisomal	TRAM1	Translocating chain-associated membrane protein 1	Human	0	0	0	0	0	0	0	0	0	0	0	0	0	0	1518300	8820300	7434300	0	0	3144000	12604000	10548000	2897900	1284300	12450000	9335300	15039000	0	13262000	0	0	0	0	0	0	0	0	0	0	0	0	0	0
sp|Q14258|TRI25_HUMAN E3 ubiquitin/ISG15 ligase TRIM25 OS=Homo sapiens GN=TRIM25 PE=1 SV=2	TRI25_HUMAN	Non-Matrisomal	Non-Matrisomal	TRIM25	E3 ubiquitin/ISG15 ligase TRIM25	Human	0	0	0	0	0	0	0	0	0	0	0	0	0	0	0	0	0	0	0	0	0	0	0	0	1929700	0	0	0	0	0	0	0	0	0	0	0	0	0	0	0	0	0	0
tr|B3KRM8|B3KRM8_HUMAN Translin, isoform CRA_b OS=Homo sapiens GN=TSN PE=2 SV=1	B3KRM8_HUMAN	Non-Matrisomal	Non-Matrisomal	TSN	Translin, isoform CRA_b	Human	0	0	0	0	0	0	0	0	0	0	0	0	0	0	0	0	0	0	0	0	2133800	0	0	0	0	2523800	0	0	0	0	0	0	0	0	0	0	0	0	0	0	0	0	0
tr|F2Z5T5|F2Z5T5_PIG Tubulin alpha chain OS=Sus scrofa OX=9823 GN=TUBA1A PE=3 SV=2	F2Z5T5_PIG	Non-Matrisomal	Non-Matrisomal	TUBA1A	Tubulin alpha chain	Pig	0	0	0	0	2292800	0	1124400	10243000	0	38652000	0	0	0	0	520240000	1044600000	1470600000	12071000	235120000	1096200000	2417200000	1432900000	179080000	114200000	3241700000	2222900000	1475600000	411700000	2559700000	0	0	0	0	5.43223e-05	0	3.18231e-05	8.02011e-05	0	0.000222884	0	0	0	0
tr|F2Z5S8|F2Z5S8_PIG Tubulin alpha chain OS=Sus scrofa OX=9823 GN=TUBA4A PE=1 SV=2	F2Z5S8_PIG	Non-Matrisomal	Non-Matrisomal	TUBA4A	Tubulin alpha chain	Pig	0	0	0	0	0	0	0	0	0	0	0	0	0	0	0	2990300	0	0	0	0	0	0	0	0	0	0	0	0	0	0	0	0	0	0	0	5.71982e-05	4.1304e-05	0	0.000199014	0	0	0	0
tr|F2Z5B2|F2Z5B2_PIG Tubulin beta chain OS=Sus scrofa OX=9823 GN=TUBB PE=1 SV=2	F2Z5B2_PIG	Non-Matrisomal	Non-Matrisomal	TUBB	Tubulin beta chain	Pig	0	0	0	0	0	0	0	2739600	0	3494500	0	0	0	0	99475000	213190000	331330000	0	49717000	211230000	456710000	275010000	38930000	25947000	717720000	520090000	330580000	79580000	605680000	0	0	0	0	0	0	4.42287e-05	9.47837e-05	0	8.23016e-05	0	0	0	0
tr|A0A287A6Y9|A0A287A6Y9_PIG Tubulin beta chain OS=Sus scrofa OX=9823 GN=TUBB2B PE=1 SV=1	A0A287A6Y9_PIG	Non-Matrisomal	Non-Matrisomal	TUBB2B	Tubulin beta chain	Pig	0	0	0	0	0	0	0	0	0	0	0	0	0	0	10188000	1754500	0	0	1159800	5229300	4144700	7406400	0	0	7951400	11429000	15155000	0	69259000	0	0	0	0	0	0	4.30537e-05	9.22656e-05	0	6.92669e-05	0	0	0	0
tr|A0A287A217|A0A287A217_PIG Tubulin beta chain OS=Sus scrofa OX=9823 GN=TUBB4B PE=1 SV=1	A0A287A217_PIG	Non-Matrisomal	Non-Matrisomal	TUBB4B	Tubulin beta chain	Pig	0	0	0	0	0	0	1411200	12942000	0	13233000	0	0	0	0	306630000	693630000	924730000	0	152850000	663560000	1426600000	894330000	120350000	73517000	2540400000	1919900000	1269900000	205220000	2125400000	0	0	0	0	0	0	4.44866e-05	9.07964e-05	0	7.52051e-05	0	0	0	0
sp|Q9BUF5|TBB6_HUMAN Tubulin beta-6 chain OS=Homo sapiens GN=TUBB6 PE=1 SV=1	TBB6_HUMAN	Non-Matrisomal	Non-Matrisomal	TUBB6	Tubulin beta-6 chain	Human	0	0	0	0	0	0	0	0	0	0	0	0	0	0	19876000	45564000	77609000	0	11625000	37326000	89183000	68619000	0	1048900	169270000	140510000	59344000	13983000	162130000	0	0	0	0	0	0	0	6.49562e-05	0	3.47846e-05	0	0	0	0
sp|Q3ZCM7|TBB8_HUMAN Tubulin beta-8 chain OS=Homo sapiens GN=TUBB8 PE=1 SV=2	TBB8_HUMAN	Non-Matrisomal	Non-Matrisomal	TUBB8	Tubulin beta-8 chain	Human	0	0	0	0	0	0	0	0	0	0	0	0	0	0	0	7824300	0	0	0	7870700	24756000	15344000	0	0	60166000	52248000	27202000	0	0	0	0	0	0	0	0	0	6.48493e-05	0	3.47273e-05	0	0	0	0
sp|P49411|EFTU_HUMAN Elongation factor Tu, mitochondrial OS=Homo sapiens GN=TUFM PE=1 SV=2	EFTU_HUMAN	Non-Matrisomal	Non-Matrisomal	TUFM	Elongation factor Tu, mitochondrial	Human	0	0	0	0	0	0	0	0	0	0	0	0	0	0	0	1621400	0	0	0	0	0	1533600	0	0	0	0	0	0	4167500	0	0	0	0	0	0	0	0	0	0	0	0	0	0
tr|Q86UY0|Q86UY0_HUMAN Protein BLOC1S5-TXNDC5 OS=Homo sapiens GN=TXNDC5 PE=2 SV=1	Q86UY0_HUMAN	Non-Matrisomal	Non-Matrisomal	TXNDC5	Protein BLOC1S5-TXNDC5	Human	0	0	0	0	0	0	0	0	0	0	0	0	0	0	3352900	7605400	45049000	0	0	29627000	44238000	88161000	7960200	0	98147000	57191000	69828000	12489000	69582000	0	0	0	0	0	0	0	0	0	0	0	0	0	0
tr|K7EJH3|K7EJH3_HUMAN Splicing factor U2AF 26 kDa subunit OS=Homo sapiens GN=U2AF1L4 PE=4 SV=1	K7EJH3_HUMAN	Non-Matrisomal	Non-Matrisomal	U2AF1L4	Splicing factor U2AF 26 kDa subunit	Human	0	0	0	0	0	0	0	0	0	0	0	0	0	0	0	0	0	0	0	0	0	0	0	0	0	0	0	0	0	0	0	0	0	0	0	0	0	0	0	0	0	0	0
tr|F1RVE8|F1RVE8_PIG UBA_e1_C domain-containing protein OS=Sus scrofa OX=9823 GN=UBA6 PE=1 SV=3	F1RVE8_PIG	Non-Matrisomal	Non-Matrisomal	UBA6	UBA_e1_C domain-containing protein	Pig	0	0	0	0	0	0	0	0	0	0	0	0	0	0	0	0	0	0	0	0	0	0	0	0	2497600	2528100	0	0	6061700	0	0	0	0	0	0	0	0	0	0	0	0	0	0
tr|A0A024R1A3|A0A024R1A3_HUMAN Ubiquitin-activating enzyme E1 (A1S9T and BN75 temperature sensitivity complementing), isoform CRA_a OS=Homo sapiens GN=UBE1 PE=3 SV=1	A0A024R1A3_HUMAN	Non-Matrisomal	Non-Matrisomal	UBE1	Ubiquitin-activating enzyme E1 (A1S9T and BN75 temperature sensitivity complementing), isoform CRA_a	Human	0	0	0	0	0	0	0	0	0	0	0	0	0	0	13763000	34904000	44776000	0	4670400	55061000	69437000	63171000	8020400	786990	160890000	134360000	97591000	7696500	125680000	0	0	0	0	0	0	0	0	0	0	0	0	0	0
tr|B8Y648|B8Y648_PIG Ubiquitin-conjugating enzyme E2L 3 OS=Sus scrofa OX=9823 GN=UBE2L3 PE=1 SV=1	B8Y648_PIG	Non-Matrisomal	Non-Matrisomal	UBE2L3	Ubiquitin-conjugating enzyme E2L 3	Pig	0	0	0	0	0	0	0	0	0	0	0	0	0	0	0	2575800	0	0	0	0	0	0	0	0	0	0	3082500	0	6518200	0	0	0	0	0	0	0	0	0	0	0	0	0	0
sp|O60701|UGDH_HUMAN UDP-glucose 6-dehydrogenase OS=Homo sapiens GN=UGDH PE=1 SV=1	UGDH_HUMAN	Non-Matrisomal	Non-Matrisomal	UGDH	UDP-glucose 6-dehydrogenase	Human	0	0	0	0	0	0	0	0	0	0	0	0	0	0	7391500	15730000	45339000	0	5742500	23017000	47112000	33445000	0	0	91865000	62645000	63660000	3278000	76862000	0	0	0	0	0	0	0	0	0	0	0	0	0	0
tr|A0A287B9Y4|A0A287B9Y4_PIG Uncharacterized protein OS=Sus scrofa OX=9823 GN=UPF1 PE=1 SV=1	A0A287B9Y4_PIG	Non-Matrisomal	Non-Matrisomal	UPF1	Uncharacterized protein	Pig	0	0	0	0	0	0	0	0	0	0	0	0	0	0	0	0	0	0	0	0	0	1081400	0	0	2993000	0	0	0	0	0	0	0	0	0	0	0	0	0	0	0	0	0	0
tr|A6NJA2|A6NJA2_HUMAN Ubiquitin carboxyl-terminal hydrolase OS=Homo sapiens GN=USP14 PE=1 SV=2	A6NJA2_HUMAN	Non-Matrisomal	Non-Matrisomal	USP14	Ubiquitin carboxyl-terminal hydrolase	Human	0	0	0	0	0	0	0	0	0	0	0	0	0	0	2545500	2924500	2707500	0	0	2289800	0	4985500	0	0	5572300	9030800	2339200	0	13994000	0	0	0	0	0	0	0	0	0	0	0	0	0	0
tr|Q6FGG2|Q6FGG2_HUMAN VAMP3 protein OS=Homo sapiens GN=VAMP3 PE=2 SV=1	Q6FGG2_HUMAN	Non-Matrisomal	Non-Matrisomal	VAMP3	VAMP3 protein	Human	0	0	0	0	0	0	0	0	0	0	0	0	0	0	0	3808200	0	0	0	3315800	9117200	3452400	2427900	0	5833100	5721200	0	0	3283500	0	0	0	0	0	0	0	0	0	0	0	0	0	0
tr|A0A024RCN6|A0A024RCN6_HUMAN Valyl-tRNA synthetase, isoform CRA_a OS=Homo sapiens GN=VARS PE=3 SV=1	A0A024RCN6_HUMAN	Non-Matrisomal	Non-Matrisomal	VARS	Valyl-tRNA synthetase, isoform CRA_a	Human	0	0	0	0	0	0	0	0	0	0	0	0	0	0	969840	2200700	7365800	0	0	0	14807000	25195000	0	0	18008000	16491000	8592800	0	15845000	0	0	0	0	0	0	0	0	0	0	0	0	0	0
tr|A0A024R1Z6|A0A024R1Z6_HUMAN Vesicle amine transport protein 1 homolog (T californica), isoform CRA_a OS=Homo sapiens GN=VAT1 PE=4 SV=1	A0A024R1Z6_HUMAN	Non-Matrisomal	Non-Matrisomal	VAT1	Vesicle amine transport protein 1 homolog (T californica), isoform CRA_a	Human	0	0	0	0	0	0	0	0	0	0	0	0	0	0	17092000	19998000	52933000	0	9244600	40713000	12612000	52408000	8062200	1608800	66223000	89005000	37300000	17192000	116460000	0	0	0	0	0	0	0	0	0	0	0	0	0	0
tr|A0A024QZN4|A0A024QZN4_HUMAN Vinculin, isoform CRA_c OS=Homo sapiens GN=VCL PE=4 SV=1	A0A024QZN4_HUMAN	Non-Matrisomal	Non-Matrisomal	VCL	Vinculin, isoform CRA_c	Human	0	0	0	0	0	0	0	0	0	0	0	0	0	0	17616000	35764000	39505000	0	10138000	88472000	195430000	132640000	50861000	34388000	225920000	277750000	198080000	27170000	290330000	0	0	0	0	0	0	0	0	0	0	0	0	0	0
sp|P21796|VDAC1_HUMAN Voltage-dependent anion-selective channel protein 1 OS=Homo sapiens GN=VDAC1 PE=1 SV=2	VDAC1_HUMAN	Non-Matrisomal	Non-Matrisomal	VDAC1	Voltage-dependent anion-selective channel protein 1	Human	0	0	0	0	0	0	0	0	0	0	0	0	0	0	7330700	12347000	32385000	0	2026600	5513400	14572000	22904000	4996800	1404500	114380000	60204000	25529000	2106400	48657000	0	0	0	0	0	0	0	0	0	0	0	0	0	0
tr|A0A0A0MR02|A0A0A0MR02_HUMAN Voltage-dependent anion-selective channel protein 2 (Fragment) OS=Homo sapiens GN=VDAC2 PE=4 SV=1	A0A0A0MR02_HUMAN	Non-Matrisomal	Non-Matrisomal	VDAC2	Voltage-dependent anion-selective channel protein 2 (Fragment)	Human	0	0	0	0	0	0	0	0	0	0	0	0	0	0	4098100	9892800	23239000	0	995180	9999800	22600000	24426000	2401400	853540	43841000	24194000	18826000	1634200	42126000	0	0	0	0	0	0	0	0	0	0	0	0	0	0
tr|A0A024RDG1|A0A024RDG1_HUMAN Vesicle docking protein p115, isoform CRA_a OS=Homo sapiens GN=VDP PE=4 SV=1	A0A024RDG1_HUMAN	Non-Matrisomal	Non-Matrisomal	VDP	Vesicle docking protein p115, isoform CRA_a	Human	0	0	0	0	0	0	0	0	0	0	0	0	0	0	2312800	1582000	5116100	0	759930	6389300	21150000	6748200	0	0	34681000	9213200	10414000	693150	15494000	0	0	0	0	0	0	0	0	0	0	0	0	0	0
sp|P02543|VIME_PIG Vimentin OS=Sus scrofa OX=9823 GN=VIM PE=1 SV=2	VIME_PIG	Non-Matrisomal	Non-Matrisomal	VIM	Vimentin	Pig	0	0	0	0	9016200	0	5136000	35944000	0	19608000	5810200	9105500	0	1936400	0	0	0	0	0	0	0	0	0	0	0	0	0	0	0	0	0	0	0	0.000310186	5.19436e-05	0.000208621	0.000326942	0	0.000240551	0.000199527	0.000482539	0.0108336	0.000500799
tr|A0A287B900|A0A287B900_PIG Uncharacterized protein OS=Sus scrofa OX=9823 GN=VPS26A PE=1 SV=1	A0A287B900_PIG	Non-Matrisomal	Non-Matrisomal	VPS26A	Uncharacterized protein	Pig	0	0	0	0	0	0	0	0	0	0	0	0	0	0	0	0	0	0	0	0	2114800	1442900	0	0	0	1982800	0	0	6985800	0	0	0	0	0	0	0	0	0	0	0	0	0	0
sp|Q96QK1|VPS35_HUMAN Vacuolar protein sorting-associated protein 35 OS=Homo sapiens GN=VPS35 PE=1 SV=2	VPS35_HUMAN	Non-Matrisomal	Non-Matrisomal	VPS35	Vacuolar protein sorting-associated protein 35	Human	0	0	0	0	0	0	0	0	0	0	0	0	0	0	2202300	11900000	13987000	0	0	16755000	34248000	35722000	1366700	614920	85063000	45672000	20502000	1569200	41247000	0	0	0	0	0	0	0	0	0	0	0	0	0	0
tr|A0A024R6K8|A0A024R6K8_HUMAN Tryptophanyl-tRNA synthetase, isoform CRA_a OS=Homo sapiens GN=WARS PE=3 SV=1	A0A024R6K8_HUMAN	Non-Matrisomal	Non-Matrisomal	WARS	Tryptophanyl-tRNA synthetase, isoform CRA_a	Human	0	0	0	0	0	0	0	0	0	0	0	0	0	0	1539800	2412300	13754000	0	0	2530500	13262000	3355200	0	0	36906000	9416000	12531000	2832300	15440000	0	0	0	0	0	0	0	0	0	0	0	0	0	0
tr|O95061|O95061_HUMAN WASP interactor protein (Fragment) OS=Homo sapiens GN=WISP PE=2 SV=1	O95061_HUMAN	Non-Matrisomal	Non-Matrisomal	WISP	WASP interactor protein (Fragment)	Human	0	0	0	0	0	0	0	0	0	0	0	0	0	0	0	0	0	0	0	0	2671400	0	0	0	4857600	0	1886100	0	3518200	0	0	0	0	0	0	0	0	0	0	0	0	0	0
sp|P13010|XRCC5_HUMAN X-ray repair cross-complementing protein 5 OS=Homo sapiens GN=XRCC5 PE=1 SV=3	XRCC5_HUMAN	Non-Matrisomal	Non-Matrisomal	XRCC5	X-ray repair cross-complementing protein 5	Human	0	0	0	0	0	0	0	0	0	0	0	0	0	0	1810100	11363000	8241600	0	0	5765400	12375000	5416800	0	0	23948000	5873300	11470000	1393000	29735000	0	0	0	0	0	0	0	0	0	0	0	0	0	0
sp|P54577|SYYC_HUMAN Tyrosine--tRNA ligase, cytoplasmic OS=Homo sapiens GN=YARS PE=1 SV=4	SYYC_HUMAN	Non-Matrisomal	Non-Matrisomal	YARS	Tyrosine--tRNA ligase, cytoplasmic	Human	0	0	0	0	0	0	0	0	0	0	0	0	0	0	1514300	5691700	2827800	0	0	4002600	11459000	6823300	0	0	25136000	14328000	1799300	1185900	23407000	0	0	0	0	0	0	0	0	0	0	0	0	0	0
tr|I3LFV4|I3LFV4_PIG CSD_1 domain-containing protein OS=Sus scrofa OX=9823 GN=YBX1 PE=1 SV=2	I3LFV4_PIG	Non-Matrisomal	Non-Matrisomal	YBX1	CSD_1 domain-containing protein	Pig	0	0	0	0	0	0	0	0	0	0	0	0	0	0	0	0	2579300	0	0	4675300	27305000	0	2672600	1354900	13451000	4167500	8333100	0	10714000	0	0	0	0	0	0	0	0	0	0	0	0	0	0
tr|F1SA98|F1SA98_PIG 14_3_3 domain-containing protein OS=Sus scrofa OX=9823 GN=YWHAQ PE=1 SV=3	F1SA98_PIG	Non-Matrisomal	Non-Matrisomal	YWHAQ	14_3_3 domain-containing protein	Pig	0	0	0	0	0	0	0	0	0	0	0	0	0	0	8158400	43276000	44850000	0	7270400	41323000	87082000	49028000	8126300	2101700	106770000	80636000	56862000	6969700	85005000	0	0	0	0	0	0	0	1.2644e-05	0	5.58313e-06	0	0	0	0
tr|F2Z558|F2Z558_PIG 14-3-3 protein zeta/delta OS=Sus scrofa OX=9823 GN=YWHAZ PE=1 SV=3	F2Z558_PIG	Non-Matrisomal	Non-Matrisomal	YWHAZ	14-3-3 protein zeta/delta	Pig	0	0	0	0	0	0	0	3093200	0	0	0	0	0	0	34832000	136880000	180410000	0	28746000	133760000	347950000	178090000	41281000	30364000	469400000	394870000	202170000	74254000	446110000	0	0	0	0	0	0	0	2.7149e-05	0	5.57931e-06	0	0	0	0
sp|Q15942|ZYX_HUMAN Zyxin OS=Homo sapiens GN=ZYX PE=1 SV=1	ZYX_HUMAN	Non-Matrisomal	Non-Matrisomal	ZYX	Zyxin	Human	0	0	0	0	0	0	0	0	0	0	0	0	0	0	0	6566200	21868000	0	1712100	0	12391000	9286100	0	0	52507000	34713000	22559000	6226000	79040000	0	0	0	0	0	0	0	0	0	0	0	0	0	0
[truncated: 15 more columns]
