# Supplementary material for: Application of Tendon-Derived Matrix and Carbodiimide Crosslinking Matures the Engineered Tendon-Like Proteome on Meltblown Scaffolds
Source: J Tissue Eng Regen Med. 2025 Feb 26;2025:2184723. doi: 10.1155/term/2184723 (PMC11985250; doi:10.1155/term/2184723)
Supplement: Supporting Information 9 — Supporting Table 7: Fold-change analysis of protein intensity in hASC-seeded, untreated (PLA), tendon-derived matrix (TDM) coated, and TDM-crosslinked (EDC-TDM) PLA meltblown scaffolds after 28 days in culture (ANOVA; Tukey's post hoc test, n = 5). [file 2184723.f9.xlsx]

## Sheet: proteins-seeded-intensity
Division	Category	Protein	Gene	Intensity [IDPD (PLA Seeded)]	Intensity [IDPE (PLA Seeded)]	Intensity [IDPH (PLA Seeded)]	Intensity [IDPJ (PLA Seeded)]	Intensity [IDPK (PLA Seeded)]	Intensity [IDTD (TDM Seeded)]	Intensity [IDTE (TDM Seeded)]	Intensity [IDTH (TDM Seeded)]	Intensity [IDTJ (TDM Seeded)]	Intensity [IDTK (TDM Seeded)]	Intensity [IDED (EDC-TDM Seeded)]	Intensity [IDEE (EDC-TDM Seeded)]	Intensity [IDEH (EDC-TDM Seeded)]	Intensity [IDEJ (EDC-TDM Seeded)]	Intensity [IDEK (EDC-TDM Seeded)]	Avg PLA Seeded	SD PLA Seeded	Avg TDM Seeded	SD TDM Seeded	Avg EDC-TDM Seeded	SD EDC-TDM Seeded	Fold Change TDM/PLA	Fold Change EDC-TDM/PLA	Fold Change EDC-TDM/TDM	F	ANOVA P-value	Cohen's f	Tukey HSD: TDM vs PLA	Tukey HSD: EDC-TDM vs PLA	Tukey HSD: EDC-TDM vs TDM
Core matrisome	Collagens	collagen, type I, alpha 1	COL1A1	698210000	945849000	1428595000	0	171507800	2089089000	4444660000	1918258000	698865000	274679100	3047614000	2575113000	6104600000	570962000	3171204000	648832360	5.80411e+08	1885110220	1.62747e+09	3093898600	1.98159e+09	2.90539	4.76841	1.64123	3.24349	0.0747985	0.65762
Core matrisome	Collagens	collagen, type I, alpha 2	COL1A2	786680000	1289112500	2093100000	8167900	268840000	4159000000	7740395700	3500359000	2035500000	686880000	6182130000	5220920000	8374990000	881439000	5489950000	889180080	8.33798e+08	3624426940	2.66441e+09	5229885800	2.72833e+09	4.07615	5.88169	1.44296	4.74155	0.0303743	0.795114		A
Core matrisome	Collagens	collagen, type II, alpha 1	COL2A1	0	0	0	0	0	1671100000	9672900	0	0	0	9763700	2122700000	9112500	0	6949100	0	0	336154580	7.46269e+08	429705060	9.46421e+08			1.2783	0.527316	0.603253	0.265158
Core matrisome	Collagens	collagen, type III, alpha 1	COL3A1	3717900	2897800	19980000	0	1540500	0	3645800	23001000	10876000	6307800	14937000	14775000	14089000	0	56001000	5627240	8.14654e+06	8766120	8.89086e+06	19960400	2.11183e+07	1.5578	3.5471	2.27699	1.43983	0.275126	0.438151
Core matrisome	Collagens	collagen, type IV, alpha 1	COL4A1	0	0	1311400	0	0	0	0	16878000	0	7105100	10267000	3622700	9466800	0	13237000	262280	586476	4796620	7.42145e+06	7318700	5.37487e+06	18.2882	27.9041	1.5258	2.27474	0.145339	0.550725
Core matrisome	Collagens	collagen, type IV, alpha 2	COL4A2	0	0	1665100	0	0	0	0	1480500	0	0	0	0	0	0	2113800	333020	744655	296100	662100	422760	945320	-1.12469	1.26947	1.42776	0.0337382	0.966916	0.0670703
Core matrisome	Collagens	collagen, type V, alpha 1	COL5A1	0	1725000	12532000	0	0	3589200	6912100	8967300	3191800	0	12355000	12223000	6422700	0	19333000	2851400	5.46293e+06	4532080	3.48428e+06	10066740	7.25202e+06	1.58942	3.53046	2.22122	2.26058	0.14684	0.549009
Core matrisome	Collagens	collagen, type V, alpha 2	COL5A2	0	8839100	21805000	0	0	19429300	66800000	48185000	54978000	19741000	52429000	30365000	36899000	5238900	51887000	6128820	9.56263e+06	41826660	2.13686e+07	35363780	1.93591e+07	6.82459	5.77008	-1.18275	5.88076	0.0165899	0.885495	A	A
Core matrisome	Collagens	collagen, type VI, alpha 1	COL6A1	1243000000	2316000000	3426200000	5170400	494410000	1621800000	6115500000	2776800000	898690000	278050000	6289600000	4727700000	3330300000	507610000	4106200000	1496956080	1.38635e+09	2338168000	2.30705e+09	3792282000	2.13381e+09	1.56195	2.53333	1.6219	1.71446	0.221348	0.478115
Core matrisome	Collagens	collagen, type VI, alpha 2	COL6A2	1023000000	1703800000	2431000000	4327500	382430000	1357860000	4450360000	2212374000	913246000	279046200	5229200000	3899300000	2856400000	397438000	3372243000	1108911500	9.81972e+08	1842577240	1.61868e+09	3150916200	1.77459e+09	1.66161	2.84145	1.71006	2.3835	0.134386	0.563738
Core matrisome	Collagens	collagen, type VI, alpha 3	COL6A3	3283445000	5898733000	8056848000	45282000	1085400000	5367063000	16446590000	8842820000	3862658900	2008368400	18513909000	14783609000	10733690000	1300262800	13213612000	3673941600	3.32339e+09	7305500060	5.69195e+09	11709016560	6.46755e+09	1.98846	3.18704	1.60277	2.84798	0.0972397	0.616223
Core matrisome	Collagens	collagen, type VII, alpha 1	COL7A1	0	0	0	0	0	0	12116000	0	0	0	0	0	0	0	0	0	0	2423200	5.41844e+06	0	0			0	1	0.396569	0.365148
Core matrisome	Collagens	collagen, type VIII, alpha 1	COL8A1	10522000	25899000	8211200	0	0	23029000	33505000	11461000	4031900	0	78406000	54502000	8274100	0	18875000	8926440	1.06123e+07	14405380	1.38108e+07	32011420	3.32379e+07	1.61379	3.58614	2.22219	1.54977	0.251944	0.454573
Core matrisome	Collagens	collagen, type VIII, alpha 2	COL8A2	0	0	2344200	0	0	2013700	16475000	0	0	0	4810300	5259400	0	0	0	468840	1.04836e+06	3697740	7.19573e+06	2013940	2.76227e+06	7.887	4.29558	-1.83607	0.646542	0.541169	0.293608
Core matrisome	Collagens	collagen, type X, alpha 1	COL10A1	0	9372500	6567600	0	1814800	4719900	11693000	5939500	2838400	2385200	15229000	14484000	8647200	2417200	11395000	3550980	4.2197e+06	5515200	3.73965e+06	10434480	5.19085e+06	1.55315	2.93848	1.89195	3.21099	0.0763957	0.654318
Core matrisome	Collagens	collagen, type XI, alpha 1	COL11A1	38714000	73942000	177420000	0	30058000	73752000	162540000	165470000	152660000	60253000	204110000	139790000	129090000	28916000	234980000	64026800	6.86483e+07	122935000	5.15009e+07	147377200	7.9558e+07	1.92006	2.3018	1.19882	2.01084	0.176539	0.517795
Core matrisome	Collagens	collagen, type XII, alpha 1	COL12A1	3453200000	7977100000	13146026900	28825000	1877900000	5977288000	15014633000	9823564000	4813364400	1505414600	22747206000	16573864000	11877454000	2541430700	18584104000	5296610380	5.28284e+09	7426852800	5.17961e+09	14464811740	7.72781e+09	1.40219	2.73096	1.94764	3.01703	0.0868013	0.634248
Core matrisome	Collagens	collagen, type XIV, alpha 1	COL14A1	0	0	17808500	0	0	2109400	0	9930000	0	0	10263500	8409400	8298700	0	0	3561700	7.9642e+06	2407880	4.30305e+06	5394320	4.98579e+06	-1.47919	1.51454	2.24028	0.318545	0.73317	0.206089
Core matrisome	Collagens	collagen, type XV, alpha 1	COL15A1	6539700	23123000	7284700	0	2113800	14616000	126440000	7024700	31177000	2148100	82872000	70345000	48744000	3599100	24116000	7812240	9.08048e+06	36281160	5.15874e+07	45935220	3.25441e+07	4.64414	5.8799	1.26609	1.54953	0.251993	0.454537
Core matrisome	ECM Glycoproteins	AE binding protein 1	AEBP1	128060000	245490000	306150000	0	51217000	174440000	619880000	288160000	61320000	21699000	614060000	434900000	288580000	67069000	556630000	146183400	1.28615e+08	233099800	2.39932e+08	392247800	2.20528e+08	1.59457	2.68326	1.68275	1.90298	0.191497	0.503717
Core matrisome	ECM Glycoproteins	cartilage intermediate layer protein, nucleotide pyrophosphohydrolase	CILP	0	0	0	0	0	0	3190400	0	0	0	0	2596700	0	0	0	0	0	638080	1.42679e+06	519340	1.16128e+06			-1.22864	0.510415	0.612711	0.260874
Core matrisome	ECM Glycoproteins	cartilage intermediate layer protein 2	CILP2	0	0	0	0	0	113420000	231490000	68773000	10555000	1124100	146700000	152960000	94709000	19663000	93541000	0	0	85072420	9.3685e+07	101514600	5.36142e+07			1.19327	3.82206	0.0519628	0.713868
Core matrisome	ECM Glycoproteins	cartilage oligomeric matrix protein	COMP	8226500	16438000	3829100	0	0	142680000	404810000	82703300	6548300	2609500	263929000	187809000	99841000	10489000	34592000	5698720	6.89507e+06	127870220	1.65351e+08	119332000	1.06072e+08	22.4384	20.9401	-1.07155	1.80586	0.206244	0.490695
Core matrisome	ECM Glycoproteins	collagen triple helix repeat containing 1	CTHRC1	0	2351600	6220700	0	0	1508100	3255100	3995600	2228900	0	0	0	0	0	0	1714460	2.71709e+06	2197540	1.55378e+06	0	0	1.28177	0	0	2.04197	0.172477	0.521788
Core matrisome	ECM Glycoproteins	dermatopontin	DPT	2494100	2140100	9183700	0	0	5931300	13553000	11092000	2382800	0	12510000	10328000	9707000	0	3255300	2763580	3.77339e+06	6591820	5.70776e+06	7160060	5.28342e+06	2.38525	2.59086	1.0862	1.14769	0.349876	0.391184
Core matrisome	ECM Glycoproteins	EGF-like repeats and discoidin I-like domains 3	EDIL3	1762700	3279600	3175000	0	0	6220700	7429300	4785300	2996300	0	32062000	18721000	16613000	0	31413000	1643460	1.61545e+06	4286320	2.91144e+06	19761800	1.31203e+07	2.60811	12.0245	4.61044	7.84195	0.00663322	1.02254		A	B
Core matrisome	ECM Glycoproteins	elastin microfibril interfacer 1	EMILIN1	57565000	173230000	181080000	0	36028000	85228000	293360000	186680000	61353000	19403000	316740000	215370000	163990000	53417000	407240000	89580600	8.25938e+07	129204800	1.10504e+08	231351400	1.3664e+08	1.44233	2.58261	1.79058	2.12866	0.161731	0.532749
Core matrisome	ECM Glycoproteins	fibulin 2	FBLN2	22769000	20091000	107600000	0	8382500	34356000	42205000	142910000	11782000	4286100	119610000	68004000	127670000	15870000	105930000	31768500	4.33702e+07	47107820	5.57815e+07	87416800	4.60849e+07	1.48285	2.75168	1.85567	1.74135	0.216774	0.481851
Core matrisome	ECM Glycoproteins	fibulin 5	FBLN5	15545000	10365000	29681000	0	1528400	26387000	10514000	33482000	0	0	69605000	22189000	17573000	1349800	24913000	11423880	1.20401e+07	14076600	1.53061e+07	27125960	2.54431e+07	1.23221	2.3745	1.92702	1.03224	0.385783	0.370989
Core matrisome	ECM Glycoproteins	fibrillin 1	FBN1	103100000	345710000	352680000	0	28503000	382220600	1088666800	582150000	4451800	0	1060200000	1087319800	657373800	100930000	1005700000	165998600	1.71437e+08	411497840	4.53749e+08	782304720	4.18343e+08	2.47892	4.71272	1.90112	3.51946	0.062695	0.685027
Core matrisome	ECM Glycoproteins	fibronectin 1	FN1	2075256000	7727540000	11131188900	66114000	1923258000	6691683600	23043497000	9639694400	2600191000	947351000	21257309000	22642310000	11654598500	4065660300	22538766000	4584671380	4.65113e+09	8584483400	8.77349e+09	16431728760	8.28996e+09	1.87243	3.58406	1.91412	3.25598	0.0741945	0.658886
Core matrisome	ECM Glycoproteins	fibronectin type III domain containing 1	FNDC1	0	0	12037000	0	0	3242500	0	0	0	0	0	0	0	0	0	2407400	5.38311e+06	648500	1.45009e+06	0	0	-3.71226	0	0	0.748847	0.493776	0.315985
Core matrisome	ECM Glycoproteins	insulin-like growth factor binding protein 3	IGFBP3	0	0	0	0	0	0	6520300	0	0	0	4418900	4839500	0	1909700	0	0	0	1304060	2.91597e+06	2233620	2.32643e+06			1.71282	1.3571	0.294216	0.425379
Core matrisome	ECM Glycoproteins	laminin, gamma 1 (formerly LAMB2)	LAMC1	1426600	0	7617700	0	0	0	0	6912800	0	0	0	2753800	0	0	11972000	1808860	3.30548e+06	1382560	3.0915e+06	2945160	5.18513e+06	-1.30834	1.62819	2.13022	0.206602	0.816176	0.165973
Core matrisome	ECM Glycoproteins	latent transforming growth factor beta binding protein 1	LTBP1	0	18099000	15522000	0	1022600	2422400	77071000	30670000	0	0	42845000	52786000	17668000	5542600	24919000	6928720	9.07629e+06	22032680	3.33888e+07	28752120	1.90556e+07	3.17991	4.1497	1.30498	1.20095	0.334634	0.400158
Core matrisome	ECM Glycoproteins	microfibrillar-associated protein 2	MFAP2	10076000	15355000	19446000	0	3068400	15621000	29366000	44194000	0	0	91452000	62451000	40809000	6008100	55068000	9589080	8.14112e+06	17836200	1.91627e+07	51157620	3.12732e+07	1.86005	5.33499	2.86819	5.1475	0.0243132	0.828453		A
Core matrisome	ECM Glycoproteins	milk fat globule-EGF factor 8 protein	MFGE8	5705200	4883000	29903000	0	1851200	11600360	11881000	32220000	3748500	0	71754000	40044000	44507000	11617000	22115000	8468480	1.22008e+07	11889972	1.24604e+07	38007400	2.3099e+07	1.40403	4.4881	3.19659	4.67473	0.0315331	0.789492		A
Core matrisome	ECM Glycoproteins	matrix-remodelling associated 5	MXRA5	18754000	63027000	244630000	0	9219300	69358000	174200000	216470000	23045000	2181900	309030000	175590000	165650000	23990000	217040000	67126060	1.02132e+08	97050980	9.41499e+07	178260000	1.03163e+08	1.4458	2.6556	1.83677	1.65688	0.231525	0.470018
Core matrisome	ECM Glycoproteins	nidogen 2 (osteonidogen)	NID2	0	0	0	0	0	1336100	3025600	1888100	0	0	7441700	5551300	3396400	0	21215000	0	0	1249960	1.29348e+06	7520880	8.13925e+06			6.0169	3.58693	0.0600937	0.691562
Core matrisome	ECM Glycoproteins	procollagen C-endopeptidase enhancer	PCOLCE	1026700	0	3311300	0	0	0	2369400	8396800	0	0	6461100	0	2575600	0	7702400	867600	1.43659e+06	2153240	3.63793e+06	3347820	3.59399e+06	2.48183	3.85871	1.55478	0.817948	0.4645	0.330242
Core matrisome	ECM Glycoproteins	periostin, osteoblast specific factor	POSTN	420430000	1636600000	2455200000	14655000	310230000	624580000	1981700000	792220000	650060000	362830000	1686600000	2475200000	1892600000	707270000	4127500000	967423000	1.03684e+09	882278000	6.33837e+08	2177834000	1.26242e+09	-1.09651	2.25117	2.46842	2.56539	0.118148	0.584852
Core matrisome	ECM Glycoproteins	secreted protein, acidic, cysteine-rich (osteonectin)	SPARC	0	0	0	0	0	2175200	0	20859000	0	0	21435000	6815700	17569000	1881700	27977000	0	0	4606840	9.13393e+06	15135680	1.067e+07			3.28548	4.57693	0.0333235	0.781189		A
Core matrisome	ECM Glycoproteins	sushi-repeat-containing protein, X-linked	SRPX	4178300	4785200	9303100	0	862090	2501900	13756000	2355800	6996200	0	0	8384600	11551000	0	7923800	3825738	3.69005e+06	5121980	5.45001e+06	5571880	5.27457e+06	1.33882	1.45642	1.08784	0.173308	0.842946	0.152012
Core matrisome	ECM Glycoproteins	sushi-repeat-containing protein, X-linked 2	SRPX2	892140	1624400	7681700	0	501330	3786900	4572000	2152600	6272700	1312500	7873300	8274100	5190600	1034500	5322400	2139914	3.15429e+06	3619340	1.96525e+06	5538980	2.88914e+06	1.69135	2.58841	1.53038	1.96618	0.18256	0.512013
Core matrisome	ECM Glycoproteins	transforming growth factor, beta-induced, 68kDa	TGFBI	1035000000	2060300000	2786600000	12992000	360870000	1615836200	4905195000	2542069000	998750000	354430000	5277800000	4789000000	3610822800	661730000	4567200000	1251152400	1.16025e+09	2083256040	1.77182e+09	3781310560	1.84617e+09	1.66507	3.02226	1.8151	3.15989	0.0789888	0.649091
Core matrisome	ECM Glycoproteins	thrombospondin 1	THBS1	3761800000	9893700000	17428280000	78235000	2831600000	7440900000	16071893100	11617150000	2413100000	1255500000	29511000000	23945408000	14480640000	5221000000	30302000000	6798723000	6.94068e+09	7759708620	6.22424e+09	20692009600	1.0708e+10	1.14135	3.04351	2.6666	4.47961	0.0352239	0.772839		A
Core matrisome	ECM Glycoproteins	thrombospondin 2	THBS2	61893000	137330000	251630000	0	37063000	189210000	453850000	237180000	29541000	7855100	681220000	442340000	271860000	86950000	655630000	97583200	9.97111e+07	183527220	1.80664e+08	427600000	2.53395e+08	1.88073	4.3819	2.3299	4.11715	0.043507	0.740913		A
Core matrisome	ECM Glycoproteins	thrombospondin 4	THBS4	0	0	0	0	0	9537300	20158000	6840000	0	0	15384000	9925700	4189100	0	0	0	0	7307060	8.32354e+06	5899760	6.68393e+06			-1.23854	1.97841	0.180888	0.513603
Core matrisome	ECM Glycoproteins	tenascin C	TNC	720090000	1126000000	2287000000	0	296950000	1128843600	2720733000	1552400000	785380000	218290000	3247231000	2218486300	1596800000	380500000	2737300000	886008000	8.91614e+08	1281129320	9.4136e+08	2036063460	1.1097e+09	1.44596	2.29802	1.58927	1.75847	0.21392	0.484214
Core matrisome	ECM Glycoproteins	tenascin XB	TNXB	0	0	0	0	0	0	0	0	0	0	3770900	0	0	0	0	0	0	0	0	754180	1.6864e+06				1	0.396569	0.365148
Core matrisome	Proteoglycans	asporin	ASPN	0	0	0	0	0	3034800	0	0	0	0	6892100	0	0	0	0	0	0	606960	1.3572e+06	1378420	3.08224e+06			2.27102	0.63118	0.548735	0.290099
Core matrisome	Proteoglycans	biglycan	BGN	0	0	0	0	0	5894200	17751000	2716100	2544300	0	5943300	3814700	3212000	0	0	0	0	5781120	7.01041e+06	2594000	2.57621e+06			-2.22865	2.25464	0.147476	0.548287
Core matrisome	Proteoglycans	decorin	DCN	216020000	358540000	994890000	17798000	121440000	225028000	595058000	548619200	671292400	159730000	598419000	418380000	517779000	64648300	476508000	341737600	3.86058e+08	439945520	2.31356e+08	415146860	2.06608e+08	1.28738	1.21481	-1.05973	0.159516	0.854335	0.145838
Core matrisome	Proteoglycans	fibromodulin	FMOD	7355400	14583000	16453000	0	1016800	77730000	262350000	64193000	11600000	6562300	166850000	124970000	100580000	18518000	114270000	7881640	7.54817e+06	84487060	1.04256e+08	105037600	5.43342e+07	10.7195	13.3269	1.24324	2.83351	0.0981994	0.614655
Core matrisome	Proteoglycans	heparan sulfate proteoglycan 2	HSPG2	134850000	471790000	584720000	0	97883000	256690000	949010000	402810000	232570000	46193000	1217800000	1129100000	536080000	148190000	1285900000	257848600	2.54862e+08	377454600	3.4374e+08	863414000	4.98339e+08	1.46386	3.34853	2.28746	3.57612	0.0605021	0.690519
Core matrisome	Proteoglycans	lumican	LUM	22138000	53241000	136180000	0	2084400	61100000	110770000	119810000	5425800	1674800	156270000	89680000	104970000	3011500	137130000	42728680	5.64476e+07	59756120	5.59819e+07	98212300	5.93021e+07	1.3985	2.29851	1.64355	1.23188	0.326136	0.405279
Core matrisome	Proteoglycans	osteoglycin	OGN	1655300	1767400	9382600	0	0	17138000	33413000	14642000	2286500	0	24463000	11466000	17538000	1877000	9403500	2561060	3.90838e+06	13495900	1.34076e+07	12949500	8.52922e+06	5.26965	5.0563	-1.04219	2.12658	0.16198	0.532489
Core matrisome	Proteoglycans	proline/arginine-rich end leucine-rich repeat protein	PRELP	0	0	6398400	0	0	40369000	54978000	39135000	2955400	0	101020000	86287000	35422000	7444200	7702200	1279680	2.86145e+06	27487480	2.45699e+07	47575080	4.38834e+07	21.48	37.1773	1.73079	3.18569	0.077667	0.651735
Matrisome-associated	ECM Regulators	ADAMTS-like 1	ADAMTSL1	0	2328200	3918500	0	0	0	7229200	3572000	0	0	7303800	6161800	2868900	0	5015200	1249340	1.80076e+06	2160240	3.22829e+06	4269940	2.89543e+06	1.7291	3.41776	1.9766	1.63332	0.235846	0.466664
Matrisome-associated	ECM Regulators	cathepsin B	CTSB	43133000	82671000	75363000	0	16889000	48513000	132160000	80432000	12427000	6653100	260130000	222710000	121580000	24903000	353230000	43611200	3.58821e+07	56037020	5.19303e+07	196510600	1.26845e+08	1.28492	4.50597	3.5068	5.38827	0.0213876	0.847606		A	B
Matrisome-associated	ECM Regulators	HtrA serine peptidase 1	HTRA1	23548000	58333000	138580000	12078000	22394000	76807000	213580000	154450000	81658000	45418000	459620000	286760000	227280000	48859000	444580000	50986600	5.19877e+07	114382600	6.83456e+07	293419800	1.69337e+08	2.24339	5.75484	2.56525	6.57766	0.0117844	0.936494		A
Matrisome-associated	ECM Regulators	leucine proline-enriched proteoglycan (leprecan) 1	LEPRE1	0	1299000	2290200	0	0	1395200	1792000	11021000	0	0	12131000	9158800	6892100	0	10954000	717840	1.04355e+06	2841640	4.64343e+06	7827180	4.80136e+06	3.9586	10.9038	2.75446	4.37105	0.0374948	0.763418		A
Matrisome-associated	ECM Regulators	leprecan-like 2	LEPREL2	0	0	0	0	0	0	4140900	4721800	0	0	3641800	0	0	0	3790000	0	0	1772540	2.43582e+06	1486360	2.03596e+06			-1.19254	1.34771	0.296481	0.423903
Matrisome-associated	ECM Regulators	lysyl oxidase-like 2	LOXL2	9393000	42137000	44186000	0	3730700	8874600	52436000	33186000	0	2628100	86256000	169490000	49231000	27048000	175660000	19889340	2.15183e+07	19424940	2.26377e+07	101537000	6.82456e+07	-1.02391	5.1051	5.22715	5.9511	0.0160125	0.890775		A	B
Matrisome-associated	ECM Regulators	matrix metallopeptidase 14 (membrane-inserted)	MMP14	0	0	0	0	0	0	0	0	0	0	9858000	0	0	0	0	0	0	0	0	1971600	4.40863e+06				1	0.396569	0.365148
Matrisome-associated	ECM Regulators	matrix metallopeptidase 2 (gelatinase A, 72kDa gelatinase, 72kDa type IV collagenase)	MMP2	0	1255900	1439900	0	0	74784000	278210000	81459000	45672000	14699000	162050000	124040000	178470000	15784000	112810000	539160	741136	98964800	1.03635e+08	118630800	6.34558e+07	183.554	220.029	1.19872	4.06639	0.04484	0.736332		A
Matrisome-associated	ECM Regulators	matrix metallopeptidase 3 (stromelysin 1, progelatinase)	MMP3	0	24112000	0	0	2326700	0	0	0	0	0	10252000	75435000	11695000	0	54849000	5287740	1.05712e+07	0	0	30446200	3.28096e+07	0	5.75789		3.34088	0.0702393	0.667421
Matrisome-associated	ECM Regulators	prolyl 4-hydroxylase, alpha polypeptide I	P4HA1	11923000	19028000	20715000	0	0	9521200	31738000	32192000	0	0	108510000	50682000	22420000	1702000	65874000	10333200	9.99323e+06	14690240	1.62424e+07	49837600	4.11372e+07	1.42165	4.82306	3.39257	3.42289	0.0666505	0.675563
Matrisome-associated	ECM Regulators	prolyl 4-hydroxylase, alpha polypeptide II	P4HA2	4946500	11683000	14300000	0	813770	3572100	31595000	19867000	1442900	0	65566000	35572000	31952000	0	82762000	6348654	6.41454e+06	11295400	1.38731e+07	43170400	3.20793e+07	1.77918	6.79993	3.82195	4.74448	0.0303246	0.79536		A
Matrisome-associated	ECM Regulators	procollagen-lysine 1, 2-oxoglutarate 5-dioxygenase 1	PLOD1	5513700	23115000	16394000	0	0	15362000	56820000	22253000	1683100	0	61473000	44101000	27086000	0	73877000	9004540	1.03448e+07	19223620	2.29934e+07	41307400	2.90852e+07	2.13488	4.5874	2.14878	2.75974	0.103267	0.606601
Matrisome-associated	ECM Regulators	procollagen-lysine, 2-oxoglutarate 5-dioxygenase 2	PLOD2	8105100	11534000	25838000	0	6149800	22761000	64472000	13150000	6326100	956020	99205000	84571000	32460000	11900000	61476000	10325380	9.63173e+06	21533024	2.53486e+07	57922400	3.60327e+07	2.08545	5.60971	2.68993	4.56719	0.0335082	0.780358		A
Matrisome-associated	ECM Regulators	procollagen-lysine, 2-oxoglutarate 5-dioxygenase 3	PLOD3	0	0	0	0	0	0	0	1854600	0	0	2087700	0	0	0	10352000	0	0	370920	829402	2487940	4.48813e+06			6.70748	1.29724	0.308999	0.415891
Matrisome-associated	ECM Regulators	serpin peptidase inhibitor, clade F (alpha-2 antiplasmin, pigment epithelium derived factor), member 1	SERPINF1	0	0	0	0	0	0	0	0	0	0	3522500	0	0	0	3910800	0	0	0	0	1486660	2.04032e+06				2.65459	0.111027	0.594933
Matrisome-associated	ECM Regulators	serpin peptidase inhibitor, clade H (heat shock protein 47), member 1, (collagen binding protein 1)	SERPINH1	73838000	154940000	230530000	0	22391000	155540000	416020000	245870000	73334000	45921000	538890000	382050000	268530000	44021000	451520000	96339800	9.57824e+07	187337000	1.49773e+08	337002200	1.9133e+08	1.94454	3.49806	1.79891	3.2471	0.0746231	0.657987
Matrisome-associated	ECM Regulators	TIMP metallopeptidase inhibitor 3	TIMP3	2320700	6421600	25936000	0	7203700	64830000	109800000	16429000	0	2360400	134800000	88189000	53937000	30953000	89350000	8376400	1.02515e+07	38683880	4.75716e+07	79445800	3.94996e+07	4.6182	9.48448	2.05372	4.8563	0.0284982	0.804678		A
Matrisome-associated	ECM-affiliated Proteins	annexin A1	ANXA1	24618000	47789000	100020000	0	20865000	92585000	87613000	121560000	29031000	14437000	242430000	209370000	172270000	39908000	218410000	38658400	3.82649e+07	69045200	4.53869e+07	176477600	8.04035e+07	1.78603	4.56505	2.55597	7.87354	0.00654311	1.0246		A	B
Matrisome-associated	ECM-affiliated Proteins	annexin A2	ANXA2	238580000	292410000	497220000	873230	123330000	676070000	1109300000	631400000	132810000	76995000	1660900000	1375800000	1022100000	195110000	997200000	230482646	1.86582e+08	525315000	4.27221e+08	1050222000	5.50851e+08	2.2792	4.55662	1.99922	4.96587	0.0268317	0.813705		A
Matrisome-associated	ECM-affiliated Proteins	annexin A4	ANXA4	0	0	2543600	0	0	7774000	3535100	5864500	0	0	22520000	9053100	18670000	1191200	2249700	508720	1.13753e+06	3434720	3.47627e+06	10736800	9.58858e+06	6.75169	21.1055	3.12596	3.95216	0.048018	0.725916		A
Matrisome-associated	ECM-affiliated Proteins	annexin A6	ANXA6	80012000	171760000	231660000	0	65534000	273810000	346000000	426760000	84277000	65441000	881360000	523980000	537930000	112240000	913470000	109793200	9.16403e+07	239257600	1.59669e+08	593796000	3.25874e+08	2.17917	5.40831	2.48183	6.72296	0.0109996	0.946782		A
Matrisome-associated	ECM-affiliated Proteins	C1q and tumor necrosis factor related protein 5	C1QTNF5	0	0	3088500	0	0	8912900	5469800	24649000	0	0	8956500	8292000	23132000	0	6867700	617700	1.38122e+06	7806340	1.01518e+07	9449640	8.4373e+06	12.6378	15.2981	1.21051	1.87874	0.195059	0.500499
Matrisome-associated	ECM-affiliated Proteins	glypican 1	GPC1	1053200	0	1717800	0	0	0	6504300	4133400	0	0	2942700	0	5573800	0	0	554200	794415	2127540	3.03145e+06	1703300	2.511e+06	3.83894	3.07344	-1.24907	0.616369	0.556147	0.286675
Matrisome-associated	ECM-affiliated Proteins	glypican 4	GPC4	3805700	0	36141000	0	0	26400000	14484000	48293000	3251500	0	111810000	16164000	39855000	0	0	7989340	1.58233e+07	18485700	1.96273e+07	33565800	4.66847e+07	2.3138	4.20132	1.81577	0.880739	0.43964	0.342683
Matrisome-associated	ECM-affiliated Proteins	glypican 6	GPC6	0	0	0	0	0	0	0	2240100	0	0	0	0	2910000	0	15589000	0	0	448020	1.0018e+06	3699800	6.76466e+06			8.25811	1.3078	0.306328	0.41758
Matrisome-associated	ECM-affiliated Proteins	gremlin 1, cysteine knot superfamily, homolog (Xenopus laevis)	GREM1	3860200	10192000	28969000	2126600	9076600	9030400	40171000	19711000	15375000	4195100	104310000	144030000	48890000	19365000	216220000	10844880	1.06868e+07	17696500	1.38919e+07	106563000	7.80435e+07	1.63178	9.82611	6.0217	6.6842	0.0112029	0.944048		A	B
Matrisome-associated	ECM-affiliated Proteins	lectin, galactoside-binding, soluble, 1	LGALS1	101120000	209670000	259360000	0	68453000	287870000	566130000	322350000	51796000	17116000	888790000	789060000	352010000	119600000	807680000	127720600	1.05567e+08	249052400	2.23675e+08	591428000	3.36968e+08	1.94998	4.63064	2.37471	4.96455	0.0268512	0.813597		A
Matrisome-associated	Secreted Factors	angiopoietin-like 7	ANGPTL7	0	0	0	0	0	0	0	2217900	0	0	3638500	3808500	4201600	0	0	0	0	443580	991875	2329720	2.13652e+06			5.25209	4.13709	0.0429961	0.742705		A
Matrisome-associated	Secreted Factors	S100 calcium binding protein A4	S100A4	2868000	0	3850300	0	0	0	15720000	3471200	0	0	10853000	6527800	5158500	0	4609500	1343660	1.87237e+06	3838240	6.81005e+06	5429760	3.90019e+06	2.85656	4.04102	1.41465	0.977512	0.4043	0.361019
Matrisome-associated	Secreted Factors	S100 calcium binding protein A6	S100A6	13183000	14090000	20453000	0	4537900	36876000	0	39734000	23586000	12656000	112740000	66817000	66674000	11906000	186570000	10452780	8.1384e+06	22570400	1.66432e+07	88941400	6.52256e+07	2.15927	8.50888	3.94062	5.82499	0.0170648	0.881287		A	B
Matrisome-associated	Secreted Factors	S100 calcium binding protein A8	S100A8	0	1677800	1408600	0	791320	0	0	0	0	0	4211300	0	0	0	0	775544	777498	0	0	842260	1.88335e+06	0	1.08602		0.792074	0.475218	0.324977
Non-Matrisomal	Non-Matrisomal	Alanine--tRNA ligase, cytoplasmic	AARS	2735500	10297000	9953400	0	0	5475400	24420000	9690500	0	0	21556000	21908000	4956600	0	16812000	4597180	5.16989e+06	7917180	1.00848e+07	13046520	1.00097e+07	1.72218	2.83794	1.64787	1.18889	0.338015	0.398144
Non-Matrisomal	Non-Matrisomal	Very long-chain-specific acyl-CoA dehydrogenase, mitochondrial (Fragment)	ACADVL	0	0	0	0	0	0	2812800	0	0	0	4745900	0	0	0	0	0	0	562560	1.25792e+06	949180	2.12243e+06			1.68725	0.56139	0.584699	0.273591
Non-Matrisomal	Non-Matrisomal	ATP citrate lyase, isoform CRA_a	ACLY	5866900	22292000	53424000	0	1551000	22351000	44462000	42954000	0	0	115190000	70327000	47719000	1976000	105210000	16626780	2.23922e+07	21953400	2.18616e+07	68084400	4.57912e+07	1.32036	4.09486	3.10131	3.90446	0.0494221	0.721523
Non-Matrisomal	Non-Matrisomal	Actin, alpha cardiac muscle 1	ACTC1	280790000	649980000	1615300000	0	171020000	758390000	1366000000	1740200000	273550000	176770000	2769700000	2073100000	2210200000	604280000	3617500000	543418000	6.44834e+08	862982000	6.80403e+08	2254956000	1.10468e+09	1.58806	4.14958	2.61298	5.91815	0.01628	0.888305		A	B
Non-Matrisomal	Non-Matrisomal	Actin, cytoplasmic 2	ACTG1	5549100000	10849000000	19272000000	108670000	3089600000	10834000000	19876000000	17984000000	2969700000	1980200000	35651000000	27518000000	22243000000	6543000000	38958000000	7773674000	7.53841e+09	10728780000	8.26229e+09	26182600000	1.28051e+10	1.38014	3.36811	2.44041	5.07192	0.0253262	0.822348		A
Non-Matrisomal	Non-Matrisomal	Alpha-actinin-1	ACTN1	106180000	367750000	544600000	0	112560000	391050000	821460000	667470000	154220000	109850000	1441700000	1087600000	962980000	213070000	1703866000	226218000	2.23551e+08	428810000	3.12127e+08	1081843200	5.66864e+08	1.89556	4.7823	2.5229	6.39805	0.0128466	0.92362		A	B
Non-Matrisomal	Non-Matrisomal	Alpha-actinin-4	ACTN4	94668000	377550000	500890000	0	71829000	480960000	922720000	732520000	151960000	85443000	1436900000	1170500000	852290000	213490000	1311500000	208987400	2.17473e+08	474720600	3.61564e+08	996936000	4.89222e+08	2.27153	4.77032	2.10005	5.77549	0.0174998	0.877533		A
Non-Matrisomal	Non-Matrisomal	Actin-related protein 2	ACTR2	7587100	18099000	31436000	0	5483000	18533000	48150000	33027000	5117400	1995500	97048000	79121000	35183000	9662300	72098000	12521020	1.24453e+07	21364580	1.93689e+07	58622460	3.54429e+07	1.7063	4.68192	2.74391	5.02689	0.0259531	0.818689		A
Non-Matrisomal	Non-Matrisomal	Actin-related protein 3	ACTR3	17165000	39983000	105330000	0	11903000	48499000	79695000	78453000	3373900	0	253870000	150520000	114240000	18952000	171960000	34876200	4.19751e+07	42004180	3.88843e+07	141908400	8.5727e+07	1.20438	4.06892	3.37844	5.05684	0.0255341	0.821125		A	B
Non-Matrisomal	Non-Matrisomal	Actin-related protein 3B isoform 1	ACTR3B	0	0	0	0	0	0	0	0	0	0	0	5203800	0	0	15927000	0	0	0	0	4226160	6.91821e+06				1.86584	0.196987	0.498777
Non-Matrisomal	Non-Matrisomal	Alcohol dehydrogenase 5 (Class III), chi polypeptide	ADH5	1232200	2692300	3145800	0	0	5963300	22015000	2447000	0	0	13807000	21565000	11381000	0	8456200	1414060	1.47182e+06	6085060	9.23403e+06	11041840	7.8598e+06	4.30325	7.80861	1.81458	2.33031	0.139618	0.557412
Non-Matrisomal	Non-Matrisomal	Adenosylhomocysteinase	AHCY	0	0	0	0	0	0	9835300	0	0	0	10708000	14859000	7094700	0	6199500	0	0	1967060	4.39848e+06	7772240	5.52678e+06			3.9512	4.90947	0.0276749	0.809071		A
Non-Matrisomal	Non-Matrisomal	Neuroblast differentiation-associated protein AHNAK	AHNAK	0	0	0	0	0	0	0	0	0	0	8467700	10461000	5057600	0	11559000	0	0	0	0	7109060	4.68056e+06				11.5345	0.00160527	1.24013		A	B
Non-Matrisomal	Non-Matrisomal	Adenylate kinase isoenzyme 1	AK1	1982700	1863800	4478400	0	0	1446400	3217900	2520900	0	0	7069200	1909500	2714900	0	4160900	1664980	1.84392e+06	1437040	1.45572e+06	3170900	2.64719e+06	-1.15862	1.90447	2.20655	1.06293	0.375837	0.376462
Non-Matrisomal	Non-Matrisomal	Serum albumin	ALB	0	0	0	0	0	68729000	117730000	34167000	0	0	99893000	82969000	54287000	8744100	15545000	0	0	44125200	5.00406e+07	52287620	4.01798e+07			1.18498	2.88192	0.0950312	0.619884
Non-Matrisomal	Non-Matrisomal	Delta-1-pyrroline-5-carboxylate synthase	ALDH18A1	1245700	1667000	1751500	0	0	1690300	3466700	4192700	0	0	4536500	2603800	2286000	0	6161500	932840	872848	1869940	1.93459e+06	3117560	2.34273e+06	2.00457	3.34201	1.6672	1.80321	0.206665	0.490335
Non-Matrisomal	Non-Matrisomal	Aldehyde dehydrogenase X, mitochondrial	ALDH1B1	6510500	0	30599000	0	0	25204000	4572500	39929000	0	0	99694000	12194000	31850000	0	40752000	7421900	1.32595e+07	13941100	1.78795e+07	36898000	3.85857e+07	1.87837	4.9715	2.64671	1.81213	0.205253	0.491546
Non-Matrisomal	Non-Matrisomal	Fructose-bisphosphate aldolase A	ALDOA	59597000	52357000	95697000	0	14207000	66214000	150470000	43201000	6551400	2587600	201940000	202290000	185850000	7584900	255490000	44371600	3.81071e+07	53804800	6.01387e+07	170630980	9.48673e+07	1.2126	3.8455	3.1713	5.27393	0.0227225	0.838564		A	B
Non-Matrisomal	Non-Matrisomal	Alanyl (Membrane) aminopeptidase (Aminopeptidase N, aminopeptidase M, microsomal aminopeptidase, CD13, p150), isoform CRA_a	ANPEP	3539400	23173000	14700000	0	854480	7678100	26888000	10642000	11305000	0	67321000	45110000	24841000	869980	83280000	8453376	1.01123e+07	11302620	9.80085e+06	44284396	3.28439e+07	1.33705	5.23866	3.91806	4.65879	0.0318171	0.788145		A
Non-Matrisomal	Non-Matrisomal	AP-2 complex subunit alpha	AP2A1	5155100	6353700	19512000	0	0	14708000	22286000	33748000	0	0	44291000	56804000	20334000	1842400	51055000	6204160	7.98756e+06	14148400	1.45862e+07	34865280	2.30972e+07	2.28047	5.61966	2.46426	4.05461	0.0451561	0.735265		A
Non-Matrisomal	Non-Matrisomal	AP-2 complex subunit alpha-2	AP2A2	0	0	2432900	0	0	0	3519700	2559700	0	0	0	0	0	0	3262600	486580	1.08803e+06	1215880	1.69916e+06	652520	1.45908e+06	2.49883	1.34103	-1.86336	0.353553	0.709264	0.217118
Non-Matrisomal	Non-Matrisomal	AP complex subunit sigma	AP2S1	0	2082600	0	0	0	2883100	5657200	0	0	0	5744600	7946200	3465300	0	15476000	416520	931367	1708060	2.53618e+06	6526420	5.80273e+06	4.10079	15.6689	3.82095	3.79629	0.0527884	0.711457
Non-Matrisomal	Non-Matrisomal	AP3D1 protein (Fragment)	AP3D1	740750	0	0	0	0	1320900	0	5252900	0	0	3323100	1772200	0	0	2260800	148150	331273	1314760	2.27458e+06	1471220	1.45537e+06	8.87452	9.93061	1.119	1.05923	0.37702	0.375806
Non-Matrisomal	Non-Matrisomal	Adipocyte plasma membrane-associated protein (Fragment)	APMAP	0	0	0	0	0	0	0	2059300	0	0	3865800	0	4398900	747880	5778400	0	0	411860	920947	2958196	2.47434e+06			7.18253	5.52486	0.019911	0.858282		A	B
Non-Matrisomal	Non-Matrisomal	Apolipoprotein M	APOM	0	0	0	0	0	3870500	6229000	2830500	0	0	6539200	6915800	4117600	0	7434600	0	0	2586000	2.66252e+06	5001440	3.07186e+06			1.93404	5.67858	0.0183894	0.87014		A
Non-Matrisomal	Non-Matrisomal	Adenine phosphoribosyltransferase (Fragment)	APRT	0	0	0	0	0	0	0	3282300	0	0	0	0	0	0	5518900	0	0	656460	1.46789e+06	1103780	2.46813e+06			1.68141	0.560662	0.585089	0.273413
Non-Matrisomal	Non-Matrisomal	Archain 1, isoform CRA_b	ARCN1	1841700	6165700	14350000	0	0	8738400	11228000	13570000	0	0	9731500	6175300	7616600	0	14591000	4471480	6.06959e+06	6707280	6.35678e+06	7622880	5.31989e+06	1.50001	1.70478	1.13651	0.373484	0.696059	0.223154
Non-Matrisomal	Non-Matrisomal	ADP-ribosylation factor 1	ARF1	3084700	6303400	13324000	0	2260100	7253600	28983000	19175000	3226300	1652300	27495000	29931000	18846000	1773400	13837000	4994440	5.17598e+06	12058040	1.16883e+07	18376480	1.13263e+07	2.41429	3.67939	1.524	2.30461	0.14223	0.55433
Non-Matrisomal	Non-Matrisomal	ADP-ribosylation factor 4	ARF4	34717000	52214000	74131000	0	15793000	44891000	95914000	65562000	17162000	10061000	170710000	131560000	78345000	10352000	122390000	35371000	2.9244e+07	46718000	3.53411e+07	102671400	6.11704e+07	1.3208	2.9027	2.19768	3.33084	0.0706939	0.666418
Non-Matrisomal	Non-Matrisomal	ADP-ribosylation factor 6	ARF6	1656900	0	1928500	0	0	0	2520800	3663200	0	0	8377100	4379100	2661700	0	8830300	717080	986586	1236800	1.74106e+06	4849640	3.76882e+06	1.72477	6.76304	3.92112	4.17394	0.0420699	0.746007		A
Non-Matrisomal	Non-Matrisomal	Rho GTPase-activating protein 1	ARHGAP1	0	9408300	21107000	0	929550	7903300	15381000	24271000	2979400	0	20387000	14104000	17873000	3808300	36602000	6288970	9.18055e+06	10106940	9.82655e+06	18554860	1.19037e+07	1.60709	2.95038	1.83585	1.83229	0.202104	0.494273
Non-Matrisomal	Non-Matrisomal	Rho GDP-dissociation inhibitor 1	ARHGDIA	2548700	7166100	16992000	0	1989000	10015000	9478500	18260000	5841400	0	33742000	16557000	26331000	7825800	80174000	5739160	6.81622e+06	8718980	6.66312e+06	32925960	2.81713e+07	1.51921	5.73707	3.77635	3.77051	0.0536296	0.709038
Non-Matrisomal	Non-Matrisomal	Actin-related protein 2/3 complex subunit 1A	ARPC1A	0	0	0	0	0	0	0	0	0	0	4946600	1642400	0	0	0	0	0	0	0	1317800	2.14961e+06				1.87909	0.195007	0.500546
Non-Matrisomal	Non-Matrisomal	Actin related protein 2/3 complex, subunit 1B, 41kDa	ARPC1B	5590300	15831000	8823800	0	0	10675000	40039000	22723000	0	0	49679000	70300000	30865000	4438800	44842000	6049020	6.6479e+06	14687400	1.69913e+07	40024960	2.44093e+07	2.42806	6.61677	2.72512	5.03648	0.0258181	0.81947		A
Non-Matrisomal	Non-Matrisomal	Actin related protein 2/3 complex, subunit 2, 34kDa, isoform CRA_a	ARPC2	13547000	18754000	37025000	0	0	22059000	21689000	15684000	2610600	1900900	61527000	54495000	26326000	6822800	68241000	13865200	1.53693e+07	12788700	9.94578e+06	43482360	2.59718e+07	-1.08418	3.13608	3.40006	4.5075	0.0346666	0.775242			B
Non-Matrisomal	Non-Matrisomal	Actin-related protein 2/3 complex subunit 3	ARPC3	1979300	5814700	12118000	0	2052600	1047000	11865000	3527800	0	928880	33572000	22478000	20555000	984520	72712000	4392920	4.80361e+06	3473736	4.86951e+06	30060304	2.65742e+07	-1.26461	6.8429	8.65359	4.53704	0.0340876	0.777778			B
Non-Matrisomal	Non-Matrisomal	Actin-related protein 2/3 complex subunit 4	ARPC4	13873000	19222000	30661000	0	5954200	22687000	41585000	26491000	11646000	7196800	61057000	51161000	38982000	6319300	57856000	13942040	1.18911e+07	21921160	1.35141e+07	43075060	2.22202e+07	1.57231	3.08958	1.965	4.15732	0.0424846	0.74452		A
Non-Matrisomal	Non-Matrisomal	Actin-related protein 2/3 complex subunit 5	ARPC5	2215100	3727700	5467300	0	1217100	5165400	10222000	5151100	2252100	1255400	20914000	15070000	16048000	2297700	21830000	2525440	2.1381e+06	4809200	3.48964e+06	15231940	7.80716e+06	1.9043	6.0314	3.16725	8.85783	0.00433686	1.08676		A	B
Non-Matrisomal	Non-Matrisomal	Aspartyl/asparaginyl beta-hydroxylase	ASPH	0	0	9113700	0	0	9465300	26301000	8008400	7523400	1056200	17860000	0	0	0	0	1822740	4.07577e+06	10470860	9.42061e+06	3572000	7.98723e+06	5.74457	1.95969	-2.93137	1.85397	0.198779	0.497189
Non-Matrisomal	Non-Matrisomal	Argininosuccinate synthetase, isoform CRA_a	ASS	1539700	7057500	8655500	0	636760	0	9677800	8384000	0	0	11483000	10965000	5881000	0	3082300	3577892	3.98421e+06	3612360	4.96753e+06	6282260	4.971e+06	1.00963	1.75586	1.7391	0.553284	0.589052	0.271608
Non-Matrisomal	Non-Matrisomal	Atlastin-3	ATL3	0	6706700	8050600	0	0	5696300	7811700	8444300	0	0	9061100	20801000	14802000	666560	19839000	2951460	4.06929e+06	4390460	4.13509e+06	13033932	8.34412e+06	1.48756	4.4161	2.96869	4.31914	0.0386409	0.758871		A
Non-Matrisomal	Non-Matrisomal	Sodium/potassium-transporting ATPase subunit alpha	ATP1A1	1857400	4774900	8421400	0	0	2358500	7262700	6748400	0	0	8158200	12636000	6601000	0	14353000	3010740	3.60024e+06	3273920	3.54463e+06	8349640	5.63968e+06	1.08741	2.77328	2.55035	2.36936	0.135755	0.562062
Non-Matrisomal	Non-Matrisomal	Sodium/potassium-transporting ATPase subunit alpha-3	ATP1A3	4533900	10464000	8475000	0	0	3905900	15766000	5483200	0	0	27672000	18324000	10435000	1300700	18229000	4694580	4.78753e+06	5031020	6.46785e+06	15192140	9.87902e+06	1.07167	3.2361	3.01969	3.28861	0.0726448	0.662179
Non-Matrisomal	Non-Matrisomal	Sarcoplasmic/endoplasmic reticulum calcium ATPase 2	ATP2A2	18285000	52672000	93640000	0	16467000	17738000	66864000	88817000	6204000	4255600	126420000	89506000	71139000	15536000	211630000	36212800	3.7388e+07	36775720	3.86271e+07	102846200	7.27943e+07	1.01554	2.84005	2.79658	2.68828	0.108469	0.598696
Non-Matrisomal	Non-Matrisomal	Plasma membrane calcium-transporting ATPase 1	ATP2B1	0	0	0	0	0	0	6537900	2536800	0	0	0	0	4434600	0	7478400	0	0	1814940	2.85961e+06	2382600	3.43541e+06			1.31277	1.16282	0.345463	0.393755
Non-Matrisomal	Non-Matrisomal	ATP synthase subunit beta (Fragment)	ATP5B	0	4584400	7851200	0	624310	3694700	18176000	7572100	1237000	0	27503000	15067000	11783000	0	16832000	2611982	3.4977e+06	6135960	7.32521e+06	14237000	9.90106e+06	2.34916	5.45065	2.32026	3.25131	0.0744199	0.658413
Non-Matrisomal	Non-Matrisomal	V-type proton ATPase catalytic subunit A	ATP6V1A	0	1684100	0	0	0	1846800	13277000	2597900	0	0	6213900	5556200	6979800	500430	0	336820	753152	3544340	5.55938e+06	3850066	3.3293e+06	10.5229	11.4306	1.08626	1.33491	0.299597	0.421887
Non-Matrisomal	Non-Matrisomal	Apoptosis regulator BAX	BAX	0	0	4066900	0	0	1289900	0	0	0	0	0	0	2576600	0	4193700	813380	1.81877e+06	257980	576861	1354060	1.94027e+06	-3.15288	1.66473	5.2487	0.60841	0.560178	0.284818
Non-Matrisomal	Non-Matrisomal	UPF0568 protein C14orf166 (Fragment)	C14orf166	0	0	0	0	0	0	0	0	0	0	4692000	4230500	0	0	6835300	0	0	0	0	3151560	3.04022e+06				5.37294	0.0215611	0.8464		A	B
Non-Matrisomal	Non-Matrisomal	Calcium/calmodulin-dependent protein kinase (CaM kinase) II alpha, isoform CRA_b	CAMK2A	0	1743200	0	0	0	0	0	1457100	0	0	10280000	6586600	1609900	0	0	348640	779583	291420	651635	3695300	4.56556e+06	-1.19635	10.5992	12.6803	2.60435	0.114974	0.589276
Non-Matrisomal	Non-Matrisomal	Calnexin	CANX	5970100	17076000	13826000	0	5474700	8533900	26328000	17554000	6592300	1540900	39335000	25825000	18307000	2056500	49776000	8469360	6.8868e+06	12109820	9.8327e+06	27059900	1.85068e+07	1.42984	3.19503	2.23454	2.99194	0.0882646	0.631606
Non-Matrisomal	Non-Matrisomal	Calpain 1, (Mu/I) large subunit, isoform CRA_b	CAPN1	0	3922400	5023400	0	0	9873600	11085000	14113000	0	0	11995000	18412000	15264000	0	17439000	1789160	2.48064e+06	7014320	6.5867e+06	12622000	7.47355e+06	3.92045	7.05471	1.79946	4.17723	0.0419885	0.7463		A
Non-Matrisomal	Non-Matrisomal	Calpain-2 catalytic subunit	CAPN2	13006000	13199000	37657000	0	855900	27126000	83299000	65016000	2927000	0	97395000	60359000	42605000	7112600	45482000	12943580	1.52026e+07	35673600	3.72396e+07	50590720	3.26584e+07	2.75608	3.90856	1.41816	2.00829	0.176876	0.517467
Non-Matrisomal	Non-Matrisomal	Calpain small subunit 1	CAPNS1	2310100	17235000	10154000	0	1306200	6358000	14565000	14706000	0	0	54350000	36519000	21931000	3475200	4151800	6201060	7.33018e+06	7125800	7.3305e+06	24085400	2.17791e+07	1.14913	3.88408	3.38003	2.61403	0.114201	0.590371
Non-Matrisomal	Non-Matrisomal	Caveolin	CAV1	8276500	29577000	9588400	0	2935400	25348000	103300000	10772000	25633000	9381800	58312000	56883000	51828000	6179500	61574000	10075460	1.15788e+07	34886960	3.90161e+07	46955300	2.30632e+07	3.46257	4.66036	1.34593	2.42362	0.130592	0.568462
Non-Matrisomal	Non-Matrisomal	Caveolin	CAV2	0	4531900	0	0	0	2870200	13071000	0	3118300	0	0	0	0	0	0	906380	2.02673e+06	3811900	5.38888e+06	0	0	4.20563	0	0	1.79456	0.208045	0.489157
Non-Matrisomal	Non-Matrisomal	Carbonyl reductase [NADPH] 1	CBR1	0	0	2620500	0	548660	1544300	8205000	6206600	0	0	14863000	9217500	1429200	1747900	16277000	633832	1.13571e+06	3191180	3.78519e+06	8706920	7.01529e+06	5.03474	13.737	2.72843	3.93858	0.0484129	0.724668		A
Non-Matrisomal	Non-Matrisomal	T-complex protein 1 subunit beta	CCT2	3054000	15596000	25827000	0	3481600	5981100	37672000	19551000	3819400	958690	55077000	39793000	20845000	2006900	36866000	9591720	1.08595e+07	13596438	1.52347e+07	30917580	2.02183e+07	1.41752	3.22336	2.27395	2.53969	0.120297	0.581916
Non-Matrisomal	Non-Matrisomal	T-complex protein 1 subunit gamma	CCT3	7451700	30448000	33421000	0	6030500	23133000	61815000	42654000	1202200	1484600	55491000	45055000	30527000	6415300	65617000	15470240	1.5324e+07	26057760	2.63828e+07	40621060	2.31165e+07	1.68438	2.62575	1.55889	1.6324	0.236016	0.466533
Non-Matrisomal	Non-Matrisomal	T-complex protein 1 subunit epsilon	CCT5	3890200	10108000	18273000	0	1219700	11422000	24197000	17079000	0	711110	62289000	35999000	20770000	876440	33568000	6698180	7.55592e+06	10681822	1.046e+07	30700488	2.24845e+07	1.59473	4.58341	2.87409	3.69286	0.0562595	0.701699
Non-Matrisomal	Non-Matrisomal	Chaperonin subunit 6A (Fragment)	CCT6A	8485600	12132000	17428000	0	772700	6818700	31188000	11762000	0	0	36971000	25289000	17380000	4129600	40680000	7763660	7.45237e+06	9953740	1.28661e+07	24889920	1.48562e+07	1.28209	3.20595	2.50056	2.94939	0.0908126	0.627098
Non-Matrisomal	Non-Matrisomal	CCT7 protein	CCT7	5386600	10535000	10810000	0	1648600	11300000	33513000	19677000	1462000	1036200	46035000	37499000	27543000	2219700	45196000	5676040	4.96207e+06	13397640	1.36356e+07	31698540	1.80806e+07	2.36039	5.58462	2.36598	4.98509	0.0265513	0.815279		A
Non-Matrisomal	Non-Matrisomal	CD44 antigen (Fragment)	CD44	1448300	9340000	7602400	0	3085500	4739800	36475000	4594600	22225000	6100700	16895000	8877200	15172000	3574600	16137000	4295240	4.01262e+06	14827020	1.41948e+07	12131160	5.74e+06	3.45197	2.82433	-1.22223	1.792	0.208456	0.488808
Non-Matrisomal	Non-Matrisomal	CD59 glycoprotein	CD59	5615200	7157800	10385000	0	2618100	0	0	12196000	0	0	26489000	4629800	20938000	0	0	5155220	4.01826e+06	2439200	5.45422e+06	10411360	1.24451e+07	-2.11349	2.01958	4.26835	1.22723	0.327397	0.404514
Non-Matrisomal	Non-Matrisomal	Tetraspanin	CD81	3507900	20628000	21533000	0	0	23261000	78597000	41729000	1815400	0	36741000	28905000	45397000	0	34670000	9133780	1.10041e+07	29080480	3.25377e+07	29142600	1.73338e+07	3.18384	3.19064	1.00214	1.34813	0.296378	0.42397
Non-Matrisomal	Non-Matrisomal	CDC37 protein	CDC37	0	0	0	0	0	1829700	0	2949600	0	0	13782000	4651600	0	0	0	0	0	955860	1.36744e+06	3686720	5.99211e+06			3.85697	1.45354	0.272102	0.440234
Non-Matrisomal	Non-Matrisomal	Cell division cycle 42 (GTP binding protein, 25kDa), isoform CRA_a	CDC42	3893200	10798000	26712000	0	0	10262000	20125000	30269000	0	0	37831000	23740000	16299000	1350500	40937000	8280640	1.12076e+07	12131200	1.31406e+07	24031500	1.62059e+07	1.46501	2.90213	1.98097	1.803	0.206699	0.490306
Non-Matrisomal	Non-Matrisomal	Non-specific serine/threonine protein kinase	CDC42BPA	0	0	0	0	0	0	0	0	0	0	15645000	0	0	3918400	0	0	0	0	0	3912680	6.77448e+06				1.66789	0.229538	0.471577
Non-Matrisomal	Non-Matrisomal	Cell migration-inducing and hyaluronan-binding protein	CEMIP	0	0	0	0	0	0	0	2122500	0	0	0	3480400	4426500	0	10991000	0	0	424500	949211	3779580	4.50231e+06			8.9036	3.0373	0.0856398	0.636375
Non-Matrisomal	Non-Matrisomal	Cofilin-1	CFL1	33345000	81724000	108020000	0	22172000	109540000	206890000	142430000	16783000	6779000	344440000	245610000	194420000	36451000	283280000	49052200	4.44973e+07	96484400	8.49562e+07	220840200	1.16712e+08	1.96697	4.50215	2.28887	5.17385	0.0239712	0.83057		A
Non-Matrisomal	Non-Matrisomal	Chloride intracellular channel 1, isoform CRA_a	CLIC1	6302000	11728000	14660000	0	3631700	30781000	55231000	23721000	2602700	0	111090000	86189000	57004000	11953000	74919000	7264340	5.94796e+06	22467140	2.26027e+07	68231000	3.70721e+07	3.0928	9.39259	3.03692	7.86522	0.00656669	1.02406		A	B
Non-Matrisomal	Non-Matrisomal	CLIC4 protein	CLIC4	10906000	51781000	73902000	0	9007100	53482000	93173000	70316000	10623000	6301300	205960000	185160000	89408000	21328000	194470000	29119220	3.20281e+07	46779060	3.77393e+07	139265200	8.0618e+07	1.60647	4.78259	2.97708	5.86573	0.0167163	0.884363		A	B
Non-Matrisomal	Non-Matrisomal	Clathrin heavy chain	CLTC	115430000	330900000	407730000	0	42569000	328190000	724520000	442770000	18084000	25091000	1042600000	747530000	522080000	128810000	899180000	179325800	1.80337e+08	307731000	2.98391e+08	668040000	3.5781e+08	1.71604	3.72529	2.17086	3.8579	0.0508395	0.717207
Non-Matrisomal	Non-Matrisomal	UMP-CMP kinase	CMPK1	0	1981500	9303300	0	0	2582100	3879600	0	0	0	4888400	3699900	0	847860	4691600	2256960	4.03139e+06	1292340	1.8281e+06	2825552	2.25815e+06	-1.74641	1.25193	2.18638	0.36493	0.701691	0.220584
Non-Matrisomal	Non-Matrisomal	Cytosolic non-specific dipeptidase	CNDP2	0	0	1457600	0	0	2912900	12411000	7386700	0	0	2861100	0	0	1759300	3045400	291520	651859	4542120	5.33683e+06	1533160	1.48346e+06	15.5808	5.25919	-2.96259	2.30357	0.142337	0.554204
Non-Matrisomal	Non-Matrisomal	Calponin	CNN2	13856000	34181000	76958000	0	5577800	30613000	86038000	71147000	0	2011700	89813000	84371000	73309000	5073000	156980000	26114560	3.12415e+07	37961940	3.93703e+07	81909200	5.40415e+07	1.45367	3.13653	2.15767	2.37985	0.134738	0.563305
Non-Matrisomal	Non-Matrisomal	Calponin-3	CNN3	36173000	134140000	273430000	0	29541000	114070000	242270000	254570000	37277000	18269000	468310000	352130000	268210000	54987000	546290000	94656800	1.11959e+08	133291200	1.11134e+08	337985400	1.90743e+08	1.40815	3.57064	2.53569	4.18653	0.041759	0.747131		A
Non-Matrisomal	Non-Matrisomal	Soluble catechol-O-methyltransferase	COMT	0	12356000	14522000	0	0	0	31214000	27192000	0	0	64011000	41079000	8680900	0	26503000	5375600	7.40057e+06	11681200	1.60582e+07	28054780	2.56286e+07	2.173	5.21891	2.4017	2.12025	0.162739	0.531695
Non-Matrisomal	Non-Matrisomal	Coatomer subunit alpha	COPA	15644000	18549000	34916000	0	2087200	30488000	58411000	51407000	0	861930	115610000	71986000	32683000	2281800	79154000	14239240	1.41289e+07	28233586	2.73821e+07	60342960	4.38179e+07	1.9828	4.23779	2.13728	2.92081	0.0925722	0.624053
Non-Matrisomal	Non-Matrisomal	Coatomer subunit beta	COPB1	9970300	20414000	18096000	0	2227300	23197000	25749000	37573000	0	0	86791000	44475000	15247000	2781000	47337000	10141520	9.1421e+06	17303800	1.67013e+07	39326200	3.26303e+07	1.70623	3.87774	2.27269	2.4313	0.129879	0.569363
Non-Matrisomal	Non-Matrisomal	Coatomer subunit beta	COPB2	3478600	6079800	10109000	0	0	10534000	11256000	18384000	0	0	52885000	37863000	18376000	0	25080000	3933480	4.29812e+06	8034800	7.95054e+06	26840800	1.99685e+07	2.04267	6.82368	3.34057	4.65852	0.031822	0.788121		A
Non-Matrisomal	Non-Matrisomal	Coatomer subunit epsilon	COPE	0	3010700	4389900	0	0	2959300	8357700	3632000	0	0	9112500	8057300	4417100	0	13574000	1480120	2.08457e+06	2989800	3.43167e+06	7032180	5.11039e+06	2.01997	4.75109	2.35206	2.9266	0.0922128	0.624671
Non-Matrisomal	Non-Matrisomal	Coatomer subunit gamma-1	COPG1	1505500	22392000	20396000	0	0	22808000	30881000	33674000	0	0	65917000	33279000	31606000	2484600	53003000	8858700	1.14813e+07	17472600	1.64417e+07	37257920	2.41154e+07	1.97237	4.2058	2.13236	3.23312	0.0753036	0.656569
Non-Matrisomal	Non-Matrisomal	COP9 signalosome complex subunit 4	COPS4	0	0	2061300	0	0	0	2552500	2448700	0	0	9090000	3138500	0	0	4566600	412260	921841	1000240	1.37013e+06	3359020	3.77217e+06	2.42624	8.14782	3.35821	2.15155	0.159025	0.535606
Non-Matrisomal	Non-Matrisomal	Coronin	CORO1B	0	0	2197300	0	0	0	2357700	1585400	0	0	0	1966100	1589700	0	2217400	439460	982662	788620	1.11385e+06	1154640	1.07745e+06	1.79452	2.62741	1.46413	0.569739	0.580255	0.275618
Non-Matrisomal	Non-Matrisomal	Coactosin-like protein	COTL1	0	0	0	0	0	0	9120300	0	0	0	7537000	0	8940900	0	19765000	0	0	1824060	4.07872e+06	7248580	8.13467e+06			3.97387	2.57504	0.117352	0.585951
Non-Matrisomal	Non-Matrisomal	Copine-1	CPNE1	4994700	6694600	13524000	0	452740	5095700	10837000	12939000	0	0	20200000	9894400	11205000	3539000	25776000	5133208	5.50271e+06	5774340	6.00228e+06	14122880	8.81957e+06	1.1249	2.75128	2.4458	2.61853	0.113844	0.590878
Non-Matrisomal	Non-Matrisomal	Copine III, isoform CRA_a	CPNE3	927090	0	1229800	0	0	0	3972300	4492200	0	0	4078800	4519800	2582500	0	4463300	431378	600306	1692900	2.32538e+06	3128880	1.91743e+06	3.9244	7.25322	1.84824	2.89329	0.0943046	0.621105
Non-Matrisomal	Non-Matrisomal	Alpha-crystallin B chain (Fragment)	CRYAB	0	0	0	0	0	0	0	0	0	0	10263000	0	0	0	0	0	0	0	0	2052600	4.58975e+06				1	0.396569	0.365148
Non-Matrisomal	Non-Matrisomal	Citrate synthase	CS	0	0	0	0	0	0	0	1656100	0	0	0	0	1063000	0	0	0	0	331220	740630	212600	475388			-1.55795	0.545417	0.593313	0.269671
Non-Matrisomal	Non-Matrisomal	Cysteine and glycine-rich protein 2, isoform CRA_a	CSRP2	11746000	14940000	61549000	0	5292900	12593000	60140000	63747000	9619300	4609300	110580000	113690000	118290000	18089000	251180000	18705580	2.46372e+07	30141720	2.91986e+07	122365800	8.32129e+07	1.61138	6.54167	4.05968	5.77936	0.0174654	0.877827		A	B
Non-Matrisomal	Non-Matrisomal	Uncharacterized protein	CTNNA1	0	0	0	0	0	2522200	0	0	0	0	5109600	0	0	0	0	0	0	504440	1.12796e+06	1021920	2.28508e+06			2.02585	0.603091	0.56289	0.28357
Non-Matrisomal	Non-Matrisomal	Uncharacterized protein	CTNNB1	0	0	2679500	0	0	2190400	0	5615800	0	0	7571000	4886600	3027400	0	6215800	535900	1.19831e+06	1561240	2.45702e+06	4340160	2.95022e+06	2.9133	8.09882	2.77994	3.59253	0.0598836	0.692101
Non-Matrisomal	Non-Matrisomal	NADH-cytochrome b5 reductase	CYB5R3	10268000	19643000	56445000	0	5111600	18660000	39539000	20752000	9561600	2101700	80706000	68225000	55782000	3762600	89346000	18293520	2.25288e+07	18122860	1.41052e+07	59564320	3.36789e+07	-1.00942	3.25603	3.2867	4.64576	0.0320515	0.787041		A	B
Non-Matrisomal	Non-Matrisomal	Dolichyl-diphosphooligosaccharide--protein glycosyltransferase subunit DAD1	DAD1	5317100	6244700	6116700	0	1599500	5533300	30500000	13478000	2597700	1745700	17344000	12835000	8701100	1948700	15769000	3855600	2.86845e+06	10770940	1.19609e+07	11319560	6.18582e+06	2.79358	2.93588	1.05094	1.36943	0.291275	0.427307
Non-Matrisomal	Non-Matrisomal	Aspartyl-tRNA synthetase, isoform CRA_b	DARS	4423900	16866000	9055200	0	568050	11323000	39399000	15672000	0	0	46323000	32677000	21863000	4482900	60878000	6182630	6.98619e+06	13278800	1.61591e+07	33244780	2.17471e+07	2.14776	5.37713	2.5036	3.77256	0.0535622	0.70923
Non-Matrisomal	Non-Matrisomal	Drebrin	DBN1	5091000	2454800	4161600	0	1100200	2281800	5575900	17306000	0	0	21888000	18458000	13945000	1073800	17761000	2561520	2.10159e+06	5032740	7.23105e+06	14625160	8.08355e+06	1.96475	5.70956	2.906	4.9909	0.0264672	0.815753		A
Non-Matrisomal	Non-Matrisomal	Dermcidin	DCD	0	2232800	0	2640200	0	0	0	0	0	0	0	0	0	0	0	974600	1.34228e+06	0	0	0	0	0	0		2.63596	0.112472	0.592842
Non-Matrisomal	Non-Matrisomal	Dynactin subunit 1 isoform 5	DCTN1	1209300	0	0	0	0	0	2667600	6087100	0	0	0	0	0	0	3245600	241860	540815	1750940	2.68514e+06	649120	1.45148e+06	7.23948	2.68387	-2.69741	0.951477	0.413471	0.356179
Non-Matrisomal	Non-Matrisomal	Dolichyl-diphosphooligosaccharide--protein glycosyltransferase 48 kDa subunit	DDOST	6390000	5984400	30163000	0	1456000	8142400	27702000	18404000	1490500	0	47405000	24801000	14455000	1364400	47758000	8798680	1.22626e+07	11147780	1.17608e+07	27156680	2.04116e+07	1.26698	3.08645	2.43606	2.12251	0.162468	0.531978
Non-Matrisomal	Non-Matrisomal	Uncharacterized protein	DDX17	2248000	5908200	2001200	0	0	7536200	14119000	12108000	0	0	35359000	15095000	10445000	1230700	19461000	2031480	2.41509e+06	6752640	6.60972e+06	16318140	1.261e+07	3.324	8.03264	2.41656	3.81109	0.0523124	0.712843
Non-Matrisomal	Non-Matrisomal	Spliceosome RNA helicase DDX39B	DDX39B	3112000	7553800	5363900	0	0	12452000	32169000	13028000	0	0	30149000	27526000	18566000	0	23405000	3205940	3.32136e+06	11529800	1.31809e+07	19929200	1.19715e+07	3.59639	6.21634	1.72849	3.19662	0.0771151	0.652852
Non-Matrisomal	Non-Matrisomal	ATP-dependent RNA helicase A	DHX9	991750	1930500	5317900	0	1211300	6604500	0	4429100	0	0	26567000	10786000	9854800	820600	12223000	1890290	2.03665e+06	2206720	3.11802e+06	12050280	9.26403e+06	1.1674	6.37483	5.46072	5.02098	0.0260367	0.818208		A	B
Non-Matrisomal	Non-Matrisomal	Putative uncharacterized protein DKFZp564P0562 (Fragment)	DKFZp564P0562	0	0	0	0	0	0	2554800	0	0	0	3746700	2930400	0	0	0	0	0	510960	1.14254e+06	1335420	1.85123e+06			2.61355	1.43908	0.275291	0.438038
Non-Matrisomal	Non-Matrisomal	Putative uncharacterized protein DKFZp666D193	DKFZp666D193	0	2998600	6191300	0	857620	8555300	13455000	15031000	0	0	28564000	12118000	5134700	0	15939000	2009504	2.63954e+06	7408260	7.17199e+06	12351140	1.09591e+07	3.68661	6.14636	1.66721	2.2482	0.148168	0.547503
Non-Matrisomal	Non-Matrisomal	DnaJ (Hsp40) homolog, subfamily B, member 4, isoform CRA_b	DNAJB4	0	0	0	0	0	0	0	0	0	0	0	0	0	0	1363800	0	0	0	0	272760	609910				1	0.396569	0.365148
Non-Matrisomal	Non-Matrisomal	DNCL1 protein	DNCL1	0	0	0	0	0	0	0	0	0	0	10785000	10106000	0	0	11026000	0	0	0	0	6383400	5.83698e+06				5.97996	0.0157825	0.892932		A	B
Non-Matrisomal	Non-Matrisomal	Protein dopey-2	DOPEY2	0	1574700	0	0	0	0	0	0	0	838470	0	0	3739800	0	2851600	314940	704227	167694	374975	1318280	1.83224e+06	-1.87806	4.18581	7.86122	1.47248	0.267991	0.443092
Non-Matrisomal	Non-Matrisomal	Dipeptidyl peptidase 4	DPP4	0	0	3389500	0	0	0	0	0	0	0	4168300	0	0	0	8991900	677900	1.51583e+06	0	0	2632040	3.98719e+06	0	3.88264		1.53965	0.253981	0.453086
Non-Matrisomal	Non-Matrisomal	Dihydropyrimidinase-related protein 2	DPYSL2	11967000	17358000	28675000	0	1545300	25373000	45723000	16956000	2335000	1338000	110000000	109840000	52373000	2300300	58986000	11909060	1.18324e+07	18345000	1.83469e+07	66699860	4.51332e+07	1.54042	5.60077	3.63586	5.35248	0.0217954	0.844786		A	B
Non-Matrisomal	Non-Matrisomal	DPYSL3 protein	DPYSL3	14456000	43333000	122480000	0	4051900	54111000	52634000	106490000	51019000	0	189720000	252250000	113390000	10338000	307250000	36864180	5.07682e+07	52850800	3.76675e+07	174589600	1.16815e+08	1.43366	4.73602	3.30344	4.82432	0.029007	0.802024		A
Non-Matrisomal	Non-Matrisomal	Desmocollin 1, isoform CRA_b	DSC1	0	0	0	0	1043500	0	0	0	0	0	0	0	0	0	0	208700	466667	0	0	0	0	0	0		1	0.396569	0.365148
Non-Matrisomal	Non-Matrisomal	Cytoplasmic dynein 1 heavy chain 1	DYNC1H1	15673000	36967000	43309000	0	845560	53291000	122060000	93676000	2624000	939510	269210000	175400000	73155000	3230800	160820000	19358912	2.0092e+07	54518102	5.39917e+07	136363160	1.01845e+08	2.81618	7.04395	2.50125	3.94865	0.0481196	0.725594		A
Non-Matrisomal	Non-Matrisomal	C2H2-type domain-containing protein	DZIP1L	0	0	0	0	0	4515500	0	0	0	0	0	0	0	0	0	0	0	903100	2.01939e+06	0	0			0	1	0.396569	0.365148
Non-Matrisomal	Non-Matrisomal	Elongation factor 1-alpha	EEF1A1	308950000	654880000	914050000	4532300	132000000	648780000	1346200000	921220000	157990000	73383000	2111200000	1467800000	988040000	255360000	1652500000	402882460	3.76058e+08	629514600	5.31676e+08	1294980000	7.06917e+08	1.56253	3.21429	2.05711	3.49102	0.0638308	0.682253
Non-Matrisomal	Non-Matrisomal	Eukaryotic translation elongation factor 1 beta 2, isoform CRA_a	EEF1B2	0	2747200	6711900	0	1008900	6068900	12688000	13669000	0	840470	23346000	16437000	11608000	1748500	22478000	2093600	2.81508e+06	6653274	6.4038e+06	15123500	8.86951e+06	3.17791	7.22368	2.27309	5.13931	0.0244207	0.827793		A
Non-Matrisomal	Non-Matrisomal	Elongation factor 1-delta	EEF1D	0	2340100	12358000	0	878000	3887600	18276000	19269000	0	0	18345000	12070000	5432400	2584900	31596000	3115220	5.25462e+06	8286520	9.70938e+06	14005660	1.15751e+07	2.66001	4.49588	1.69017	1.73971	0.21705	0.481623
Non-Matrisomal	Non-Matrisomal	EEF1G protein	EEF1G	15082000	38471000	66782000	0	5233300	39800000	49933000	66072000	5730200	3542700	112660000	79718000	56433000	8881400	76147000	25113660	2.75737e+07	33015580	2.75595e+07	66767880	3.81425e+07	1.31465	2.65863	2.02231	2.4681	0.126529	0.573655
Non-Matrisomal	Non-Matrisomal	Elongation factor 2	EEF2	60779000	137780000	171680000	0	7515200	160310000	364160000	210720000	17891000	6772700	548720000	429300000	271280000	46952000	493090000	75550840	7.69225e+07	151970740	1.47991e+08	357868400	2.02471e+08	2.0115	4.73679	2.35485	4.648	0.0320109	0.787232		A
Non-Matrisomal	Non-Matrisomal	EH domain-containing protein 3	EHD3	9179600	3519000	0	0	2261600	2245600	0	0	0	0	0	0	0	0	30255000	2992040	3.77497e+06	449120	1.00426e+06	6051000	1.35304e+07	-6.66201	2.02237	13.473	0.595022	0.567035	0.281667
Non-Matrisomal	Non-Matrisomal	EH domain-containing protein 4	EHD4	0	0	0	0	0	0	7402300	0	0	0	0	0	0	0	0	0	0	1480460	3.31041e+06	0	0			0	1	0.396569	0.365148
Non-Matrisomal	Non-Matrisomal	Eukaryotic translation initiation factor 2 subunit 1 (Fragment)	EIF2S1	0	1793900	5396300	0	0	1794400	9029700	2428800	0	0	8345800	5844400	2714200	770110	4763600	1438040	2.34512e+06	2650580	3.72581e+06	4487622	2.90549e+06	1.84319	3.12065	1.69307	1.27097	0.315757	0.411658
Non-Matrisomal	Non-Matrisomal	EIF2S2 protein	EIF2S2	0	1610000	2574700	0	0	0	0	1907200	0	0	8657500	3397500	5629800	0	8656300	836940	1.1957e+06	381440	852926	5268220	3.68615e+06	-2.19416	6.29462	13.8114	6.94263	0.00992598	0.962124		A	B
Non-Matrisomal	Non-Matrisomal	Eukaryotic translation initiation factor 3 subunit A	EIF3A	0	0	1004200	0	0	1642400	13486000	17671000	0	0	9478500	5964200	15952000	0	14444000	200840	449092	6559880	8.39157e+06	9167740	6.48598e+06	32.6622	45.647	1.39755	2.83179	0.0983139	0.614469
Non-Matrisomal	Non-Matrisomal	Eukaryotic translation initiation factor 3 subunit B	EIF3B	0	0	2674800	0	0	0	0	0	0	0	3425400	0	0	0	3850700	534960	1.19621e+06	0	0	1455220	1.99831e+06	0	2.72024		1.49827	0.262508	0.446955
Non-Matrisomal	Non-Matrisomal	Eukaryotic translation initiation factor 3 subunit C	EIF3C	0	3133300	2260700	0	0	1395300	3584700	2152200	0	0	6643400	3012200	1724400	0	3261000	1078800	1.50908e+06	1426440	1.52112e+06	2928200	2.44663e+06	1.32225	2.71431	2.0528	1.37003	0.291132	0.427401
Non-Matrisomal	Non-Matrisomal	Eukaryotic translation initiation factor 3 subunit D	EIF3D	0	0	0	0	0	0	0	0	0	0	0	2745400	0	0	2917800	0	0	0	0	1132640	1.55213e+06				2.66255	0.110416	0.595825
Non-Matrisomal	Non-Matrisomal	Eukaryotic translation initiation factor 3 subunit F	EIF3F	0	0	2318800	0	0	1933200	0	0	0	0	8494700	0	0	0	2801200	463760	1.037e+06	386640	864553	2259180	3.69077e+06	-1.19946	4.87144	5.84311	1.09033	0.367205	0.381284
Non-Matrisomal	Non-Matrisomal	Eukaryotic translation initiation factor 3 subunit L	EIF3L	0	903340	0	0	0	0	5333000	2407400	0	0	13681000	5762500	0	0	11488000	180668	403986	1548080	2.35869e+06	6186300	6.34426e+06	8.56865	34.2413	3.99611	3.23267	0.0753258	0.656523
Non-Matrisomal	Non-Matrisomal	Eukaryotic translation initiation factor 3 subunit M	EIF3M	0	0	0	0	0	0	0	1973300	0	0	6223200	5761400	0	0	2596200	0	0	394660	882487	2916160	3.00592e+06			7.38904	3.82545	0.0518553	0.714185
Non-Matrisomal	Non-Matrisomal	Eukaryotic translation initiation factor 3 subunit I	EIF3S2	0	0	0	0	0	1159200	0	0	0	0	0	0	0	0	2341700	0	0	231840	518410	468340	1.04724e+06			2.0201	0.602405	0.563241	0.283409
Non-Matrisomal	Non-Matrisomal	Eukaryotic initiation factor 4A-I	EIF4A1	22513000	54288000	61640000	0	4409800	43601000	92050000	68948000	5259100	2709100	120390000	101210000	59315000	13874000	140230000	28570160	2.82475e+07	42513440	3.91347e+07	87003800	5.0656e+07	1.48804	3.04527	2.0465	2.8538	0.0968563	0.616853
Non-Matrisomal	Non-Matrisomal	Eukaryotic initiation factor 4A-II	EIF4A2	1410600	1807500	0	0	0	0	0	6951700	0	0	0	0	4128100	0	0	643620	892415	1390340	3.10889e+06	825620	1.84614e+06	2.16019	1.28278	-1.684	0.163957	0.850648	0.147854
Non-Matrisomal	Non-Matrisomal	EIF4G1 variant protein (Fragment)	EIF4G1	1240000	0	1875100	0	0	0	0	0	0	0	7770700	6219400	3445900	0	0	623020	882161	0	0	3487200	3.54034e+06	0	5.59725		3.89721	0.0496398	0.720852			B
Non-Matrisomal	Non-Matrisomal	W2 domain-containing protein	EIF5	0	1630500	1451800	0	0	0	3048500	0	0	0	8710200	2700600	0	0	4957000	616460	846484	609700	1.36333e+06	3273560	3.67939e+06	-1.01109	5.31026	5.36913	2.1964	0.153875	0.54116
Non-Matrisomal	Non-Matrisomal	Eukaryotic translation initiation factor 5A-1 (Fragment)	EIF5A	1335300	12029000	18144000	0	1989100	18116000	43027000	22292000	1477900	744800	70005000	76174000	10988000	3308300	30206000	6699480	7.9879e+06	17131540	1.7405e+07	38136260	3.34492e+07	2.55714	5.69242	2.22608	2.5887	0.116237	0.587503
Non-Matrisomal	Non-Matrisomal	Epididymis luminal secretory protein 52	EL52	19512000	70779000	60348000	0	8432600	78881000	138460000	95143000	15645000	13694000	232130000	157490000	125050000	26200000	180270000	31814320	3.17908e+07	68364600	5.36406e+07	144228000	7.66487e+07	2.14886	4.53343	2.10969	5.05173	0.025605	0.82071		A
Non-Matrisomal	Non-Matrisomal	Enolase 1, (Alpha), isoform CRA_a	ENO1	132190000	342210000	525650000	0	153740000	321320000	753640000	424770000	166710000	54101000	1107600000	1283200000	890880000	223570000	1792200000	230758000	2.05109e+08	344108200	2.69405e+08	1059490000	5.73676e+08	1.49121	4.59135	3.07894	6.82483	0.0104857	0.953928		A	B
Non-Matrisomal	Non-Matrisomal	ENO2 protein	ENO2	7131900	1195300	2151600	0	11898000	2835000	8744200	2278800	15711000	0	7575800	25378000	7547200	4275500	20505000	4475360	4.95833e+06	5913800	6.35731e+06	13056300	9.28434e+06	1.32141	2.91737	2.20777	2.0952	0.165784	0.528545
Non-Matrisomal	Non-Matrisomal	Ectonucleotide pyrophosphatase/phosphodiesterase family member 1	ENPP1	1493000	8034000	2276900	0	0	9150400	26742000	1973100	0	0	71491000	26263000	22289000	1065300	0	2360780	3.32009e+06	7573100	1.13578e+07	24221660	2.90052e+07	3.20788	10.26	3.19838	1.99282	0.178939	0.51547
Non-Matrisomal	Non-Matrisomal	Band 4.1-like protein 2	EPB41L2	0	1494500	0	0	0	1455300	3326800	0	0	0	9425400	0	2842500	0	4173500	298900	668361	956420	1.46729e+06	3288280	3.88176e+06	3.1998	11.0013	3.43811	2.09511	0.165795	0.528534
Non-Matrisomal	Non-Matrisomal	FERM domain-containing protein	EPB41L3	0	0	0	0	0	0	0	0	0	0	4068100	2640500	0	0	0	0	0	0	0	1341720	1.9053e+06				2.47953	0.12551	0.574981
Non-Matrisomal	Non-Matrisomal	EPHX1	EPHX1	0	0	0	0	0	3683000	0	7382600	0	0	17426000	9113200	3534200	0	4883300	0	0	2213120	3.30067e+06	6991340	6.68317e+06			3.15904	3.44714	0.0656304	0.677952
Non-Matrisomal	Non-Matrisomal	Bifunctional glutamate/proline--tRNA ligase	EPRS	0	0	0	0	0	2485100	30085000	22065000	0	0	50295000	15080000	16875000	486240	22678000	0	0	10927020	1.41523e+07	21082848	1.8261e+07			1.92942	3.12424	0.0808586	0.645419
Non-Matrisomal	Non-Matrisomal	ERO1-like protein alpha	ERO1L	0	0	1648500	0	966250	4365000	9291300	3473300	0	0	16450000	20520000	8712100	873090	21719000	522950	755614	3425920	3.83277e+06	13654838	8.7718e+06	6.55114	26.1112	3.98574	7.74098	0.0069311	1.01594		A	B
Non-Matrisomal	Non-Matrisomal	Endoplasmic reticulum resident protein 44	ERP44	0	0	0	0	0	1271900	0	0	0	0	2567300	5371300	2082700	0	5114600	0	0	254380	568811	3027180	2.24274e+06			11.9002	7.90004	0.00646862	1.02632		A	B
Non-Matrisomal	Non-Matrisomal	Protein disulfide isomerase related protein (Calcium-binding protein, intestinal-related)	ERP70	0	0	0	0	0	0	3361600	2230700	0	0	11718000	2542500	6597800	0	17713000	0	0	1118460	1.58285e+06	7714260	7.13281e+06			6.89722	4.88294	0.0280821	0.806882		A
Non-Matrisomal	Non-Matrisomal	S-formylglutathione hydrolase (Fragment)	ESD	0	0	0	0	0	2048900	0	0	0	0	0	0	2336200	0	0	0	0	409780	916296	467240	1.04478e+06			1.14022	0.504274	0.61619	0.2593
Non-Matrisomal	Non-Matrisomal	Uncharacterized protein	ESYT1	0	0	0	0	0	787180	0	0	0	0	0	2364400	0	0	0	0	0	157436	352038	472880	1.05739e+06			3.00363	0.70029	0.515639	0.305568
Non-Matrisomal	Non-Matrisomal	Eukaryotic peptide chain release factor subunit 1 (Fragment)	ETF1	0	0	2291100	0	0	0	3419200	1500400	0	0	8084300	3218100	1801900	0	3241800	458220	1.02461e+06	983920	1.50845e+06	3269220	3.00122e+06	2.14727	7.13461	3.32265	2.71653	0.106377	0.601834
Non-Matrisomal	Non-Matrisomal	PH domain-containing protein	FAM129B	5144200	9387400	2601900	0	1292500	6121200	21961000	5040900	0	0	38609000	12581000	6685700	1402700	11414000	3685200	3.71224e+06	6624620	9.0241e+06	14138480	1.43736e+07	1.79763	3.83656	2.13423	1.44434	0.274126	0.438838
Non-Matrisomal	Non-Matrisomal	Protein FAM98A	FAM98A	0	0	0	0	0	1673000	0	1980700	0	0	2932200	0	2335100	0	0	0	0	730740	1.0065e+06	1053460	1.45788e+06			1.44163	1.39233	0.285903	0.430865
Non-Matrisomal	Non-Matrisomal	Prolyl endopeptidase FAP	FAP	0	2250400	15453000	0	0	3274100	3908300	20108000	0	0	21122000	21013000	15919000	1512500	40256000	3540680	6.73011e+06	5458080	8.38709e+06	19964500	1.38837e+07	1.54153	5.63861	3.65779	3.92237	0.0488894	0.723175
Non-Matrisomal	Non-Matrisomal	Fatty acid synthase	FASN	0	0	0	0	0	0	0	3059700	0	0	3114500	1955300	1797800	0	0	0	0	611940	1.36834e+06	1373520	1.35302e+06			2.24453	1.91806	0.189319	0.505709
Non-Matrisomal	Non-Matrisomal	FBL protein (Fragment)	FBL	0	1487500	0	0	0	0	0	0	0	0	4500200	0	1700000	0	0	297500	665230	0	0	1240040	1.96553e+06	0	4.1682		1.45998	0.270696	0.441208
Non-Matrisomal	Non-Matrisomal	Farnesyl pyrophosphate synthase	FDPS	0	0	0	0	0	0	1941700	0	0	0	0	2823200	1815900	0	3863000	0	0	388340	868355	1700420	1.71272e+06			4.37869	3.22975	0.0754691	0.656226
Non-Matrisomal	Non-Matrisomal	Fermitin family homolog 2	FERMT2	8235300	13640000	27936000	0	0	13019000	33451000	30529000	0	0	62296000	33994000	24821000	6480200	120220000	9962260	1.1598e+07	15399800	1.60835e+07	49562240	4.43431e+07	1.54581	4.975	3.21837	2.92943	0.0920375	0.624973
Non-Matrisomal	Non-Matrisomal	FHL2 protein	FHL2	2055300	9030800	7865000	0	0	25355000	49550000	10875000	1573500	0	138360000	71205000	36917000	5503000	92483000	3790220	4.35342e+06	17470700	2.05712e+07	68893600	5.10594e+07	4.60942	18.1767	3.94338	5.79656	0.0173131	0.879133		A
Non-Matrisomal	Non-Matrisomal	Peptidyl-prolyl cis-trans isomerase	FKBP11	1530500	2526800	4088600	0	0	5262800	6483500	6036000	0	0	5636400	6284700	6179600	0	5326700	1629180	1.74447e+06	3556460	3.27582e+06	4685480	2.64854e+06	2.18298	2.87597	1.31746	1.72328	0.219835	0.479344
Non-Matrisomal	Non-Matrisomal	FLJ00144 protein (Fragment)	FLJ00144	1590800	978860	58725000	0	0	0	2249600	1604700	0	811140	17256000	0	1816500	0	0	12258932	2.59842e+07	933088	992528	3814500	7.55508e+06	-13.138	-3.21377	4.08804	0.70879	0.511732	0.307417
Non-Matrisomal	Non-Matrisomal	Filamin-A	FLNA	748260000	2011200000	3073000000	4370700	459240000	2008400000	4389000000	3004800000	360420000	136540000	6902300000	5550100000	4256000000	1261400000	7941100000	1259214140	1.25807e+09	1979832000	1.79414e+09	5182180000	2.595e+09	1.57228	4.11541	2.61748	5.67022	0.0184686	0.8695		A
Non-Matrisomal	Non-Matrisomal	Filamin-B	FLNB	8293300	78169000	43090000	0	5786000	33409000	110340000	31456000	1392300	854220	200130000	180810000	68946000	29092000	332780000	27067660	3.31893e+07	35490304	4.46806e+07	162351600	1.19683e+08	1.31117	5.99799	4.57453	4.94583	0.0271279	0.812061		A	B
Non-Matrisomal	Non-Matrisomal	Filamin-C	FLNC	19289000	79206000	119690000	0	12860000	27854000	104420000	85873000	1211800	0	248850000	237980000	182510000	47374000	530210000	46209000	5.1138e+07	43871760	4.85576e+07	249384800	1.76262e+08	-1.05327	5.39689	5.6844	5.79344	0.0173406	0.878897		A	B
Non-Matrisomal	Non-Matrisomal	Fascin	FSCN1	36435000	84707000	127570000	0	15165000	73636000	189620000	97533000	13026000	3165800	232090000	176700000	120330000	19177000	181890000	52775400	5.26323e+07	75396160	7.52454e+07	146037400	8.12174e+07	1.42862	2.76715	1.93693	2.36216	0.136458	0.561208
Non-Matrisomal	Non-Matrisomal	Ferritin heavy chain	FTH1	35993000	58548000	69894000	0	23919000	96838000	220970000	104280000	76790000	28741000	398510000	361020000	205440000	96546000	388440000	37670800	2.77723e+07	105523800	7.09331e+07	289991200	1.33307e+08	2.80121	7.69804	2.74811	10.8487	0.00203941	1.2027		A	B
Non-Matrisomal	Non-Matrisomal	Ferritin light chain	FTL	15835000	10466000	21526000	0	7876800	34860000	98733000	31698000	22215000	8123400	98243000	88555000	63728000	13003000	92792000	11140760	8.14117e+06	39125880	3.49053e+07	71264200	3.51477e+07	3.51196	6.39671	1.82141	5.38773	0.0213936	0.847564		A
Non-Matrisomal	Non-Matrisomal	Glucose-6-phosphate 1-dehydrogenase (Fragment)	G6PD	0	974340	0	0	0	2783700	2579100	2192600	0	0	22801000	6507200	5054700	0	15880000	194868	435738	1511080	1.39566e+06	10048580	9.15265e+06	7.75438	51.5661	6.64993	4.99708	0.0263781	0.816258		A
Non-Matrisomal	Non-Matrisomal	Lysosomal alpha-glucosidase	GAA	0	852610	3198400	0	0	0	7037000	1626000	0	0	2858400	2577800	2063600	0	15345000	810202	1.38515e+06	1732600	3.04769e+06	4568960	6.12711e+06	2.13848	5.63929	2.63705	1.18075	0.34032	0.396779
Non-Matrisomal	Non-Matrisomal	Glyceraldehyde-3-phosphate dehydrogenase	GAPDH	0	0	0	0	0	0	0	0	0	0	0	2860900	3846400	0	0	0	0	0	0	1341460	1.86962e+06				2.57405	0.117433	0.585839
Non-Matrisomal	Non-Matrisomal	Glycyl-tRNA synthetase	GARS	22350000	53767000	67071000	0	7546600	62687000	142480000	94058000	12232000	1000900	221270000	144850000	87111000	17270000	176130000	30146920	2.9162e+07	62491580	5.85272e+07	129326200	7.94103e+07	2.0729	4.28986	2.0695	3.62639	0.0586309	0.695355
Non-Matrisomal	Non-Matrisomal	TOG domain-containing protein	GCN1	0	0	0	0	0	0	13616000	9624400	0	0	16715000	4031700	6493800	0	8294300	0	0	4648080	6.51923e+06	7106960	6.20617e+06			1.52901	2.41183	0.131693	0.567078
Non-Matrisomal	Non-Matrisomal	Epididymis secretory sperm binding protein Li 46e	GDI2	14263000	43443000	79501000	0	12523000	84101000	157190000	102700000	6407200	3582300	222890000	201050000	133470000	14443000	167090000	29946000	3.19537e+07	70796100	6.58073e+07	147788600	8.19079e+07	2.36413	4.93517	2.08752	4.45325	0.0357601	0.770563		A
Non-Matrisomal	Non-Matrisomal	Glutamine--fructose-6-phosphate aminotransferase [isomerizing] 1	GFPT1	6258000	24088000	32254000	0	4663700	34990000	68452000	51187000	1025500	0	131420000	82892000	44711000	6361900	69511000	13452740	1.39336e+07	31130900	3.0354e+07	66979180	4.63211e+07	2.31409	4.97885	2.15153	3.4211	0.0667265	0.675386
Non-Matrisomal	Non-Matrisomal	Uncharacterized protein	GLG1	0	0	0	0	0	3268700	2302800	0	0	0	0	0	0	0	0	0	0	1114300	1.56357e+06	0	0			0	2.53946	0.120316	0.581889
Non-Matrisomal	Non-Matrisomal	Glutaminase kidney isoform, mitochondrial isoform 2	GLS	4042100	13008000	13834000	0	955990	7256900	15384000	23341000	0	0	63023000	26859000	14382000	1155200	28163000	6368018	6.61592e+06	9196380	1.01398e+07	26716440	2.30532e+07	1.44415	4.19541	2.9051	2.68795	0.108493	0.59866
Non-Matrisomal	Non-Matrisomal	Guanine nucleotide-binding protein G(i) subunit alpha-2	GNAI2	26877000	58935000	71409000	0	7984600	49770000	97660000	77185000	9441900	2712200	172410000	105580000	82296000	17278000	153540000	33041120	3.12255e+07	47353820	4.14024e+07	106220800	6.14486e+07	1.43318	3.21481	2.24313	3.49005	0.0638701	0.682158
Non-Matrisomal	Non-Matrisomal	Guanine nucleotide-binding protein G(k) subunit alpha	GNAI3	0	0	0	0	0	0	0	3115900	0	0	0	5926900	2386800	0	5219300	0	0	623180	1.39347e+06	2706600	2.80346e+06			4.34321	3.0748	0.083538	0.640292
Non-Matrisomal	Non-Matrisomal	Guanine nucleotide-binding protein G(s) subunit alpha isoforms XLas	GNAS	5134100	10224000	15334000	0	1108300	11141000	29871000	18962000	987970	0	41119000	34654000	24545000	1503000	30140000	6360080	6.42254e+06	12192394	1.25863e+07	26392200	1.51828e+07	1.91702	4.14966	2.16464	3.70156	0.0559573	0.702525
Non-Matrisomal	Non-Matrisomal	Guanine nucleotide-binding protein G(I)/G(S)/G(T) subunit beta-1	GNB1	18186000	20208000	29294000	0	4707100	27499000	51498000	41980000	4613700	2511900	102540000	76356000	34260000	10214000	100140000	14479020	1.19497e+07	25620520	2.18866e+07	64702000	4.09849e+07	1.76949	4.46867	2.5254	4.53367	0.034153	0.777489		A
Non-Matrisomal	Non-Matrisomal	Guanine nucleotide-binding protein G(I)/G(S)/G(T) subunit beta-2 (Fragment)	GNB2	1225300	6776000	0	0	0	3597700	12625000	6287300	0	0	19841000	12345000	18556000	0	10237000	1600260	2.94157e+06	4502000	5.25652e+06	12195800	7.92934e+06	2.81329	7.62114	2.70897	4.53517	0.0341238	0.777618		A
Non-Matrisomal	Non-Matrisomal	Guanine nucleotide-binding protein subunit beta-2-like 1	GNB2L1	8240900	16174000	33070000	0	4270300	36232000	72318000	47011000	6057900	11757000	158260000	97348000	59326000	6377500	56857000	12351040	1.30253e+07	34675180	2.69989e+07	75633700	5.63772e+07	2.80747	6.12367	2.18121	3.78997	0.0529931	0.710865
Non-Matrisomal	Non-Matrisomal	WD_REPEATS_REGION domain-containing protein	GNB4	0	0	0	0	0	0	0	3189800	0	0	0	5492900	0	0	0	0	0	637960	1.42652e+06	1098580	2.4565e+06			1.72202	0.565734	0.582382	0.274647
Non-Matrisomal	Non-Matrisomal	Guanine nucleotide-binding protein G(I)/G(S)/G(O) subunit gamma-12	GNG12	5304700	0	6475400	0	0	0	0	0	0	0	10585000	0	0	0	9567600	2356020	3.25256e+06	0	0	4030520	5.53073e+06	0	1.71073		1.49387	0.263433	0.446299
Non-Matrisomal	Non-Matrisomal	COP9 signalosome complex subunit 1	GPS1	0	0	1295900	0	0	987810	2332700	2323400	0	0	3132800	0	1418100	0	0	259180	579544	1128782	1.16669e+06	910180	1.38594e+06	4.3552	3.51177	-1.24017	0.848424	0.452235	0.336338
Non-Matrisomal	Non-Matrisomal	Glutathione peroxidase	GPX1	1663500	0	7482100	0	947420	2974700	9603800	1240700	0	0	3873500	0	6118300	0	8409000	2018604	3.1334e+06	2763840	4.01332e+06	3680160	3.7226e+06	1.36918	1.82312	1.33154	0.261155	0.774427	0.186603
Non-Matrisomal	Non-Matrisomal	Probable glutathione peroxidase 8	GPX8	1927900	3160600	7037500	0	0	9868000	5385000	13414000	1699400	0	50411000	9471900	10269000	0	19033000	2425200	2.90795e+06	6073280	5.58514e+06	17836980	1.94159e+07	2.50424	7.35485	2.93696	2.33552	0.139094	0.558035
Non-Matrisomal	Non-Matrisomal	Gelsolin	GSN	46563000	93444000	104680000	0	9320800	106260000	177353600	114180000	24955000	0	327320000	254170000	125180000	27438000	237550000	50801560	4.75412e+07	84549720	7.18715e+07	194331600	1.18078e+08	1.66431	3.82531	2.29843	3.95354	0.0479781	0.726043		A
Non-Matrisomal	Non-Matrisomal	GSTM3 protein	GSTM3	2254500	2050200	12692000	0	0	4831200	1348200	15016000	0	0	22931000	6306600	9046400	0	35954000	3399340	5.30555e+06	4239080	6.34014e+06	14847600	1.4473e+07	1.24703	4.36779	3.50255	2.19848	0.153641	0.541416
Non-Matrisomal	Non-Matrisomal	Glutathione S-transferase omega-1 (Fragment)	GSTO1	1452000	0	0	0	0	0	7043800	2093800	0	0	2771500	8218800	6562200	0	8122100	290400	649354	1827520	3.05369e+06	5134920	3.62022e+06	6.29311	17.6822	2.80977	4.02263	0.0460276	0.732359		A
Non-Matrisomal	Non-Matrisomal	Histone H1.0	H1F0	14919000	11130000	7221900	0	1751700	4446100	19051000	0	3075000	1574200	18195000	22044000	9133200	3043700	31542000	7004520	6.25222e+06	5629260	7.68439e+06	16791580	1.11219e+07	-1.24431	2.39725	2.98291	2.50494	0.123276	0.57792
Non-Matrisomal	Non-Matrisomal	Histone H2A	H2AFV	80513000	135490000	116030000	0	19362000	60595000	216630000	53128000	55311000	27354000	389190000	119410000	113160000	15772000	120530000	70279000	5.91228e+07	82603600	7.60159e+07	151612400	1.3998e+08	1.17537	2.15729	1.83542	0.998434	0.397102	0.364862
Non-Matrisomal	Non-Matrisomal	Core histone macro-H2A	H2AFY	0	8085900	7599700	0	446970	2551700	21097000	1871800	0	0	20623000	10164000	6783200	0	0	3226514	4.22152e+06	5104100	9.01165e+06	7514040	8.54873e+06	1.58192	2.32884	1.47216	0.402588	0.677289	0.231686
Non-Matrisomal	Non-Matrisomal	Histone H3	H3F3B	81509000	135580000	115650000	0	33085000	81811000	252420000	85205000	63018000	34439000	218950000	165730000	146280000	27133000	185060000	73164800	5.64131e+07	103378600	8.57182e+07	148630600	7.30265e+07	1.41296	2.03145	1.43773	1.36414	0.292533	0.42648
Non-Matrisomal	Non-Matrisomal	Trifunctional enzyme subunit beta, mitochondrial	HADHB	0	1737600	1928000	0	0	1315600	3333100	3368200	0	0	0	3395200	0	0	12983000	733120	1.00612e+06	1603380	1.68308e+06	3275640	5.6222e+06	2.18706	4.46808	2.04296	0.70642	0.512818	0.306903
Non-Matrisomal	Non-Matrisomal	Hemoglobin subunit alpha	HBA	0	0	0	0	0	3563600	0	0	0	0	0	0	0	0	0	0	0	712720	1.59369e+06	0	0			0	1	0.396569	0.365148
Non-Matrisomal	Non-Matrisomal	Hemoglobin subunit beta	HBB	0	0	0	0	0	0	0	0	0	0	0	2607500	0	0	0	0	0	0	0	521500	1.16611e+06				1	0.396569	0.365148
Non-Matrisomal	Non-Matrisomal	HCG2032701, isoform CRA_a	hCG_2032701	5912900	17003000	27825000	0	1278200	13342000	52067000	41122000	12753000	6079000	62761000	44134000	41829000	3914300	61194000	10403820	1.18188e+07	25072600	2.02263e+07	42766460	2.37255e+07	2.40994	4.11065	1.70571	3.54324	0.0617637	0.687336
Non-Matrisomal	Non-Matrisomal	HCG2043376, isoform CRA_b	hCG_2043376	14003000	22629000	28676000	0	7038700	19830000	55400000	26706000	3009300	1521100	74317000	57078000	31307000	7616300	93219000	14469340	1.15456e+07	21293280	2.19086e+07	52707460	3.39796e+07	1.47161	3.6427	2.47531	3.529	0.0623194	0.685955
Non-Matrisomal	Non-Matrisomal	Vigilin	HDLBP	0	3534700	3105200	0	0	3520100	14175000	15663000	0	0	25962000	15025000	16155000	0	18836000	1327980	1.82474e+06	6671620	7.68275e+06	15195600	9.50031e+06	5.02389	11.4426	2.27765	4.80839	0.0292646	0.800698		A
Non-Matrisomal	Non-Matrisomal	Epididymis luminal protein 113	HEL113	797660000	1470500000	2039600000	75454000	526080000	2098100000	5476600000	3115300000	2008700000	940560000	6049900000	4988300000	4080700000	687020000	5113900000	981858800	7.77949e+08	2727852000	1.71857e+09	4183964000	2.07562e+09	2.77825	4.26127	1.53379	4.90101	0.027804	0.808374		A
Non-Matrisomal	Non-Matrisomal	Ubiquitin carboxyl-terminal hydrolase	HEL-117	0	3243400	4698800	0	0	4407200	0	14335000	0	0	14677000	22614000	10094000	1644000	39952000	1588440	2.2351e+06	3748440	6.21815e+06	17796200	1.45262e+07	2.35982	11.2036	4.74763	4.56174	0.0336119	0.779893		A
Non-Matrisomal	Non-Matrisomal	Epididymis luminal protein 2	HEL2	43603000	87435000	121470000	0	33511000	90480000	194890000	110770000	28521000	15924000	229450000	185810000	144500000	31447000	413070000	57203800	4.7599e+07	88117000	7.19075e+07	200855400	1.39601e+08	1.5404	3.51122	2.27942	3.18491	0.0777066	0.651655
Non-Matrisomal	Non-Matrisomal	Epididymis luminal protein 32	HEL32	11743000	25058000	35580000	0	6508600	29082000	65290000	43923000	4509300	1566800	76998000	54350000	60343000	9478100	92526000	15777920	1.43995e+07	28874220	2.68885e+07	58739020	3.13186e+07	1.83004	3.72286	2.03431	3.80531	0.0524975	0.712303
Non-Matrisomal	Non-Matrisomal	Epididymis secretory protein Li 1	HEL-S-1	10127000	37658000	41932000	0	6579900	30168000	63803000	54991000	10114000	4940500	114990000	75779000	61169000	13038000	98912000	19259380	1.9155e+07	32803300	2.62267e+07	72777600	3.92985e+07	1.70324	3.77881	2.21861	4.46841	0.0354505	0.771873		A
Non-Matrisomal	Non-Matrisomal	Epididymis secretory protein Li 102	HEL-S-102	17692000	41880000	67544000	0	8519700	44930000	102430000	85811000	20151000	15768000	111740000	112650000	87247000	18755000	132410000	27127140	2.74878e+07	53818000	3.88811e+07	92560400	4.42575e+07	1.98392	3.4121	1.71988	3.84218	0.0513286	0.715745
Non-Matrisomal	Non-Matrisomal	ATP synthase subunit alpha	HEL-S-123m	14079000	42456000	43597000	0	626150	46616000	62232000	34445000	11255000	11242000	161830000	109960000	77096000	8792400	110440000	20151630	2.16297e+07	33158000	2.22942e+07	93623680	5.62834e+07	1.64543	4.64596	2.82356	5.57953	0.0193536	0.862518		A
Non-Matrisomal	Non-Matrisomal	Epididymis secretory sperm binding protein Li 128m	HEL-S-128m	7974000	38620000	60278000	0	8640400	31061000	85420000	57345000	12516000	4971500	135460000	107390000	71575000	14070000	123210000	23102480	2.54684e+07	38262700	3.32077e+07	90341000	4.8929e+07	1.65622	3.91045	2.36107	4.50073	0.0348009	0.774659		A
Non-Matrisomal	Non-Matrisomal	Cathepsin D (Lysosomal aspartyl peptidase), isoform CRA_a	HEL-S-130P	0	0	0	0	0	2044600	0	0	0	0	0	0	0	0	3228000	0	0	408920	914373	645600	1.44361e+06			1.57879	0.547959	0.591932	0.270298
Non-Matrisomal	Non-Matrisomal	L-lactate dehydrogenase	HEL-S-133P	177840000	206620000	379400000	1570800	64116000	276390000	653890000	341510000	61909000	31856000	858260000	766900000	491000000	139990000	774940000	165909360	1.45557e+08	273111000	2.51243e+08	606218000	2.9515e+08	1.64615	3.65391	2.21968	4.6132	0.032646	0.784279		A
Non-Matrisomal	Non-Matrisomal	Calponin	HEL-S-14	0	9072600	41955000	0	5769700	7363600	0	39770000	1386400	4967900	29855000	20104000	62201000	21810000	269820000	11359460	1.75402e+07	10697580	1.65097e+07	80758000	1.07044e+08	-1.06187	7.10932	7.54918	2.01955	0.175391	0.518915
Non-Matrisomal	Non-Matrisomal	Glyceraldehyde-3-phosphate dehydrogenase	HEL-S-162eP	276340000	603740000	982290000	28207000	131360000	426180000	1352600000	737310000	264160000	158510000	2431500000	1993200000	1283600000	270000000	2221000000	404387400	3.89283e+08	587752000	4.80215e+08	1639860000	8.79304e+08	1.45344	4.05517	2.79005	5.77099	0.01754	0.877192		A	B
Non-Matrisomal	Non-Matrisomal	Epididymis secretory sperm binding protein Li 164nA	HEL-S-164nA	9746800	30055000	46926000	0	2728000	41546000	85208000	71530000	7376800	7378100	95696000	84690000	53722000	9268700	103730000	17891160	2.00457e+07	42607780	3.58286e+07	69421340	3.86179e+07	2.3815	3.8802	1.62931	3.13614	0.080229	0.646647
Non-Matrisomal	Non-Matrisomal	Epididymis secretory protein Li 19	HEL-S-19	1110100	0	2511800	0	0	0	0	0	0	0	5229800	5326300	0	0	6076400	724380	1.10881e+06	0	0	3326500	3.0543e+06	0	4.5922		4.34766	0.0380062	0.761372			B
Non-Matrisomal	Non-Matrisomal	Epididymis secretory protein Li 22	HEL-S-22	0	8287500	13921000	0	1453500	17753000	33089000	15656000	4771800	1968300	38774000	56455000	37720000	6065600	44292000	4732400	6.1768e+06	14647620	1.23394e+07	36661320	1.86527e+07	3.09518	7.74688	2.50289	7.44128	0.00791158	0.996078		A	B
Non-Matrisomal	Non-Matrisomal	Epididymis secretory protein Li 28	HEL-S-28	0	4988800	0	0	0	0	10117000	4333500	0	0	39642000	19954000	19251000	2044500	76915000	997760	2.23106e+06	2890100	4.45448e+06	31561300	2.86346e+07	2.89659	31.6322	10.9205	5.20782	0.0235386	0.833292		A	B
Non-Matrisomal	Non-Matrisomal	Peptidyl-prolyl cis-trans isomerase	HEL-S-39	9941400	12848000	31596000	0	0	6426100	41035000	10118000	2721000	5874200	39135000	23161000	34600000	0	46036000	10877080	1.29485e+07	13234860	1.5761e+07	28586400	1.80176e+07	1.21677	2.62813	2.15993	1.87269	0.19596	0.499692
Non-Matrisomal	Non-Matrisomal	Protein S100	HEL-S-43	14742000	31261000	50244000	0	7386700	44574000	65221000	59890000	8015200	3798700	62130000	79330000	82388000	6452600	71887000	20726740	2.01594e+07	36299780	2.87999e+07	60437520	3.11732e+07	1.75135	2.91592	1.66496	2.72025	0.106104	0.602246
Non-Matrisomal	Non-Matrisomal	Triosephosphate isomerase	HEL-S-49	21017000	16060000	12521000	0	0	75447000	255670000	16933000	10922000	7998200	176140000	270020000	128610000	11611000	156190000	9919600	9.54491e+06	73394040	1.05589e+08	148514200	9.31725e+07	7.39889	14.9718	2.02352	3.62434	0.0587058	0.695159
Non-Matrisomal	Non-Matrisomal	Epididymis secretory protein Li 52	HEL-S-52	37786000	110650000	138640000	0	15345000	92846000	254110000	136170000	7874200	1100600	380660000	312950000	137320000	37163000	364660000	60484200	6.09016e+07	98420160	1.04121e+08	246550600	1.51755e+08	1.6272	4.07628	2.50508	3.85861	0.0508176	0.717273
Non-Matrisomal	Non-Matrisomal	Epididymis luminal protein 215	HEL-S-54e	0	4150700	2088700	0	0	6838500	12086000	1992000	3183600	0	25132000	25588000	7231800	0	18199000	1247880	1.85775e+06	4820020	4.76385e+06	15230160	1.12924e+07	3.86257	12.2048	3.15977	5.1514	0.0242622	0.828766		A
Non-Matrisomal	Non-Matrisomal	Epididymis secretory protein Li 55	HEL-S-55	3185700	2960700	10002000	0	995340	13537000	20021000	14551000	0	0	27655000	17267000	11893000	2430400	29203000	3428748	3.91036e+06	9621800	9.12315e+06	17689680	1.11634e+07	2.80621	5.15922	1.8385	3.43743	0.0660365	0.676997
Non-Matrisomal	Non-Matrisomal	Epididymis secretory sperm binding protein Li 66p	HEL-S-66p	0	0	0	0	0	0	0	0	0	0	0	0	0	0	8587800	0	0	0	0	1717560	3.84058e+06				1	0.396569	0.365148
Non-Matrisomal	Non-Matrisomal	Phosphoglycerate kinase	HEL-S-68p	144110000	237580000	237050000	1249000	53746000	139070000	474080000	159430000	50426000	21023000	487140000	484240000	289080000	71269000	560040000	134747000	1.06667e+08	168805800	1.8029e+08	378353800	1.98952e+08	1.25276	2.80788	2.24136	3.12753	0.0806839	0.645759
Non-Matrisomal	Non-Matrisomal	Annexin	HEL-S-7	79278000	189820000	315330000	4490100	85220000	360790000	596250000	428160000	166830000	65696000	933400000	724380000	543870000	104550000	821690000	134827620	1.20561e+08	323545200	2.10799e+08	625578000	3.2447e+08	2.3997	4.63984	1.93351	5.59619	0.0191873	0.863805		A
Non-Matrisomal	Non-Matrisomal	Epididymis luminal protein 220	HEL-S-70	22181000	47471000	58738000	0	11075000	58914000	173230000	77770000	14762000	3526000	213030000	208700000	148270000	11534000	191060000	27893000	2.46384e+07	65640400	6.74809e+07	154518800	8.39317e+07	2.35329	5.5397	2.35402	5.19414	0.0237117	0.832197		A
Non-Matrisomal	Non-Matrisomal	Epididymis secretory sperm binding protein Li 70p	HEL-S-70p	0	783090	1793000	0	0	0	2021900	3605000	0	0	5891900	4566200	1300700	0	4233500	515218	790701	1125380	1.63949e+06	3198460	2.45093e+06	2.18428	6.20797	2.84212	3.18388	0.0777592	0.651549
Non-Matrisomal	Non-Matrisomal	Serine/threonine-protein phosphatase	HEL-S-80p	2543500	11388000	18909000	0	1736500	17117000	56876000	21614000	0	0	76185000	42108000	36227000	2280800	38821000	6915400	8.02508e+06	19121400	2.3275e+07	39124360	2.62122e+07	2.76505	5.65757	2.0461	3.06703	0.0839688	0.639482
Non-Matrisomal	Non-Matrisomal	Epididymis secretory sperm binding protein Li 89n	HEL-S-89n	21068000	34164000	49025000	0	11083000	44401000	104400000	70669000	20841000	16830000	177050000	143170000	89272000	20600000	217270000	23068000	1.92137e+07	51428200	3.65999e+07	129472400	7.68585e+07	2.22942	5.61264	2.51754	5.97991	0.0157829	0.892929		A
Non-Matrisomal	Non-Matrisomal	Epididymis secretory sperm binding protein Li 94n	HEL-S-94n	0	0	2403700	0	0	3301700	4391100	2466400	0	0	6002800	10860000	5508300	0	11332000	480740	1.07497e+06	2031840	1.97638e+06	6740620	4.62464e+06	4.22648	14.0213	3.3175	6.02716	0.0154145	0.896449		A
Non-Matrisomal	Non-Matrisomal	Epididymis secretory sperm binding protein Li 97n	HEL-S-97n	13149000	28244000	40451000	0	4500800	24451000	51785000	50664000	6388100	1932800	106160000	77541000	53057000	7408500	69530000	17268960	1.68529e+07	27044180	2.36325e+07	62739300	3.64205e+07	1.56606	3.63307	2.31988	3.96185	0.0477383	0.726806		A
Non-Matrisomal	Non-Matrisomal	HEXA protein (Fragment)	HEXA	0	0	0	0	0	0	0	4806400	0	0	6398700	0	4539000	0	0	0	0	961280	2.14949e+06	2187540	3.06673e+06			2.27565	1.28575	0.311934	0.414045
Non-Matrisomal	Non-Matrisomal	Beta-hexosaminidase subunit beta (Fragment)	HEXB	1051700	2816600	2156500	0	0	0	4183800	2545400	0	0	0	0	6150400	0	0	1204960	1.26789e+06	1345840	1.93176e+06	1230080	2.75054e+06	1.11692	1.02085	-1.09411	0.00656321	0.993462	0.029582
Non-Matrisomal	Non-Matrisomal	Histone H1.5	HIST1H1B	12177000	23940000	18288000	0	4098200	9863100	38632000	11997000	0	0	41472000	29298000	20202000	0	33408000	11700640	9.85043e+06	12098420	1.58255e+07	24876000	1.5878e+07	1.034	2.12604	2.05614	1.4052	0.282935	0.432851
Non-Matrisomal	Non-Matrisomal	Histone H1.2	HIST1H1C	36057000	41543000	42137000	0	6010800	26600000	98141000	23669000	7770900	1446300	70348000	61889000	44974000	7316600	84994000	25149560	2.04639e+07	31525440	3.87061e+07	53904320	2.97946e+07	1.25352	2.14335	1.70987	1.21967	0.32946	0.403265
Non-Matrisomal	Non-Matrisomal	Histone H2B	HIST1H2BJ	130990000	239940000	192670000	8926400	57677000	153590000	657300000	148450000	135340000	57517000	722290000	401070000	350290000	43089000	456550000	126040680	9.46393e+07	230439400	2.41756e+08	394657800	2.43302e+08	1.82829	3.13119	1.71263	2.17265	0.156577	0.538226
Non-Matrisomal	Non-Matrisomal	Histone H4	HIST1H4H	254080000	434650000	357030000	8338800	87253000	286390000	1237000000	284010000	261710000	86298000	1262500000	627060000	652070000	68027000	665320000	228270360	1.78951e+08	431081600	4.58157e+08	654995400	4.22637e+08	1.88847	2.86938	1.51942	1.62502	0.237389	0.465478
Non-Matrisomal	Non-Matrisomal	Minor histocompatibility antigen H13 (Fragment)	HM13	3156800	5359300	7995900	0	0	6633700	5839300	3377900	0	0	16907000	3812200	5779100	0	9580400	3302400	3.46744e+06	3170180	3.13303e+06	7215740	6.42703e+06	-1.04171	2.185	2.27613	1.25496	0.31996	0.409058
Non-Matrisomal	Non-Matrisomal	High mobility group protein B1	HMGB1	0	1228900	0	0	815720	0	13537000	0	2572700	0	7118300	3989500	5150700	0	0	408924	578684	3221940	5.87292e+06	3251700	3.17208e+06	7.87907	7.95184	1.00924	0.890844	0.435786	0.344644
Non-Matrisomal	Non-Matrisomal	Heterogeneous nuclear ribonucleoprotein A0	HNRNPA0	0	0	0	0	0	0	2261600	1285300	0	0	7378300	0	2028300	0	0	0	0	709380	1.03087e+06	1881320	3.19595e+06			2.65206	1.2007	0.334702	0.400117
Non-Matrisomal	Non-Matrisomal	Uncharacterized protein	HNRNPA1	0	7583800	8377100	0	2039900	11603000	41051000	16595000	1511500	0	42385000	33197000	15057000	2802000	46092000	3600160	4.09406e+06	14152100	1.65536e+07	27906600	1.8464e+07	3.93096	7.75149	1.97191	3.52751	0.0623779	0.68581
Non-Matrisomal	Non-Matrisomal	Uncharacterized protein	HNRNPA2B1	2120300	4448100	13369000	0	1345800	5206100	18908000	12117000	888640	0	30686000	39004000	13701000	0	34188000	4256640	5.34387e+06	7423948	8.01019e+06	23515800	1.62366e+07	1.74409	5.5245	3.16756	4.48925	0.0350302	0.77367		A
Non-Matrisomal	Non-Matrisomal	Heterogeneous nuclear ribonucleoprotein A3 isoform a	HNRNPA3	0	6281500	11926000	0	0	11248000	10107000	12382000	0	0	56710000	33674000	23027000	0	43346000	3641500	5.37085e+06	6747400	6.2118e+06	31351400	2.1474e+07	1.85292	8.60947	4.64644	6.54055	0.0119952	0.933849		A	B
Non-Matrisomal	Non-Matrisomal	Heterogeneous nuclear ribonucleoproteins C1/C2 isoform X1	HNRNPC	0	2439100	3550500	0	866360	2260400	5459000	5107600	988680	0	17919000	15914000	4365700	0	22407000	1371192	1.57361e+06	2763136	2.43929e+06	12121140	9.49827e+06	2.01513	8.83986	4.38673	5.19728	0.0236719	0.832448		A
Non-Matrisomal	Non-Matrisomal	Heterogeneous nuclear ribonucleoprotein D0	HNRNPD	3791600	4506900	12113000	0	1470400	0	10920000	9199600	1234300	0	23594000	12058000	11910000	0	21943000	4376380	4.6854e+06	4270780	5.34333e+06	13901000	9.47664e+06	-1.02473	3.17637	3.25491	3.26901	0.0735713	0.660203
Non-Matrisomal	Non-Matrisomal	Heterogeneous nuclear ribonucleoprotein H isoform X1	HNRNPH1	2700100	10015000	11692000	0	0	14462000	31946000	22270000	1976600	0	44163000	34253000	20048000	2170300	46718000	4881420	5.59357e+06	14130920	1.35198e+07	29470460	1.85088e+07	2.89484	6.03727	2.08553	4.15646	0.0425063	0.744442		A
Non-Matrisomal	Non-Matrisomal	Heterogeneous nuclear ribonucleoprotein M	HNRNPM	0	0	0	0	0	1510300	5787800	2625000	0	0	4228200	2267500	1443100	0	8227100	0	0	1984620	2.3967e+06	3233180	3.18275e+06			1.62912	2.51212	0.122653	0.578749
Non-Matrisomal	Non-Matrisomal	HCG2044799	HNRNPUL2-BSCL2	0	2806300	4922400	0	0	1148000	7585900	5758700	1124800	0	10649000	3036100	0	0	6465400	1545740	2.24493e+06	3123480	3.33583e+06	4030100	4.56103e+06	2.0207	2.60723	1.29026	0.641274	0.54375	0.292409
Non-Matrisomal	Non-Matrisomal	Heterogeneous nuclear ribonucleoprotein K transcript variant	HNRPK	6193300	22566000	22471000	0	3092800	16884000	64522000	29022000	2571500	1125600	92866000	65699000	36839000	8587600	67282000	10864620	1.08615e+07	22825020	2.5949e+07	54254720	3.23276e+07	2.10086	4.99371	2.37698	4.10256	0.0438853	0.7396		A
Non-Matrisomal	Non-Matrisomal	HNRPR protein (Fragment)	HNRPR	0	0	0	0	0	0	6005900	1518000	0	0	3360000	2983500	2360100	0	3536400	0	0	1504780	2.60064e+06	2448000	1.44079e+06			1.62682	2.58697	0.116377	0.587307
Non-Matrisomal	Non-Matrisomal	Heat shock protein 90kDa alpha (Cytosolic), class B member 1, isoform CRA_a	HSP90AB1	79145000	212350000	217440000	0	36952000	186410000	427710000	250200000	56834000	25038000	666800000	417060000	304310000	61759000	527730000	109177400	1.00503e+08	189238400	1.62085e+08	395531800	2.29811e+08	1.73331	3.62284	2.09012	3.67116	0.057021	0.699635
Non-Matrisomal	Non-Matrisomal	Heat shock cognate 71 kDa protein	HSPA8	44985000	84860000	116800000	0	26897000	91763000	179240000	104740000	23618000	15147000	317960000	255250000	184020000	32149000	359990000	54708400	4.64368e+07	82901600	6.69734e+07	229873800	1.28968e+08	1.51534	4.2018	2.77285	5.70135	0.0181757	0.871883		A	B
Non-Matrisomal	Non-Matrisomal	60 kDa heat shock protein, mitochondrial	HSPD1	0	0	0	0	0	1761300	0	0	0	0	8104300	2341100	0	0	0	0	0	352260	787677	2089080	3.51209e+06			5.93051	1.44824	0.273267	0.439429
Non-Matrisomal	Non-Matrisomal	Isocitrate dehydrogenase 1 (Fragment)	IDH1	1879000	0	3270700	0	0	0	11773000	1661000	0	0	11490000	17351000	3201400	0	5198600	1029940	1.49367e+06	2686800	5.13001e+06	7448200	6.94574e+06	2.6087	7.23168	2.77215	2.16854	0.157051	0.537717
Non-Matrisomal	Non-Matrisomal	Inhibitor of nuclear factor kappa-B kinase-interacting protein	IKBIP	0	0	0	0	0	0	0	5729200	0	0	4996600	0	6395900	0	10618000	0	0	1145840	2.56218e+06	4402100	4.52004e+06			3.84181	2.89814	0.0939968	0.621625
Non-Matrisomal	Non-Matrisomal	Interleukin enhancer-binding factor 2	ILF2	0	0	2248300	0	0	0	0	0	0	0	3446300	0	0	0	6102400	449660	1.00547e+06	0	0	1909740	2.77852e+06	0	4.24708		1.71258	0.221671	0.477854
Non-Matrisomal	Non-Matrisomal	Inosine-5-monophosphate dehydrogenase 2 (Fragment)	IMPDH2	2720600	8551800	0	0	0	6566600	15386000	5973300	0	0	29665000	11945000	7799200	412260	9854100	2254480	3.71219e+06	5585180	6.31582e+06	11935112	1.08231e+07	2.47737	5.29395	2.13693	2.12414	0.162272	0.532183
Non-Matrisomal	Non-Matrisomal	Importin-5	IPO5	0	12315000	13322000	0	0	8996500	27459000	30428000	0	0	60320000	32664000	30210000	3174800	75089000	5127400	7.03e+06	13376700	1.47149e+07	40291560	2.80601e+07	2.60887	7.85809	3.01207	4.81568	0.0291463	0.801306		A
Non-Matrisomal	Non-Matrisomal	Importin N-terminal domain-containing protein	IPO7	3393900	3644000	10409000	0	0	1822000	6320000	16688000	0	0	39257000	16687000	22069000	764080	16543000	3489380	4.25046e+06	4966000	7.04354e+06	19064016	1.38174e+07	1.42318	5.46344	3.83891	4.28758	0.0393575	0.756094		A
Non-Matrisomal	Non-Matrisomal	Importin N-terminal domain-containing protein	IPO9	0	0	0	0	0	0	2140500	0	0	0	1979300	0	0	0	0	0	0	428100	957261	395860	885170			-1.08144	0.501529	0.617753	0.258593
Non-Matrisomal	Non-Matrisomal	Ras GTPase-activating-like protein IQGAP1	IQGAP1	17094000	85048000	87074000	0	1973500	65855000	218820000	112720000	12468000	5472700	240620000	212190000	135140000	9067600	174970000	38237900	4.41601e+07	83067140	8.74779e+07	154397520	9.04007e+07	2.17238	4.03781	1.85871	2.89606	0.0941285	0.621403
Non-Matrisomal	Non-Matrisomal	Integrin, alpha V	ITGAV	0	1700600	0	0	0	0	0	1572900	0	0	0	0	0	0	16235000	340120	760531	314580	703422	3247000	7.26051e+06	-1.08119	9.54663	10.3217	0.792445	0.475063	0.325053
Non-Matrisomal	Non-Matrisomal	Integrin beta-1	ITGB1	4372200	8705500	18696000	0	3541700	0	17669000	12570000	6408000	8843600	14485000	21762000	14159000	3766500	40852000	7063080	7.20331e+06	9098120	6.62554e+06	19004900	1.37933e+07	1.28812	2.69074	2.08888	2.14037	0.16034	0.534212
Non-Matrisomal	Non-Matrisomal	ER lumen protein-retaining receptor	KDELR1	4549100	9471700	15556000	0	0	11473000	23814000	20166000	4036300	3130100	20307000	21408000	0	0	15496000	5915360	6.66031e+06	12523880	9.31739e+06	11442200	1.06792e+07	2.11718	1.93432	-1.09453	0.768583	0.4852	0.320121
Non-Matrisomal	Non-Matrisomal	KH domain containing, RNA binding, signal transduction associated 1, isoform CRA_b	KHDRBS1	0	1563600	0	0	0	0	0	2656800	0	0	9762100	1779900	2222600	0	6123900	312720	699263	531360	1.18816e+06	3977700	3.93059e+06	1.69916	12.7197	7.48589	3.65371	0.0576422	0.69797
Non-Matrisomal	Non-Matrisomal	Uncharacterized protein KIAA1671	KIAA1671	0	0	0	0	0	10165000	0	0	12658000	0	14517000	0	0	0	0	0	0	4564600	6.31218e+06	2903400	6.4922e+06			-1.57216	0.976461	0.404666	0.360825
Non-Matrisomal	Non-Matrisomal	Kinesin-like protein	KIF5B-ALK	1471000	14624000	12674000	0	0	6145100	15844000	14165000	0	0	37489000	23026000	13610000	0	23246000	5753800	7.26506e+06	7230820	7.55013e+06	19474200	1.38294e+07	1.2567	3.38458	2.69322	2.82632	0.0986802	0.613875
Non-Matrisomal	Non-Matrisomal	Importin subunit beta-1	KPNB1	12772000	19183000	20149000	0	3949400	13312000	36007000	25851000	0	0	74521000	31439000	36831000	5212600	104100000	11210680	9.00409e+06	15034000	1.5905e+07	50420720	3.88942e+07	1.34104	4.49756	3.35378	3.7961	0.0527944	0.71144
Non-Matrisomal	Non-Matrisomal	Ribosomal protein L27a	L27a	7203700	13578000	28361000	0	2368100	16462000	30028000	26917000	4030400	2092500	44182000	15713000	24172000	5693700	24736000	10302160	1.13527e+07	15905980	1.27752e+07	22899340	1.41917e+07	1.54395	2.22277	1.43967	1.21074	0.331915	0.401787
Non-Matrisomal	Non-Matrisomal	LIM and SH3 domain protein 1	LASP1	1842800	8008900	12741000	0	788430	5855200	6506300	9514000	949500	713320	20274000	15598000	16330000	2256600	18294000	4676226	5.50358e+06	4707664	3.79906e+06	14550520	7.10943e+06	1.00672	3.11159	3.09082	5.10108	0.0249296	0.824709		A	B
Non-Matrisomal	Non-Matrisomal	Sodium-independent neutral amino acid transporter LAT1	lat1	0	1806500	0	0	0	0	7821100	0	0	0	0	4435600	2422100	0	0	361300	807891	1564220	3.4977e+06	1371540	2.00845e+06	4.32942	3.79613	-1.14048	0.370073	0.698298	0.222133
Non-Matrisomal	Non-Matrisomal	L-lactate dehydrogenase	LDHB	13418000	17283000	37293000	0	4929100	10561000	40765000	30697000	1442800	860350	59301000	58466000	46848000	2947900	62590000	14584620	1.44071e+07	16865230	1.80019e+07	46030580	2.4808e+07	1.15637	3.1561	2.72932	4.0204	0.0460889	0.732157
Non-Matrisomal	Non-Matrisomal	LEM domain containing 2, isoform CRA_a	LEMD2	0	1156800	2572900	0	0	0	2442200	0	0	0	4366700	0	0	0	1750500	745940	1.13753e+06	488440	1.09219e+06	1223440	1.91365e+06	-1.52719	1.64013	2.50479	0.339303	0.718883	0.212698
Non-Matrisomal	Non-Matrisomal	LIM domain and actin-binding protein 1	LIMA1	0	1311800	0	0	0	0	0	0	0	0	7913700	6661000	0	0	3885700	262360	586655	0	0	3692080	3.67209e+06	0	14.0726		4.60344	0.0328267	0.783448			B
Non-Matrisomal	Non-Matrisomal	LIM and cysteine-rich domains protein 1	LMCD1	0	14199000	15129000	0	0	8835100	22175000	13622000	1748000	0	24996000	22295000	26081000	4228900	64785000	5865600	8.03853e+06	9276020	9.05789e+06	28477180	2.2149e+07	1.58143	4.85495	3.06998	3.49788	0.0635547	0.682923
Non-Matrisomal	Non-Matrisomal	Prelamin-A/C	LMNA	76750000	169260000	203790000	8396400	39282000	149340000	528550000	415580000	341560000	188170000	598790000	345370000	367660000	80505000	588710000	99495680	8.39442e+07	324640000	1.5771e+08	396207000	2.12817e+08	3.26286	3.98215	1.22045	4.65772	0.0318362	0.788054		A
Non-Matrisomal	Non-Matrisomal	Lamin-B2	LMNB2	0	0	0	0	0	0	0	0	1992900	0	0	0	0	0	0	0	0	398580	891252	0	0			0	1	0.396569	0.365148
Non-Matrisomal	Non-Matrisomal	Tubulin alpha chain	LOC100158003	28802000	105340000	145130000	0	30250000	88442000	195440000	120960000	17156000	11240000	252070000	187980000	123640000	27092000	189460000	61904400	6.07105e+07	86647600	7.67003e+07	156048400	8.52e+07	1.3997	2.5208	1.80095	2.12325	0.162379	0.532071
Non-Matrisomal	Non-Matrisomal	VWFA domain-containing protein	LOC100623720	917090	4114300	4831400	0	3047300	24902000	55706000	17899000	4539900	2348000	58648000	45141000	28686000	5523700	13610000	2582018	2.06536e+06	21078980	2.14951e+07	30321740	2.19026e+07	8.16376	11.7434	1.43848	3.16339	0.078808	0.64945
Non-Matrisomal	Non-Matrisomal	SERPIN domain-containing protein	LOC396684	0	0	0	0	0	1186300	0	0	0	0	0	0	0	0	0	0	0	237260	530529	0	0			0	1	0.396569	0.365148
Non-Matrisomal	Non-Matrisomal	Uncharacterized protein	LOC92689	0	606080	0	0	0	0	0	0	0	0	0	0	0	0	0	121216	271047	0	0	0	0	0	0		1	0.396569	0.365148
Non-Matrisomal	Non-Matrisomal	Lipoma-preferred partner	LPP	0	0	0	0	520370	0	11347000	2469800	0	0	18294000	29691000	6100400	2855000	63337000	104074	232717	2763360	4.91613e+06	24055480	2.43918e+07	26.5519	231.138	8.70516	4.17525	0.0420374	0.746124		A
Non-Matrisomal	Non-Matrisomal	Prolow-density lipoprotein receptor-related protein 1	LRP1	0	0	7754800	0	0	1377900	4879100	6842200	0	0	11179000	2527400	8031700	0	10504000	1550960	3.46805e+06	2619840	3.09039e+06	6448420	4.95705e+06	1.68917	4.1577	2.46138	2.15522	0.158596	0.536063
Non-Matrisomal	Non-Matrisomal	Leucine-rich repeat-containing protein 59	LRRC59	2992900	16592000	25594000	0	1792000	10780000	28485000	35377000	1348700	841860	28689000	27028000	22363000	3266000	45447000	9394180	1.11945e+07	15366512	1.58194e+07	25358600	1.51202e+07	1.63575	2.69939	1.65025	1.61528	0.239218	0.46408
Non-Matrisomal	Non-Matrisomal	Microtubule-associated protein 1A	MAP1A	0	3598500	0	0	0	0	0	0	0	0	0	2905500	0	0	0	719700	1.6093e+06	0	0	581100	1.29938e+06	0	-1.23851		0.511225	0.612253	0.261081
Non-Matrisomal	Non-Matrisomal	Microtubule-associated protein 1B	MAP1B	1348900	4025200	3963900	0	0	2999000	10863000	7840400	0	0	6319200	8126800	0	0	5826500	1867600	2.01833e+06	4340480	4.85468e+06	4054500	3.79903e+06	2.3241	2.17097	-1.07053	0.652386	0.538323	0.294932
Non-Matrisomal	Non-Matrisomal	Mitogen-activated protein kinase kinase 1, isoform CRA_d	MAP2K1	0	2646500	0	0	0	0	0	0	0	0	17100000	3103000	0	0	6301000	529300	1.18355e+06	0	0	5300800	7.09311e+06	0	10.0147		2.47258	0.126128	0.574176
Non-Matrisomal	Non-Matrisomal	Mitogen-activated protein kinase	MAPK1	1300200	5883000	4005400	0	0	1712900	8142500	18185000	0	0	17650000	19132000	10932000	0	15507000	2237720	2.61278e+06	5608080	7.78903e+06	12644200	7.7161e+06	2.50616	5.65048	2.25464	3.32906	0.0707751	0.666239
Non-Matrisomal	Non-Matrisomal	Mitogen-activated protein kinase	MAPK3	0	0	0	0	0	0	0	3530400	0	0	2040600	5009500	0	0	0	0	0	706080	1.57884e+06	1410020	2.19763e+06			1.99697	1.0182	0.390439	0.368456
Non-Matrisomal	Non-Matrisomal	S-adenosylmethionine synthase	MAT2A	0	0	0	0	0	0	0	0	0	0	0	2542700	3516500	0	2934200	0	0	0	0	1798680	1.67812e+06				5.74421	0.0177813	0.875154		A	B
Non-Matrisomal	Non-Matrisomal	Mutant p53 binding protein 1 (MBP1)	MBP1	8731800	11451000	16839000	0	1765400	13860000	25310000	14659000	0	0	56134000	45650000	28997000	7866500	69298000	7757440	6.9489e+06	10765800	1.08175e+07	41589100	2.39353e+07	1.3878	5.36119	3.86308	7.1244	0.00912917	0.974638		A	B
Non-Matrisomal	Non-Matrisomal	Malate dehydrogenase, cytoplasmic	MDH1	0	0	0	0	0	0	0	0	0	0	0	4231100	2513000	0	0	0	0	0	0	1348820	1.94427e+06				2.40637	0.132207	0.566436
Non-Matrisomal	Non-Matrisomal	Malate dehydrogenase (Fragment)	MDH2	0	0	1172900	0	0	0	0	0	0	0	0	0	0	0	10186200	234580	524537	0	0	2037240	4.55541e+06	0	8.68463		0.886361	0.437491	0.343775
Non-Matrisomal	Non-Matrisomal	MGST1 protein (Fragment)	MGST1	2762400	9869300	13123000	0	0	0	0	0	1257100	0	0	0	3904200	1432800	0	5150940	6.0122e+06	251420	562192	1067400	1.70286e+06	-20.4874	-4.82569	4.24549	2.62601	0.113252	0.591722
Non-Matrisomal	Non-Matrisomal	Macrophage migration inhibitory factor	MIF	19933000	37409000	36879000	0	10398000	30229000	74603000	39218000	7099600	0	95211000	98780000	61283000	13394000	133700000	20923800	1.64005e+07	30229920	2.95745e+07	80473600	4.54239e+07	1.44476	3.84603	2.66205	4.79988	0.0294032	0.79999		A
Non-Matrisomal	Non-Matrisomal	Malectin (Fragment)	MLEC	0	2200500	2177300	0	0	0	0	0	0	0	6673700	2287000	3217900	0	5303900	875560	1.19894e+06	0	0	3496500	2.60419e+06	0	3.99344		6.04111	0.0153076	0.897486			B
Non-Matrisomal	Non-Matrisomal	Membrane metallo-endopeptidase	MME	0	0	9730900	0	0	0	6871300	0	0	0	8363400	3483000	12842000	0	21186000	1946180	4.35179e+06	1374260	3.07294e+06	9174880	8.2908e+06	-1.41617	4.7143	6.67623	2.91991	0.0926283	0.623957
Non-Matrisomal	Non-Matrisomal	C-type mannose receptor 2	MRC2	3527700	10151000	12415000	0	791740	22351000	84923000	38841000	0	0	89417000	74489000	31921000	2807000	36636000	5377088	5.60538e+06	29223000	3.51788e+07	47054000	3.47945e+07	5.43473	8.75083	1.61017	2.64509	0.111761	0.593868
Non-Matrisomal	Non-Matrisomal	Moesin	MSN	0	15371000	18299000	0	741410	11393000	63641000	25490000	0	1205800	57528000	55786000	47107000	2070000	79831000	6882282	9.14934e+06	20345960	2.62744e+07	48464400	2.8609e+07	2.95628	7.04191	2.38202	4.24009	0.0404655	0.751894		A
Non-Matrisomal	Non-Matrisomal	Protein LYRIC	MTDH	0	0	2636700	0	0	0	0	0	0	0	0	0	0	0	0	527340	1.17917e+06	0	0	0	0	0	0		1	0.396569	0.365148
Non-Matrisomal	Non-Matrisomal	Methylenetetrahydrofolate dehydrogenase (NADP+ dependent) 1, methenyltetrahydrofolate cyclohydrolase, formyltetrahydrofolate synthetase, isoform CRA_a	MTHFD1	0	0	0	0	0	1129400	3227700	0	0	0	2602100	0	0	0	0	0	0	871420	1.40506e+06	520420	1.16369e+06			-1.67446	0.866349	0.445197	0.339872
Non-Matrisomal	Non-Matrisomal	Major vault protein	MVP	22913000	67652000	91662000	0	5550000	49330000	112770000	136300000	7548600	0	171160000	175260000	72608000	30325000	65400000	37555400	4.02569e+07	61189720	6.13683e+07	102950600	6.6118e+07	1.62932	2.7413	1.68248	1.68551	0.226397	0.474062
Non-Matrisomal	Non-Matrisomal	Myeloid-associated differentiation marker (Fragment)	MYADM	10880000	15488000	27347000	0	4008200	20496000	46675000	30822000	8436100	0	60018000	47437000	35544000	5383000	76273000	11544640	1.06745e+07	21285820	1.84009e+07	44931000	2.67786e+07	1.84378	3.89194	2.11084	3.78032	0.0533078	0.709959
Non-Matrisomal	Non-Matrisomal	Myosin-10	MYH10	16079000	48565000	102820000	0	6125700	39584000	93333000	143410000	13827000	3523900	249860000	135560000	143180000	19962000	237790000	34717940	4.24261e+07	58735580	5.87338e+07	157270400	9.29781e+07	1.69179	4.52995	2.6776	4.55305	0.0337784	0.779149		A
Non-Matrisomal	Non-Matrisomal	Myosin, heavy polypeptide 11, smooth muscle, isoform CRA_b	MYH11	0	0	1507600	0	0	0	0	3104300	0	0	0	0	13302000	0	8087000	301520	674219	620860	1.38829e+06	4277800	6.14095e+06	2.0591	14.1875	6.89012	1.82612	0.203062	0.49344
Non-Matrisomal	Non-Matrisomal	Uncharacterized protein	MYH14	19758000	60351000	74935000	0	13510000	54756000	108780000	66131000	20828000	15544000	138140000	123270000	78257000	19419000	138840000	33710800	3.22037e+07	53207800	3.78308e+07	99585200	5.11612e+07	1.57836	2.9541	1.87163	3.37731	0.0686178	0.67105
Non-Matrisomal	Non-Matrisomal	Myosin-9	MYH9	702900000	2039000000	2454400000	6061500	721970000	1715600000	4693500000	2561200000	1789000000	691260000	6105000000	4441300000	3329900000	922680000	6490000000	1184866300	1.02194e+09	2290112000	1.49894e+09	4257776000	2.25901e+09	1.9328	3.59347	1.8592	4.32914	0.038417	0.759749		A
Non-Matrisomal	Non-Matrisomal	Myosin regulatory light chain 12A	MYL12A	6951400	26534000	38440000	0	8802500	21313000	56553000	31757000	11414000	5270300	106780000	92118000	37869000	14896000	139760000	16145580	1.58437e+07	25261460	2.01764e+07	78284600	5.10737e+07	1.56461	4.84867	3.09897	5.17031	0.0240168	0.830286		A
Non-Matrisomal	Non-Matrisomal	Myosin light polypeptide 6	MYL6	43765000	100910000	111380000	0	21629000	89807000	164680000	121750000	24319000	11264000	195160000	247870000	144920000	51473000	228930000	55536800	4.88616e+07	82364000	6.48209e+07	173670600	7.8708e+07	1.48305	3.12713	2.10857	4.50014	0.0348127	0.774608		A
Non-Matrisomal	Non-Matrisomal	MYL9 protein	MYL9	0	0	4993800	0	0	5862000	4188500	17756000	0	0	13110000	22507000	9778700	0	38648000	998760	2.2333e+06	5561300	7.28941e+06	16808740	1.46207e+07	5.5682	16.8296	3.02245	3.65295	0.0576696	0.697897
Non-Matrisomal	Non-Matrisomal	Myosin light chain kinase, smooth muscle	MYLK	0	8750900	13794000	0	0	2824200	13166000	20191000	0	0	17780000	16112000	11075000	2193500	26301000	4508980	6.42647e+06	7236240	9.04406e+06	14692300	8.8828e+06	1.60485	3.25845	2.03038	2.06351	0.169731	0.524533
Non-Matrisomal	Non-Matrisomal	Uncharacterized protein	MYO1B	0	6786900	0	0	0	2494600	18159000	1421200	0	0	5641000	19141000	0	0	10518000	1357380	3.03519e+06	4414960	7.75456e+06	7060000	8.05619e+06	3.25256	5.2012	1.59911	0.909976	0.428596	0.348325
Non-Matrisomal	Non-Matrisomal	Unconventional myosin-Ic	MYO1C	26045000	37659000	87719000	0	2798600	35906000	117250000	70548000	1208800	0	165280000	104290000	61361000	9777800	162720000	30844320	3.5504e+07	44982560	4.97447e+07	100685760	6.67914e+07	1.45837	3.26432	2.23833	2.49524	0.124123	0.576801
Non-Matrisomal	Non-Matrisomal	Unconventional myosin-Id	MYO1D	0	1173200	6905600	0	0	13507000	32182000	2101100	0	0	53093000	4503500	8740000	0	0	1615760	3.00043e+06	9558020	1.38361e+07	13267300	2.25579e+07	5.91549	8.21118	1.38808	0.74932	0.493569	0.316084
Non-Matrisomal	Non-Matrisomal	Myocilin	MYOC	0	0	0	0	0	1080500	0	0	0	0	0	2290900	0	0	0	0	0	216100	483214	458180	1.02452e+06			2.12022	0.614178	0.557253	0.286165
Non-Matrisomal	Non-Matrisomal	Myoferlin	MYOF	15246000	62186000	80108000	0	3959600	28529000	97952000	60304000	3350700	602990	241030000	152890000	61343000	17066000	253060000	32299920	3.64557e+07	38147738	4.11716e+07	145077800	1.05269e+08	1.18105	4.49158	3.80305	4.28674	0.0393769	0.756019		A
Non-Matrisomal	Non-Matrisomal	N-acetyl-D-glucosamine kinase	NAGK	0	1574400	1619500	0	0	4879300	3555000	2921300	0	0	9862400	18088000	0	0	3810800	638780	874831	2271120	2.1903e+06	6352240	7.70081e+06	3.5554	9.94433	2.79696	2.00276	0.177611	0.516753
Non-Matrisomal	Non-Matrisomal	Sialic acid synthase	NANS	0	2402100	3460400	0	984870	2278500	3981100	2753300	0	0	5034800	4967200	6641800	1192700	12496000	1369474	1.52784e+06	1802580	1.7589e+06	6066500	4.11389e+06	1.31626	4.4298	3.36545	4.52203	0.0343804	0.77649		A
Non-Matrisomal	Non-Matrisomal	Nucleosome assembly protein 1-like 1	NAP1L1	0	2053900	10605000	0	0	3136900	5381600	9986600	2524300	0	19021000	22867000	5453600	2919100	7369400	2531780	4.59986e+06	4205880	3.75696e+06	11526020	8.84623e+06	1.66123	4.55254	2.74045	3.02308	0.0864526	0.634884
Non-Matrisomal	Non-Matrisomal	Alpha-soluble NSF attachment protein	NAPA	0	1483700	1957400	0	0	0	1831500	1509700	0	0	0	0	2147400	0	0	688220	957150	668240	922071	429480	960346	-1.0299	-1.60245	-1.55593	0.115628	0.891787	0.124166
Non-Matrisomal	Non-Matrisomal	Asparagine--tRNA ligase, cytoplasmic	NARS	5566900	11554000	14658000	0	0	14151000	35567000	18596000	0	0	45197000	26912000	25610000	1636300	32566000	6355780	6.65888e+06	13662800	1.48131e+07	26384260	1.58546e+07	2.14967	4.15122	1.9311	2.99128	0.0883035	0.631536
Non-Matrisomal	Non-Matrisomal	Nucleolin, isoform CRA_c	NCL	3788100	10706000	2623700	0	787600	6164900	14843000	8503800	2716200	794780	22860000	6825200	0	0	23734000	3581080	4.25299e+06	6604536	5.48965e+06	10683840	1.18506e+07	1.84429	2.98341	1.61765	1.01017	0.393131	0.367
Non-Matrisomal	Non-Matrisomal	Protein NDRG1	NDRG1	0	3856300	2373900	0	0	0	8525600	0	0	0	4070200	37125000	12350000	0	44138000	1246040	1.78489e+06	1705120	3.81276e+06	19536640	1.99193e+07	1.36843	15.679	11.4576	3.93677	0.0484658	0.724502
Non-Matrisomal	Non-Matrisomal	Serine/threonine-protein kinase Nek7	NEK7	0	0	2156800	0	0	1558200	3202400	5259900	0	0	3944600	0	0	0	3391100	431360	964550	2004100	2.25099e+06	1467140	2.01847e+06	4.646	3.4012	-1.36599	0.951859	0.413334	0.356251
Non-Matrisomal	Non-Matrisomal	Nucleoside diphosphate kinase	NME2	0	0	0	0	1155500	0	0	0	0	0	11336000	27306000	14660000	0	24693000	231100	516755	0	0	15599000	1.09788e+07	0	67.4989		9.92442	0.00286105	1.15033		A	B
Non-Matrisomal	Non-Matrisomal	NNMT protein	NNMT	88805000	183340000	276960000	0	35028000	161410000	395640000	260830000	59150000	22974000	638680000	435160000	280050000	73358000	465090000	116826600	1.13128e+08	180000800	1.52185e+08	378467600	2.12841e+08	1.54075	3.23957	2.10259	3.4407	0.0658996	0.677318
Non-Matrisomal	Non-Matrisomal	NOP56 protein (Fragment)	NOP56	0	0	2362300	0	0	0	0	0	0	0	0	2577800	0	0	29437000	472460	1.05645e+06	0	0	6402960	1.29247e+07	0	13.5524		1.13567	0.353425	0.389131
Non-Matrisomal	Non-Matrisomal	Nop domain-containing protein	NOP58	0	0	0	0	0	0	1613600	0	0	0	0	0	0	0	0	0	0	322720	721624	0	0			0	1	0.396569	0.365148
Non-Matrisomal	Non-Matrisomal	Puromycin-sensitive aminopeptidase	NPEPPS	3161000	4316500	15728000	0	0	3697200	21904000	16558000	0	0	46326000	24661000	15128000	949320	53658000	4641100	6.48643e+06	8431840	1.01506e+07	28144464	2.18097e+07	1.81678	6.06418	3.33788	3.84749	0.0511627	0.71624
Non-Matrisomal	Non-Matrisomal	Truncated nucleolar phosphoprotein B23	NPM1	0	8775000	5555200	0	1353300	6098900	12768000	9171800	0	0	17703000	20441000	2649800	0	39209000	3136700	3.88902e+06	5607740	5.63708e+06	16000560	1.57758e+07	1.78778	5.10108	2.8533	2.36322	0.136353	0.561334
Non-Matrisomal	Non-Matrisomal	5-nucleotidase, ecto (CD73)	NT5E	1968200	6763300	9279600	0	975730	0	0	2596400	2255300	0	3229600	6407400	6330200	2534100	29576000	3797366	4.01806e+06	970340	1.33415e+06	9615460	1.12964e+07	-3.91344	2.53214	9.90937	2.00265	0.177626	0.516739
Non-Matrisomal	Non-Matrisomal	Olfactomedin-like protein 3	OLFML3	0	0	0	0	0	0	3950500	0	0	0	0	1476500	0	0	0	0	0	790100	1.76672e+06	295300	660311			-2.67558	0.67206	0.528869	0.299346
Non-Matrisomal	Non-Matrisomal	Ubiquitin thioesterase OTUB1	OTUB1	1155400	9206800	2897000	0	0	1333100	10812000	6130300	0	0	16995000	9092100	4761000	688100	8019400	2651840	3.85135e+06	3655080	4.72914e+06	7911120	6.04191e+06	1.37832	2.98326	2.16442	1.5868	0.244655	0.459971
Non-Matrisomal	Non-Matrisomal	Serine/threonine-protein kinase OSR1	OXSR1	0	1793700	0	0	0	0	4029300	0	0	0	0	0	0	0	0	358740	802167	805860	1.80196e+06	0	0	2.24636	0	0	0.628464	0.550086	0.289474
Non-Matrisomal	Non-Matrisomal	Protein disulfide-isomerase	P4HB	55596000	124720000	137800000	0	40151000	174120000	306880000	220100000	45594000	17062000	584420000	564380000	333880000	80680000	653410000	71653400	5.82578e+07	152751200	1.21081e+08	443354000	2.35684e+08	2.13181	6.18748	2.90246	7.78477	0.00680001	1.01881		A	B
Non-Matrisomal	Non-Matrisomal	Peptidase_M24 domain-containing protein	PA2G4	0	0	0	0	0	0	0	0	0	0	1374500	0	2337200	0	0	0	0	0	0	742340	1.07196e+06				2.39782	0.133017	0.565429
Non-Matrisomal	Non-Matrisomal	Poly(A) binding protein, cytoplasmic 1, isoform CRA_c	PABPC1	1745100	2435000	5419400	0	0	1394500	3689500	2489400	0	0	13202000	13768000	12662000	0	16589000	1919900	2.23128e+06	1514680	1.60335e+06	11244200	6.46552e+06	-1.26753	5.85666	7.42348	9.20781	0.00377145	1.10802		A	B
Non-Matrisomal	Non-Matrisomal	Multifunctional protein ADE2 (Fragment)	PAICS	0	0	0	0	0	1158500	4597000	0	0	0	5540500	2513300	2407700	0	0	0	0	1151100	1.99056e+06	2092300	2.28704e+06			1.81765	1.79176	0.208494	0.488776
Non-Matrisomal	Non-Matrisomal	Palladin	PALLD	9535600	33341000	46266000	0	4148700	28959000	57821000	53687000	0	0	132200000	117250000	69724000	13861000	105290000	18658260	2.01224e+07	28093400	2.79195e+07	87665000	4.7271e+07	1.50568	4.69846	3.12048	6.14202	0.01456	0.904951		A	B
Non-Matrisomal	Non-Matrisomal	3-phosphoadenosine 5-phosphosulfate synthase 2, isoform CRA_b	PAPSS2	0	2214600	3395300	0	0	2291900	3184200	6833200	0	0	10382000	8513800	3508300	0	17652000	1121980	1.59204e+06	2461860	2.81872e+06	8011220	6.76893e+06	2.19421	7.14025	3.25413	3.55483	0.0613153	0.68846
Non-Matrisomal	Non-Matrisomal	Protein DJ-1 (Fragment)	PARK7	0	0	0	0	0	4773100	3009500	0	0	0	4606900	13188000	0	0	6114400	0	0	1556520	2.22069e+06	4781860	5.43603e+06			3.07215	2.58772	0.116317	0.587392
Non-Matrisomal	Non-Matrisomal	Uncharacterized protein	PARVA	0	7702700	10391000	0	0	2493100	17226000	9214900	0	0	18486000	7915000	7343300	0	31487000	3618740	5.04549e+06	5786800	7.42344e+06	13046260	1.22343e+07	1.59912	3.60519	2.25449	1.58831	0.244364	0.46019
Non-Matrisomal	Non-Matrisomal	Pre-B-cell colony enhancing factor 1, isoform CRA_a	PBEF1	0	4234400	5260100	0	1299800	0	0	0	0	0	3424300	6026300	0	0	18788000	2158860	2.44872e+06	0	0	5647720	7.7709e+06	0	2.61607		1.83517	0.201659	0.49466
Non-Matrisomal	Non-Matrisomal	Epididymis secretory protein Li 85	PCBP1	11621000	27007000	34845000	0	1197700	20437000	38414000	38623000	3880800	0	96293000	38703000	32359000	8430700	53351000	14934140	1.55314e+07	20270960	1.83408e+07	45827340	3.25348e+07	1.35736	3.06863	2.26074	2.49981	0.123723	0.577329
Non-Matrisomal	Non-Matrisomal	Poly(rC)-binding protein 2	PCBP2	5236800	2914400	10473000	0	1075500	7649800	13068000	12354000	1276100	0	28080000	8627400	9681200	1461400	14915000	3939940	4.1576e+06	6869580	6.07425e+06	12553000	9.9165e+06	1.74357	3.18609	1.82733	1.88614	0.193964	0.501483
Non-Matrisomal	Non-Matrisomal	Putative uncharacterized protein PCYOX1 (Fragment)	PCYOX1	0	0	0	0	0	0	0	0	0	0	3540000	0	6076200	0	0	0	0	0	0	1923240	2.78198e+06				2.38963	0.133798	0.564462
Non-Matrisomal	Non-Matrisomal	Programmed cell death 6-interacting protein	PDCD6IP	867030	1625200	10331000	0	487870	5316300	12921000	9136000	0	0	41705000	16593000	7918300	0	26657000	2662220	4.32792e+06	5474660	5.67499e+06	18574660	1.63006e+07	2.05643	6.97713	3.39284	3.41647	0.0669234	0.674929
Non-Matrisomal	Non-Matrisomal	Pyruvate dehydrogenase E1 component subunit alpha, somatic form, mitochondrial (Fragment)	PDHA1	0	0	0	0	0	0	0	0	0	0	4821200	3287800	0	0	3516100	0	0	0	0	2325020	2.20159e+06				5.57636	0.0193854	0.862273		A	B
Non-Matrisomal	Non-Matrisomal	Protein disulfide-isomerase A5	PDIA5	0	4933900	2037400	0	0	4197700	3023600	11029000	0	0	18613000	8845200	3574500	0	14289000	1394260	2.16648e+06	3650060	4.52181e+06	9064340	7.59642e+06	2.61792	6.50118	2.48334	2.81345	0.099548	0.612476
Non-Matrisomal	Non-Matrisomal	Protein disulfide-isomerase A6	PDIA6	6032400	11816000	20529000	0	5826500	20797000	53837000	19902000	10801000	1606700	56977000	58728000	36273000	3696100	78371000	8840780	7.75562e+06	21388740	1.97413e+07	46809020	2.83343e+07	2.41933	5.29467	2.18849	4.48076	0.0352006	0.772939		A
Non-Matrisomal	Non-Matrisomal	PDZ and LIM domain protein 4	PDLIM4	0	3463900	5041800	0	0	1684500	4758500	3166200	0	0	27163000	24699000	8362200	0	18992000	1701140	2.39525e+06	1921840	2.06388e+06	15843240	1.14395e+07	1.12974	9.31331	8.24379	6.99018	0.00970994	0.965414		A	B
Non-Matrisomal	Non-Matrisomal	PDZ and LIM domain protein 5	PDLIM5	2426700	15867000	25017000	0	0	6483500	14904000	36980000	0	0	21433000	34348000	26001000	7186000	124340000	8662140	1.12732e+07	11673500	1.54137e+07	42661600	4.67098e+07	1.34765	4.92506	3.65457	2.08651	0.166856	0.527448
Non-Matrisomal	Non-Matrisomal	PDZ and LIM domain protein 7	PDLIM7	7785900	31323000	53653000	0	5033600	12481000	51229000	58057000	1323500	0	118950000	89925000	85663000	19054000	154280000	19559100	2.25441e+07	24618100	2.79388e+07	93574400	4.98956e+07	1.25865	4.78419	3.80104	6.78785	0.010669	0.951339		A	B
Non-Matrisomal	Non-Matrisomal	Pyridoxal kinase (Fragment)	PDXK	0	0	0	0	0	0	3458900	0	0	0	2622800	3566500	0	0	2619300	0	0	691780	1.54687e+06	1761720	1.65389e+06			2.54665	2.30443	0.142249	0.554308
Non-Matrisomal	Non-Matrisomal	ATP-dependent 6-phosphofructokinase, liver type	PFKL	10122000	14138000	15217000	0	4905400	19766000	41648000	19786000	0	0	73263000	69880000	29568000	4629600	38739000	8876480	6.40309e+06	16240000	1.73064e+07	43215920	2.8762e+07	1.82955	4.86859	2.66108	4.19845	0.0414671	0.748193		A
Non-Matrisomal	Non-Matrisomal	ATP-dependent 6-phosphofructokinase, platelet type	PFKP	34384000	29757000	34959000	0	11278000	20345000	98840000	26891000	1819000	1279000	114530000	89740000	53539000	7066400	139350000	22075600	1.56557e+07	29834800	4.01894e+07	80845080	5.20229e+07	1.35148	3.66219	2.70976	3.34823	0.0699088	0.668154
Non-Matrisomal	Non-Matrisomal	Profilin-1	PFN1	21728000	54023000	75624000	0	23223000	86306000	132920000	67801000	2833100	5488700	232180000	248340000	130200000	21571000	250228900	34919600	2.97993e+07	59069760	5.54648e+07	176503980	9.98047e+07	1.69159	5.05458	2.98806	6.17942	0.0142938	0.907702		A	B
Non-Matrisomal	Non-Matrisomal	Profilin-2	PFN2	0	0	0	0	0	0	0	0	0	0	11832000	0	0	0	2629900	0	0	0	0	2892380	5.12551e+06				1.59223	0.243607	0.460758
Non-Matrisomal	Non-Matrisomal	Phosphoglycerate mutase	PGAM1	16951000	60807000	112500000	0	8644400	55609000	203480000	93993000	29275000	12860000	281150000	199310000	142200000	30337000	209900000	39780480	4.69131e+07	79043400	7.60169e+07	172579400	9.36092e+07	1.98699	4.33829	2.18335	4.17005	0.0421668	0.745658		A
Non-Matrisomal	Non-Matrisomal	6-phosphogluconate dehydrogenase, decarboxylating	PGD	0	5378300	5896800	0	0	3146800	7338700	3190300	0	0	27062000	21304000	7277600	0	3810700	2255020	3.09325e+06	2735160	3.02206e+06	11890860	1.16912e+07	1.21292	5.27306	4.34741	2.84627	0.0973522	0.616038
Non-Matrisomal	Non-Matrisomal	6-phosphogluconolactonase (Fragment)	PGLS	0	0	3817600	0	0	0	0	0	0	0	3430500	8410400	6702500	0	9541900	763520	1.70728e+06	0	0	5617060	3.89608e+06	0	7.35679		7.6946	0.00707313	1.01289		A	B
Non-Matrisomal	Non-Matrisomal	Phosphoglucomutase-1	PGM1	0	0	0	0	0	4301300	6062200	0	0	0	0	18063000	7503900	0	0	0	0	2072700	2.90564e+06	5113380	7.93485e+06			2.46701	1.38956	0.286546	0.430436
Non-Matrisomal	Non-Matrisomal	Phosphoacetylglucosamine mutase	PGM3	3474300	8488600	0	0	0	0	11254000	8038000	0	0	19872000	18313000	13132000	0	7270400	2392580	3.72508e+06	3858400	5.4043e+06	11717480	8.20173e+06	1.61265	4.89742	3.03688	3.4179	0.0668627	0.67507
Non-Matrisomal	Non-Matrisomal	Membrane-associated progesterone receptor component 2	PGRMC2	0	0	4710900	0	0	2265400	5866800	2708500	1786000	0	6370700	4848400	1509000	0	5517900	942180	2.10678e+06	2525340	2.13251e+06	3649200	2.74926e+06	2.68032	3.87315	1.44503	1.6769	0.227926	0.472849
Non-Matrisomal	Non-Matrisomal	Prohibitin-2	PHB2	0	0	0	0	0	0	3963100	2454300	1790400	855010	5984000	4285400	0	0	0	0	0	1812562	1.51982e+06	2053880	2.8758e+06			1.13314	1.78686	0.209282	0.488107
Non-Matrisomal	Non-Matrisomal	D-3-phosphoglycerate dehydrogenase	PHGDH	13963000	46811000	45251000	0	5301300	49987000	178430000	49680000	1460800	857730	136120000	93301000	66398000	15016000	149810000	22265260	2.2267e+07	56083106	7.25954e+07	92129000	5.44798e+07	2.51886	4.13779	1.64272	2.09639	0.165638	0.528695
Non-Matrisomal	Non-Matrisomal	Pyruvate kinase PKM	PKM	320340000	604260000	876110000	2523000	164200000	585010000	1682300000	794130000	123950000	47041000	2208100000	1904000000	1183000000	258570000	2019400000	393486600	3.4933e+08	646486200	6.57812e+08	1514614000	8.02335e+08	1.64297	3.84921	2.34284	4.32749	0.0384538	0.759604		A
Non-Matrisomal	Non-Matrisomal	Pyruvate kinase	PKM2	2313800	2114300	0	0	0	3025900	0	0	0	0	6680400	0	6237900	0	8151400	885620	1.21473e+06	605180	1.35322e+06	4213940	3.91146e+06	-1.4634	4.75818	6.96312	3.24883	0.0745393	0.658163
Non-Matrisomal	Non-Matrisomal	Plectin	PLEC	65574000	199160000	148390000	0	4710800	296920000	656610000	475710000	111850000	54781000	1099400000	563280000	489580000	18708000	375530000	83566960	8.81607e+07	319174200	2.50873e+08	509299600	3.90543e+08	3.81938	6.09451	1.59568	3.05629	0.0845677	0.638362
Non-Matrisomal	Non-Matrisomal	Perilipin-3	PLIN3	0	0	0	0	0	0	3229400	6390700	0	0	0	0	3068900	0	7366900	0	0	1924020	2.86185e+06	2087160	3.23683e+06			1.08479	1.08274	0.369573	0.379954
Non-Matrisomal	Non-Matrisomal	MARVEL domain-containing protein	PLP2	1760600	0	0	0	0	0	0	0	0	0	0	2997100	0	0	0	352120	787364	0	0	599420	1.34034e+06	0	1.70232		0.563271	0.583694	0.274049
Non-Matrisomal	Non-Matrisomal	Protein PML	PML	0	0	0	0	0	0	0	0	0	0	0	0	1558400	0	6628100	0	0	0	0	1637300	2.87039e+06				1.62684	0.23705	0.465738
Non-Matrisomal	Non-Matrisomal	Serine/threonine-protein phosphatase	PPP1CA	0	1155400	2713600	0	0	1314200	3510800	2627000	0	0	6948900	7920900	4315000	0	2600200	773800	1.19423e+06	1490400	1.56904e+06	4357000	3.22067e+06	1.92608	5.63065	2.92338	3.78139	0.0532726	0.71006
Non-Matrisomal	Non-Matrisomal	Serine/threonine-protein phosphatase 2A 65 kDa regulatory subunit A alpha isoform	PPP2R1A	0	5847900	9346400	0	0	8901700	16043000	15675000	0	0	31203000	32575000	25706000	0	29252000	3038860	4.34108e+06	8123940	7.94248e+06	23747200	1.35239e+07	2.67335	7.81451	2.92311	6.59662	0.0116784	0.937843		A	B
Non-Matrisomal	Non-Matrisomal	Serine/threonine-protein phosphatase	PPP3CA	1237200	1620000	3836500	0	0	2310000	5179800	0	0	0	7272600	3518800	3025300	0	2660100	1338740	1.57422e+06	1497960	2.2884e+06	3295360	2.60788e+06	1.11893	2.46154	2.1999	1.2201	0.329344	0.403336
Non-Matrisomal	Non-Matrisomal	Peroxiredoxin-1	PRDX1	24994000	26307000	83600000	0	8713200	59425000	95596000	68774000	4152700	1542200	169560000	123000000	83189000	11775000	128020000	28722840	3.26214e+07	45897980	4.14918e+07	103108800	5.95203e+07	1.59796	3.58978	2.24648	3.59544	0.0597749	0.692381
Non-Matrisomal	Non-Matrisomal	5-AMP-activated protein kinase catalytic subunit alpha-1 (Fragments)	PRKAA1	0	3207100	4438000	0	0	1943600	3336400	5984400	0	0	6910700	3336600	0	0	3766600	1529020	2.13845e+06	2252880	2.51718e+06	2802780	2.90689e+06	1.47341	1.83306	1.24409	0.316236	0.73478	0.205341
Non-Matrisomal	Non-Matrisomal	Protein kinase, cAMP-dependent, catalytic, alpha, isoform CRA_c	PRKACA	0	0	0	0	0	1682400	0	4080700	0	0	8517500	4054600	3069300	0	6613600	0	0	1152620	1.79164e+06	4451000	3.28218e+06			3.86164	5.7248	0.0179587	0.873674		A
Non-Matrisomal	Non-Matrisomal	5-AMP-activated protein kinase subunit gamma-1	PRKAG1	0	0	0	0	0	0	0	2083900	0	0	3313500	2442900	2328300	0	6032700	0	0	416780	931948	2823480	2.17378e+06			6.77451	6.22914	0.0139487	0.911346		A	B
Non-Matrisomal	Non-Matrisomal	cAMP-dependent protein kinase type I-alpha regulatory subunit	PRKAR1A	0	1976400	1888600	0	0	0	0	0	0	0	0	13226000	5093000	0	13561000	773000	1.05893e+06	0	0	6376000	6.73609e+06	0	8.24838		3.90594	0.0493781	0.721659
Non-Matrisomal	Non-Matrisomal	DNA-dependent protein kinase catalytic subunit	PRKDC	0	1052500	0	0	0	0	0	1601800	0	0	4381700	2805700	0	0	4083800	210500	470692	320360	716347	2254240	2.1413e+06	1.5219	10.709	7.03658	3.72604	0.0551176	0.704845
Non-Matrisomal	Non-Matrisomal	Uncharacterized protein	PRKRA	0	0	3216500	0	0	0	48132000	43515000	0	0	33365000	4775900	4565200	0	37496000	643300	1.43846e+06	18329400	2.51516e+07	16040420	1.7863e+07	28.4928	24.9346	-1.1427	1.45506	0.27177	0.440463
Non-Matrisomal	Non-Matrisomal	Protein arginine N-methyltransferase 1	PRMT1	0	0	0	0	0	0	0	2774600	0	0	14728000	0	0	0	0	0	0	554920	1.24084e+06	2945600	6.58656e+06			5.30815	0.818067	0.464451	0.330266
Non-Matrisomal	Non-Matrisomal	Peptidase S1 domain-containing protein	PRSS23	1072600	0	0	0	0	3342500	10369000	0	0	0	35735000	4734300	0	0	0	214520	479681	2742300	4.50243e+06	8093860	1.55873e+07	12.7834	37.7301	2.95149	0.921498	0.424333	0.350523
Non-Matrisomal	Non-Matrisomal	Phosphoserine aminotransferase 1, isoform CRA_a	PSAT1	4758100	10450000	7755900	0	828250	20790000	18810000	2529000	0	0	38645000	17991000	11788000	682820	17758000	4758450	4.45723e+06	8425800	1.04578e+07	17372964	1.38093e+07	1.7707	3.65097	2.06188	1.97409	0.181477	0.513042
Non-Matrisomal	Non-Matrisomal	Proteasome subunit alpha type	PSMA1	1792700	1681100	2670800	0	0	3476500	7026600	2293100	1230400	791590	11956000	13602000	4379800	0	10432000	1228920	1.18552e+06	2963638	2.49711e+06	8073960	5.70144e+06	2.41158	6.56996	2.72434	4.73127	0.0305493	0.794252		A
Non-Matrisomal	Non-Matrisomal	Proteasome subunit alpha type	PSMA3	1690300	1863700	3917900	0	0	0	0	2057200	0	0	5893900	8331600	6333800	956370	17645000	1494380	1.62131e+06	411440	920008	7832134	6.12004e+06	-3.63207	5.24106	19.0359	5.88851	0.0165251	0.886078		A	B
Non-Matrisomal	Non-Matrisomal	Proteasome subunit alpha type	PSMA6	1199200	1955300	2459600	0	0	2363100	4576400	2884000	0	0	12306000	20632000	13195000	3142600	19696000	1122820	1.11885e+06	1964700	1.97135e+06	13794320	7.02882e+06	1.74979	12.2854	7.02108	13.8065	0.000772788	1.35679		A	B
Non-Matrisomal	Non-Matrisomal	Proteasome subunit alpha type (Fragment)	PSMA7	0	0	1807800	0	0	3598100	3532100	0	923650	700080	17393000	22903000	8699100	2244500	10861000	361560	808473	1750786	1.69108e+06	12420120	7.97559e+06	4.84231	34.3515	7.09403	9.72735	0.003083	1.13885		A	B
Non-Matrisomal	Non-Matrisomal	Proteasome (Prosome, macropain) subunit, beta type, 2, isoform CRA_b	PSMB2	0	0	1495900	0	0	1459300	0	0	0	0	0	3025700	1732200	0	5925400	299180	668987	291860	652619	2136660	2.4718e+06	-1.02508	7.14172	7.32084	2.42712	0.130266	0.568873
Non-Matrisomal	Non-Matrisomal	Proteasome subunit beta type-3 (Fragment)	PSMB3	0	0	3519100	0	0	0	0	3670800	0	0	4546500	3486900	2224000	0	0	703820	1.57379e+06	734160	1.64163e+06	2051480	2.04527e+06	1.04311	2.91478	2.79432	0.949355	0.414229	0.355782
Non-Matrisomal	Non-Matrisomal	Proteasome subunit beta type-5	PSMB5	0	0	0	0	0	2244000	2189800	2268200	811550	0	15442000	6925600	7956900	1264100	4593400	0	0	1502710	1.04204e+06	7236400	5.25836e+06			4.81557	7.61225	0.0073338	1.00746		A	B
Non-Matrisomal	Non-Matrisomal	Proteasome subunit beta type	PSMB6	0	0	2027400	0	0	0	0	2374200	0	0	10692000	3665700	3399400	847690	0	405480	906681	474840	1.06177e+06	3720958	4.20723e+06	1.17106	9.17667	7.83624	2.73973	0.104694	0.604398
Non-Matrisomal	Non-Matrisomal	Proteasome (Prosome, macropain) 26S subunit, ATPase, 1	PSMC1	1220000	0	1911100	0	0	3130200	4198400	1950600	0	0	17507000	6587100	1595100	0	16956000	626220	891620	1855840	1.87142e+06	8529040	8.30982e+06	2.96356	13.6199	4.59578	3.69794	0.0560828	0.702182
Non-Matrisomal	Non-Matrisomal	AAA domain-containing protein	PSMC2	2537000	5797300	4899500	0	0	8435400	10021000	10806000	1063400	0	10481000	11086000	2804400	675200	32280000	2646760	2.69367e+06	6065160	5.13678e+06	11465320	1.2508e+07	2.29154	4.33183	1.89036	1.55995	0.249916	0.456063
Non-Matrisomal	Non-Matrisomal	26S protease regulatory subunit 6A	PSMC3	1194700	2423000	2778500	0	0	2066600	6165400	6605400	0	0	5333000	4878800	3673100	859860	18216000	1279240	1.30729e+06	2967480	3.23592e+06	6592152	6.72709e+06	2.31972	5.15318	2.22146	1.92462	0.18838	0.506573
Non-Matrisomal	Non-Matrisomal	Proteasome (Prosome, macropain) 26S subunit, ATPase, 4, isoform CRA_b	PSMC4	0	0	0	0	0	0	0	0	0	0	12146000	3013700	4665600	0	0	0	0	0	0	3965060	4.99417e+06				3.15168	0.0794149	0.648247
Non-Matrisomal	Non-Matrisomal	26S proteasome regulatory subunit 10B	PSMC6	0	5900400	3309300	0	0	2225700	19979000	8321400	0	0	11791000	4184900	8616600	0	18013000	1841940	2.6834e+06	6105220	8.47041e+06	8521100	6.93198e+06	3.31456	4.62616	1.39571	1.35084	0.295723	0.424396
Non-Matrisomal	Non-Matrisomal	26S proteasome non-ATPase regulatory subunit 1	PSMD1	1377400	8740800	18878000	0	0	5318600	10493000	10312000	0	0	30699000	18483000	12004000	1661300	25399000	5799240	8.16275e+06	5224720	5.20191e+06	17649260	1.13857e+07	-1.10996	3.04337	3.37803	3.30375	0.0719381	0.663702
Non-Matrisomal	Non-Matrisomal	PCI domain-containing protein	PSMD11	1059200	3601900	5265100	0	0	1630500	5789500	9861300	0	0	7568600	3254300	4117300	0	20406000	1985240	2.35112e+06	3456260	4.29224e+06	7069240	7.92717e+06	1.74098	3.5609	2.04534	1.18286	0.339723	0.397132
Non-Matrisomal	Non-Matrisomal	26S proteasome non-ATPase regulatory subunit 12	PSMD12	1022800	0	1672100	0	0	1766300	0	1707700	0	0	26270000	9058200	7462400	0	14540000	538980	772907	694800	951620	11466120	9.77117e+06	1.2891	21.2737	16.5028	6.06957	0.0150923	0.899598		A	B
Non-Matrisomal	Non-Matrisomal	26S proteasome non-ATPase regulatory subunit 14	PSMD14	1094900	1631000	2212900	0	0	2048800	3632700	2155500	0	0	5182900	6773500	2207000	811660	5059400	987760	984574	1567400	1.56177e+06	4006892	2.42868e+06	1.58682	4.05654	2.55639	4.13727	0.0429915	0.742722		A
Non-Matrisomal	Non-Matrisomal	26S proteasome non-ATPase regulatory subunit 2	PSMD2	1265500	3433300	7432500	0	0	6820200	4105000	6225500	0	0	28163000	23741000	17893000	520750	15552000	2426260	3.13039e+06	3430140	3.2899e+06	17173950	1.054e+07	1.41376	7.07836	5.00678	7.7326	0.00695651	1.01539		A	B
Non-Matrisomal	Non-Matrisomal	26S proteasome non-ATPase regulatory subunit 4 (Fragment)	PSMD4	0	0	0	0	0	0	0	0	0	0	10287000	7648700	2729600	0	3936200	0	0	0	0	4920300	4.06886e+06				7.31151	0.00838579	0.987354		A	B
Non-Matrisomal	Non-Matrisomal	26S proteasome non-ATPase regulatory subunit 6	PSMD6	0	2357400	0	0	0	0	4250300	5096600	0	0	0	2678000	6883900	0	2505700	471480	1.05426e+06	1869380	2.57718e+06	2413520	2.81571e+06	3.96492	5.11903	1.29108	0.960002	0.410442	0.357771
Non-Matrisomal	Non-Matrisomal	26S proteasome non-ATPase regulatory subunit 8	PSMD8	959460	1883400	3097100	0	0	1487600	3057900	1696300	0	0	10502000	3087400	3817500	0	10372000	1187992	1.32317e+06	1248360	1.2893e+06	5555780	4.68087e+06	1.05082	4.67661	4.45046	3.71541	0.0554805	0.703838
Non-Matrisomal	Non-Matrisomal	PSME1 protein (Fragment)	PSME1	0	3422400	0	0	0	0	0	0	0	0	0	3384800	1383800	0	2511300	684480	1.53054e+06	0	0	1455980	1.50657e+06	0	2.12713		1.7256	0.219439	0.479666
Non-Matrisomal	Non-Matrisomal	Proteasome activator complex subunit 2	PSME2	0	0	0	0	569950	0	3276600	0	0	0	0	2679600	0	0	3712700	113990	254889	655320	1.46534e+06	1278460	1.7883e+06	5.74893	11.2155	1.95089	0.941428	0.417075	0.354293
Non-Matrisomal	Non-Matrisomal	Polypyrimidine tract-binding protein 1 (Fragment)	PTBP1	0	0	0	0	0	0	2173900	0	0	0	7081300	0	5333900	0	0	0	0	434780	972198	2483040	3.45571e+06			5.71103	2.04659	0.171884	0.522378
Non-Matrisomal	Non-Matrisomal	CS domain-containing protein	PTGES3	1426900	5061600	2604800	0	0	5223400	11973000	9632600	0	0	22456000	4942900	11261000	1033000	15455000	1818660	2.11561e+06	5365800	5.46499e+06	11029580	8.4732e+06	2.95041	6.06467	2.05553	3.05034	0.0849019	0.63774
Non-Matrisomal	Non-Matrisomal	Prostacyclin synthase	PTGIS	0	0	0	0	0	0	0	5101800	0	0	0	0	5363700	0	1996100	0	0	1020360	2.28159e+06	1471960	2.34096e+06			1.44259	0.798198	0.472655	0.326231
Non-Matrisomal	Non-Matrisomal	Prostaglandin G/H synthase 1	PTGS1	0	0	0	0	0	0	0	0	0	0	3501500	0	3494700	0	8390000	0	0	0	0	3077240	3.44668e+06				3.98557	0.0470621	0.728978
Non-Matrisomal	Non-Matrisomal	Inactive tyrosine-protein kinase 7	PTK7	1840800	5392100	3709400	0	0	1428000	12717000	6993400	0	0	22090000	11530000	3289700	0	4536900	2188460	2.35988e+06	4227680	5.55208e+06	8289320	8.78565e+06	1.93181	3.78774	1.96073	1.27387	0.315002	0.412129
Non-Matrisomal	Non-Matrisomal	Very-long-chain (3R)-3-hydroxyacyl-CoA dehydratase 3	PTPLAD1	0	11570000	0	0	0	2181600	0	0	3831600	540590	7339800	0	3691400	0	0	2314000	5.17426e+06	1310758	1.66901e+06	2206240	3.28488e+06	-1.76539	-1.04884	1.68318	0.112766	0.894295	0.122619
Non-Matrisomal	Non-Matrisomal	Pituitary tumor-transforming gene 1 protein-interacting protein	PTTG1IP	0	0	5678700	0	0	5190500	0	8517700	0	0	9313000	0	5546400	0	0	1135740	2.53959e+06	2741640	3.93413e+06	2971880	4.28177e+06	2.41397	2.61669	1.08398	0.372781	0.69652	0.222944
Non-Matrisomal	Non-Matrisomal	PURA protein (Fragment)	PURA	0	0	0	0	0	0	0	0	0	0	0	0	0	0	2612200	0	0	0	0	522440	1.16821e+06				1	0.396569	0.365148
Non-Matrisomal	Non-Matrisomal	Alpha-1,4 glucan phosphorylase	PYGL	0	2100300	9941200	0	0	6066200	33754000	13123000	644360	0	24165000	22619000	17458000	0	18632000	2408300	4.30811e+06	10717512	1.39143e+07	16574800	9.66798e+06	4.45024	6.88237	1.54652	2.48693	0.124854	0.575839
Non-Matrisomal	Non-Matrisomal	QARS protein (Fragment)	QARS	0	0	0	0	0	0	3810300	1453200	0	0	0	6514600	1432600	0	3069200	0	0	1052700	1.66503e+06	2203280	2.72214e+06			2.09298	1.78899	0.208939	0.488397
Non-Matrisomal	Non-Matrisomal	Ras-related protein Rab-10	RAB10	0	0	2976400	0	0	1847000	0	0	1610500	0	7939600	11190000	2774000	0	3354500	595280	1.33109e+06	691500	950560	5051620	4.46113e+06	1.16164	8.48612	7.30531	4.30513	0.0389571	0.75764
Non-Matrisomal	Non-Matrisomal	Ras-related protein Rab-11A (Fragment)	RAB11A	0	0	0	0	0	0	0	0	1625700	834130	5156200	0	2449400	0	0	0	0	491966	729473	1521120	2.29221e+06			3.09192	1.56186	0.249537	0.456342
Non-Matrisomal	Non-Matrisomal	Ras-related protein Rab-14 (Fragment)	RAB14	0	1397100	0	0	0	3884300	2915500	0	0	0	9860400	3639000	3025000	0	5472400	279420	624802	1359960	1.89344e+06	4399360	3.63303e+06	4.86708	15.7446	3.23492	3.98549	0.0470642	0.728971		A
Non-Matrisomal	Non-Matrisomal	Ras-related protein Rab-1B	RAB1B	10335000	33011000	43622000	0	2965300	21972000	48471000	34841000	6582100	4571800	71196000	50448000	31032000	4436900	55577000	17986660	1.93042e+07	23287580	1.87001e+07	42537980	2.56805e+07	1.29471	2.36497	1.82664	1.81181	0.205305	0.491502
Non-Matrisomal	Non-Matrisomal	RAB21, member RAS oncogene family, isoform CRA_a	RAB21	0	0	0	0	0	0	0	0	0	0	0	2128900	0	0	0	0	0	0	0	425780	952073				1	0.396569	0.365148
Non-Matrisomal	Non-Matrisomal	Ras-related protein Rab-2A isoform a	RAB2A	5573200	8903200	18077000	0	0	8967100	31310000	20196000	4618200	0	37067000	17750000	12586000	0	28809000	6510680	7.50268e+06	13018260	1.26743e+07	19242400	1.43705e+07	1.99952	2.95551	1.47811	1.43577	0.276026	0.437535
Non-Matrisomal	Non-Matrisomal	Ras-related protein Rab-5C	RAB5C	0	0	5356200	0	0	2026200	7449100	2726900	0	978700	16237000	11352000	8673400	1372900	17335000	1071240	2.39537e+06	2636180	2.88276e+06	10994060	6.43771e+06	2.46087	10.2629	4.17045	7.69323	0.00707737	1.0128		A	B
Non-Matrisomal	Non-Matrisomal	Ras-related protein Rab-7a isoform X1	RAB7A	2922200	9157700	5521200	0	0	1894400	25236000	11857000	1206900	0	25298000	14148000	12666000	1326400	20784000	3520220	3.90278e+06	8038860	1.07165e+07	14844480	9.11761e+06	2.28362	4.21692	1.84659	2.28621	0.144136	0.552113
Non-Matrisomal	Non-Matrisomal	Ras-related C3 botulinum toxin substrate 1 (Rho family, small GTP binding protein Rac1)	RAC1	2628300	5316800	14109000	0	0	5457900	0	8770100	0	0	27506000	29010000	20465000	2512200	33225000	4410820	5.85157e+06	2845600	4.06866e+06	22543640	1.21049e+07	-1.55005	5.11099	7.92228	9.11278	0.00391599	1.10229		A	B
Non-Matrisomal	Non-Matrisomal	Raichu404X	Raichu404X	0	4339400	27840000	0	661890	17953000	24658000	28094000	1483000	3388600	64134000	31204000	15263000	3797300	47204000	6568258	1.20273e+07	15115320	1.21544e+07	32320460	2.41836e+07	2.30127	4.92071	2.13826	2.94176	0.0912787	0.626286
Non-Matrisomal	Non-Matrisomal	GTP-binding nuclear protein Ran	RAN	1524900	14294000	18842000	0	0	8505000	23946000	13259000	1566300	0	30678000	31511000	8378100	5069800	40487000	6932180	8.96366e+06	9455260	9.70812e+06	23224780	1.55902e+07	1.36397	3.35029	2.45628	2.76196	0.10311	0.606846
Non-Matrisomal	Non-Matrisomal	Retinoic acid receptor responder (Tazarotene induced) 2	RARRES2	0	3505800	2354100	0	0	0	8679600	4663100	0	0	9072200	8735800	5593500	626980	3404200	1171980	1.65565e+06	2668540	3.92028e+06	5486536	3.58391e+06	2.27695	4.68142	2.05601	2.32571	0.140081	0.556862
Non-Matrisomal	Non-Matrisomal	Arginine--tRNA ligase, cytoplasmic	RARS	873310	8168800	7195600	0	0	9931700	9850500	11583000	0	0	34713000	20002000	10770000	0	30012000	3247542	4.07848e+06	6273040	5.76805e+06	19099400	1.41231e+07	1.93163	5.88119	3.04468	4.26029	0.0399898	0.753684		A
Non-Matrisomal	Non-Matrisomal	RELA protein	RELA	0	0	0	0	0	0	34453000	0	0	0	0	0	0	0	0	0	0	6890600	1.54079e+07	0	0			0	1	0.396569	0.365148
Non-Matrisomal	Non-Matrisomal	Protein RER1 (Fragment)	RER1	0	1287700	1739900	0	0	1937200	3483700	2179600	0	0	3616100	6068900	0	0	4564300	605520	844416	1520100	1.50715e+06	2849860	2.74463e+06	2.5104	4.70647	1.87478	1.81643	0.204576	0.492129
Non-Matrisomal	Non-Matrisomal	Ribonuclease/angiogenin inhibitor 1, isoform CRA_a	RNH1	27704000	45975000	76684000	0	9313300	105150000	241920000	111080000	11225000	1144800	282580000	196130000	132660000	28978000	185980000	31935260	3.06149e+07	94103960	9.71727e+07	165265600	9.32494e+07	2.94671	5.17502	1.7562	3.50007	0.0634667	0.683137
Non-Matrisomal	Non-Matrisomal	Aminopeptidase B	RNPEP	0	1780000	0	0	0	3780400	11816000	1720700	0	0	7394000	12828000	3371800	0	13909000	356000	796040	3463420	4.92173e+06	7500560	5.97424e+06	9.72871	21.069	2.16565	3.17923	0.0779954	0.651074
Non-Matrisomal	Non-Matrisomal	60S ribosomal protein L10	RPL10	4372000	7123500	11480000	0	857770	5353000	20704000	14713000	0	466470	20438000	20383000	14728000	1730000	17749000	4766654	4.71115e+06	8247294	9.13661e+06	15005600	7.78255e+06	1.73021	3.14804	1.81946	2.44563	0.128562	0.571038
Non-Matrisomal	Non-Matrisomal	Ribosomal protein	RPL10A	3251000	8093900	14131000	0	1766500	15798000	33328000	30277000	2330500	2512500	48233000	33589000	21294000	7230100	43456000	5448480	5.71087e+06	16849200	1.47419e+07	30760420	1.67164e+07	3.09246	5.64569	1.82563	4.55343	0.0337712	0.779181		A
Non-Matrisomal	Non-Matrisomal	Ribosomal protein L11, isoform CRA_b	RPL11	9352000	20754000	27683000	0	3026300	12595000	39826000	31072000	5445800	3246200	59954000	49237000	27417000	2824500	49144000	12163060	1.17686e+07	18437000	1.6208e+07	37715300	2.28109e+07	1.51582	3.10081	2.04563	2.88631	0.0947501	0.620356
Non-Matrisomal	Non-Matrisomal	Uncharacterized protein	RPL12	1906900	15975000	30678000	0	1202200	8787000	36339000	30010000	3526100	0	50853000	40720000	11452000	5528200	38825000	9952420	1.32869e+07	15732420	1.638e+07	29475640	1.98064e+07	1.58076	2.96166	1.87356	1.80209	0.206843	0.490182
Non-Matrisomal	Non-Matrisomal	60S ribosomal protein L13	RPL13	8418400	11470000	5891600	0	0	21310000	50901000	10299000	4576700	993460	46311000	38555000	32451000	5105700	58454000	5156000	5.1044e+06	17616032	2.01334e+07	36175340	1.98993e+07	3.41661	7.01616	2.05355	4.41721	0.0365089	0.767438		A
Non-Matrisomal	Non-Matrisomal	Ribosomal protein L15	RPL15	6506400	13084000	19253000	0	1763600	18768000	31519000	19813000	3536500	0	66043000	47140000	37953000	1567400	42737000	8121400	8.02382e+06	14727300	1.29062e+07	39088080	2.35255e+07	1.81339	4.81297	2.65412	5.08674	0.0251238	0.823548		A
Non-Matrisomal	Non-Matrisomal	60S ribosomal protein L17 (Fragment)	RPL17	3724300	6495100	7148900	0	1957500	5830700	2181200	9949000	3046600	0	22440000	23687000	9402900	2467300	19064000	3865160	3.01239e+06	4201500	3.83262e+06	15412240	9.14986e+06	1.08702	3.98748	3.66827	6.02718	0.0154144	0.896451		A	B
Non-Matrisomal	Non-Matrisomal	60S ribosomal protein L18	RPL18	17528000	28427000	43502000	0	7637000	41438000	86925000	38650000	6759700	1830100	59787000	71963000	48781000	10645000	74296000	19418800	1.71801e+07	35120560	3.40905e+07	53094400	2.58403e+07	1.80859	2.73418	1.51178	2.00426	0.177411	0.516947
Non-Matrisomal	Non-Matrisomal	60S ribosomal protein L18a	RPL18A	6976900	20254000	28649000	0	2415000	12353000	33467000	16563000	4460900	1360000	27959000	26422000	26595000	1878900	19821000	11658980	1.23069e+07	13640780	1.26329e+07	20535180	1.08979e+07	1.16998	1.76132	1.50543	0.757577	0.489961	0.317821
Non-Matrisomal	Non-Matrisomal	60S ribosomal protein L22 (Fragment)	RPL22	6208900	11061000	11128000	0	1403500	11178000	29620000	13022000	5492800	1332700	26228000	21373000	18567000	4445900	21305000	5960280	5.22192e+06	12129100	1.08194e+07	18383780	8.26588e+06	2.03499	3.08438	1.51568	2.7218	0.105991	0.602417
Non-Matrisomal	Non-Matrisomal	60S ribosomal protein L23a	RPL23A	1571000	7209900	0	0	0	5564200	0	0	2877800	0	23047000	19788000	5431300	0	9364000	1756180	3.12369e+06	1688400	2.49943e+06	11526060	9.69101e+06	-1.04014	6.56314	6.82662	4.37214	0.0374711	0.763513
Non-Matrisomal	Non-Matrisomal	60S ribosomal protein L24	RPL24	6487000	3442800	3940800	0	0	3531800	11299000	4928500	1390400	0	26831000	8708200	5802100	0	0	2774120	2.78322e+06	4229940	4.3847e+06	8268260	1.10406e+07	1.52479	2.9805	1.9547	0.816385	0.465139	0.329926
Non-Matrisomal	Non-Matrisomal	60S ribosomal protein L26 (Fragment)	RPL26	0	2873200	0	0	0	0	13338000	0	0	0	10119000	0	0	0	0	574640	1.28493e+06	2667600	5.96493e+06	2023800	4.52535e+06	4.64221	3.52186	-1.31811	0.298691	0.747146	0.199563
Non-Matrisomal	Non-Matrisomal	RPL27/NME2 fusion protein (Fragment)	RPL27	0	3045900	2885200	0	0	6803000	27432000	0	2269700	0	19660000	13544000	11322000	0	10364000	1186220	1.62529e+06	7300940	1.15913e+07	10978000	7.12343e+06	6.15479	9.25461	1.50364	1.95467	0.184151	0.510512
Non-Matrisomal	Non-Matrisomal	60S ribosomal protein L28	RPL28	0	1737300	0	0	0	0	8060300	0	0	0	20970000	0	10630000	0	0	347460	776944	1612060	3.60468e+06	6320000	9.39449e+06	4.63956	18.1891	3.92045	1.45884	0.270945	0.441034
Non-Matrisomal	Non-Matrisomal	60S ribosomal protein L30 (Fragment)	RPL30	2086900	12465000	11250000	0	918440	9054300	32449000	21949000	2036300	1318900	30654000	37584000	25243000	3139700	35538000	5344068	6.00712e+06	13361500	1.35085e+07	26431740	1.38659e+07	2.50025	4.946	1.9782	4.13677	0.0430042	0.742677		A
Non-Matrisomal	Non-Matrisomal	60S ribosomal protein L32 (Fragment)	RPL32	0	2995400	0	0	0	0	0	0	0	0	8520900	4562900	0	0	0	599080	1.33958e+06	0	0	2616760	3.84671e+06	0	4.36796		1.69925	0.223983	0.475991
Non-Matrisomal	Non-Matrisomal	Ribosomal protein L34, isoform CRA_a	RPL34	0	0	0	0	0	5882300	0	4762700	2236400	0	19495000	6421600	4998900	0	0	0	0	2576280	2.69723e+06	6183100	7.98635e+06			2.40001	2.03629	0.17321	0.521062
Non-Matrisomal	Non-Matrisomal	60S ribosomal protein L36	RPL36	0	4431600	4618700	0	740150	0	2461900	8345900	1303800	0	0	8015400	4005600	0	8158500	1958090	2.36372e+06	2422320	3.46687e+06	4035900	4.04383e+06	1.23708	2.06114	1.66613	0.525374	0.604331	0.264669
Non-Matrisomal	Non-Matrisomal	Uncharacterized protein	RPL38	0	1798600	2713300	0	0	2292000	4178200	2365500	0	0	2896100	0	4103000	0	0	902380	1.27725e+06	1767140	1.78131e+06	1399820	1.9637e+06	1.95831	1.55125	-1.26241	0.326243	0.727834	0.208564
Non-Matrisomal	Non-Matrisomal	60S ribosomal protein L4	RPL4	4597800	17711000	43909000	0	3651000	32429000	88903000	51819000	3602400	1910900	123080000	75704000	71332000	9896200	85271000	13973760	1.80265e+07	35732860	3.63078e+07	73056640	4.07761e+07	2.55714	5.22813	2.04452	4.05132	0.0452447	0.734967		A
Non-Matrisomal	Non-Matrisomal	Ribosomal protein L5, isoform CRA_b	RPL5	623800	6096400	14157000	0	0	0	7573000	19479000	0	0	46033000	26401000	5500000	969590	59274000	4175440	6.14012e+06	5410400	8.52085e+06	27635518	2.52093e+07	1.29577	6.61859	5.10785	3.50575	0.0632397	0.683691
Non-Matrisomal	Non-Matrisomal	60S ribosomal protein L6	RPL6	5223400	14812000	45270000	0	1446600	22137000	49723000	23217000	4640400	0	82236000	74883000	57279000	0	62052000	13350400	1.87549e+07	19943480	1.95849e+07	55290000	3.24678e+07	1.49385	4.14145	2.77233	4.26351	0.0399146	0.753968		A
Non-Matrisomal	Non-Matrisomal	60S ribosomal protein L7	RPL7	10398000	20695000	14522000	0	3653400	25498000	62842000	35656000	18637000	2461400	68229000	96138000	62776000	7639700	63895000	9853680	8.29401e+06	29018880	2.24362e+07	59735540	3.21629e+07	2.94498	6.06226	2.05851	5.91149	0.0163347	0.887806		A
Non-Matrisomal	Non-Matrisomal	60S ribosomal protein L7a	RPL7A	6272200	18261000	23798000	0	954950	22361000	47787000	28546000	3603600	0	83819000	60100000	42215000	1768000	42399000	9857230	1.06564e+07	20459520	1.9484e+07	46060200	3.00534e+07	2.07559	4.67273	2.25128	3.72111	0.0552855	0.704378
Non-Matrisomal	Non-Matrisomal	60S ribosomal protein L8 (Fragment)	RPL8	14366000	26294000	37511000	0	5380800	22859000	48242000	31716000	11493000	3018400	58239000	49470000	28037000	5500800	69622000	16710360	1.53102e+07	23465680	1.76333e+07	42173760	2.55416e+07	1.40426	2.52381	1.79725	2.17919	0.155828	0.539035
Non-Matrisomal	Non-Matrisomal	60S ribosomal protein L9 (Fragment)	RPL9	0	4812700	5201900	0	0	0	0	7591300	0	0	13069000	15760000	8744200	0	20651000	2002920	2.74606e+06	1518260	3.39493e+06	11644840	7.81169e+06	-1.31922	5.81393	7.66986	6.11037	0.0147898	0.902617		A	B
Non-Matrisomal	Non-Matrisomal	S10_plectin domain-containing protein	RPS10-NUDT3	0	3457100	4501200	0	0	4373100	15672000	3398900	3081800	2166300	16138000	0	5149000	0	6927800	1591660	2.21051e+06	5738420	5.60872e+06	5642960	6.6281e+06	3.60531	3.54533	-1.01692	1.04695	0.38098	0.373621
Non-Matrisomal	Non-Matrisomal	Ribosomal_S17_N domain-containing protein	RPS11	0	3446700	9475000	0	0	4140300	11006000	6027800	1316900	0	38873000	17852000	18896000	929120	13771000	2584340	4.13102e+06	4498200	4.33514e+06	18064224	1.36545e+07	1.74056	6.98988	4.01588	4.80563	0.0293094	0.800469		A
Non-Matrisomal	Non-Matrisomal	40S ribosomal protein S12	RPS12	1386800	2653200	3622400	0	0	2932700	5970500	3236400	0	0	6246100	3237900	0	0	5680700	1532480	1.60795e+06	2427920	2.51236e+06	3032940	2.99059e+06	1.58431	1.97911	1.24919	0.479124	0.630681	0.252751
Non-Matrisomal	Non-Matrisomal	40S ribosomal protein S13	RPS13	1843300	8309400	9147400	0	2100400	17303000	30518000	9006800	4921700	6979600	34950000	32172000	23402000	969850	16265000	4280100	4.15133e+06	13745820	1.04889e+07	21551770	1.36683e+07	3.21157	5.03534	1.56788	3.57277	0.0606292	0.690195
Non-Matrisomal	Non-Matrisomal	40S ribosomal protein S14	RPS14	6755100	16547000	12276000	0	1580400	14233000	34973000	24547000	0	1272500	29912000	32400000	40086000	3738900	37967000	7431700	7.00859e+06	15005100	1.50341e+07	28820780	1.46087e+07	2.01907	3.87809	1.92073	3.61123	0.0591878	0.693901
Non-Matrisomal	Non-Matrisomal	40S ribosomal protein S15a	RPS15A	5282400	8577700	17367000	0	4581400	22245000	36228000	20088000	2421600	1256300	43679000	28006000	20484000	2220600	43782000	7161700	6.47366e+06	16447780	1.47108e+07	27634320	1.74306e+07	2.29663	3.85863	1.68012	2.804	0.100191	0.611447
Non-Matrisomal	Non-Matrisomal	40S ribosomal protein S16	RPS16	8914000	23694000	18607000	0	2665200	26073000	41801000	32294000	1694500	1182000	76327000	44314000	42959000	4323400	56521000	10776040	1.01683e+07	20608900	1.83757e+07	44888880	2.63309e+07	1.91247	4.16562	2.17813	4.07688	0.0445606	0.737281		A
Non-Matrisomal	Non-Matrisomal	40S ribosomal protein S17	RPS17	0	2771400	3329400	0	0	2478400	12676000	6041700	1315500	0	6704800	4104800	6107200	0	7804900	1220160	1.68238e+06	4502320	5.0917e+06	4944340	3.0735e+06	3.68994	4.05221	1.09818	1.62539	0.23732	0.465531
Non-Matrisomal	Non-Matrisomal	40S ribosomal protein S18	RPS18	0	6931600	0	0	0	2498900	14793000	0	4774400	2569800	26338000	12745000	10009000	0	6997800	1386320	3.09991e+06	4927220	5.7682e+06	11217960	9.69615e+06	3.55417	8.0919	2.27673	2.71687	0.106352	0.601872
Non-Matrisomal	Non-Matrisomal	40S ribosomal protein S19 (Fragment)	RPS19	0	0	1613400	0	0	1047900	5968000	0	0	0	0	0	0	0	0	322680	721534	1403180	2.59184e+06	0	0	4.34852	0	0	1.11923	0.358351	0.386304
Non-Matrisomal	Non-Matrisomal	40S ribosomal protein S2	RPS2	6789100	16498000	27130000	0	2406000	14315000	47480000	26994000	3245400	1965100	63089000	54718000	34949000	1254200	59267000	10564620	1.12032e+07	18799900	1.89417e+07	42655440	2.5556e+07	1.77952	4.03757	2.26892	3.66343	0.0572954	0.698897
Non-Matrisomal	Non-Matrisomal	40S ribosomal protein S23	RPS23	1927200	6958200	8072200	0	0	3690500	15535000	11179000	1458700	0	19831000	12801000	12493000	1456500	8754000	3391520	3.86584e+06	6372640	6.68957e+06	11067100	6.69999e+06	1.87899	3.26317	1.73666	2.14753	0.159497	0.535104
Non-Matrisomal	Non-Matrisomal	Uncharacterized protein	RPS25	9326000	17925000	16663000	0	3492100	14077000	46324000	14945000	6069700	2493200	69354000	48471000	26916000	6715300	33787000	9481220	7.88452e+06	16781780	1.73374e+07	37048660	2.34922e+07	1.77	3.90758	2.20767	3.34563	0.0700257	0.667895
Non-Matrisomal	Non-Matrisomal	40S ribosomal protein S26	RPS26	0	4136900	6677200	0	1099900	5854400	30507000	15068000	0	0	15909000	9406800	15693000	0	26439000	2382800	2.93769e+06	10285880	1.28744e+07	13489560	9.70868e+06	4.31672	5.66122	1.31146	1.82478	0.203271	0.493259
Non-Matrisomal	Non-Matrisomal	40S ribosomal protein S27	RPS27L	2524600	3704400	8383800	0	0	4900800	15389000	10646000	0	0	28618000	17022000	20463000	2088200	0	2922560	3.45244e+06	6187160	6.75965e+06	13638240	1.22661e+07	2.11703	4.66654	2.20428	2.17479	0.156332	0.53849
Non-Matrisomal	Non-Matrisomal	40S ribosomal protein S3	RPS3	24126000	62687000	66012000	0	6942300	60116000	131490000	87814000	10880000	4348900	137210000	112890000	90554000	11571000	175310000	31953460	3.08723e+07	58929780	5.33586e+07	105507000	6.11956e+07	1.84424	3.3019	1.79039	2.75253	0.103778	0.605808
Non-Matrisomal	Non-Matrisomal	40S ribosomal protein S3a	RPS3A	9670100	16019000	13904000	0	2547700	25001000	43816000	24815000	3059900	1640700	62846000	53592000	14342000	4906400	35412000	8428160	6.97785e+06	19666520	1.75988e+07	34219680	2.47516e+07	2.33343	4.06016	1.74	2.58302	0.116699	0.586859
Non-Matrisomal	Non-Matrisomal	40S ribosomal protein S4, X isoform	RPS4X	9650600	28864000	55780000	0	4688400	22702000	92139000	62401000	3336500	1524600	113710000	71996000	47918000	2664300	120510000	19796600	2.29136e+07	36420620	3.96233e+07	71359660	4.86782e+07	1.83974	3.60464	1.95932	2.32711	0.13994	0.557029
Non-Matrisomal	Non-Matrisomal	40S ribosomal protein S5 (Fragment)	RPS5	0	7240300	9630300	0	1842300	8552600	18391000	14881000	3309500	3023200	33979000	26442000	21169000	2793700	18765000	3742580	4.43069e+06	9631460	6.87545e+06	20629740	1.15529e+07	2.57348	5.51217	2.14191	5.49998	0.0201709	0.856347		A
Non-Matrisomal	Non-Matrisomal	40S ribosomal protein S6	RPS6	6464200	18147000	13716000	0	3493900	17738000	49066000	28605000	5541800	1540300	27003000	34026000	19006000	4584500	39246000	8364220	7.4437e+06	20498220	1.91869e+07	24773100	1.36097e+07	2.4507	2.96179	1.20855	1.7854	0.209518	0.487907
Non-Matrisomal	Non-Matrisomal	40S ribosomal protein S7	RPS7	0	3315600	4891000	0	0	3891900	8351700	0	1605200	1189600	11088000	4194400	2041900	0	2738700	1641320	2.31546e+06	3007680	3.30374e+06	4012600	4.23385e+06	1.83248	2.44474	1.33412	0.621301	0.553666	0.28782
Non-Matrisomal	Non-Matrisomal	40S ribosomal protein S8	RPS8	15195000	29152000	34712000	0	2396800	26179000	71614000	43471000	5265200	0	93321000	75109000	40709000	9452900	75894000	16291160	1.55273e+07	29305840	2.93138e+07	58897180	3.35867e+07	1.79888	3.61528	2.00974	3.20883	0.0765033	0.654098
Non-Matrisomal	Non-Matrisomal	40S ribosomal protein S9	RPS9	12019000	17829000	43299000	0	0	33495000	59731000	37375000	7152200	1425600	76116000	46110000	72161000	0	54502000	14629400	1.77977e+07	27835760	2.37994e+07	49777800	3.04479e+07	1.90273	3.40259	1.78827	2.6119	0.11437	0.59013
Non-Matrisomal	Non-Matrisomal	40S ribosomal protein SA (Fragment)	RPSA	3046800	4050200	14060000	0	2649200	10518000	24813000	2205800	0	1287500	15899000	33147000	20381000	2235100	24731000	4761240	5.4093e+06	7764860	1.03847e+07	19278620	1.14584e+07	1.63085	4.04908	2.4828	3.2819	0.07296	0.661504
Non-Matrisomal	Non-Matrisomal	Related RAS viral (R-ras) oncogene homolog, isoform CRA_a	RRAS	0	7278500	10362000	0	0	2789500	14317000	10090000	0	0	31003000	21773000	13317000	0	43452000	3528100	4.95253e+06	5439300	6.45438e+06	21909000	1.6588e+07	1.54171	6.20986	4.02791	4.4878	0.0350591	0.773546		A
Non-Matrisomal	Non-Matrisomal	Ribosome-binding protein 1	RRBP1	9052300	15582000	21388000	0	5634400	12972000	41808000	39977000	2967500	0	52590000	17024000	22717000	1412900	41705000	10331340	8.37038e+06	19544900	2.00819e+07	27089780	2.02707e+07	1.89181	2.6221	1.38603	1.19497	0.336305	0.399161
Non-Matrisomal	Non-Matrisomal	tRNA-splicing ligase RtcB homolog	RTCB	2462300	3746300	8437000	0	0	1453700	6539100	7520200	0	0	13415000	8905400	2910700	0	8127400	2929120	3.47786e+06	3102600	3.6502e+06	6671700	5.27345e+06	1.05923	2.27771	2.15036	1.25757	0.319272	0.409482
Non-Matrisomal	Non-Matrisomal	Reticulon-4	RTN4	20714000	35602000	54034000	0	10929000	70141000	96530000	67664000	99024000	14665000	136600000	130930000	75414000	20374000	135160000	24255800	2.11776e+07	69604800	3.39591e+07	99695600	5.1178e+07	2.86961	4.11018	1.43231	5.12518	0.0246074	0.826654		A
Non-Matrisomal	Non-Matrisomal	RuvB-like 1	RUVBL1	0	1148500	1573800	0	0	2119300	2187200	0	0	0	2225900	0	0	0	0	544460	760545	861300	1.17963e+06	445180	995453	1.58193	-1.22301	-1.93472	0.239287	0.790856	0.17862
Non-Matrisomal	Non-Matrisomal	RuvB-like 2 (E. coli), isoform CRA_d	RUVBL2	0	1418900	0	0	0	0	0	0	0	0	3553700	0	0	0	2829500	283780	634551	0	0	1276640	1.76676e+06	0	4.4987		1.91262	0.190101	0.504991
Non-Matrisomal	Non-Matrisomal	SAR1 gene homolog A (S. cerevisiae), isoform CRA_a	SAR1A	2333300	3706400	5048500	0	1331100	2132400	6132500	3413000	2544000	0	6189500	5468000	2505300	1084800	15077000	2483860	1.9744e+06	2844380	2.22613e+06	6064920	5.45577e+06	1.14515	2.44173	2.13225	1.50998	0.26006	0.448699
Non-Matrisomal	Non-Matrisomal	SARS protein	SARS	5436100	16709000	17295000	0	0	26409000	58715000	21126000	1724600	741690	95951000	49327000	24405000	3796800	40407000	7888020	8.61328e+06	21743258	2.36161e+07	42777360	3.43983e+07	2.75649	5.42308	1.96739	2.55029	0.119405	0.583129
Non-Matrisomal	Non-Matrisomal	Ribosome maturation protein SBDS	SBDS	0	0	0	0	0	0	3523100	2418000	0	0	0	0	0	0	3184400	0	0	1188220	1.67329e+06	636880	1.42411e+06			-1.86569	1.09852	0.36467	0.382713
Non-Matrisomal	Non-Matrisomal	Scavenger receptor class B, member 2, isoform CRA_a	SCARB2	2765300	2357300	6207800	0	0	2512200	5768400	8147300	1590200	0	8375800	4894600	7439500	1351900	5133000	2266080	2.55269e+06	3603620	3.30009e+06	5438960	2.72586e+06	1.59024	2.40016	1.5093	1.53245	0.255441	0.452025
Non-Matrisomal	Non-Matrisomal	Secernin-1	SCRN1	1618100	1869700	7945600	0	0	1906500	12189000	4485700	0	0	12885000	9929700	8254600	0	14134000	2286680	3.28261e+06	3716240	5.08123e+06	9040660	5.56469e+06	1.62517	3.95362	2.43274	2.81265	0.0996019	0.612389
Non-Matrisomal	Non-Matrisomal	Uncharacterized protein	SEC22B	11004000	17674000	23797000	0	1149300	23436000	42734000	43602000	6416200	4617100	103290000	64324000	16769000	4436300	71025000	10724860	1.03194e+07	24161060	1.88433e+07	51968860	4.07677e+07	2.25281	4.84564	2.15093	3.12549	0.0807923	0.645548
Non-Matrisomal	Non-Matrisomal	Protein transport protein Sec23A	SEC23A	3170500	17067000	25327000	0	859460	11684000	28309000	17468000	0	0	66285000	56354000	26452000	3867500	46715000	9284792	1.13192e+07	11492200	1.20695e+07	39934700	2.49626e+07	1.23774	4.30109	3.47494	4.88686	0.0280216	0.807206		A	B
Non-Matrisomal	Non-Matrisomal	Protein transport protein Sec24D	SEC24D	0	0	1924700	0	0	1675600	0	2692000	0	0	18175000	10831000	5110300	0	4553000	384940	860752	873520	1.24893e+06	7733860	6.98969e+06	2.26924	20.0911	8.85367	4.95096	0.0270517	0.812483		A	B
Non-Matrisomal	Non-Matrisomal	Protein transport protein Sec31A	SEC31A	2430600	6144600	11386000	0	0	3118300	9115800	5032100	0	0	27397000	15556000	12244000	0	17897000	3992240	4.83774e+06	3453240	3.8249e+06	14618800	9.92794e+06	-1.15609	3.6618	4.23336	4.35374	0.0378726	0.761904			B
Non-Matrisomal	Non-Matrisomal	Protein transport protein Sec61 subunit alpha isoform 1	SEC61A1	9993500	12817000	18664000	0	3059200	12197000	38527000	26007000	7154100	3911300	22734000	36236000	29054000	4978500	59973000	8906740	7.50332e+06	17559280	1.44421e+07	30595100	2.00952e+07	1.97146	3.43505	1.74239	2.67382	0.109558	0.597085
Non-Matrisomal	Non-Matrisomal	Septin-type G domain-containing protein	SEPT11	1956200	3314100	5116000	0	0	4616900	4955900	2631900	0	0	33107000	20005000	3997800	0	0	2077260	2.20275e+06	2440940	2.39858e+06	11421960	1.46625e+07	1.17508	5.49857	4.67933	1.86303	0.197409	0.498401
Non-Matrisomal	Non-Matrisomal	Septin-2	SEPT2	0	4725800	5672400	0	0	8001200	10360000	14466000	1013900	0	33446000	22547000	26583000	0	15514000	2079640	2.86726e+06	6768220	6.17653e+06	19618000	1.27477e+07	3.25452	9.43336	2.89855	5.92096	0.016257	0.888517		A
Non-Matrisomal	Non-Matrisomal	Septin-7	SEPT7	1563500	6167600	13237000	0	2225600	16925000	28658000	23067000	3370200	0	59816000	54580000	31216000	6445200	29918000	4638740	5.31662e+06	14404040	1.23875e+07	36395040	2.14767e+07	3.10516	7.84589	2.52672	6.17228	0.0143442	0.907177		A
Non-Matrisomal	Non-Matrisomal	Septin-9	SEPT9	1252200	1531700	2500500	0	0	3404500	4306900	1872300	0	0	6823500	7051200	5234300	0	7463200	1056880	1.07024e+06	1916740	1.95423e+06	5314440	3.08871e+06	1.81358	5.02842	2.77265	5.24156	0.0231179	0.835987		A
Non-Matrisomal	Non-Matrisomal	Sideroflexin-3	SFXN3	0	0	0	0	0	1289500	0	2157500	0	0	0	0	2150800	0	0	0	0	689400	992630	430160	961867			-1.60266	0.951995	0.413286	0.356276
Non-Matrisomal	Non-Matrisomal	Solute carrier family 12 member 4	SLC12A4	0	0	0	0	0	0	0	0	0	0	4206100	0	0	0	0	0	0	0	0	841220	1.88103e+06				1	0.396569	0.365148
Non-Matrisomal	Non-Matrisomal	Solute carrier family 16 (Monocarboxylic acid transporters), member 3, isoform CRA_a	SLC16A3	2835500	24650000	37721000	0	7299100	2867300	34341000	16013000	3175600	2427100	18630000	48418000	22193000	7335100	83516000	14501120	1.61276e+07	11764800	1.38552e+07	36018420	3.05205e+07	-1.23259	2.48384	3.06154	1.91303	0.190043	0.505045
Non-Matrisomal	Non-Matrisomal	Amino acid transporter	SLC1A5	1646800	2828900	3836400	0	748220	4133400	6707600	4176600	0	0	3081100	0	2963300	603670	8021800	1812064	1.54714e+06	3003520	2.93322e+06	2933974	3.16018e+06	1.65751	1.61913	-1.0237	0.319656	0.732398	0.206448
Non-Matrisomal	Non-Matrisomal	Mitochondrial 2-oxoglutarate/malate carrier protein (Fragment)	SLC25A11	0	0	0	0	0	0	0	0	0	0	1480700	0	0	0	1682500	0	0	0	0	632640	869211				2.6487	0.111481	0.594273
Non-Matrisomal	Non-Matrisomal	Phosphate carrier protein, mitochondrial	SLC25A3	13410000	16007000	28286000	0	2368300	20604000	49435000	46592000	3731900	2548600	61634000	37028000	22212000	4602100	51995000	12014260	1.14023e+07	24582300	2.25728e+07	35494220	2.28509e+07	2.04609	2.95434	1.44389	1.78258	0.209975	0.487521
Non-Matrisomal	Non-Matrisomal	ADP/ATP translocase 1	SLC25A4	0	0	0	0	0	0	2232600	0	0	0	0	2245800	0	0	3062000	0	0	446520	998449	1061560	1.48197e+06			2.37741	1.33456	0.299685	0.42183
Non-Matrisomal	Non-Matrisomal	ADP/ATP translocase 2	SLC25A5	0	1633200	3026100	0	0	2453400	5193100	3329700	1073500	0	5991700	8895400	0	0	4067300	931860	1.36774e+06	2409940	2.0117e+06	3790880	3.86386e+06	2.58616	4.06808	1.57302	1.47092	0.268327	0.442857
Non-Matrisomal	Non-Matrisomal	SLC25A6 protein	SLC25A6	9800900	18340000	49350000	0	4655100	34141000	34900000	31896000	3164000	1133300	106410000	70520000	41736000	8629200	119760000	16429200	1.96209e+07	21046860	1.73019e+07	69411040	4.57316e+07	1.28106	4.22486	3.29793	4.65421	0.0318993	0.787757		A
Non-Matrisomal	Non-Matrisomal	Small nuclear ribonucleoprotein Sm D2	SNRPD2	0	0	0	0	0	1954000	0	2248500	0	0	4452100	3031900	2911100	0	7634100	0	0	840500	1.1556e+06	3605840	2.77296e+06			4.29011	5.91587	0.0162987	0.888135		A
Non-Matrisomal	Non-Matrisomal	Sorting nexin	SNX18	0	2813200	0	0	0	0	0	2810500	0	0	4392700	3388800	0	0	0	562640	1.2581e+06	562100	1.25689e+06	1556300	2.16041e+06	-1.00096	2.76607	2.76872	0.630844	0.548902	0.290022
Non-Matrisomal	Non-Matrisomal	PX domain-containing protein	SNX2	0	0	1093500	0	0	0	0	0	0	0	4397300	2938500	0	0	0	218700	489028	0	0	1467160	2.07414e+06	0	6.70855		2.06941	0.168989	0.525282
Non-Matrisomal	Non-Matrisomal	Superoxide dismutase [Mn], mitochondrial	SOD2	0	0	10995000	0	0	0	0	6200300	1102200	1016900	17321000	20861000	7067200	0	35722000	2199000	4.91711e+06	1663880	2.59086e+06	16194240	1.36925e+07	-1.32161	7.36437	9.73282	4.66267	0.0317476	0.788473			B
Non-Matrisomal	Non-Matrisomal	Spectrin, beta, non-erythrocytic 1, isoform CRA_b	SPTBN1	0	0	0	0	0	0	4988500	4168700	0	0	3384800	0	0	0	3875900	0	0	1831440	2.5245e+06	1452140	1.99599e+06			-1.2612	1.35336	0.295115	0.424792
Non-Matrisomal	Non-Matrisomal	Spermidine synthase	SRM	4606700	4848600	6191600	0	0	8992900	7530000	9866300	0	0	26891000	17551000	11688000	911790	18674000	3129380	2.91982e+06	5277840	4.88976e+06	15143158	9.62739e+06	1.68654	4.83903	2.8692	4.92063	0.0275055	0.80999		A
Non-Matrisomal	Non-Matrisomal	SRP72 protein (Fragment)	SRP72	0	0	0	0	0	0	0	1903900	0	0	19297000	0	0	0	1657300	0	0	380780	851450	4190860	8.47503e+06			11.006	1.11043	0.361022	0.384781
Non-Matrisomal	Non-Matrisomal	Signal recognition particle receptor beta subunit	SRPRB	0	0	0	0	0	3353500	2447100	2489800	0	0	2071400	2119700	1461900	0	4524400	0	0	1658080	1.55621e+06	2035480	1.63365e+06			1.22761	3.4548	0.065312	0.678705
Non-Matrisomal	Non-Matrisomal	Serine/arginine-rich-splicing factor 3	SRSF3	0	4483800	8490200	0	0	5815000	10898000	5947300	0	0	8036000	8508100	9068800	0	9332300	2594800	3.82502e+06	4532060	4.61663e+06	6989040	3.93912e+06	1.74659	2.69348	1.54213	1.41366	0.281004	0.434151
Non-Matrisomal	Non-Matrisomal	Translocon-associated protein subunit delta	SSR4	0	2819600	4883600	0	0	3422500	13209000	6485900	0	0	14793000	0	8898700	0	11137000	1540640	2.23225e+06	4623480	5.50852e+06	6965740	6.69785e+06	3.00101	4.52133	1.5066	1.38493	0.287627	0.429717
Non-Matrisomal	Non-Matrisomal	Hsc70-interacting protein (Fragment)	ST13	0	0	1930500	0	0	2000000	3545900	1807000	0	0	3440400	4287000	4066500	0	7416100	386100	863346	1470580	1.50213e+06	3842000	2.64315e+06	3.80881	9.95079	2.61257	4.69138	0.0312396	0.790896		A
Non-Matrisomal	Non-Matrisomal	Signal transducer and activator of transcription 1-alpha/beta	STAT1	1426800	1740900	2359600	0	0	1731100	1937700	5751800	0	0	14894000	13630000	2665800	0	12838000	1105460	1.06348e+06	1884120	2.34974e+06	8805560	6.92531e+06	1.70438	7.96552	4.67357	4.93499	0.0272895	0.811171		A
Non-Matrisomal	Non-Matrisomal	Small ubiquitin-related modifier	SUMO2	2385500	3648900	3013800	0	0	2625900	0	5267800	0	0	0	6106800	0	1164700	11678000	1809640	1.71129e+06	1578740	2.35494e+06	3789900	5.07958e+06	-1.14626	2.09428	2.40059	0.646507	0.541186	0.2936
Non-Matrisomal	Non-Matrisomal	Surfeit 4	SURF4	0	9816500	20975000	0	1174600	12679000	30088000	19953000	4343400	2964900	35397000	20519000	17514000	988230	31727000	6393220	9.12863e+06	14005660	1.1303e+07	21229046	1.35548e+07	2.19071	3.32056	1.51575	2.09099	0.166302	0.528014
Non-Matrisomal	Non-Matrisomal	SYNCRIP protein (Fragment)	SYNCRIP	1817600	19899000	24772000	0	0	20105000	29592000	21382000	3113200	0	42667000	47128000	25686000	5703100	65705000	9297720	1.20487e+07	14838440	1.27071e+07	37377820	2.27237e+07	1.59592	4.02011	2.51899	4.0316	0.045781	0.733176		A
Non-Matrisomal	Non-Matrisomal	Synaptophysin-like protein 1	SYPL1	2497500	0	0	0	0	0	0	0	0	0	0	3339400	0	0	3489400	499500	1.11692e+06	0	0	1365760	1.8709e+06	0	2.73425		1.50872	0.260323	0.448511
Non-Matrisomal	Non-Matrisomal	Transgelin	TAGLN	158170000	404150000	647590000	0	219830000	311330000	548500000	662630000	202730000	119290000	1537300000	1372300000	1223000000	364560000	2127500000	285948000	2.48607e+08	368896000	2.3009e+08	1324932000	6.37213e+08	1.29008	4.63347	3.59161	9.60263	0.00323385	1.13153		A	B
Non-Matrisomal	Non-Matrisomal	Transgelin-2	TAGLN2	25241000	32948000	70926000	0	12797000	31211000	86895000	100470000	27393000	12659000	185390000	150280000	124690000	33554000	288370000	28382400	2.68753e+07	51725600	3.92174e+07	156456800	9.27235e+07	1.82245	5.51246	3.02475	6.42769	0.0126638	0.925756		A	B
Non-Matrisomal	Non-Matrisomal	Transaldolase	TALDO1	0	0	2173400	0	0	0	2665300	2211500	0	0	2154200	3139100	2903500	579930	3240000	434680	971974	975360	1.34517e+06	2403346	1.10435e+06	2.24386	5.529	2.46406	3.90502	0.0494056	0.721574		A
Non-Matrisomal	Non-Matrisomal	TARS protein (Fragment)	TARS	809740	1317400	2061500	0	1059800	4172000	3808000	5372300	0	0	11680000	8520400	14329000	0	8152100	1049688	750825	2670460	2.50556e+06	8536300	5.3957e+06	2.54405	8.13223	3.19657	6.47225	0.0123948	0.92896		A	B
Non-Matrisomal	Non-Matrisomal	V-type proton ATPase subunit a	TCIRG1	0	0	0	0	0	0	0	934160	0	0	2966200	0	0	0	0	0	0	186832	417769	593240	1.32652e+06			3.17526	0.713483	0.509589	0.308433
Non-Matrisomal	Non-Matrisomal	T-complex protein 1 subunit alpha	TCP1	7373500	10830000	17226000	0	839560	1685300	32470000	21970000	0	0	76205000	16399000	16725000	2570400	42637000	7253812	7.1765e+06	11225060	1.50815e+07	30907280	2.91722e+07	1.54747	4.26083	2.75342	2.1298	0.161595	0.532891
Non-Matrisomal	Non-Matrisomal	Transforming growth factor beta-1-induced transcript 1 protein	TGFB1I1	0	2185100	3235600	0	0	1669100	8368600	2897200	0	0	4138000	7490100	8330100	1399000	21427000	1084140	1.53028e+06	2586980	3.4551e+06	8556840	7.707e+06	2.3862	7.89274	3.30766	3.18073	0.0779191	0.651228
Non-Matrisomal	Non-Matrisomal	Talin-1	TLN1	53530000	164350000	197130000	0	18765000	133540000	321560000	256700000	23834000	7673600	609200000	454280000	365110000	83593000	714400000	86755000	8.868e+07	148661520	1.38973e+08	445316600	2.43219e+08	1.71358	5.13304	2.99551	6.38235	0.0129446	0.922486		A	B
Non-Matrisomal	Non-Matrisomal	Transmembrane emp24-like trafficking protein 10 (Yeast), isoform CRA_a	TMED10	3156200	9299800	12644000	0	1764900	4356900	14675000	11330000	0	0	20375000	17886000	13957000	0	39638000	5372980	5.36398e+06	6072380	6.67716e+06	18371200	1.42611e+07	1.13017	3.41918	3.02537	2.89721	0.0940556	0.621526
Non-Matrisomal	Non-Matrisomal	Transmembrane emp24 domain-containing protein 2 (Fragment)	TMED2	0	0	0	0	0	0	0	0	0	0	6192000	5086400	2823500	0	12471000	0	0	0	0	5314580	4.64991e+06				6.5316	0.0120467	0.933209		A	B
Non-Matrisomal	Non-Matrisomal	Protein TMED7-TICAM2	TMED7-TICAM2	0	3968100	6330100	0	0	0	0	0	0	0	0	0	7930100	1503300	3911100	2059640	2.94132e+06	0	0	2668900	3.34768e+06	0	1.29581		1.47751	0.266911	0.443848
Non-Matrisomal	Non-Matrisomal	Desmin, isoform CRA_a	tmp_locus_29	0	0	0	0	0	0	0	164780000	0	0	0	6904500	0	0	0	0	0	32956000	7.36919e+07	1380900	3.08779e+06			-23.8656	0.958172	0.41109	0.35743
Non-Matrisomal	Non-Matrisomal	Importin N-terminal domain-containing protein	TNPO1	0	0	1712900	0	0	0	0	2485700	0	0	10512000	4347000	11512000	0	6518200	342580	766032	497140	1.11164e+06	6577840	4.69233e+06	1.45116	19.2009	13.2314	7.95677	0.00631245	1.03		A	B
Non-Matrisomal	Non-Matrisomal	TNS1 protein (Fragment)	TNS1	0	2032800	2818300	0	0	0	5105000	4121200	0	0	6918900	9690900	2440300	857640	5283500	970220	1.35725e+06	1845240	2.55053e+06	5038248	3.51678e+06	1.90188	5.19289	2.7304	3.32003	0.0711876	0.665335
Non-Matrisomal	Non-Matrisomal	Uncharacterized protein	TOM1	0	0	0	0	0	0	0	890450	0	0	2491300	0	0	0	0	0	0	178090	398221	498260	1.11414e+06			2.7978	0.683065	0.523665	0.301787
Non-Matrisomal	Non-Matrisomal	Tropomyosin 1 (Alpha), isoform CRA_f	TPM1	5692800	29094000	51045000	0	15784000	40309000	110750000	95175000	66296000	54668000	100140000	187020000	125438200	31758000	116112800	20323160	2.04233e+07	73439600	2.90066e+07	112093800	5.56886e+07	3.61359	5.51557	1.52634	7.304	0.00841422	0.986847		A
Non-Matrisomal	Non-Matrisomal	Tropomyosin alpha-3 chain	TPM3	0	893320	1690200	0	0	6719500	3976200	6930400	10139900	1812230	30666000	30362000	20692400	2879600	19246500	516704	761558	5915646	3.16701e+06	20769300	1.13174e+07	11.4488	40.1957	3.51091	11.8959	0.00142034	1.25941		A	B
Non-Matrisomal	Non-Matrisomal	Translationally-controlled tumor protein	TPT1	2473600	9194800	1924600	0	2638000	10761000	12593000	15337000	0	0	48615000	36613000	19012000	2016200	63741000	3246200	3.48702e+06	7738200	7.24927e+06	33999440	2.42516e+07	2.38377	10.4736	4.39371	6.33986	0.0132143	0.91941		A	B
Non-Matrisomal	Non-Matrisomal	Tumor rejection antigen (Gp96) 1	TRA1	43944000	105730000	115920000	0	13088000	88638000	168220000	142750000	44927000	22663000	232460000	246450000	140080000	20844000	339500000	55736400	5.28818e+07	93439600	6.20675e+07	195866800	1.20699e+08	1.67646	3.51416	2.09619	3.71743	0.0554113	0.70403
Non-Matrisomal	Non-Matrisomal	RRM domain-containing protein	TRA2B	0	1371300	0	0	0	1989900	3993100	2102100	0	0	4894000	3206300	2573600	0	9527300	274260	613264	1617020	1.67702e+06	4040240	3.53577e+06	5.89594	14.7314	2.49857	3.48269	0.064168	0.681438
Non-Matrisomal	Non-Matrisomal	Translocating chain-associated membrane protein 1	TRAM1	1518300	8820300	7434300	0	0	3144000	12604000	10548000	2897900	1284300	12450000	9335300	15039000	0	13262000	3554580	4.24843e+06	6095640	5.10561e+06	10017260	5.96814e+06	1.71487	2.81813	1.64335	1.99418	0.178758	0.515645
Non-Matrisomal	Non-Matrisomal	E3 ubiquitin/ISG15 ligase TRIM25	TRIM25	0	0	0	0	0	0	0	0	0	0	1929700	0	0	0	0	0	0	0	0	385940	862988				1	0.396569	0.365148
Non-Matrisomal	Non-Matrisomal	Translin, isoform CRA_b	TSN	0	0	0	0	0	0	2133800	0	0	0	0	2523800	0	0	0	0	0	426760	954264	504760	1.12868e+06			1.18277	0.506963	0.614664	0.25999
Non-Matrisomal	Non-Matrisomal	Tubulin tyrosine ligase-like family, member 12, isoform CRA_a	TTLL12	0	0	0	0	0	0	0	0	0	0	0	0	0	0	3513800	0	0	0	0	702760	1.57142e+06				1	0.396569	0.365148
Non-Matrisomal	Non-Matrisomal	Tubulin alpha chain	TUBA1A	520240000	1044600000	1470600000	12071000	235120000	1096200000	2417200000	1432900000	179080000	114200000	3241700000	2222900000	1475600000	411700000	2559700000	656526200	5.96824e+08	1047916000	9.55534e+08	1982320000	1.08408e+09	1.59615	3.01941	1.89168	2.84727	0.0972863	0.616146
Non-Matrisomal	Non-Matrisomal	Tubulin alpha chain	TUBA4A	0	2990300	0	0	0	0	0	0	0	0	0	0	0	0	0	598060	1.3373e+06	0	0	0	0	0	0		1	0.396569	0.365148
Non-Matrisomal	Non-Matrisomal	Tubulin beta chain	TUBB	99475000	213190000	331330000	0	49717000	211230000	456710000	275010000	38930000	25947000	717720000	520090000	330580000	79580000	605680000	138742400	1.33556e+08	201565400	1.788e+08	450730000	2.51144e+08	1.4528	3.24868	2.23615	3.61813	0.0589335	0.694563
Non-Matrisomal	Non-Matrisomal	Tubulin beta chain	TUBB2B	10188000	1754500	0	0	1159800	5229300	4144700	7406400	0	0	7951400	11429000	15155000	0	69259000	2620460	4.29781e+06	3356080	3.2811e+06	20758880	2.76843e+07	1.28072	7.92185	6.18545	1.98704	0.179718	0.514722
Non-Matrisomal	Non-Matrisomal	Tubulin beta chain	TUBB4B	306630000	693630000	924730000	0	152850000	663560000	1426600000	894330000	120350000	73517000	2540400000	1919900000	1269900000	205220000	2125400000	415568000	3.84106e+08	635671400	5.6454e+08	1612164000	9.10545e+08	1.52964	3.87942	2.53616	4.69729	0.0311362	0.791394		A
Non-Matrisomal	Non-Matrisomal	Tubulin beta-6 chain	TUBB6	19876000	45564000	77609000	0	11625000	37326000	89183000	68619000	0	1048900	169270000	140510000	59344000	13983000	162130000	30934800	3.10025e+07	39235380	3.9873e+07	109047400	6.88151e+07	1.26832	3.52507	2.77931	3.78925	0.0530165	0.710798
Non-Matrisomal	Non-Matrisomal	Tubulin beta-8 chain	TUBB8	0	7824300	0	0	0	7870700	24756000	15344000	0	0	60166000	52248000	27202000	0	0	1564860	3.49913e+06	9594140	1.06067e+07	27923200	2.82455e+07	6.13099	17.8439	2.91044	2.96782	0.089699	0.629054
Non-Matrisomal	Non-Matrisomal	Elongation factor Tu, mitochondrial	TUFM	0	1621400	0	0	0	0	0	1533600	0	0	0	0	0	0	4167500	324280	725112	306720	685847	833500	1.86376e+06	-1.05725	2.57031	2.71746	0.300412	0.745923	0.200137
Non-Matrisomal	Non-Matrisomal	Twinfilin-2	TWF2	0	0	0	0	0	0	5919400	2611800	0	0	6977700	4417800	1934500	0	4901900	0	0	1706240	2.61269e+06	3646380	2.7155e+06			2.13709	3.51609	0.0628284	0.684699
Non-Matrisomal	Non-Matrisomal	Protein BLOC1S5-TXNDC5	TXNDC5	3352900	7605400	45049000	0	0	29627000	44238000	88161000	7960200	0	98147000	57191000	69828000	12489000	69582000	11201460	1.91777e+07	33997240	3.49694e+07	61447400	3.12182e+07	3.03507	5.48566	1.80742	3.70126	0.0559679	0.702496
Non-Matrisomal	Non-Matrisomal	Splicing factor U2AF 65 kDa subunit	U2AF2	0	0	0	0	0	0	1723100	2274400	0	0	2936200	1820400	1230100	0	2789300	0	0	799500	1.11198e+06	1755200	1.20673e+06			2.19537	4.30171	0.0390347	0.757339		A
Non-Matrisomal	Non-Matrisomal	UBA_e1_C domain-containing protein	UBA6	0	0	0	0	0	0	0	0	0	0	2497600	2528100	0	0	6061700	0	0	0	0	2217480	2.48935e+06				3.96751	0.0475759	0.727325
Non-Matrisomal	Non-Matrisomal	Ubiquitin-activating enzyme E1 (A1S9T and BN75 temperature sensitivity complementing), isoform CRA_a	UBE1	13763000	34904000	44776000	0	4670400	55061000	69437000	63171000	8020400	786990	160890000	134360000	97591000	7696500	125680000	19622680	1.9424e+07	39295278	3.23579e+07	105243500	5.90253e+07	2.00254	5.36336	2.67827	6.14626	0.0145295	0.905263		A
Non-Matrisomal	Non-Matrisomal	Ubiquitin-conjugating enzyme E2L 3	UBE2L3	0	2575800	0	0	0	0	0	0	0	0	0	0	3082500	0	6518200	515160	1.15193e+06	0	0	1920140	2.89629e+06	0	3.72727		1.52497	0.256969	0.45092
Non-Matrisomal	Non-Matrisomal	UDP-glucose 6-dehydrogenase	UGDH	7391500	15730000	45339000	0	5742500	23017000	47112000	33445000	0	0	91865000	62645000	63660000	3278000	76862000	14840600	1.79545e+07	20714800	2.07508e+07	59662000	3.36783e+07	1.39582	4.02019	2.88016	4.71648	0.0308031	0.79301		A
Non-Matrisomal	Non-Matrisomal	Uncharacterized protein	UPF1	0	0	0	0	0	0	0	1081400	0	0	2993000	0	0	0	0	0	0	216280	483617	598600	1.33851e+06			2.76771	0.680411	0.524914	0.3012
Non-Matrisomal	Non-Matrisomal	Ubiquitin carboxyl-terminal hydrolase	USP14	2545500	2924500	2707500	0	0	2289800	0	4985500	0	0	5572300	9030800	2339200	0	13994000	1635500	1.49904e+06	1455060	2.20864e+06	6187260	5.53396e+06	-1.12401	3.7831	4.25224	2.85728	0.0966288	0.617228
Non-Matrisomal	Non-Matrisomal	VAMP3 protein	VAMP3	0	3808200	0	0	0	3315800	9117200	3452400	2427900	0	5833100	5721200	0	0	3283500	761640	1.70308e+06	3662660	3.34874e+06	2967560	2.89424e+06	4.80891	3.89628	-1.23423	1.53006	0.255927	0.451673
Non-Matrisomal	Non-Matrisomal	Valyl-tRNA synthetase, isoform CRA_a	VARS	969840	2200700	7365800	0	0	0	14807000	25195000	0	0	18008000	16491000	8592800	0	15845000	2107268	3.07554e+06	8000400	1.15543e+07	11787360	7.52383e+06	3.79657	5.59367	1.47335	1.78854	0.209011	0.488336
Non-Matrisomal	Non-Matrisomal	Vesicle amine transport protein 1 homolog (T californica), isoform CRA_a	VAT1	17092000	19998000	52933000	0	9244600	40713000	12612000	52408000	8062200	1608800	66223000	89005000	37300000	17192000	116460000	19853520	2.00537e+07	23080800	2.21765e+07	65236000	3.96184e+07	1.16255	3.28587	2.82642	3.90394	0.049438	0.721474
Non-Matrisomal	Non-Matrisomal	Vinculin, isoform CRA_c	VCL	17616000	35764000	39505000	0	10138000	88472000	195430000	132640000	50861000	34388000	225920000	277750000	198080000	27170000	290330000	20604600	1.68082e+07	100358200	6.52382e+07	203850000	1.05684e+08	4.87067	9.89342	2.03122	8.0614	0.00603581	1.03675		A
Non-Matrisomal	Non-Matrisomal	Voltage-dependent anion-selective channel protein 1	VDAC1	7330700	12347000	32385000	0	2026600	5513400	14572000	22904000	4996800	1404500	114380000	60204000	25529000	2106400	48657000	10817860	1.29803e+07	9878140	8.75195e+06	50175280	4.22587e+07	-1.09513	4.63819	5.07943	3.90686	0.0493504	0.721745
Non-Matrisomal	Non-Matrisomal	Voltage-dependent anion-selective channel protein 2 (Fragment)	VDAC2	4098100	9892800	23239000	0	995180	9999800	22600000	24426000	2401400	853540	43841000	24194000	18826000	1634200	42126000	7645016	9.53247e+06	12056148	1.10355e+07	26124240	1.75121e+07	1.57699	3.41716	2.16688	2.69029	0.108319	0.59892
Non-Matrisomal	Non-Matrisomal	Vesicle docking protein p115, isoform CRA_a	VDP	2312800	1582000	5116100	0	759930	6389300	21150000	6748200	0	0	34681000	9213200	10414000	693150	15494000	1954166	1.96913e+06	6857500	8.63941e+06	14099070	1.26761e+07	3.50917	7.21488	2.05601	2.34095	0.138553	0.558683
Non-Matrisomal	Non-Matrisomal	Uncharacterized protein	VPS26A	0	0	0	0	0	0	2114800	1442900	0	0	0	1982800	0	0	6985800	0	0	711540	1.00286e+06	1793720	3.02679e+06			2.5209	1.20359	0.333898	0.400598
Non-Matrisomal	Non-Matrisomal	Vacuolar protein sorting-associated protein 35	VPS35	2202300	11900000	13987000	0	0	16755000	34248000	35722000	1366700	614920	85063000	45672000	20502000	1569200	41247000	5617860	6.78776e+06	17741324	1.70161e+07	38810640	3.12827e+07	3.15802	6.90844	2.18758	3.21987	0.0759556	0.655222
Non-Matrisomal	Non-Matrisomal	Tryptophanyl-tRNA synthetase, isoform CRA_a	WARS	1539800	2412300	13754000	0	0	2530500	13262000	3355200	0	0	36906000	9416000	12531000	2832300	15440000	3541220	5.80219e+06	3829540	5.48212e+06	15425060	1.28889e+07	1.08142	4.35586	4.02791	2.9995	0.0878207	0.632403
Non-Matrisomal	Non-Matrisomal	WASP interactor protein (Fragment)	WISP	0	0	0	0	0	0	2671400	0	0	0	4857600	0	1886100	0	3518200	0	0	534280	1.19469e+06	2052380	2.14884e+06			3.84139	2.81331	0.0995574	0.61246
Non-Matrisomal	Non-Matrisomal	X-ray repair cross-complementing protein 5	XRCC5	1810100	11363000	8241600	0	0	5765400	12375000	5416800	0	0	23948000	5873300	11470000	1393000	29735000	4282940	5.21057e+06	4711440	5.11698e+06	14483860	1.20079e+07	1.10005	3.38176	3.07419	2.52808	0.121283	0.580583
Non-Matrisomal	Non-Matrisomal	Tyrosine--tRNA ligase, cytoplasmic	YARS	1514300	5691700	2827800	0	0	4002600	11459000	6823300	0	0	25136000	14328000	1799300	1185900	23407000	2006760	2.37432e+06	4456980	4.86219e+06	13171240	1.14262e+07	2.22098	6.56344	2.95519	3.23123	0.0753964	0.656377
Non-Matrisomal	Non-Matrisomal	CSD_1 domain-containing protein	YBX1	0	0	2579300	0	0	4675300	27305000	0	2672600	1354900	13451000	4167500	8333100	0	10714000	515860	1.1535e+06	7201560	1.13698e+07	7333120	5.33044e+06	13.9603	14.2153	1.01827	1.43367	0.276494	0.437215
Non-Matrisomal	Non-Matrisomal	14_3_3 domain-containing protein	YWHAQ	8158400	43276000	44850000	0	7270400	41323000	87082000	49028000	8126300	2101700	106770000	80636000	56862000	6969700	85005000	20710960	2.15583e+07	37532200	3.43574e+07	67248540	3.80719e+07	1.81219	3.247	1.79176	2.69154	0.108225	0.599059
Non-Matrisomal	Non-Matrisomal	14-3-3 protein zeta/delta	YWHAZ	34832000	136880000	180410000	0	28746000	133760000	347950000	178090000	41281000	30364000	469400000	394870000	202170000	74254000	446110000	76173600	7.79606e+07	146289000	1.28745e+08	317360800	1.71806e+08	1.92047	4.16628	2.16941	4.42554	0.0363343	0.768161		A
Non-Matrisomal	Non-Matrisomal	Zyxin	ZYX	0	6566200	21868000	0	1712100	0	12391000	9286100	0	0	52507000	34713000	22559000	6226000	79040000	6029260	9.25332e+06	4335420	6.03716e+06	39009000	2.80556e+07	-1.3907	6.46995	8.99774	6.30451	0.0134438	0.916843		A	B
