# Supplementary material for: Application of Tendon-Derived Matrix and Carbodiimide Crosslinking Matures the Engineered Tendon-Like Proteome on Meltblown Scaffolds
Source: J Tissue Eng Regen Med. 2025 Feb 26;2025:2184723. doi: 10.1155/term/2184723 (PMC11985250; doi:10.1155/term/2184723)
Supplement: Supporting Information 10 — Supporting Table 8: Fold-change analysis of Top3 quantification in hASC-seeded, untreated (PLA), tendon-derived matrix (TDM) coated, and TDM-crosslinked (EDC-TDM) PLA meltblown scaffolds after 28 days in culture (ANOVA; Tukey's post hoc test, n = 5). [file 2184723.f10.xlsx]

## Sheet: Top3 Quantification- Seeded
Division	Category	Protein	Gene	ng/ng [IDPD (PLA Seeded)]	ng/ng [IDPE (PLA Seeded)]	ng/ng [IDPH (PLA Seeded)]	ng/ng [IDPJ (PLA Seeded)]	ng/ng [IDPK (PLA Seeded)]	ng/ng [IDTD (TDM Seeded)]	ng/ng [IDTE (TDM Seeded)]	ng/ng [IDTH (TDM Seeded)]	ng/ng [IDTJ (TDM Seeded)]	ng/ng [IDTK (TDM Seeded)]	ng/ng [IDED (EDC-TDM Seeded)]	ng/ng [IDEE (EDC-TDM Seeded)]	ng/ng [IDEH (EDC-TDM Seeded)]	ng/ng [IDEJ (EDC-TDM Seeded)]	ng/ng [IDEK (EDC-TDM Seeded)]	Avg PLA Seeded	SD PLA Seeded	Avg TDM Seeded	SD TDM Seeded	Avg EDC-TDM Seeded	SD EDC-TDM Seeded	Fold Change TDM/PLA	Fold Change EDC-TDM/PLA	Fold Change EDC-TDM/TDM	F	ANOVA P-value	Cohen's f	Tukey HSD: TDM vs PLA	Tukey HSD: EDC-TDM vs PLA	Tukey HSD: EDC-TDM vs TDM
Core matrisome	Collagens	collagen, type I, alpha 1	COL1A1	0.250304	0.229166	0.238239	0.0404452	0.199778	0.355114	0.332572	0.291165	0.265853	0.262311	0.260163	0.263306	0.304105	0.290945	0.262041	0.191586	0.0865263	0.301403	0.0410889	0.276112	0.0201246	1.5732	1.44119	-1.0916	5.17844	0.0239123	0.830938	A
Core matrisome	Collagens	collagen, type I, alpha 2	COL1A2	0.214557	0.194477	0.203279	0.114942	0.17255	0.215709	0.217559	0.19802	0.320425	0.259595	0.156892	0.150202	0.199829	0.14903	0.168675	0.179961	0.0394768	0.242262	0.0492001	0.164926	0.0210137	1.34619	-1.09117	-1.46891	5.70522	0.0181397	0.872179			B
Core matrisome	Collagens	collagen, type II, alpha 1	COL2A1	0	0	0	0	0	0.0432286	0.000114263	0	0	0	0.000122413	0.03091	0.000163799	0	0.000314063	0	0	0.00866858	0.0193197	0.00630205	0.0137567			-1.37552	0.535382	0.5988	0.267178
Core matrisome	Collagens	collagen, type III, alpha 1	COL3A1	0.0196493	0.0172969	0.0242237	0	0.0174035	0.0109602	0.0119655	0.0157813	0.0098283	0.0139613	0.00979866	0.0104321	0.0155171	0.0116929	0.0203987	0.0157147	0.00922215	0.0124993	0.00238207	0.0135679	0.00441631	-1.25724	-1.15823	1.08549	0.364913	0.701702	0.220579
Core matrisome	Collagens	collagen, type IV, alpha 1	COL4A1	0	0	3.17549e-05	0	0	0	0	0.000430613	0	0.00100685	0.000145927	5.98007e-05	0.000192906	0	0.000187243	6.35098e-06	1.42012e-05	0.000287492	0.000443257	0.000117175	8.43997e-05	45.2673	18.45	-2.45352	1.47606	0.267221	0.443631
Core matrisome	Collagens	collagen, type IV, alpha 2	COL4A2	0	0	4.20618e-05	0	0	0	0	3.9405e-05	0	0	0	0	0	0	3.11936e-05	8.41236e-06	1.88106e-05	7.881e-06	1.76225e-05	6.23872e-06	1.39502e-05	-1.06742	-1.34841	-1.26324	0.0224218	0.977869	0.054677
Core matrisome	Collagens	collagen, type V, alpha 1	COL5A1	0.00335535	0.00135639	0.00208897	0	0.0041492	0.00111676	0.00150563	0.00223064	0.00373025	0.00350506	0.00102238	0.00105841	0.00185881	0.000798917	0.0046025	0.00218998	0.00163537	0.00241767	0.00116881	0.00186821	0.00158043	1.10397	-1.17224	-1.29411	0.174851	0.841683	0.152687
Core matrisome	Collagens	collagen, type V, alpha 2	COL5A2	0	0.000318386	0.000476382	0	0	0.000509349	0.00110274	0.00110919	0.00357429	0.00252393	0.000672318	0.00045224	0.000678387	0.000605066	0.000662238	0.000158954	0.00022471	0.0017639	0.00125447	0.00061405	9.50263e-05	11.0969	3.86308	-2.87256	6.28373	0.0135808	0.915331	A
Core matrisome	Collagens	collagen, type VI, alpha 1	COL6A1	0.0221845	0.0190272	0.0174824	0.0225947	0.0192448	0.00984958	0.0171152	0.0131483	0.0106436	0.00946754	0.0158193	0.0138602	0.013476	0.0109742	0.0119756	0.0201067	0.00219674	0.0120448	0.00317613	0.0132211	0.00185902	-1.66932	-1.52081	1.09765	15.4863	0.000474167	1.43696	A	A
Core matrisome	Collagens	collagen, type VI, alpha 2	COL6A2	0.0209332	0.0139689	0.0119406	0.0112619	0.0159006	0.00902361	0.0138947	0.0124364	0.0170887	0.0144358	0.0203508	0.0173342	0.0145237	0.0104191	0.0116267	0.014801	0.00387987	0.0133758	0.00295815	0.0148509	0.00407919	-1.10655	1.00337	1.11028	0.260206	0.775132	0.186264
Core matrisome	Collagens	collagen, type VI, alpha 3	COL6A3	0.0503405	0.0466164	0.0439842	0.141513	0.0416364	0.0375844	0.0494561	0.0489998	0.04697	0.0679736	0.0549501	0.048921	0.0471116	0.031438	0.0366439	0.0648181	0.0429955	0.0501967	0.0110395	0.0438129	0.0095596	-1.29128	-1.47943	-1.14571	0.843601	0.45415	0.335381
Core matrisome	Collagens	collagen, type VII, alpha 1	COL7A1	0	0	0	0	0	0	0.00044734	0	0	0	0	0	0	0	0	0	0	8.94679e-05	0.000200056	0	0			0	1	0.396569	0.365148
Core matrisome	Collagens	collagen, type VIII, alpha 1	COL8A1	0.000477512	0.000541133	0.000149178	0	0	0.00037202	0.000245433	0.000250333	0.00017602	0	0.000551628	0.000412482	0.000116313	0	0.00024912	0.000233565	0.000259969	0.000208761	0.000136363	0.000265908	0.000221635	-1.11881	1.13848	1.27374	0.0910407	0.913605	0.110176
Core matrisome	Collagens	collagen, type VIII, alpha 2	COL8A2	0	0	2.1466e-05	0	0	2.2331e-05	8.34295e-05	0	0	0	2.58541e-05	3.28315e-05	0	0	0	4.2932e-06	9.59989e-06	2.11521e-05	3.61321e-05	1.17371e-05	1.62599e-05	4.92689	2.73388	-1.80216	0.644193	0.542318	0.293074
Core matrisome	Collagens	collagen, type X, alpha 1	COL10A1	0	0.000154125	6.55067e-05	0	0.000127601	5.70124e-05	6.44975e-05	6.24201e-05	7.13512e-05	0.000139226	8.91548e-05	9.8484e-05	7.25799e-05	9.04889e-05	6.63969e-05	6.94466e-05	7.10873e-05	7.89015e-05	3.41113e-05	8.34209e-05	1.33891e-05	1.13615	1.20122	1.05728	0.11925	0.888625	0.126095
Core matrisome	Collagens	collagen, type XI, alpha 1	COL11A1	0.00309625	0.00324637	0.00463992	0	0.00564248	0.00237851	0.0023936	0.00447375	0.00984114	0.00938989	0.00309744	0.00253774	0.00289285	0.00289008	0.00361342	0.00332501	0.00213388	0.00569538	0.00368213	0.00300631	0.000394597	1.71289	-1.10601	-1.89448	1.77247	0.211617	0.486138
Core matrisome	Collagens	collagen, type XII, alpha 1	COL12A1	0.0474476	0.0474702	0.0500263	0.0936541	0.0571792	0.030555	0.0377997	0.0478933	0.0687805	0.06012	0.0532042	0.047406	0.0403832	0.0406011	0.0431226	0.0591555	0.0196915	0.0490297	0.0156669	0.0449434	0.00541461	-1.20652	-1.31622	-1.09092	1.21207	0.331548	0.402007
Core matrisome	Collagens	collagen, type XIV, alpha 1	COL14A1	0	0	0.000443631	0	0	7.45286e-05	0	0.000304815	0	0	0.000174684	0.000166438	0.000203129	0	0	8.87262e-05	0.000198398	7.58688e-05	0.000131991	0.00010885	0.000100294	-1.16947	1.22681	1.43472	0.0620136	0.940169	0.0909312
Core matrisome	Collagens	collagen, type XV, alpha 1	COL15A1	0.000414747	0.000465772	0.000153826	0	0.000314649	0.00030201	0.00070373	0.000156293	0.00102275	0.000265447	0.000486855	0.000521478	0.000435447	0.000285243	0.000208794	0.000269799	0.000192138	0.000490045	0.000362844	0.000387563	0.000134641	1.81634	1.43649	-1.26443	0.975886	0.404866	0.360719
Core matrisome	ECM Glycoproteins	AE binding protein 1	AEBP1	0.00228084	0.00205335	0.00165025	0	0.00241576	0.00143032	0.00193792	0.00179855	0.00115935	0.0016651	0.00185047	0.00157817	0.0015251	0.00158537	0.00217492	0.00168004	0.000982984	0.00159825	0.000308542	0.00174281	0.000272764	-1.05118	1.03736	1.09045	0.0693877	0.933336	0.0961857
Core matrisome	ECM Glycoproteins	cartilage intermediate layer protein, nucleotide pyrophosphohydrolase	CILP	0	0	0	0	0	0	3.55194e-05	0	0	0	0	3.56371e-05	0	0	0	0	0	7.10387e-06	1.58847e-05	7.12741e-06	1.59374e-05			1.00331	0.500003	0.618623	0.2582
Core matrisome	ECM Glycoproteins	cartilage intermediate layer protein 2	CILP2	0	0	0	0	0	0.00123582	0.00114845	0.000697499	0.000412728	0.000125463	0.000688523	0.000784377	0.000767091	0.000753375	0.000530229	0	0	0.000723991	0.000473801	0.000704719	0.000104058			-1.02735	10.8489	0.00203931	1.20271	A	A
Core matrisome	ECM Glycoproteins	cartilage oligomeric matrix protein	COMP	0.000377911	0.000344133	9.83001e-05	0	0	0.00135465	0.00162318	0.000683497	0.000345706	0.000331718	0.00140571	0.00115376	0.000817598	0.000570383	0.000289775	0.000164069	0.000184604	0.000867751	0.000591938	0.000847444	0.000445571	5.28895	5.16518	-1.02396	4.1277	0.0432356	0.741863
Core matrisome	ECM Glycoproteins	collagen triple helix repeat containing 1	CTHRC1	0	1.07863e-05	1.73065e-05	0	0	5.0811e-06	5.00809e-06	1.17124e-05	1.56282e-05	0	0	0	0	0	0	5.61856e-06	8.03147e-06	7.48597e-06	6.16689e-06	0	0	1.33236	0	0	2.22107	0.151125	0.54419
Core matrisome	ECM Glycoproteins	dermatopontin	DPT	4.06648e-05	1.91544e-05	4.98556e-05	0	0	3.89945e-05	4.06883e-05	6.34479e-05	3.26011e-05	0	3.98609e-05	3.82217e-05	4.43448e-05	0	1.03238e-05	2.1935e-05	2.2915e-05	3.51464e-05	2.28486e-05	2.65502e-05	1.99891e-05	1.6023	1.21041	-1.32377	0.466115	0.638333	0.249296
Core matrisome	ECM Glycoproteins	EGF-like repeats and discoidin I-like domains 3	EDIL3	4.29123e-05	4.38285e-05	2.57358e-05	0	0	6.10649e-05	3.33028e-05	4.08695e-05	6.12109e-05	0	0.000103412	8.41829e-05	9.75292e-05	0	0.000129337	2.24953e-05	2.17631e-05	3.92896e-05	2.51829e-05	8.28921e-05	4.91558e-05	1.74657	3.68486	2.10977	4.13651	0.0430106	0.742654		A
Core matrisome	ECM Glycoproteins	elastin microfibril interfacer 1	EMILIN1	0.00129193	0.00184422	0.000900394	0	0.00150085	0.000842701	0.000869895	0.0010674	0.000944323	0.0011365	0.00101607	0.000778003	0.000869115	0.00129322	0.00120622	0.00110748	0.000707274	0.000972164	0.000126562	0.00103253	0.00021788	-1.13919	-1.07259	1.06209	0.122276	0.885993	0.127685
Core matrisome	ECM Glycoproteins	fibulin 2	FBLN2	0.000790974	0.000515234	0.00126062	0	0.000943563	0.000570831	0.000391564	0.00136404	0.000480291	0.000478645	0.000878908	0.000641935	0.00109065	0.000927179	0.000724806	0.000702079	0.000475924	0.000657075	0.000400258	0.000852696	0.000175809	-1.06849	1.21453	1.29772	0.377009	0.693754	0.224205
Core matrisome	ECM Glycoproteins	fibulin 5	FBLN5	0.00032154	0.000129282	0.000224549	0	8.15112e-05	0.000175242	4.39886e-05	0.000207002	0	0	0.000243816	0.000114436	0.000111872	3.83272e-05	0.000110109	0.000151376	0.000125094	8.52465e-05	9.89441e-05	0.000123712	7.43753e-05	-1.77575	-1.22362	1.45123	0.534232	0.599432	0.266891
Core matrisome	ECM Glycoproteins	fibrillin 1	FBN1	0.00486361	0.00625664	0.00509104	0	0.00513975	0.00453774	0.00491347	0.00496592	0.000528173	0	0.0057502	0.00597863	0.00516275	0.00485506	0.00607741	0.00427021	0.00244758	0.00298906	0.00250001	0.00556481	0.000532393	-1.42861	1.30317	1.86173	1.98653	0.179787	0.514656
Core matrisome	ECM Glycoproteins	fibronectin 1	FN1	0.046421	0.078274	0.0642539	0.154167	0.0963433	0.0498649	0.074673	0.059685	0.0356561	0.0400672	0.0651728	0.0804933	0.0526587	0.0909992	0.0741621	0.0878918	0.0413368	0.0519892	0.0157099	0.0726972	0.0146291	-1.69058	-1.20901	1.39831	2.24552	0.148457	0.547177
Core matrisome	ECM Glycoproteins	fibronectin type III domain containing 1	FNDC1	0	0	0.000334008	0	0	0.000108962	0	0	0	0	0	0	0	0	0	6.68017e-05	0.000149373	2.17925e-05	4.87294e-05	0	0	-3.06536	0	0	0.705152	0.5134	0.306627
Core matrisome	ECM Glycoproteins	insulin-like growth factor binding protein 3	IGFBP3	0	0	0	0	0	0	2.58287e-05	0	0	0	1.85785e-05	2.36317e-05	0	5.13412e-05	0	0	0	5.16574e-06	1.1551e-05	1.87103e-05	2.11493e-05			3.622	2.41174	0.131702	0.567068
Core matrisome	ECM Glycoproteins	laminin, gamma 1 (formerly LAMB2)	LAMC1	0.00010519	0	0.00018702	0	0	0	0	0.000178816	0	0	0	4.60887e-05	0	0	0.000171707	5.8442e-05	8.50942e-05	3.57633e-05	7.99691e-05	4.35592e-05	7.43649e-05	-1.63413	-1.34167	1.21799	0.103907	0.902111	0.117704
Core matrisome	ECM Glycoproteins	latent transforming growth factor beta binding protein 1	LTBP1	0	0.000683979	0.000437124	0	0.000203006	8.26152e-05	0.00084533	0.00078511	0	0	0.000708202	0.000719522	0.000418696	0.000585834	0.000409965	0.000264822	0.000295577	0.000342611	0.000433271	0.000568444	0.000150166	1.29374	2.14651	1.65915	1.25351	0.320345	0.408821
Core matrisome	ECM Glycoproteins	microfibrillar-associated protein 2	MFAP2	9.50134e-05	7.94835e-05	6.10546e-05	0	6.7912e-05	5.93956e-05	5.09883e-05	0.0001462	0	0	0.000168534	0.000133667	0.000107822	7.07993e-05	0.000101003	6.06927e-05	3.62866e-05	5.13168e-05	5.98644e-05	0.000116365	3.67632e-05	-1.18271	1.91728	2.26758	2.96648	0.0897791	0.628912
Core matrisome	ECM Glycoproteins	milk fat globule-EGF factor 8 protein	MFGE8	9.90532e-05	4.65378e-05	0.000150047	0	7.54378e-05	8.25475e-05	3.79819e-05	0.000156309	5.46115e-05	0	0.000130466	9.18693e-05	0.000143761	0.00019123	7.46848e-05	7.42153e-05	5.62203e-05	6.629e-05	5.85231e-05	0.000126402	4.57922e-05	-1.11956	1.70318	1.90681	1.8427	0.2005	0.495675
Core matrisome	ECM Glycoproteins	matrix-remodelling associated 5	MXRA5	0.00157174	0.00184519	0.00265616	0	0.00153929	0.00134347	0.00131967	0.00177336	0.00175565	0.000600922	0.00199014	0.00133411	0.00127534	0.00160781	0.00202892	0.00152248	0.00096307	0.00135861	0.000475787	0.00164726	0.000353969	-1.12061	1.08196	1.21246	0.245746	0.785962	0.181014
Core matrisome	ECM Glycoproteins	nidogen 2 (osteonidogen)	NID2	0	0	0	0	0	3.67241e-05	3.79756e-05	4.51518e-05	0	0	9.91351e-05	8.5891e-05	6.48707e-05	0	0.000196427	0	0	2.39703e-05	2.21168e-05	8.92648e-05	7.09858e-05			3.72398	5.79136	0.017359	0.878739		A
Core matrisome	ECM Glycoproteins	procollagen C-endopeptidase enhancer	PCOLCE	2.2302e-05	0	2.39491e-05	0	0	0	9.47692e-06	6.39883e-05	0	0	2.74282e-05	0	1.56758e-05	0	3.2544e-05	9.25021e-06	1.26798e-05	1.4693e-05	2.78607e-05	1.51296e-05	1.51049e-05	1.5884	1.6356	1.02971	0.138141	0.872341	0.135716
Core matrisome	ECM Glycoproteins	periostin, osteoblast specific factor	POSTN	0.0148591	0.0187871	0.0191055	0.0236605	0.00900646	0.00344376	0.00470678	0.00396124	0.00655698	0.00927678	0.00370272	0.00772154	0.0110746	0.0108645	0.0086451	0.0170837	0.00548711	0.00558911	0.00237522	0.00840169	0.00299216	-3.05661	-2.03337	1.50323	12.0469	0.00135048	1.26738	A	A
Core matrisome	ECM Glycoproteins	secreted protein, acidic, cysteine-rich (osteonectin)	SPARC	0	0	0	0	0	6.93829e-06	0	4.36511e-05	0	0	3.3138e-05	1.22378e-05	3.89399e-05	1.86016e-05	3.34109e-05	0	0	1.01179e-05	1.89849e-05	2.72656e-05	1.12854e-05			2.6948	5.84188	0.0169194	0.882563		A
Core matrisome	ECM Glycoproteins	sushi-repeat-containing protein, X-linked	SRPX	9.75701e-05	6.13406e-05	7.2333e-05	0	4.72507e-05	2.35579e-05	5.91487e-05	1.92993e-05	0.000137094	0	0	4.4441e-05	7.55771e-05	0	3.59912e-05	5.56989e-05	3.61782e-05	4.78201e-05	5.42842e-05	3.12019e-05	3.20721e-05	-1.16476	-1.78511	-1.5326	0.443934	0.65163	0.243292
Core matrisome	ECM Glycoproteins	sushi-repeat-containing protein, X-linked 2	SRPX2	2.13985e-05	2.13882e-05	6.13478e-05	0	2.82236e-05	3.66254e-05	2.01923e-05	1.81134e-05	0.000126254	6.13419e-05	3.69056e-05	4.50464e-05	3.48835e-05	3.10081e-05	2.48315e-05	2.64716e-05	2.22021e-05	5.25054e-05	4.47103e-05	3.4535e-05	7.4637e-06	1.98346	1.30461	-1.52035	1.04578	0.381359	0.373413
Core matrisome	ECM Glycoproteins	transforming growth factor, beta-induced, 68kDa	TGFBI	0.0121162	0.0109087	0.00962031	0.0189276	0.0087851	0.0067374	0.00963814	0.00933453	0.00871829	0.00825453	0.00911454	0.0094007	0.00950986	0.00861434	0.00870738	0.0120716	0.00403638	0.00853658	0.00114015	0.00906936	0.000401229	-1.4141	-1.33103	1.06241	3.06894	0.0838627	0.639681
Core matrisome	ECM Glycoproteins	thrombospondin 1	THBS1	0.071722	0.0771153	0.0886455	0.112229	0.0952824	0.0407353	0.0389019	0.0641934	0.0214066	0.0294702	0.0685445	0.0666375	0.0594168	0.0863073	0.0738402	0.0889988	0.0159604	0.0389415	0.0161095	0.0709493	0.01002	-2.28545	-1.2544	1.82195	15.6838	0.000448844	1.44609	A		B
Core matrisome	ECM Glycoproteins	thrombospondin 2	THBS2	0.00156659	0.00133629	0.00144814	0	0.00238605	0.00154855	0.00140078	0.00142779	0.000794312	0.000900922	0.00314475	0.00173936	0.00134476	0.00199039	0.0022985	0.00134742	0.000859157	0.00121447	0.000341566	0.00210355	0.000678842	-1.10947	1.56118	1.73207	2.62207	0.113563	0.591278
Core matrisome	ECM Glycoproteins	thrombospondin 4	THBS4	0	0	0	0	0	0.000180195	0.000142887	0.000112437	0	0	0.000140877	0.000105565	5.49974e-05	0	0	0	0	8.71038e-05	8.30566e-05	6.02878e-05	6.29322e-05			-1.4448	2.74909	0.104023	0.60543
Core matrisome	ECM Glycoproteins	tenascin C	TNC	0.0141817	0.00978677	0.0120001	0	0.0128631	0.00741204	0.0086776	0.00828601	0.0101655	0.0128851	0.00988973	0.00693049	0.00677392	0.00834596	0.0112061	0.00976634	0.00568896	0.00948526	0.00214539	0.00862924	0.00191292	-1.02963	-1.13177	-1.0992	0.129522	0.879727	0.131414
Core matrisome	ECM Glycoproteins	tenascin XB	TNXB	0	0	0	0	0	0	0	0	0	0	0.000149311	0	0	0	0	0	0	0	0	2.98623e-05	6.67741e-05				1	0.396569	0.365148
Core matrisome	Proteoglycans	asporin	ASPN	0	0	0	0	0	2.35195e-05	0	0	0	0	2.58876e-05	0	0	0	0	0	0	4.70389e-06	1.05182e-05	5.17752e-06	1.15773e-05			1.10069	0.502292	0.617318	0.25879
Core matrisome	Proteoglycans	biglycan	BGN	0	0	0	0	0	4.46346e-05	6.13847e-05	1.7895e-05	4.00965e-05	0	2.18131e-05	1.6261e-05	1.69016e-05	0	0	0	0	3.28022e-05	2.40228e-05	1.09951e-05	1.02644e-05			-2.98333	6.12651	0.0146721	0.903807	A
Core matrisome	Proteoglycans	decorin	DCN	0.00274722	0.00239427	0.00393535	0.0169547	0.00352977	0.0012866	0.00152551	0.00234198	0.00643861	0.00385	0.00133033	0.000999458	0.00144004	0.00116742	0.00117055	0.00591225	0.00620307	0.00308854	0.00212428	0.00122156	0.000169136	-1.91426	-4.83992	-2.52835	1.94457	0.185561	0.509191
Core matrisome	Proteoglycans	fibromodulin	FMOD	0.00014387	0.000156585	0.000107156	0	4.66809e-05	0.000480479	0.000597533	0.000361615	0.000190392	0.000250105	0.000498897	0.000447368	0.000418363	0.000452627	0.000341069	9.08583e-05	6.63376e-05	0.000376025	0.000166207	0.000431665	5.82896e-05	4.13859	4.75097	1.14797	14.1549	0.000696024	1.3738	A	A
Core matrisome	Proteoglycans	heparan sulfate proteoglycan 2	HSPG2	0.00474796	0.00897578	0.00473195	0	0.00846562	0.00311288	0.00542408	0.00367938	0.00857665	0.0082234	0.00662459	0.00807918	0.00340061	0.00617444	0.00522789	0.00538426	0.00361298	0.00580328	0.00252198	0.00590135	0.0017355	1.07782	1.09604	1.0169	0.050451	0.951001	0.0820171
Core matrisome	Proteoglycans	lumican	LUM	0.000306313	0.000338369	0.000494714	0	8.51298e-05	0.000270419	0.000240519	0.000457046	7.92273e-05	5.67861e-05	0.000368974	0.000322676	0.000417069	6.54861e-05	0.000321693	0.000244905	0.000200261	0.000220799	0.000162486	0.00029918	0.000136419	-1.10917	1.22162	1.35498	0.284032	0.757665	0.194605
Core matrisome	Proteoglycans	osteoglycin	OGN	2.54735e-05	1.49306e-05	4.80758e-05	0	0	9.77324e-05	9.46825e-05	7.90516e-05	2.95273e-05	0	7.35718e-05	4.00517e-05	7.56223e-05	3.6097e-05	2.8148e-05	1.7696e-05	2.01082e-05	6.01988e-05	4.33531e-05	5.06982e-05	2.22456e-05	3.40183	2.86495	-1.1874	2.68641	0.108609	0.598488
Core matrisome	Proteoglycans	proline/arginine-rich end leucine-rich repeat protein	PRELP	0	0	4.21672e-05	0	0	0.000223336	0.000125354	0.000166122	4.90873e-05	0	0.000198603	0.000257096	0.000106577	0.000184128	2.96533e-05	8.43345e-06	1.88578e-05	0.00011278	8.94458e-05	0.000155211	8.83594e-05	13.3729	18.4043	1.37623	5.29469	0.022473	0.840213		A
Matrisome-associated	ECM Regulators	ADAMTS-like 1	ADAMTSL1	0	0.000166921	0.000170401	0	0	0	0.000173852	0.000163666	0	0	0.000186423	0.000182666	0.000104985	0	0.000127407	6.74643e-05	9.23875e-05	6.75035e-05	9.25031e-05	0.000120296	7.58599e-05	1.00058	1.78311	1.78207	0.610396	0.559168	0.285283
Matrisome-associated	ECM Regulators	cathepsin B	CTSB	0.000578993	0.000589896	0.000377549	0	0.000592995	0.000297301	0.000346422	0.000360875	0.000178589	0.000222012	0.000585716	0.000547338	0.000374012	0.000424715	0.000769439	0.000427886	0.000255911	0.00028104	7.88881e-05	0.000540244	0.000154619	-1.52251	1.26259	1.9223	2.65044	0.111347	0.594468
Matrisome-associated	ECM Regulators	HtrA serine peptidase 1	HTRA1	0.000447664	0.00039538	0.000529817	0.0123305	0.000694315	0.000441857	0.000461909	0.000643629	0.000739327	0.00102854	0.00086308	0.000623511	0.00065396	0.000816662	0.000906173	0.00287953	0.00528446	0.000663052	0.000239354	0.000772677	0.00012676	-4.34285	-3.7267	1.16533	0.836075	0.457158	0.333881
Matrisome-associated	ECM Regulators	leucine proline-enriched proteoglycan (leprecan) 1	LEPRE1	0	2.69266e-05	2.87943e-05	0	0	2.12435e-05	1.24597e-05	0.000127936	0	0	8.95234e-05	7.84991e-05	7.29199e-05	0	8.04592e-05	1.11442e-05	1.52741e-05	3.23279e-05	5.41957e-05	6.42803e-05	3.64271e-05	2.90088	5.76807	1.98839	2.38646	0.134102	0.564088
Matrisome-associated	ECM Regulators	leprecan-like 2	LEPREL2	0	0	0	0	0	0	4.2381e-05	9.2075e-05	0	0	3.95599e-05	0	0	0	4.09763e-05	0	0	2.68912e-05	4.07991e-05	1.61072e-05	2.20614e-05			-1.66951	1.277	0.31419	0.412634
Matrisome-associated	ECM Regulators	lysyl oxidase-like 2	LOXL2	0.00028873	0.000558945	0.000394164	0	0.000343858	0.000140523	0.000291297	0.000367648	0	0.000201095	0.000569486	0.000942443	0.000415331	0.00101015	0.000949777	0.000317139	0.000204023	0.000200113	0.000141403	0.000777438	0.000267137	-1.5848	2.45141	3.885	10.5065	0.00230659	1.18358		A	B
Matrisome-associated	ECM Regulators	matrix metallopeptidase 14 (membrane-inserted)	MMP14	0	0	0	0	0	0	0	0	0	0	8.62958e-05	0	0	0	0	0	0	0	0	1.72592e-05	3.85926e-05				1	0.396569	0.365148
Matrisome-associated	ECM Regulators	matrix metallopeptidase 2 (gelatinase A, 72kDa gelatinase, 72kDa type IV collagenase)	MMP2	0	2.30638e-05	1.60387e-05	0	0	0.00051752	0.000834408	0.000324634	0.00052596	0.000691458	0.000450361	0.000397945	0.000899594	0.000423726	0.000284089	7.82049e-06	1.09929e-05	0.000578796	0.000193116	0.000491143	0.000236959	74.0102	62.8021	-1.17847	15.158	0.00052007	1.42164	A	A
Matrisome-associated	ECM Regulators	matrix metallopeptidase 3 (stromelysin 1, progelatinase)	MMP3	0	0.000211132	0	0	0.000133475	0	0	0	0	0	4.8967e-05	0.000216692	8.00899e-05	0	0.000222144	6.89213e-05	9.82871e-05	0	0	0.000113578	0.000100766	0	1.64794		2.4786	0.125592	0.574874
Matrisome-associated	ECM Regulators	prolyl 4-hydroxylase, alpha polypeptide I	P4HA1	0.000283513	0.000256187	0.000152911	0	0	8.71022e-05	0.000108679	0.000171669	0	0	0.000356392	0.000178795	0.000108012	5.87956e-05	0.000187557	0.000138522	0.000135509	7.349e-05	7.39328e-05	0.00017791	0.000112942	-1.88491	1.28435	2.42088	1.14011	0.352111	0.38989
Matrisome-associated	ECM Regulators	prolyl 4-hydroxylase, alpha polypeptide II	P4HA2	0.000128513	0.000141399	0.000109191	0	4.96237e-05	3.74216e-05	0.000117054	0.000124161	3.14576e-05	0	0.000186879	0.000153936	0.000124865	0	0.000254476	8.57454e-05	5.94415e-05	6.20189e-05	5.53984e-05	0.000144031	9.38674e-05	-1.38257	1.67975	2.32237	1.73326	0.218137	0.480731
Matrisome-associated	ECM Regulators	procollagen-lysine 1, 2-oxoglutarate 5-dioxygenase 1	PLOD1	0.000208591	0.000322216	0.000150476	0	0	0.000164146	0.000179407	0.000161519	5.34322e-05	0	0.000222697	0.000192716	0.000170676	0	0.000197999	0.000136257	0.000138877	0.000111701	8.01385e-05	0.000156818	8.95942e-05	-1.21984	1.1509	1.40391	0.226855	0.800378	0.173918
Matrisome-associated	ECM Regulators	procollagen-lysine, 2-oxoglutarate 5-dioxygenase 2	PLOD2	0.000310797	0.000242787	0.000212212	0	0.000508597	0.0002202	0.000259989	0.000176908	0.000203559	7.14321e-05	0.00032107	0.000316127	0.00023945	0.000432527	0.000322112	0.000254878	0.000183323	0.000186418	7.09928e-05	0.000326257	6.88759e-05	-1.36724	1.28005	1.75014	1.69026	0.22556	0.474729
Matrisome-associated	ECM Regulators	procollagen-lysine, 2-oxoglutarate 5-dioxygenase 3	PLOD3	0	0	0	0	0	0	0	1.35832e-05	0	0	8.51774e-06	0	0	0	4.20373e-05	0	0	2.71664e-06	6.07458e-06	1.0111e-05	1.82244e-05			3.72188	1.11298	0.360246	0.385223
Matrisome-associated	ECM Regulators	serpin peptidase inhibitor, clade F (alpha-2 antiplasmin, pigment epithelium derived factor), member 1	SERPINF1	0	0	0	0	0	0	0	0	0	0	1.42225e-05	0	0	0	1.57161e-05	0	0	0	0	5.98772e-06	8.21602e-06				2.65565	0.110945	0.595052
Matrisome-associated	ECM Regulators	serpin peptidase inhibitor, clade H (heat shock protein 47), member 1, (collagen binding protein 1)	SERPINH1	0.000727002	0.000680208	0.000636492	0	0.000557883	0.000609668	0.00072087	0.000710143	0.000516461	0.000877769	0.00093435	0.000774027	0.000718673	0.000615354	0.0009041	0.000520317	0.000297456	0.000686982	0.000135222	0.000789301	0.000132001	1.32031	1.51696	1.14894	2.22641	0.150538	0.544843
Matrisome-associated	ECM Regulators	TIMP metallopeptidase inhibitor 3	TIMP3	2.53722e-05	3.85401e-05	9.44148e-05	0	0.000184853	0.000206127	0.000182736	6.30136e-05	0	5.02844e-05	0.00021314	0.000176247	0.000150394	0.0002796	0.000154886	6.8636e-05	7.35856e-05	0.000100432	8.93685e-05	0.000194853	5.34712e-05	1.46326	2.83894	1.94015	3.9754	0.0473506	0.728048		A
Matrisome-associated	ECM-affiliated Proteins	annexin A1	ANXA1	0.000324659	0.000293581	0.000300388	0	0.000468214	0.000313093	0.000162998	0.0003455	0.000234027	0.000292506	0.000346366	0.000328292	0.00035131	0.000446494	0.000289708	0.000277369	0.000170576	0.000269625	7.21223e-05	0.000352434	5.78851e-05	-1.02872	1.27063	1.30713	0.833508	0.45819	0.333368
Matrisome-associated	ECM-affiliated Proteins	annexin A2	ANXA2	0.00142636	0.000810814	0.000785437	0.000807951	0.0014149	0.00125441	0.000910098	0.000933579	0.000557269	0.000813466	0.00140523	0.00132643	0.00116379	0.00122944	0.000811474	0.00104909	0.000339331	0.000893765	0.000250796	0.00118727	0.000229359	-1.17379	1.13172	1.3284	1.40221	0.28362	0.432391
Matrisome-associated	ECM-affiliated Proteins	annexin A4	ANXA4	0	0	1.28883e-05	0	0	4.77026e-05	9.90571e-06	3.13098e-05	0	0	6.69756e-05	3.12713e-05	6.80604e-05	2.26535e-05	6.65924e-06	2.57765e-06	5.76381e-06	1.77836e-05	2.10516e-05	3.9124e-05	2.73858e-05	6.89915	15.1781	2.2	4.12245	0.0433703	0.741391		A
Matrisome-associated	ECM-affiliated Proteins	annexin A6	ANXA6	0.000905257	0.000883592	0.000761317	0	0.00124974	0.00109703	0.000715896	0.00122355	0.000823802	0.00136737	0.00129425	0.00111578	0.00118814	0.00143971	0.00132931	0.000759982	0.000462013	0.00104553	0.000271914	0.00127344	0.000125828	1.37573	1.67562	1.21798	3.2741	0.0733292	0.660717
Matrisome-associated	ECM-affiliated Proteins	C1q and tumor necrosis factor related protein 5	C1QTNF5	0	0	1.17798e-05	0	0	4.11686e-05	1.15372e-05	8.4536e-05	0	0	2.00506e-05	2.15599e-05	6.1305e-05	0	1.53022e-05	2.35595e-06	5.26807e-06	2.74483e-05	3.60806e-05	2.36435e-05	2.27169e-05	11.6506	10.0357	-1.16092	1.48631	0.265033	0.445168
Matrisome-associated	ECM-affiliated Proteins	glypican 1	GPC1	3.85813e-05	0	2.09522e-05	0	0	0	4.38728e-05	5.31202e-05	0	0	2.1067e-05	0	5.72098e-05	0	0	1.19067e-05	1.74547e-05	1.93986e-05	2.67631e-05	1.56554e-05	2.49566e-05	1.62922	1.31484	-1.2391	0.12805	0.880996	0.130665
Matrisome-associated	ECM-affiliated Proteins	glypican 4	GPC4	0.000107549	0	0.000232579	0	0	0.000194318	6.48173e-05	0.000265666	7.71052e-05	0	0.000316808	0.000103681	0.000175724	0	0	6.80257e-05	0.000103105	0.000120381	0.000107268	0.000119243	0.000133137	1.76965	1.75291	-1.00955	0.336506	0.72079	0.211819
Matrisome-associated	ECM-affiliated Proteins	glypican 6	GPC6	0	0	0	0	0	0	0	2.23242e-05	0	0	0	0	2.31616e-05	0	8.61345e-05	0	0	4.46484e-06	9.98369e-06	2.18592e-05	3.73044e-05			4.89586	1.34166	0.297949	0.422951
Matrisome-associated	ECM-affiliated Proteins	gremlin 1, cysteine knot superfamily, homolog (Xenopus laevis)	GREM1	3.61767e-05	5.24335e-05	9.03949e-05	0.00105491	0.000199655	3.41252e-05	6.93209e-05	6.48076e-05	0.000120917	7.66072e-05	0.000144642	0.000232665	0.000113968	0.000179157	0.000317676	0.000286715	0.00043414	7.31555e-05	3.12282e-05	0.000197622	8.02915e-05	-3.91925	-1.45083	2.70139	0.881029	0.439529	0.34274
Matrisome-associated	ECM-affiliated Proteins	lectin, galactoside-binding, soluble, 1	LGALS1	0.000494237	0.000558218	0.000424915	0	0.000780551	0.000495869	0.000442824	0.000481491	0.000244428	0.000222239	0.0007839	0.000804112	0.000371228	0.0006523	0.000673169	0.000451584	0.000285503	0.00037737	0.000133141	0.000656942	0.000172985	-1.19666	1.45475	1.74084	2.43569	0.129474	0.569876
Matrisome-associated	Secreted Factors	angiopoietin-like 7	ANGPTL7	0	0	0	0	0	0	0	1.39136e-05	0	0	1.27152e-05	1.5458e-05	2.10512e-05	0	0	0	0	2.78271e-06	6.22234e-06	9.84489e-06	9.47591e-06			3.53787	3.00637	0.0874199	0.633126
Matrisome-associated	Secreted Factors	S100 calcium binding protein A4	S100A4	1.53084e-05	0	6.84286e-06	0	0	0	1.54502e-05	6.50008e-06	0	0	1.13212e-05	7.90876e-06	7.71487e-06	0	4.78576e-06	4.43026e-06	6.76456e-06	4.39005e-06	6.79331e-06	6.34612e-06	4.236e-06	-1.00916	1.43245	1.44557	0.170646	0.84513	0.150841
Matrisome-associated	Secreted Factors	S100 calcium binding protein A6	S100A6	8.6687e-05	5.08586e-05	4.47787e-05	0	7.00352e-05	9.77707e-05	0	9.16584e-05	0.000130142	0.000162154	0.000144875	9.9724e-05	0.000122837	9.78328e-05	0.000238627	5.04719e-05	3.26888e-05	9.63451e-05	6.07854e-05	0.000140779	5.79717e-05	1.90889	2.78926	1.4612	3.76475	0.0538197	0.708496
Matrisome-associated	Secreted Factors	S100 calcium binding protein A8	S100A8	0	6.77739e-06	3.45121e-06	0	1.36673e-05	0	0	0	0	0	6.05619e-06	0	0	0	0	4.77918e-06	5.71042e-06	0	0	1.21124e-06	2.70841e-06	0	-3.94569		2.31808	0.140854	0.555947
Non-Matrisomal	Non-Matrisomal	Alanine--tRNA ligase, cytoplasmic	AARS	0.0001323	0.000203262	0.000127065	0	0	0.000106782	0.000160744	0.000134058	0	0	0.000145808	0.000135941	6.71676e-05	0	0.000158156	9.25254e-05	8.96653e-05	8.03167e-05	7.57605e-05	0.000101415	6.67837e-05	-1.15201	1.09607	1.26268	0.0922703	0.912499	0.110918
Non-Matrisomal	Non-Matrisomal	Very long-chain-specific acyl-CoA dehydrogenase, mitochondrial (Fragment)	ACADVL	0	0	0	0	0	0	1.07831e-05	0	0	0	1.93102e-05	0	0	0	0	0	0	2.15662e-06	4.82235e-06	3.86203e-06	8.63577e-06			1.79078	0.574322	0.577832	0.276724
Non-Matrisomal	Non-Matrisomal	ATP citrate lyase, isoform CRA_a	ACLY	0.000258027	0.000266571	0.000252467	0	0.000197427	0.00022121	0.000178036	0.000250287	0	0	0.000357239	0.000255888	0.000225634	0.000133918	0.00044801	0.000194898	0.000112281	0.000129907	0.000121342	0.000284138	0.000121434	-1.5003	1.45787	2.18725	2.13743	0.160688	0.533845
Non-Matrisomal	Non-Matrisomal	Actin, alpha cardiac muscle 1	ACTC1	0.00457947	0.00594459	0.00849072	0	0.00617749	0.00486617	0.00432702	0.00969635	0.00360172	0.00561907	0.00858464	0.00765207	0.00957889	0.0119814	0.0104925	0.00503845	0.00314775	0.00562207	0.00239427	0.00965789	0.00167903	1.11583	1.91684	1.71785	5.1419	0.0243867	0.828001		A
Non-Matrisomal	Non-Matrisomal	Actin, cytoplasmic 2	ACTG1	0.0525004	0.0546912	0.0591331	0.0624781	0.0635842	0.040692	0.0340368	0.0528464	0.0197078	0.0311949	0.0548011	0.0504282	0.0482667	0.0734358	0.0587103	0.0584774	0.00481079	0.0356956	0.0122243	0.0571284	0.00996586	-1.63823	-1.02361	1.60043	9.01263	0.00407537	1.09621	A		B
Non-Matrisomal	Non-Matrisomal	Alpha-actinin-1	ACTN1	0.0016635	0.00220518	0.00209649	0	0.00331033	0.00200358	0.00183038	0.00252188	0.00159636	0.00301759	0.00330198	0.00282491	0.00304346	0.00349443	0.00433612	0.0018551	0.00120173	0.00219396	0.000572595	0.00340018	0.000581527	1.18266	1.83288	1.54979	4.68801	0.0312987	0.790613		A
Non-Matrisomal	Non-Matrisomal	Alpha-actinin-4	ACTN4	0.00232612	0.0026696	0.00248842	0	0.00382674	0.00254205	0.00241327	0.00332143	0.00173006	0.00299445	0.00340498	0.00321196	0.00292559	0.00370226	0.00378566	0.00226217	0.00139522	0.00260025	0.000606439	0.00340609	0.00035368	1.14945	1.50567	1.30991	2.12361	0.162335	0.532117
Non-Matrisomal	Non-Matrisomal	Actin-related protein 2	ACTR2	0.000153772	0.000175959	0.000152294	0	0.00026083	0.000139186	0.000140797	0.000189862	8.70328e-05	7.88065e-05	0.000256409	0.000281201	0.000186182	0.000244725	0.000207029	0.000148571	9.41628e-05	0.000127137	4.53058e-05	0.000235109	3.82525e-05	-1.16859	1.58247	1.84926	3.95844	0.0478366	0.726493			B
Non-Matrisomal	Non-Matrisomal	Actin-related protein 3	ACTR3	0.000255839	0.000223612	0.000387728	0	0.000384123	0.000266809	0.000200103	0.000335175	6.07291e-05	0	0.000635579	0.000398509	0.000318694	0.000336357	0.000350327	0.00025026	0.000158262	0.000172563	0.000139971	0.000407893	0.000130687	-1.45025	1.62988	2.36373	3.49432	0.0636976	0.682576
Non-Matrisomal	Non-Matrisomal	Actin-related protein 3B isoform 1	ACTR3B	0	0	0	0	0	0	0	0	0	0	0	3.81561e-05	0	0	0.000100077	0	0	0	0	2.76466e-05	4.3731e-05				1.99836	0.178197	0.516187
Non-Matrisomal	Non-Matrisomal	Alcohol dehydrogenase 5 (Class III), chi polypeptide	ADH5	2.21639e-05	2.65839e-05	1.88403e-05	0	0	4.32514e-05	7.29153e-05	1.54414e-05	0	0	4.85351e-05	8.80456e-05	5.73565e-05	0	2.9586e-05	1.35176e-05	1.26419e-05	2.63216e-05	3.14707e-05	4.47046e-05	3.27118e-05	1.94721	3.30714	1.6984	1.66027	0.230911	0.470499
Non-Matrisomal	Non-Matrisomal	Adenosylhomocysteinase	AHCY	0	0	0	0	0	0	3.91285e-05	0	0	0	4.52139e-05	7.28695e-05	4.295e-05	0	2.60542e-05	0	0	7.82569e-06	1.74988e-05	3.74175e-05	2.68208e-05			4.78137	5.69683	0.0182179	0.871537		A
Non-Matrisomal	Non-Matrisomal	Neuroblast differentiation-associated protein AHNAK	AHNAK	0	0	0	0	0	0	0	0	0	0	0.000471391	0.000676374	0.000403666	0	0.000640458	0	0	0	0	0.000438378	0.000270161				13.165	0.000941574	1.32489		A	B
Non-Matrisomal	Non-Matrisomal	Adenylate kinase isoenzyme 1	AK1	2.91351e-05	1.50345e-05	2.19116e-05	0	0	8.57032e-06	8.70686e-06	1.29958e-05	0	0	2.03012e-05	6.36897e-06	1.11781e-05	0	1.1893e-05	1.32162e-05	1.30543e-05	6.05459e-06	5.80646e-06	9.94826e-06	7.48761e-06	-2.18285	-1.3285	1.64309	0.741075	0.497202	0.314341
Non-Matrisomal	Non-Matrisomal	Serum albumin	ALB	0	0	0	0	0	0.000330405	0.00026396	0.000171236	0	0	0.000292959	0.000213874	0.000189571	0.000247288	9.19619e-05	0	0	0.00015312	0.000150777	0.000207131	7.51612e-05			1.35273	6.10103	0.0148585	0.901926		A
Non-Matrisomal	Non-Matrisomal	Delta-1-pyrroline-5-carboxylate synthase	ALDH18A1	4.9243e-05	3.61741e-05	2.30533e-05	0	0	2.69429e-05	2.52334e-05	5.81463e-05	0	0	3.50464e-05	2.3363e-05	2.53198e-05	0	4.73773e-05	2.16941e-05	2.18616e-05	2.20645e-05	2.40282e-05	2.62213e-05	1.74785e-05	1.01708	1.20869	1.18839	0.0696506	0.933094	0.0963678
Non-Matrisomal	Non-Matrisomal	Aldehyde dehydrogenase X, mitochondrial	ALDH1B1	0.000168643	0	0.000163835	0	0	0.000158603	2.1809e-05	0.000180462	0	0	0.000268163	7.16956e-05	0.000150836	0	0.000177762	6.64956e-05	9.10686e-05	7.21749e-05	8.96537e-05	0.000133691	0.000102513	1.08541	2.01053	1.85233	0.776058	0.481998	0.321674
Non-Matrisomal	Non-Matrisomal	Fructose-bisphosphate aldolase A	ALDOA	0.000575246	0.000280574	0.000223399	0	0.000331041	0.000244568	0.000252151	0.00017437	9.81317e-05	8.99982e-05	0.00031092	0.000340939	0.000413041	0.00016919	0.000469641	0.000282052	0.000206977	0.000171844	7.72602e-05	0.000340746	0.000114195	-1.64133	1.2081	1.98288	1.78333	0.209853	0.487624
Non-Matrisomal	Non-Matrisomal	Alanyl (Membrane) aminopeptidase (Aminopeptidase N, aminopeptidase M, microsomal aminopeptidase, CD13, p150), isoform CRA_a	ANPEP	0.000175555	0.000466761	0.000197901	0	9.94774e-05	0.000153565	0.000190923	0.000185173	0.000470534	0	0.00041979	0.000396615	0.000243182	5.39249e-05	0.000485788	0.000187939	0.000174026	0.000200039	0.000170035	0.00031986	0.000173213	1.06438	1.70194	1.59899	0.894247	0.434497	0.345301
Non-Matrisomal	Non-Matrisomal	AP-2 complex subunit alpha	AP2A1	0.000197373	0.000131214	0.000161687	0	0	0.000207547	0.000172162	0.000232111	0	0	0.000263895	0.000327521	0.000190162	0.000107882	0.000250959	9.80547e-05	9.25231e-05	0.000122364	0.000113717	0.000228084	8.30363e-05	1.24792	2.32609	1.86398	2.52537	0.121514	0.580273
Non-Matrisomal	Non-Matrisomal	AP-2 complex subunit alpha-2	AP2A2	0	0	5.71985e-05	0	0	0	4.57619e-05	6.34082e-05	0	0	0	0	0	0	4.48104e-05	1.14397e-05	2.558e-05	2.1834e-05	3.05415e-05	8.96208e-06	2.00398e-05	1.90862	-1.27646	-2.43627	0.35182	0.710425	0.216586
Non-Matrisomal	Non-Matrisomal	AP complex subunit sigma	AP2S1	0	7.52114e-06	0	0	0	7.64814e-06	6.85296e-06	0	0	0	7.38582e-06	1.18659e-05	6.38765e-06	0	1.98038e-05	1.50423e-06	3.36356e-06	2.90022e-06	3.98123e-06	9.08865e-06	7.33701e-06	1.92804	6.04206	3.13378	3.01773	0.0867611	0.634321
Non-Matrisomal	Non-Matrisomal	AP3D1 protein (Fragment)	AP3D1	3.30508e-05	0	0	0	0	2.37646e-05	0	8.22237e-05	0	0	2.89765e-05	1.79479e-05	0	0	1.96209e-05	6.61017e-06	1.47808e-05	2.11977e-05	3.56328e-05	1.33091e-05	1.28558e-05	3.20682	2.01342	-1.59272	0.483688	0.628022	0.253952
Non-Matrisomal	Non-Matrisomal	Adipocyte plasma membrane-associated protein (Fragment)	APMAP	0	0	0	0	0	0	0	1.4817e-05	0	0	1.54947e-05	0	2.52784e-05	1.91681e-05	2.30518e-05	0	0	2.96339e-06	6.62634e-06	1.65986e-05	1.0004e-05			5.60122	8.16414	0.00577784	1.04334		A	B
Non-Matrisomal	Non-Matrisomal	Apolipoprotein M	APOM	0	0	0	0	0	1.50108e-05	1.10315e-05	9.55073e-06	0	0	1.22914e-05	1.5098e-05	1.10964e-05	0	1.39088e-05	0	0	7.1186e-06	6.79818e-06	1.04789e-05	6.05339e-06			1.47205	5.18274	0.0238571	0.831284		A
Non-Matrisomal	Non-Matrisomal	Adenine phosphoribosyltransferase (Fragment)	APRT	0	0	0	0	0	0	0	2.71932e-06	0	0	0	0	0	0	2.53509e-06	0	0	5.43864e-07	1.21612e-06	5.07018e-07	1.13373e-06			-1.07267	0.501228	0.617924	0.258516
Non-Matrisomal	Non-Matrisomal	Archain 1, isoform CRA_b	ARCN1	4.77092e-05	8.76792e-05	8.43556e-05	0	0	7.04742e-05	5.35593e-05	9.58498e-05	0	0	4.92669e-05	3.63104e-05	5.52845e-05	0	7.3524e-05	4.39488e-05	4.30761e-05	4.39767e-05	4.28738e-05	4.28772e-05	2.74571e-05	1.00063	-1.02499	-1.02564	0.00132548	0.998676	0.013294
Non-Matrisomal	Non-Matrisomal	ADP-ribosylation factor 1	ARF1	2.89089e-05	3.24283e-05	4.15778e-05	0	4.97147e-05	2.74108e-05	5.00144e-05	6.30453e-05	2.53726e-05	3.01729e-05	5.03583e-05	6.36695e-05	4.11906e-05	2.07693e-05	2.52236e-05	3.0526e-05	1.88972e-05	3.92032e-05	1.65622e-05	4.02422e-05	1.77259e-05	1.28426	1.3183	1.0265	0.451505	0.647055	0.245358
Non-Matrisomal	Non-Matrisomal	ADP-ribosylation factor 4	ARF4	0.000233593	0.0001572	0.000120704	0	0.000232441	9.98156e-05	9.97944e-05	0.000126156	8.2652e-05	0.000157985	0.000163794	0.000147383	0.00013252	0.000120146	0.000131262	0.000148788	9.64197e-05	0.000113281	2.94346e-05	0.000139021	1.68993e-05	-1.31344	-1.07025	1.22723	0.482998	0.628423	0.253771
Non-Matrisomal	Non-Matrisomal	ADP-ribosylation factor 6	ARF6	1.92136e-05	0	7.44601e-06	0	0	0	5.38246e-06	1.49025e-05	0	0	1.89847e-05	1.15262e-05	8.64819e-06	0	1.99175e-05	5.33192e-06	8.40326e-06	4.057e-06	6.49539e-06	1.18153e-05	8.1664e-06	-1.31425	2.21596	2.91233	1.44644	0.273664	0.439156
Non-Matrisomal	Non-Matrisomal	Rho GTPase-activating protein 1	ARHGAP1	0	0.000117947	0.000108408	0	4.98258e-05	7.27782e-05	6.46777e-05	0.000129517	5.70969e-05	0	9.09885e-05	7.31098e-05	0.000114363	0.000108685	0.000107674	5.5236e-05	5.67696e-05	6.4814e-05	4.61258e-05	9.89642e-05	1.68787e-05	1.1734	1.79166	1.52689	1.40638	0.282666	0.433032
Non-Matrisomal	Non-Matrisomal	Rho GDP-dissociation inhibitor 1	ARHGDIA	1.70963e-05	2.63875e-05	3.79507e-05	0	3.13153e-05	2.70882e-05	1.17072e-05	4.29702e-05	3.28807e-05	0	4.42322e-05	2.52081e-05	4.94889e-05	6.55998e-05	9.30814e-05	2.255e-05	1.47223e-05	2.29292e-05	1.71001e-05	5.55221e-05	2.54709e-05	1.01682	2.46218	2.42145	4.64106	0.0321365	0.786643		A	B
Non-Matrisomal	Non-Matrisomal	Actin-related protein 2/3 complex subunit 1A	ARPC1A	0	0	0	0	0	0	0	0	0	0	2.02811e-05	7.82098e-06	0	0	0	0	0	0	0	5.62041e-06	8.86771e-06				2.00856	0.176841	0.517501
Non-Matrisomal	Non-Matrisomal	Actin related protein 2/3 complex, subunit 1B, 41kDa	ARPC1B	0.000103655	0.000116218	5.44756e-05	0	0	7.98134e-05	0.000118403	0.000126367	0	0	0.000125923	0.00020112	0.000122219	0.000102853	9.95175e-05	5.48696e-05	5.51477e-05	6.49166e-05	6.18206e-05	0.000130326	4.12334e-05	1.18311	2.3752	2.0076	2.9408	0.0913374	0.626184
Non-Matrisomal	Non-Matrisomal	Actin related protein 2/3 complex, subunit 2, 34kDa, isoform CRA_a	ARPC2	0.000179564	0.000160047	0.0001565	0	0	0.000138278	6.20861e-05	8.55418e-05	3.40568e-05	5.75826e-05	0.00015324	0.000153219	0.000114675	0.000132549	0.000176234	9.92224e-05	9.10019e-05	7.55091e-05	3.95615e-05	0.000145983	2.33494e-05	-1.31404	1.47127	1.93332	1.85618	0.198444	0.497484
Non-Matrisomal	Non-Matrisomal	Actin-related protein 2/3 complex subunit 3	ARPC3	1.59602e-05	2.57386e-05	3.25343e-05	0	3.88488e-05	3.40426e-06	1.76174e-05	9.97942e-06	0	1.45947e-05	5.29047e-05	4.11402e-05	4.64417e-05	9.9208e-06	0.000103702	2.26164e-05	1.52267e-05	9.11916e-06	7.39529e-06	5.08218e-05	3.38616e-05	-2.4801	2.24712	5.57308	4.73927	0.030413	0.794923			B
Non-Matrisomal	Non-Matrisomal	Actin-related protein 2/3 complex subunit 4	ARPC4	8.20205e-05	6.23869e-05	6.03569e-05	0	8.2626e-05	5.40858e-05	4.52722e-05	5.4948e-05	5.77793e-05	8.29092e-05	7.05464e-05	6.86568e-05	6.45745e-05	4.66895e-05	6.65349e-05	5.74781e-05	3.38041e-05	5.89989e-05	1.41612e-05	6.34004e-05	9.60667e-06	1.02646	1.10304	1.0746	0.0988493	0.906609	0.114804
Non-Matrisomal	Non-Matrisomal	Actin-related protein 2/3 complex subunit 5	ARPC5	2.45537e-05	2.26827e-05	2.01784e-05	0	3.16656e-05	2.30874e-05	2.08636e-05	2.00313e-05	2.09484e-05	2.71152e-05	4.53065e-05	3.79165e-05	4.98425e-05	3.18282e-05	4.7067e-05	1.98161e-05	1.18731e-05	2.24092e-05	2.86287e-06	4.23921e-05	7.37367e-06	1.13086	2.13928	1.89173	11.2476	0.0017723	1.22461		A	B
Non-Matrisomal	Non-Matrisomal	Aspartyl/asparaginyl beta-hydroxylase	ASPH	0	0	0.000117977	0	0	0.000148387	0.000188287	0.000109231	0.000245452	8.00142e-05	0.000135701	0	0	0	0	2.35955e-05	5.27611e-05	0.000154274	6.52848e-05	2.71402e-05	6.06874e-05	6.5383	1.15023	-5.68434	7.74844	0.00690854	1.01643	A		B
Non-Matrisomal	Non-Matrisomal	Argininosuccinate synthetase, isoform CRA_a	ASS	3.244e-05	8.16256e-05	6.07202e-05	0	3.1489e-05	0	3.75449e-05	6.19702e-05	0	0	4.72799e-05	5.24386e-05	3.47181e-05	0	1.26318e-05	4.1255e-05	3.11598e-05	1.9903e-05	2.85888e-05	2.94137e-05	2.2496e-05	-2.0728	-1.40258	1.47785	0.748123	0.494094	0.315832
Non-Matrisomal	Non-Matrisomal	Atlastin-3	ATL3	0	9.79765e-05	7.13349e-05	0	0	6.11268e-05	3.82787e-05	7.88375e-05	0	0	4.71254e-05	0.00012565	0.000110373	2.21675e-05	0.000102695	3.38623e-05	4.73149e-05	3.56486e-05	3.55773e-05	8.16022e-05	4.45365e-05	1.05275	2.40983	2.28907	2.00167	0.177756	0.516613
Non-Matrisomal	Non-Matrisomal	Sodium/potassium-transporting ATPase subunit alpha	ATP1A1	9.48273e-05	0.000133821	0.000143152	0	0	4.85527e-05	6.82741e-05	0.000120871	0	0	8.13981e-05	0.000146424	9.44273e-05	0	0.00014253	7.43601e-05	7.02597e-05	4.75396e-05	5.08146e-05	9.29561e-05	5.93571e-05	-1.56417	1.25008	1.95534	0.708174	0.512014	0.307284
Non-Matrisomal	Non-Matrisomal	Sodium/potassium-transporting ATPase subunit alpha-3	ATP1A3	0.000273709	0.000346762	0.000170346	0	0	9.50773e-05	0.000175253	0.000116126	0	0	0.000284954	0.000251077	0.000176502	9.8125e-05	0.000214054	0.000158163	0.000157401	7.72912e-05	7.64344e-05	0.000204942	7.21668e-05	-2.04633	1.29576	2.65156	1.74621	0.215959	0.482523
Non-Matrisomal	Non-Matrisomal	Sarcoplasmic/endoplasmic reticulum calcium ATPase 2	ATP2A2	0.000562115	0.00050038	0.000618543	0	0.000796294	0.000229176	0.000275269	0.000634254	0.000270529	0.000430895	0.000507076	0.000401413	0.00039493	0.00059909	0.000631533	0.000495466	0.00029816	0.000368025	0.000167495	0.000506808	0.000109198	-1.34629	1.02289	1.3771	0.691172	0.51987	0.303572
Non-Matrisomal	Non-Matrisomal	Plasma membrane calcium-transporting ATPase 1	ATP2B1	0	0	0	0	0	0	7.56332e-05	5.59136e-05	0	0	0	0	7.80643e-05	0	9.13901e-05	0	0	2.63094e-05	3.6694e-05	3.38909e-05	4.66455e-05			1.28817	1.34733	0.296573	0.423844
Non-Matrisomal	Non-Matrisomal	ATP synthase subunit beta (Fragment)	ATP5B	0	5.48273e-05	5.69518e-05	0	3.19236e-05	3.24557e-05	5.75132e-05	5.78732e-05	2.26144e-05	0	9.63114e-05	7.45054e-05	6.27687e-05	0	7.13277e-05	2.87405e-05	2.80114e-05	3.40913e-05	2.45498e-05	6.09826e-05	3.62632e-05	1.18617	2.12183	1.7888	1.65719	0.231468	0.470062
Non-Matrisomal	Non-Matrisomal	V-type proton ATPase catalytic subunit A	ATP6V1A	0	2.85924e-05	0	0	0	2.30314e-05	7.56131e-05	2.81878e-05	0	0	3.75584e-05	3.90049e-05	6.0485e-05	1.93415e-05	0	5.71847e-06	1.27869e-05	2.53665e-05	3.09235e-05	3.1278e-05	2.2765e-05	4.43588	5.46964	1.23304	1.6396	0.234684	0.467561
Non-Matrisomal	Non-Matrisomal	Apoptosis regulator BAX	BAX	0	0	1.2989e-05	0	0	4.98913e-06	0	0	0	0	0	0	6.925e-06	0	7.82461e-06	2.59779e-06	5.80884e-06	9.97825e-07	2.23121e-06	2.94992e-06	4.05185e-06	-2.60345	1.13555	2.95635	0.294467	0.75016	0.198147
Non-Matrisomal	Non-Matrisomal	UPF0568 protein C14orf166 (Fragment)	C14orf166	0	0	0	0	0	0	0	0	0	0	9.17144e-06	9.60437e-06	0	0	1.32981e-05	0	0	0	0	6.41479e-06	6.07149e-06				5.58141	0.0193348	0.862663		A	B
Non-Matrisomal	Non-Matrisomal	Calcium/calmodulin-dependent protein kinase (CaM kinase) II alpha, isoform CRA_b	CAMK2A	0	2.39702e-05	0	0	0	0	0	1.28047e-05	0	0	5.03224e-05	3.74488e-05	1.12992e-05	0	0	4.79404e-06	1.07198e-05	2.56094e-06	5.72645e-06	1.98141e-05	2.29098e-05	-1.87198	4.13306	7.73702	1.96359	0.182917	0.511676
Non-Matrisomal	Non-Matrisomal	Calnexin	CANX	0.000182653	0.000286796	0.000140847	0	0.000393145	0.000105279	0.000128542	0.00016949	0.000169248	9.18606e-05	0.000214328	0.000156361	0.000135769	7.86268e-05	0.000258795	0.000200688	0.000148859	0.000132884	3.57984e-05	0.000168776	6.99089e-05	-1.51025	-1.18908	1.2701	0.609301	0.559725	0.285026
Non-Matrisomal	Non-Matrisomal	Calpain 1, (Mu/I) large subunit, isoform CRA_b	CAPN1	0	7.94284e-05	6.16996e-05	0	0	0.000146865	7.5295e-05	0.000135673	0	0	8.6474e-05	0.000131702	0.000141287	0	0.000125132	2.82256e-05	3.91545e-05	7.15667e-05	7.0776e-05	9.6919e-05	5.80447e-05	2.53552	3.43372	1.35425	1.82615	0.203057	0.493444
Non-Matrisomal	Non-Matrisomal	Calpain-2 catalytic subunit	CAPN2	0.00037463	0.000262441	0.000286668	0	7.27663e-05	0.000227988	0.00029837	0.000390763	8.89676e-05	0	0.000312664	0.000289178	0.000255691	0.000277462	0.000257086	0.000199301	0.000156598	0.000201218	0.000157458	0.000278416	2.37754e-05	1.00962	1.39696	1.38366	0.612582	0.55806	0.285793
Non-Matrisomal	Non-Matrisomal	Calpain small subunit 1	CAPNS1	2.96182e-05	9.63305e-05	4.33446e-05	0	3.93076e-05	3.28698e-05	3.43847e-05	6.61456e-05	0	0	0.000124436	0.000106277	7.87829e-05	5.56805e-05	1.03541e-05	4.17202e-05	3.49206e-05	2.668e-05	2.77437e-05	7.51061e-05	4.46899e-05	-1.56372	1.80023	2.81507	2.31158	0.141516	0.555167
Non-Matrisomal	Non-Matrisomal	Caveolin	CAV1	7.70291e-05	0.000151114	2.97129e-05	0	6.41229e-05	9.51252e-05	0.000153274	3.51715e-05	0.000200194	0.000170138	0.000106061	0.000120165	0.000135155	7.18715e-05	0.000111466	6.43958e-05	5.70733e-05	0.000130781	6.57374e-05	0.000108944	2.34626e-05	2.03089	1.69179	-1.20044	2.11223	0.163707	0.530689
Non-Matrisomal	Non-Matrisomal	Caveolin	CAV2	0	2.18869e-05	0	0	0	1.0182e-05	2.11749e-05	0	2.30214e-05	0	0	0	0	0	0	4.37738e-06	9.78812e-06	1.08757e-05	1.10751e-05	0	0	2.48451	0	0	2.05603	0.170679	0.523582
Non-Matrisomal	Non-Matrisomal	Carbonyl reductase [NADPH] 1	CBR1	0	0	1.20006e-05	0	1.77121e-05	8.56463e-06	2.07795e-05	2.99476e-05	0	0	3.99511e-05	2.8776e-05	5.50775e-06	3.00429e-05	4.3546e-05	5.94254e-06	8.38397e-06	1.18583e-05	1.32183e-05	2.95648e-05	1.48572e-05	1.9955	4.97511	2.49316	4.86593	0.028347	0.805475		A
Non-Matrisomal	Non-Matrisomal	T-complex protein 1 subunit beta	CCT2	7.85552e-05	0.000197422	0.000198666	0	0.000210198	6.20349e-05	0.00014147	0.000152789	8.24406e-05	4.80499e-05	0.000210862	0.000167149	0.000137355	6.451e-05	0.000144242	0.000136968	9.35364e-05	9.73569e-05	4.72229e-05	0.000144824	5.33055e-05	-1.40687	1.05735	1.48756	0.702556	0.514594	0.306062
Non-Matrisomal	Non-Matrisomal	T-complex protein 1 subunit gamma	CCT3	0.000187854	0.000221225	0.000200178	0	0.000312063	0.000155156	0.000125786	0.000171902	2.5432e-05	7.29269e-05	0.000161957	0.00014662	0.000133246	0.000202108	0.000237351	0.000184264	0.000113928	0.000110241	6.05103e-05	0.000176256	4.2818e-05	-1.67147	-1.04543	1.59883	1.33992	0.298373	0.422677
Non-Matrisomal	Non-Matrisomal	T-complex protein 1 subunit epsilon	CCT5	0.000105109	0.000127165	0.000103187	0	7.73497e-05	0.000101616	0.000110498	0.000134943	0	3.7438e-05	0.000145397	0.00013676	0.00011268	2.95927e-05	0.000104224	8.25621e-05	4.94136e-05	7.68992e-05	5.60795e-05	0.000105731	4.57815e-05	-1.07364	1.28062	1.37492	0.45561	0.644591	0.246471
Non-Matrisomal	Non-Matrisomal	Chaperonin subunit 6A (Fragment)	CCT6A	0.000177647	0.00013416	9.97023e-05	0	4.40832e-05	6.68305e-05	9.65643e-05	0.000100299	0	0	0.000158118	0.000123218	9.82574e-05	0.000125438	0.000143983	9.11186e-05	7.0584e-05	5.27387e-05	4.98597e-05	0.000129803	2.26955e-05	-1.72774	1.42455	2.46124	2.78973	0.101171	0.609888
Non-Matrisomal	Non-Matrisomal	CCT7 protein	CCT7	0.000144706	0.000155359	9.66898e-05	0	0.00010395	0.000122409	0.000145399	0.000157617	3.29579e-05	5.42405e-05	0.000186494	0.000167277	0.000164075	7.4518e-05	0.000157078	0.000100141	6.14201e-05	0.000102525	5.57668e-05	0.000149888	4.352e-05	1.02381	1.49677	1.46197	1.3456	0.29699	0.423573
Non-Matrisomal	Non-Matrisomal	CD44 antigen (Fragment)	CD44	2.09482e-05	7.41592e-05	3.66125e-05	0	0.000104748	2.76437e-05	9.71415e-05	2.33143e-05	0.00026976	0.000171942	4.77565e-05	2.91442e-05	6.14894e-05	6.46116e-05	4.53983e-05	4.72936e-05	4.20347e-05	0.00011796	0.00010429	4.968e-05	1.41965e-05	2.49421	1.05046	-2.3744	1.88046	0.194804	0.500727
Non-Matrisomal	Non-Matrisomal	CD59 glycoprotein	CD59	3.0473e-05	2.13236e-05	1.8765e-05	0	3.33483e-05	0	0	2.32196e-05	0	0	2.80936e-05	5.70297e-06	3.18376e-05	0	0	2.0782e-05	1.31156e-05	4.64391e-06	1.03841e-05	1.31268e-05	1.56032e-05	-4.4751	-1.58317	2.82667	1.86791	0.196676	0.499054
Non-Matrisomal	Non-Matrisomal	Tetraspanin	CD81	2.85324e-05	9.21035e-05	5.83153e-05	0	0	7.62897e-05	0.000107466	0.000102813	1.23909e-05	0	5.84032e-05	5.33657e-05	0.000103461	0	5.48526e-05	3.57902e-05	3.96646e-05	5.97919e-05	5.05414e-05	5.40165e-05	3.66841e-05	1.67062	1.50925	-1.10692	0.430092	0.660092	0.239469
Non-Matrisomal	Non-Matrisomal	CDC37 protein	CDC37	0	0	0	0	0	2.22758e-05	0	3.12431e-05	0	0	8.13196e-05	3.18784e-05	0	0	0	0	0	1.07038e-05	1.49957e-05	2.26396e-05	3.55892e-05			2.1151	1.28999	0.310847	0.414727
Non-Matrisomal	Non-Matrisomal	Cell division cycle 42 (GTP binding protein, 25kDa), isoform CRA_a	CDC42	3.74749e-05	5.70553e-05	7.10685e-05	0	0	3.98308e-05	3.56699e-05	7.18413e-05	0	0	5.77717e-05	4.20256e-05	4.3958e-05	1.62452e-05	6.81805e-05	3.31198e-05	3.25032e-05	2.94684e-05	3.03236e-05	4.56362e-05	1.95908e-05	-1.12391	1.37791	1.54865	0.457025	0.643743	0.246854
Non-Matrisomal	Non-Matrisomal	Non-specific serine/threonine protein kinase	CDC42BPA	0	0	0	0	0	0	0	0	0	0	0.000386346	0	0	0.000618747	0	0	0	0	0	0.000201019	0.000287258				2.44849	0.128302	0.571371
Non-Matrisomal	Non-Matrisomal	Cell migration-inducing and hyaluronan-binding protein	CEMIP	0	0	0	0	0	0	0	5.15867e-05	0	0	0	5.47295e-05	8.59244e-05	0	0.000148108	0	0	1.03173e-05	2.30703e-05	5.77524e-05	6.25252e-05			5.5976	3.2037	0.0767596	0.653575
Non-Matrisomal	Non-Matrisomal	Cofilin-1	CFL1	0.00021418	0.000245571	0.000199481	0	0.000334447	0.00022412	0.000196817	0.000249652	9.79271e-05	0.000110665	0.000282132	0.000247391	0.000259099	0.000288853	0.000257078	0.000198736	0.000122827	0.000175836	6.8076e-05	0.000266911	1.76911e-05	-1.13023	1.34304	1.51795	1.6805	0.227284	0.473357
Non-Matrisomal	Non-Matrisomal	Chloride intracellular channel 1, isoform CRA_a	CLIC1	7.68253e-05	7.8484e-05	5.9505e-05	0	0.000103912	9.40866e-05	7.72175e-05	8.08411e-05	2.66246e-05	0	0.000109442	0.000146767	0.000101133	0.000145313	0.000108415	6.37453e-05	3.89973e-05	5.5754e-05	4.03623e-05	0.000122214	2.19905e-05	-1.14333	1.91722	2.19202	5.43512	0.0208671	0.851283		A	B
Non-Matrisomal	Non-Matrisomal	CLIC4 protein	CLIC4	0.00012636	0.000224553	0.000167085	0	0.000235331	0.000208492	0.000120772	0.000202416	0.00011614	0.000159961	0.000443623	0.000334295	0.000176399	0.00026774	0.000278376	0.000150666	9.51158e-05	0.000161556	4.35918e-05	0.000300087	9.82207e-05	1.07228	1.99174	1.85747	5.05422	0.0255704	0.820912		A	B
Non-Matrisomal	Non-Matrisomal	Clathrin heavy chain	CLTC	0.00195301	0.00250943	0.00156542	0	0.00208141	0.00170259	0.00248454	0.00205522	0.000593212	0.0014535	0.00293028	0.00203736	0.00219582	0.00255179	0.00226347	0.00162185	0.000967244	0.00165781	0.000710375	0.00239574	0.000352129	1.02217	1.47716	1.44512	1.82961	0.202519	0.493911
Non-Matrisomal	Non-Matrisomal	UMP-CMP kinase	CMPK1	0	1.40217e-05	3.99305e-05	0	0	1.34214e-05	9.20858e-06	0	0	0	1.2315e-05	1.08257e-05	0	1.36583e-05	1.17637e-05	1.07904e-05	1.73845e-05	4.526e-06	6.37395e-06	9.71253e-06	5.52543e-06	-2.3841	-1.11098	2.14594	0.45065	0.64757	0.245126
Non-Matrisomal	Non-Matrisomal	Cytosolic non-specific dipeptidase	CNDP2	0	0	1.16203e-05	0	0	2.8123e-05	5.47193e-05	6.20466e-05	0	0	1.33879e-05	0	0	5.26407e-05	1.41833e-05	2.32406e-06	5.19675e-06	2.89778e-05	2.93101e-05	1.60424e-05	2.15908e-05	12.4686	6.90275	-1.80633	1.97067	0.181944	0.512597
Non-Matrisomal	Non-Matrisomal	Calponin	CNN2	0.000204638	0.000248	0.000288375	0	0.00019335	0.000168095	0.000170354	0.00027938	0	5.78914e-05	0.000223705	0.000253337	0.000221034	9.36273e-05	0.000329333	0.000186872	0.000111038	0.000135144	0.000108813	0.000224207	8.50903e-05	-1.38276	1.19979	1.65902	0.955257	0.412124	0.356886
Non-Matrisomal	Non-Matrisomal	Calponin-3	CNN3	0.000528322	0.000805742	0.000897638	0	0.000758732	0.00045247	0.000462688	0.00079812	0.000418054	0.00058693	0.000680453	0.000637203	0.000622575	0.000755225	0.000743001	0.000598087	0.000360983	0.000543652	0.000155942	0.000687692	6.0128e-05	-1.10013	1.14982	1.26495	0.501439	0.617804	0.25857
Non-Matrisomal	Non-Matrisomal	Soluble catechol-O-methyltransferase	COMT	0	7.51802e-05	5.35952e-05	0	0	0	4.26508e-05	9.27083e-05	0	0	8.32771e-05	9.07209e-05	2.69602e-05	0	5.71393e-05	2.57551e-05	3.60828e-05	2.70718e-05	4.10777e-05	5.16195e-05	3.81911e-05	1.05113	2.00424	1.90676	0.715668	0.508595	0.308905
Non-Matrisomal	Non-Matrisomal	Coatomer subunit alpha	COPA	0.000480902	0.000345225	0.000361082	0	0.000306885	0.000325901	0.000267113	0.000476272	0	0.000105206	0.000448044	0.00042086	0.00029058	0.000178625	0.000313391	0.000298819	0.000179264	0.000234898	0.000186801	0.0003303	0.000108321	-1.27212	1.10535	1.40614	0.450027	0.647945	0.244956
Non-Matrisomal	Non-Matrisomal	Coatomer subunit beta	COPB1	0.000339503	0.000324778	0.0002659	0	0.000253623	0.000308782	0.000174597	0.000324267	0	0	0.000365939	0.000266122	0.000173731	0.000168601	0.000283191	0.000236761	0.000137379	0.000161529	0.000158525	0.000251517	8.25146e-05	-1.46575	1.06232	1.5571	0.687602	0.521537	0.302787
Non-Matrisomal	Non-Matrisomal	Coatomer subunit beta	COPB2	0.000161199	0.000154657	0.000155982	0	0	0.000196837	9.60432e-05	0.000202242	0	0	0.000205278	0.000185157	0.000152916	0	0.000187856	9.43675e-05	8.61801e-05	9.90245e-05	9.98021e-05	0.000146241	8.39087e-05	1.04935	1.5497	1.47682	0.505773	0.615338	0.259685
Non-Matrisomal	Non-Matrisomal	Coatomer subunit epsilon	COPE	0	1.84691e-05	1.63341e-05	0	0	1.33348e-05	1.71975e-05	1.4239e-05	0	0	1.99011e-05	2.04375e-05	1.38305e-05	0	2.95043e-05	6.96064e-06	9.56109e-06	8.95426e-06	8.29798e-06	1.67347e-05	1.09005e-05	1.28641	2.40419	1.86891	1.43359	0.276513	0.437202
Non-Matrisomal	Non-Matrisomal	Coatomer subunit gamma-1	COPG1	6.66135e-05	0.000273425	0.000172976	0	0	0.000217627	0.000162033	0.000242324	0	0	0.000248221	0.00018146	0.000187672	0.000137383	0.000196907	0.000102603	0.00011883	0.000124397	0.000117222	0.000190329	3.9635e-05	1.21241	1.855	1.53001	1.06326	0.375731	0.376521
Non-Matrisomal	Non-Matrisomal	COP9 signalosome complex subunit 4	COPS4	0	0	1.23334e-05	0	0	0	8.44587e-06	1.54373e-05	0	0	3.19234e-05	1.28015e-05	0	0	1.5962e-05	2.46667e-06	5.51565e-06	4.77663e-06	6.99217e-06	1.21374e-05	1.324e-05	1.93647	4.92055	2.54099	1.50268	0.261582	0.447613
Non-Matrisomal	Non-Matrisomal	Coronin	CORO1B	0	0	2.69498e-05	0	0	0	1.59916e-05	2.0488e-05	0	0	0	1.64388e-05	1.64075e-05	0	1.58878e-05	5.38996e-06	1.20523e-05	7.29593e-06	1.01161e-05	9.74682e-06	8.90028e-06	1.35362	1.80833	1.33593	0.21895	0.806501	0.170861
Non-Matrisomal	Non-Matrisomal	Coactosin-like protein	COTL1	0	0	0	0	0	0	1.81872e-05	0	0	0	1.59521e-05	0	2.71308e-05	0	4.16346e-05	0	0	3.63744e-06	8.13357e-06	1.69435e-05	1.79484e-05			4.65808	3.07343	0.0836142	0.640148
Non-Matrisomal	Non-Matrisomal	Copine-1	CPNE1	0.000135055	9.93722e-05	9.78963e-05	0	2.8734e-05	5.556e-05	5.3959e-05	0.000103824	0	0	0.000106749	6.07279e-05	8.48966e-05	0.000119587	0.00011572	7.22115e-05	5.57931e-05	4.26685e-05	4.3803e-05	9.75362e-05	2.45784e-05	-1.69238	1.3507	2.2859	2.00711	0.177032	0.517315
Non-Matrisomal	Non-Matrisomal	Copine III, isoform CRA_a	CPNE3	3.78631e-05	0	1.67232e-05	0	0	0	2.98721e-05	6.43636e-05	0	0	3.2555e-05	4.18989e-05	2.95521e-05	0	3.54565e-05	1.09173e-05	1.67134e-05	1.88471e-05	2.85436e-05	2.78925e-05	1.62471e-05	1.72636	2.5549	1.47993	0.796847	0.473219	0.325954
Non-Matrisomal	Non-Matrisomal	Alpha-crystallin B chain (Fragment)	CRYAB	0	0	0	0	0	0	0	0	0	0	1.81914e-05	0	0	0	0	0	0	0	0	3.63829e-06	8.13546e-06				1	0.396569	0.365148
Non-Matrisomal	Non-Matrisomal	Citrate synthase	CS	0	0	0	0	0	0	0	1.9901e-05	0	0	0	0	1.0202e-05	0	0	0	0	3.98019e-06	8.89998e-06	2.04041e-06	4.56249e-06			-1.95068	0.594045	0.56754	0.281436
Non-Matrisomal	Non-Matrisomal	Cysteine and glycine-rich protein 2, isoform CRA_a	CSRP2	0.000111445	7.78149e-05	0.000168863	0	0.000117872	4.81793e-05	0.000105066	0.0001755	7.65875e-05	8.52162e-05	0.000189082	0.000220354	0.000244654	0.000214484	0.000403499	9.5199e-05	6.23887e-05	9.811e-05	4.78545e-05	0.000254415	8.56507e-05	1.03058	2.67245	2.59316	9.20764	0.00377169	1.10801		A	B
Non-Matrisomal	Non-Matrisomal	Uncharacterized protein	CTNNA1	0	0	0	0	0	8.16693e-05	0	0	0	0	8.0188e-05	0	0	0	0	0	0	1.63339e-05	3.65236e-05	1.60376e-05	3.58611e-05			-1.01847	0.500084	0.618577	0.258221
Non-Matrisomal	Non-Matrisomal	Uncharacterized protein	CTNNB1	0	0	2.88589e-05	0	0	2.85688e-05	0	6.37285e-05	0	0	4.78608e-05	3.58782e-05	2.74383e-05	0	3.91091e-05	5.77178e-06	1.29061e-05	1.84594e-05	2.8168e-05	3.00573e-05	1.8324e-05	3.19822	5.20763	1.62829	1.708	0.222462	0.477214
Non-Matrisomal	Non-Matrisomal	NADH-cytochrome b5 reductase	CYB5R3	0.000154541	0.00016229	0.000232397	0	0.000180565	0.000113239	9.26687e-05	0.00010957	0.000120758	6.16348e-05	0.000219721	0.000201038	0.000193465	7.07669e-05	0.000193743	0.000145959	8.70539e-05	9.95744e-05	2.35718e-05	0.000175747	5.96489e-05	-1.46583	1.20409	1.76498	1.89041	0.193335	0.50205
Non-Matrisomal	Non-Matrisomal	Dolichyl-diphosphooligosaccharide--protein glycosyltransferase subunit DAD1	DAD1	2.30026e-05	1.48301e-05	8.81069e-06	0	1.62414e-05	9.65238e-06	2.42951e-05	2.04558e-05	9.43041e-06	1.47156e-05	1.46638e-05	1.26032e-05	1.0547e-05	1.05352e-05	1.32694e-05	1.2577e-05	8.65394e-06	1.57099e-05	6.58301e-06	1.23237e-05	1.78915e-06	1.2491	-1.02055	-1.27477	0.439469	0.654345	0.242066
Non-Matrisomal	Non-Matrisomal	Aspartyl-tRNA synthetase, isoform CRA_b	DARS	0.000107095	0.000152875	7.29899e-05	0	3.22773e-05	9.2916e-05	0.000113579	0.000115577	0	0	0.000146961	8.88311e-05	0.000116754	0.000135621	0.000157085	7.30475e-05	6.02699e-05	6.44144e-05	5.94675e-05	0.00012905	2.70124e-05	-1.13402	1.76666	2.00344	2.33863	0.138784	0.558406
Non-Matrisomal	Non-Matrisomal	Drebrin	DBN1	0.000164658	4.3584e-05	4.48159e-05	0	8.35199e-05	2.97582e-05	3.32066e-05	0.000196356	0	0	0.000138348	0.000135499	0.00012637	4.34009e-05	0.000111734	6.73156e-05	6.19253e-05	5.18641e-05	8.23019e-05	0.000111071	3.92254e-05	-1.29792	1.65	2.14157	1.16462	0.344944	0.394059
Non-Matrisomal	Non-Matrisomal	Dermcidin	DCD	0	9.39391e-06	0	0.00107106	0	0	0	0	0	0	0	0	0	0	0	0.000216092	0.000477961	0	0	0	0	0	0		1.02202	0.389166	0.369147
Non-Matrisomal	Non-Matrisomal	Dynactin subunit 1 isoform 5	DCTN1	6.6799e-05	0	0	0	0	0	2.71323e-05	0.00011796	0	0	0	0	0	0	3.4872e-05	1.33598e-05	2.98734e-05	2.90184e-05	5.10889e-05	6.9744e-06	1.55952e-05	2.17207	-1.91555	-4.1607	0.515191	0.610021	0.262092
Non-Matrisomal	Non-Matrisomal	Dolichyl-diphosphooligosaccharide--protein glycosyltransferase 48 kDa subunit	DDOST	0.000146702	7.54188e-05	0.000147178	0	7.84541e-05	6.48704e-05	8.35735e-05	0.000107166	2.87144e-05	0	0.000131123	0.000105787	6.35977e-05	3.91437e-05	0.000124332	8.95506e-05	6.10928e-05	5.68648e-05	4.28185e-05	9.27967e-05	3.98853e-05	-1.5748	1.03625	1.63188	0.827906	0.46045	0.332246
Non-Matrisomal	Non-Matrisomal	Uncharacterized protein	DDX17	7.18438e-05	0.000103652	2.12949e-05	0	0	9.71169e-05	8.3084e-05	0.000118862	0	0	0.000174743	0.000109503	9.35318e-05	4.9152e-05	0.000120978	3.93581e-05	4.64043e-05	5.98126e-05	5.60694e-05	0.000109581	4.55117e-05	1.5197	2.78421	1.83208	2.65546	0.11096	0.595031
Non-Matrisomal	Non-Matrisomal	Spliceosome RNA helicase DDX39B	DDX39B	8.31712e-05	0.000110827	4.7734e-05	0	0	8.66856e-05	0.000110991	0.000101203	0	0	0.00011934	0.000107751	0.00010823	0	0.000106554	4.83464e-05	4.94764e-05	5.97759e-05	5.52486e-05	8.83749e-05	4.96716e-05	1.23641	1.82795	1.47844	0.800375	0.471748	0.326675
Non-Matrisomal	Non-Matrisomal	ATP-dependent RNA helicase A	DHX9	6.33009e-05	6.76407e-05	0.000113016	0	0.000181467	0.000169979	0	9.91768e-05	0	0	0.00028106	0.000134604	0.000176242	6.54537e-05	0.000151751	8.50849e-05	6.72456e-05	5.38312e-05	7.7846e-05	0.000161822	7.83497e-05	-1.58058	1.90189	3.0061	2.77014	0.102534	0.607744
Non-Matrisomal	Non-Matrisomal	Putative uncharacterized protein DKFZp564P0562 (Fragment)	DKFZp564P0562	0	0	0	0	0	0	3.23965e-05	0	0	0	5.04258e-05	4.58067e-05	0	0	0	0	0	6.47931e-06	1.44882e-05	1.92465e-05	2.64049e-05			2.97046	1.58581	0.244848	0.459827
Non-Matrisomal	Non-Matrisomal	Putative uncharacterized protein DKFZp666D193	DKFZp666D193	0	4.78001e-05	5.98622e-05	0	5.84538e-05	0.000100176	7.19421e-05	0.000153125	0	0	0.000142268	7.98737e-05	4.1778e-05	0	9.00298e-05	3.32232e-05	3.0685e-05	6.50486e-05	6.61466e-05	7.07899e-05	5.34198e-05	1.95792	2.13073	1.08826	0.7518	0.492482	0.316607
Non-Matrisomal	Non-Matrisomal	DnaJ (Hsp40) homolog, subfamily B, member 4, isoform CRA_b	DNAJB4	0	0	0	0	0	0	0	0	0	0	0	0	0	0	4.49632e-06	0	0	0	0	8.99263e-07	2.01081e-06				1	0.396569	0.365148
Non-Matrisomal	Non-Matrisomal	DNCL1 protein	DNCL1	0	0	0	0	0	0	0	0	0	0	1.48397e-05	1.61504e-05	0	0	1.51e-05	0	0	0	0	9.21803e-06	8.42916e-06				5.97967	0.0157848	0.892911		A	B
Non-Matrisomal	Non-Matrisomal	Protein dopey-2	DOPEY2	0	0.000151614	0	0	0	0	0	0	0	0.000286553	0	0	0.000183785	0	9.72846e-05	3.03227e-05	6.78037e-05	5.73107e-05	0.000128151	5.6214e-05	8.28271e-05	1.89002	1.85386	-1.01951	0.125529	0.883173	0.129372
Non-Matrisomal	Non-Matrisomal	Dipeptidyl peptidase 4	DPP4	0	0	6.76679e-05	0	0	0	0	0	0	0	4.88434e-05	0	0	0	0.00010487	1.35336e-05	3.0262e-05	0	0	3.07427e-05	4.65239e-05	0	2.27159		1.1561	0.347417	0.392614
Non-Matrisomal	Non-Matrisomal	Dihydropyrimidinase-related protein 2	DPYSL2	0.000278698	0.000245749	0.000163236	0	0.000102306	0.000177702	0.000162949	0.0001459	5.52686e-05	7.35386e-05	0.000341958	0.000337155	0.000266655	8.10832e-05	0.000198392	0.000157998	0.000112206	0.000123072	5.51059e-05	0.000245049	0.000108861	-1.28379	1.55096	1.9911	2.15411	0.158726	0.535924
Non-Matrisomal	Non-Matrisomal	DPYSL3 protein	DPYSL3	0.000339627	0.000363226	0.000470133	0	0.000318283	0.000268058	0.000181919	0.000410445	0.0014328	0	0.000562084	0.00100749	0.000318489	0.000300369	0.000757972	0.000298254	0.000176658	0.000458644	0.000564481	0.000589281	0.000300372	1.53777	1.97577	1.28483	0.724246	0.504715	0.310751
Non-Matrisomal	Non-Matrisomal	Desmocollin 1, isoform CRA_b	DSC1	0	0	0	0	0.000104064	0	0	0	0	0	0	0	0	0	0	2.08129e-05	4.6539e-05	0	0	0	0	0	0		1	0.396569	0.365148
Non-Matrisomal	Non-Matrisomal	Cytoplasmic dynein 1 heavy chain 1	DYNC1H1	0.00151057	0.00141603	0.000999928	0	0.000478445	0.00103394	0.00164411	0.00120387	0.000530828	0.000441326	0.00376622	0.00132471	0.00101566	0.000973295	0.00149595	0.000880994	0.000639329	0.000970814	0.00049638	0.00171517	0.00116694	1.10195	1.94685	1.76673	1.5593	0.250045	0.455968
Non-Matrisomal	Non-Matrisomal	C2H2-type domain-containing protein	DZIP1L	0	0	0	0	0	0.000118384	0	0	0	0	0	0	0	0	0	0	0	2.36768e-05	5.29428e-05	0	0			0	1	0.396569	0.365148
Non-Matrisomal	Non-Matrisomal	Elongation factor 1-alpha	EEF1A1	0.00510317	0.00482976	0.004057	0.00531648	0.00472762	0.00324233	0.0035038	0.00381362	0.00178366	0.00211453	0.00471894	0.00372525	0.00326519	0.00393169	0.00412164	0.00480681	0.000478697	0.00289159	0.000891528	0.00395254	0.000533972	-1.66234	-1.21613	1.36691	10.5482	0.00227195	1.18593	A
Non-Matrisomal	Non-Matrisomal	Eukaryotic translation elongation factor 1 beta 2, isoform CRA_a	EEF1B2	0	1.69097e-05	2.50583e-05	0	2.65522e-05	2.74393e-05	2.61962e-05	5.37694e-05	0	1.83631e-05	6.04144e-05	4.18345e-05	3.64682e-05	2.45006e-05	4.90238e-05	1.37041e-05	1.30372e-05	2.51536e-05	1.93907e-05	4.24483e-05	1.34562e-05	1.83549	3.0975	1.68756	4.32038	0.0386129	0.75898		A
Non-Matrisomal	Non-Matrisomal	Elongation factor 1-delta	EEF1D	0	1.81022e-05	5.79859e-05	0	2.90401e-05	2.20906e-05	4.00001e-05	6.94209e-05	0	0	5.05202e-05	3.8607e-05	2.14492e-05	4.55202e-05	8.66045e-05	2.10256e-05	2.40987e-05	2.63023e-05	2.93607e-05	4.85402e-05	2.39506e-05	1.25096	2.30862	1.84547	1.58624	0.244764	0.45989
Non-Matrisomal	Non-Matrisomal	EEF1G protein	EEF1G	0.000234648	0.000277534	0.000289363	0	0.000278753	0.000207365	0.000126194	0.000306174	0.000109121	0.000156656	0.000282734	0.000249485	0.000207988	0.000225088	0.000247702	0.00021606	0.000122587	0.000181102	7.92565e-05	0.000242599	2.82349e-05	-1.19303	1.12284	1.33957	0.645552	0.541653	0.293383
Non-Matrisomal	Non-Matrisomal	Elongation factor 2	EEF2	0.00095601	0.000955202	0.000657231	0	0.000665839	0.000747036	0.00061814	0.000712103	0.000328652	0.000488961	0.00101903	0.000780701	0.000748002	0.000830948	0.00113075	0.000646856	0.000390366	0.000578978	0.000171949	0.000901887	0.000165455	-1.11724	1.39426	1.55772	2.07711	0.168024	0.526258
Non-Matrisomal	Non-Matrisomal	EH domain-containing protein 3	EHD3	0.000380513	8.00749e-05	0	0	0.000220039	3.75342e-05	0	0	0	0	0	0	0	0	0.000243943	0.000136126	0.000163531	7.50685e-06	1.67858e-05	4.87887e-05	0.000109095	-18.1335	-2.7901	6.49923	1.6618	0.230634	0.470716
Non-Matrisomal	Non-Matrisomal	EH domain-containing protein 4	EHD4	0	0	0	0	0	0	3.77179e-05	0	0	0	0	0	0	0	0	0	0	7.54357e-06	1.68679e-05	0	0			0	1	0.396569	0.365148
Non-Matrisomal	Non-Matrisomal	Eukaryotic translation initiation factor 2 subunit 1 (Fragment)	EIF2S1	0	1.2871e-05	2.34839e-05	0	0	9.45696e-06	2.17313e-05	1.11368e-05	0	0	2.13181e-05	1.73385e-05	9.93981e-06	1.25786e-05	1.21106e-05	7.27099e-06	1.06398e-05	8.46502e-06	9.04752e-06	1.46571e-05	4.59937e-06	1.16422	2.01584	1.73149	1.0906	0.367121	0.381331
Non-Matrisomal	Non-Matrisomal	EIF2S2 protein	EIF2S2	0	1.53626e-05	1.49013e-05	0	0	0	0	1.16303e-05	0	0	2.94101e-05	1.34047e-05	2.74186e-05	0	2.92675e-05	6.05278e-06	8.28971e-06	2.32606e-06	5.20122e-06	1.99002e-05	1.29704e-05	-2.60216	3.28777	8.55532	4.87201	0.028252	0.805978			B
Non-Matrisomal	Non-Matrisomal	Eukaryotic translation initiation factor 3 subunit A	EIF3A	0	0	2.52034e-05	0	0	4.99201e-05	0.000187183	0.000279907	0	0	0.00013963	0.000102044	0.000206392	0	0.000178152	5.04068e-06	1.12713e-05	0.000103402	0.000124917	0.000125244	8.03361e-05	20.5135	24.8466	1.21123	2.7722	0.10239	0.607969
Non-Matrisomal	Non-Matrisomal	Eukaryotic translation initiation factor 3 subunit B	EIF3B	0	0	3.11424e-05	0	0	0	0	0	0	0	2.34084e-05	0	0	0	2.61912e-05	6.22848e-06	1.39273e-05	0	0	9.91992e-06	1.3619e-05	0	1.59267		0.99372	0.398711	0.364
Non-Matrisomal	Non-Matrisomal	Eukaryotic translation initiation factor 3 subunit C	EIF3C	0	5.39457e-05	2.36087e-05	0	0	1.76463e-05	2.07024e-05	2.36814e-05	0	0	4.07212e-05	2.14443e-05	1.51541e-05	0	1.98946e-05	1.55109e-05	2.37938e-05	1.2406e-05	1.15244e-05	1.94428e-05	1.46065e-05	-1.25027	1.25349	1.56721	0.204473	0.817858	0.165115
Non-Matrisomal	Non-Matrisomal	Eukaryotic translation initiation factor 3 subunit D	EIF3D	0	0	0	0	0	0	0	0	0	0	0	2.23591e-05	0	0	2.03639e-05	0	0	0	0	8.54459e-06	1.17214e-05				2.65701	0.110841	0.595204
Non-Matrisomal	Non-Matrisomal	Eukaryotic translation initiation factor 3 subunit F	EIF3F	0	0	1.74309e-05	0	0	1.75991e-05	0	0	0	0	3.74804e-05	0	0	0	1.23014e-05	3.48617e-06	7.79532e-06	3.51981e-06	7.87054e-06	9.95635e-06	1.62823e-05	1.00965	2.85595	2.82866	0.536923	0.597953	0.267563
Non-Matrisomal	Non-Matrisomal	Eukaryotic translation initiation factor 3 subunit L	EIF3L	0	1.23858e-05	0	0	0	0	2.4527e-05	2.1095e-05	0	0	5.6441e-05	3.26691e-05	0	0	5.58123e-05	2.47717e-06	5.53912e-06	9.1244e-06	1.25529e-05	2.89845e-05	2.81397e-05	3.6834	11.7006	3.17659	2.91105	0.0931827	0.623008
Non-Matrisomal	Non-Matrisomal	Eukaryotic translation initiation factor 3 subunit M	EIF3M	0	0	0	0	0	0	0	1.3327e-05	0	0	2.34131e-05	2.51751e-05	0	0	9.7216e-06	0	0	2.66541e-06	5.96004e-06	1.1662e-05	1.22113e-05			4.3753	3.03356	0.0858526	0.635983
Non-Matrisomal	Non-Matrisomal	Eukaryotic translation initiation factor 3 subunit I	EIF3S2	0	0	0	0	0	1.15882e-05	0	0	0	0	0	0	0	0	1.12924e-05	0	0	2.31763e-06	5.18239e-06	2.25847e-06	5.0501e-06			-1.0262	0.500167	0.618529	0.258242
Non-Matrisomal	Non-Matrisomal	Eukaryotic initiation factor 4A-I	EIF4A1	0.000298798	0.000310358	0.000248982	0	0.000216306	0.000201552	0.000218119	0.000267075	9.22281e-05	0.000110314	0.000230674	0.000220213	0.000212163	0.00024026	0.000261085	0.000214889	0.000125993	0.000177858	7.4224e-05	0.000232879	1.90032e-05	-1.20821	1.08372	1.30936	0.542928	0.594668	0.269055
Non-Matrisomal	Non-Matrisomal	Eukaryotic initiation factor 4A-II	EIF4A2	4.44573e-05	3.12715e-05	0	0	0	0	0	7.6863e-05	0	0	0	0	3.64538e-05	0	0	1.51458e-05	2.12567e-05	1.53726e-05	3.43742e-05	7.29076e-06	1.63026e-05	1.01498	-2.07739	-2.1085	0.167265	0.847914	0.149339
Non-Matrisomal	Non-Matrisomal	EIF4G1 variant protein (Fragment)	EIF4G1	0.000150041	0	7.55448e-05	0	0	0	0	0	0	0	0.000183756	0.000170815	0.000116827	0	0	4.51172e-05	6.71594e-05	0	0	9.42797e-05	8.96512e-05	0	2.08966		2.65808	0.110758	0.595324
Non-Matrisomal	Non-Matrisomal	W2 domain-containing protein	EIF5	0	2.98184e-05	1.61039e-05	0	0	0	1.87003e-05	0	0	0	5.67091e-05	2.04213e-05	0	0	3.21216e-05	9.18447e-06	1.34787e-05	3.74006e-06	8.36303e-06	2.18504e-05	2.38618e-05	-2.4557	2.37906	5.84226	1.5775	0.246464	0.458621
Non-Matrisomal	Non-Matrisomal	Eukaryotic translation initiation factor 5A-1 (Fragment)	EIF5A	9.68558e-06	4.78973e-05	4.38219e-05	0	3.38643e-05	5.29851e-05	4.96933e-05	5.67261e-05	8.99565e-06	1.05268e-05	8.86206e-05	0.000108134	2.23316e-05	2.9988e-05	4.26173e-05	2.70538e-05	2.1187e-05	3.57854e-05	2.38928e-05	5.83383e-05	3.78947e-05	1.32275	2.15638	1.63023	1.59176	0.243698	0.46069
Non-Matrisomal	Non-Matrisomal	Epididymis luminal secretory protein 52	EL52	0.000499405	0.000662201	0.000432702	0	0.000562201	0.000588722	0.000514263	0.000620457	0.000380867	0.000707895	0.000766237	0.000613837	0.000585429	0.000604622	0.000556861	0.000431302	0.000255495	0.000562441	0.000122987	0.000625397	8.16941e-05	1.30405	1.45002	1.11193	1.68913	0.225759	0.47457
Non-Matrisomal	Non-Matrisomal	Enolase 1, (Alpha), isoform CRA_a	ENO1	0.00145311	0.00150896	0.001478	0	0.00297326	0.00108168	0.00109932	0.00126727	0.00106906	0.00109441	0.00159884	0.00220223	0.00182352	0.002458	0.00211507	0.00148266	0.0010514	0.00112235	8.18638e-05	0.00203953	0.000334722	-1.32104	1.37559	1.8172	2.61636	0.114016	0.590634
Non-Matrisomal	Non-Matrisomal	ENO2 protein	ENO2	0.000152646	1.40439e-05	1.53332e-05	0	0.000597685	2.4467e-05	3.4461e-05	1.71109e-05	0.000282178	0	3.16879e-05	0.00012329	4.52604e-05	0.000114357	8.53646e-05	0.000155942	0.000254643	7.16434e-05	0.000118363	7.9992e-05	4.06943e-05	-2.17664	-1.94947	1.11653	0.401951	0.677694	0.231503
Non-Matrisomal	Non-Matrisomal	Ectonucleotide pyrophosphatase/phosphodiesterase family member 1	ENPP1	7.093e-05	0.000209523	3.60168e-05	0	0	0.000175291	0.000175126	3.28856e-05	0	0	0.000316506	0.000252794	0.00020698	6.32466e-05	0	6.3294e-05	8.68873e-05	7.66604e-05	9.09578e-05	0.000167905	0.000132251	1.21118	2.65278	2.19025	1.45948	0.270804	0.441132
Non-Matrisomal	Non-Matrisomal	Band 4.1-like protein 2	EPB41L2	0	3.99206e-05	0	0	0	2.85543e-05	2.98076e-05	0	0	0	8.96318e-05	0	3.87547e-05	0	3.95018e-05	7.98412e-06	1.7853e-05	1.16724e-05	1.59892e-05	3.35777e-05	3.69421e-05	1.46195	4.20555	2.87668	1.48067	0.266234	0.444323
Non-Matrisomal	Non-Matrisomal	FERM domain-containing protein	EPB41L3	0	0	0	0	0	0	0	0	0	0	7.24397e-05	5.46096e-05	0	0	0	0	0	0	0	2.54099e-05	3.53604e-05				2.58191	0.116789	0.586733
Non-Matrisomal	Non-Matrisomal	EPHX1	EPHX1	0	0	0	0	0	3.56051e-05	0	6.20951e-05	0	0	8.16504e-05	4.95931e-05	2.37414e-05	0	2.2773e-05	0	0	1.954e-05	2.83481e-05	3.55516e-05	3.11807e-05			1.81942	2.67772	0.109263	0.59752
Non-Matrisomal	Non-Matrisomal	Bifunctional glutamate/proline--tRNA ligase	EPRS	0	0	0	0	0	7.7403e-05	0.000427908	0.000464511	0	0	0.000304347	0.000264395	0.000365237	4.69366e-05	0.000340725	0	0	0.000193964	0.000232785	0.000264328	0.000127358			1.36277	3.99248	0.0468669	0.72961		A
Non-Matrisomal	Non-Matrisomal	ERO1-like protein alpha	ERO1L	0	0	1.35185e-05	0	5.58566e-05	4.33491e-05	4.21359e-05	3.00107e-05	0	0	6.59107e-05	9.92935e-05	6.01205e-05	2.68721e-05	8.80584e-05	1.3875e-05	2.41874e-05	2.30991e-05	2.17219e-05	6.8051e-05	2.80159e-05	1.6648	4.90458	2.94604	6.84235	0.0104002	0.955151		A	B
Non-Matrisomal	Non-Matrisomal	Endoplasmic reticulum resident protein 44	ERP44	0	0	0	0	0	1.63619e-05	0	0	0	0	1.60067e-05	3.88964e-05	1.86171e-05	0	3.17388e-05	0	0	3.27239e-06	7.31728e-06	2.10518e-05	1.50599e-05			6.43316	6.86654	0.0102834	0.956838		A	B
Non-Matrisomal	Non-Matrisomal	Protein disulfide isomerase related protein (Calcium-binding protein, intestinal-related)	ERP70	0	0	0	0	0	0	2.04411e-05	2.58439e-05	0	0	7.56241e-05	1.90581e-05	6.10495e-05	0	0.000113776	0	0	9.25701e-06	1.28188e-05	5.39015e-05	4.53524e-05			5.82278	5.60991	0.0190517	0.864863		A
Non-Matrisomal	Non-Matrisomal	S-formylglutathione hydrolase (Fragment)	ESD	0	0	0	0	0	7.29428e-06	0	0	0	0	0	0	5.77931e-06	0	0	0	0	1.45886e-06	3.2621e-06	1.15586e-06	2.58459e-06			-1.26214	0.51325	0.611112	0.261598
Non-Matrisomal	Non-Matrisomal	Uncharacterized protein	ESYT1	0	0	0	0	0	2.48293e-05	0	0	0	0	0	4.1981e-05	0	0	0	0	0	4.96587e-06	1.1104e-05	8.3962e-06	1.87745e-05			1.69078	0.561831	0.584463	0.273698
Non-Matrisomal	Non-Matrisomal	Eukaryotic peptide chain release factor subunit 1 (Fragment)	ETF1	0	0	7.91978e-06	0	0	0	6.5363e-06	5.46477e-06	0	0	1.64024e-05	7.58345e-06	5.24157e-06	0	6.54651e-06	1.58396e-06	3.54184e-06	2.40021e-06	3.30839e-06	7.15478e-06	5.93555e-06	1.51533	4.51703	2.98089	2.31206	0.141468	0.555224
Non-Matrisomal	Non-Matrisomal	PH domain-containing protein	FAM129B	0.000184729	0.00018505	3.111e-05	0	0.00010894	8.86346e-05	0.000145208	6.35057e-05	0	0	0.00019886	0.000102549	6.72694e-05	6.29474e-05	7.97269e-05	0.000101966	8.54678e-05	5.94696e-05	6.18287e-05	0.000102271	5.61455e-05	-1.71459	1.00299	1.71971	0.636904	0.545902	0.291411
Non-Matrisomal	Non-Matrisomal	Protein FAM98A	FAM98A	0	0	0	0	0	1.5776e-05	0	1.62502e-05	0	0	1.3401e-05	0	1.53007e-05	0	0	0	0	6.40524e-06	8.77234e-06	5.74034e-06	7.88893e-06			-1.11583	1.33668	0.299164	0.422166
Non-Matrisomal	Non-Matrisomal	Prolyl endopeptidase FAP	FAP	0	4.7469e-05	0.000164045	0	0	5.07295e-05	2.76527e-05	0.000174007	0	0	0.000127613	0.000147239	0.000142606	7.26291e-05	0.000177888	4.23029e-05	7.10924e-05	5.04778e-05	7.22434e-05	0.000133595	3.86712e-05	1.19325	3.15806	2.64661	3.25218	0.0743779	0.658501
Non-Matrisomal	Non-Matrisomal	Fatty acid synthase	FASN	0	0	0	0	0	0	0	0.000132895	0	0	7.53567e-05	5.49471e-05	6.23644e-05	0	0	0	0	2.65789e-05	5.94323e-05	3.85336e-05	3.59268e-05			1.44978	1.20995	0.332136	0.401654
Non-Matrisomal	Non-Matrisomal	FBL protein (Fragment)	FBL	0	1.05188e-05	0	0	0	0	0	0	0	0	1.13293e-05	0	6.13594e-06	0	0	2.10376e-06	4.70415e-06	0	0	3.49304e-06	5.12337e-06	0	1.66038		0.958974	0.410806	0.35758
Non-Matrisomal	Non-Matrisomal	Farnesyl pyrophosphate synthase	FDPS	0	0	0	0	0	0	7.8153e-06	0	0	0	0	1.40076e-05	1.11219e-05	0	1.6425e-05	0	0	1.56306e-06	3.49511e-06	8.3109e-06	7.81561e-06			5.31707	3.9921	0.0468777	0.729576		A
Non-Matrisomal	Non-Matrisomal	Fermitin family homolog 2	FERMT2	0.000242332	0.000216808	0.000199313	0	0	0.000129102	0.000159418	0.000200365	0	0	0.000200844	0.000161418	0.00014782	0.000285498	0.00030039	0.00013169	0.000121186	9.77771e-05	9.27711e-05	0.000219194	7.02818e-05	-1.34684	1.66446	2.24177	2.08531	0.167004	0.527296
Non-Matrisomal	Non-Matrisomal	FHL2 protein	FHL2	2.99604e-05	7.22653e-05	3.81736e-05	0	0	0.000123267	0.00010839	5.56147e-05	1.92478e-05	0	0.000203394	0.000138297	9.55329e-05	0.000100246	0.000194556	2.80799e-05	3.01444e-05	6.13039e-05	5.38882e-05	0.000146405	5.0869e-05	2.1832	5.21389	2.38819	8.72892	0.00456964	1.07882		A	B
Non-Matrisomal	Non-Matrisomal	Peptidyl-prolyl cis-trans isomerase	FKBP11	2.05972e-05	1.86671e-05	1.83207e-05	0	0	2.85589e-05	1.60662e-05	2.84978e-05	0	0	1.48241e-05	1.9198e-05	2.33018e-05	0	1.39437e-05	1.1517e-05	1.05492e-05	1.46246e-05	1.42869e-05	1.42535e-05	8.80203e-06	1.26983	1.23761	-1.02603	0.109979	0.896746	0.121094
Non-Matrisomal	Non-Matrisomal	FLJ00144 protein (Fragment)	FLJ00144	2.04961e-05	6.92319e-06	0.000251925	0	0	0	5.33691e-06	7.2533e-06	0	2.03638e-05	4.34495e-05	0	6.55758e-06	0	0	5.58688e-05	0.000109918	6.59081e-06	8.34542e-06	1.00014e-05	1.89124e-05	-8.47678	-5.5861	1.51748	0.908086	0.4293	0.347963
Non-Matrisomal	Non-Matrisomal	Filamin-A	FLNA	0.00999257	0.0118677	0.00989938	0.0294089	0.0139091	0.00816623	0.007353	0.00975549	0.00471038	0.00604217	0.0114763	0.0101693	0.0111864	0.0141743	0.0130563	0.0150155	0.00821141	0.00720545	0.00193818	0.0120125	0.00159142	-2.08391	-1.24999	1.66714	3.15817	0.0790781	0.648914
Non-Matrisomal	Non-Matrisomal	Filamin-B	FLNB	0.000770425	0.00103385	0.000555473	0	0.0011392	0.000481083	0.000560617	0.000454365	0.000147157	0.000209645	0.000922739	0.000948342	0.000736092	0.00111045	0.00232015	0.000699789	0.000452824	0.000370573	0.000181082	0.00120755	0.00063598	-1.8884	1.7256	3.25861	4.15198	0.042619	0.744041			B
Non-Matrisomal	Non-Matrisomal	Filamin-C	FLNC	0.000847197	0.00158148	0.00117197	0	0.00172401	0.000782003	0.000863828	0.000954362	0.000134	0	0.00172351	0.00169198	0.0014243	0.00226922	0.00201569	0.00106493	0.00068814	0.000546839	0.000444783	0.00182494	0.000324901	-1.94743	1.71367	3.33725	7.97877	0.00625307	1.03142			B
Non-Matrisomal	Non-Matrisomal	Fascin	FSCN1	0.000441011	0.000443503	0.00043678	0	0.000449653	0.000298251	0.000321749	0.00028573	0.000195704	0.000152311	0.000414065	0.000357672	0.000321267	0.000380641	0.000382736	0.000354189	0.000198053	0.000250749	7.28718e-05	0.000371276	3.44091e-05	-1.41252	1.04824	1.48067	1.3954	0.285191	0.43134
Non-Matrisomal	Non-Matrisomal	Ferritin heavy chain	FTH1	0.000271846	0.000176687	0.000162807	0	0.000425125	0.000244576	0.000248077	0.000218559	0.000385801	0.000354054	0.000384568	0.000461847	0.000275285	0.00066291	0.000370028	0.000207293	0.000156128	0.000290214	7.45072e-05	0.000430928	0.000145649	1.40002	2.07883	1.48486	3.74889	0.0543473	0.707002
Non-Matrisomal	Non-Matrisomal	Ferritin light chain	FTL	0.00012915	5.20793e-05	6.49685e-05	0	0.000145688	0.000120232	0.000145669	0.000100804	0.00016898	0.000143483	0.000166608	0.000164363	0.000161859	0.000147299	0.000137365	7.83773e-05	5.94202e-05	0.000135834	2.6098e-05	0.000155499	1.26343e-05	1.73307	1.98398	1.14477	5.51052	0.0200603	0.857167		A
Non-Matrisomal	Non-Matrisomal	Glucose-6-phosphate 1-dehydrogenase (Fragment)	G6PD	0	1.32777e-05	0	0	0	2.78647e-05	1.17891e-05	1.90954e-05	0	0	8.85249e-05	3.66662e-05	3.51585e-05	0	6.14782e-05	2.65554e-06	5.93798e-06	1.17498e-05	1.21425e-05	4.43656e-05	3.29971e-05	4.42464	16.7068	3.77585	5.67478	0.0184253	0.869849		A
Non-Matrisomal	Non-Matrisomal	Lysosomal alpha-glucosidase	GAA	0	2.23205e-05	5.07863e-05	0	0	0	6.1793e-05	2.72038e-05	0	0	2.66402e-05	2.79037e-05	2.75741e-05	0	0.000142344	1.46214e-05	2.24083e-05	1.77994e-05	2.72687e-05	4.48923e-05	5.57534e-05	1.21735	3.07032	2.52213	0.953375	0.412794	0.356534
Non-Matrisomal	Non-Matrisomal	Glyceraldehyde-3-phosphate dehydrogenase	GAPDH	0	0	0	0	0	0	0	0	0	0	0	1.05372e-05	1.74879e-05	0	0	0	0	0	0	5.60502e-06	8.05882e-06				2.41869	0.131051	0.567884
Non-Matrisomal	Non-Matrisomal	Glycyl-tRNA synthetase	GARS	0.000519277	0.000517594	0.000375795	0	0.000355344	0.000338735	0.000325579	0.000474103	0.000214128	6.84669e-05	0.000465654	0.000338641	0.000324875	0.000439876	0.000387751	0.000353602	0.000212056	0.000284202	0.000151823	0.00039136	6.14126e-05	-1.24419	1.10678	1.37705	0.617243	0.555706	0.286878
Non-Matrisomal	Non-Matrisomal	TOG domain-containing protein	GCN1	0	0	0	0	0	0	0.000199503	0.000250798	0	0	0.000290398	0.000112469	0.000169719	0	0.00019828	0	0	9.00603e-05	0.000124646	0.000154173	0.000107532			1.71189	3.32017	0.0711809	0.665349
Non-Matrisomal	Non-Matrisomal	Epididymis secretory sperm binding protein Li 46e	GDI2	0.00023391	0.00025708	0.000250772	0	0.000422291	0.000265013	0.000266958	0.000234663	0.00012334	0.000160131	0.000353214	0.00030543	0.000321392	0.000251843	0.000253225	0.000232811	0.000150845	0.000210021	6.49531e-05	0.000297021	4.41062e-05	-1.10851	1.2758	1.41424	1.05567	0.378163	0.375174
Non-Matrisomal	Non-Matrisomal	Glutamine--fructose-6-phosphate aminotransferase [isomerizing] 1	GFPT1	0.00017459	0.000243156	0.000237725	0	0.000322661	0.000200229	0.00017978	0.000238989	3.07077e-05	0	0.00037213	0.000331109	0.000181192	0.000239741	0.000263213	0.000195626	0.000121327	0.000129941	0.000107294	0.000277477	7.53887e-05	-1.5055	1.4184	2.13541	2.56777	0.11795	0.585124
Non-Matrisomal	Non-Matrisomal	Uncharacterized protein	GLG1	0	0	0	0	0	0.000107014	3.44272e-05	0	0	0	0	0	0	0	0	0	0	2.82882e-05	4.64653e-05	0	0			0	1.85321	0.198895	0.497086
Non-Matrisomal	Non-Matrisomal	Glutaminase kidney isoform, mitochondrial isoform 2	GLS	0.000119953	0.000211907	0.000136691	0	6.65881e-05	8.6837e-05	8.40611e-05	0.000205448	0	0	0.000234025	0.000127671	0.000119583	4.28408e-05	0.000112332	0.000107028	7.92733e-05	7.52693e-05	8.43928e-05	0.00012729	6.85697e-05	-1.42193	1.18932	1.69113	0.569547	0.580357	0.275571
Non-Matrisomal	Non-Matrisomal	Guanine nucleotide-binding protein G(i) subunit alpha-2	GNAI2	0.000319802	0.000306034	0.000250007	0	0.000232293	0.000236043	0.000207767	0.000255477	0.000126204	9.67966e-05	0.000278513	0.000204768	0.000188004	0.000270648	0.000214494	0.000221627	0.000129229	0.000184457	6.95093e-05	0.000231285	4.07378e-05	-1.20151	1.04358	1.25387	0.395379	0.681883	0.229602
Non-Matrisomal	Non-Matrisomal	Guanine nucleotide-binding protein G(k) subunit alpha	GNAI3	0	0	0	0	0	0	0	3.00934e-05	0	0	0	3.70355e-05	1.84107e-05	0	2.79485e-05	0	0	6.01868e-06	1.34582e-05	1.66789e-05	1.65889e-05			2.77119	2.34517	0.138133	0.559186
Non-Matrisomal	Non-Matrisomal	Guanine nucleotide-binding protein G(s) subunit alpha isoforms XLas	GNAS	0.000258099	0.000282132	0.000256656	0	0.00013077	0.000225836	0.000276495	0.000261864	4.1677e-05	0	0.000323715	0.000288635	0.000275732	9.44207e-05	0.000244087	0.000185531	0.000119454	0.000161175	0.000130264	0.000245318	8.90491e-05	-1.15112	1.32225	1.52206	0.717925	0.507571	0.309392
Non-Matrisomal	Non-Matrisomal	Guanine nucleotide-binding protein G(I)/G(S)/G(T) subunit beta-1	GNB1	0.000307796	0.000187746	0.000165075	0	0.000186989	0.000171001	0.000160484	0.000206318	6.55248e-05	8.28398e-05	0.000273694	0.000240431	0.000162461	0.000216018	0.000245021	0.000169521	0.00011013	0.000137233	6.03205e-05	0.000227525	4.17432e-05	-1.23528	1.34216	1.65794	1.79323	0.208258	0.488976
Non-Matrisomal	Non-Matrisomal	Guanine nucleotide-binding protein G(I)/G(S)/G(T) subunit beta-2 (Fragment)	GNB2	1.41691e-05	4.30133e-05	0	0	0	1.67754e-05	2.6881e-05	2.55068e-05	0	0	4.48372e-05	3.24025e-05	6.0122e-05	0	2.30268e-05	1.14365e-05	1.86878e-05	1.38326e-05	1.32088e-05	3.20777e-05	2.26952e-05	1.20952	2.80486	2.31899	1.84034	0.200862	0.495358
Non-Matrisomal	Non-Matrisomal	Guanine nucleotide-binding protein subunit beta-2-like 1	GNB2L1	0.000130886	0.00010381	0.000107153	0	0.000159195	0.00013441	0.000105827	0.000134266	8.07403e-05	0.000363844	0.000240192	0.000154433	0.00011851	9.768e-05	0.000123072	0.000100209	6.02566e-05	0.000163817	0.000114032	0.000146778	5.60279e-05	1.63476	1.46472	-1.11609	0.82245	0.462664	0.331149
Non-Matrisomal	Non-Matrisomal	WD_REPEATS_REGION domain-containing protein	GNB4	0	0	0	0	0	0	0	2.85535e-05	0	0	0	3.18127e-05	0	0	0	0	0	5.71071e-06	1.27695e-05	6.36254e-06	1.42271e-05			1.11414	0.502906	0.616968	0.258948
Non-Matrisomal	Non-Matrisomal	Guanine nucleotide-binding protein G(I)/G(S)/G(O) subunit gamma-12	GNG12	1.92306e-05	0	7.81611e-06	0	0	0	0	0	0	0	7.49921e-06	0	0	0	6.74654e-06	5.40935e-06	8.4351e-06	0	0	2.84915e-06	3.91042e-06	0	-1.89858		1.2706	0.315855	0.411598
Non-Matrisomal	Non-Matrisomal	COP9 signalosome complex subunit 1	GPS1	0	0	1.72678e-05	0	0	1.59403e-05	1.71894e-05	3.262e-05	0	0	2.45018e-05	0	1.59013e-05	0	0	3.45355e-06	7.72238e-06	1.31499e-05	1.36842e-05	8.08062e-06	1.1475e-05	3.80766	2.3398	-1.62734	0.931981	0.420497	0.352511
Non-Matrisomal	Non-Matrisomal	Glutathione peroxidase	GPX1	1.65246e-05	0	2.47471e-05	0	2.20897e-05	1.19152e-05	1.75663e-05	4.32377e-06	0	0	7.51976e-06	0	1.70291e-05	0	1.6248e-05	1.26723e-05	1.19426e-05	6.76106e-06	7.75698e-06	8.15937e-06	8.33153e-06	-1.8743	-1.55309	1.20682	0.525916	0.60403	0.264806
Non-Matrisomal	Non-Matrisomal	Probable glutathione peroxidase 8	GPX8	2.08472e-05	1.87614e-05	2.53385e-05	0	0	4.30271e-05	1.07221e-05	5.08858e-05	1.54206e-05	0	7.97881e-05	2.32483e-05	3.11127e-05	0	3.3628e-05	1.29894e-05	1.20935e-05	2.40111e-05	2.18563e-05	3.35554e-05	2.90501e-05	1.84851	2.58329	1.3975	1.08241	0.369675	0.379897
Non-Matrisomal	Non-Matrisomal	Gelsolin	GSN	0.00100929	0.000721186	0.000570187	0	0.000663316	0.000576547	0.000553575	0.000535188	0.000434072	0	0.000857682	0.000760561	0.000577368	0.000799667	0.000839069	0.000592795	0.000369743	0.000419877	0.000240944	0.00076687	0.000112346	-1.41183	1.29365	1.82642	2.17719	0.156057	0.538788
Non-Matrisomal	Non-Matrisomal	GSTM3 protein	GSTM3	2.71127e-05	1.35348e-05	5.0822e-05	0	0	2.34276e-05	2.98543e-06	6.33522e-05	0	0	4.04242e-05	1.7215e-05	3.04826e-05	0	6.59994e-05	1.82939e-05	2.13766e-05	1.7953e-05	2.72016e-05	3.08242e-05	2.48239e-05	-1.01899	1.68495	1.71694	0.445082	0.650934	0.243607
Non-Matrisomal	Non-Matrisomal	Glutathione S-transferase omega-1 (Fragment)	GSTO1	2.30191e-05	0	0	0	0	0	2.05617e-05	1.16451e-05	0	0	8.58675e-06	2.95747e-05	2.91491e-05	0	2.50456e-05	4.60383e-06	1.02945e-05	6.44136e-06	9.36665e-06	1.84712e-05	1.3411e-05	1.39913	4.01215	2.86759	2.27805	0.14499	0.551126
Non-Matrisomal	Non-Matrisomal	Histone H1.0	H1F0	0.000141123	5.77969e-05	2.27461e-05	0	3.88928e-05	1.6959e-05	3.31832e-05	0	2.44094e-05	2.90161e-05	3.36368e-05	4.73316e-05	2.42073e-05	3.59806e-05	5.80366e-05	5.21118e-05	5.4102e-05	2.07135e-05	1.30502e-05	3.98386e-05	1.30862e-05	-2.51584	-1.30807	1.92331	1.14901	0.349488	0.39141
Non-Matrisomal	Non-Matrisomal	Histone H2A	H2AFV	0.000480371	0.000435753	0.000236317	0	0.000277985	0.000149459	0.000244004	0.00011401	0.000283914	0.000326035	0.000452317	0.000165796	0.000193946	0.000120564	0.00014341	0.000286085	0.000190088	0.000223484	8.95178e-05	0.000215207	0.000135302	-1.28011	-1.32935	-1.03846	0.360712	0.704487	0.219306
Non-Matrisomal	Non-Matrisomal	Core histone macro-H2A	H2AFY	0	7.85884e-05	4.48016e-05	0	1.85745e-05	1.8217e-05	4.67349e-05	1.16264e-05	0	0	5.92757e-05	4.08448e-05	3.36502e-05	0	0	2.83929e-05	3.35319e-05	1.53157e-05	1.92246e-05	2.67541e-05	2.61501e-05	-1.85384	-1.06125	1.74685	0.349592	0.711922	0.215899
Non-Matrisomal	Non-Matrisomal	Histone H3	H3F3B	0.000572099	0.000522393	0.00027027	0	0.000545055	0.000231546	0.00032623	0.000209806	0.000371173	0.00047101	0.000300336	0.000264038	0.00028767	0.000237993	0.000252644	0.000381964	0.000245379	0.000321953	0.000106547	0.000268536	2.54118e-05	-1.18639	-1.42239	-1.19892	0.668905	0.530372	0.298642
Non-Matrisomal	Non-Matrisomal	Trifunctional enzyme subunit beta, mitochondrial	HADHB	0	2.21543e-05	1.491e-05	0	0	1.23211e-05	1.42546e-05	2.7445e-05	0	0	0	1.78992e-05	0	0	5.86506e-05	7.41286e-06	1.04686e-05	1.08042e-05	1.14519e-05	1.53099e-05	2.54377e-05	1.45749	2.06532	1.41704	0.265166	0.771458	0.18803
Non-Matrisomal	Non-Matrisomal	Hemoglobin subunit alpha	HBA	0	0	0	0	0	1.46778e-05	0	0	0	0	0	0	0	0	0	0	0	2.93555e-06	6.56409e-06	0	0			0	1	0.396569	0.365148
Non-Matrisomal	Non-Matrisomal	Hemoglobin subunit beta	HBB	0	0	0	0	0	0	0	0	0	0	0	4.3324e-06	0	0	0	0	0	0	0	8.66479e-07	1.93751e-06				1	0.396569	0.365148
Non-Matrisomal	Non-Matrisomal	HCG2032701, isoform CRA_a	hCG_2032701	0.000215337	0.000270969	0.000285998	0	0.000109259	0.000173029	0.000187624	0.000279706	0.000311093	0.000431372	0.000244356	0.000204033	0.000230791	0.000178143	0.000290534	0.000176313	0.000120516	0.000276565	0.000104639	0.000229571	4.25252e-05	1.5686	1.30207	-1.2047	1.38328	0.288012	0.429462
Non-Matrisomal	Non-Matrisomal	HCG2043376, isoform CRA_b	hCG_2043376	0.000119084	0.000112813	8.78737e-05	0	0.000133683	7.96754e-05	8.96972e-05	9.33588e-05	2.51628e-05	2.95338e-05	0.000107492	0.00010534	7.5977e-05	9.48401e-05	0.000130352	9.06908e-05	5.33307e-05	6.34856e-05	3.34026e-05	0.0001028	1.98141e-05	-1.42853	1.13352	1.61927	1.39713	0.284792	0.431606
Non-Matrisomal	Non-Matrisomal	Vigilin	HDLBP	0	0.000124279	6.6221e-05	0	0	9.09114e-05	0.000167177	0.000248742	0	0	0.000272841	0.000218438	0.000244355	0	0.000234659	3.81e-05	5.60635e-05	0.000101366	0.000108063	0.000194058	0.00011027	2.66053	5.0934	1.91443	3.42081	0.0667389	0.675357
Non-Matrisomal	Non-Matrisomal	Epididymis luminal protein 113	HEL113	0.00412037	0.00391429	0.00332407	0.0436442	0.00568895	0.0038609	0.00432577	0.00489415	0.00825914	0.00977517	0.00512887	0.00520073	0.00540514	0.00445121	0.00479393	0.0121384	0.017634	0.00622303	0.00263195	0.00499598	0.000375697	-1.95056	-2.42963	-1.24561	0.687924	0.521386	0.302858
Non-Matrisomal	Non-Matrisomal	Ubiquitin carboxyl-terminal hydrolase	HEL-117	0	2.00131e-05	1.75858e-05	0	0	1.99754e-05	0	5.6527e-05	0	0	3.22409e-05	4.99683e-05	3.17913e-05	2.3093e-05	7.0118e-05	7.51978e-06	1.03326e-05	1.53005e-05	2.4616e-05	4.14423e-05	1.87716e-05	2.0347	5.5111	2.70856	4.44723	0.0358839	0.770042		A
Non-Matrisomal	Non-Matrisomal	Epididymis luminal protein 2	HEL2	0.000469296	0.00044561	0.000360519	0	0.000599879	0.000320405	0.000320602	0.000372848	0.000247412	0.000373846	0.000342375	0.00031881	0.000272442	0.000335289	0.000525358	0.000375061	0.000226541	0.000327022	5.17573e-05	0.000358855	9.69806e-05	-1.1469	-1.04516	1.09734	0.141299	0.869653	0.137258
Non-Matrisomal	Non-Matrisomal	Epididymis luminal protein 32	HEL32	9.84035e-05	0.000115266	9.92694e-05	0	0.00012801	9.82653e-05	0.000100739	0.000129124	3.17084e-05	2.55827e-05	0.000110778	9.03812e-05	0.000108425	9.92524e-05	0.000118503	8.81898e-05	5.08018e-05	7.70839e-05	4.59012e-05	0.000105468	1.08752e-05	-1.14408	1.19592	1.36822	0.638533	0.545098	0.291784
Non-Matrisomal	Non-Matrisomal	Epididymis secretory protein Li 1	HEL-S-1	0.00012877	0.000209914	0.000141926	0	0.000196377	0.00015468	0.000149386	0.000203187	0.000107922	0.000122411	0.00022572	0.000169571	0.000154907	0.000207186	0.000218144	0.000135397	8.32019e-05	0.000147517	3.65788e-05	0.000195106	3.11523e-05	1.08951	1.44099	1.3226	1.61863	0.238587	0.464561
Non-Matrisomal	Non-Matrisomal	Epididymis secretory protein Li 102	HEL-S-102	0.000157992	0.000157626	0.000162924	0	0.000206284	0.000133034	0.00012878	0.000190538	0.000144062	0.000289105	0.000195727	0.000210334	0.000192078	0.000205831	0.000181633	0.000136965	7.92266e-05	0.000177104	6.72565e-05	0.000197121	1.13767e-05	1.29306	1.4392	1.11302	1.28788	0.311386	0.414388
Non-Matrisomal	Non-Matrisomal	ATP synthase subunit alpha	HEL-S-123m	0.000285055	0.000295748	0.000213394	0	3.97618e-05	0.00027198	0.000162093	0.000188815	0.000185436	0.000372689	0.000350623	0.000307283	0.000262194	0.000206261	0.000302201	0.000166792	0.000138513	0.000236203	8.69247e-05	0.000285713	5.4351e-05	1.41615	1.71299	1.20961	1.80254	0.206772	0.490244
Non-Matrisomal	Non-Matrisomal	Epididymis secretory sperm binding protein Li 128m	HEL-S-128m	9.03931e-05	0.000132737	0.000124774	0	0.000171275	9.11826e-05	0.000105322	0.000121208	0.000104442	0.000109813	0.000145057	0.000138484	0.000126859	0.000139669	0.000141447	0.000103836	6.47772e-05	0.000106393	1.08106e-05	0.000138303	6.86255e-06	1.02463	1.33194	1.29993	1.26879	0.316326	0.411305
Non-Matrisomal	Non-Matrisomal	Cathepsin D (Lysosomal aspartyl peptidase), isoform CRA_a	HEL-S-130P	0	0	0	0	0	2.49475e-05	0	0	0	0	0	0	0	0	1.89998e-05	0	0	4.9895e-06	1.11569e-05	3.79996e-06	8.49698e-06			-1.31304	0.517987	0.608453	0.262802
Non-Matrisomal	Non-Matrisomal	L-lactate dehydrogenase	HEL-S-133P	0.00128495	0.00079969	0.000807819	0.00138124	0.00136744	0.000853034	0.000954997	0.00079322	0.000435714	0.000601372	0.00119318	0.00115837	0.000954165	0.00134727	0.00114204	0.00112823	0.000298496	0.000727667	0.000207895	0.00115901	0.000140411	-1.55047	1.02728	1.59277	5.7133	0.0180648	0.872796	A		B
Non-Matrisomal	Non-Matrisomal	Calponin	HEL-S-14	0	7.48031e-05	0.000144399	0	0.000203402	4.4596e-05	0	0.000160338	1.74737e-05	0.000145391	7.68291e-05	6.8538e-05	0.00019578	0.000322075	0.000409507	8.45209e-05	8.95827e-05	7.35599e-05	7.43066e-05	0.000214546	0.000150174	-1.14901	2.53838	2.91661	2.55575	0.118949	0.583752
Non-Matrisomal	Non-Matrisomal	Glyceraldehyde-3-phosphate dehydrogenase	HEL-S-162eP	0.00424561	0.00313015	0.00273403	0.0178083	0.00406865	0.00140022	0.0020396	0.0022205	0.00154946	0.00298942	0.00357414	0.0033829	0.00294147	0.00310768	0.00453736	0.00639735	0.00641009	0.00203984	0.000629274	0.00350871	0.000624664	-3.1362	-1.82328	1.72009	1.76056	0.213575	0.484501
Non-Matrisomal	Non-Matrisomal	Epididymis secretory sperm binding protein Li 164nA	HEL-S-164nA	0.000400012	0.000436032	0.000332475	0	0.000309856	0.000409518	0.000368258	0.000461703	0.000252661	0.000695707	0.00038987	0.000417334	0.000464578	0.000377455	0.000447893	0.000295675	0.000172891	0.000437569	0.000163554	0.000419426	3.70423e-05	1.4799	1.41854	-1.04326	1.54178	0.253551	0.453399
Non-Matrisomal	Non-Matrisomal	Epididymis secretory protein Li 19	HEL-S-19	3.18726e-05	0	2.40122e-05	0	0	0	0	0	0	0	2.93449e-05	3.47113e-05	0	0	3.3935e-05	1.1177e-05	1.5555e-05	0	0	1.95982e-05	1.80078e-05	0	1.75345		2.56046	0.118556	0.58429
Non-Matrisomal	Non-Matrisomal	Epididymis secretory protein Li 22	HEL-S-22	0	4.81132e-05	4.90216e-05	0	3.60797e-05	6.4292e-05	5.41034e-05	4.97044e-05	4.2348e-05	4.05611e-05	8.01387e-05	0.000118618	0.000101912	8.01627e-05	7.61473e-05	2.66429e-05	2.48522e-05	5.02018e-05	9.59985e-06	9.13958e-05	1.82829e-05	1.88425	3.4304	1.82057	15.4324	0.00048137	1.43445		A	B
Non-Matrisomal	Non-Matrisomal	Epididymis secretory protein Li 28	HEL-S-28	0	6.3762e-05	0	0	0	0	4.33727e-05	3.53966e-05	0	0	0.00013487	0.000105453	0.00010099	5.94864e-05	0.000197206	1.27524e-05	2.85152e-05	1.57539e-05	2.17554e-05	0.000119601	5.10293e-05	1.23536	9.37868	7.59184	14.2721	0.000672217	1.37948		A	B
Non-Matrisomal	Non-Matrisomal	Peptidyl-prolyl cis-trans isomerase	HEL-S-39	0.000102374	6.559e-05	9.34963e-05	0	0	2.66831e-05	6.1177e-05	3.6554e-05	2.35139e-05	0.000117868	7.87577e-05	4.83707e-05	8.08901e-05	0	6.83051e-05	5.2292e-05	4.96279e-05	5.31593e-05	3.9074e-05	5.52647e-05	3.34677e-05	1.01659	1.05685	1.03961	0.00686055	0.993167	0.0302447
Non-Matrisomal	Non-Matrisomal	Protein S100	HEL-S-43	7.83665e-05	9.12237e-05	7.95363e-05	0	9.21655e-05	9.13875e-05	6.38408e-05	0.000104292	3.57548e-05	3.9348e-05	6.45465e-05	9.57209e-05	0.000122715	4.28657e-05	7.4332e-05	6.82584e-05	3.86896e-05	6.69246e-05	3.05625e-05	8.0036e-05	3.05024e-05	-1.01993	1.17254	1.19591	0.232347	0.796155	0.17601
Non-Matrisomal	Non-Matrisomal	Triosephosphate isomerase	HEL-S-49	0.000158695	7.24048e-05	5.03437e-05	0	0	0.000189218	0.000310593	7.17385e-05	9.15509e-05	0.000167771	0.000245887	0.000344998	0.000188385	0.000114079	0.0002073	5.62887e-05	6.54197e-05	0.000166174	9.47062e-05	0.00022013	8.46677e-05	2.95218	3.91073	1.32469	5.1218	0.0246523	0.826382		A
Non-Matrisomal	Non-Matrisomal	Epididymis secretory protein Li 52	HEL-S-52	0.000571202	0.00083119	0.000478315	0	0.000762006	0.000461533	0.00051248	0.000521136	0.000164265	6.42779e-05	0.000739081	0.000687286	0.000343437	0.000669324	0.000716806	0.000528543	0.000327796	0.000344738	0.000214548	0.000631187	0.000163075	-1.53317	1.1942	1.83092	1.75445	0.214586	0.48366
Non-Matrisomal	Non-Matrisomal	Epididymis luminal protein 215	HEL-S-54e	0	3.0766e-05	9.39046e-06	0	0	3.72331e-05	3.00493e-05	9.43617e-06	3.60738e-05	0	5.34716e-05	5.02843e-05	2.73602e-05	0	4.05728e-05	8.0313e-06	1.33437e-05	2.25585e-05	1.68464e-05	3.43378e-05	2.172e-05	2.80882	4.2755	1.52217	2.78975	0.101169	0.609891
Non-Matrisomal	Non-Matrisomal	Epididymis secretory protein Li 55	HEL-S-55	2.45673e-05	1.25336e-05	2.56826e-05	0	1.80161e-05	4.20937e-05	2.84301e-05	3.45074e-05	0	0	4.16797e-05	3.02239e-05	2.56983e-05	2.34221e-05	3.73031e-05	1.61599e-05	1.04774e-05	2.10062e-05	1.97775e-05	3.16654e-05	7.7089e-06	1.2999	1.9595	1.50743	1.68432	0.226607	0.473895
Non-Matrisomal	Non-Matrisomal	Epididymis secretory sperm binding protein Li 66p	HEL-S-66p	0	0	0	0	0	0	0	0	0	0	0	0	0	0	2.47033e-05	0	0	0	0	4.94067e-06	1.10477e-05				1	0.396569	0.365148
Non-Matrisomal	Non-Matrisomal	Phosphoglycerate kinase	HEL-S-68p	0.00108003	0.000974571	0.000678439	0.00133554	0.000902133	0.000450387	0.000785899	0.000415199	0.00039982	0.000568599	0.000727573	0.000892919	0.000576072	0.000717096	0.000639187	0.000994143	0.000241065	0.000523981	0.000160668	0.000710569	0.00011913	-1.89729	-1.39908	1.3561	8.56828	0.00488043	1.06885	A
Non-Matrisomal	Non-Matrisomal	Annexin	HEL-S-7	0.000746186	0.000654215	0.000588294	0.00386732	0.00127257	0.000829887	0.000630913	0.00077405	0.00104681	0.0011403	0.0010173	0.00085567	0.000805754	0.001123	0.000853295	0.00142572	0.00139132	0.000884391	0.00020692	0.000931003	0.000133895	-1.61209	-1.53138	1.05271	0.676112	0.526946	0.300247
Non-Matrisomal	Non-Matrisomal	Epididymis luminal protein 220	HEL-S-70	0.000386133	0.000402295	0.00032935	0	0.000502588	0.000318833	0.000330478	0.000333405	0.000267077	0.000277872	0.000511329	0.000473683	0.000383349	0.000349302	0.000376839	0.000324073	0.00019163	0.000305533	3.09031e-05	0.000418901	6.968e-05	-1.06068	1.29261	1.37105	1.30419	0.307238	0.417004
Non-Matrisomal	Non-Matrisomal	Epididymis secretory sperm binding protein Li 70p	HEL-S-70p	0	1.25773e-05	1.74669e-05	0	0	0	1.08927e-05	3.7003e-05	0	0	3.36893e-05	3.03249e-05	1.06629e-05	0	2.4093e-05	6.00885e-06	8.4076e-06	9.57914e-06	1.60396e-05	1.9754e-05	1.41212e-05	1.59417	3.28749	2.06219	1.44684	0.273575	0.439217
Non-Matrisomal	Non-Matrisomal	Serine/threonine-protein phosphatase	HEL-S-80p	4.28275e-05	9.35522e-05	8.19137e-05	0	6.86284e-05	9.59966e-05	0.000127465	0.000103837	0	0	0.000140478	0.000106466	0.000107719	4.79925e-05	9.07759e-05	5.73844e-05	3.72193e-05	6.54598e-05	6.08687e-05	9.86865e-05	3.36196e-05	1.14073	1.71974	1.50759	1.15548	0.347596	0.39251
Non-Matrisomal	Non-Matrisomal	Epididymis secretory sperm binding protein Li 89n	HEL-S-89n	0.000321824	0.000343083	0.000261593	0	0.000518401	0.00037913	0.000260269	0.00037004	0.000330739	0.000536699	0.000521863	0.000475444	0.000321921	0.000479183	0.000536974	0.00028898	0.000187683	0.000375375	0.000101624	0.000467077	8.54018e-05	1.29897	1.6163	1.24429	2.25146	0.147817	0.5479
Non-Matrisomal	Non-Matrisomal	Epididymis secretory sperm binding protein Li 94n	HEL-S-94n	0	0	3.40502e-05	0	0	5.66414e-05	3.43994e-05	3.68127e-05	0	0	4.99107e-05	0.000104875	6.56627e-05	0	9.37778e-05	6.81004e-06	1.52277e-05	2.55707e-05	2.48869e-05	6.28452e-05	4.13765e-05	3.75486	9.22832	2.4577	4.76082	0.0300494	0.796728		A
Non-Matrisomal	Non-Matrisomal	Epididymis secretory sperm binding protein Li 97n	HEL-S-97n	0.000151539	0.000164638	0.000151955	0	0.000146086	0.000136338	0.000109817	0.000178745	7.41298e-05	5.20795e-05	0.000181432	0.000187568	0.000147954	0.000128028	0.000155642	0.000122844	6.90081e-05	0.000110222	5.01519e-05	0.000160125	2.45232e-05	-1.11451	1.30349	1.45275	1.28179	0.312953	0.413406
Non-Matrisomal	Non-Matrisomal	HEXA protein (Fragment)	HEXA	0	0	0	0	0	0	0	3.59578e-05	0	0	2.66662e-05	0	2.71195e-05	0	0	0	0	7.19156e-06	1.60808e-05	1.07571e-05	1.47307e-05			1.4958	0.946978	0.41508	0.355336
Non-Matrisomal	Non-Matrisomal	Beta-hexosaminidase subunit beta (Fragment)	HEXB	1.38664e-05	2.03859e-05	9.46704e-06	0	0	0	1.01572e-05	1.17738e-05	0	0	0	0	2.27211e-05	0	0	8.74387e-06	8.87708e-06	4.3862e-06	6.03318e-06	4.54422e-06	1.01612e-05	-1.9935	-1.92417	1.03603	0.419444	0.666689	0.236487
Non-Matrisomal	Non-Matrisomal	Histone H1.5	HIST1H1B	0.000186753	0.000201549	9.33866e-05	0	0.000147522	6.09943e-05	0.000109095	6.45485e-05	0	0	0.000124301	0.000101989	8.68109e-05	0	9.96605e-05	0.000125842	8.18556e-05	4.69275e-05	4.68442e-05	8.25523e-05	4.80792e-05	-2.68163	-1.52439	1.75914	2.09049	0.166364	0.527951
Non-Matrisomal	Non-Matrisomal	Histone H1.2	HIST1H1C	0.000348799	0.000220603	0.000135722	0	0.000136479	0.000103755	0.000174813	8.03286e-05	6.30821e-05	2.72622e-05	0.000132996	0.000135891	0.000121899	8.84502e-05	0.000159929	0.000168321	0.000128174	8.98483e-05	5.50829e-05	0.000127833	2.60191e-05	-1.87339	-1.31672	1.42277	1.14699	0.350082	0.391065
Non-Matrisomal	Non-Matrisomal	Histone H2B	HIST1H2BJ	0.000813074	0.000746989	0.000377413	0.00357693	0.000859001	0.000391799	0.000717654	0.000310109	0.000715975	0.000661063	0.000788615	0.000472924	0.000528608	0.000343324	0.000473849	0.00127468	0.00130094	0.00055932	0.000193734	0.000521464	0.000164148	-2.27899	-2.44443	-1.0726	1.53751	0.254414	0.45277
Non-Matrisomal	Non-Matrisomal	Histone H4	HIST1H4H	0.000805537	0.000825126	0.000394165	0.00226123	0.000704153	0.000403959	0.000737937	0.000340489	0.000730582	0.000637238	0.000800217	0.000455261	0.000577975	0.000322942	0.000438895	0.000998041	0.000726916	0.000570041	0.00018625	0.000519058	0.0001813	-1.75082	-1.92279	-1.09822	1.74175	0.216708	0.481905
Non-Matrisomal	Non-Matrisomal	Minor histocompatibility antigen H13 (Fragment)	HM13	6.46711e-05	6.02701e-05	5.45408e-05	0	0	5.47984e-05	2.20269e-05	2.42771e-05	0	0	6.76895e-05	1.77267e-05	3.31724e-05	0	3.81762e-05	3.58964e-05	3.2965e-05	2.02205e-05	2.25449e-05	3.1353e-05	2.51937e-05	-1.77525	-1.14491	1.55055	0.437628	0.655469	0.241558
Non-Matrisomal	Non-Matrisomal	High mobility group protein B1	HMGB1	0	8.39e-06	0	0	2.38119e-05	0	3.09994e-05	0	2.685e-05	0	1.73015e-05	1.12622e-05	1.79488e-05	0	0	6.44038e-06	1.03683e-05	1.15699e-05	1.59105e-05	9.30248e-06	8.88334e-06	1.79646	1.4444	-1.24374	0.225479	0.80144	0.173389
Non-Matrisomal	Non-Matrisomal	Heterogeneous nuclear ribonucleoprotein A0	HNRNPA0	0	0	0	0	0	0	8.72293e-06	9.44515e-06	0	0	3.02041e-05	0	1.19043e-05	0	0	0	0	3.63362e-06	4.98208e-06	8.42166e-06	1.32228e-05			2.31771	1.34041	0.298254	0.422754
Non-Matrisomal	Non-Matrisomal	Uncharacterized protein	HNRNPA1	0	7.31476e-05	4.90075e-05	0	8.41248e-05	7.07691e-05	0.000110967	8.08898e-05	2.22857e-05	0	0.000117079	9.70182e-05	7.41247e-05	6.15234e-05	0.00012813	4.1256e-05	3.97461e-05	5.69823e-05	4.50744e-05	9.5575e-05	2.80355e-05	1.38119	2.31664	1.67728	2.66478	0.110246	0.596073
Non-Matrisomal	Non-Matrisomal	Uncharacterized protein	HNRNPA2B1	3.25132e-05	3.74428e-05	6.82584e-05	0	4.84375e-05	3.21902e-05	5.3387e-05	6.51856e-05	1.14348e-05	0	9.19594e-05	0.000120946	5.88648e-05	0	8.88213e-05	3.73304e-05	2.49834e-05	3.24395e-05	2.74075e-05	7.21183e-05	4.5917e-05	-1.15077	1.93189	2.22316	2.01546	0.175929	0.51839
Non-Matrisomal	Non-Matrisomal	Heterogeneous nuclear ribonucleoprotein A3 isoform a	HNRNPA3	0	6.18209e-05	7.1192e-05	0	0	8.13118e-05	3.33664e-05	7.78775e-05	0	0	0.000127912	0.00012193	0.000115673	0	0.000108141	2.66026e-05	3.65774e-05	3.85111e-05	3.99196e-05	9.47311e-05	5.34629e-05	1.44765	3.56098	2.45984	3.4302	0.0663412	0.676284
Non-Matrisomal	Non-Matrisomal	Heterogeneous nuclear ribonucleoproteins C1/C2 isoform X1	HNRNPC	0	2.04564e-05	1.80614e-05	0	3.10675e-05	1.39253e-05	1.53572e-05	2.73762e-05	1.26755e-05	0	5.35026e-05	5.51876e-05	1.86886e-05	0	6.65885e-05	1.39171e-05	1.36147e-05	1.38668e-05	9.72672e-06	3.87935e-05	2.81373e-05	-1.00362	2.78748	2.79757	2.89307	0.0943188	0.621081
Non-Matrisomal	Non-Matrisomal	Heterogeneous nuclear ribonucleoprotein D0	HNRNPD	6.59874e-05	4.30562e-05	7.01892e-05	0	6.00621e-05	0	3.49919e-05	5.61679e-05	1.80255e-05	0	8.02421e-05	4.76332e-05	5.80744e-05	0	7.42809e-05	4.7859e-05	2.86782e-05	2.18371e-05	2.40826e-05	5.20461e-05	3.18355e-05	-2.19164	1.08749	2.38339	1.6632	0.23038	0.470914
Non-Matrisomal	Non-Matrisomal	Heterogeneous nuclear ribonucleoprotein H isoform X1	HNRNPH1	6.26226e-05	0.000127505	9.02891e-05	0	0	0.000135245	0.000113272	0.000151596	3.8469e-05	0	0.000146457	0.00015526	0.000109048	6.29023e-05	0.00016596	5.60834e-05	5.61351e-05	8.77165e-05	6.54068e-05	0.000127925	4.21947e-05	1.56404	2.28098	1.45839	2.11156	0.163787	0.530605
Non-Matrisomal	Non-Matrisomal	Heterogeneous nuclear ribonucleoprotein M	HNRNPM	0	0	0	0	0	2.13752e-05	3.74059e-05	3.23231e-05	0	0	2.90031e-05	1.80648e-05	1.41921e-05	0	5.61688e-05	0	0	1.82208e-05	1.76131e-05	2.34858e-05	2.10117e-05			1.28895	3.03075	0.0860133	0.635688
Non-Matrisomal	Non-Matrisomal	HCG2044799	HNRNPUL2-BSCL2	0	5.90757e-05	6.28497e-05	0	0	1.77515e-05	5.35649e-05	7.74725e-05	3.61959e-05	0	7.98099e-05	2.64271e-05	0	0	4.82264e-05	2.43851e-05	3.34173e-05	3.6997e-05	3.02183e-05	3.08927e-05	3.39927e-05	1.5172	1.26687	-1.1976	0.187319	0.831558	0.158037
Non-Matrisomal	Non-Matrisomal	Heterogeneous nuclear ribonucleoprotein K transcript variant	HNRPK	0.000143185	0.000204121	0.000145971	0	0.000167834	0.000112244	0.000162167	0.000177374	4.98887e-05	5.0707e-05	0.000247368	0.000224033	0.00018185	0.000194743	0.000199945	0.000132222	7.78291e-05	0.000110476	5.99865e-05	0.000209588	2.60707e-05	-1.19684	1.58512	1.89713	3.93827	0.048422	0.72464			B
Non-Matrisomal	Non-Matrisomal	HNRPR protein (Fragment)	HNRPR	0	0	0	0	0	0	3.39808e-05	1.63638e-05	0	0	2.0177e-05	2.08085e-05	2.03193e-05	0	2.11365e-05	0	0	1.00689e-05	1.5129e-05	1.64883e-05	9.2252e-06			1.63754	3.29988	0.0721182	0.663312
Non-Matrisomal	Non-Matrisomal	Heat shock protein 90kDa alpha (Cytosolic), class B member 1, isoform CRA_a	HSP90AB1	0.00127464	0.00130969	0.000918783	0	0.00140372	0.000913042	0.000966241	0.00104841	0.000772971	0.00130855	0.00129415	0.00101927	0.000899807	0.00117951	0.0012421	0.000981366	0.000578615	0.00100184	0.000198603	0.00112697	0.00016368	1.02087	1.14837	1.12489	0.232373	0.796136	0.17602
Non-Matrisomal	Non-Matrisomal	Heat shock cognate 71 kDa protein	HSPA8	0.000636218	0.000653332	0.00051485	0	0.000971686	0.000475905	0.000588102	0.000530848	0.000399894	0.000653191	0.000627651	0.00059602	0.000513568	0.000750528	0.00068153	0.000555217	0.000353387	0.000529588	9.79864e-05	0.00063386	8.91969e-05	-1.04839	1.14164	1.19689	0.310904	0.738513	0.203602
Non-Matrisomal	Non-Matrisomal	60 kDa heat shock protein, mitochondrial	HSPD1	0	0	0	0	0	1.95864e-05	0	0	0	0	4.36796e-05	1.46548e-05	0	0	0	0	0	3.91727e-06	8.75929e-06	1.16669e-05	1.89874e-05			2.97832	1.20937	0.332295	0.401559
Non-Matrisomal	Non-Matrisomal	Isocitrate dehydrogenase 1 (Fragment)	IDH1	3.55916e-05	0	2.06278e-05	0	0	0	4.10617e-05	1.10377e-05	0	0	4.25343e-05	7.46009e-05	1.69908e-05	0	1.91537e-05	1.12439e-05	1.62799e-05	1.04199e-05	1.77836e-05	3.06559e-05	2.88578e-05	-1.07908	2.72646	2.94207	1.39139	0.286121	0.430719
Non-Matrisomal	Non-Matrisomal	Inhibitor of nuclear factor kappa-B kinase-interacting protein	IKBIP	0	0	0	0	0	0	0	5.36631e-05	0	0	2.60712e-05	0	4.78465e-05	0	5.51421e-05	0	0	1.07326e-05	2.39989e-05	2.5812e-05	2.58764e-05			2.405	2.0249	0.174691	0.519602
Non-Matrisomal	Non-Matrisomal	Interleukin enhancer-binding factor 2	ILF2	0	0	1.97838e-05	0	0	0	0	0	0	0	1.77995e-05	0	0	0	3.13697e-05	3.95676e-06	8.84759e-06	0	0	9.83385e-06	1.42948e-05	0	2.48533		1.29946	0.308436	0.416246
Non-Matrisomal	Non-Matrisomal	Inosine-5-monophosphate dehydrogenase 2 (Fragment)	IMPDH2	6.2774e-05	9.43885e-05	0	0	0	6.10949e-05	5.32455e-05	4.83531e-05	0	0	7.77138e-05	6.25587e-05	5.04212e-05	1.18873e-05	4.42261e-05	3.14325e-05	4.44684e-05	3.25387e-05	3.00494e-05	4.93614e-05	2.4545e-05	1.03519	1.57039	1.51701	0.434752	0.657229	0.240763
Non-Matrisomal	Non-Matrisomal	Importin-5	IPO5	0	0.00032146	0.000200505	0	0	0.000165589	0.000218504	0.000267925	0	0	0.00031047	0.000226116	0.000224767	0.000222099	0.000283686	0.000104393	0.000149206	0.000130404	0.000124421	0.000253427	4.09825e-05	1.24916	2.42763	1.94341	2.41123	0.13175	0.567007
Non-Matrisomal	Non-Matrisomal	Importin N-terminal domain-containing protein	IPO7	0.000180131	0.000106166	0.000183933	0	0	3.89918e-05	6.17622e-05	0.00019897	0	0	0.00021277	0.000164166	0.000220124	5.0677e-05	0.000170778	9.4046e-05	9.12777e-05	5.99447e-05	8.20929e-05	0.000163703	6.78528e-05	-1.56888	1.74067	2.7309	2.13225	0.161303	0.533198
Non-Matrisomal	Non-Matrisomal	Importin N-terminal domain-containing protein	IPO9	0	0	0	0	0	0	2.71287e-05	0	0	0	2.66248e-05	0	0	0	0	0	0	5.42573e-06	1.21323e-05	5.32497e-06	1.1907e-05			-1.01892	0.500088	0.618575	0.258222
Non-Matrisomal	Non-Matrisomal	Ras GTPase-activating-like protein IQGAP1	IQGAP1	0.000780076	0.00112684	0.000736357	0	0.000396928	0.000578829	0.000779194	0.00094524	0.000681496	0.000913812	0.000956426	0.00087546	0.000843865	0.000679241	0.000710073	0.00060804	0.000427052	0.000779714	0.000154421	0.000813013	0.000116093	1.28234	1.3371	1.04271	0.826079	0.46119	0.331879
Non-Matrisomal	Non-Matrisomal	Integrin, alpha V	ITGAV	0	4.90515e-05	0	0	0	0	0	2.8994e-05	0	0	0	0	0	0	0.000115766	9.8103e-06	2.19365e-05	5.79879e-06	1.29665e-05	2.31531e-05	5.1772e-05	-1.69178	2.36009	3.99275	0.371881	0.697111	0.222675
Non-Matrisomal	Non-Matrisomal	Integrin beta-1	ITGB1	0.000175034	0.000191319	0.000249217	0	0.000332799	0	0.000130251	0.000176538	0.000215273	0.000559445	0.000113329	0.000197757	0.000158828	0.000188437	0.000302362	0.000189674	0.000122702	0.000216301	0.000208279	0.000192143	6.98481e-05	1.14039	1.01302	-1.12573	0.0512816	0.950218	0.0826895
Non-Matrisomal	Non-Matrisomal	ER lumen protein-retaining receptor	KDELR1	5.40836e-05	6.18157e-05	6.15786e-05	0	0	5.50004e-05	5.21317e-05	8.41099e-05	4.02684e-05	7.25115e-05	4.71821e-05	5.77688e-05	0	0	3.58348e-05	3.54956e-05	3.25517e-05	6.08044e-05	1.73985e-05	2.81572e-05	2.68486e-05	1.71301	-1.26062	-2.15946	2.11244	0.163682	0.530715
Non-Matrisomal	Non-Matrisomal	KH domain containing, RNA binding, signal transduction associated 1, isoform CRA_b	KHDRBS1	0	2.25511e-05	0	0	0	0	0	2.44882e-05	0	0	5.01241e-05	1.06144e-05	1.63616e-05	0	3.12958e-05	4.51022e-06	1.00852e-05	4.89765e-06	1.09515e-05	2.16792e-05	1.95082e-05	1.0859	4.80668	4.42645	2.39342	0.133436	0.56491
Non-Matrisomal	Non-Matrisomal	Uncharacterized protein KIAA1671	KIAA1671	0	0	0	0	0	0.000547628	0	0	0.00141917	0	0.000379051	0	0	0	0	0	0	0.00039336	0.000620541	7.58102e-05	0.000169517			-5.18874	1.57874	0.246222	0.458801
Non-Matrisomal	Non-Matrisomal	Kinesin-like protein	KIF5B-ALK	0.000111834	0.000404247	0.000224165	0	0	0.000188382	0.000158202	0.000263838	0	0	0.000327626	0.00021535	0.000210932	0	0.00020149	0.000148049	0.000170719	0.000122085	0.000117902	0.00019108	0.000118583	-1.21268	1.29065	1.56514	0.318965	0.732878	0.206225
Non-Matrisomal	Non-Matrisomal	Importin subunit beta-1	KPNB1	0.000403402	0.000299125	0.000194433	0	0.000330744	0.000201587	0.000247598	0.000266806	0	0	0.000411145	0.000220605	0.000259793	0.000286609	0.000401168	0.000245541	0.000156487	0.000143198	0.000132852	0.000315864	8.57751e-05	-1.71469	1.2864	2.20578	2.2847	0.144293	0.55193
Non-Matrisomal	Non-Matrisomal	Ribosomal protein L27a	L27a	3.91909e-05	4.05516e-05	5.13744e-05	0	3.02394e-05	3.61126e-05	3.00819e-05	5.13735e-05	1.84003e-05	2.21824e-05	4.69756e-05	1.94037e-05	3.68474e-05	3.87109e-05	2.61769e-05	3.22713e-05	1.9538e-05	3.16302e-05	1.30056e-05	3.36229e-05	1.08652e-05	-1.02027	1.04188	1.063	0.0232044	0.977107	0.055623
Non-Matrisomal	Non-Matrisomal	LIM and SH3 domain protein 1	LASP1	2.47726e-05	5.91004e-05	5.70297e-05	0	2.48768e-05	3.17383e-05	1.61048e-05	4.48686e-05	1.07109e-05	1.86847e-05	5.32638e-05	4.75942e-05	6.15065e-05	3.7909e-05	4.78341e-05	3.31559e-05	2.49059e-05	2.44215e-05	1.37993e-05	4.96215e-05	8.64592e-06	-1.35765	1.49661	2.03188	2.77379	0.102278	0.608144
Non-Matrisomal	Non-Matrisomal	Sodium-independent neutral amino acid transporter LAT1	lat1	0	3.71282e-05	0	0	0	0	5.39172e-05	0	0	0	0	3.76945e-05	2.54086e-05	0	0	7.42565e-06	1.66043e-05	1.07834e-05	2.41125e-05	1.26206e-05	1.7819e-05	1.45219	1.6996	1.17037	0.0886185	0.915788	0.108701
Non-Matrisomal	Non-Matrisomal	L-lactate dehydrogenase	LDHB	0.000177557	0.000130693	0.000147486	0	0.000191933	7.06503e-05	0.000103586	0.000138669	2.00858e-05	2.78117e-05	0.000137019	0.000139295	0.000150979	6.11135e-05	0.00013292	0.000129534	7.63257e-05	7.21606e-05	5.0229e-05	0.000124266	3.59349e-05	-1.79508	-1.04239	1.72207	1.56495	0.248927	0.456793
Non-Matrisomal	Non-Matrisomal	LEM domain containing 2, isoform CRA_a	LEMD2	0	1.63824e-05	2.21005e-05	0	0	0	1.16011e-05	0	0	0	2.20157e-05	0	0	0	8.78408e-06	7.69659e-06	1.07311e-05	2.32022e-06	5.18817e-06	6.15997e-06	9.6453e-06	-3.31718	-1.24945	2.65491	0.489249	0.6248	0.255408
Non-Matrisomal	Non-Matrisomal	LIM domain and actin-binding protein 1	LIMA1	0	1.66589e-05	0	0	0	0	0	0	0	0	3.57787e-05	3.49765e-05	0	0	1.74849e-05	3.33178e-06	7.45008e-06	0	0	1.7648e-05	1.76913e-05	0	5.29688		3.57889	0.0603973	0.690786
Non-Matrisomal	Non-Matrisomal	LIM and cysteine-rich domains protein 1	LMCD1	0	0.000144115	9.31328e-05	0	0	6.58677e-05	7.54941e-05	8.83581e-05	2.71203e-05	0	8.19395e-05	9.35641e-05	0.000107199	9.77091e-05	0.000163431	4.74496e-05	6.7427e-05	5.13681e-05	3.66988e-05	0.000108768	3.18737e-05	1.08258	2.29229	2.11743	2.55827	0.118739	0.58404
Non-Matrisomal	Non-Matrisomal	Prelamin-A/C	LMNA	0.00101063	0.000679402	0.000550934	0.0117633	0.00101567	0.000530104	0.000855872	0.000933798	0.00223532	0.00391702	0.000907489	0.000586753	0.000726737	0.00085417	0.000810558	0.00300399	0.00490085	0.00169442	0.00140266	0.000777142	0.000125328	-1.77287	-3.86543	-2.18033	0.722573	0.505469	0.310392
Non-Matrisomal	Non-Matrisomal	Lamin-B2	LMNB2	0	0	0	0	0	0	0	0	7.68836e-05	0	0	0	0	0	0	0	0	1.53767e-05	3.43834e-05	0	0			0	1	0.396569	0.365148
Non-Matrisomal	Non-Matrisomal	Tubulin alpha chain	LOC100158003	0.000964869	0.00193717	0.0016188	0	0.00237852	0.00119468	0.00120555	0.00142158	0.000482281	0.0007337	0.00165028	0.00142937	0.00116053	0.00113417	0.00123454	0.00137987	0.000927529	0.00100756	0.000386183	0.00132178	0.000216964	-1.36952	-1.04395	1.31186	0.569618	0.580319	0.275589
Non-Matrisomal	Non-Matrisomal	VWFA domain-containing protein	LOC100623720	1.33603e-05	3.29026e-05	2.34351e-05	0	0.000104197	0.000146276	0.000149429	9.14759e-05	5.54996e-05	6.66515e-05	0.000147904	0.000136615	0.000117095	0.000100561	3.85662e-05	3.47791e-05	4.068e-05	0.000101866	4.39669e-05	0.000108148	4.29248e-05	2.92896	3.10958	1.06167	4.56828	0.0334874	0.780451		A
Non-Matrisomal	Non-Matrisomal	SERPIN domain-containing protein	LOC396684	0	0	0	0	0	9.83313e-06	0	0	0	0	0	0	0	0	0	0	0	1.96663e-06	4.39751e-06	0	0			0	1	0.396569	0.365148
Non-Matrisomal	Non-Matrisomal	Uncharacterized protein	LOC92689	0	1.3726e-05	0	0	0	0	0	0	0	0	0	0	0	0	0	2.74521e-06	6.13848e-06	0	0	0	0	0	0		1	0.396569	0.365148
Non-Matrisomal	Non-Matrisomal	Lipoma-preferred partner	LPP	0	0	0	0	3.63606e-05	0	6.22002e-05	2.57947e-05	0	0	0.000106432	0.000200624	5.08853e-05	0.000106214	0.000333344	7.27213e-06	1.6261e-05	1.7599e-05	2.73203e-05	0.0001595	0.000111092	2.42006	21.9331	9.06304	8.12896	0.00586471	1.04109		A	B
Non-Matrisomal	Non-Matrisomal	Prolow-density lipoprotein receptor-related protein 1	LRP1	0	0	0.000589958	0	0	0.000126948	0.000205267	0.000548456	0	0	0.000499189	0.000131076	0.000327248	0	0.00036842	0.000117992	0.000263837	0.000176134	0.000225797	0.000265187	0.000198479	1.49277	2.24751	1.5056	0.515308	0.609955	0.262122
Non-Matrisomal	Non-Matrisomal	Leucine-rich repeat-containing protein 59	LRRC59	4.73372e-05	0.000117749	8.06011e-05	0	6.65267e-05	5.5912e-05	5.91618e-05	0.000100355	1.79005e-05	2.59453e-05	8.26146e-05	8.45448e-05	6.739e-05	6.45538e-05	8.80766e-05	6.24428e-05	4.3395e-05	5.18549e-05	3.25817e-05	7.7436e-05	1.0694e-05	-1.20419	1.24011	1.49332	0.81013	0.467708	0.32866
Non-Matrisomal	Non-Matrisomal	Microtubule-associated protein 1A	MAP1A	0	0.000409862	0	0	0	0	0	0	0	0	0	0.000136835	0	0	0	8.19724e-05	0.000183296	0	0	2.73669e-05	6.11943e-05	0	-2.99531		0.699624	0.515947	0.305423
Non-Matrisomal	Non-Matrisomal	Microtubule-associated protein 1B	MAP1B	0.000165298	0.000270773	0.000161734	0	0	0.000148188	0.000245116	0.000337064	0	0	0.000151336	0.000226046	0	0	0.000138883	0.000119561	0.000117607	0.000146074	0.000149136	0.000103253	9.99774e-05	1.22175	-1.15794	-1.41472	0.152083	0.860547	0.1424
Non-Matrisomal	Non-Matrisomal	Mitogen-activated protein kinase kinase 1, isoform CRA_d	MAP2K1	0	2.72197e-05	0	0	0	0	0	0	0	0	6.26136e-05	1.31963e-05	0	0	2.29634e-05	5.44395e-06	1.2173e-05	0	0	1.97547e-05	2.58394e-05	0	3.62874		1.91419	0.189876	0.505198
Non-Matrisomal	Non-Matrisomal	Mitogen-activated protein kinase	MAPK1	2.43673e-05	6.05238e-05	2.49939e-05	0	0	1.29443e-05	2.80985e-05	8.72774e-05	0	0	6.46436e-05	8.13867e-05	5.74065e-05	0	5.65278e-05	2.1977e-05	2.48327e-05	2.5664e-05	3.6336e-05	5.19929e-05	3.07293e-05	1.16777	2.36579	2.02591	1.39502	0.285281	0.43128
Non-Matrisomal	Non-Matrisomal	Mitogen-activated protein kinase	MAPK3	0	0	0	0	0	0	0	2.16179e-05	0	0	6.9605e-06	1.98461e-05	0	0	0	0	0	4.32359e-06	9.66783e-06	5.36132e-06	8.63998e-06			1.24002	0.721435	0.505982	0.310147
Non-Matrisomal	Non-Matrisomal	S-adenosylmethionine synthase	MAT2A	0	0	0	0	0	0	0	0	0	0	0	1.4488e-05	2.47336e-05	0	1.43271e-05	0	0	0	0	1.07097e-05	1.06469e-05				5.05919	0.0255016	0.821316		A	B
Non-Matrisomal	Non-Matrisomal	Mutant p53 binding protein 1 (MBP1)	MBP1	0.000195401	0.00014067	0.000125465	0	9.27266e-05	0.000125066	0.00010429	0.000115084	0	0	0.000179469	0.000171365	0.000158876	0.000196299	0.000197909	0.000110853	7.22286e-05	6.8888e-05	6.33136e-05	0.000180784	1.66162e-05	-1.60917	1.63085	2.62431	5.04438	0.0257075	0.820112			B
Non-Matrisomal	Non-Matrisomal	Malate dehydrogenase, cytoplasmic	MDH1	0	0	0	0	0	0	0	0	0	0	0	1.50276e-05	1.10178e-05	0	0	0	0	0	0	5.20908e-06	7.27235e-06				2.56532	0.118153	0.584845
Non-Matrisomal	Non-Matrisomal	Malate dehydrogenase (Fragment)	MDH2	0	0	6.27475e-06	0	0	0	0	0	0	0	0	0	0	0	4.01186e-05	1.25495e-06	2.80616e-06	0	0	8.02371e-06	1.79416e-05	0	6.39365		0.847329	0.452668	0.336121
Non-Matrisomal	Non-Matrisomal	MGST1 protein (Fragment)	MGST1	3.29656e-05	6.46535e-05	5.2143e-05	0	0	0	0	0	1.25888e-05	0	0	0	1.30545e-05	2.13676e-05	0	2.99524e-05	2.95802e-05	2.51776e-06	5.62989e-06	6.88442e-06	9.87443e-06	-11.8964	-4.35076	2.73434	3.24605	0.0746741	0.657881
Non-Matrisomal	Non-Matrisomal	Macrophage migration inhibitory factor	MIF	0.000168907	0.000174016	0.000104054	0	0.000206798	0.000103288	0.000116403	0.000116587	5.04839e-05	0	0.000157673	0.000189993	0.000145503	0.000141839	0.00022038	0.000130755	8.20357e-05	7.73524e-05	5.10937e-05	0.000171078	3.34556e-05	-1.69038	1.30838	2.21166	3.16982	0.078477	0.65011
Non-Matrisomal	Non-Matrisomal	Malectin (Fragment)	MLEC	0	1.37254e-05	8.23726e-06	0	0	0	0	0	0	0	1.48194e-05	5.89832e-06	1.02447e-05	0	1.17223e-05	4.39253e-06	6.31996e-06	0	0	8.53695e-06	5.7527e-06	0	1.94352		3.74305	0.0545428	0.706451
Non-Matrisomal	Non-Matrisomal	Membrane metallo-endopeptidase	MME	0	0	0.000125454	0	0	0	4.89892e-05	0	0	0	6.32868e-05	3.06113e-05	0.000139326	0	0.000159561	2.50907e-05	5.61046e-05	9.79785e-06	2.19087e-05	7.8557e-05	6.88435e-05	-2.56084	3.13092	8.01778	2.33662	0.138984	0.558166
Non-Matrisomal	Non-Matrisomal	C-type mannose receptor 2	MRC2	0.000266225	0.000359521	0.000311956	0	0.000140246	0.000488642	0.000539731	0.000544822	0	0	0.000636089	0.000540227	0.000432931	0.000264732	0.000440013	0.00021559	0.000145535	0.000314639	0.000288064	0.000462798	0.000138443	1.45944	2.14666	1.47089	1.88267	0.194477	0.501021
Non-Matrisomal	Non-Matrisomal	Moesin	MSN	0	0.000160247	0.000125805	0	5.34132e-05	0.000120798	0.000207707	0.00014468	0	7.21166e-05	0.000204454	0.00024789	0.000187	7.94006e-05	0.000224209	6.7893e-05	7.29926e-05	0.00010906	7.80971e-05	0.000188591	6.51187e-05	1.60635	2.77777	1.72924	3.60425	0.0594465	0.693229
Non-Matrisomal	Non-Matrisomal	Protein LYRIC	MTDH	0	0	3.80646e-05	0	0	0	0	0	0	0	0	0	0	0	0	7.61291e-06	1.7023e-05	0	0	0	0	0	0		1	0.396569	0.365148
Non-Matrisomal	Non-Matrisomal	Methylenetetrahydrofolate dehydrogenase (NADP+ dependent) 1, methenyltetrahydrofolate cyclohydrolase, formyltetrahydrofolate synthetase, isoform CRA_a	MTHFD1	0	0	0	0	0	3.14047e-05	4.09845e-05	0	0	0	3.50682e-05	0	0	0	0	0	0	1.44778e-05	2.01118e-05	7.01363e-06	1.5683e-05			-2.06424	1.20884	0.33244	0.401471
Non-Matrisomal	Non-Matrisomal	Major vault protein	MVP	0.000426321	0.000462602	0.000397523	0	0.000424628	0.000345112	0.000373599	0.000591357	0.000284893	0	0.000484181	0.000608838	0.00032087	0.000799962	0.000299457	0.000342215	0.000192697	0.000318992	0.000212583	0.000502662	0.000208772	-1.0728	1.46885	1.57578	1.19167	0.337232	0.398609
Non-Matrisomal	Non-Matrisomal	Myeloid-associated differentiation marker (Fragment)	MYADM	0.000100398	7.8455e-05	8.4021e-05	0	8.68125e-05	7.62631e-05	7.93064e-05	9.97817e-05	6.53246e-05	0	0.000108236	9.93566e-05	9.18992e-05	6.20747e-05	0.000136904	6.99372e-05	3.99209e-05	6.41352e-05	3.79561e-05	9.96942e-05	2.70816e-05	-1.09047	1.42548	1.55444	1.44886	0.273129	0.439524
Non-Matrisomal	Non-Matrisomal	Myosin-10	MYH10	0.0011392	0.00100803	0.00120179	0	0.00104987	0.000779016	0.00062507	0.00117236	0.000752625	0.000711984	0.00115192	0.000919254	0.0011523	0.00127664	0.00122721	0.000879777	0.000497589	0.000808211	0.000211746	0.00114546	0.000137065	-1.08855	1.30199	1.41728	1.52184	0.25761	0.450457
Non-Matrisomal	Non-Matrisomal	Myosin, heavy polypeptide 11, smooth muscle, isoform CRA_b	MYH11	0	0	5.08163e-05	0	0	0	0	0.000110249	0	0	0	0	0.000261622	0	0.00015924	1.01633e-05	2.27257e-05	2.20499e-05	4.9305e-05	8.41724e-05	0.000120808	2.16957	8.28204	3.81737	1.35073	0.295749	0.424379
Non-Matrisomal	Non-Matrisomal	Uncharacterized protein	MYH14	0.0030726	0.00515206	0.00388003	0	0.00493124	0.00343352	0.00311482	0.0036079	0.00271801	0.00471014	0.00419847	0.0043512	0.00340988	0.00377385	0.00419988	0.00340718	0.00208037	0.00351688	0.000748156	0.00398666	0.00038768	1.0322	1.17007	1.13358	0.282115	0.759053	0.193947
Non-Matrisomal	Non-Matrisomal	Myosin-9	MYH9	0.0102777	0.0132172	0.00859156	0.0329107	0.015685	0.0112005	0.0113623	0.00903607	0.0387377	0.0505827	0.0156804	0.0184985	0.0168185	0.0131829	0.0146868	0.0161364	0.00976411	0.0241838	0.0191776	0.0157734	0.00202599	1.49871	-1.02301	-1.5332	0.725711	0.504056	0.311065
Non-Matrisomal	Non-Matrisomal	Myosin regulatory light chain 12A	MYL12A	6.23042e-05	0.000118932	8.42901e-05	0	0.000152819	6.38722e-05	6.50927e-05	6.97023e-05	7.47311e-05	9.20428e-05	0.000107051	0.000103931	6.52245e-05	0.000143845	0.000133956	8.36691e-05	5.80572e-05	7.30882e-05	1.1427e-05	0.000110801	3.06859e-05	-1.14477	1.32428	1.516	1.27756	0.314045	0.412725
Non-Matrisomal	Non-Matrisomal	Myosin light polypeptide 6	MYL6	0.000251682	0.000301364	0.000231271	0	0.000302767	0.000207461	0.000160587	0.000224729	0.000156442	0.00016825	0.000278497	0.000285552	0.000237169	0.000322364	0.000308881	0.000217417	0.000125467	0.000183494	3.06744e-05	0.000286493	3.27323e-05	-1.18487	1.31771	1.56132	2.32774	0.139876	0.557105
Non-Matrisomal	Non-Matrisomal	MYL9 protein	MYL9	0	0	1.49442e-05	0	0	2.12444e-05	6.93168e-06	5.59854e-05	0	0	2.30274e-05	4.59149e-05	2.46255e-05	0	6.75669e-05	2.98884e-06	6.68325e-06	1.68323e-05	2.35431e-05	3.22269e-05	2.55796e-05	5.63172	10.7824	1.91459	2.56033	0.118567	0.584275
Non-Matrisomal	Non-Matrisomal	Myosin light chain kinase, smooth muscle	MYLK	0	0.000398587	0.000302507	0	0	0.000108653	0.000231309	0.000356579	0	0	0.000272992	0.000266391	0.000245899	0.000261543	0.000302253	0.000140219	0.000194984	0.000139308	0.000154454	0.000269816	2.07027e-05	-1.00654	1.92425	1.93683	1.3574	0.294144	0.425426
Non-Matrisomal	Non-Matrisomal	Uncharacterized protein	MYO1B	0	0.00021077	0	0	0	5.69066e-05	0.000117677	2.82069e-05	0	0	6.2369e-05	0.000140653	0	0	0.000115741	4.2154e-05	9.42592e-05	4.0558e-05	4.91351e-05	6.37525e-05	6.47053e-05	-1.03935	1.51237	1.57188	0.162573	0.851795	0.147229
Non-Matrisomal	Non-Matrisomal	Unconventional myosin-Ic	MYO1C	0.000679946	0.000330717	0.000632625	0	0.000353917	0.000347883	0.00042145	0.000483554	5.46534e-05	0	0.000599958	0.000459069	0.000401952	0.000465408	0.00066964	0.000399441	0.00027359	0.000261508	0.000219956	0.000519206	0.000111142	-1.52745	1.29983	1.98543	1.83975	0.200952	0.495278
Non-Matrisomal	Non-Matrisomal	Unconventional myosin-Id	MYO1D	0	3.24542e-05	0.000115866	0	0	0.000138877	0.000162877	3.71451e-05	0	0	0.000273403	5.15119e-05	0.000105359	0	0	2.96639e-05	5.01955e-05	6.77797e-05	7.78217e-05	8.60548e-05	0.000113442	2.28492	2.90099	1.26963	0.57901	0.575366	0.277851
Non-Matrisomal	Non-Matrisomal	Myocilin	MYOC	0	0	0	0	0	1.08568e-05	0	0	0	0	0	1.29575e-05	0	0	0	0	0	2.17135e-06	4.8553e-06	2.59151e-06	5.79479e-06			1.1935	0.507722	0.614234	0.260185
Non-Matrisomal	Non-Matrisomal	Myoferlin	MYOF	0.000802919	0.00102785	0.000659738	0	0.000784017	0.00049607	0.000495353	0.000516926	0.000298818	0.000124871	0.00134211	0.00086819	0.000515294	0.000741691	0.00129766	0.000654904	0.000389419	0.000386407	0.000171029	0.00095299	0.00035834	-1.69485	1.45516	2.46628	3.89551	0.049691	0.720695			B
Non-Matrisomal	Non-Matrisomal	N-acetyl-D-glucosamine kinase	NAGK	0	1.44359e-05	9.00677e-06	0	0	3.28627e-05	1.09337e-05	1.71183e-05	0	0	3.21937e-05	6.85786e-05	0	0	1.23811e-05	4.68853e-06	6.70083e-06	1.21829e-05	1.36969e-05	2.26307e-05	2.88618e-05	2.59846	4.82682	1.85757	1.14322	0.351192	0.390421
Non-Matrisomal	Non-Matrisomal	Sialic acid synthase	NANS	0	2.10137e-05	1.83611e-05	0	3.68381e-05	1.46413e-05	1.16819e-05	1.53929e-05	0	0	1.56803e-05	1.79672e-05	2.96565e-05	2.37524e-05	3.87344e-05	1.52426e-05	1.5605e-05	8.34321e-06	7.74159e-06	2.51582e-05	9.32825e-06	-1.82694	1.65052	3.01541	2.74456	0.104347	0.604931
Non-Matrisomal	Non-Matrisomal	Nucleosome assembly protein 1-like 1	NAP1L1	0	2.27829e-05	7.13479e-05	0	0	2.55593e-05	2.00235e-05	7.0796e-05	4.28037e-05	0	7.51139e-05	0.000104884	3.08765e-05	7.37105e-05	2.89653e-05	1.88262e-05	3.09736e-05	3.18365e-05	2.66018e-05	6.271e-05	3.24253e-05	1.69108	3.331	1.96975	2.80331	0.100238	0.611372
Non-Matrisomal	Non-Matrisomal	Alpha-soluble NSF attachment protein	NAPA	0	1.61329e-05	1.29094e-05	0	0	0	6.67992e-06	1.04909e-05	0	0	0	0	1.19179e-05	0	0	5.80846e-06	8.03479e-06	3.43416e-06	4.89165e-06	2.38359e-06	5.32987e-06	-1.69137	-2.43685	-1.44075	0.395032	0.682105	0.229502
Non-Matrisomal	Non-Matrisomal	Asparagine--tRNA ligase, cytoplasmic	NARS	0.000158656	0.000144824	9.82885e-05	0	0	0.000136869	0.000135783	0.000136945	0	0	0.000136274	0.000112474	0.00013343	5.82788e-05	0.000129866	8.03537e-05	7.66857e-05	8.19195e-05	7.47833e-05	0.000114064	3.25289e-05	1.01949	1.41953	1.3924	0.433344	0.658093	0.240373
Non-Matrisomal	Non-Matrisomal	Nucleolin, isoform CRA_c	NCL	0.000100433	0.000129048	2.31619e-05	0	4.90131e-05	6.59088e-05	7.24645e-05	6.35119e-05	6.04325e-05	4.10604e-05	7.97239e-05	4.10746e-05	0	0	0.000106598	6.03313e-05	5.35717e-05	6.06756e-05	1.18239e-05	4.54794e-05	4.76035e-05	1.00571	-1.32656	-1.33414	0.214007	0.810359	0.168921
Non-Matrisomal	Non-Matrisomal	Protein NDRG1	NDRG1	0	4.10593e-05	1.53308e-05	0	0	0	3.04488e-05	0	0	0	1.54283e-05	0.000111865	6.71162e-05	0	0.000150291	1.1278e-05	1.7923e-05	6.08976e-06	1.36171e-05	6.894e-05	6.34035e-05	-1.85197	6.11277	11.3207	4.03276	0.0457494	0.733281
Non-Matrisomal	Non-Matrisomal	Serine/threonine-protein kinase Nek7	NEK7	0	0	1.6874e-05	0	0	1.47635e-05	1.38555e-05	4.33591e-05	0	0	1.81139e-05	0	0	0	1.5499e-05	3.3748e-06	7.54627e-06	1.43956e-05	1.77044e-05	6.72256e-06	9.25156e-06	4.26562	1.99199	-2.14139	1.05016	0.379939	0.374194
Non-Matrisomal	Non-Matrisomal	Nucleoside diphosphate kinase	NME2	0	0	0	0	2.1243e-05	0	0	0	0	0	1.73525e-05	4.8546e-05	3.21739e-05	0	3.76207e-05	4.2486e-06	9.50015e-06	0	0	2.71386e-05	1.88797e-05	0	6.38767		7.15535	0.00900105	0.976753		A	B
Non-Matrisomal	Non-Matrisomal	NNMT protein	NNMT	0.000834396	0.00069351	0.000726986	0	0.00073965	0.000551937	0.000555028	0.000741628	0.000410151	0.000547762	0.000824494	0.000638023	0.000636631	0.000678859	0.000639291	0.000598908	0.000338861	0.000561301	0.000117977	0.000683459	8.08086e-05	-1.067	1.14118	1.21763	0.434035	0.657669	0.240565
Non-Matrisomal	Non-Matrisomal	NOP56 protein (Fragment)	NOP56	0	0	2.65812e-05	0	0	0	0	0	0	0	0	1.97737e-05	0	0	0.000193505	5.31624e-06	1.18875e-05	0	0	4.26557e-05	8.47609e-05	0	8.02366		1.10638	0.362257	0.38408
Non-Matrisomal	Non-Matrisomal	Nop domain-containing protein	NOP58	0	0	0	0	0	0	1.03505e-05	0	0	0	0	0	0	0	0	0	0	2.0701e-06	4.62888e-06	0	0			0	1	0.396569	0.365148
Non-Matrisomal	Non-Matrisomal	Puromycin-sensitive aminopeptidase	NPEPPS	0.000147827	0.000110813	0.000135836	0	0	6.97188e-05	0.00013523	0.000140196	0	0	0.000222661	0.000162834	0.000142293	5.54799e-05	0.0002816	7.88951e-05	7.32486e-05	6.90291e-05	6.88801e-05	0.000172973	8.5319e-05	-1.14293	2.19245	2.50581	2.83977	0.0977823	0.615335
Non-Matrisomal	Non-Matrisomal	Truncated nucleolar phosphoprotein B23	NPM1	0	6.53871e-05	2.51076e-05	0	4.31168e-05	3.33822e-05	3.19129e-05	4.36773e-05	0	0	4.69627e-05	6.29829e-05	1.00781e-05	0	0.000103525	2.67223e-05	2.826e-05	2.17945e-05	2.04054e-05	4.47098e-05	4.18228e-05	-1.2261	1.67313	2.05143	0.736254	0.49934	0.313317
Non-Matrisomal	Non-Matrisomal	5-nucleotidase, ecto (CD73)	NT5E	5.64199e-05	0.000106427	8.85704e-05	0	6.56495e-05	0	0	2.61109e-05	5.4251e-05	0	1.80927e-05	4.16903e-05	5.08433e-05	9.07784e-05	0.00016491	6.34134e-05	4.04915e-05	1.60724e-05	2.41524e-05	7.3263e-05	5.75526e-05	-3.94549	1.15532	4.55831	2.53331	0.120838	0.581184
Non-Matrisomal	Non-Matrisomal	Olfactomedin-like protein 3	OLFML3	0	0	0	0	0	0	1.92597e-05	0	0	0	0	8.8734e-06	0	0	0	0	0	3.85193e-06	8.61318e-06	1.77468e-06	3.9683e-06			-2.17049	0.619948	0.554345	0.287506
Non-Matrisomal	Non-Matrisomal	Ubiquitin thioesterase OTUB1	OTUB1	1.4675e-05	5.62245e-05	1.22514e-05	0	0	6.82741e-06	2.5286e-05	2.73158e-05	0	0	4.21839e-05	2.62119e-05	1.69432e-05	1.09217e-05	1.98122e-05	1.66302e-05	2.31508e-05	1.18858e-05	1.34702e-05	2.32146e-05	1.19461e-05	-1.39916	1.39593	1.95313	0.564472	0.583054	0.274341
Non-Matrisomal	Non-Matrisomal	Serine/threonine-protein kinase OSR1	OXSR1	0	3.46803e-05	0	0	0	0	2.61313e-05	0	0	0	0	0	0	0	0	6.93605e-06	1.55095e-05	5.22626e-06	1.16863e-05	0	0	-1.32715	0	0	0.51938	0.607673	0.263155
Non-Matrisomal	Non-Matrisomal	Protein disulfide-isomerase	P4HB	0.000699121	0.00049944	0.000417882	0	0.00087226	0.000585243	0.000416275	0.000548125	0.000367747	0.000617118	0.000881157	0.000746946	0.00066751	0.000813847	0.000756901	0.000497741	0.000329752	0.000506901	0.000109043	0.000773272	7.97373e-05	1.0184	1.55356	1.52549	2.89316	0.0943128	0.621092
Non-Matrisomal	Non-Matrisomal	Peptidase_M24 domain-containing protein	PA2G4	0	0	0	0	0	0	0	0	0	0	6.94106e-06	0	1.69215e-05	0	0	0	0	0	0	4.77251e-06	7.42682e-06				2.0647	0.169581	0.524684
Non-Matrisomal	Non-Matrisomal	Poly(A) binding protein, cytoplasmic 1, isoform CRA_c	PABPC1	3.74029e-05	2.86493e-05	3.86748e-05	0	0	1.20518e-05	1.45607e-05	1.87183e-05	0	0	5.53001e-05	5.32556e-05	6.04342e-05	0	6.91581e-05	2.09454e-05	1.95061e-05	9.06616e-06	8.61189e-06	4.76296e-05	2.73244e-05	-2.31028	2.27399	5.25356	4.87045	0.0282763	0.805849			B
Non-Matrisomal	Non-Matrisomal	Multifunctional protein ADE2 (Fragment)	PAICS	0	0	0	0	0	9.65621e-06	1.74971e-05	0	0	0	2.23822e-05	1.17922e-05	1.3945e-05	0	0	0	0	5.43066e-06	7.93616e-06	9.62388e-06	9.63569e-06			1.77214	2.24114	0.14893	0.546643
Non-Matrisomal	Non-Matrisomal	Palladin	PALLD	0.000650084	0.000735508	0.000575648	0	0.000663852	0.000513637	0.000541616	0.000668038	0	0	0.000950753	0.000980838	0.000653607	0.000853863	0.000733158	0.000525018	0.000298927	0.000344658	0.00031996	0.000834444	0.000139908	-1.5233	1.58936	2.42108	4.35581	0.0378271	0.762086			B
Non-Matrisomal	Non-Matrisomal	3-phosphoadenosine 5-phosphosulfate synthase 2, isoform CRA_b	PAPSS2	0	3.82578e-05	3.55767e-05	0	0	2.90831e-05	1.84513e-05	7.54399e-05	0	0	6.38549e-05	6.08141e-05	3.09347e-05	0	9.09959e-05	1.47669e-05	2.02426e-05	2.45949e-05	3.1036e-05	4.93199e-05	3.48236e-05	1.66554	3.33989	2.00529	1.83881	0.201098	0.495151
Non-Matrisomal	Non-Matrisomal	Protein DJ-1 (Fragment)	PARK7	0	0	0	0	0	2.22255e-05	6.39921e-06	0	0	0	1.03969e-05	3.45667e-05	0	0	1.37342e-05	0	0	5.72495e-06	9.63132e-06	1.17396e-05	1.41642e-05			2.0506	1.76191	0.213352	0.484687
Non-Matrisomal	Non-Matrisomal	Uncharacterized protein	PARVA	0	8.08798e-05	6.61782e-05	0	0	1.92289e-05	6.06705e-05	6.18364e-05	0	0	5.82559e-05	3.43642e-05	3.9356e-05	0	0.000102103	2.94116e-05	4.06075e-05	2.83472e-05	3.10507e-05	4.68158e-05	3.73829e-05	-1.03755	1.59174	1.65152	0.402139	0.677574	0.231557
Non-Matrisomal	Non-Matrisomal	Pre-B-cell colony enhancing factor 1, isoform CRA_a	PBEF1	0	5.84364e-05	4.40298e-05	0	7.66965e-05	0	0	0	0	0	1.68238e-05	3.4387e-05	0	0	9.18734e-05	3.58326e-05	3.46985e-05	0	0	2.86168e-05	3.81169e-05	0	-1.25215		2.02771	0.174324	0.519963
Non-Matrisomal	Non-Matrisomal	Epididymis secretory protein Li 85	PCBP1	0.000197304	0.000184076	0.000158944	0	4.77303e-05	0.00013992	0.000104089	0.000149554	5.52944e-05	0	0.00021463	0.000149157	0.000135636	0.000178882	0.000150476	0.000117611	8.83073e-05	8.97714e-05	6.23325e-05	0.000165756	3.15326e-05	-1.31011	1.40936	1.84642	1.74845	0.215585	0.482832
Non-Matrisomal	Non-Matrisomal	Poly(rC)-binding protein 2	PCBP2	9.14829e-05	2.79482e-05	6.09144e-05	0	4.40984e-05	5.38856e-05	4.20364e-05	7.57133e-05	1.87068e-05	0	9.58673e-05	3.42092e-05	4.73867e-05	3.19035e-05	5.06801e-05	4.48888e-05	3.43891e-05	3.80684e-05	2.96106e-05	5.20093e-05	2.58251e-05	-1.17916	1.15863	1.36621	0.267364	0.769835	0.188808
Non-Matrisomal	Non-Matrisomal	Putative uncharacterized protein PCYOX1 (Fragment)	PCYOX1	0	0	0	0	0	0	0	0	0	0	2.121e-05	0	5.21952e-05	0	0	0	0	0	0	1.4681e-05	2.2894e-05				2.05608	0.170673	0.523588
Non-Matrisomal	Non-Matrisomal	Programmed cell death 6-interacting protein	PDCD6IP	3.76978e-05	3.879e-05	0.000149556	0	4.9788e-05	9.32053e-05	0.000103448	0.000139356	0	0	0.000196979	0.000163752	9.64645e-05	0	0.00018496	5.51664e-05	5.60245e-05	6.72018e-05	6.36953e-05	0.000128431	8.16369e-05	1.21817	2.32807	1.91113	1.67051	0.229066	0.471948
Non-Matrisomal	Non-Matrisomal	Pyruvate dehydrogenase E1 component subunit alpha, somatic form, mitochondrial (Fragment)	PDHA1	0	0	0	0	0	0	0	0	0	0	2.75955e-05	2.18568e-05	0	0	2.00308e-05	0	0	0	0	1.38966e-05	1.29893e-05				5.72294	0.0179758	0.873532		A	B
Non-Matrisomal	Non-Matrisomal	Protein disulfide-isomerase A5	PDIA5	0	7.30862e-05	1.83055e-05	0	0	4.56744e-05	1.50234e-05	8.34627e-05	0	0	8.01369e-05	5.41766e-05	2.70261e-05	0	7.50017e-05	1.82783e-05	3.16472e-05	2.88321e-05	3.57821e-05	4.72682e-05	3.36944e-05	1.57739	2.58602	1.63943	0.944984	0.415796	0.354962
Non-Matrisomal	Non-Matrisomal	Protein disulfide-isomerase A6	PDIA6	0.000131443	0.000141334	9.27582e-05	0	0.000233482	0.000125832	0.000138943	0.000124902	0.000197491	6.82165e-05	0.000157182	0.000188835	0.000137465	0.000100643	0.000196318	0.000119803	8.45669e-05	0.000131077	4.60698e-05	0.000156089	3.90928e-05	1.0941	1.30287	1.19082	0.478904	0.63081	0.252693
Non-Matrisomal	Non-Matrisomal	PDZ and LIM domain protein 4	PDLIM4	0	3.0478e-05	2.69071e-05	0	0	1.08871e-05	1.4044e-05	1.78039e-05	0	0	8.50873e-05	8.98578e-05	3.75551e-05	0	5.92128e-05	1.1477e-05	1.57662e-05	8.54699e-06	8.17749e-06	5.43426e-05	3.69636e-05	-1.34282	4.7349	6.3581	5.86188	0.0167489	0.884072		A	B
Non-Matrisomal	Non-Matrisomal	PDZ and LIM domain protein 5	PDLIM5	7.02631e-05	0.000213408	0.000177355	0	0	7.56955e-05	7.94618e-05	0.000226476	0	0	0.000121278	0.000225739	0.000210944	0.000225179	0.000452807	9.22053e-05	9.92795e-05	7.63266e-05	9.24749e-05	0.000247189	0.000122873	-1.20804	2.68086	3.23858	3.98935	0.0469554	0.729323
Non-Matrisomal	Non-Matrisomal	PDZ and LIM domain protein 7	PDLIM7	0.000175725	0.000275605	0.000301703	0	0.000266649	9.53841e-05	0.000153553	0.000281389	2.50662e-05	0	0.000252024	0.000216575	0.000283161	0.000383411	0.000310939	0.000203937	0.000123505	0.000111078	0.000112686	0.000289222	6.33267e-05	-1.83597	1.41819	2.60376	3.72564	0.0551314	0.704806
Non-Matrisomal	Non-Matrisomal	Pyridoxal kinase (Fragment)	PDXK	0	0	0	0	0	0	5.46988e-06	0	0	0	4.40217e-06	6.95252e-06	0	0	4.37564e-06	0	0	1.09398e-06	2.4462e-06	3.14607e-06	3.05672e-06			2.87581	2.49643	0.124019	0.576938
Non-Matrisomal	Non-Matrisomal	ATP-dependent 6-phosphofructokinase, liver type	PFKL	0.000389659	0.000298775	0.000195047	0	0.000443236	0.000271518	0.00026094	0.000267227	0	0	0.000373153	0.000349476	0.000282811	0.000222721	0.000267089	0.000265343	0.00017576	0.000159937	0.00014605	0.00029905	6.15333e-05	-1.65905	1.12703	1.8698	1.41046	0.281733	0.43366
Non-Matrisomal	Non-Matrisomal	ATP-dependent 6-phosphofructokinase, platelet type	PFKP	0.000612371	0.000409206	0.000310678	0	0.000554953	0.000184966	0.000283543	0.000225356	5.91607e-05	9.65915e-05	0.000366574	0.000335513	0.000264185	0.000285478	0.000448668	0.000377442	0.000242193	0.000169923	9.19978e-05	0.000340084	7.28962e-05	-2.22125	-1.10985	2.00139	2.53378	0.120797	0.581238
Non-Matrisomal	Non-Matrisomal	Profilin-1	PFN1	0.000137188	0.000162935	0.00013928	0	0.000322642	0.0001641	0.000118036	0.000124013	1.62056e-05	7.29037e-05	0.0002854	0.000288211	0.000201633	0.000163863	0.000255058	0.000152409	0.000114807	9.90516e-05	5.64844e-05	0.000238833	5.44845e-05	-1.53869	1.56705	2.4112	3.85926	0.0507973	0.717334
Non-Matrisomal	Non-Matrisomal	Profilin-2	PFN2	0	0	0	0	0	0	0	0	0	0	1.03032e-05	0	0	0	2.2793e-06	0	0	0	0	2.5165e-06	4.46339e-06				1.5894	0.244153	0.460348
Non-Matrisomal	Non-Matrisomal	Phosphoglycerate mutase	PGAM1	0.000203806	0.000273197	0.000295328	0	0.00027491	0.000249679	0.000336207	0.000303143	0.000235528	0.000269222	0.000377311	0.000325787	0.000293574	0.000359724	0.000313071	0.000209448	0.000122091	0.000278756	4.09281e-05	0.000333893	3.4195e-05	1.33091	1.59416	1.1978	3.28585	0.0727741	0.661901
Non-Matrisomal	Non-Matrisomal	6-phosphogluconate dehydrogenase, decarboxylating	PGD	0	6.9918e-05	4.64966e-05	0	0	3.00491e-05	3.20009e-05	2.65052e-05	0	0	9.97861e-05	0.000100563	4.82897e-05	0	1.75535e-05	2.32829e-05	3.29393e-05	1.7711e-05	1.62875e-05	5.32385e-05	4.62022e-05	-1.3146	2.28659	3.00595	1.57147	0.247642	0.457744
Non-Matrisomal	Non-Matrisomal	6-phosphogluconolactonase (Fragment)	PGLS	0	0	1.32357e-05	0	0	0	0	0	0	0	6.98093e-06	1.98779e-05	1.95551e-05	0	1.93261e-05	2.64713e-06	5.91917e-06	0	0	1.3148e-05	9.15716e-06	0	4.96688		6.10113	0.0148577	0.901934		A	B
Non-Matrisomal	Non-Matrisomal	Phosphoglucomutase-1	PGM1	0	0	0	0	0	4.82579e-05	3.10584e-05	0	0	0	0	7.57925e-05	5.85013e-05	0	0	0	0	1.58633e-05	2.25568e-05	2.68588e-05	3.72825e-05			1.69314	1.44031	0.275019	0.438225
Non-Matrisomal	Non-Matrisomal	Phosphoacetylglucosamine mutase	PGM3	9.41565e-05	0.000126283	0	0	0	0	5.61565e-05	7.64219e-05	0	0	0.000105248	0.00011265	9.9718e-05	0	3.8326e-05	4.40879e-05	6.14291e-05	2.65157e-05	3.70083e-05	7.11883e-05	4.96003e-05	-1.66271	1.61469	2.68476	0.999187	0.396846	0.365
Non-Matrisomal	Non-Matrisomal	Membrane-associated progesterone receptor component 2	PGRMC2	0	0	2.53749e-05	0	0	1.47775e-05	1.74759e-05	1.53718e-05	2.42454e-05	0	2.01413e-05	1.78031e-05	6.83991e-06	0	1.73631e-05	5.07497e-06	1.1348e-05	1.43741e-05	8.87183e-06	1.24295e-05	8.63748e-06	2.83236	2.44917	-1.15645	1.27924	0.313612	0.412995
Non-Matrisomal	Non-Matrisomal	Prohibitin-2	PHB2	0	0	0	0	0	0	1.47319e-05	1.73824e-05	3.03309e-05	3.36337e-05	2.36091e-05	1.96371e-05	0	0	0	0	0	1.92158e-05	1.34549e-05	8.64923e-06	1.19264e-05			-2.22168	4.29752	0.0391302	0.756969	A
Non-Matrisomal	Non-Matrisomal	D-3-phosphoglycerate dehydrogenase	PHGDH	0.000313545	0.000325861	0.000224654	0	0.000319177	0.000244181	0.00034117	0.000241959	3.14444e-05	4.28717e-05	0.000312885	0.000259149	0.000218408	0.000305764	0.000368131	0.000236647	0.00013859	0.000180325	0.000136754	0.000292867	5.68172e-05	-1.31234	1.23757	1.62411	1.15459	0.347856	0.392359
Non-Matrisomal	Non-Matrisomal	Pyruvate kinase PKM	PKM	0.00264628	0.00224136	0.00193611	0.0035034	0.00335191	0.00176695	0.00208599	0.00194568	0.000912946	0.00106851	0.00320814	0.00294364	0.00267534	0.00254869	0.00250255	0.00273581	0.000682055	0.00155602	0.000531131	0.00277567	0.000296403	-1.75822	1.01457	1.78383	8.62435	0.00476923	1.07234	A		B
Non-Matrisomal	Non-Matrisomal	Pyruvate kinase	PKM2	9.12459e-05	4.57704e-05	0	0	0	4.81162e-05	0	0	0	0	5.14851e-05	0	6.89254e-05	0	6.25267e-05	2.74033e-05	4.08229e-05	9.62323e-06	2.15182e-05	3.65874e-05	3.39772e-05	-2.84761	1.33515	3.80199	0.858364	0.448316	0.338303
Non-Matrisomal	Non-Matrisomal	Plectin	PLEC	0.00275123	0.00259593	0.00183619	0	0.0018847	0.00269113	0.00253762	0.0032121	0.00323446	0.00394831	0.00472083	0.00283651	0.00365736	0.00186303	0.00220078	0.00181361	0.00109384	0.00312472	0.000554677	0.0030557	0.00115499	1.72293	1.68487	-1.02259	2.87738	0.0953232	0.619395
Non-Matrisomal	Non-Matrisomal	Perilipin-3	PLIN3	0	0	0	0	0	0	1.26749e-05	4.7789e-05	0	0	0	0	1.83286e-05	0	3.05434e-05	0	0	1.20928e-05	2.06958e-05	9.77439e-06	1.40636e-05			-1.23719	0.986856	0.401067	0.362741
Non-Matrisomal	Non-Matrisomal	MARVEL domain-containing protein	PLP2	1.98338e-05	0	0	0	0	0	0	0	0	0	0	7.66364e-06	0	0	0	3.96675e-06	8.86993e-06	0	0	1.53273e-06	3.42729e-06	0	-2.58803		0.663801	0.532814	0.297501
Non-Matrisomal	Non-Matrisomal	Protein PML	PML	0	0	0	0	0	0	0	0	0	0	0	0	1.86584e-05	0	5.50907e-05	0	0	0	0	1.47498e-05	2.39548e-05				1.89565	0.192566	0.502746
Non-Matrisomal	Non-Matrisomal	Serine/threonine-protein phosphatase	PPP1CA	0	1.65264e-05	2.35425e-05	0	0	1.38078e-05	1.68442e-05	2.40139e-05	0	0	3.53853e-05	4.68468e-05	3.15028e-05	0	1.31786e-05	8.01378e-06	1.12502e-05	1.09332e-05	1.06463e-05	2.53827e-05	1.8651e-05	1.3643	3.16738	2.32162	2.20745	0.152636	0.542519
Non-Matrisomal	Non-Matrisomal	Serine/threonine-protein phosphatase 2A 65 kDa regulatory subunit A alpha isoform	PPP2R1A	0	9.49515e-05	9.20464e-05	0	0	0.000106168	8.73748e-05	0.000162649	0	0	0.000165253	0.000203363	0.000213036	0	0.00015126	3.73996e-05	5.12218e-05	7.12384e-05	7.06863e-05	0.000146582	8.58733e-05	1.90479	3.91936	2.05763	3.12493	0.0808222	0.64549
Non-Matrisomal	Non-Matrisomal	Serine/threonine-protein phosphatase	PPP3CA	3.30015e-05	2.37213e-05	3.40738e-05	0	0	2.48459e-05	2.54411e-05	0	0	0	3.79118e-05	2.13048e-05	2.26107e-05	0	1.38018e-05	1.81593e-05	1.70588e-05	1.00574e-05	1.37733e-05	1.91258e-05	1.38198e-05	-1.80557	1.05323	1.90167	0.553869	0.588737	0.271752
Non-Matrisomal	Non-Matrisomal	Peroxiredoxin-1	PRDX1	0.00017039	0.00012184	0.000151165	0	0.000165055	0.00013495	0.000106737	0.000146644	3.48876e-05	3.0085e-05	0.00016763	0.000149183	0.000153747	0.000147323	0.000139441	0.00012169	7.05859e-05	9.06608e-05	5.50777e-05	0.000151465	1.04098e-05	-1.34226	1.24468	1.67067	1.70675	0.222679	0.477039
Non-Matrisomal	Non-Matrisomal	5-AMP-activated protein kinase catalytic subunit alpha-1 (Fragments)	PRKAA1	0	3.47226e-05	2.91446e-05	0	0	1.5457e-05	1.21165e-05	4.14066e-05	0	0	2.66369e-05	1.4937e-05	0	0	1.44499e-05	1.27735e-05	1.76016e-05	1.3796e-05	1.69454e-05	1.12048e-05	1.13325e-05	1.08005	-1.14	-1.23127	0.0352265	0.965486	0.0685337
Non-Matrisomal	Non-Matrisomal	Protein kinase, cAMP-dependent, catalytic, alpha, isoform CRA_c	PRKACA	0	0	0	0	0	1.2468e-05	0	2.63113e-05	0	0	3.05931e-05	1.69144e-05	1.58057e-05	0	2.36431e-05	0	0	7.75586e-06	1.16937e-05	1.73913e-05	1.13861e-05			2.24234	4.27436	0.0396624	0.754927		A
Non-Matrisomal	Non-Matrisomal	5-AMP-activated protein kinase subunit gamma-1	PRKAG1	0	0	0	0	0	0	0	1.05193e-05	0	0	9.31758e-06	7.97847e-06	9.38678e-06	0	1.68843e-05	0	0	2.10387e-06	4.70439e-06	8.71342e-06	6.00093e-06			4.14162	5.33328	0.0220178	0.84327		A
Non-Matrisomal	Non-Matrisomal	cAMP-dependent protein kinase type I-alpha regulatory subunit	PRKAR1A	0	1.99823e-05	1.15817e-05	0	0	0	0	0	0	0	0	5.52922e-05	2.62825e-05	0	4.85804e-05	6.31278e-06	9.14015e-06	0	0	2.6031e-05	2.60767e-05	0	4.12354		3.62219	0.0587845	0.694953
Non-Matrisomal	Non-Matrisomal	DNA-dependent protein kinase catalytic subunit	PRKDC	0	0.000122719	0	0	0	0	0	0.000119359	0	0	0.000181887	0.000135266	0	0	0.000168721	2.45438e-05	5.48816e-05	2.38717e-05	5.33788e-05	9.71749e-05	9.03215e-05	-1.02815	3.95925	4.07071	1.89901	0.192075	0.503191
Non-Matrisomal	Non-Matrisomal	Uncharacterized protein	PRKRA	0	0	1.66625e-05	0	0	0	0.000137889	0.000237514	0	0	0.000101449	1.68655e-05	1.99011e-05	0	0.000113474	3.3325e-06	7.45169e-06	7.50805e-05	0.000108675	5.03379e-05	5.28658e-05	22.5298	15.1052	-1.49153	1.35901	0.29376	0.425677
Non-Matrisomal	Non-Matrisomal	Protein arginine N-methyltransferase 1	PRMT1	0	0	0	0	0	0	0	1.66205e-05	0	0	4.91451e-05	0	0	0	0	0	0	3.3241e-06	7.43291e-06	9.82902e-06	2.19784e-05			2.9569	0.696518	0.517384	0.304744
Non-Matrisomal	Non-Matrisomal	Peptidase S1 domain-containing protein	PRSS23	2.07992e-05	0	0	0	0	2.61354e-05	3.70247e-05	0	0	0	9.86469e-05	2.08379e-05	0	0	0	4.15984e-06	9.30169e-06	1.2632e-05	1.77204e-05	2.3897e-05	4.27496e-05	3.03666	5.74468	1.89177	0.660025	0.534629	0.296654
Non-Matrisomal	Non-Matrisomal	Phosphoserine aminotransferase 1, isoform CRA_a	PSAT1	7.58123e-05	7.38664e-05	4.11462e-05	0	3.09746e-05	9.96496e-05	5.5186e-05	1.41365e-05	0	0	8.86788e-05	6.50655e-05	5.26241e-05	1.35959e-05	5.50365e-05	4.43599e-05	3.16906e-05	3.37944e-05	4.32003e-05	5.50002e-05	2.71823e-05	-1.31264	1.23986	1.62749	0.467198	0.637692	0.249586
Non-Matrisomal	Non-Matrisomal	Proteasome subunit alpha type	PSMA1	2.39911e-05	1.235e-05	1.19008e-05	0	0	1.876e-05	1.73148e-05	1.0766e-05	1.38175e-05	2.0642e-05	3.12697e-05	4.13188e-05	1.64229e-05	0	2.71564e-05	9.64838e-06	1.00532e-05	1.62601e-05	3.95964e-06	2.32336e-05	1.57578e-05	1.68526	2.40803	1.42887	1.89631	0.192469	0.502834
Non-Matrisomal	Non-Matrisomal	Proteasome subunit alpha type	PSMA3	2.17482e-05	1.31633e-05	1.67843e-05	0	0	0	0	9.28587e-06	0	0	1.48202e-05	2.43317e-05	2.28334e-05	1.53773e-05	4.416e-05	1.03392e-05	9.91815e-06	1.85717e-06	4.15277e-06	2.43045e-05	1.18959e-05	-5.56715	2.35072	13.0868	7.49488	0.00772493	0.999658			B
Non-Matrisomal	Non-Matrisomal	Proteasome subunit alpha type	PSMA6	1.48778e-05	1.33165e-05	1.01602e-05	0	0	1.18216e-05	1.04544e-05	1.25525e-05	0	0	2.98365e-05	4.76696e-05	4.5869e-05	4.87226e-05	3.89374e-05	7.6709e-06	7.2058e-06	6.9657e-06	6.40322e-06	4.2207e-05	7.89657e-06	-1.10124	5.50223	6.05926	39.2063	5.46655e-06	2.28637		A	B
Non-Matrisomal	Non-Matrisomal	Proteasome subunit alpha type (Fragment)	PSMA7	0	0	7.28075e-06	0	0	1.75492e-05	7.86677e-06	0	9.37523e-06	1.65002e-05	4.11141e-05	6.28814e-05	2.94823e-05	3.39273e-05	2.55537e-05	1.45615e-06	3.25605e-06	1.02583e-05	7.13881e-06	3.85918e-05	1.4757e-05	7.0448	26.5026	3.76201	20.2206	0.000143566	1.64197		A	B
Non-Matrisomal	Non-Matrisomal	Proteasome (Prosome, macropain) subunit, beta type, 2, isoform CRA_b	PSMB2	0	0	6.83595e-06	0	0	8.07604e-06	0	0	0	0	0	9.42584e-06	6.66125e-06	0	1.58186e-05	1.36719e-06	3.05713e-06	1.61521e-06	3.61171e-06	6.38114e-06	6.70545e-06	1.18141	4.66734	3.95066	1.7785	0.210636	0.486963
Non-Matrisomal	Non-Matrisomal	Proteasome subunit beta type-3 (Fragment)	PSMB3	0	0	1.28616e-05	0	0	0	0	1.41357e-05	0	0	9.75304e-06	8.68761e-06	6.84005e-06	0	0	2.57232e-06	5.75187e-06	2.82715e-06	6.3217e-06	5.05614e-06	4.7318e-06	1.09907	1.9656	1.78842	0.293456	0.750883	0.197807
Non-Matrisomal	Non-Matrisomal	Proteasome subunit beta type-5	PSMB5	0	0	0	0	0	1.16687e-05	5.19979e-06	1.02617e-05	8.78228e-06	0	3.89189e-05	2.02721e-05	2.87507e-05	2.03718e-05	1.15221e-05	0	0	7.1825e-06	4.68205e-06	2.39671e-05	1.03428e-05			3.33688	17.6059	0.000269638	1.53214		A	B
Non-Matrisomal	Non-Matrisomal	Proteasome subunit beta type	PSMB6	0	0	1.1626e-05	0	0	0	0	1.43451e-05	0	0	3.59882e-05	1.433e-05	1.64042e-05	1.82446e-05	0	2.32521e-06	5.19932e-06	2.86903e-06	6.41535e-06	1.69934e-05	1.28314e-05	1.23388	7.30834	5.92305	4.4554	0.0357161	0.770748		A
Non-Matrisomal	Non-Matrisomal	Proteasome (Prosome, macropain) 26S subunit, ATPase, 1	PSMC1	2.71704e-05	0	1.41713e-05	0	0	2.81097e-05	1.72167e-05	1.52402e-05	0	0	7.61985e-05	3.32986e-05	9.95352e-06	0	7.34517e-05	8.26833e-06	1.22191e-05	1.21133e-05	1.20952e-05	3.85805e-05	3.52384e-05	1.46502	4.66605	3.18496	2.65738	0.110813	0.595245
Non-Matrisomal	Non-Matrisomal	AAA domain-containing protein	PSMC2	5.5868e-05	7.00808e-05	3.59241e-05	0	0	6.04201e-05	3.3001e-05	6.7346e-05	1.96508e-05	0	4.51059e-05	5.54114e-05	1.73036e-05	1.85811e-05	0.000109217	3.23746e-05	3.19473e-05	3.60836e-05	2.80676e-05	4.91237e-05	3.74574e-05	1.11456	1.51736	1.36139	0.361466	0.703986	0.219535
Non-Matrisomal	Non-Matrisomal	26S protease regulatory subunit 6A	PSMC3	2.39773e-05	2.66947e-05	1.8567e-05	0	0	1.67242e-05	2.27841e-05	4.65072e-05	0	0	2.09172e-05	2.22251e-05	2.06545e-05	2.15657e-05	5.81743e-05	1.38478e-05	1.29754e-05	1.72031e-05	1.92484e-05	2.87074e-05	1.64838e-05	1.2423	2.07306	1.66873	1.12393	0.356935	0.387115
Non-Matrisomal	Non-Matrisomal	Proteasome (Prosome, macropain) 26S subunit, ATPase, 4, isoform CRA_b	PSMC4	0	0	0	0	0	0	0	0	0	0	7.63669e-05	2.20069e-05	4.20562e-05	0	0	0	0	0	0	2.8086e-05	3.21746e-05				3.80999	0.0523474	0.71274
Non-Matrisomal	Non-Matrisomal	26S proteasome regulatory subunit 10B	PSMC6	0	6.12865e-05	2.08488e-05	0	0	1.69812e-05	6.96089e-05	5.52371e-05	0	0	4.36009e-05	1.79733e-05	4.56811e-05	0	5.08297e-05	1.64271e-05	2.66527e-05	2.83654e-05	3.22564e-05	3.1617e-05	2.17734e-05	1.72675	1.92469	1.11463	0.431286	0.659357	0.239802
Non-Matrisomal	Non-Matrisomal	26S proteasome non-ATPase regulatory subunit 1	PSMD1	6.59931e-05	0.000190941	0.000173939	0	0	0.000102753	9.25729e-05	0.000173323	0	0	0.000206804	0.000170459	0.000144483	9.94629e-05	0.00018363	8.61746e-05	9.21113e-05	7.37297e-05	7.41423e-05	0.000160968	4.11072e-05	-1.16879	1.86792	2.18321	2.13117	0.161432	0.533063
Non-Matrisomal	Non-Matrisomal	PCI domain-containing protein	PSMD11	2.26957e-05	4.2367e-05	3.75633e-05	0	0	1.40875e-05	2.28421e-05	6.04355e-05	0	0	3.16937e-05	1.58275e-05	2.4719e-05	0	8.50494e-05	2.05252e-05	2.00913e-05	1.9473e-05	2.48831e-05	3.14579e-05	3.22158e-05	-1.05403	1.53265	1.61546	0.320608	0.731736	0.206755
Non-Matrisomal	Non-Matrisomal	26S proteasome non-ATPase regulatory subunit 12	PSMD12	2.45014e-05	0	1.33369e-05	0	0	1.70614e-05	0	1.43515e-05	0	0	9.51647e-05	4.92529e-05	5.00878e-05	0	6.77497e-05	7.56765e-06	1.10888e-05	6.28258e-06	8.65596e-06	5.2451e-05	3.47327e-05	-1.20455	6.93095	8.34864	7.38421	0.00811618	0.99225		A	B
Non-Matrisomal	Non-Matrisomal	26S proteasome non-ATPase regulatory subunit 14	PSMD14	2.57137e-05	2.10269e-05	1.73039e-05	0	0	1.94017e-05	1.5709e-05	1.77593e-05	0	0	2.37878e-05	3.61071e-05	1.45226e-05	2.3821e-05	2.31119e-05	1.28089e-05	1.20666e-05	1.0574e-05	9.74093e-06	2.42701e-05	7.69584e-06	-1.21136	1.89478	2.29526	2.70205	0.107443	0.600228
Non-Matrisomal	Non-Matrisomal	26S proteasome non-ATPase regulatory subunit 2	PSMD2	5.37624e-05	8.0068e-05	0.000105134	0	0	0.000116832	3.21114e-05	9.27849e-05	0	0	0.000169858	0.000173952	0.000147073	2.76466e-05	0.000110875	4.77928e-05	4.72589e-05	4.83457e-05	5.38596e-05	0.000125881	6.03513e-05	1.01157	2.63389	2.60377	3.44948	0.0655331	0.678182
Non-Matrisomal	Non-Matrisomal	26S proteasome non-ATPase regulatory subunit 4 (Fragment)	PSMD4	0	0	0	0	0	0	0	0	0	0	2.9743e-05	2.56861e-05	1.13155e-05	0	1.13277e-05	0	0	0	0	1.56145e-05	1.20594e-05				8.38241	0.00527129	1.05719		A	B
Non-Matrisomal	Non-Matrisomal	26S proteasome non-ATPase regulatory subunit 6	PSMD6	0	2.66798e-05	0	0	0	0	1.6135e-05	3.68626e-05	0	0	0	1.2532e-05	3.97655e-05	0	1.00483e-05	5.33596e-06	1.19316e-05	1.05995e-05	1.62592e-05	1.24692e-05	1.62935e-05	1.98643	2.33682	1.17639	0.305277	0.742476	0.201751
Non-Matrisomal	Non-Matrisomal	26S proteasome non-ATPase regulatory subunit 8	PSMD8	8.59383e-06	9.26047e-06	9.23648e-06	0	0	5.37273e-06	5.04327e-06	5.33027e-06	0	0	1.83842e-05	6.27686e-06	9.58059e-06	0	1.80713e-05	5.41816e-06	4.9533e-06	3.14926e-06	2.87766e-06	1.04626e-05	7.88048e-06	-1.72046	1.93102	3.32224	2.21451	0.151851	0.543386
Non-Matrisomal	Non-Matrisomal	PSME1 protein (Fragment)	PSME1	0	3.66338e-05	0	0	0	0	0	0	0	0	0	1.49815e-05	7.56045e-06	0	9.52501e-06	7.32677e-06	1.63832e-05	0	0	6.4134e-06	6.45512e-06	0	-1.14242		0.771161	0.484093	0.320658
Non-Matrisomal	Non-Matrisomal	Proteasome activator complex subunit 2	PSME2	0	0	0	0	2.36339e-05	0	1.06589e-05	0	0	0	0	1.07453e-05	0	0	1.27584e-05	4.72677e-06	1.05694e-05	2.13178e-06	4.76681e-06	4.70074e-06	6.47598e-06	-2.21729	-1.00554	2.20508	0.189006	0.830199	0.158748
Non-Matrisomal	Non-Matrisomal	Polypyrimidine tract-binding protein 1 (Fragment)	PTBP1	0	0	0	0	0	0	7.37166e-06	0	0	0	2.5486e-05	0	2.75229e-05	0	0	0	0	1.47433e-06	3.29671e-06	1.06018e-05	1.45349e-05			7.1909	2.22707	0.150466	0.544924
Non-Matrisomal	Non-Matrisomal	CS domain-containing protein	PTGES3	1.20803e-05	2.35235e-05	7.34259e-06	0	0	1.78314e-05	1.86643e-05	2.86098e-05	0	0	3.71532e-05	9.4985e-06	2.67124e-05	1.0929e-05	2.54505e-05	8.58928e-06	9.80209e-06	1.30211e-05	1.26203e-05	2.19487e-05	1.16466e-05	1.51597	2.55536	1.68563	1.77634	0.210987	0.486668
Non-Matrisomal	Non-Matrisomal	Prostacyclin synthase	PTGIS	0	0	0	0	0	0	0	4.63014e-05	0	0	0	0	3.88785e-05	0	1.00441e-05	0	0	9.26027e-06	2.07066e-05	9.78452e-06	1.68355e-05			1.05661	0.63804	0.545341	0.291671
Non-Matrisomal	Non-Matrisomal	Prostaglandin G/H synthase 1	PTGS1	0	0	0	0	0	0	0	0	0	0	2.94142e-05	0	4.20895e-05	0	7.01493e-05	0	0	0	0	2.83306e-05	2.9768e-05				4.52879	0.0342481	0.777071		A	B
Non-Matrisomal	Non-Matrisomal	Inactive tyrosine-protein kinase 7	PTK7	9.86809e-05	0.000158677	6.62097e-05	0	0	3.08677e-05	0.000125526	0.000131523	0	0	0.000186179	0.000140292	4.94124e-05	0	4.73077e-05	6.47136e-05	6.77513e-05	5.75834e-05	6.60089e-05	8.46383e-05	7.61675e-05	-1.12383	1.30789	1.46984	0.199981	0.82142	0.163292
Non-Matrisomal	Non-Matrisomal	Very-long-chain (3R)-3-hydroxyacyl-CoA dehydratase 3	PTPLAD1	0	0.000124122	0	0	0	1.71912e-05	0	0	6.28353e-05	2.05854e-05	2.80323e-05	0	2.02128e-05	0	0	2.48243e-05	5.55088e-05	2.01224e-05	2.57051e-05	9.64903e-06	1.34986e-05	-1.23367	-2.57273	-2.08543	0.230677	0.797437	0.175376
Non-Matrisomal	Non-Matrisomal	Pituitary tumor-transforming gene 1 protein-interacting protein	PTTG1IP	0	0	1.48945e-05	0	0	1.64871e-05	0	2.35394e-05	0	0	1.43373e-05	0	1.22419e-05	0	0	2.9789e-06	6.66103e-06	8.0053e-06	1.12417e-05	5.31585e-06	7.31663e-06	2.68733	1.7845	-1.50593	0.423125	0.664399	0.237522
Non-Matrisomal	Non-Matrisomal	PURA protein (Fragment)	PURA	0	0	0	0	0	0	0	0	0	0	0	0	0	0	1.10486e-05	0	0	0	0	2.20973e-06	4.9411e-06				1	0.396569	0.365148
Non-Matrisomal	Non-Matrisomal	Alpha-1,4 glucan phosphorylase	PYGL	0	4.911e-05	0.00014099	0	0	0.000104189	0.000227544	0.000171426	2.30318e-05	0	0.000155653	0.000166081	0.000176238	0	0.000154373	3.802e-05	6.13644e-05	0.000105238	9.64023e-05	0.000130469	7.34692e-05	2.76797	3.43159	1.23975	1.85593	0.198483	0.497451
Non-Matrisomal	Non-Matrisomal	QARS protein (Fragment)	QARS	0	0	0	0	0	0	2.59567e-05	1.88613e-05	0	0	0	5.47072e-05	1.48504e-05	0	2.20867e-05	0	0	8.9636e-06	1.25276e-05	1.83289e-05	2.24805e-05			2.04481	1.90242	0.191579	0.503643
Non-Matrisomal	Non-Matrisomal	Ras-related protein Rab-10	RAB10	0	0	1.51726e-05	0	0	1.14023e-05	0	0	2.06908e-05	0	2.37556e-05	3.88866e-05	1.18997e-05	0	9.98963e-06	3.03451e-06	6.78538e-06	6.41862e-06	9.38254e-06	1.69063e-05	1.49062e-05	2.11521	5.57134	2.63395	2.20249	0.153191	0.541909
Non-Matrisomal	Non-Matrisomal	Ras-related protein Rab-11A (Fragment)	RAB11A	0	0	0	0	0	0	0	0	1.09139e-05	1.30029e-05	8.06159e-06	0	5.4905e-06	0	0	0	0	4.78336e-06	6.5914e-06	2.71042e-06	3.82109e-06			-1.76481	1.48689	0.26491	0.445255
Non-Matrisomal	Non-Matrisomal	Ras-related protein Rab-14 (Fragment)	RAB14	0	7.08748e-06	0	0	0	1.44742e-05	4.96108e-06	0	0	0	1.78082e-05	7.63317e-06	7.83271e-06	0	9.83687e-06	1.4175e-06	3.16962e-06	3.88706e-06	6.29621e-06	8.62219e-06	6.36006e-06	2.7422	6.08269	2.21818	2.23066	0.150072	0.545363
Non-Matrisomal	Non-Matrisomal	Ras-related protein Rab-1B	RAB1B	0.000103898	0.000150444	0.00012695	0	6.99698e-05	7.86639e-05	8.54263e-05	0.000111515	5.55276e-05	8.9557e-05	0.00011543	9.15827e-05	8.74114e-05	5.57415e-05	0.000108678	9.02524e-05	5.8551e-05	8.41379e-05	2.01807e-05	9.17686e-05	2.32526e-05	-1.07267	1.0168	1.09069	0.0559348	0.945846	0.0863596
Non-Matrisomal	Non-Matrisomal	RAB21, member RAS oncogene family, isoform CRA_a	RAB21	0	0	0	0	0	0	0	0	0	0	0	7.99085e-06	0	0	0	0	0	0	0	1.59817e-06	3.57362e-06				1	0.396569	0.365148
Non-Matrisomal	Non-Matrisomal	Ras-related protein Rab-2A isoform a	RAB2A	5.93494e-05	5.20462e-05	5.33881e-05	0	0	3.85046e-05	5.30634e-05	5.48039e-05	4.12688e-05	0	5.4413e-05	3.70281e-05	3.75537e-05	0	4.22071e-05	3.29568e-05	3.02106e-05	3.75281e-05	2.21535e-05	3.42404e-05	2.03811e-05	1.13871	1.03895	-1.09602	0.0458457	0.955356	0.0781842
Non-Matrisomal	Non-Matrisomal	Ras-related protein Rab-5C	RAB5C	0	0	1.89628e-05	0	0	8.68716e-06	1.45841e-05	1.01719e-05	0	2.0277e-05	3.37406e-05	2.73986e-05	2.58395e-05	1.82424e-05	3.58514e-05	3.79257e-06	8.48043e-06	1.0744e-05	7.51027e-06	2.82145e-05	6.97513e-06	2.83292	7.43942	2.62606	13.4196	0.000869897	1.33764		A	B
Non-Matrisomal	Non-Matrisomal	Ras-related protein Rab-7a isoform X1	RAB7A	3.11468e-05	4.49891e-05	1.95953e-05	0	0	8.14214e-06	3.1336e-05	3.73778e-05	1.07952e-05	0	4.02515e-05	3.42299e-05	3.09491e-05	1.7668e-05	3.46321e-05	1.91462e-05	1.96547e-05	1.75302e-05	1.60104e-05	3.15461e-05	8.4479e-06	-1.09218	1.64764	1.79953	1.23534	0.325204	0.405847
Non-Matrisomal	Non-Matrisomal	Ras-related C3 botulinum toxin substrate 1 (Rho family, small GTP binding protein Rac1)	RAC1	2.79283e-05	3.10135e-05	4.99194e-05	0	0	2.33853e-05	0	3.26931e-05	0	0	5.71194e-05	6.99677e-05	5.04078e-05	3.33594e-05	6.86727e-05	2.17722e-05	2.15848e-05	1.12157e-05	1.57063e-05	5.59054e-05	1.50064e-05	-1.94123	2.56774	4.98457	8.72716	0.00457291	1.07871		A	B
Non-Matrisomal	Non-Matrisomal	Raichu404X	Raichu404X	0	9.16996e-05	0.000356841	0	5.98041e-05	0.000278664	0.000174783	0.000343462	4.79059e-05	0.000254177	0.000412253	0.000272652	0.000164627	0.000182674	0.000353452	0.000101669	0.000148018	0.000219798	0.000113482	0.000277132	0.000106867	2.1619	2.72583	1.26085	2.5985	0.115444	0.588614
Non-Matrisomal	Non-Matrisomal	GTP-binding nuclear protein Ran	RAN	1.68637e-05	8.67769e-05	5.59419e-05	0	0	3.79257e-05	4.52244e-05	5.14393e-05	1.45354e-05	0	6.63018e-05	7.41424e-05	2.59603e-05	7.00643e-05	7.52002e-05	3.19165e-05	3.82453e-05	2.9825e-05	2.17557e-05	6.23338e-05	2.06369e-05	-1.07013	1.95303	2.08999	2.10256	0.164882	0.529473
Non-Matrisomal	Non-Matrisomal	Retinoic acid receptor responder (Tazarotene induced) 2	RARRES2	0	1.62238e-05	6.60751e-06	0	0	0	1.34726e-05	1.37909e-05	0	0	1.4946e-05	1.67153e-05	1.32117e-05	6.60496e-06	5.5819e-06	4.56625e-06	7.11717e-06	5.45269e-06	7.46725e-06	1.1412e-05	5.02371e-06	1.19413	2.4992	2.09291	1.57922	0.246128	0.458871
Non-Matrisomal	Non-Matrisomal	Arginine--tRNA ligase, cytoplasmic	RARS	2.98074e-05	0.000120224	8.17728e-05	0	0	8.9773e-05	6.19076e-05	0.000115299	0	0	0.000117974	0.000104338	8.36495e-05	0	0.000124547	4.63609e-05	5.31095e-05	5.33959e-05	5.22732e-05	8.61019e-05	5.06113e-05	1.15174	1.85721	1.61252	0.831376	0.459048	0.332942
Non-Matrisomal	Non-Matrisomal	RELA protein	RELA	0	0	0	0	0	0	0.000184716	0	0	0	0	0	0	0	0	0	0	3.69432e-05	8.26074e-05	0	0			0	1	0.396569	0.365148
Non-Matrisomal	Non-Matrisomal	Protein RER1 (Fragment)	RER1	0	5.88561e-06	4.8235e-06	0	0	6.50384e-06	5.34092e-06	6.36663e-06	0	0	5.88408e-06	1.14695e-05	0	0	7.39207e-06	2.14182e-06	2.95675e-06	3.64228e-06	3.35516e-06	4.94914e-06	4.95846e-06	1.70055	2.31071	1.3588	0.663902	0.532765	0.297524
Non-Matrisomal	Non-Matrisomal	Ribonuclease/angiogenin inhibitor 1, isoform CRA_a	RNH1	0.000358036	0.000312901	0.000276695	0	0.000359604	0.000388907	0.000332835	0.000325874	0.000164638	4.99134e-05	0.00040592	0.0003367	0.000305945	0.000333611	0.000291669	0.000261447	0.000150165	0.000252434	0.000140717	0.000334769	4.4034e-05	-1.03571	1.28045	1.32617	0.690704	0.520088	0.30347
Non-Matrisomal	Non-Matrisomal	Aminopeptidase B	RNPEP	0	3.21195e-05	0	0	0	5.01078e-05	6.31749e-05	1.98431e-05	0	0	4.74996e-05	9.57136e-05	3.10542e-05	0	7.50756e-05	6.4239e-06	1.43643e-05	2.66252e-05	2.89444e-05	4.98686e-05	3.73618e-05	4.1447	7.76297	1.87299	2.9055	0.0935313	0.622415
Non-Matrisomal	Non-Matrisomal	60S ribosomal protein L10	RPL10	3.67533e-05	3.28719e-05	3.21308e-05	0	1.69245e-05	1.81448e-05	3.20477e-05	4.33908e-05	0	7.6408e-06	3.35763e-05	3.88916e-05	3.46892e-05	1.81739e-05	2.90223e-05	2.37361e-05	1.5274e-05	2.02448e-05	1.76647e-05	3.08706e-05	7.9193e-06	-1.17245	1.30058	1.52487	0.723617	0.504998	0.310616
Non-Matrisomal	Non-Matrisomal	Ribosomal protein	RPL10A	3.6553e-05	4.99568e-05	5.29022e-05	0	4.66184e-05	6.32617e-05	6.0447e-05	8.51394e-05	2.19885e-05	5.50453e-05	8.21709e-05	7.2235e-05	6.17718e-05	0.000101589	7.54415e-05	3.72061e-05	2.16925e-05	5.71764e-05	2.27618e-05	7.86416e-05	1.47894e-05	1.53675	2.11368	1.37542	5.3348	0.022	0.84339		A
Non-Matrisomal	Non-Matrisomal	Ribosomal protein L11, isoform CRA_b	RPL11	8.57608e-05	8.76066e-05	7.3935e-05	0	6.51373e-05	4.65714e-05	6.27526e-05	8.31171e-05	4.19065e-05	5.80047e-05	8.90818e-05	8.65121e-05	7.04469e-05	3.23681e-05	8.76589e-05	6.24879e-05	3.61088e-05	5.84705e-05	1.61397e-05	7.32136e-05	2.40485e-05	-1.06871	1.17164	1.25215	0.406664	0.674708	0.232856
Non-Matrisomal	Non-Matrisomal	Uncharacterized protein	RPL12	1.5385e-05	7.07534e-05	5.81642e-05	0	2.27659e-05	2.85864e-05	5.39841e-05	7.19425e-05	2.38729e-05	0	8.01824e-05	7.4571e-05	2.58891e-05	5.57378e-05	5.1175e-05	3.34137e-05	2.98401e-05	3.56772e-05	2.78962e-05	5.7511e-05	2.14958e-05	1.06774	1.72118	1.61198	1.24668	0.32216	0.407706
Non-Matrisomal	Non-Matrisomal	60S ribosomal protein L13	RPL13	9.24968e-05	6.91839e-05	2.15534e-05	0	0	8.52237e-05	8.97162e-05	3.96985e-05	4.21973e-05	2.12692e-05	9.94402e-05	8.00723e-05	7.86749e-05	7.01047e-05	0.000114343	3.66468e-05	4.2106e-05	5.5621e-05	3.02182e-05	8.85269e-05	1.79824e-05	1.51776	2.41568	1.59161	3.43451	0.0661592	0.676709
Non-Matrisomal	Non-Matrisomal	Ribosomal protein L15	RPL15	7.11373e-05	7.85316e-05	7.00903e-05	0	4.5258e-05	8.27411e-05	6.34533e-05	7.59985e-05	3.24467e-05	0	0.000118853	0.000101362	9.95512e-05	2.14157e-05	8.3041e-05	5.30035e-05	3.21786e-05	5.09279e-05	3.43973e-05	8.48446e-05	3.76569e-05	-1.04075	1.60074	1.66597	1.49072	0.264099	0.445828
Non-Matrisomal	Non-Matrisomal	60S ribosomal protein L17 (Fragment)	RPL17	3.30295e-05	3.16209e-05	2.111e-05	0	4.07463e-05	2.0851e-05	3.5619e-06	3.09545e-05	2.26732e-05	0	3.88922e-05	4.76833e-05	2.33654e-05	2.73448e-05	3.28859e-05	2.53013e-05	1.57792e-05	1.56081e-05	1.32442e-05	3.40343e-05	9.61494e-06	-1.62104	1.34516	2.18055	2.46569	0.126746	0.573375
Non-Matrisomal	Non-Matrisomal	60S ribosomal protein L18	RPL18	0.000101405	9.53528e-05	7.32722e-05	0	0.000110822	8.76039e-05	8.99623e-05	8.10657e-05	4.81748e-05	3.02855e-05	8.16483e-05	0.000103296	8.5983e-05	7.5893e-05	8.49979e-05	7.61704e-05	4.47655e-05	6.74184e-05	2.66978e-05	8.63637e-05	1.02542e-05	-1.12982	1.13382	1.28101	0.477894	0.6314	0.252427
Non-Matrisomal	Non-Matrisomal	60S ribosomal protein L18a	RPL18A	5.1106e-05	7.60141e-05	5.97877e-05	0	4.15207e-05	3.64855e-05	3.92903e-05	4.25623e-05	2.74203e-05	1.94114e-05	4.00237e-05	4.39317e-05	4.62877e-05	1.71992e-05	2.82415e-05	4.56857e-05	2.85157e-05	3.3034e-05	9.47274e-06	3.51367e-05	1.2195e-05	-1.38299	-1.30023	1.06365	0.655594	0.536768	0.295656
Non-Matrisomal	Non-Matrisomal	60S ribosomal protein L22 (Fragment)	RPL22	2.14344e-05	2.09611e-05	1.27914e-05	0	1.13723e-05	1.55606e-05	1.88283e-05	1.57707e-05	1.59122e-05	8.96475e-06	1.76945e-05	1.67468e-05	1.79591e-05	1.91802e-05	1.43062e-05	1.33118e-05	8.74251e-06	1.50073e-05	3.63389e-06	1.71774e-05	1.82474e-06	1.12737	1.29038	1.1446	0.605754	0.56153	0.284196
Non-Matrisomal	Non-Matrisomal	60S ribosomal protein L23a	RPL23A	5.63623e-06	1.41995e-05	0	0	0	8.04941e-06	0	0	8.6639e-06	0	1.61594e-05	1.61142e-05	5.45971e-06	0	6.53461e-06	3.96714e-06	6.21894e-06	3.34266e-06	4.58228e-06	8.85358e-06	7.09531e-06	-1.18682	2.23173	2.64866	1.24158	0.323524	0.406871
Non-Matrisomal	Non-Matrisomal	60S ribosomal protein L24	RPL24	4.22068e-05	1.22965e-05	8.53717e-06	0	0	9.26581e-06	1.35361e-05	1.12497e-05	7.59134e-06	0	3.07711e-05	1.28604e-05	1.05773e-05	0	0	1.26081e-05	1.73974e-05	8.32858e-06	5.15843e-06	1.08418e-05	1.26136e-05	-1.51383	-1.16292	1.30176	0.142052	0.869014	0.137623
Non-Matrisomal	Non-Matrisomal	60S ribosomal protein L26 (Fragment)	RPL26	0	1.23175e-05	0	0	0	0	1.91799e-05	0	0	0	1.54438e-05	0	0	0	0	2.4635e-06	5.50854e-06	3.83597e-06	8.57749e-06	3.08876e-06	6.90668e-06	1.55713	1.25381	-1.24191	0.0467118	0.954535	0.0789192
Non-Matrisomal	Non-Matrisomal	RPL27/NME2 fusion protein (Fragment)	RPL27	0	1.07941e-05	6.20165e-06	0	0	1.77088e-05	3.26087e-05	0	1.22956e-05	0	2.48041e-05	1.98454e-05	2.04786e-05	0	1.30138e-05	3.39915e-06	4.92955e-06	1.25226e-05	1.36384e-05	1.56284e-05	9.7029e-06	3.68404	4.59774	1.24801	1.99076	0.179217	0.515204
Non-Matrisomal	Non-Matrisomal	60S ribosomal protein L28	RPL28	0	4.17022e-06	0	0	0	0	6.48985e-06	0	0	0	1.79194e-05	0	1.30242e-05	0	0	8.34045e-07	1.86498e-06	1.29797e-06	2.90235e-06	6.18873e-06	8.64919e-06	1.55623	7.42014	4.76801	1.52252	0.25747	0.450559
Non-Matrisomal	Non-Matrisomal	60S ribosomal protein L30 (Fragment)	RPL30	1.19594e-05	3.92131e-05	2.14657e-05	0	1.23537e-05	2.09224e-05	3.22132e-05	4.41271e-05	9.79242e-06	1.47275e-05	3.43312e-05	4.63611e-05	3.65952e-05	2.24849e-05	3.96138e-05	1.69984e-05	1.45719e-05	2.43565e-05	1.38675e-05	3.58773e-05	8.74833e-06	1.43287	2.11063	1.473	2.82265	0.0989268	0.613476
Non-Matrisomal	Non-Matrisomal	60S ribosomal protein L32 (Fragment)	RPL32	0	1.74405e-05	0	0	0	0	0	0	0	0	1.76624e-05	1.09851e-05	0	0	0	3.48809e-06	7.79962e-06	0	0	5.7295e-06	8.19294e-06	0	1.64259		0.97723	0.404398	0.360967
Non-Matrisomal	Non-Matrisomal	Ribosomal protein L34, isoform CRA_a	RPL34	0	0	0	0	0	1.42768e-05	0	1.00571e-05	1.1296e-05	0	2.29319e-05	8.77339e-06	8.43067e-06	0	0	0	0	7.12599e-06	6.68345e-06	8.0272e-06	9.3774e-06			1.12647	2.18748	0.154883	0.54006
Non-Matrisomal	Non-Matrisomal	60S ribosomal protein L36	RPL36	0	2.02475e-05	1.27995e-05	0	1.4459e-05	0	3.77295e-06	2.43692e-05	9.10609e-06	0	0	1.51424e-05	9.34118e-06	0	1.3208e-05	9.5012e-06	9.1034e-06	7.44964e-06	1.01677e-05	7.53832e-06	7.1915e-06	-1.27539	-1.26039	1.0119	0.0847757	0.919264	0.106318
Non-Matrisomal	Non-Matrisomal	Uncharacterized protein	RPL38	0	3.32433e-06	3.04179e-06	0	0	3.11174e-06	2.59035e-06	2.79415e-06	0	0	1.90566e-06	0	3.87074e-06	0	0	1.27322e-06	1.74629e-06	1.69925e-06	1.56228e-06	1.15528e-06	1.72777e-06	1.3346	-1.10209	-1.47085	0.14492	0.866583	0.139006
Non-Matrisomal	Non-Matrisomal	60S ribosomal protein L4	RPL4	9.93008e-05	0.000209978	0.000266978	0	0.000185077	0.000219315	0.000211816	0.000283201	6.52882e-05	8.04172e-05	0.000282637	0.000226639	0.000315211	0.000204371	0.000245626	0.000152267	0.000104351	0.000172007	9.48213e-05	0.000254897	4.4285e-05	1.12964	1.67402	1.4819	2.03666	0.173162	0.521109
Non-Matrisomal	Non-Matrisomal	Ribosomal protein L5, isoform CRA_b	RPL5	7.92131e-06	4.24968e-05	5.98578e-05	0	0	0	1.77072e-05	8.00106e-05	0	0	0.000114238	7.60968e-05	1.95689e-05	1.53863e-05	0.000146407	2.20552e-05	2.74751e-05	1.95435e-05	3.46608e-05	7.43394e-05	5.75847e-05	-1.12851	3.37061	3.80378	2.723	0.105904	0.60255
Non-Matrisomal	Non-Matrisomal	60S ribosomal protein L6	RPL6	7.744e-05	8.77994e-05	0.000117043	0	5.03373e-05	9.1107e-05	7.94914e-05	9.91288e-05	5.77297e-05	0	0.000140076	0.000133342	0.000131729	0	0.000125149	6.65239e-05	4.41911e-05	6.54914e-05	3.97901e-05	0.000106059	5.95262e-05	-1.01577	1.5943	1.61944	1.13352	0.354066	0.388762
Non-Matrisomal	Non-Matrisomal	60S ribosomal protein L7	RPL7	0.000137604	0.000150333	6.39872e-05	0	0.000113475	0.000124195	0.000111126	0.000128435	0.000206958	6.34683e-05	0.000152269	0.000203494	0.000165336	0.000126339	0.000122987	9.308e-05	6.16169e-05	0.000126837	5.16995e-05	0.000154085	3.2818e-05	1.36266	1.6554	1.21483	1.85635	0.198419	0.497507
Non-Matrisomal	Non-Matrisomal	60S ribosomal protein L7a	RPL7A	8.51884e-05	0.000119528	8.44471e-05	0	3.04424e-05	0.000103782	9.89987e-05	9.21852e-05	4.10712e-05	0	0.00012315	0.000101873	8.72951e-05	3.00081e-05	8.36335e-05	6.39212e-05	4.78866e-05	6.72075e-05	4.52002e-05	8.51919e-05	3.45368e-05	1.05141	1.33276	1.2676	0.355709	0.707821	0.217779
Non-Matrisomal	Non-Matrisomal	60S ribosomal protein L8 (Fragment)	RPL8	0.00014564	0.000146328	0.000126619	0	0.000128036	9.34426e-05	9.00542e-05	0.0001128	9.77716e-05	5.96254e-05	0.000115386	9.40421e-05	7.96411e-05	6.96895e-05	0.000116531	0.000109325	6.18248e-05	9.07388e-05	1.94422e-05	9.5058e-05	2.09559e-05	-1.20483	-1.15009	1.0476	0.305875	0.742054	0.201949
Non-Matrisomal	Non-Matrisomal	60S ribosomal protein L9 (Fragment)	RPL9	0	2.26096e-05	1.48227e-05	0	0	0	0	2.27917e-05	0	0	4.05346e-05	3.06135e-05	2.09675e-05	0	3.43777e-05	7.48646e-06	1.06145e-05	4.55834e-06	1.01928e-05	2.52987e-05	1.5824e-05	-1.64237	3.37926	5.54998	4.04753	0.0453473	0.734623			B
Non-Matrisomal	Non-Matrisomal	S10_plectin domain-containing protein	RPS10-NUDT3	0	2.43823e-05	1.92554e-05	0	0	2.26553e-05	3.70775e-05	1.532e-05	3.32259e-05	5.42324e-05	4.05204e-05	0	1.85357e-05	0	1.7313e-05	8.72754e-06	1.20874e-05	3.25022e-05	1.48816e-05	1.52738e-05	1.6724e-05	3.7241	1.75007	-2.12797	3.49516	0.063664	0.682657
Non-Matrisomal	Non-Matrisomal	Ribosomal_S17_N domain-containing protein	RPS11	0	1.57905e-05	2.63291e-05	0	0	1.39329e-05	1.69131e-05	1.76484e-05	9.22261e-06	0	5.45595e-05	3.3817e-05	3.84868e-05	9.69009e-06	2.23552e-05	8.42391e-06	1.21218e-05	1.15434e-05	7.25347e-06	3.17817e-05	1.69177e-05	1.37031	3.7728	2.75323	4.966	0.0268299	0.813715		A
Non-Matrisomal	Non-Matrisomal	40S ribosomal protein S12	RPS12	9.1147e-06	9.57259e-06	7.92714e-06	0	0	7.77222e-06	7.22551e-06	7.46239e-06	0	0	8.02286e-06	4.83038e-06	0	0	7.26233e-06	5.32289e-06	4.89608e-06	4.49203e-06	4.10522e-06	4.02312e-06	3.85724e-06	-1.18496	-1.32308	-1.11655	0.116673	0.890873	0.124726
Non-Matrisomal	Non-Matrisomal	40S ribosomal protein S13	RPS13	1.43744e-05	3.5571e-05	2.37511e-05	0	3.84455e-05	4.66258e-05	4.38208e-05	2.46407e-05	3.2207e-05	0.000106056	5.32648e-05	4.37586e-05	4.29299e-05	9.45138e-06	2.46718e-05	2.24284e-05	1.58029e-05	5.067e-05	3.22073e-05	3.48153e-05	1.7553e-05	2.25919	1.55229	-1.4554	1.88445	0.194213	0.501259
Non-Matrisomal	Non-Matrisomal	40S ribosomal protein S14	RPS14	4.9775e-05	6.69317e-05	3.01188e-05	0	2.73328e-05	4.22884e-05	4.74517e-05	5.72272e-05	0	1.82703e-05	4.30753e-05	5.41898e-05	7.49043e-05	3.44286e-05	5.44173e-05	3.48317e-05	2.5226e-05	3.30475e-05	2.33882e-05	5.22031e-05	1.51941e-05	-1.05399	1.49872	1.57964	1.18773	0.338343	0.397949
Non-Matrisomal	Non-Matrisomal	40S ribosomal protein S15a	RPS15A	2.74518e-05	2.44701e-05	3.00512e-05	0	5.58838e-05	4.33141e-05	3.4667e-05	3.66231e-05	1.05605e-05	1.27216e-05	4.43608e-05	3.30352e-05	2.98273e-05	1.44213e-05	4.42579e-05	2.75714e-05	1.98592e-05	2.75773e-05	1.49165e-05	3.31805e-05	1.2358e-05	1.00021	1.20344	1.20318	0.204192	0.81808	0.165002
Non-Matrisomal	Non-Matrisomal	40S ribosomal protein S16	RPS16	5.1136e-05	5.99227e-05	3.55402e-05	0	3.58861e-05	4.12739e-05	3.68625e-05	5.30433e-05	8.1571e-06	1.32123e-05	6.27784e-05	4.94378e-05	5.02862e-05	3.09938e-05	5.285e-05	3.6497e-05	2.28931e-05	3.05098e-05	1.91235e-05	4.92693e-05	1.15149e-05	-1.19624	1.34995	1.61486	1.34706	0.296637	0.423802
Non-Matrisomal	Non-Matrisomal	40S ribosomal protein S17	RPS17	0	1.60381e-05	1.16864e-05	0	0	1.05352e-05	2.46056e-05	2.23444e-05	1.16373e-05	0	1.38134e-05	9.82209e-06	1.80392e-05	0	1.60043e-05	5.54489e-06	7.74698e-06	1.38245e-05	9.94411e-06	1.15358e-05	7.13198e-06	2.4932	2.08044	-1.1984	1.30719	0.306483	0.417482
Non-Matrisomal	Non-Matrisomal	40S ribosomal protein S18	RPS18	0	3.05279e-05	0	0	0	8.08396e-06	2.18532e-05	0	3.21429e-05	4.0173e-05	3.46656e-05	2.32099e-05	2.24994e-05	0	1.09203e-05	6.10558e-06	1.36525e-05	2.04506e-05	1.65742e-05	1.8259e-05	1.32185e-05	3.3495	2.99055	-1.12003	1.40876	0.282119	0.4334
Non-Matrisomal	Non-Matrisomal	40S ribosomal protein S19 (Fragment)	RPS19	0	0	5.46719e-06	0	0	4.30031e-06	1.11838e-05	0	0	0	0	0	0	0	0	1.09344e-06	2.445e-06	3.09682e-06	4.88923e-06	0	0	2.83218	0	0	1.23813	0.324451	0.406305
Non-Matrisomal	Non-Matrisomal	40S ribosomal protein S2	RPS2	9.62958e-05	9.84801e-05	0.000111592	0	8.00982e-05	6.98902e-05	0.000100045	0.000104731	3.86276e-05	5.43103e-05	0.00011746	0.000120967	9.48891e-05	2.22306e-05	0.000125549	7.72931e-05	4.46331e-05	7.35207e-05	2.86241e-05	9.62191e-05	4.30114e-05	-1.05131	1.24486	1.30873	0.476053	0.632478	0.25194
Non-Matrisomal	Non-Matrisomal	40S ribosomal protein S23	RPS23	1.37939e-05	2.7339e-05	1.92373e-05	0	0	1.06511e-05	2.04738e-05	2.80716e-05	8.76128e-06	0	2.77401e-05	2.07974e-05	2.50532e-05	1.30277e-05	1.21875e-05	1.2074e-05	1.20297e-05	1.35916e-05	1.08828e-05	1.97612e-05	6.99007e-06	1.12568	1.63666	1.45393	0.796918	0.47319	0.325969
Non-Matrisomal	Non-Matrisomal	Uncharacterized protein	RPS25	5.80312e-05	6.12285e-05	3.4522e-05	0	5.10019e-05	3.53192e-05	5.30756e-05	3.26243e-05	3.16934e-05	3.0228e-05	8.43383e-05	6.84608e-05	4.69271e-05	5.22183e-05	4.08938e-05	4.09567e-05	2.5111e-05	3.65881e-05	9.40171e-06	5.85676e-05	1.7679e-05	-1.1194	1.42999	1.60073	1.9688	0.1822	0.512354
Non-Matrisomal	Non-Matrisomal	40S ribosomal protein S26	RPS26	0	1.90646e-05	1.86641e-05	0	2.16727e-05	1.98177e-05	4.71574e-05	4.43767e-05	0	0	2.61009e-05	1.79247e-05	3.69138e-05	0	4.31714e-05	1.18803e-05	1.09065e-05	2.22704e-05	2.29457e-05	2.48222e-05	1.69429e-05	1.87457	2.08936	1.11458	0.755906	0.490688	0.31747
Non-Matrisomal	Non-Matrisomal	40S ribosomal protein S27	RPS27L	1.08338e-05	8.72641e-06	1.19788e-05	0	0	8.48014e-06	1.21601e-05	1.60269e-05	0	0	2.40009e-05	1.65798e-05	2.46042e-05	1.11984e-05	0	6.3078e-06	5.87519e-06	7.33342e-06	7.2067e-06	1.52767e-05	1.01836e-05	1.1626	2.42187	2.08315	1.90086	0.191805	0.503436
Non-Matrisomal	Non-Matrisomal	40S ribosomal protein S3	RPS3	0.000181485	0.00015116	0.000112386	0	0.000166224	0.000128805	0.000138571	0.000134774	8.2525e-05	8.29326e-05	0.000143035	0.000130252	0.000129638	0.000126406	0.000126858	0.000122251	7.30079e-05	0.000113521	2.83246e-05	0.000131238	6.8048e-06	-1.0769	1.07351	1.15606	0.190508	0.828991	0.159377
Non-Matrisomal	Non-Matrisomal	40S ribosomal protein S3a	RPS3A	0.000131121	0.000119232	6.2774e-05	0	8.10819e-05	0.000124296	9.26923e-05	0.000101181	3.48164e-05	4.33484e-05	0.000112769	0.000129202	5.44889e-05	8.31387e-05	7.65489e-05	7.88418e-05	5.20665e-05	7.92669e-05	3.85814e-05	9.12294e-05	2.9735e-05	1.00539	1.15712	1.15091	0.145926	0.865732	0.139488
Non-Matrisomal	Non-Matrisomal	40S ribosomal protein S4, X isoform	RPS4X	0.000129334	0.000122339	0.000104705	0	0.000123233	8.84528e-05	0.000103304	0.000128341	3.75213e-05	3.98129e-05	0.000159228	0.000125823	0.000107396	4.46209e-05	0.00013464	9.59223e-05	5.4402e-05	7.94864e-05	3.99046e-05	0.000114342	4.32084e-05	-1.20678	1.19202	1.4385	0.710511	0.510945	0.30779
Non-Matrisomal	Non-Matrisomal	40S ribosomal protein S5 (Fragment)	RPS5	0	4.0297e-05	3.251e-05	0	4.38413e-05	3.49649e-05	3.43336e-05	5.29292e-05	2.81571e-05	5.97256e-05	6.73251e-05	6.08514e-05	6.01369e-05	3.53978e-05	3.70056e-05	2.33297e-05	2.16878e-05	4.20221e-05	1.35419e-05	5.21434e-05	1.48305e-05	1.80123	2.23507	1.24086	3.66858	0.0571126	0.699388
Non-Matrisomal	Non-Matrisomal	40S ribosomal protein S6	RPS6	8.40303e-05	0.000129493	5.93672e-05	0	0.000106601	8.44117e-05	0.000105711	0.000119482	6.04513e-05	3.90147e-05	6.85991e-05	0.000100395	6.92257e-05	7.44735e-05	9.92342e-05	7.58985e-05	4.97873e-05	8.18141e-05	3.27293e-05	8.23855e-05	1.60784e-05	1.07794	1.08547	1.00698	0.0508091	0.950663	0.0823076
Non-Matrisomal	Non-Matrisomal	40S ribosomal protein S7	RPS7	0	1.71109e-05	1.53101e-05	0	0	1.47538e-05	1.44572e-05	0	1.26634e-05	2.17917e-05	2.03716e-05	8.95035e-06	5.37859e-06	0	5.00808e-06	6.48421e-06	8.90167e-06	1.27332e-05	7.92543e-06	7.94173e-06	7.64472e-06	1.96372	1.22478	-1.60333	0.799682	0.472037	0.326534
Non-Matrisomal	Non-Matrisomal	40S ribosomal protein S8	RPS8	0.000111605	0.000107442	8.77326e-05	0	6.16563e-05	9.36021e-05	9.92086e-05	0.000104056	4.84262e-05	0	0.000136442	0.000122447	9.93173e-05	0.000129474	0.000117669	7.36871e-05	4.56863e-05	6.90585e-05	4.45281e-05	0.00012107	1.40851e-05	-1.06702	1.64302	1.75315	2.91194	0.0931265	0.623104
Non-Matrisomal	Non-Matrisomal	40S ribosomal protein S9	RPS9	0.000100879	8.79456e-05	9.72471e-05	0	0	8.11657e-05	7.16238e-05	7.99944e-05	6.13942e-05	2.84154e-05	0.000113492	7.17284e-05	8.97122e-05	0	8.36778e-05	5.72142e-05	5.24418e-05	6.45187e-05	2.16813e-05	7.17221e-05	4.28817e-05	1.12767	1.25357	1.11165	0.156018	0.857251	0.14423
Non-Matrisomal	Non-Matrisomal	40S ribosomal protein SA (Fragment)	RPSA	4.0566e-05	2.96023e-05	6.23292e-05	0	8.27887e-05	5.64682e-05	5.04939e-05	1.03032e-05	0	3.34021e-05	4.13697e-05	8.85285e-05	6.18344e-05	3.71887e-05	5.5337e-05	4.30572e-05	3.15878e-05	3.01335e-05	2.45968e-05	5.68516e-05	2.03523e-05	-1.42888	1.32037	1.88666	1.32767	0.301379	0.42074
Non-Matrisomal	Non-Matrisomal	Related RAS viral (R-ras) oncogene homolog, isoform CRA_a	RRAS	0	4.24804e-05	3.66813e-05	0	0	1.19587e-05	2.80285e-05	3.76332e-05	0	0	4.55512e-05	5.25443e-05	3.96698e-05	0	6.80657e-05	1.58323e-05	2.17761e-05	1.55241e-05	1.6881e-05	4.11662e-05	2.53435e-05	-1.01986	2.60013	2.65176	2.31797	0.140865	0.555934
Non-Matrisomal	Non-Matrisomal	Ribosome-binding protein 1	RRBP1	0.000624882	0.00051003	0.000399986	0	0.000912899	0.000361084	0.000490867	0.000495656	0.000171898	0	0.000488019	0.000206662	0.000439387	0.000121884	0.000495055	0.000489559	0.000333781	0.000303901	0.000214928	0.000350201	0.000173683	-1.61092	-1.39794	1.15235	0.746038	0.495011	0.315391
Non-Matrisomal	Non-Matrisomal	tRNA-splicing ligase RtcB homolog	RTCB	6.1556e-05	5.14132e-05	7.02269e-05	0	0	1.46539e-05	3.01007e-05	6.59547e-05	0	0	6.55408e-05	5.05327e-05	2.03883e-05	0	3.95209e-05	3.66392e-05	3.41032e-05	2.21419e-05	2.7475e-05	3.51965e-05	2.56552e-05	-1.65475	-1.04099	1.58959	0.371375	0.697442	0.222524
Non-Matrisomal	Non-Matrisomal	Reticulon-4	RTN4	0.00121867	0.00098809	0.00102882	0	0.00150923	0.00121165	0.000894799	0.00102157	0.00410293	0.00168122	0.0012859	0.00133561	0.000994473	0.00149788	0.00139721	0.000948962	0.000569008	0.00178243	0.00133112	0.00130221	0.000189338	1.8783	1.37225	-1.36877	1.23161	0.32621	0.405234
Non-Matrisomal	Non-Matrisomal	RuvB-like 1	RUVBL1	0	9.92951e-06	8.25291e-06	0	0	1.34588e-05	6.34285e-06	0	0	0	6.85115e-06	0	0	0	0	3.63648e-06	5.01462e-06	3.96034e-06	5.9781e-06	1.37023e-06	3.06393e-06	1.08906	-2.65392	-2.89027	0.425115	0.663165	0.23808
Non-Matrisomal	Non-Matrisomal	RuvB-like 2 (E. coli), isoform CRA_d	RUVBL2	0	1.6719e-05	0	0	0	0	0	0	0	0	1.49073e-05	0	0	0	1.18136e-05	3.34379e-06	7.47694e-06	0	0	5.34418e-06	7.39911e-06	0	1.59824		0.9883	0.40057	0.363006
Non-Matrisomal	Non-Matrisomal	SAR1 gene homolog A (S. cerevisiae), isoform CRA_a	SAR1A	2.36314e-05	2.06064e-05	1.70245e-05	0	3.16423e-05	8.70837e-06	1.14363e-05	1.21267e-05	2.16219e-05	0	1.22509e-05	1.25701e-05	7.10939e-06	1.37298e-05	2.97018e-05	1.85809e-05	1.17035e-05	1.07787e-05	7.75066e-06	1.50724e-05	8.56526e-06	-1.72386	-1.23278	1.39835	0.847067	0.452773	0.336069
Non-Matrisomal	Non-Matrisomal	SARS protein	SARS	0.000143766	0.000191828	0.000152289	0	0	0.000199092	0.000262942	0.000171664	3.82735e-05	3.82208e-05	0.000207333	0.000194846	0.000130125	0.000125482	0.000149806	9.75765e-05	9.09018e-05	0.000142038	0.000100369	0.000161518	3.75202e-05	1.45566	1.6553	1.13715	0.816021	0.465288	0.329853
Non-Matrisomal	Non-Matrisomal	Ribosome maturation protein SBDS	SBDS	0	0	0	0	0	0	8.44361e-06	1.10412e-05	0	0	0	0	0	0	8.06208e-06	0	0	3.89697e-06	5.4146e-06	1.61242e-06	3.60547e-06			-2.41685	1.3591	0.293737	0.425692
Non-Matrisomal	Non-Matrisomal	Scavenger receptor class B, member 2, isoform CRA_a	SCARB2	6.79788e-05	3.1811e-05	5.08113e-05	0	0	2.4902e-05	2.61106e-05	7.02639e-05	3.28038e-05	0	4.02392e-05	2.7311e-05	5.12423e-05	4.15309e-05	2.45442e-05	3.01202e-05	3.03262e-05	3.0816e-05	2.53319e-05	3.69735e-05	1.09873e-05	1.0231	1.22753	1.19981	0.126874	0.88201	0.130064
Non-Matrisomal	Non-Matrisomal	Secernin-1	SCRN1	1.14606e-05	7.26953e-06	1.8738e-05	0	0	5.4449e-06	1.58968e-05	1.11461e-05	0	0	1.78354e-05	1.59634e-05	1.63815e-05	0	1.94721e-05	7.49363e-06	7.97702e-06	6.49754e-06	6.99103e-06	1.39305e-05	7.90816e-06	-1.1533	1.85898	2.14396	1.39497	0.285292	0.431272
Non-Matrisomal	Non-Matrisomal	Uncharacterized protein	SEC22B	9.89681e-05	7.84418e-05	5.95452e-05	0	2.94655e-05	9.19161e-05	6.55587e-05	0.000110334	5.88114e-05	9.82721e-05	0.00015487	0.000120249	5.13214e-05	6.05563e-05	0.000107025	5.32841e-05	3.92608e-05	8.49784e-05	2.19636e-05	9.88043e-05	4.29777e-05	1.59482	1.85429	1.1627	2.11048	0.163919	0.530468
Non-Matrisomal	Non-Matrisomal	Protein transport protein Sec23A	SEC23A	0.000123693	0.000280995	0.000229729	0	7.87012e-05	0.000138758	0.000169177	0.00019071	0	0	0.000239676	0.000254599	0.000169737	0.000188557	0.000193516	0.000142624	0.00011349	9.97291e-05	9.28919e-05	0.000209217	3.61222e-05	-1.43011	1.46692	2.09785	2.00123	0.177814	0.516557
Non-Matrisomal	Non-Matrisomal	Protein transport protein Sec24D	SEC24D	0	0	2.17498e-05	0	0	2.29308e-05	0	3.20526e-05	0	0	0.000120547	8.34401e-05	4.8596e-05	0	3.00569e-05	4.34996e-06	9.7268e-06	1.09967e-05	1.53993e-05	5.6528e-05	4.68556e-05	2.528	12.9951	5.14046	4.78776	0.029602	0.798979		A
Non-Matrisomal	Non-Matrisomal	Protein transport protein Sec31A	SEC31A	0.000149922	0.000208054	0.000191324	0	0	7.75567e-05	0.000103533	0.00010889	0	0	0.000330261	0.000217805	0.000211608	0	0.000144692	0.00010986	0.000102496	5.79959e-05	5.42528e-05	0.000180873	0.000121088	-1.89427	1.6464	3.11873	2.03048	0.173964	0.520317
Non-Matrisomal	Non-Matrisomal	Protein transport protein Sec61 subunit alpha isoform 1	SEC61A1	0.0002396	0.000168684	0.000148995	0	0.000172153	0.000117914	0.000161122	0.000218748	0.000143934	0.000182725	0.000106521	0.000197195	0.00019518	0.000149164	0.000228331	0.000145886	8.8437e-05	0.000164889	3.83368e-05	0.000175278	4.76983e-05	1.13025	1.20147	1.06301	0.288111	0.754721	0.195997
Non-Matrisomal	Non-Matrisomal	Septin-type G domain-containing protein	SEPT11	4.33836e-05	4.03456e-05	3.77776e-05	0	0	4.12869e-05	2.02379e-05	2.04771e-05	0	0	0.000121322	0.0001007	2.4842e-05	0	0	2.43014e-05	2.22726e-05	1.64004e-05	1.72382e-05	4.93728e-05	5.76373e-05	-1.48176	2.03169	3.01047	1.08023	0.37036	0.379513
Non-Matrisomal	Non-Matrisomal	Septin-2	SEPT2	0	4.87337e-05	3.54799e-05	0	0	6.06077e-05	3.58344e-05	7.6198e-05	1.5983e-05	0	7.96469e-05	7.66588e-05	9.64194e-05	0	5.66886e-05	1.68427e-05	2.35341e-05	3.77246e-05	3.1238e-05	6.18827e-05	3.73602e-05	2.23982	3.67415	1.64038	2.60496	0.114925	0.589346
Non-Matrisomal	Non-Matrisomal	Septin-7	SEPT7	3.58788e-05	7.76938e-05	0.000101138	0	0.000119873	0.000126047	0.000121092	0.000134404	6.48987e-05	0	0.000189567	0.000183809	0.000128941	0.000147819	0.000107428	6.69168e-05	4.88182e-05	8.92884e-05	5.69328e-05	0.000151513	3.52058e-05	1.33432	2.2642	1.69689	4.19902	0.0414531	0.748244		A
Non-Matrisomal	Non-Matrisomal	Septin-9	SEPT9	3.70826e-05	2.49001e-05	2.46555e-05	0	0	4.06535e-05	2.3485e-05	1.94517e-05	0	0	3.94901e-05	4.73968e-05	4.34318e-05	0	4.29899e-05	1.73276e-05	1.65966e-05	1.67181e-05	1.72131e-05	3.46617e-05	1.95781e-05	-1.03646	2.00037	2.07331	1.63035	0.236397	0.46624
Non-Matrisomal	Non-Matrisomal	Sideroflexin-3	SFXN3	0	0	0	0	0	8.35886e-06	0	1.21679e-05	0	0	0	0	9.68791e-06	0	0	0	0	4.10535e-06	5.78053e-06	1.93758e-06	4.33256e-06			-2.1188	1.21237	0.331467	0.402056
Non-Matrisomal	Non-Matrisomal	Solute carrier family 12 member 4	SLC12A4	0	0	0	0	0	0	0	0	0	0	6.42334e-05	0	0	0	0	0	0	0	0	1.28467e-05	2.8726e-05				1	0.396569	0.365148
Non-Matrisomal	Non-Matrisomal	Solute carrier family 16 (Monocarboxylic acid transporters), member 3, isoform CRA_a	SLC16A3	6.35147e-05	0.000238573	0.000236061	0	0.000309948	2.5898e-05	0.000118818	0.000107932	5.96913e-05	0.000105935	8.15561e-05	0.000184028	0.000139288	0.00020533	0.000302334	0.000169619	0.000131235	8.3655e-05	3.94727e-05	0.000182507	8.20682e-05	-2.02761	1.07598	2.18167	1.69775	0.224247	0.475779
Non-Matrisomal	Non-Matrisomal	Amino acid transporter	SLC1A5	6.32911e-05	5.9679e-05	4.90913e-05	0	6.74926e-05	6.40538e-05	4.7467e-05	5.63117e-05	0	0	2.31412e-05	0	3.19093e-05	2.89924e-05	5.99669e-05	4.79108e-05	2.76375e-05	3.35665e-05	3.11988e-05	2.8802e-05	2.14624e-05	-1.42734	-1.66346	-1.16542	0.675218	0.527369	0.300048
Non-Matrisomal	Non-Matrisomal	Mitochondrial 2-oxoglutarate/malate carrier protein (Fragment)	SLC25A11	0	0	0	0	0	0	0	0	0	0	4.2168e-06	0	0	0	4.76898e-06	0	0	0	0	1.79716e-06	2.46859e-06				2.64999	0.111382	0.594417
Non-Matrisomal	Non-Matrisomal	Phosphate carrier protein, mitochondrial	SLC25A3	0.000219577	0.000143877	0.000135524	0	9.10179e-05	0.000136036	0.000137271	0.000192666	5.1277e-05	8.13134e-05	0.000182305	0.000123922	0.000101906	9.4168e-05	0.000144706	0.000117999	8.05398e-05	0.000119713	5.48975e-05	0.000129401	3.55683e-05	1.01452	1.09663	1.08093	0.0526723	0.948909	0.0838032
Non-Matrisomal	Non-Matrisomal	ADP/ATP translocase 1	SLC25A4	0	0	0	0	0	0	6.3899e-06	0	0	0	0	7.92345e-06	0	0	9.25773e-06	0	0	1.27798e-06	2.85765e-06	3.43624e-06	4.72885e-06			2.6888	1.48216	0.265917	0.444546
Non-Matrisomal	Non-Matrisomal	ADP/ATP translocase 2	SLC25A5	0	1.33784e-05	1.50351e-05	0	0	1.47622e-05	1.42689e-05	1.74311e-05	1.34424e-05	0	1.74733e-05	3.01292e-05	0	0	1.18055e-05	5.6827e-06	7.80338e-06	1.19809e-05	6.86208e-06	1.18816e-05	1.27141e-05	2.10831	2.09084	-1.00836	0.724175	0.504747	0.310736
Non-Matrisomal	Non-Matrisomal	SLC25A6 protein	SLC25A6	0.000145855	0.000121781	0.000133264	0	0.000162605	0.000126733	7.96973e-05	0.000132718	3.95138e-05	3.28633e-05	0.000204851	0.000165592	0.000109785	0.000129989	0.000280155	0.000112701	6.48005e-05	8.2305e-05	4.68979e-05	0.000178074	6.75815e-05	-1.36931	1.58006	2.16359	3.27595	0.0732412	0.660904
Non-Matrisomal	Non-Matrisomal	Small nuclear ribonucleoprotein Sm D2	SNRPD2	0	0	0	0	0	4.69697e-06	0	4.70245e-06	0	0	5.18681e-06	4.1025e-06	4.86244e-06	0	8.85213e-06	0	0	1.87988e-06	2.57414e-06	4.60078e-06	3.15837e-06			2.44737	4.83456	0.028843	0.802874		A
Non-Matrisomal	Non-Matrisomal	Sorting nexin	SNX18	0	7.15717e-05	0	0	0	0	0	4.56969e-05	0	0	3.97869e-05	3.56494e-05	0	0	0	1.43143e-05	3.20079e-05	9.13939e-06	2.04363e-05	1.50872e-05	2.07108e-05	-1.56623	1.05399	1.65079	0.0838481	0.920105	0.105734
Non-Matrisomal	Non-Matrisomal	PX domain-containing protein	SNX2	0	0	1.33984e-05	0	0	0	0	0	0	0	3.16242e-05	2.45447e-05	0	0	0	2.67968e-06	5.99194e-06	0	0	1.12338e-05	1.55848e-05	0	4.19222		1.85222	0.199046	0.496953
Non-Matrisomal	Non-Matrisomal	Superoxide dismutase [Mn], mitochondrial	SOD2	0	0	4.09813e-05	0	0	0	0	2.43498e-05	1.03537e-05	2.2181e-05	3.78931e-05	5.30056e-05	2.21664e-05	0	7.77809e-05	8.19626e-06	1.83274e-05	1.13769e-05	1.1672e-05	3.81692e-05	2.959e-05	1.38806	4.6569	3.35497	3.01686	0.0868111	0.63423
Non-Matrisomal	Non-Matrisomal	Spectrin, beta, non-erythrocytic 1, isoform CRA_b	SPTBN1	0	0	0	0	0	0	0.000109986	0.000175116	0	0	7.9207e-05	0	0	0	9.02728e-05	0	0	5.70205e-05	8.14033e-05	3.3896e-05	4.65786e-05			-1.68222	1.40262	0.283527	0.432454
Non-Matrisomal	Non-Matrisomal	Spermidine synthase	SRM	7.05548e-05	4.07638e-05	3.15741e-05	0	0	5.55374e-05	2.12354e-05	5.30125e-05	0	0	6.29609e-05	4.92059e-05	3.85274e-05	1.74513e-05	4.42754e-05	2.85785e-05	2.98032e-05	2.5957e-05	2.72801e-05	4.24842e-05	1.66583e-05	-1.10099	1.48658	1.63671	0.619635	0.554502	0.287433
Non-Matrisomal	Non-Matrisomal	SRP72 protein (Fragment)	SRP72	0	0	0	0	0	0	0	1.89462e-05	0	0	0.000106973	0	0	0	9.14404e-06	0	0	3.78924e-06	8.473e-06	2.32233e-05	4.69844e-05			6.12876	1.02154	0.389327	0.369059
Non-Matrisomal	Non-Matrisomal	Signal recognition particle receptor beta subunit	SRPRB	0	0	0	0	0	1.81863e-05	6.06008e-06	1.17476e-05	0	0	5.44444e-06	6.47085e-06	5.50894e-06	0	1.1836e-05	0	0	7.1988e-06	7.84791e-06	5.85204e-06	4.20478e-06			-1.23013	2.77163	0.10243	0.607907
Non-Matrisomal	Non-Matrisomal	Serine/arginine-rich-splicing factor 3	SRSF3	0	1.15019e-05	1.32099e-05	0	0	1.0957e-05	9.37708e-06	9.74985e-06	0	0	7.33877e-06	9.0243e-06	1.18739e-05	0	8.48254e-06	4.94236e-06	6.7945e-06	6.01678e-06	5.5235e-06	7.34391e-06	4.43211e-06	1.21739	1.48591	1.22057	0.225375	0.80152	0.173349
Non-Matrisomal	Non-Matrisomal	Translocon-associated protein subunit delta	SSR4	0	1.33149e-05	1.39879e-05	0	0	1.18717e-05	2.09224e-05	1.95739e-05	0	0	2.48697e-05	0	2.14486e-05	0	1.86355e-05	5.46055e-06	7.48095e-06	1.04736e-05	1.01654e-05	1.29908e-05	1.20626e-05	1.91805	2.37902	1.24033	0.723171	0.505199	0.31052
Non-Matrisomal	Non-Matrisomal	Hsc70-interacting protein (Fragment)	ST13	0	0	7.0809e-06	0	0	8.88395e-06	7.19255e-06	6.98348e-06	0	0	7.40675e-06	1.07194e-05	1.25513e-05	0	1.58909e-05	1.41618e-06	3.16667e-06	4.612e-06	4.27416e-06	9.31367e-06	6.04358e-06	3.25665	6.57662	2.01945	3.65196	0.0577053	0.697802
Non-Matrisomal	Non-Matrisomal	Signal transducer and activator of transcription 1-alpha/beta	STAT1	5.64232e-05	3.7792e-05	3.10688e-05	0	0	2.76036e-05	1.41095e-05	7.97968e-05	0	0	9.0339e-05	0.000102084	2.95376e-05	0	9.87502e-05	2.50568e-05	2.46874e-05	2.4302e-05	3.30743e-05	6.41423e-05	4.64632e-05	-1.03106	2.55987	2.63938	2.01665	0.175772	0.518543
Non-Matrisomal	Non-Matrisomal	Small ubiquitin-related modifier	SUMO2	1.76137e-05	1.47899e-05	7.40932e-06	0	0	7.81807e-06	0	1.36455e-05	0	0	0	1.02347e-05	0	1.07469e-05	1.67721e-05	7.96259e-06	8.16806e-06	4.29271e-06	6.22865e-06	7.55073e-06	7.35662e-06	-1.85491	-1.05455	1.75897	0.379814	0.691925	0.225038
Non-Matrisomal	Non-Matrisomal	Surfeit 4	SURF4	0	5.1551e-05	6.6808e-05	0	2.63741e-05	4.89076e-05	5.29996e-05	6.69658e-05	3.48674e-05	5.52673e-05	6.61767e-05	4.45549e-05	4.69462e-05	1.18142e-05	5.9037e-05	2.89466e-05	3.01118e-05	5.18015e-05	1.16033e-05	4.57058e-05	2.09063e-05	1.78955	1.57897	-1.13337	1.42107	0.279325	0.435288
Non-Matrisomal	Non-Matrisomal	SYNCRIP protein (Fragment)	SYNCRIP	4.16859e-05	0.000156543	0.000107824	0	0	0.00011327	8.93172e-05	0.000127838	5.99173e-05	0	0.00012402	0.000117076	9.23848e-05	0.000137035	0.000137343	6.12105e-05	6.91659e-05	7.80686e-05	5.06628e-05	0.000121572	1.84793e-05	1.27541	1.98613	1.55724	1.89161	0.193159	0.50221
Non-Matrisomal	Non-Matrisomal	Synaptophysin-like protein 1	SYPL1	4.20416e-05	0	0	0	0	0	0	0	0	0	0	1.27595e-05	0	0	1.14254e-05	8.40833e-06	1.88016e-05	0	0	4.83697e-06	6.64007e-06	0	-1.73835		0.671865	0.528961	0.299303
Non-Matrisomal	Non-Matrisomal	Transgelin	TAGLN	0.00119523	0.00136705	0.001247	0	0.00320872	0.000773585	0.00060125	0.00126871	0.00139615	0.00160431	0.00160227	0.00161942	0.0018973	0.00264816	0.00247004	0.0014036	0.00115085	0.0011288	0.000424749	0.00204744	0.000485637	-1.24344	1.45871	1.81382	1.91579	0.189645	0.50541
Non-Matrisomal	Non-Matrisomal	Transgelin-2	TAGLN2	0.00021223	0.000127257	0.000160776	0	0.000304543	9.63192e-05	0.000107683	0.000187723	0.000177166	0.000210877	0.000201061	0.000230041	0.000219414	0.000276964	0.00026951	0.000160961	0.000112126	0.000155954	5.08973e-05	0.000239398	3.26902e-05	-1.03211	1.4873	1.53506	2.02391	0.174819	0.519476
Non-Matrisomal	Non-Matrisomal	Transaldolase	TALDO1	0	0	1.73641e-05	0	0	0	1.1776e-05	1.86164e-05	0	0	1.01018e-05	1.70969e-05	1.95208e-05	1.73897e-05	1.51221e-05	3.47283e-06	7.76548e-06	6.07848e-06	8.66754e-06	1.58463e-05	3.56971e-06	1.7503	4.56293	2.60695	4.30752	0.038903	0.757849		A
Non-Matrisomal	Non-Matrisomal	TARS protein (Fragment)	TARS	2.88209e-05	2.57401e-05	2.44307e-05	0	8.85368e-05	5.98749e-05	2.49568e-05	6.70825e-05	0	0	8.12415e-05	6.88353e-05	9.40151e-05	0	5.64387e-05	3.35057e-05	3.28468e-05	3.03828e-05	3.19856e-05	6.01061e-05	3.63968e-05	-1.10278	1.79391	1.97829	1.16789	0.344002	0.394611
Non-Matrisomal	Non-Matrisomal	V-type proton ATPase subunit a	TCIRG1	0	0	0	0	0	0	0	4.3272e-06	0	0	7.65405e-06	0	0	0	0	0	0	8.65441e-07	1.93518e-06	1.53081e-06	3.423e-06			1.76882	0.571582	0.579279	0.276063
Non-Matrisomal	Non-Matrisomal	T-complex protein 1 subunit alpha	TCP1	0.000164016	0.000150582	0.000140916	0	5.38429e-05	1.8568e-05	0.000100019	0.000147859	0	0	0.000189754	8.47651e-05	9.09619e-05	8.77677e-05	0.000151822	0.000101871	7.14906e-05	5.32892e-05	6.71047e-05	0.000121014	4.74256e-05	-1.91167	1.18791	2.27089	1.54119	0.25367	0.453312
Non-Matrisomal	Non-Matrisomal	Transforming growth factor beta-1-induced transcript 1 protein	TGFB1I1	0	2.70561e-05	2.43002e-05	0	0	1.51808e-05	3.47572e-05	2.2926e-05	0	0	1.82409e-05	3.83478e-05	5.26461e-05	3.94345e-05	7.724e-05	1.02713e-05	1.40982e-05	1.45728e-05	1.50191e-05	4.51819e-05	2.17313e-05	1.4188	4.39886	3.10042	6.06238	0.0151464	0.899065		A	B
Non-Matrisomal	Non-Matrisomal	Talin-1	TLN1	0.00172376	0.00187257	0.00110874	0	0.00155391	0.00142505	0.00123917	0.00177924	0.00098224	0.00126841	0.00209585	0.00217318	0.00186293	0.00234015	0.00190854	0.0012518	0.000756116	0.00133882	0.000293018	0.00207613	0.00019561	1.06952	1.65852	1.55072	4.42176	0.0364134	0.767833		A
Non-Matrisomal	Non-Matrisomal	Transmembrane emp24-like trafficking protein 10 (Yeast), isoform CRA_a	TMED10	3.56943e-05	5.7735e-05	4.76117e-05	0	4.68482e-05	1.98683e-05	3.0559e-05	4.49534e-05	0	0	4.50309e-05	4.59145e-05	4.42259e-05	0	7.38219e-05	3.75778e-05	2.24085e-05	1.90761e-05	1.95571e-05	4.17986e-05	2.64854e-05	-1.96989	1.11232	2.19115	1.38144	0.288443	0.429176
Non-Matrisomal	Non-Matrisomal	Transmembrane emp24 domain-containing protein 2 (Fragment)	TMED2	0	0	0	0	0	0	0	0	0	0	1.01303e-05	9.66499e-06	6.62281e-06	0	2.03071e-05	0	0	0	0	9.34506e-06	7.34212e-06				8.10011	0.00593706	1.03924		A	B
Non-Matrisomal	Non-Matrisomal	Protein TMED7-TICAM2	TMED7-TICAM2	0	3.14143e-05	3.0396e-05	0	0	0	0	0	0	0	0	0	3.2044e-05	2.70929e-05	1.09713e-05	1.23621e-05	1.69313e-05	0	0	1.40216e-05	1.49848e-05	0	1.13425		1.72228	0.220006	0.479205
Non-Matrisomal	Non-Matrisomal	Desmin, isoform CRA_a	tmp_locus_29	0	0	0	0	0	0	0	0.00140129	0	0	0	3.79902e-05	0	0	0	0	0	0.000280258	0.000626677	7.59803e-06	1.69897e-05			-36.8857	0.972909	0.405904	0.360168
Non-Matrisomal	Non-Matrisomal	Importin N-terminal domain-containing protein	TNPO1	0	0	2.61656e-05	0	0	0	0	4.00076e-05	0	0	9.42461e-05	4.52674e-05	0.000147978	0	5.81684e-05	5.23312e-06	1.17016e-05	8.00152e-06	1.78919e-05	6.91319e-05	5.54894e-05	1.52902	13.2105	8.63984	5.53406	0.0198159	0.858996		A	B
Non-Matrisomal	Non-Matrisomal	TNS1 protein (Fragment)	TNS1	0	9.55192e-05	8.03238e-05	0	0	0	8.04619e-05	0.000123759	0	0	0.000115743	0.000188284	5.85277e-05	9.17415e-05	8.79696e-05	3.51686e-05	4.84553e-05	4.08441e-05	5.79852e-05	0.000108453	4.90346e-05	1.16138	3.08381	2.65529	3.07281	0.0836483	0.640084
Non-Matrisomal	Non-Matrisomal	Uncharacterized protein	TOM1	0	0	0	0	0	0	0	1.18741e-05	0	0	1.85064e-05	0	0	0	0	0	0	2.37482e-06	5.31026e-06	3.70128e-06	8.27631e-06			1.55855	0.54549	0.593273	0.269689
Non-Matrisomal	Non-Matrisomal	Tropomyosin 1 (Alpha), isoform CRA_f	TPM1	8.47455e-05	0.00021411	0.000243259	0	0.000522507	0.000241958	0.000303562	0.000456094	0.000594565	0.00118506	0.000249082	0.000445023	0.000363445	0.000493143	0.00030923	0.000212924	0.000199079	0.000556249	0.000377339	0.000371985	9.89065e-05	2.61243	1.74703	-1.49535	2.30873	0.141807	0.554825
Non-Matrisomal	Non-Matrisomal	Tropomyosin alpha-3 chain	TPM3	0	7.31186e-06	8.39112e-06	0	0	3.59392e-05	1.09166e-05	3.18635e-05	0.000111772	4.65107e-05	8.1065e-05	9.23278e-05	7.88791e-05	4.72627e-05	4.73394e-05	3.1406e-06	4.31733e-06	4.74005e-05	3.82373e-05	6.93748e-05	2.07866e-05	15.0928	22.0897	1.46359	8.92504	0.004221	1.09087	A	A
Non-Matrisomal	Non-Matrisomal	Translationally-controlled tumor protein	TPT1	2.19476e-05	4.47847e-05	5.68576e-06	0	5.49376e-05	3.84991e-05	2.05734e-05	4.77387e-05	0	0	6.40692e-05	6.19597e-05	4.18925e-05	2.23556e-05	8.92868e-05	2.54711e-05	2.39476e-05	2.13622e-05	2.181e-05	5.59127e-05	2.51971e-05	-1.19235	2.19514	2.61736	3.17287	0.0783208	0.650422
Non-Matrisomal	Non-Matrisomal	Tumor rejection antigen (Gp96) 1	TRA1	0.000853973	0.000675998	0.000576297	0	0.000736777	0.000560726	0.000525385	0.000809668	0.000816878	0.00104542	0.000819585	0.000868973	0.000697242	0.000599519	0.000975047	0.000568609	0.000333399	0.000751615	0.000213054	0.000792073	0.000146816	1.32185	1.393	1.05383	1.19404	0.336566	0.399006
Non-Matrisomal	Non-Matrisomal	RRM domain-containing protein	TRA2B	0	1.44828e-05	0	0	0	1.54372e-05	1.41458e-05	1.41882e-05	0	0	1.84011e-05	1.40017e-05	1.38734e-05	0	3.56536e-05	2.89655e-06	6.47689e-06	8.75425e-06	8.00832e-06	1.6386e-05	1.28043e-05	3.0223	5.65706	1.87177	2.54154	0.120141	0.582127
Non-Matrisomal	Non-Matrisomal	Translocating chain-associated membrane protein 1	TRAM1	2.29864e-05	7.33039e-05	3.74753e-05	0	0	1.91931e-05	3.51356e-05	5.60235e-05	3.6816e-05	3.78868e-05	3.68349e-05	3.20797e-05	6.37939e-05	0	3.9053e-05	2.67531e-05	3.0527e-05	3.7011e-05	1.30698e-05	3.43523e-05	2.28052e-05	1.38343	1.28405	-1.07739	0.261957	0.773833	0.186889
Non-Matrisomal	Non-Matrisomal	E3 ubiquitin/ISG15 ligase TRIM25	TRIM25	0	0	0	0	0	0	0	0	0	0	1.81793e-05	0	0	0	0	0	0	0	0	3.63586e-06	8.13004e-06				1	0.396569	0.365148
Non-Matrisomal	Non-Matrisomal	Translin, isoform CRA_b	TSN	0	0	0	0	0	0	3.72734e-06	0	0	0	0	5.43452e-06	0	0	0	0	0	7.45469e-07	1.66692e-06	1.0869e-06	2.43039e-06			1.45801	0.533556	0.599805	0.266722
Non-Matrisomal	Non-Matrisomal	Tubulin tyrosine ligase-like family, member 12, isoform CRA_a	TTLL12	0	0	0	0	0	0	0	0	0	0	0	0	0	0	3.45395e-05	0	0	0	0	6.9079e-06	1.54465e-05				1	0.396569	0.365148
Non-Matrisomal	Non-Matrisomal	Tubulin alpha chain	TUBA1A	0.00504202	0.00545324	0.00453324	0.0133939	0.00549931	0.0042365	0.00425876	0.00474025	0.00157659	0.00245363	0.00602962	0.00466482	0.0039463	0.00510629	0.00467637	0.00678434	0.00371524	0.00345315	0.0013638	0.00488468	0.000763592	-1.96468	-1.3889	1.41456	2.57829	0.117086	0.58632
Non-Matrisomal	Non-Matrisomal	Tubulin alpha chain	TUBA4A	0	5.45146e-05	0	0	0	0	0	0	0	0	0	0	0	0	0	1.09029e-05	2.43797e-05	0	0	0	0	0	0		1	0.396569	0.365148
Non-Matrisomal	Non-Matrisomal	Tubulin beta chain	TUBB	0.0033108	0.0030134	0.00249844	0.00173637	0.00368967	0.00207256	0.00189866	0.00234327	0.00076299	0.00144394	0.00303317	0.00260311	0.00241697	0.00296651	0.00323895	0.00284974	0.000759577	0.00170428	0.000619582	0.00285174	0.00033424	-1.6721	1.0007	1.67328	6.12727	0.0146666	0.903863	A		B
Non-Matrisomal	Non-Matrisomal	Tubulin beta chain	TUBB2B	0.000230225	2.17645e-05	0	0	6.15157e-05	4.76493e-05	1.72459e-05	5.87163e-05	0	0	3.51156e-05	5.86232e-05	9.59525e-05	0	0.000304427	6.27011e-05	9.69594e-05	2.47223e-05	2.72007e-05	9.88238e-05	0.000120127	-2.53622	1.57611	3.99735	0.838192	0.45631	0.334304
Non-Matrisomal	Non-Matrisomal	Tubulin beta chain	TUBB4B	0.00416895	0.00392537	0.00328467	0	0.00412299	0.00265289	0.0027639	0.00300505	0.00191377	0.00273141	0.00406121	0.00393931	0.00292438	0.00271513	0.00379305	0.0031004	0.00176879	0.0026134	0.000412617	0.00348662	0.000620541	-1.18634	1.12457	1.33413	0.779616	0.480482	0.322411
Non-Matrisomal	Non-Matrisomal	Tubulin beta-6 chain	TUBB6	0.00030644	0.000335346	0.000306232	0	0.000479391	0.000217916	0.000226342	0.000268975	0	4.61403e-05	0.000345596	0.000360084	0.00021472	0.000326477	0.000425231	0.000285482	0.000174969	0.000151875	0.000120276	0.000334422	7.652e-05	-1.87972	1.17143	2.20196	2.62926	0.112997	0.592088
Non-Matrisomal	Non-Matrisomal	Tubulin beta-8 chain	TUBB8	0	0.000145208	0	0	0	0.000107294	0.000154108	0.000181987	0	0	0.000397518	0.000400934	0.000257673	0	0	2.90416e-05	6.4939e-05	8.86777e-05	8.52375e-05	0.000211225	0.000201298	3.05347	7.27319	2.38194	2.48854	0.124713	0.576025
Non-Matrisomal	Non-Matrisomal	Elongation factor Tu, mitochondrial	TUFM	0	2.99494e-05	0	0	0	0	0	1.81037e-05	0	0	0	0	0	0	2.72765e-05	5.98989e-06	1.33938e-05	3.62073e-06	8.09621e-06	5.4553e-06	1.21984e-05	-1.65433	-1.09799	1.50668	0.0588218	0.943145	0.0885602
Non-Matrisomal	Non-Matrisomal	Twinfilin-2	TWF2	0	0	0	0	0	0	2.92775e-05	2.46124e-05	0	0	3.66295e-05	2.69354e-05	1.45596e-05	0	2.56117e-05	0	0	1.0778e-05	1.48503e-05	2.07472e-05	1.39905e-05			1.92496	3.87974	0.050169	0.719234
Non-Matrisomal	Non-Matrisomal	Protein BLOC1S5-TXNDC5	TXNDC5	6.12887e-05	7.63154e-05	0.000176529	0	0	0.000152327	0.000148897	0.000309237	0.000122101	0	0.000250352	0.000213461	0.000284658	0.000241187	0.000193713	6.28267e-05	7.24689e-05	0.000146512	0.000110205	0.000236674	3.49802e-05	2.33201	3.7671	1.61539	6.08943	0.0149442	0.901068		A
Non-Matrisomal	Non-Matrisomal	Splicing factor U2AF 65 kDa subunit	U2AF2	0	0	0	0	0	0	7.30559e-06	1.83725e-05	0	0	1.32127e-05	9.51419e-06	7.93613e-06	0	1.24927e-05	0	0	5.13563e-06	8.04749e-06	8.63115e-06	5.28351e-06			1.68064	3.05063	0.0848857	0.63777
Non-Matrisomal	Non-Matrisomal	UBA_e1_C domain-containing protein	UBA6	0	0	0	0	0	0	0	0	0	0	3.83244e-05	4.50552e-05	0	0	9.25765e-05	0	0	0	0	3.51912e-05	3.83309e-05				4.21445	0.0410789	0.749617
Non-Matrisomal	Non-Matrisomal	Ubiquitin-activating enzyme E1 (A1S9T and BN75 temperature sensitivity complementing), isoform CRA_a	UBE1	0.000534026	0.000433881	0.000398385	0	0.00058497	0.000426269	0.000367198	0.000471023	0.00028852	8.18312e-05	0.000568837	0.000507777	0.000492048	0.000513258	0.0004898	0.000390252	0.00023068	0.000326968	0.000153135	0.000514344	3.20676e-05	-1.19355	1.31798	1.57307	1.75415	0.214636	0.483618
Non-Matrisomal	Non-Matrisomal	Ubiquitin-conjugating enzyme E2L 3	UBE2L3	0	1.71535e-05	0	0	0	0	0	0	0	0	0	0	1.04777e-05	0	1.53809e-05	3.43069e-06	7.67126e-06	0	0	5.17172e-06	7.29076e-06	0	1.50749		0.927371	0.422179	0.351638
Non-Matrisomal	Non-Matrisomal	UDP-glucose 6-dehydrogenase	UGDH	0.000184155	0.00014846	0.00020359	0	0.000335812	0.000176381	0.000160001	0.000199694	0	0	0.000217054	0.000197032	0.000213866	0.000102061	0.000214256	0.000174403	0.000120509	0.000107215	9.88847e-05	0.000188854	4.91579e-05	-1.62667	1.08286	1.76145	1.06561	0.374982	0.376937
Non-Matrisomal	Non-Matrisomal	Uncharacterized protein	UPF1	0	0	0	0	0	0	0	2.98751e-05	0	0	4.60611e-05	0	0	0	0	0	0	5.97502e-06	1.33606e-05	9.21223e-06	2.05992e-05			1.54179	0.54346	0.594378	0.269186
Non-Matrisomal	Non-Matrisomal	Ubiquitin carboxyl-terminal hydrolase	USP14	5.88819e-05	3.71361e-05	2.08532e-05	0	0	2.1358e-05	0	4.04584e-05	0	0	2.51907e-05	4.74165e-05	1.51612e-05	0	6.2963e-05	2.33742e-05	2.5245e-05	1.23633e-05	1.82263e-05	3.01463e-05	2.5165e-05	-1.89062	1.28972	2.43837	0.7539	0.491563	0.317049
Non-Matrisomal	Non-Matrisomal	VAMP3 protein	VAMP3	0	1.60575e-05	0	0	0	1.02699e-05	1.28949e-05	9.30326e-06	1.56494e-05	0	8.75625e-06	9.97479e-06	0	0	4.9058e-06	3.2115e-06	7.18113e-06	9.62349e-06	5.91916e-06	4.72737e-06	4.70359e-06	2.99657	1.47201	-2.0357	1.54935	0.252029	0.45451
Non-Matrisomal	Non-Matrisomal	Valyl-tRNA synthetase, isoform CRA_a	VARS	6.16872e-05	7.68399e-05	0.000155991	0	0	0	0.000144075	0.000300975	0	0	0.000177733	0.000210092	0.000153138	0	0.000166302	5.89037e-05	6.46041e-05	8.901e-05	0.000133912	0.000141453	8.18392e-05	1.51111	2.40143	1.58918	0.908832	0.429022	0.348106
Non-Matrisomal	Non-Matrisomal	Vesicle amine transport protein 1 homolog (T californica), isoform CRA_a	VAT1	0.000282649	0.000172912	0.000226646	0	0.000300528	0.000190694	4.40815e-05	0.000219436	0.000108114	5.95036e-05	0.000152519	0.000261463	0.000138499	0.000284779	0.000229467	0.000196547	0.000120749	0.000124366	7.80298e-05	0.000213346	6.51533e-05	-1.58039	1.08547	1.71547	1.34561	0.29699	0.423573
Non-Matrisomal	Non-Matrisomal	Vinculin, isoform CRA_c	VCL	0.000460717	0.000469283	0.000358927	0	0.000661817	0.000600817	0.000584726	0.000704019	0.000871192	0.00166097	0.000817347	0.00114261	0.000794489	0.000681756	0.000783621	0.000390149	0.000244047	0.000884345	0.000448887	0.000843964	0.000174856	2.26669	2.16319	-1.04785	3.8731	0.0503717	0.718619
Non-Matrisomal	Non-Matrisomal	Voltage-dependent anion-selective channel protein 1	VDAC1	0.000102144	9.44392e-05	0.000132878	0	6.62793e-05	3.09767e-05	3.73876e-05	7.9379e-05	5.84263e-05	3.81327e-05	0.000196982	0.000103262	6.74347e-05	3.66773e-05	7.40832e-05	7.9148e-05	5.01984e-05	4.88605e-05	1.99338e-05	9.56877e-05	6.13698e-05	-1.61988	1.20897	1.95839	1.26569	0.317137	0.410802
Non-Matrisomal	Non-Matrisomal	Voltage-dependent anion-selective channel protein 2 (Fragment)	VDAC2	5.63136e-05	7.46263e-05	7.23918e-05	0	3.20983e-05	5.54092e-05	5.71834e-05	8.48345e-05	2.76915e-05	2.28546e-05	8.25101e-05	6.41125e-05	6.01009e-05	2.80635e-05	6.90808e-05	4.7086e-05	3.13278e-05	4.95946e-05	2.51397e-05	6.07736e-05	2.01434e-05	1.05328	1.29069	1.22541	0.394478	0.682459	0.229341
Non-Matrisomal	Non-Matrisomal	Vesicle docking protein p115, isoform CRA_a	VDP	0.000112985	4.24258e-05	8.32192e-05	0	8.71374e-05	0.000125862	0.000132614	0.000115658	0	0	0.000287569	0.000102163	0.000142553	4.23171e-05	0.000147231	6.51535e-05	4.43257e-05	7.48268e-05	6.85734e-05	0.000144367	9.04347e-05	1.14847	2.21579	1.92934	1.88678	0.19387	0.501568
Non-Matrisomal	Non-Matrisomal	Uncharacterized protein	VPS26A	0	0	0	0	0	0	9.37019e-06	1.21807e-05	0	0	0	1.08297e-05	0	0	3.26973e-05	0	0	4.31018e-06	5.98502e-06	8.7054e-06	1.4208e-05			2.01973	1.19568	0.336107	0.399279
Non-Matrisomal	Non-Matrisomal	Vacuolar protein sorting-associated protein 35	VPS35	9.14504e-05	0.000189796	0.000129409	0	0	0.000158224	0.000152945	0.000215224	4.76237e-05	4.9755e-05	0.000290543	0.000240507	0.000160317	8.14297e-05	0.000192745	8.2131e-05	8.27719e-05	0.000124754	7.36101e-05	0.000193108	7.95106e-05	1.51897	2.35123	1.54791	2.5287	0.12123	0.580655
Non-Matrisomal	Non-Matrisomal	Tryptophanyl-tRNA synthetase, isoform CRA_a	WARS	3.70682e-05	3.18786e-05	0.000110242	0	0	2.45636e-05	5.8788e-05	2.83363e-05	0	0	0.00015371	5.1451e-05	8.45253e-05	8.52058e-05	7.22992e-05	3.58377e-05	4.50605e-05	2.23376e-05	2.43285e-05	8.94383e-05	3.84373e-05	-1.60437	2.49565	4.00393	4.60868	0.0327296	0.783894			B
Non-Matrisomal	Non-Matrisomal	WASP interactor protein (Fragment)	WISP	0	0	0	0	0	0	1.19656e-05	0	0	0	2.30931e-05	0	1.28554e-05	0	1.66469e-05	0	0	2.39313e-06	5.3512e-06	1.05191e-05	1.02764e-05			4.39553	3.39709	0.067756	0.673012
Non-Matrisomal	Non-Matrisomal	X-ray repair cross-complementing protein 5	XRCC5	6.77861e-05	0.000162733	0.000102764	0	0	8.70596e-05	8.53315e-05	7.11666e-05	0	0	0.000124895	4.99241e-05	9.91958e-05	6.51906e-05	0.000145786	6.66566e-05	6.96811e-05	4.87115e-05	4.48928e-05	9.69983e-05	3.99719e-05	-1.36839	1.4552	1.99128	1.05516	0.378328	0.375083
Non-Matrisomal	Non-Matrisomal	Tyrosine--tRNA ligase, cytoplasmic	YARS	4.05534e-05	8.36749e-05	2.52148e-05	0	0	4.32221e-05	5.6506e-05	6.41057e-05	0	0	0.000107895	6.9918e-05	1.35012e-05	3.96879e-05	8.79235e-05	2.98886e-05	3.46958e-05	3.27668e-05	3.08315e-05	6.37852e-05	3.76667e-05	1.0963	2.1341	1.94664	1.48286	0.265767	0.444652
Non-Matrisomal	Non-Matrisomal	CSD_1 domain-containing protein	YBX1	0	0	1.61513e-05	0	0	3.54547e-05	9.4558e-05	0	4.21784e-05	4.96513e-05	4.94366e-05	1.77902e-05	4.39112e-05	0	3.91941e-05	3.23027e-06	7.2231e-06	4.43685e-05	3.39106e-05	3.00664e-05	2.06452e-05	13.7352	9.30771	-1.47568	4.01806	0.0461536	0.731943	A
Non-Matrisomal	Non-Matrisomal	14_3_3 domain-containing protein	YWHAQ	0.000102565	0.000205052	0.000146333	0	0.000189051	0.000151413	0.000155813	0.000157776	8.57288e-05	5.14841e-05	0.000175208	0.000159841	0.000139757	0.000109497	0.00014259	0.0001286	8.22032e-05	0.000120443	4.88987e-05	0.000145379	2.46262e-05	-1.06773	1.13047	1.20703	0.248554	0.783845	0.182045
Non-Matrisomal	Non-Matrisomal	14-3-3 protein zeta/delta	YWHAZ	0.000398684	0.000443285	0.000399263	0	0.000536264	0.000366448	0.000437316	0.000444857	0.000317384	0.000483656	0.00050194	0.000525909	0.000383954	0.000683738	0.000545048	0.000355499	0.000206484	0.000409932	6.68224e-05	0.000528118	0.000107212	1.15312	1.48557	1.2883	1.99367	0.178826	0.51558
Non-Matrisomal	Non-Matrisomal	Zyxin	ZYX	0	0.000100012	0.000171827	0	0.0001115	0	6.3306e-05	0.000133206	0	0	0.000211955	0.000159599	0.000139399	0.000215881	0.000251507	7.66681e-05	7.51158e-05	3.93025e-05	5.92203e-05	0.000195668	4.54396e-05	-1.95072	2.55215	4.97852	8.91893	0.00423137	1.0905		A	B
Non-Matrisomal	Non-Matrisomal	ZYX		0	5.36166e-05	9.54112e-05	0	5.37578e-05	0	3.65179e-05	7.52829e-05	0	0	0.000111989	8.66447e-05	7.59915e-05	0.000109764	0.000135225	4.05571e-05	4.07539e-05	2.23602e-05	2.23602e-05	0.000103923	0.000103923	-1.81381	2.56239	4.64768	8.26829	0.00552937	1.04997		A	B
Non-Matrisomal	Non-Matrisomal	YBX1		0	0	8.96841e-06	0	0	2.10621e-05	5.45455e-05	0	2.21899e-05	2.07221e-05	2.61205e-05	9.65814e-06	2.39376e-05	0	2.10731e-05	1.79368e-06	4.01079e-06	2.37039e-05	2.37039e-05	1.61579e-05	1.61579e-05	13.2152	9.00822	-1.46702	3.56882	0.0607794	0.689814
Non-Matrisomal	Non-Matrisomal	YARS		2.21414e-05	4.48581e-05	1.40011e-05	0	0	2.56764e-05	3.25953e-05	3.623e-05	0	0	5.70079e-05	3.79579e-05	7.35999e-06	2.01792e-05	4.7273e-05	1.62001e-05	1.86165e-05	1.89003e-05	1.89003e-05	3.39556e-05	3.39556e-05	1.16668	2.09601	1.79656	1.29031	0.310765	0.414778
Non-Matrisomal	Non-Matrisomal	YWHAZ		0.000335909	0.000295724	0.000269148	0	0.000356676	0.000257375	0.000273511	0.00030071	0.000192721	0.000238741	0.000265207	0.000285511	0.000219516	0.000347645	0.000330741	0.000251492	0.00014466	0.000252612	0.000252612	0.000289724	0.000289724	1.00445	1.15202	1.14691	0.281653	0.759388	0.193788
Non-Matrisomal	Non-Matrisomal	YWHAQ		0.000212029	0.000216171	0.000170585	0	0.000246246	0.000166423	0.000157108	0.000183365	0.000107907	0.000106544	0.000149853	0.000142434	0.000130925	0.000150155	0.000180124	0.000169006	9.82434e-05	0.000144269	0.000144269	0.000150698	0.000150698	-1.17146	-1.12149	1.04456	0.220324	0.805433	0.171396
