# Supplementary material for: Application of Tendon-Derived Matrix and Carbodiimide Crosslinking Matures the Engineered Tendon-Like Proteome on Meltblown Scaffolds
Source: J Tissue Eng Regen Med. 2025 Feb 26;2025:2184723. doi: 10.1155/term/2184723 (PMC11985250; doi:10.1155/term/2184723)
Supplement: Supporting Information 11 — Supporting Table 9: Fold-change analysis of protein intensity between unseeded and hASC-seeded, untreated (PLA), tendon-derived matrix (TDM) coated, and TDM-crosslinked (EDC-TDM) PLA meltblown scaffolds after 28 days in culture (ANOVA; Tukey's post hoc test, n = 5). [file 2184723.f11.xlsx]

## Sheet: Top3 Seeded vs Unseeded
Division	Category	Gene Name	Gene Symbol	Intensity [IDT1 (TDM Unseeded)]	Intensity [IDT2 (TDM Unseeded)]	Intensity [IDT3 (TDM Unseeded)]	Intensity [IDT4 (TDM Unseeded)]	Intensity [IDT5 (TDM Unseeded)]	Intensity [IDTD (TDM Seeded)]	Intensity [IDTE (TDM Seeded)]	Intensity [IDTH (TDM Seeded)]	Intensity [IDTJ (TDM Seeded)]	Intensity [IDTK (TDM Seeded)]	Intensity [IDE1 (EDC-TDM Unseeded)]	Intensity [IDE2 (EDC-TDM Unseeded)]	Intensity [IDE3 (EDC-TDM Unseeded)]	Intensity [IDE4 (EDC-TDM Unseeded)]	Intensity [IDE5 (EDC-TDM Unseeded)]	Intensity [IDED (EDC-TDM Seeded)]	Intensity [IDEE (EDC-TDM Seeded)]	Intensity [IDEH (EDC-TDM Seeded)]	Intensity [IDEJ (EDC-TDM Seeded)]	Intensity [IDEK (EDC-TDM Seeded)]	Average TDM Unseeded	SD TDM Unseeded	Average TDM Seeded	SD TDM Seeded	Fold Change TDM S/U	T-test p-value (TDM)	Cohen's d (TDM)	Mean EDC-TDM Unseeded	Std Dev EDC-TDM Unseeded	Mean EDC-TDM Seeded	Std Dev EDC-TDM Seeded	Fold Change EDC-TDM S/U	T-test p-value (EDC-TDM)	Cohen's d (EDC-TDM)
Core matrisome	Collagens	collagen, type I, alpha 1	COL1A1	594110000	177680000	551560000	2582100000	82963000	2089089000	4444660000	1918258000	698865000	274679100	3290200000	71554000	127200000	0	436040000	3047614000	2575113000	6104600000	570962000	3171204000	797682600	1.02242e+09	1885110220	1.62747e+09	2.36323	0.241429	0.80014	784998800	1.4103e+09	3093898600	1.98159e+09	3.94128	0.0665444	1.34252
Core matrisome	Collagens	collagen, type I, alpha 2	COL1A2	1312000000	487030000	852780000	3496800000	237010000	4159000000	7740395700	3500359000	2035500000	686880000	4402300000	256790000	498880000	4772500	926990000	6182130000	5220920000	8374990000	881439000	5489950000	1277124000	1.30521e+09	3624426940	2.66441e+09	2.83796	0.114847	1.11886	1217946500	1.81228e+09	5229885800	2.72833e+09	4.29402	0.0254923	1.73224
Core matrisome	Collagens	collagen, type II, alpha 1	COL2A1	0	0	0	0	0	1671100000	9672900	0	0	0	0	0	0	0	0	9763700	2122700000	9112500	0	6949100	0	0	336154580	7.46269e+08	10000	0.343314	0.637028	0	0	429705060	9.46421e+08	10000	0.339706	0.642098
Core matrisome	Collagens	collagen, type III, alpha 1	COL3A1	0	0	0	0	0	0	3645800	23001000	10876000	6307800	0	0	0	0	0	14937000	14775000	14089000	0	56001000	0	0	8766120	8.89086e+06	10000	0.0585634	1.39437	0	0	19960400	2.11183e+07	10000	0.0675087	1.33667
Core matrisome	Collagens	collagen, type IV, alpha 1	COL4A1	0	0	0	0	0	0	0	16878000	0	7105100	0	0	0	0	0	10267000	3622700	9466800	0	13237000	0	0	4796620	7.42145e+06	10000	0.186404	0.914033	0	0	7318700	5.37487e+06	10000	0.0159478	1.92567
Core matrisome	Collagens	collagen, type IV, alpha 2	COL4A2	0	0	0	0	0	0	0	1480500	0	0	0	0	0	0	0	0	0	0	0	2113800	0	0	296100	662100	10000	0.346594	0.632456	0	0	422760	945320	10000	0.346594	0.632456
Core matrisome	Collagens	collagen, type V, alpha 1	COL5A1	0	0	0	0	0	3589200	6912100	8967300	3191800	0	0	0	0	0	0	12355000	12223000	6422700	0	19333000	0	0	4532080	3.48428e+06	10000	0.0196341	1.8395	0	0	10066740	7.25202e+06	10000	0.0145784	1.96311
Core matrisome	Collagens	collagen, type V, alpha 2	COL5A2	0	0	0	0	0	19429300	66800000	48185000	54978000	19741000	0	0	0	0	0	52429000	30365000	36899000	5238900	51887000	0	0	41826660	2.13686e+07	10000	0.00235872	2.76816	0	0	35363780	1.93591e+07	10000	0.00351126	2.58339
Core matrisome	Collagens	collagen, type VI, alpha 1	COL6A1	103160000	18857000	91604000	684640000	5287500	1621800000	6115500000	2776800000	898690000	278050000	638600000	21481000	23018000	0	18791000	6289600000	4727700000	3330300000	507610000	4106200000	180709700	2.84986e+08	2338168000	2.30705e+09	12.9388	0.0716365	1.31254	140378000	2.78668e+08	3792282000	2.13381e+09	27.0148	0.00527648	2.39997
Core matrisome	Collagens	collagen, type VI, alpha 2	COL6A2	337610000	75622000	362950000	2105840000	16526200	1357860000	4450360000	2212374000	913246000	279046200	1972880000	74686000	42171000	0	37810000	5229200000	3899300000	2856400000	397438000	3372243000	579709640	8.66884e+08	1842577240	1.61868e+09	3.17845	0.162635	0.972644	425509400	8.65412e+08	3150916200	1.77459e+09	7.40504	0.0149651	1.95218
Core matrisome	Collagens	collagen, type VI, alpha 3	COL6A3	1153745000	431017200	750758700	4152964000	188016000	5367063000	16446590000	8842820000	3862658900	2008368400	4836146000	680135000	275390590	0	202287000	18513909000	14783609000	10733690000	1300262800	13213612000	1335300180	1.61616e+09	7305500060	5.69195e+09	5.47105	0.0540425	1.42694	1198791718	2.0483e+09	11709016560	6.46755e+09	9.76735	0.0085152	2.19094
Core matrisome	Collagens	collagen, type VII, alpha 1	COL7A1	0	0	0	0	0	0	12116000	0	0	0	0	0	0	0	0	0	0	0	0	0	0	0	2423200	5.41844e+06	10000	0.346594	0.632456	0	0	0	0
Core matrisome	Collagens	collagen, type VIII, alpha 1	COL8A1	0	0	0	0	0	23029000	33505000	11461000	4031900	0	0	0	0	0	0	78406000	54502000	8274100	0	18875000	0	0	14405380	1.38108e+07	10000	0.0479868	1.4751	0	0	32011420	3.32379e+07	10000	0.0634231	1.36203
Core matrisome	Collagens	collagen, type VIII, alpha 2	COL8A2	0	0	0	0	0	2013700	16475000	0	0	0	0	0	0	0	0	4810300	5259400	0	0	0	0	0	3697740	7.19573e+06	10000	0.28372	0.726736	0	0	2013940	2.76227e+06	10000	0.141687	1.03109
Core matrisome	Collagens	collagen, type X, alpha 1	COL10A1	0	0	0	0	0	4719900	11693000	5939500	2838400	2385200	0	0	0	0	0	15229000	14484000	8647200	2417200	11395000	0	0	5515200	3.73965e+06	10000	0.0108956	2.08567	0	0	10434480	5.19085e+06	10000	0.00201572	2.84281
Core matrisome	Collagens	collagen, type XI, alpha 1	COL11A1	0	0	0	9423300	0	73752000	162540000	165470000	152660000	60253000	0	0	0	0	0	204110000	139790000	129090000	28916000	234980000	1884660	4.21423e+06	122935000	5.15009e+07	65.2293	0.000784947	3.31297	0	0	147377200	7.9558e+07	10000	0.00324354	2.61976
Core matrisome	Collagens	collagen, type XII, alpha 1	COL12A1	190133000	58733000	111392000	881600000	1408000	5977288000	15014633000	9823564000	4813364400	1505414600	1008400000	31655000	53920000	0	30181400	22747206000	16573864000	11877454000	2541430700	18584104000	248653200	3.60585e+08	7426852800	5.17961e+09	29.8683	0.0148583	1.95516	224831280	4.38448e+08	14464811740	7.72781e+09	64.3363	0.00337304	2.60178
Core matrisome	Collagens	collagen, type XIV, alpha 1	COL14A1	1307300	0	1612700	28933000	0	2109400	0	9930000	0	0	34550000	0	0	29041000	0	10263500	8409400	8298700	0	0	6370600	1.26343e+07	2407880	4.30305e+06	-2.64573	0.525429	-0.419879	12718200	1.75237e+07	5394320	4.98579e+06	-2.3577	0.39497	-0.568497
Core matrisome	Collagens	collagen, type XV, alpha 1	COL15A1	0	0	0	5752600	0	14616000	126440000	7024700	31177000	2148100	6615400	0	0	0	0	82872000	70345000	48744000	3599100	24116000	1150520	2.57264e+06	36281160	5.15874e+07	31.5346	0.166788	0.961873	1323080	2.9585e+06	45935220	3.25441e+07	34.7184	0.0157572	1.93067
Core matrisome	ECM Glycoproteins	ABI family, member 3 (NESH) binding protein	ABI3BP	0	0	0	17072400	0	0	0	0	0	0	15675200	0	0	0	0	0	0	0	0	0	3414480	7.63501e+06	0	0	-10000	0.346594	-0.632456	3135040	7.01016e+06	0	0	-10000	0.346594	-0.632456
Core matrisome	ECM Glycoproteins	AE binding protein 1	AEBP1	0	0	0	0	0	174440000	619880000	288160000	61320000	21699000	0	0	0	0	0	614060000	434900000	288580000	67069000	556630000	0	0	233099800	2.39932e+08	10000	0.0615885	1.37394	0	0	392247800	2.20528e+08	10000	0.00407736	2.51543
Core matrisome	ECM Glycoproteins	cartilage intermediate layer protein, nucleotide pyrophosphohydrolase	CILP	0	0	1405700	14625000	0	0	3190400	0	0	0	19971000	0	0	0	0	0	2596700	0	0	0	3206140	6.41229e+06	638080	1.42679e+06	-5.02467	0.407514	-0.552858	3994200	8.9313e+06	519340	1.16128e+06	-7.69092	0.413408	-0.545629
Core matrisome	ECM Glycoproteins	cartilage intermediate layer protein 2	CILP2	102590000	34890000	94751000	429840000	2244500	113420000	231490000	68773000	10555000	1124100	614830000	32582000	70542000	0	32436000	146700000	152960000	94709000	19663000	93541000	132863100	1.7119e+08	85072420	9.3685e+07	-1.56176	0.598908	-0.346332	150078000	2.61002e+08	101514600	5.36142e+07	-1.47839	0.694296	-0.257754
Core matrisome	ECM Glycoproteins	cartilage oligomeric matrix protein	COMP	157560000	44698000	97346000	1065000000	11687000	142680000	404810000	82703300	6548300	2609500	1055300000	27554000	58561000	0	33243000	263929000	187809000	99841000	10489000	34592000	275258200	4.44923e+08	127870220	1.65351e+08	-2.15264	0.507131	-0.439136	234931600	4.59072e+08	119332000	1.06072e+08	-1.96872	0.598243	-0.346974
Core matrisome	ECM Glycoproteins	collagen triple helix repeat containing 1	CTHRC1	0	0	0	0	0	1508100	3255100	3995600	2228900	0	0	0	0	0	0	0	0	0	0	0	0	0	2197540	1.55378e+06	10000	0.0133444	2.00015	0	0	0	0
Core matrisome	ECM Glycoproteins	dermatopontin	DPT	0	0	0	985920	0	5931300	13553000	11092000	2382800	0	0	0	0	0	0	12510000	10328000	9707000	0	3255300	197184	440917	6591820	5.70776e+06	33.4298	0.0370736	1.5797	0	0	7160060	5.28342e+06	10000	0.0163019	1.91653
Core matrisome	ECM Glycoproteins	EGF-like repeats and discoidin I-like domains 3	EDIL3	0	0	0	0	0	6220700	7429300	4785300	2996300	0	0	0	0	0	0	32062000	18721000	16613000	0	31413000	0	0	4286320	2.91144e+06	10000	0.0109889	2.08206	0	0	19761800	1.31203e+07	10000	0.00981525	2.13008
Core matrisome	ECM Glycoproteins	elastin microfibril interfacer 1	EMILIN1	0	0	0	0	0	85228000	293360000	186680000	61353000	19403000	0	0	0	0	0	316740000	215370000	163990000	53417000	407240000	0	0	129204800	1.10504e+08	10000	0.0309144	1.65354	0	0	231351400	1.3664e+08	10000	0.00534224	2.39447
Core matrisome	ECM Glycoproteins	fibulin 2	FBLN2	0	0	0	0	0	34356000	42205000	142910000	11782000	4286100	0	0	0	0	0	119610000	68004000	127670000	15870000	105930000	0	0	47107820	5.57815e+07	10000	0.0956653	1.19431	0	0	87416800	4.60849e+07	10000	0.00283161	2.68257
Core matrisome	ECM Glycoproteins	fibulin 5	FBLN5	0	0	0	0	0	26387000	10514000	33482000	0	0	0	0	0	0	0	69605000	22189000	17573000	1349800	24913000	0	0	14076600	1.53061e+07	10000	0.0737658	1.30061	0	0	27125960	2.54431e+07	10000	0.0442709	1.50775
Core matrisome	ECM Glycoproteins	fibrillin 1	FBN1	0	0	1087300	19434700	0	382220600	1088666800	582150000	4451800	0	21841000	0	0	0	0	1060200000	1087319800	657373800	100930000	1005700000	4104400	8.58282e+06	411497840	4.53749e+08	100.258	0.0796146	1.26951	4368200	9.76759e+06	782304720	4.18343e+08	179.091	0.00317836	2.6291
Core matrisome	ECM Glycoproteins	fibrinogen alpha chain	FGA	0	0	0	3211800	0	0	0	0	0	0	4277300	0	0	0	0	0	0	0	0	0	642360	1.43636e+06	0	0	-10000	0.346594	-0.632456	855460	1.91287e+06	0	0	-10000	0.346594	-0.632456
Core matrisome	ECM Glycoproteins	fibrinogen gamma chain	FGG	0	0	0	4339700	0	0	0	0	0	0	1688800	0	0	0	0	0	0	0	0	0	867940	1.94077e+06	0	0	-10000	0.346594	-0.632456	337760	755254	0	0	-10000	0.346594	-0.632456
Core matrisome	ECM Glycoproteins	fibronectin 1	FN1	52104000	22387700	52151400	368624700	927280	6691683600	23043497000	9639694400	2600191000	947351000	513844000	6462200	36789300	0	51910200	21257309000	22642310000	11654598500	4065660300	22538766000	99239016	1.52134e+08	8584483400	8.77349e+09	86.5031	0.0625669	1.36754	121801140	2.20198e+08	16431728760	8.28996e+09	134.906	0.00229362	2.78139
Core matrisome	ECM Glycoproteins	fibronectin type III domain containing 1	FNDC1	0	0	0	0	0	3242500	0	0	0	0	0	0	0	0	0	0	0	0	0	0	0	0	648500	1.45009e+06	10000	0.346594	0.632456	0	0	0	0
Core matrisome	ECM Glycoproteins	insulin-like growth factor binding protein 3	IGFBP3	0	0	0	0	0	0	6520300	0	0	0	0	0	0	0	0	4418900	4839500	0	1909700	0	0	0	1304060	2.91597e+06	10000	0.346594	0.632456	0	0	2233620	2.32643e+06	10000	0.0640877	1.3578
Core matrisome	ECM Glycoproteins	laminin, gamma 1 (formerly LAMB2)	LAMC1	0	0	0	0	0	0	0	6912800	0	0	0	0	0	0	0	0	2753800	0	0	11972000	0	0	1382560	3.0915e+06	10000	0.346594	0.632456	0	0	2945160	5.18513e+06	10000	0.239746	0.803275
Core matrisome	ECM Glycoproteins	latent transforming growth factor beta binding protein 1	LTBP1	0	0	0	0	0	2422400	77071000	30670000	0	0	0	0	0	0	0	42845000	52786000	17668000	5542600	24919000	0	0	22032680	3.33888e+07	10000	0.178306	0.933213	0	0	28752120	1.90556e+07	10000	0.00972927	2.13384
Core matrisome	ECM Glycoproteins	microfibrillar-associated protein 2	MFAP2	0	0	696470	6012000	0	15621000	29366000	44194000	0	0	0	0	0	0	0	91452000	62451000	40809000	6008100	55068000	1341694	2.62814e+06	17836200	1.91627e+07	13.2938	0.0929787	1.20601	0	0	51157620	3.12732e+07	10000	0.0064213	2.31342
Core matrisome	ECM Glycoproteins	milk fat globule-EGF factor 8 protein	MFGE8	8281400	1954700	6433000	36566000	628330	11600360	11881000	32220000	3748500	0	40249000	1591900	3197800	0	0	71754000	40044000	44507000	11617000	22115000	10772686	1.47563e+07	11889972	1.24604e+07	1.10371	0.900269	0.0818122	9007740	1.75146e+07	38007400	2.3099e+07	4.21942	0.0556905	1.41477
Core matrisome	ECM Glycoproteins	matrix-remodelling associated 5	MXRA5	0	0	0	0	0	69358000	174200000	216470000	23045000	2181900	0	0	0	0	0	309030000	175590000	165650000	23990000	217040000	0	0	97050980	9.41499e+07	10000	0.0500808	1.45779	0	0	178260000	1.03163e+08	10000	0.00478299	2.44369
Core matrisome	ECM Glycoproteins	nidogen 2 (osteonidogen)	NID2	0	0	0	0	0	1336100	3025600	1888100	0	0	0	0	0	0	0	7441700	5551300	3396400	0	21215000	0	0	1249960	1.29348e+06	10000	0.0627075	1.36663	0	0	7520880	8.13925e+06	10000	0.0726584	1.30677
Core matrisome	ECM Glycoproteins	procollagen C-endopeptidase enhancer	PCOLCE	0	0	0	0	0	0	2369400	8396800	0	0	0	0	0	0	0	6461100	0	2575600	0	7702400	0	0	2153240	3.63793e+06	10000	0.22224	0.837054	0	0	3347820	3.59399e+06	10000	0.0707942	1.31735
Core matrisome	ECM Glycoproteins	periostin, osteoblast specific factor	POSTN	0	0	0	0	0	624580000	1981700000	792220000	650060000	362830000	0	0	0	0	0	1686600000	2475200000	1892600000	707270000	4127500000	0	0	882278000	6.33837e+08	10000	0.0143905	1.96853	0	0	2177834000	1.26242e+09	10000	0.00482605	2.43969
Core matrisome	ECM Glycoproteins	secreted protein, acidic, cysteine-rich (osteonectin)	SPARC	0	0	0	0	0	2175200	0	20859000	0	0	0	0	0	0	0	21435000	6815700	17569000	1881700	27977000	0	0	4606840	9.13393e+06	10000	0.292092	0.713281	0	0	15135680	1.067e+07	10000	0.0131563	2.00611
Core matrisome	ECM Glycoproteins	sushi-repeat-containing protein, X-linked	SRPX	0	0	0	0	0	2501900	13756000	2355800	6996200	0	0	0	0	0	0	0	8384600	11551000	0	7923800	0	0	5121980	5.45001e+06	10000	0.0687787	1.32909	0	0	5571880	5.27457e+06	10000	0.0458074	1.49393
Core matrisome	ECM Glycoproteins	sushi-repeat-containing protein, X-linked 2	SRPX2	0	0	0	0	0	3786900	4572000	2152600	6272700	1312500	0	0	0	0	0	7873300	8274100	5190600	1034500	5322400	0	0	3619340	1.96525e+06	10000	0.00335296	2.60452	0	0	5538980	2.88914e+06	10000	0.00266242	2.71129
Core matrisome	ECM Glycoproteins	transforming growth factor, beta-induced, 68kDa	TGFBI	27757500	4677800	11583300	128014000	0	1615836200	4905195000	2542069000	998750000	354430000	181329000	11311100	6330200	0	4337200	5277800000	4789000000	3610822800	661730000	4567200000	34406520	5.33739e+07	2083256040	1.77182e+09	60.5483	0.032388	1.63459	40661500	7.87405e+07	3781310560	1.84617e+09	92.9949	0.00193319	2.86283
Core matrisome	ECM Glycoproteins	thrombospondin 1	THBS1	103860000	22729000	66393000	313300100	605520	7440900000	16071893100	11617150000	2413100000	1255500000	339353700	14397000	12826000	0	28189000	29511000000	23945408000	14480640000	5221000000	30302000000	101377524	1.24982e+08	7759708620	6.22424e+09	76.5427	0.0250314	1.7397	78953140	1.4591e+08	20692009600	1.0708e+10	262.08	0.00260142	2.72213
Core matrisome	ECM Glycoproteins	thrombospondin 2	THBS2	0	0	0	0	0	189210000	453850000	237180000	29541000	7855100	0	0	0	0	0	681220000	442340000	271860000	86950000	655630000	0	0	183527220	1.80664e+08	10000	0.0527662	1.43663	0	0	427600000	2.53395e+08	10000	0.00543968	2.38647
Core matrisome	ECM Glycoproteins	thrombospondin 4	THBS4	19473000	0	19595000	225880000	0	9537300	20158000	6840000	0	0	237150000	818320	7245100	0	0	15384000	9925700	4189100	0	0	52989600	9.71409e+07	7307060	8.32354e+06	-7.25184	0.325388	-0.662635	49042684	1.05199e+08	5899760	6.68393e+06	-8.31266	0.386849	-0.578813
Core matrisome	ECM Glycoproteins	tenascin C	TNC	13363900	0	10464600	161190000	0	1128843600	2720733000	1552400000	785380000	218290000	207613000	0	3305900	0	467710	3247231000	2218486300	1596800000	380500000	2737300000	37003700	6.96849e+07	1281129320	9.4136e+08	34.6217	0.0185053	1.86396	42277322	9.24357e+07	2036063460	1.1097e+09	48.1597	0.00392978	2.53212
Core matrisome	ECM Glycoproteins	tenascin XB	TNXB	1929700	0	4835200	51069000	0	0	0	0	0	0	80503000	0	0	0	0	3770900	0	0	0	0	11566780	2.21709e+07	0	0	-10000	0.276976	-0.73781	16100600	3.6002e+07	754180	1.6864e+06	-21.3485	0.368915	-0.60217
Core matrisome	Proteoglycans	asporin	ASPN	1092200	0	2407900	10732000	0	3034800	0	0	0	0	26120000	1252000	1981900	0	657930	6892100	0	0	0	0	2846420	4.51819e+06	606960	1.3572e+06	-4.68963	0.319471	-0.671327	6002366	1.12699e+07	1378420	3.08224e+06	-4.35453	0.402002	-0.559687
Core matrisome	Proteoglycans	biglycan	BGN	12138000	19335000	9441200	32553000	4744600	5894200	17751000	2716100	2544300	0	70273000	11102000	6436000	0	1280200	5943300	3814700	3212000	0	0	15642360	1.08294e+07	5781120	7.01041e+06	-2.70577	0.125774	-1.08104	17818240	2.96528e+07	2594000	2.57621e+06	-6.86902	0.285805	-0.723355
Core matrisome	Proteoglycans	chondroadherin	CHAD	0	0	0	3153900	0	0	0	0	0	0	3902200	0	0	0	0	0	0	0	0	0	630780	1.41047e+06	0	0	-10000	0.346594	-0.632456	780440	1.74512e+06	0	0	-10000	0.346594	-0.632456
Core matrisome	Proteoglycans	decorin	DCN	125162000	114701000	66287000	303920000	39384000	225028000	595058000	548619200	671292400	159730000	335310000	183877000	148584000	0	31693000	598419000	418380000	517779000	64648300	476508000	129890800	1.03412e+08	439945520	2.31356e+08	3.38704	0.0256136	1.73029	139892800	1.33674e+08	415146860	2.06608e+08	2.96761	0.0368752	1.58187
Core matrisome	Proteoglycans	fibromodulin	FMOD	73994000	65038000	103910000	426190000	7989200	77730000	262350000	64193000	11600000	6562300	491090000	55529000	96893000	0	35759000	166850000	124970000	100580000	18518000	114270000	135424240	1.66212e+08	84487060	1.04256e+08	-1.6029	0.577549	-0.36715	135854200	2.01642e+08	105037600	5.43342e+07	-1.29339	0.749901	-0.208688
Core matrisome	Proteoglycans	heparan sulfate proteoglycan 2	HSPG2	0	0	0	13074800	0	256690000	949010000	402810000	232570000	46193000	14212700	0	0	0	0	1217800000	1129100000	536080000	148190000	1285900000	2614960	5.84723e+06	377454600	3.4374e+08	144.344	0.0406898	1.54194	2842540	6.35611e+06	863414000	4.98339e+08	303.747	0.00480138	2.44198
Core matrisome	Proteoglycans	lumican	LUM	0	0	0	12453000	0	61100000	110770000	119810000	5425800	1674800	12297000	0	0	0	0	156270000	89680000	104970000	3011500	137130000	2490600	5.56915e+06	59756120	5.59819e+07	23.9927	0.0523891	1.43953	2459400	5.49939e+06	98212300	5.93021e+07	39.9334	0.00703246	2.27372
Core matrisome	Proteoglycans	osteoglycin	OGN	25900000	9628900	26270000	159490000	1229600	17138000	33413000	14642000	2286500	0	129180000	0	5072500	0	0	24463000	11466000	17538000	1877000	9403500	44503700	6.51715e+07	13495900	1.34076e+07	-3.29757	0.327844	-0.659063	26850500	5.72461e+07	12949500	8.52922e+06	-2.07348	0.605841	-0.339663
Core matrisome	Proteoglycans	proline/arginine-rich end leucine-rich repeat protein	PRELP	100640000	58495000	102620000	531580000	8097900	40369000	54978000	39135000	2955400	0	609100000	53503000	151290000	0	37002000	101020000	86287000	35422000	7444200	7702200	160286580	2.11107e+08	27487480	2.45699e+07	-5.83126	0.199891	-0.883661	170179000	2.51654e+08	47575080	4.38834e+07	-3.57706	0.314483	-0.678752
Matrisome-associated	ECM Regulators	ADAMTS-like 1	ADAMTSL1	0	0	0	0	0	0	7229200	3572000	0	0	0	0	0	0	0	7303800	6161800	2868900	0	5015200	0	0	2160240	3.22829e+06	10000	0.172947	0.946335	0	0	4269940	2.89543e+06	10000	0.0108984	2.08556
Matrisome-associated	ECM Regulators	cathepsin B	CTSB	0	0	0	0	0	48513000	132160000	80432000	12427000	6653100	0	0	0	0	0	260130000	222710000	121580000	24903000	353230000	0	0	56037020	5.19303e+07	10000	0.0423164	1.52605	0	0	196510600	1.26845e+08	10000	0.00851555	2.19093
Matrisome-associated	ECM Regulators	coagulation factor X	F10	0	0	5766700	0	0	0	0	0	0	0	0	0	0	0	0	0	0	0	0	0	1153340	2.57895e+06	0	0	-10000	0.346594	-0.632456	0	0	0	0
Matrisome-associated	ECM Regulators	HtrA serine peptidase 1	HTRA1	0	0	0	0	0	76807000	213580000	154450000	81658000	45418000	0	0	0	0	0	459620000	286760000	227280000	48859000	444580000	0	0	114382600	6.83456e+07	10000	0.00568687	2.36682	0	0	293419800	1.69337e+08	10000	0.00471093	2.45048
Matrisome-associated	ECM Regulators	inter-alpha (globulin) inhibitor H4 (plasma Kallikrein-sensitive glycoprotein)	ITIH4	0	0	0	1147200	0	0	0	0	0	0	1296900	0	0	0	0	0	0	0	0	0	229440	513043	0	0	-10000	0.346594	-0.632456	259380	579991	0	0	-10000	0.346594	-0.632456
Matrisome-associated	ECM Regulators	leucine proline-enriched proteoglycan (leprecan) 1	LEPRE1	0	0	0	0	0	1395200	1792000	11021000	0	0	0	0	0	0	0	12131000	9158800	6892100	0	10954000	0	0	2841640	4.64343e+06	10000	0.208378	0.865457	0	0	7827180	4.80136e+06	10000	0.00653921	2.30545
Matrisome-associated	ECM Regulators	leprecan-like 2	LEPREL2	0	0	0	0	0	0	4140900	4721800	0	0	0	0	0	0	0	3641800	0	0	0	3790000	0	0	1772540	2.43582e+06	10000	0.142351	1.02912	0	0	1486360	2.03596e+06	10000	0.141228	1.03245
Matrisome-associated	ECM Regulators	lysyl oxidase-like 2	LOXL2	0	0	0	0	0	8874600	52436000	33186000	0	2628100	0	0	0	0	0	86256000	169490000	49231000	27048000	175660000	0	0	19424940	2.26377e+07	10000	0.0912955	1.21351	0	0	101537000	6.82456e+07	10000	0.010433	2.10409
Matrisome-associated	ECM Regulators	matrix metallopeptidase 14 (membrane-inserted)	MMP14	0	0	0	0	0	0	0	0	0	0	0	0	0	0	0	9858000	0	0	0	0	0	0	0	0				0	0	1971600	4.40863e+06	10000	0.346594	0.632456
Matrisome-associated	ECM Regulators	matrix metallopeptidase 2 (gelatinase A, 72kDa gelatinase, 72kDa type IV collagenase)	MMP2	2903300	661140	0	3544100	0	74784000	278210000	81459000	45672000	14699000	3699100	2532500	1976900	0	0	162050000	124040000	178470000	15784000	112810000	1421708	1.68231e+06	98964800	1.03635e+08	69.6098	0.0684727	1.33091	1641700	1.62243e+06	118630800	6.34558e+07	72.2609	0.00333897	2.60644
Matrisome-associated	ECM Regulators	matrix metallopeptidase 3 (stromelysin 1, progelatinase)	MMP3	0	0	0	0	0	0	0	0	0	0	0	0	0	0	0	10252000	75435000	11695000	0	54849000	0	0	0	0				0	0	30446200	3.28096e+07	10000	0.0716703	1.31234
Matrisome-associated	ECM Regulators	prolyl 4-hydroxylase, alpha polypeptide I	P4HA1	0	0	0	0	0	9521200	31738000	32192000	0	0	0	0	0	0	0	108510000	50682000	22420000	1702000	65874000	0	0	14690240	1.62424e+07	10000	0.0777706	1.27907	0	0	49837600	4.11372e+07	10000	0.0266999	1.71331
Matrisome-associated	ECM Regulators	prolyl 4-hydroxylase, alpha polypeptide II	P4HA2	0	0	0	0	0	3572100	31595000	19867000	1442900	0	0	0	0	0	0	65566000	35572000	31952000	0	82762000	0	0	11295400	1.38731e+07	10000	0.106156	1.15144	0	0	43170400	3.20793e+07	10000	0.0168349	1.90316
Matrisome-associated	ECM Regulators	procollagen-lysine 1, 2-oxoglutarate 5-dioxygenase 1	PLOD1	0	0	0	0	0	15362000	56820000	22253000	1683100	0	0	0	0	0	0	61473000	44101000	27086000	0	73877000	0	0	19223620	2.29934e+07	10000	0.0984888	1.18235	0	0	41307400	2.90852e+07	10000	0.0130816	2.0085
Matrisome-associated	ECM Regulators	procollagen-lysine, 2-oxoglutarate 5-dioxygenase 2	PLOD2	0	0	0	0	0	22761000	64472000	13150000	6326100	956020	0	0	0	0	0	99205000	84571000	32460000	11900000	61476000	0	0	21533024	2.53486e+07	10000	0.0940421	1.20134	0	0	57922400	3.60327e+07	10000	0.00703863	2.27334
Matrisome-associated	ECM Regulators	procollagen-lysine, 2-oxoglutarate 5-dioxygenase 3	PLOD3	0	0	0	0	0	0	0	1854600	0	0	0	0	0	0	0	2087700	0	0	0	10352000	0	0	370920	829402	10000	0.346594	0.632456	0	0	2487940	4.48813e+06	10000	0.250274	0.783952
Matrisome-associated	ECM Regulators	serpin peptidase inhibitor, clade F (alpha-2 antiplasmin, pigment epithelium derived factor), member 1	SERPINF1	1039900	0	0	8715500	0	0	0	0	0	0	6517800	0	0	0	0	3522500	0	0	0	3910800	1951080	3.80814e+06	0	0	-10000	0.285058	-0.724564	1303560	2.91485e+06	1486660	2.04032e+06	1.14046	0.911224	0.0727779
Matrisome-associated	ECM Regulators	serpin peptidase inhibitor, clade H (heat shock protein 47), member 1, (collagen binding protein 1)	SERPINH1	0	0	0	0	0	155540000	416020000	245870000	73334000	45921000	0	0	0	0	0	538890000	382050000	268530000	44021000	451520000	0	0	187337000	1.49773e+08	10000	0.0233097	1.7689	0	0	337002200	1.9133e+08	10000	0.00430475	2.49095
Matrisome-associated	ECM Regulators	TIMP metallopeptidase inhibitor 3	TIMP3	0	0	0	3737600	0	64830000	109800000	16429000	0	2360400	0	0	0	0	0	134800000	88189000	53937000	30953000	89350000	747520	1.67151e+06	38683880	4.75716e+07	51.7496	0.112594	1.12708	0	0	79445800	3.94996e+07	10000	0.00200894	2.84442
Matrisome-associated	ECM-affiliated Proteins	annexin A1	ANXA1	0	0	0	4490700	0	92585000	87613000	121560000	29031000	14437000	5805500	0	0	0	0	242430000	209370000	172270000	39908000	218410000	898140	2.0083e+06	69045200	4.53869e+07	76.8758	0.010019	2.12132	1161100	2.5963e+06	176477600	8.04035e+07	151.992	0.00123509	3.08203
Matrisome-associated	ECM-affiliated Proteins	annexin A2	ANXA2	4018300	0	4066300	78745000	0	676070000	1109300000	631400000	132810000	76995000	84888000	8243700	0	0	0	1660900000	1375800000	1022100000	195110000	997200000	17365920	3.43714e+07	525315000	4.27221e+08	30.2498	0.0292542	1.67603	18626340	3.7213e+07	1050222000	5.50851e+08	56.3837	0.00308794	2.64242
Matrisome-associated	ECM-affiliated Proteins	annexin A4	ANXA4	0	0	0	0	0	7774000	3535100	5864500	0	0	0	0	0	0	0	22520000	9053100	18670000	1191200	2249700	0	0	3434720	3.47627e+06	10000	0.0581408	1.39731	0	0	10736800	9.58858e+06	10000	0.036722	1.58356
Matrisome-associated	ECM-affiliated Proteins	annexin A6	ANXA6	0	0	0	0	0	273810000	346000000	426760000	84277000	65441000	0	0	0	0	0	881360000	523980000	537930000	112240000	913470000	0	0	239257600	1.59669e+08	10000	0.0100703	2.11915	0	0	593796000	3.25874e+08	10000	0.00356125	2.57693
Matrisome-associated	ECM-affiliated Proteins	C1q and tumor necrosis factor related protein 5	C1QTNF5	0	0	0	0	0	8912900	5469800	24649000	0	0	0	0	0	0	0	8956500	8292000	23132000	0	6867700	0	0	7806340	1.01518e+07	10000	0.123849	1.08747	0	0	9449640	8.4373e+06	10000	0.036692	1.5839
Matrisome-associated	ECM-affiliated Proteins	glypican 1	GPC1	0	0	0	0	0	0	6504300	4133400	0	0	0	0	0	0	0	2942700	0	5573800	0	0	0	0	2127540	3.03145e+06	10000	0.155212	0.992527	0	0	1703300	2.511e+06	10000	0.16779	0.959309
Matrisome-associated	ECM-affiliated Proteins	glypican 4	GPC4	0	0	0	0	0	26400000	14484000	48293000	3251500	0	0	0	0	0	0	111810000	16164000	39855000	0	0	0	0	18485700	1.96273e+07	10000	0.0682963	1.33196	0	0	33565800	4.66847e+07	10000	0.146566	1.0168
Matrisome-associated	ECM-affiliated Proteins	glypican 6	GPC6	0	0	0	0	0	0	0	2240100	0	0	0	0	0	0	0	0	0	2910000	0	15589000	0	0	448020	1.0018e+06	10000	0.346594	0.632456	0	0	3699800	6.76466e+06	10000	0.256141	0.773477
Matrisome-associated	ECM-affiliated Proteins	gremlin 1, cysteine knot superfamily, homolog (Xenopus laevis)	GREM1	0	0	0	0	0	9030400	40171000	19711000	15375000	4195100	0	0	0	0	0	104310000	144030000	48890000	19365000	216220000	0	0	17696500	1.38919e+07	10000	0.0215299	1.80153	0	0	106563000	7.80435e+07	10000	0.0157445	1.93101
Matrisome-associated	ECM-affiliated Proteins	lectin, galactoside-binding, soluble, 1	LGALS1	0	0	0	0	0	287870000	566130000	322350000	51796000	17116000	0	0	0	0	0	888790000	789060000	352010000	119600000	807680000	0	0	249052400	2.23675e+08	10000	0.037536	1.57466	0	0	591428000	3.36968e+08	10000	0.00438975	2.48215
Matrisome-associated	Secreted Factors	angiopoietin-like 7	ANGPTL7	3160400	0	1925200	38501000	0	0	0	2217900	0	0	28756000	0	0	0	0	3638500	3808500	4201600	0	0	8717320	1.67038e+07	443580	991875	-19.6522	0.301026	-0.699259	5751200	1.28601e+07	2329720	2.13652e+06	-2.46862	0.573474	-0.37117
Matrisome-associated	Secreted Factors	S100 calcium binding protein A4	S100A4	0	0	0	0	0	0	15720000	3471200	0	0	0	0	0	0	0	10853000	6527800	5158500	0	4609500	0	0	3838240	6.81005e+06	10000	0.243085	0.797071	0	0	5429760	3.90019e+06	10000	0.01438	1.96884
Matrisome-associated	Secreted Factors	S100 calcium binding protein A6	S100A6	0	0	0	0	0	36876000	0	39734000	23586000	12656000	0	0	0	0	0	112740000	66817000	66674000	11906000	186570000	0	0	22570400	1.66432e+07	10000	0.01625	1.91786	0	0	88941400	6.52256e+07	10000	0.0158428	1.92842
Matrisome-associated	Secreted Factors	S100 calcium binding protein A8	S100A8	0	0	0	0	0	0	0	0	0	0	0	0	0	0	0	4211300	0	0	0	0	0	0	0	0				0	0	842260	1.88335e+06	10000	0.346594	0.632456
Non-Matrisomal	Non-Matrisomal	Alanine--tRNA ligase, cytoplasmic	AARS	0	0	0	0	0	5475400	24420000	9690500	0	0	0	0	0	0	0	21556000	21908000	4956600	0	16812000	0	0	7917180	1.00848e+07	10000	0.117257	1.11024	0	0	13046520	1.00097e+07	10000	0.0194554	1.84327
Non-Matrisomal	Non-Matrisomal	Very long-chain-specific acyl-CoA dehydrogenase, mitochondrial (Fragment)	ACADVL	0	0	0	0	0	0	2812800	0	0	0	0	0	0	0	0	4745900	0	0	0	0	0	0	562560	1.25792e+06	10000	0.346594	0.632456	0	0	949180	2.12243e+06	10000	0.346594	0.632456
Non-Matrisomal	Non-Matrisomal	ATP citrate lyase, isoform CRA_a	ACLY	0	0	0	0	0	22351000	44462000	42954000	0	0	0	0	0	0	0	115190000	70327000	47719000	1976000	105210000	0	0	21953400	2.18616e+07	10000	0.0549558	1.42015	0	0	68084400	4.57912e+07	10000	0.0104669	2.10271
Non-Matrisomal	Non-Matrisomal	Actin, alpha cardiac muscle 1	ACTC1	6011600	2291900	3357300	17978000	0	758390000	1366000000	1740200000	273550000	176770000	27791000	2746600	0	0	0	2769700000	2073100000	2210200000	604280000	3617500000	5927760	7.07426e+06	862982000	6.80403e+08	145.583	0.0226169	1.78128	6107520	1.21796e+07	2254956000	1.10468e+09	369.21	0.00186999	2.8788
Non-Matrisomal	Non-Matrisomal	Actin, cytoplasmic 2	ACTG1	71509000	24282000	43757000	310020000	3799500	10834000000	19876000000	17984000000	2969700000	1980200000	348870000	17998000	24702000	0	35915000	35651000000	27518000000	22243000000	6543000000	38958000000	90673500	1.25136e+08	10728780000	8.26229e+09	118.323	0.020552	1.82066	85497000	1.47805e+08	26182600000	1.28051e+10	306.24	0.00185753	2.88202
Non-Matrisomal	Non-Matrisomal	Alpha-actinin-1	ACTN1	0	0	0	0	0	391050000	821460000	667470000	154220000	109850000	0	0	0	0	0	1441700000	1087600000	962980000	213070000	1703866000	0	0	428810000	3.12127e+08	10000	0.0153019	1.94289	0	0	1081843200	5.66864e+08	10000	0.00273353	2.69899
Non-Matrisomal	Non-Matrisomal	Uncharacterized protein	ACTN2	0	0	0	0	0	0	0	0	0	0	3425200	0	15365000	0	0	0	0	0	0	0	0	0	0	0				3758040	6.65584e+06	0	0	-10000	0.242314	-0.798497
Non-Matrisomal	Non-Matrisomal	Alpha-actinin-4	ACTN4	0	0	0	0	0	480960000	922720000	732520000	151960000	85443000	0	0	0	0	0	1436900000	1170500000	852290000	213490000	1311500000	0	0	474720600	3.61564e+08	10000	0.0188281	1.85681	0	0	996936000	4.89222e+08	10000	0.00185805	2.88188
Non-Matrisomal	Non-Matrisomal	Actin-related protein 2	ACTR2	0	0	0	0	0	18533000	48150000	33027000	5117400	1995500	0	0	0	0	0	97048000	79121000	35183000	9662300	72098000	0	0	21364580	1.93689e+07	10000	0.0389248	1.55993	0	0	58622460	3.54429e+07	10000	0.00605613	2.3391
Non-Matrisomal	Non-Matrisomal	Actin-related protein 3	ACTR3	0	0	0	0	0	48499000	79695000	78453000	3373900	0	0	0	0	0	0	253870000	150520000	114240000	18952000	171960000	0	0	42004180	3.88843e+07	10000	0.0421462	1.52768	0	0	141908400	8.5727e+07	10000	0.00602975	2.34102
Non-Matrisomal	Non-Matrisomal	Actin-related protein 3B isoform 1	ACTR3B	0	0	0	0	0	0	0	0	0	0	0	0	0	0	0	0	5203800	0	0	15927000	0	0	0	0				0	0	4226160	6.91821e+06	10000	0.209114	0.863907
Non-Matrisomal	Non-Matrisomal	Alcohol dehydrogenase 5 (Class III), chi polypeptide	ADH5	0	0	0	0	0	5963300	22015000	2447000	0	0	0	0	0	0	0	13807000	21565000	11381000	0	8456200	0	0	6085060	9.23403e+06	10000	0.178833	0.931941	0	0	11041840	7.8598e+06	10000	0.0137773	1.98676
Non-Matrisomal	Non-Matrisomal	Adenosylhomocysteinase	AHCY	0	0	0	3960100	0	0	9835300	0	0	0	3339300	0	721500	0	0	10708000	14859000	7094700	0	6199500	792020	1.77101e+06	1967060	4.39848e+06	2.4836	0.594638	0.350461	812160	1.44685e+06	7772240	5.52678e+06	9.56984	0.0260802	1.72291
Non-Matrisomal	Non-Matrisomal	Neuroblast differentiation-associated protein AHNAK	AHNAK	0	0	0	10664000	0	0	0	0	0	0	0	0	0	0	0	8467700	10461000	5057600	0	11559000	2132800	4.76909e+06	0	0	-10000	0.346594	-0.632456	0	0	7109060	4.68056e+06	10000	0.00941256	2.14798
Non-Matrisomal	Non-Matrisomal	Adenylate kinase isoenzyme 1	AK1	0	0	0	0	0	1446400	3217900	2520900	0	0	0	0	0	0	0	7069200	1909500	2714900	0	4160900	0	0	1437040	1.45572e+06	10000	0.0583192	1.39607	0	0	3170900	2.64719e+06	10000	0.0279936	1.69399
Non-Matrisomal	Non-Matrisomal	Serum albumin	ALB	74280000	12965000	59826000	507260000	0	68729000	117730000	34167000	0	0	506350000	9150400	6029400	0	3743300	99893000	82969000	54287000	8744100	15545000	130866200	2.1269e+08	44125200	5.00406e+07	-2.96579	0.400605	-0.561428	105054620	2.24356e+08	52287620	4.01798e+07	-2.00917	0.618694	-0.327405
Non-Matrisomal	Non-Matrisomal	Delta-1-pyrroline-5-carboxylate synthase	ALDH18A1	0	0	0	0	0	1690300	3466700	4192700	0	0	0	0	0	0	0	4536500	2603800	2286000	0	6161500	0	0	1869940	1.93459e+06	10000	0.0626576	1.36696	0	0	3117560	2.34273e+06	10000	0.0177185	1.88195
Non-Matrisomal	Non-Matrisomal	Aldehyde dehydrogenase X, mitochondrial	ALDH1B1	0	0	0	0	0	25204000	4572500	39929000	0	0	0	0	0	0	0	99694000	12194000	31850000	0	40752000	0	0	13941100	1.78795e+07	10000	0.119404	1.1027	0	0	36898000	3.85857e+07	10000	0.0649517	1.35236
Non-Matrisomal	Non-Matrisomal	Fructose-bisphosphate aldolase A	ALDOA	0	0	0	0	0	66214000	150470000	43201000	6551400	2587600	5415700	0	0	0	0	201940000	202290000	185850000	7584900	255490000	0	0	53804800	6.01387e+07	10000	0.0804464	1.26527	1083140	2.42197e+06	170630980	9.48673e+07	157.534	0.00397732	2.52667
Non-Matrisomal	Non-Matrisomal	Alanyl (Membrane) aminopeptidase (Aminopeptidase N, aminopeptidase M, microsomal aminopeptidase, CD13, p150), isoform CRA_a	ANPEP	0	0	0	0	0	7678100	26888000	10642000	11305000	0	0	0	0	0	0	67321000	45110000	24841000	869980	83280000	0	0	11302620	9.80085e+06	10000	0.0326825	1.63091	0	0	44284396	3.28439e+07	10000	0.0166871	1.90683
Non-Matrisomal	Non-Matrisomal	AP-2 complex subunit alpha	AP2A1	0	0	0	0	0	14708000	22286000	33748000	0	0	0	0	0	0	0	44291000	56804000	20334000	1842400	51055000	0	0	14148400	1.45862e+07	10000	0.0619199	1.37176	0	0	34865280	2.30972e+07	10000	0.00970835	2.13476
Non-Matrisomal	Non-Matrisomal	AP-2 complex subunit alpha-2	AP2A2	0	0	0	0	0	0	3519700	2559700	0	0	0	0	0	0	0	0	0	0	0	3262600	0	0	1215880	1.69916e+06	10000	0.148248	1.01198	0	0	652520	1.45908e+06	10000	0.346594	0.632456
Non-Matrisomal	Non-Matrisomal	AP complex subunit sigma	AP2S1	0	0	0	0	0	2883100	5657200	0	0	0	0	0	0	0	0	5744600	7946200	3465300	0	15476000	0	0	1708060	2.53618e+06	10000	0.170503	0.952441	0	0	6526420	5.80273e+06	10000	0.0360921	1.59059
Non-Matrisomal	Non-Matrisomal	AP3D1 protein (Fragment)	AP3D1	0	0	0	0	0	1320900	0	5252900	0	0	0	0	0	0	0	3323100	1772200	0	0	2260800	0	0	1314760	2.27458e+06	10000	0.232263	0.81745	0	0	1471220	1.45537e+06	10000	0.0536877	1.42961
Non-Matrisomal	Non-Matrisomal	Adipocyte plasma membrane-associated protein (Fragment)	APMAP	0	0	0	0	0	0	0	2059300	0	0	0	0	0	0	0	3865800	0	4398900	747880	5778400	0	0	411860	920947	10000	0.346594	0.632456	0	0	2958196	2.47434e+06	10000	0.028216	1.69077
Non-Matrisomal	Non-Matrisomal	Apolipoprotein M	APOM	3365800	1662300	7077000	24423000	0	3870500	6229000	2830500	0	0	22324000	9238300	7631500	0	5953900	6539200	6915800	4117600	0	7434600	7305620	9.92218e+06	2586000	2.66252e+06	-2.82507	0.334347	-0.649705	9029540	8.21177e+06	5001440	3.07186e+06	-1.80539	0.334324	-0.649738
Non-Matrisomal	Non-Matrisomal	Adenine phosphoribosyltransferase (Fragment)	APRT	0	0	0	0	0	0	0	3282300	0	0	0	0	0	0	0	0	0	0	0	5518900	0	0	656460	1.46789e+06	10000	0.346594	0.632456	0	0	1103780	2.46813e+06	10000	0.346594	0.632456
Non-Matrisomal	Non-Matrisomal	Archain 1, isoform CRA_b	ARCN1	0	0	0	0	0	8738400	11228000	13570000	0	0	0	0	0	0	0	9731500	6175300	7616600	0	14591000	0	0	6707280	6.35678e+06	10000	0.0460041	1.49219	0	0	7622880	5.31989e+06	10000	0.0125355	2.02643
Non-Matrisomal	Non-Matrisomal	ADP-ribosylation factor 1	ARF1	1391900	0	1156100	5204600	0	7253600	28983000	19175000	3226300	1652300	1759400	0	0	0	0	27495000	29931000	18846000	1773400	13837000	1550520	2.14133e+06	12058040	1.16883e+07	7.77677	0.0834011	1.25053	351880	786828	18376480	1.13263e+07	52.2237	0.00751058	2.24515
Non-Matrisomal	Non-Matrisomal	ADP-ribosylation factor 4	ARF4	0	0	0	0	0	44891000	95914000	65562000	17162000	10061000	0	0	0	0	0	170710000	131560000	78345000	10352000	122390000	0	0	46718000	3.53411e+07	10000	0.0182604	1.86947	0	0	102671400	6.11704e+07	10000	0.00559912	2.37369
Non-Matrisomal	Non-Matrisomal	ADP-ribosylation factor 6	ARF6	0	0	0	0	0	0	2520800	3663200	0	0	0	0	0	0	0	8377100	4379100	2661700	0	8830300	0	0	1236800	1.74106e+06	10000	0.150849	1.00462	0	0	4849640	3.76882e+06	10000	0.020596	1.81978
Non-Matrisomal	Non-Matrisomal	Arginase-1	ARG1	0	0	0	0	0	0	0	0	0	0	0	5728900	0	0	0	0	0	0	0	0	0	0	0	0				1145780	2.56204e+06	0	0	-10000	0.346594	-0.632456
Non-Matrisomal	Non-Matrisomal	Rho GTPase-activating protein 1	ARHGAP1	0	0	0	0	0	7903300	15381000	24271000	2979400	0	0	0	0	0	0	20387000	14104000	17873000	3808300	36602000	0	0	10106940	9.82655e+06	10000	0.050481	1.45457	0	0	18554860	1.19037e+07	10000	0.00825315	2.2044
Non-Matrisomal	Non-Matrisomal	Rho GDP-dissociation inhibitor 1	ARHGDIA	0	0	0	0	0	10015000	9478500	18260000	5841400	0	0	0	0	0	0	33742000	16557000	26331000	7825800	80174000	0	0	8718980	6.66312e+06	10000	0.0191151	1.85056	0	0	32925960	2.81713e+07	10000	0.0309634	1.6529
Non-Matrisomal	Non-Matrisomal	Actin-related protein 2/3 complex subunit 1A	ARPC1A	0	0	0	0	0	0	0	0	0	0	0	0	0	0	0	4946600	1642400	0	0	0	0	0	0	0				0	0	1317800	2.14961e+06	10000	0.20766	0.86697
Non-Matrisomal	Non-Matrisomal	Actin related protein 2/3 complex, subunit 1B, 41kDa	ARPC1B	0	0	0	0	0	10675000	40039000	22723000	0	0	0	0	0	0	0	49679000	70300000	30865000	4438800	44842000	0	0	14687400	1.69913e+07	10000	0.0893233	1.22246	0	0	40024960	2.44093e+07	10000	0.00634079	2.31894
Non-Matrisomal	Non-Matrisomal	Actin related protein 2/3 complex, subunit 2, 34kDa, isoform CRA_a	ARPC2	0	0	0	0	0	22059000	21689000	15684000	2610600	1900900	0	0	0	0	0	61527000	54495000	26326000	6822800	68241000	0	0	12788700	9.94578e+06	10000	0.0206623	1.81845	0	0	43482360	2.59718e+07	10000	0.00567557	2.36769
Non-Matrisomal	Non-Matrisomal	Actin-related protein 2/3 complex subunit 3	ARPC3	0	0	0	0	0	1047000	11865000	3527800	0	928880	0	0	0	0	0	33572000	22478000	20555000	984520	72712000	0	0	3473736	4.86951e+06	10000	0.149349	1.00885	0	0	30060304	2.65742e+07	10000	0.0352879	1.59974
Non-Matrisomal	Non-Matrisomal	Actin-related protein 2/3 complex subunit 4	ARPC4	0	0	0	2338100	0	22687000	41585000	26491000	11646000	7196800	2682300	0	0	0	0	61057000	51161000	38982000	6319300	57856000	467620	1.04563e+06	21921160	1.35141e+07	46.8781	0.00762913	2.23837	536460	1.19956e+06	43075060	2.22202e+07	80.295	0.0027075	2.70345
Non-Matrisomal	Non-Matrisomal	Actin-related protein 2/3 complex subunit 5	ARPC5	0	0	0	0	0	5165400	10222000	5151100	2252100	1255400	0	0	0	0	0	20914000	15070000	16048000	2297700	21830000	0	0	4809200	3.48964e+06	10000	0.0150802	1.94898	0	0	15231940	7.80716e+06	10000	0.00240418	2.75916
Non-Matrisomal	Non-Matrisomal	Aspartyl/asparaginyl beta-hydroxylase	ASPH	0	0	0	0	0	9465300	26301000	8008400	7523400	1056200	0	0	0	0	0	17860000	0	0	0	0	0	0	10470860	9.42061e+06	10000	0.0377949	1.57188	0	0	3572000	7.98723e+06	10000	0.346594	0.632456
Non-Matrisomal	Non-Matrisomal	Argininosuccinate synthetase, isoform CRA_a	ASS	0	0	0	0	0	0	9677800	8384000	0	0	0	0	0	0	0	11483000	10965000	5881000	0	3082300	0	0	3612360	4.96753e+06	10000	0.142591	1.02841	0	0	6282260	4.971e+06	10000	0.0222903	1.78726
Non-Matrisomal	Non-Matrisomal	Atlastin-3	ATL3	0	0	0	0	0	5696300	7811700	8444300	0	0	0	0	0	0	0	9061100	20801000	14802000	666560	19839000	0	0	4390460	4.13509e+06	10000	0.0449537	1.50155	0	0	13033932	8.34412e+06	10000	0.00816424	2.20907
Non-Matrisomal	Non-Matrisomal	Sodium/potassium-transporting ATPase subunit alpha	ATP1A1	0	0	0	0	0	2358500	7262700	6748400	0	0	0	0	0	0	0	8158200	12636000	6601000	0	14353000	0	0	3273920	3.54463e+06	10000	0.0727587	1.30621	0	0	8349640	5.63968e+06	10000	0.0106897	2.09377
Non-Matrisomal	Non-Matrisomal	Sodium/potassium-transporting ATPase subunit alpha-3	ATP1A3	0	0	0	0	0	3905900	15766000	5483200	0	0	0	0	0	0	0	27672000	18324000	10435000	1300700	18229000	0	0	5031020	6.46785e+06	10000	0.120167	1.10005	0	0	15192140	9.87902e+06	10000	0.00884118	2.1748
Non-Matrisomal	Non-Matrisomal	Sarcoplasmic/endoplasmic reticulum calcium ATPase 2	ATP2A2	0	0	0	0	0	17738000	66864000	88817000	6204000	4255600	0	0	0	0	0	126420000	89506000	71139000	15536000	211630000	0	0	36775720	3.86271e+07	10000	0.0659065	1.34643	0	0	102846200	7.27943e+07	10000	0.0134113	1.99805
Non-Matrisomal	Non-Matrisomal	Plasma membrane calcium-transporting ATPase 1	ATP2B1	0	0	0	0	0	0	6537900	2536800	0	0	0	0	0	0	0	0	0	4434600	0	7478400	0	0	1814940	2.85961e+06	10000	0.19361	0.897575	0	0	2382600	3.43541e+06	10000	0.159546	0.980815
Non-Matrisomal	Non-Matrisomal	ATP synthase subunit beta (Fragment)	ATP5B	0	0	0	0	0	3694700	18176000	7572100	1237000	0	1101100	0	0	0	0	27503000	15067000	11783000	0	16832000	0	0	6135960	7.32521e+06	10000	0.0979478	1.18462	220220	492427	14237000	9.90106e+06	64.649	0.0133615	1.99961
Non-Matrisomal	Non-Matrisomal	V-type proton ATPase catalytic subunit A	ATP6V1A	0	0	0	0	0	1846800	13277000	2597900	0	0	0	0	0	0	0	6213900	5556200	6979800	500430	0	0	0	3544340	5.55938e+06	10000	0.191816	0.901621	0	0	3850066	3.3293e+06	10000	0.0323218	1.63542
Non-Matrisomal	Non-Matrisomal	Apoptosis regulator BAX	BAX	0	0	0	0	0	1289900	0	0	0	0	0	0	0	0	0	0	0	2576600	0	4193700	0	0	257980	576861	10000	0.346594	0.632456	0	0	1354060	1.94027e+06	10000	0.157266	0.98694
Non-Matrisomal	Non-Matrisomal	UPF0568 protein C14orf166 (Fragment)	C14orf166	0	0	0	0	0	0	0	0	0	0	0	0	0	0	0	4692000	4230500	0	0	6835300	0	0	0	0				0	0	3151560	3.04022e+06	10000	0.0490754	1.46601
Non-Matrisomal	Non-Matrisomal	Calcium/calmodulin-dependent protein kinase (CaM kinase) II alpha, isoform CRA_b	CAMK2A	0	0	0	0	0	0	0	1457100	0	0	0	0	0	0	0	10280000	6586600	1609900	0	0	0	0	291420	651635	10000	0.346594	0.632456	0	0	3695300	4.56556e+06	10000	0.107917	1.14465
Non-Matrisomal	Non-Matrisomal	Calnexin	CANX	0	0	0	0	0	8533900	26328000	17554000	6592300	1540900	0	0	0	0	0	39335000	25825000	18307000	2056500	49776000	0	0	12109820	9.8327e+06	10000	0.024908	1.74173	0	0	27059900	1.85068e+07	10000	0.0113649	2.06781
Non-Matrisomal	Non-Matrisomal	Calpain 1, (Mu/I) large subunit, isoform CRA_b	CAPN1	0	0	0	0	0	9873600	11085000	14113000	0	0	0	0	0	0	0	11995000	18412000	15264000	0	17439000	0	0	7014320	6.5867e+06	10000	0.0444598	1.50603	0	0	12622000	7.47355e+06	10000	0.00541535	2.38845
Non-Matrisomal	Non-Matrisomal	Calpain-2 catalytic subunit	CAPN2	0	0	0	0	0	27126000	83299000	65016000	2927000	0	0	0	0	0	0	97395000	60359000	42605000	7112600	45482000	0	0	35673600	3.72396e+07	10000	0.0645715	1.35474	0	0	50590720	3.26584e+07	10000	0.00851919	2.19074
Non-Matrisomal	Non-Matrisomal	Calpain small subunit 1	CAPNS1	0	0	0	0	0	6358000	14565000	14706000	0	0	0	0	0	0	0	54350000	36519000	21931000	3475200	4151800	0	0	7125800	7.3305e+06	10000	0.0614699	1.37472	0	0	24085400	2.17791e+07	10000	0.0385382	1.56397
Non-Matrisomal	Non-Matrisomal	Caveolin	CAV1	0	0	0	0	0	25348000	103300000	10772000	25633000	9381800	0	0	0	0	0	58312000	56883000	51828000	6179500	61574000	0	0	34886960	3.90161e+07	10000	0.0805883	1.26455	0	0	46955300	2.30632e+07	10000	0.00186824	2.87925
Non-Matrisomal	Non-Matrisomal	Caveolin	CAV2	0	0	0	0	0	2870200	13071000	0	3118300	0	0	0	0	0	0	0	0	0	0	0	0	0	3811900	5.38888e+06	10000	0.152371	1.00036	0	0	0	0
Non-Matrisomal	Non-Matrisomal	Carbonyl reductase [NADPH] 1	CBR1	0	0	0	0	0	1544300	8205000	6206600	0	0	0	0	0	0	0	14863000	9217500	1429200	1747900	16277000	0	0	3191180	3.78519e+06	10000	0.096139	1.19228	0	0	8706920	7.01529e+06	10000	0.0241002	1.75523
Non-Matrisomal	Non-Matrisomal	T-complex protein 1 subunit beta	CCT2	0	0	0	0	0	5981100	37672000	19551000	3819400	958690	0	0	0	0	0	55077000	39793000	20845000	2006900	36866000	0	0	13596438	1.52347e+07	10000	0.0810655	1.26214	0	0	30917580	2.02183e+07	10000	0.00909643	2.1626
Non-Matrisomal	Non-Matrisomal	T-complex protein 1 subunit gamma	CCT3	0	0	0	0	0	23133000	61815000	42654000	1202200	1484600	0	0	0	0	0	55491000	45055000	30527000	6415300	65617000	0	0	26057760	2.63828e+07	10000	0.0582153	1.39679	0	0	40621060	2.31165e+07	10000	0.00436106	2.4851
Non-Matrisomal	Non-Matrisomal	T-complex protein 1 subunit epsilon	CCT5	0	0	0	0	0	11422000	24197000	17079000	0	711110	0	0	0	0	0	62289000	35999000	20770000	876440	33568000	0	0	10681822	1.046e+07	10000	0.051789	1.4442	0	0	30700488	2.24845e+07	10000	0.0157459	1.93097
Non-Matrisomal	Non-Matrisomal	Chaperonin subunit 6A (Fragment)	CCT6A	0	0	0	0	0	6818700	31188000	11762000	0	0	0	0	0	0	0	36971000	25289000	17380000	4129600	40680000	0	0	9953740	1.28661e+07	10000	0.121898	1.09409	0	0	24889920	1.48562e+07	10000	0.00565425	2.36936
Non-Matrisomal	Non-Matrisomal	CCT7 protein	CCT7	0	0	0	0	0	11300000	33513000	19677000	1462000	1036200	0	0	0	0	0	46035000	37499000	27543000	2219700	45196000	0	0	13397640	1.36356e+07	10000	0.0592669	1.38953	0	0	31698540	1.80806e+07	10000	0.00441696	2.47937
Non-Matrisomal	Non-Matrisomal	CD44 antigen (Fragment)	CD44	0	0	0	0	0	4739800	36475000	4594600	22225000	6100700	0	0	0	0	0	16895000	8877200	15172000	3574600	16137000	0	0	14827020	1.41948e+07	10000	0.0477379	1.4772	0	0	12131160	5.74e+06	10000	0.00149098	2.98886
Non-Matrisomal	Non-Matrisomal	CD59 glycoprotein	CD59	0	0	0	0	0	0	0	12196000	0	0	0	0	0	0	0	26489000	4629800	20938000	0	0	0	0	2439200	5.45422e+06	10000	0.346594	0.632456	0	0	10411360	1.24451e+07	10000	0.0983072	1.18311
Non-Matrisomal	Non-Matrisomal	Tetraspanin	CD81	0	0	0	0	0	23261000	78597000	41729000	1815400	0	0	0	0	0	0	36741000	28905000	45397000	0	34670000	0	0	29080480	3.25377e+07	10000	0.0807058	1.26395	0	0	29142600	1.73338e+07	10000	0.005549	2.37766
Non-Matrisomal	Non-Matrisomal	CDC37 protein	CDC37	0	0	0	0	0	1829700	0	2949600	0	0	0	0	0	0	0	13782000	4651600	0	0	0	0	0	955860	1.36744e+06	10000	0.15667	0.988553	0	0	3686720	5.99211e+06	10000	0.206178	0.870113
Non-Matrisomal	Non-Matrisomal	Cell division cycle 42 (GTP binding protein, 25kDa), isoform CRA_a	CDC42	0	0	0	0	0	10262000	20125000	30269000	0	0	0	0	0	0	0	37831000	23740000	16299000	1350500	40937000	0	0	12131200	1.31406e+07	10000	0.0728721	1.30558	0	0	24031500	1.62059e+07	10000	0.0106057	2.09712
Non-Matrisomal	Non-Matrisomal	Non-specific serine/threonine protein kinase	CDC42BPA	0	0	0	0	0	0	0	0	0	0	0	0	0	0	0	15645000	0	0	3918400	0	0	0	0	0				0	0	3912680	6.77448e+06	10000	0.232604	0.816795
Non-Matrisomal	Non-Matrisomal	Cell migration-inducing and hyaluronan-binding protein	CEMIP	0	0	0	0	0	0	0	2122500	0	0	0	0	0	0	0	0	3480400	4426500	0	10991000	0	0	424500	949211	10000	0.346594	0.632456	0	0	3779580	4.50231e+06	10000	0.0973347	1.1872
Non-Matrisomal	Non-Matrisomal	Cofilin-1	CFL1	0	0	0	0	0	109540000	206890000	142430000	16783000	6779000	0	0	0	0	0	344440000	245610000	194420000	36451000	283280000	0	0	96484400	8.49562e+07	10000	0.0347382	1.60612	0	0	220840200	1.16712e+08	10000	0.00287224	2.67595
Non-Matrisomal	Non-Matrisomal	Creatine kinase M-type	CKM	0	0	0	1782100	0	0	0	0	0	0	11166000	0	0	0	0	0	0	0	0	0	356420	796979	0	0	-10000	0.346594	-0.632456	2233200	4.99359e+06	0	0	-10000	0.346594	-0.632456
Non-Matrisomal	Non-Matrisomal	Chloride intracellular channel 1, isoform CRA_a	CLIC1	0	0	0	0	0	30781000	55231000	23721000	2602700	0	0	0	0	0	0	111090000	86189000	57004000	11953000	74919000	0	0	22467140	2.26027e+07	10000	0.0569457	1.40573	0	0	68231000	3.70721e+07	10000	0.00336516	2.60285
Non-Matrisomal	Non-Matrisomal	CLIC4 protein	CLIC4	0	0	0	0	0	53482000	93173000	70316000	10623000	6301300	0	0	0	0	0	205960000	185160000	89408000	21328000	194470000	0	0	46779060	3.77393e+07	10000	0.0242339	1.75296	0	0	139265200	8.0618e+07	10000	0.00479028	2.44301
Non-Matrisomal	Non-Matrisomal	Clathrin heavy chain	CLTC	0	0	0	0	0	328190000	724520000	442770000	18084000	25091000	0	0	0	0	0	1042600000	747530000	522080000	128810000	899180000	0	0	307731000	2.98391e+08	10000	0.0499955	1.45848	0	0	668040000	3.5781e+08	10000	0.00310167	2.64037
Non-Matrisomal	Non-Matrisomal	UMP-CMP kinase	CMPK1	0	0	0	0	0	2582100	3879600	0	0	0	0	0	0	0	0	4888400	3699900	0	847860	4691600	0	0	1292340	1.8281e+06	10000	0.152592	0.99975	0	0	2825552	2.25815e+06	10000	0.0232723	1.76956
Non-Matrisomal	Non-Matrisomal	Cytosolic non-specific dipeptidase	CNDP2	0	0	0	0	0	2912900	12411000	7386700	0	0	0	0	0	0	0	2861100	0	0	1759300	3045400	0	0	4542120	5.33683e+06	10000	0.0935211	1.20362	0	0	1533160	1.48346e+06	10000	0.0496127	1.4616
Non-Matrisomal	Non-Matrisomal	Calponin	CNN2	0	0	0	0	0	30613000	86038000	71147000	0	2011700	0	0	0	0	0	89813000	84371000	73309000	5073000	156980000	0	0	37961940	3.93703e+07	10000	0.0631743	1.36362	0	0	81909200	5.40415e+07	10000	0.00951194	2.14349
Non-Matrisomal	Non-Matrisomal	Calponin-3	CNN3	0	0	0	0	0	114070000	242270000	254570000	37277000	18269000	0	0	0	0	0	468310000	352130000	268210000	54987000	546290000	0	0	133291200	1.11134e+08	10000	0.0278449	1.69617	0	0	337985400	1.90743e+08	10000	0.00416433	2.5059
Non-Matrisomal	Non-Matrisomal	Soluble catechol-O-methyltransferase	COMT	0	0	0	0	0	0	31214000	27192000	0	0	0	0	0	0	0	64011000	41079000	8680900	0	26503000	0	0	11681200	1.60582e+07	10000	0.142479	1.02874	0	0	28054780	2.56286e+07	10000	0.0400773	1.54809
Non-Matrisomal	Non-Matrisomal	Coatomer subunit alpha	COPA	0	0	0	0	0	30488000	58411000	51407000	0	861930	0	0	0	0	0	115610000	71986000	32683000	2281800	79154000	0	0	28233586	2.73821e+07	10000	0.0500312	1.45819	0	0	60342960	4.38179e+07	10000	0.0151317	1.94756
Non-Matrisomal	Non-Matrisomal	Coatomer subunit beta	COPB1	0	0	0	0	0	23197000	25749000	37573000	0	0	0	0	0	0	0	86791000	44475000	15247000	2781000	47337000	0	0	17303800	1.67013e+07	10000	0.0491695	1.46523	0	0	39326200	3.26303e+07	10000	0.0272879	1.70442
Non-Matrisomal	Non-Matrisomal	Coatomer subunit beta	COPB2	0	0	0	0	0	10534000	11256000	18384000	0	0	0	0	0	0	0	52885000	37863000	18376000	0	25080000	0	0	8034800	7.95054e+06	10000	0.0537419	1.4292	0	0	26840800	1.99685e+07	10000	0.0169261	1.90092
Non-Matrisomal	Non-Matrisomal	Coatomer subunit epsilon	COPE	0	0	0	0	0	2959300	8357700	3632000	0	0	0	0	0	0	0	9112500	8057300	4417100	0	13574000	0	0	2989800	3.43167e+06	10000	0.0872419	1.23212	0	0	7032180	5.11039e+06	10000	0.0151869	1.94604
Non-Matrisomal	Non-Matrisomal	Coatomer subunit gamma-1	COPG1	0	0	0	0	0	22808000	30881000	33674000	0	0	0	0	0	0	0	65917000	33279000	31606000	2484600	53003000	0	0	17472600	1.64417e+07	10000	0.044806	1.50288	0	0	37257920	2.41154e+07	10000	0.00863498	2.18494
Non-Matrisomal	Non-Matrisomal	COP9 signalosome complex subunit 4	COPS4	0	0	0	0	0	0	2552500	2448700	0	0	0	0	0	0	0	9090000	3138500	0	0	4566600	0	0	1000240	1.37013e+06	10000	0.141237	1.03243	0	0	3359020	3.77217e+06	10000	0.0816261	1.25932
Non-Matrisomal	Non-Matrisomal	Coronin	CORO1B	0	0	0	0	0	0	2357700	1585400	0	0	0	0	0	0	0	0	1966100	1589700	0	2217400	0	0	788620	1.11385e+06	10000	0.152042	1.00128	0	0	1154640	1.07745e+06	10000	0.0434292	1.51553
Non-Matrisomal	Non-Matrisomal	Coactosin-like protein	COTL1	0	0	0	0	0	0	9120300	0	0	0	0	0	0	0	0	7537000	0	8940900	0	19765000	0	0	1824060	4.07872e+06	10000	0.346594	0.632456	0	0	7248580	8.13467e+06	10000	0.0814574	1.26017
Non-Matrisomal	Non-Matrisomal	Copine-1	CPNE1	0	0	0	0	0	5095700	10837000	12939000	0	0	0	0	0	0	0	20200000	9894400	11205000	3539000	25776000	0	0	5774340	6.00228e+06	10000	0.0636609	1.36051	0	0	14122880	8.81957e+06	10000	0.00718156	2.2646
Non-Matrisomal	Non-Matrisomal	Copine III, isoform CRA_a	CPNE3	0	0	0	0	0	0	3972300	4492200	0	0	0	0	0	0	0	4078800	4519800	2582500	0	4463300	0	0	1692900	2.32538e+06	10000	0.1422	1.02956	0	0	3128880	1.91743e+06	10000	0.00650524	2.30773
Non-Matrisomal	Non-Matrisomal	Alpha-crystallin B chain (Fragment)	CRYAB	0	0	0	0	0	0	0	0	0	0	0	0	0	0	0	10263000	0	0	0	0	0	0	0	0				0	0	2052600	4.58975e+06	10000	0.346594	0.632456
Non-Matrisomal	Non-Matrisomal	Citrate synthase	CS	0	0	0	0	0	0	0	1656100	0	0	0	0	0	0	0	0	0	1063000	0	0	0	0	331220	740630	10000	0.346594	0.632456	0	0	212600	475388	10000	0.346594	0.632456
Non-Matrisomal	Non-Matrisomal	Cysteine and glycine-rich protein 2, isoform CRA_a	CSRP2	0	0	0	0	0	12593000	60140000	63747000	9619300	4609300	0	0	0	0	0	110580000	113690000	118290000	18089000	251180000	0	0	30141720	2.91986e+07	10000	0.0498219	1.45989	0	0	122365800	8.32129e+07	10000	0.0110522	2.07962
Non-Matrisomal	Non-Matrisomal	Uncharacterized protein	CTNNA1	0	0	0	0	0	2522200	0	0	0	0	0	0	0	0	0	5109600	0	0	0	0	0	0	504440	1.12796e+06	10000	0.346594	0.632456	0	0	1021920	2.28508e+06	10000	0.346594	0.632456
Non-Matrisomal	Non-Matrisomal	Uncharacterized protein	CTNNB1	0	0	0	0	0	2190400	0	5615800	0	0	0	0	0	0	0	7571000	4886600	3027400	0	6215800	0	0	1561240	2.45702e+06	10000	0.193145	0.898621	0	0	4340160	2.95022e+06	10000	0.0110295	2.08049
Non-Matrisomal	Non-Matrisomal	NADH-cytochrome b5 reductase	CYB5R3	0	0	0	3404600	0	18660000	39539000	20752000	9561600	2101700	6447000	0	0	0	0	80706000	68225000	55782000	3762600	89346000	680920	1.52258e+06	18122860	1.41052e+07	26.6153	0.025095	1.73866	1289400	2.88319e+06	59564320	3.36789e+07	46.1954	0.00484314	2.43811
Non-Matrisomal	Non-Matrisomal	Dolichyl-diphosphooligosaccharide--protein glycosyltransferase subunit DAD1	DAD1	0	0	0	0	0	5533300	30500000	13478000	2597700	1745700	0	0	0	0	0	17344000	12835000	8701100	1948700	15769000	0	0	10770940	1.19609e+07	10000	0.0788364	1.27352	0	0	11319560	6.18582e+06	10000	0.00347679	2.5879
Non-Matrisomal	Non-Matrisomal	Aspartyl-tRNA synthetase, isoform CRA_b	DARS	0	0	0	0	0	11323000	39399000	15672000	0	0	0	0	0	0	0	46323000	32677000	21863000	4482900	60878000	0	0	13278800	1.61591e+07	10000	0.103442	1.16213	0	0	33244780	2.17471e+07	10000	0.00911113	2.16191
Non-Matrisomal	Non-Matrisomal	Drebrin	DBN1	0	0	0	0	0	2281800	5575900	17306000	0	0	0	0	0	0	0	21888000	18458000	13945000	1073800	17761000	0	0	5032740	7.23105e+06	10000	0.158253	0.984278	0	0	14625160	8.08355e+06	10000	0.00370676	2.55867
Non-Matrisomal	Non-Matrisomal	Dermcidin	DCD	0	0	0	0	0	0	0	0	0	0	0	1626100	3435400	10114000	0	0	0	0	0	0	0	0	0	0				3035100	4.20357e+06	0	0	-10000	0.145081	-1.0211
Non-Matrisomal	Non-Matrisomal	Dynactin subunit 1 isoform 5	DCTN1	0	0	0	0	0	0	2667600	6087100	0	0	0	0	0	0	0	0	0	0	0	3245600	0	0	1750940	2.68514e+06	10000	0.182922	0.922187	0	0	649120	1.45148e+06	10000	0.346594	0.632456
Non-Matrisomal	Non-Matrisomal	Dolichyl-diphosphooligosaccharide--protein glycosyltransferase 48 kDa subunit	DDOST	0	0	0	0	0	8142400	27702000	18404000	1490500	0	0	0	0	0	0	47405000	24801000	14455000	1364400	47758000	0	0	11147780	1.17608e+07	10000	0.0668752	1.3405	0	0	27156680	2.04116e+07	10000	0.0177356	1.88155
Non-Matrisomal	Non-Matrisomal	Uncharacterized protein	DDX17	0	0	0	0	0	7536200	14119000	12108000	0	0	0	0	0	0	0	35359000	15095000	10445000	1230700	19461000	0	0	6752640	6.60972e+06	10000	0.0517134	1.44479	0	0	16318140	1.261e+07	10000	0.0200878	1.83008
Non-Matrisomal	Non-Matrisomal	Spliceosome RNA helicase DDX39B	DDX39B	0	0	0	0	0	12452000	32169000	13028000	0	0	0	0	0	0	0	30149000	27526000	18566000	0	23405000	0	0	11529800	1.31809e+07	10000	0.0861936	1.23706	0	0	19929200	1.19715e+07	10000	0.005851	2.35427
Non-Matrisomal	Non-Matrisomal	ATP-dependent RNA helicase A	DHX9	0	0	0	0	0	6604500	0	4429100	0	0	0	0	0	0	0	26567000	10786000	9854800	820600	12223000	0	0	2206720	3.11802e+06	10000	0.152185	1.00088	0	0	12050280	9.26403e+06	10000	0.0196316	1.83955
Non-Matrisomal	Non-Matrisomal	Putative uncharacterized protein DKFZp564P0562 (Fragment)	DKFZp564P0562	0	0	0	0	0	0	2554800	0	0	0	0	0	0	0	0	3746700	2930400	0	0	0	0	0	510960	1.14254e+06	10000	0.346594	0.632456	0	0	1335420	1.85123e+06	10000	0.145403	1.02017
Non-Matrisomal	Non-Matrisomal	Putative uncharacterized protein DKFZp666D193	DKFZp666D193	0	0	0	0	0	8555300	13455000	15031000	0	0	0	0	0	0	0	28564000	12118000	5134700	0	15939000	0	0	7408260	7.17199e+06	10000	0.0497098	1.4608	0	0	12351140	1.09591e+07	10000	0.035804	1.59384
Non-Matrisomal	Non-Matrisomal	DnaJ (Hsp40) homolog, subfamily B, member 4, isoform CRA_b	DNAJB4	0	0	0	0	0	0	0	0	0	0	0	0	0	0	0	0	0	0	0	1363800	0	0	0	0				0	0	272760	609910	10000	0.346594	0.632456
Non-Matrisomal	Non-Matrisomal	DNCL1 protein	DNCL1	0	0	0	0	0	0	0	0	0	0	0	0	0	0	0	10785000	10106000	0	0	11026000	0	0	0	0				0	0	6383400	5.83698e+06	10000	0.0402245	1.5466
Non-Matrisomal	Non-Matrisomal	Protein dopey-2	DOPEY2	0	0	0	16212000	0	0	0	0	0	838470	7023600	0	0	0	0	0	0	3739800	0	2851600	3242400	7.25023e+06	167694	374975	-19.3352	0.371354	-0.598945	1404720	3.14105e+06	1318280	1.83224e+06	-1.06557	0.958913	-0.0336171
Non-Matrisomal	Non-Matrisomal	Dipeptidyl peptidase 4	DPP4	0	0	0	0	0	0	0	0	0	0	0	0	0	0	0	4168300	0	0	0	8991900	0	0	0	0				0	0	2632040	3.98719e+06	10000	0.178164	0.933556
Non-Matrisomal	Non-Matrisomal	Dihydropyrimidinase-related protein 2	DPYSL2	0	0	0	0	0	25373000	45723000	16956000	2335000	1338000	0	0	0	0	0	110000000	109840000	52373000	2300300	58986000	0	0	18345000	1.83469e+07	10000	0.0557867	1.41407	0	0	66699860	4.51332e+07	10000	0.0107853	2.08999
Non-Matrisomal	Non-Matrisomal	DPYSL3 protein	DPYSL3	0	0	0	0	0	54111000	52634000	106490000	51019000	0	81823000	0	0	0	0	189720000	252250000	113390000	10338000	307250000	0	0	52850800	3.76675e+07	10000	0.0138595	1.98427	16364600	3.65924e+07	174589600	1.16815e+08	10.6687	0.0201913	1.82796
Non-Matrisomal	Non-Matrisomal	Desmocollin 1, isoform CRA_b	DSC1	0	0	0	0	0	0	0	0	0	0	0	30204000	0	0	0	0	0	0	0	0	0	0	0	0				6040800	1.35076e+07	0	0	-10000	0.346594	-0.632456
Non-Matrisomal	Non-Matrisomal	Desmoglein-1	DSG1	0	0	0	0	0	0	0	0	0	0	0	77348000	0	0	0	0	0	0	0	0	0	0	0	0				15469600	3.45911e+07	0	0	-10000	0.346594	-0.632456
Non-Matrisomal	Non-Matrisomal	Desmoplakin	DSP	0	0	0	0	0	0	0	0	0	0	0	79137000	0	0	0	0	0	0	0	0	0	0	0	0				15827400	3.53911e+07	0	0	-10000	0.346594	-0.632456
Non-Matrisomal	Non-Matrisomal	Cytoplasmic dynein 1 heavy chain 1	DYNC1H1	0	0	0	0	0	53291000	122060000	93676000	2624000	939510	0	0	0	0	0	269210000	175400000	73155000	3230800	160820000	0	0	54518102	5.39917e+07	10000	0.0539014	1.428	0	0	136363160	1.01845e+08	10000	0.0172304	1.89353
Non-Matrisomal	Non-Matrisomal	C2H2-type domain-containing protein	DZIP1L	59875000	0	0	0	0	4515500	0	0	0	0	0	0	0	0	0	0	0	0	0	0	11975000	2.67769e+07	903100	2.01939e+06	-13.2599	0.383508	-0.583103	0	0	0	0
Non-Matrisomal	Non-Matrisomal	Elongation factor 1-alpha	EEF1A1	3069000	577880	1331000	18718000	0	648780000	1346200000	921220000	157990000	73383000	26190000	1091700	6048900	0	0	2111200000	1467800000	988040000	255360000	1652500000	4739176	7.89919e+06	629514600	5.31676e+08	132.832	0.0303038	1.66167	6666120	1.11972e+07	1294980000	7.06917e+08	194.263	0.00356071	2.577
Non-Matrisomal	Non-Matrisomal	Eukaryotic translation elongation factor 1 beta 2, isoform CRA_a	EEF1B2	0	0	0	0	0	6068900	12688000	13669000	0	840470	0	0	0	0	0	23346000	16437000	11608000	1748500	22478000	0	0	6653274	6.4038e+06	10000	0.0486772	1.46931	0	0	15123500	8.86951e+06	10000	0.00514251	2.41139
Non-Matrisomal	Non-Matrisomal	Elongation factor 1-delta	EEF1D	0	0	0	0	0	3887600	18276000	19269000	0	0	0	0	0	0	0	18345000	12070000	5432400	2584900	31596000	0	0	8286520	9.70938e+06	10000	0.0927619	1.20697	0	0	14005660	1.15751e+07	10000	0.0268402	1.71117
Non-Matrisomal	Non-Matrisomal	EEF1G protein	EEF1G	0	0	0	0	0	39800000	49933000	66072000	5730200	3542700	0	0	0	0	0	112660000	79718000	56433000	8881400	76147000	0	0	33015580	2.75595e+07	10000	0.0279799	1.69419	0	0	66767880	3.81425e+07	10000	0.00445462	2.47556
Non-Matrisomal	Non-Matrisomal	Elongation factor 2	EEF2	0	0	0	0	0	160310000	364160000	210720000	17891000	6772700	0	0	0	0	0	548720000	429300000	271280000	46952000	493090000	0	0	151970740	1.47991e+08	10000	0.0507709	1.45225	0	0	357868400	2.02471e+08	10000	0.00422262	2.49963
Non-Matrisomal	Non-Matrisomal	EH domain-containing protein 3	EHD3	484520	0	0	0	0	2245600	0	0	0	0	957330	0	0	0	0	0	0	0	0	30255000	96904	216684	449120	1.00426e+06	4.63469	0.46534	0.484837	191466	428131	6051000	1.35304e+07	31.6035	0.361453	0.612137
Non-Matrisomal	Non-Matrisomal	EH domain-containing protein 4	EHD4	0	0	0	0	0	0	7402300	0	0	0	0	0	0	0	0	0	0	0	0	0	0	0	1480460	3.31041e+06	10000	0.346594	0.632456	0	0	0	0
Non-Matrisomal	Non-Matrisomal	Eukaryotic translation initiation factor 2 subunit 1 (Fragment)	EIF2S1	0	0	0	0	0	1794400	9029700	2428800	0	0	0	0	0	0	0	8345800	5844400	2714200	770110	4763600	0	0	2650580	3.72581e+06	10000	0.150327	1.00609	0	0	4487622	2.90549e+06	10000	0.00864784	2.1843
Non-Matrisomal	Non-Matrisomal	EIF2S2 protein	EIF2S2	0	0	0	0	0	0	0	1907200	0	0	0	0	0	0	0	8657500	3397500	5629800	0	8656300	0	0	381440	852926	10000	0.346594	0.632456	0	0	5268220	3.68615e+06	10000	0.0126927	2.02118
Non-Matrisomal	Non-Matrisomal	Eukaryotic translation initiation factor 3 subunit A	EIF3A	0	0	0	0	0	1642400	13486000	17671000	0	0	0	0	0	0	0	9478500	5964200	15952000	0	14444000	0	0	6559880	8.39157e+06	10000	0.118596	1.10552	0	0	9167740	6.48598e+06	10000	0.0133826	1.99895
Non-Matrisomal	Non-Matrisomal	Eukaryotic translation initiation factor 3 subunit B	EIF3B	0	0	0	0	0	0	0	0	0	0	0	0	0	0	0	3425400	0	0	0	3850700	0	0	0	0				0	0	1455220	1.99831e+06	10000	0.142098	1.02987
Non-Matrisomal	Non-Matrisomal	Eukaryotic translation initiation factor 3 subunit C	EIF3C	0	0	0	0	0	1395300	3584700	2152200	0	0	0	0	0	0	0	6643400	3012200	1724400	0	3261000	0	0	1426440	1.52112e+06	10000	0.0692724	1.32619	0	0	2928200	2.44663e+06	10000	0.0280913	1.69257
Non-Matrisomal	Non-Matrisomal	Eukaryotic translation initiation factor 3 subunit D	EIF3D	0	0	0	0	0	0	0	0	0	0	0	0	0	0	0	0	2745400	0	0	2917800	0	0	0	0				0	0	1132640	1.55213e+06	10000	0.14138	1.032
Non-Matrisomal	Non-Matrisomal	Eukaryotic translation initiation factor 3 subunit F	EIF3F	0	0	0	0	0	1933200	0	0	0	0	0	0	0	0	0	8494700	0	0	0	2801200	0	0	386640	864553	10000	0.346594	0.632456	0	0	2259180	3.69077e+06	10000	0.20828	0.865663
Non-Matrisomal	Non-Matrisomal	Eukaryotic translation initiation factor 3 subunit L	EIF3L	0	0	0	0	0	0	5333000	2407400	0	0	0	0	0	0	0	13681000	5762500	0	0	11488000	0	0	1548080	2.35869e+06	10000	0.180396	0.928191	0	0	6186300	6.34426e+06	10000	0.0608252	1.379
Non-Matrisomal	Non-Matrisomal	Eukaryotic translation initiation factor 3 subunit M	EIF3M	0	0	0	0	0	0	0	1973300	0	0	0	0	0	0	0	6223200	5761400	0	0	2596200	0	0	394660	882487	10000	0.346594	0.632456	0	0	2916160	3.00592e+06	10000	0.0618864	1.37198
Non-Matrisomal	Non-Matrisomal	Eukaryotic translation initiation factor 3 subunit I	EIF3S2	0	0	0	0	0	1159200	0	0	0	0	0	0	0	0	0	0	0	0	0	2341700	0	0	231840	518410	10000	0.346594	0.632456	0	0	468340	1.04724e+06	10000	0.346594	0.632456
Non-Matrisomal	Non-Matrisomal	Eukaryotic initiation factor 4A-I	EIF4A1	0	0	0	0	0	43601000	92050000	68948000	5259100	2709100	0	0	0	0	0	120390000	101210000	59315000	13874000	140230000	0	0	42513440	3.91347e+07	10000	0.0412589	1.53631	0	0	87003800	5.0656e+07	10000	0.0049434	2.42897
Non-Matrisomal	Non-Matrisomal	Eukaryotic initiation factor 4A-II	EIF4A2	0	0	0	0	0	0	0	6951700	0	0	0	0	0	0	0	0	0	4128100	0	0	0	0	1390340	3.10889e+06	10000	0.346594	0.632456	0	0	825620	1.84614e+06	10000	0.346594	0.632456
Non-Matrisomal	Non-Matrisomal	EIF4G1 variant protein (Fragment)	EIF4G1	0	0	0	0	0	0	0	0	0	0	0	0	0	0	0	7770700	6219400	3445900	0	0	0	0	0	0				0	0	3487200	3.54034e+06	10000	0.0587641	1.39299
Non-Matrisomal	Non-Matrisomal	W2 domain-containing protein	EIF5	0	0	0	0	0	0	3048500	0	0	0	0	0	0	0	0	8710200	2700600	0	0	4957000	0	0	609700	1.36333e+06	10000	0.346594	0.632456	0	0	3273560	3.67939e+06	10000	0.0818449	1.25823
Non-Matrisomal	Non-Matrisomal	Eukaryotic translation initiation factor 5A-1 (Fragment)	EIF5A	0	0	0	0	0	18116000	43027000	22292000	1477900	744800	0	0	0	0	0	70005000	76174000	10988000	3308300	30206000	0	0	17131540	1.7405e+07	10000	0.0589079	1.39199	0	0	38136260	3.34492e+07	10000	0.0342067	1.61238
Non-Matrisomal	Non-Matrisomal	Epididymis luminal secretory protein 52	EL52	0	0	1290800	0	0	78881000	138460000	95143000	15645000	13694000	1285200	0	0	0	0	232130000	157490000	125050000	26200000	180270000	258160	577263	68364600	5.36406e+07	264.815	0.021848	1.79549	257040	574759	144228000	7.66487e+07	561.111	0.00299676	2.65628
Non-Matrisomal	Non-Matrisomal	Enolase 1, (Alpha), isoform CRA_a	ENO1	1927700	0	0	9552500	0	321320000	753640000	424770000	166710000	54101000	17476000	0	0	0	0	1107600000	1283200000	890880000	223570000	1792200000	2296040	4.14148e+06	344108200	2.69405e+08	149.87	0.0219225	1.7941	3495200	7.8155e+06	1059490000	5.73676e+08	303.127	0.00336425	2.60297
Non-Matrisomal	Non-Matrisomal	ENO2 protein	ENO2	0	0	0	0	0	2835000	8744200	2278800	15711000	0	0	0	0	0	0	7575800	25378000	7547200	4275500	20505000	0	0	5913800	6.35731e+06	10000	0.0711073	1.31555	0	0	13056300	9.28434e+06	10000	0.0137114	1.98877
Non-Matrisomal	Non-Matrisomal	Ectonucleotide pyrophosphatase/phosphodiesterase family member 1	ENPP1	0	0	0	0	0	9150400	26742000	1973100	0	0	0	0	0	0	0	71491000	26263000	22289000	1065300	0	0	0	7573100	1.13578e+07	10000	0.17431	0.942963	0	0	24221660	2.90052e+07	10000	0.0988165	1.18098
Non-Matrisomal	Non-Matrisomal	Band 4.1-like protein 2	EPB41L2	0	0	0	0	0	1455300	3326800	0	0	0	0	0	0	0	0	9425400	0	2842500	0	4173500	0	0	956420	1.46729e+06	10000	0.183077	0.921821	0	0	3288280	3.88176e+06	10000	0.0948112	1.198
Non-Matrisomal	Non-Matrisomal	FERM domain-containing protein	EPB41L3	0	0	0	0	0	0	0	0	0	0	0	0	0	0	0	4068100	2640500	0	0	0	0	0	0	0				0	0	1341720	1.9053e+06	10000	0.153985	0.995897
Non-Matrisomal	Non-Matrisomal	EPHX1	EPHX1	0	0	0	0	0	3683000	0	7382600	0	0	0	0	0	0	0	17426000	9113200	3534200	0	4883300	0	0	2213120	3.30067e+06	10000	0.172182	0.948238	0	0	6991340	6.68317e+06	10000	0.0474766	1.47943
Non-Matrisomal	Non-Matrisomal	Bifunctional glutamate/proline--tRNA ligase	EPRS	0	0	0	0	0	2485100	30085000	22065000	0	0	0	0	0	0	0	50295000	15080000	16875000	486240	22678000	0	0	10927020	1.41523e+07	10000	0.122536	1.09192	0	0	21082848	1.8261e+07	10000	0.032535	1.63275
Non-Matrisomal	Non-Matrisomal	ERO1-like protein alpha	ERO1L	0	0	0	0	0	4365000	9291300	3473300	0	0	0	0	0	0	0	16450000	20520000	8712100	873090	21719000	0	0	3425920	3.83277e+06	10000	0.0806778	1.26409	0	0	13654838	8.7718e+06	10000	0.00830949	2.20147
Non-Matrisomal	Non-Matrisomal	Endoplasmic reticulum resident protein 44	ERP44	0	0	0	0	0	1271900	0	0	0	0	0	0	0	0	0	2567300	5371300	2082700	0	5114600	0	0	254380	568811	10000	0.346594	0.632456	0	0	3027180	2.24274e+06	10000	0.0166056	1.90886
Non-Matrisomal	Non-Matrisomal	Protein disulfide isomerase related protein (Calcium-binding protein, intestinal-related)	ERP70	0	0	0	0	0	0	3361600	2230700	0	0	0	0	0	0	0	11718000	2542500	6597800	0	17713000	0	0	1118460	1.58285e+06	10000	0.152754	0.999302	0	0	7714260	7.13281e+06	10000	0.0419582	1.5295
Non-Matrisomal	Non-Matrisomal	S-formylglutathione hydrolase (Fragment)	ESD	0	0	0	0	0	2048900	0	0	0	0	0	0	0	0	0	0	0	2336200	0	0	0	0	409780	916296	10000	0.346594	0.632456	0	0	467240	1.04478e+06	10000	0.346594	0.632456
Non-Matrisomal	Non-Matrisomal	Uncharacterized protein	ESYT1	0	0	0	0	0	787180	0	0	0	0	0	0	0	0	0	0	2364400	0	0	0	0	0	157436	352038	10000	0.346594	0.632456	0	0	472880	1.05739e+06	10000	0.346594	0.632456
Non-Matrisomal	Non-Matrisomal	Eukaryotic peptide chain release factor subunit 1 (Fragment)	ETF1	0	0	0	0	0	0	3419200	1500400	0	0	0	0	0	0	0	8084300	3218100	1801900	0	3241800	0	0	983920	1.50845e+06	10000	0.182809	0.922455	0	0	3269220	3.00122e+06	10000	0.0408346	1.5405
Non-Matrisomal	Non-Matrisomal	PH domain-containing protein	FAM129B	0	0	0	0	0	6121200	21961000	5040900	0	0	0	0	0	0	0	38609000	12581000	6685700	1402700	11414000	0	0	6624620	9.0241e+06	10000	0.13932	1.03818	0	0	14138480	1.43736e+07	10000	0.0590404	1.39108
Non-Matrisomal	Non-Matrisomal	Protein FAM98A	FAM98A	0	0	0	0	0	1673000	0	1980700	0	0	0	0	0	0	0	2932200	0	2335100	0	0	0	0	730740	1.0065e+06	10000	0.143154	1.02675	0	0	1053460	1.45788e+06	10000	0.144804	1.02191
Non-Matrisomal	Non-Matrisomal	Prolyl endopeptidase FAP	FAP	0	0	0	0	0	3274100	3908300	20108000	0	0	0	0	0	0	0	21122000	21013000	15919000	1512500	40256000	0	0	5458080	8.38709e+06	10000	0.18371	0.92033	0	0	19964500	1.38837e+07	10000	0.0123235	2.03362
Non-Matrisomal	Non-Matrisomal	Fatty acid synthase	FASN	0	0	0	0	0	0	0	3059700	0	0	0	0	0	0	0	3114500	1955300	1797800	0	0	0	0	611940	1.36834e+06	10000	0.346594	0.632456	0	0	1373520	1.35302e+06	10000	0.0528942	1.43565
Non-Matrisomal	Non-Matrisomal	FBL protein (Fragment)	FBL	0	0	0	0	0	0	0	0	0	0	0	0	0	0	0	4500200	0	1700000	0	0	0	0	0	0				0	0	1240040	1.96553e+06	10000	0.196008	0.892216
Non-Matrisomal	Non-Matrisomal	Farnesyl pyrophosphate synthase	FDPS	0	0	0	0	0	0	1941700	0	0	0	0	0	0	0	0	0	2823200	1815900	0	3863000	0	0	388340	868355	10000	0.346594	0.632456	0	0	1700420	1.71272e+06	10000	0.0571808	1.40406
Non-Matrisomal	Non-Matrisomal	Fermitin family homolog 2	FERMT2	0	0	0	0	0	13019000	33451000	30529000	0	0	0	0	0	0	0	62296000	33994000	24821000	6480200	120220000	0	0	15399800	1.60835e+07	10000	0.064674	1.3541	0	0	49562240	4.43431e+07	10000	0.0369851	1.58067
Non-Matrisomal	Non-Matrisomal	Fermitin family homolog 3	FERMT3	0	0	0	0	0	0	0	0	0	0	1871300	0	825190	0	0	0	0	0	0	0	0	0	0	0				539298	825907	0	0	-10000	0.182389	-0.923448
Non-Matrisomal	Non-Matrisomal	FHL2 protein	FHL2	0	0	0	0	0	25355000	49550000	10875000	1573500	0	0	0	0	0	0	138360000	71205000	36917000	5503000	92483000	0	0	17470700	2.05712e+07	10000	0.0941056	1.20106	0	0	68893600	5.10594e+07	10000	0.016633	1.90817
Non-Matrisomal	Non-Matrisomal	Peptidyl-prolyl cis-trans isomerase	FKBP11	0	0	0	0	0	5262800	6483500	6036000	0	0	0	0	0	0	0	5636400	6284700	6179600	0	5326700	0	0	3556460	3.27582e+06	10000	0.0413549	1.53537	0	0	4685480	2.64854e+06	10000	0.00420179	2.50186
Non-Matrisomal	Non-Matrisomal	FLJ00144 protein (Fragment)	FLJ00144	0	0	0	0	0	0	2249600	1604700	0	811140	0	0	0	0	0	17256000	0	1816500	0	0	0	0	933088	992528	10000	0.0687067	1.32952	0	0	3814500	7.55508e+06	10000	0.291624	0.714025
Non-Matrisomal	Non-Matrisomal	Filamin-A	FLNA	0	0	0	0	0	2008400000	4389000000	3004800000	360420000	136540000	1447100	0	0	0	0	6902300000	5550100000	4256000000	1261400000	7941100000	0	0	1979832000	1.79414e+09	10000	0.0388613	1.56059	289420	647163	5182180000	2.595e+09	17905.4	0.0020967	2.82401
Non-Matrisomal	Non-Matrisomal	Filamin-B	FLNB	0	0	0	0	0	33409000	110340000	31456000	1392300	854220	0	0	0	0	0	200130000	180810000	68946000	29092000	332780000	0	0	35490304	4.46806e+07	10000	0.113618	1.12333	0	0	162351600	1.19683e+08	10000	0.0162291	1.91839
Non-Matrisomal	Non-Matrisomal	Filamin-C	FLNC	0	0	0	0	0	27854000	104420000	85873000	1211800	0	0	0	0	0	0	248850000	237980000	182510000	47374000	530210000	0	0	43871760	4.85576e+07	10000	0.078024	1.27774	0	0	249384800	1.76262e+08	10000	0.0133205	2.0009
Non-Matrisomal	Non-Matrisomal	Fascin	FSCN1	0	0	0	0	0	73636000	189620000	97533000	13026000	3165800	0	0	0	0	0	232090000	176700000	120330000	19177000	181890000	0	0	75396160	7.52454e+07	10000	0.0553781	1.41705	0	0	146037400	8.12174e+07	10000	0.0038375	2.5429
Non-Matrisomal	Non-Matrisomal	Ferritin heavy chain	FTH1	0	0	0	0	0	96838000	220970000	104280000	76790000	28741000	0	0	0	0	0	398510000	361020000	205440000	96546000	388440000	0	0	105523800	7.09331e+07	10000	0.0104388	2.10386	0	0	289991200	1.33307e+08	10000	0.00124906	3.07642
Non-Matrisomal	Non-Matrisomal	Ferritin light chain	FTL	0	0	0	0	0	34860000	98733000	31698000	22215000	8123400	0	0	0	0	0	98243000	88555000	63728000	13003000	92792000	0	0	39125880	3.49053e+07	10000	0.0365729	1.58521	0	0	71264200	3.51477e+07	10000	0.00191483	2.86741
Non-Matrisomal	Non-Matrisomal	Glucose-6-phosphate 1-dehydrogenase (Fragment)	G6PD	0	0	0	0	0	2783700	2579100	2192600	0	0	0	0	0	0	0	22801000	6507200	5054700	0	15880000	0	0	1511080	1.39566e+06	10000	0.0417851	1.53117	0	0	10048580	9.15265e+06	10000	0.0396295	1.55265
Non-Matrisomal	Non-Matrisomal	Lysosomal alpha-glucosidase	GAA	0	0	0	0	0	0	7037000	1626000	0	0	0	0	0	0	0	2858400	2577800	2063600	0	15345000	0	0	1732600	3.04769e+06	10000	0.239372	0.803974	0	0	4568960	6.12711e+06	10000	0.133987	1.05457
Non-Matrisomal	Non-Matrisomal	Glyceraldehyde-3-phosphate dehydrogenase	GAPDH	7370800	0	9958800	34495000	0	0	0	0	0	0	58407000	1915700	11500000	0	10326000	0	2860900	3846400	0	0	10364920	1.41973e+07	0	0	-10000	0.141224	-1.03246	16429740	2.40013e+07	1341460	1.86962e+06	-12.2477	0.198662	-0.886354
Non-Matrisomal	Non-Matrisomal	Glycyl-tRNA synthetase	GARS	0	0	0	0	0	62687000	142480000	94058000	12232000	1000900	0	0	0	0	0	221270000	144850000	87111000	17270000	176130000	0	0	62491580	5.85272e+07	10000	0.0440254	1.51001	0	0	129326200	7.94103e+07	10000	0.00657352	2.30316
Non-Matrisomal	Non-Matrisomal	TOG domain-containing protein	GCN1	0	0	0	0	0	0	13616000	9624400	0	0	0	0	0	0	0	16715000	4031700	6493800	0	8294300	0	0	4648080	6.51923e+06	10000	0.149541	1.00831	0	0	7106960	6.20617e+06	10000	0.0336145	1.61948
Non-Matrisomal	Non-Matrisomal	Epididymis secretory sperm binding protein Li 46e	GDI2	0	0	0	0	0	84101000	157190000	102700000	6407200	3582300	0	0	0	0	0	222890000	201050000	133470000	14443000	167090000	0	0	70796100	6.58073e+07	10000	0.0428023	1.52142	0	0	147788600	8.19079e+07	10000	0.00376391	2.5517
Non-Matrisomal	Non-Matrisomal	Glutamine--fructose-6-phosphate aminotransferase [isomerizing] 1	GFPT1	0	0	0	0	0	34990000	68452000	51187000	1025500	0	0	0	0	0	0	131420000	82892000	44711000	6361900	69511000	0	0	31130900	3.0354e+07	10000	0.0510018	1.45041	0	0	66979180	4.63211e+07	10000	0.0119975	2.04492
Non-Matrisomal	Non-Matrisomal	Uncharacterized protein	GLG1	0	0	0	0	0	3268700	2302800	0	0	0	0	0	0	0	0	0	0	0	0	0	0	0	1114300	1.56357e+06	10000	0.149698	1.00786	0	0	0	0
Non-Matrisomal	Non-Matrisomal	Glutaminase kidney isoform, mitochondrial isoform 2	GLS	0	0	0	0	0	7256900	15384000	23341000	0	0	0	0	0	0	0	63023000	26859000	14382000	1155200	28163000	0	0	9196380	1.01398e+07	10000	0.0770944	1.28263	0	0	26716440	2.30532e+07	10000	0.0320437	1.63894
Non-Matrisomal	Non-Matrisomal	Guanine nucleotide-binding protein G(i) subunit alpha-2	GNAI2	0	0	0	0	0	49770000	97660000	77185000	9441900	2712200	0	0	0	0	0	172410000	105580000	82296000	17278000	153540000	0	0	47353820	4.14024e+07	10000	0.0337785	1.6175	0	0	106220800	6.14486e+07	10000	0.00477304	2.44462
Non-Matrisomal	Non-Matrisomal	Guanine nucleotide-binding protein G(k) subunit alpha	GNAI3	0	0	0	0	0	0	0	3115900	0	0	0	0	0	0	0	0	5926900	2386800	0	5219300	0	0	623180	1.39347e+06	10000	0.346594	0.632456	0	0	2706600	2.80346e+06	10000	0.0629061	1.36535
Non-Matrisomal	Non-Matrisomal	Guanine nucleotide-binding protein G(s) subunit alpha isoforms XLas	GNAS	0	0	0	0	0	11141000	29871000	18962000	987970	0	0	0	0	0	0	41119000	34654000	24545000	1503000	30140000	0	0	12192394	1.25863e+07	10000	0.0621966	1.36995	0	0	26392200	1.51828e+07	10000	0.00462909	2.45833
Non-Matrisomal	Non-Matrisomal	Guanine nucleotide-binding protein G(I)/G(S)/G(T) subunit beta-1	GNB1	0	0	0	0	0	27499000	51498000	41980000	4613700	2511900	0	0	0	0	0	102540000	76356000	34260000	10214000	100140000	0	0	25620520	2.18866e+07	10000	0.0307677	1.65548	0	0	64702000	4.09849e+07	10000	0.0077316	2.23259
Non-Matrisomal	Non-Matrisomal	Guanine nucleotide-binding protein G(I)/G(S)/G(T) subunit beta-2 (Fragment)	GNB2	0	0	0	0	0	3597700	12625000	6287300	0	0	0	0	0	0	0	19841000	12345000	18556000	0	10237000	0	0	4502000	5.25652e+06	10000	0.0918064	1.21122	0	0	12195800	7.92934e+06	10000	0.00883415	2.17514
Non-Matrisomal	Non-Matrisomal	Guanine nucleotide-binding protein subunit beta-2-like 1	GNB2L1	0	0	0	0	0	36232000	72318000	47011000	6057900	11757000	0	0	0	0	0	158260000	97348000	59326000	6377500	56857000	0	0	34675180	2.69989e+07	10000	0.0207708	1.8163	0	0	75633700	5.63772e+07	10000	0.017076	1.89726
Non-Matrisomal	Non-Matrisomal	WD_REPEATS_REGION domain-containing protein	GNB4	0	0	0	0	0	0	0	3189800	0	0	0	0	0	0	0	0	5492900	0	0	0	0	0	637960	1.42652e+06	10000	0.346594	0.632456	0	0	1098580	2.4565e+06	10000	0.346594	0.632456
Non-Matrisomal	Non-Matrisomal	Guanine nucleotide-binding protein G(I)/G(S)/G(O) subunit gamma-12	GNG12	0	0	0	0	0	0	0	0	0	0	0	0	0	0	0	10585000	0	0	0	9567600	0	0	0	0				0	0	4030520	5.53073e+06	10000	0.141848	1.03061
Non-Matrisomal	Non-Matrisomal	COP9 signalosome complex subunit 1	GPS1	0	0	0	0	0	987810	2332700	2323400	0	0	0	0	0	0	0	3132800	0	1418100	0	0	0	0	1128782	1.16669e+06	10000	0.062457	1.36826	0	0	910180	1.38594e+06	10000	0.180162	0.928749
Non-Matrisomal	Non-Matrisomal	Glutathione peroxidase	GPX1	0	0	0	0	0	2974700	9603800	1240700	0	0	0	0	0	0	0	3873500	0	6118300	0	8409000	0	0	2763840	4.01332e+06	10000	0.162148	0.973921	0	0	3680160	3.7226e+06	10000	0.0580289	1.39809
Non-Matrisomal	Non-Matrisomal	Probable glutathione peroxidase 8	GPX8	0	0	0	0	0	9868000	5385000	13414000	1699400	0	0	0	0	0	0	50411000	9471900	10269000	0	19033000	0	0	6073280	5.58514e+06	10000	0.0411061	1.53781	0	0	17836980	1.94159e+07	10000	0.0740202	1.29921
Non-Matrisomal	Non-Matrisomal	Gelsolin	GSN	0	0	0	30681400	0	106260000	177353600	114180000	24955000	0	32917000	0	0	0	0	327320000	254170000	125180000	27438000	237550000	6136280	1.37211e+07	84549720	7.18715e+07	13.7787	0.0434252	1.51557	6583400	1.47209e+07	194331600	1.18078e+08	29.5184	0.00775339	2.23137
Non-Matrisomal	Non-Matrisomal	GSTM3 protein	GSTM3	0	0	0	0	0	4831200	1348200	15016000	0	0	0	0	0	0	0	22931000	6306600	9046400	0	35954000	0	0	4239080	6.34014e+06	10000	0.17326	0.945557	0	0	14847600	1.4473e+07	10000	0.0509507	1.45081
Non-Matrisomal	Non-Matrisomal	Glutathione S-transferase omega-1 (Fragment)	GSTO1	0	0	0	0	0	0	7043800	2093800	0	0	0	0	0	0	0	2771500	8218800	6562200	0	8122100	0	0	1827520	3.05369e+06	10000	0.217615	0.846356	0	0	5134920	3.62022e+06	10000	0.013162	2.00592
Non-Matrisomal	Non-Matrisomal	Histone H1.0	H1F0	0	0	0	0	0	4446100	19051000	0	3075000	1574200	0	0	0	0	0	18195000	22044000	9133200	3043700	31542000	0	0	5629260	7.68439e+06	10000	0.140045	1.03599	0	0	16791580	1.11219e+07	10000	0.00969953	2.13514
Non-Matrisomal	Non-Matrisomal	Histone H2A	H2AFV	0	0	6450900	34827000	0	60595000	216630000	53128000	55311000	27354000	31395000	0	0	0	0	389190000	119410000	113160000	15772000	120530000	8255580	1.51142e+07	82603600	7.60159e+07	10.0058	0.0642722	1.35663	6279000	1.40403e+07	151612400	1.3998e+08	24.1459	0.0496894	1.46097
Non-Matrisomal	Non-Matrisomal	Core histone macro-H2A	H2AFY	0	0	0	0	0	2551700	21097000	1871800	0	0	0	0	0	0	0	20623000	10164000	6783200	0	0	0	0	5104100	9.01165e+06	10000	0.240969	0.800995	0	0	7514040	8.54873e+06	10000	0.0849422	1.24305
Non-Matrisomal	Non-Matrisomal	Histone H3	H3F3B	3973300	0	2777500	21648000	0	81811000	252420000	85205000	63018000	34439000	11410000	0	0	5790900	2021300	218950000	165730000	146280000	27133000	185060000	5679760	9.09449e+06	103378600	8.57182e+07	18.2012	0.0350161	1.60288	3844440	4.84535e+06	148630600	7.30265e+07	38.6612	0.00221578	2.79774
Non-Matrisomal	Non-Matrisomal	Trifunctional enzyme subunit beta, mitochondrial	HADHB	0	0	0	0	0	1315600	3333100	3368200	0	0	0	0	0	0	0	0	3395200	0	0	12983000	0	0	1603380	1.68308e+06	10000	0.0657739	1.34725	0	0	3275640	5.6222e+06	10000	0.228894	0.823957
Non-Matrisomal	Non-Matrisomal	Hemoglobin subunit alpha	HBA	4193400	0	2344100	20227000	0	3563600	0	0	0	0	19381000	1111600	2301900	0	0	0	0	0	0	0	5352900	8.49917e+06	712720	1.59369e+06	-7.51052	0.264509	-0.758874	4558900	8.34026e+06	0	0	-10000	0.256394	-0.773028
Non-Matrisomal	Non-Matrisomal	Hemoglobin subunit beta	HBB	15750000	0	0	37120000	0	0	0	0	0	0	52053000	0	0	0	2654500	0	2607500	0	0	0	10574000	1.63318e+07	0	0	-10000	0.185717	-0.915631	10941500	2.30108e+07	521500	1.16611e+06	-20.9808	0.341494	-0.63958
Non-Matrisomal	Non-Matrisomal	HCG2032701, isoform CRA_a	hCG_2032701	0	0	0	0	0	13342000	52067000	41122000	12753000	6079000	0	0	0	0	0	62761000	44134000	41829000	3914300	61194000	0	0	25072600	2.02263e+07	10000	0.024228	1.75306	0	0	42766460	2.37255e+07	10000	0.00378473	2.5492
Non-Matrisomal	Non-Matrisomal	HCG2043376, isoform CRA_b	hCG_2043376	0	0	0	0	0	19830000	55400000	26706000	3009300	1521100	0	0	0	0	0	74317000	57078000	31307000	7616300	93219000	0	0	21293280	2.19086e+07	10000	0.0615048	1.37449	0	0	52707460	3.39796e+07	10000	0.00846165	2.19366
Non-Matrisomal	Non-Matrisomal	Vigilin	HDLBP	0	0	0	0	0	3520100	14175000	15663000	0	0	0	0	0	0	0	25962000	15025000	16155000	0	18836000	0	0	6671620	7.68275e+06	10000	0.0881041	1.22809	0	0	15195600	9.50031e+06	10000	0.00722439	2.26201
Non-Matrisomal	Non-Matrisomal	Epididymis luminal protein 113	HEL113	9928600	1078200	2956800	81387000	0	2098100000	5476600000	3115300000	2008700000	940560000	65703000	0	9864600	259210000	18618000	6049900000	4988300000	4080700000	687020000	5113900000	19070120	3.50499e+07	2727852000	1.71857e+09	143.043	0.00780328	2.2286	70679120	1.08366e+08	4183964000	2.07562e+09	59.1966	0.00221103	2.79876
Non-Matrisomal	Non-Matrisomal	Ubiquitin carboxyl-terminal hydrolase	HEL-117	0	0	0	0	0	4407200	0	14335000	0	0	0	0	0	0	0	14677000	22614000	10094000	1644000	39952000	0	0	3748440	6.21815e+06	10000	0.214597	0.852519	0	0	17796200	1.45262e+07	10000	0.0254714	1.73257
Non-Matrisomal	Non-Matrisomal	Epididymis luminal protein 2	HEL2	0	0	0	2692900	0	90480000	194890000	110770000	28521000	15924000	1364700	0	0	0	0	229450000	185810000	144500000	31447000	413070000	538580	1.2043e+06	88117000	7.19075e+07	163.61	0.0261273	1.72218	272940	610312	200855400	1.39601e+08	735.896	0.0123721	2.03195
Non-Matrisomal	Non-Matrisomal	Epididymis luminal protein 32	HEL32	0	0	0	0	0	29082000	65290000	43923000	4509300	1566800	0	0	0	0	0	76998000	54350000	60343000	9478100	92526000	0	0	28874220	2.68885e+07	10000	0.0430957	1.51865	0	0	58739020	3.13186e+07	10000	0.00302196	2.6524
Non-Matrisomal	Non-Matrisomal	Epididymis secretory protein Li 1	HEL-S-1	0	0	0	0	0	30168000	63803000	54991000	10114000	4940500	0	0	0	0	0	114990000	75779000	61169000	13038000	98912000	0	0	32803300	2.62267e+07	10000	0.0233132	1.76884	0	0	72777600	3.92985e+07	10000	0.00324884	2.61901
Non-Matrisomal	Non-Matrisomal	Epididymis secretory protein Li 102	HEL-S-102	0	0	0	2028600	0	44930000	102430000	85811000	20151000	15768000	2357900	0	0	0	0	111740000	112650000	87247000	18755000	132410000	405720	907217	53818000	3.88811e+07	132.648	0.0153263	1.94223	471580	1.05448e+06	92560400	4.42575e+07	196.277	0.00164173	2.94179
Non-Matrisomal	Non-Matrisomal	ATP synthase subunit alpha	HEL-S-123m	0	0	0	0	0	46616000	62232000	34445000	11255000	11242000	0	0	0	0	0	161830000	109960000	77096000	8792400	110440000	0	0	33158000	2.22942e+07	10000	0.0104512	2.10335	0	0	93623680	5.62834e+07	10000	0.00587519	2.35245
Non-Matrisomal	Non-Matrisomal	Epididymis secretory sperm binding protein Li 128m	HEL-S-128m	0	0	0	0	0	31061000	85420000	57345000	12516000	4971500	0	0	0	0	0	135460000	107390000	71575000	14070000	123210000	0	0	38262700	3.32077e+07	10000	0.0327969	1.62949	0	0	90341000	4.8929e+07	10000	0.00330479	2.61116
Non-Matrisomal	Non-Matrisomal	Cathepsin D (Lysosomal aspartyl peptidase), isoform CRA_a	HEL-S-130P	0	0	0	0	0	2044600	0	0	0	0	0	0	0	0	0	0	0	0	0	3228000	0	0	408920	914373	10000	0.346594	0.632456	0	0	645600	1.44361e+06	10000	0.346594	0.632456
Non-Matrisomal	Non-Matrisomal	L-lactate dehydrogenase	HEL-S-133P	0	0	0	2611400	0	276390000	653890000	341510000	61909000	31856000	5515900	0	0	0	0	858260000	766900000	491000000	139990000	774940000	522280	1.16785e+06	273111000	2.51243e+08	522.921	0.0414589	1.53435	1103180	2.46679e+06	606218000	2.9515e+08	549.519	0.0017921	2.89931
Non-Matrisomal	Non-Matrisomal	Calponin	HEL-S-14	0	0	0	0	0	7363600	0	39770000	1386400	4967900	0	0	0	0	0	29855000	20104000	62201000	21810000	269820000	0	0	10697580	1.65097e+07	10000	0.18541	0.916348	0	0	80758000	1.07044e+08	10000	0.130091	1.06694
Non-Matrisomal	Non-Matrisomal	Glyceraldehyde-3-phosphate dehydrogenase	HEL-S-162eP	960200	0	0	3896100	0	426180000	1352600000	737310000	264160000	158510000	15192000	20348000	1632800	0	0	2431500000	1993200000	1283600000	270000000	2221000000	971260	1.68707e+06	587752000	4.80215e+08	605.144	0.0257555	1.72803	7434560	9.6325e+06	1639860000	8.79304e+08	220.573	0.00320455	2.62533
Non-Matrisomal	Non-Matrisomal	Epididymis secretory sperm binding protein Li 164nA	HEL-S-164nA	0	0	0	0	0	41546000	85208000	71530000	7376800	7378100	0	0	0	0	0	95696000	84690000	53722000	9268700	103730000	0	0	42607780	3.58286e+07	10000	0.0288431	1.6818	0	0	69421340	3.86179e+07	10000	0.003843	2.54225
Non-Matrisomal	Non-Matrisomal	Epididymis secretory protein Li 19	HEL-S-19	0	0	0	0	0	0	0	0	0	0	0	0	0	0	0	5229800	5326300	0	0	6076400	0	0	0	0				0	0	3326500	3.0543e+06	10000	0.0408598	1.54025
Non-Matrisomal	Non-Matrisomal	Epididymis secretory protein Li 22	HEL-S-22	0	0	0	0	0	17753000	33089000	15656000	4771800	1968300	0	0	0	0	0	38774000	56455000	37720000	6065600	44292000	0	0	14647620	1.23394e+07	10000	0.0290589	1.67876	0	0	36661320	1.86527e+07	10000	0.00230236	2.77959
Non-Matrisomal	Non-Matrisomal	Epididymis secretory protein Li 28	HEL-S-28	0	0	0	0	0	0	10117000	4333500	0	0	0	0	0	0	0	39642000	19954000	19251000	2044500	76915000	0	0	2890100	4.45448e+06	10000	0.184894	0.917553	0	0	31561300	2.86346e+07	10000	0.0390371	1.55876
Non-Matrisomal	Non-Matrisomal	Peptidyl-prolyl cis-trans isomerase	HEL-S-39	0	0	0	0	0	6426100	41035000	10118000	2721000	5874200	0	0	0	0	0	39135000	23161000	34600000	0	46036000	0	0	13234860	1.5761e+07	10000	0.0972534	1.18754	0	0	28586400	1.80176e+07	10000	0.00753472	2.24376
Non-Matrisomal	Non-Matrisomal	Protein S100	HEL-S-43	0	0	0	0	0	44574000	65221000	59890000	8015200	3798700	0	0	0	0	0	62130000	79330000	82388000	6452600	71887000	0	0	36299780	2.87999e+07	10000	0.0225504	1.78249	0	0	60437520	3.11732e+07	10000	0.00249442	2.74183
Non-Matrisomal	Non-Matrisomal	Triosephosphate isomerase	HEL-S-49	0	0	0	0	0	75447000	255670000	16933000	10922000	7998200	1590500	0	0	0	0	176140000	270020000	128610000	11611000	156190000	0	0	73394040	1.05589e+08	10000	0.158726	0.98301	318100	711293	148514200	9.31725e+07	466.879	0.00743869	2.24932
Non-Matrisomal	Non-Matrisomal	Epididymis secretory protein Li 52	HEL-S-52	0	0	0	0	0	92846000	254110000	136170000	7874200	1100600	0	0	0	0	0	380660000	312950000	137320000	37163000	364660000	0	0	98420160	1.04121e+08	10000	0.0674911	1.33678	0	0	246550600	1.51755e+08	10000	0.0066575	2.29762
Non-Matrisomal	Non-Matrisomal	Epididymis luminal protein 215	HEL-S-54e	0	0	0	0	0	6838500	12086000	1992000	3183600	0	0	0	0	0	0	25132000	25588000	7231800	0	18199000	0	0	4820020	4.76385e+06	10000	0.0535186	1.43089	0	0	15230160	1.12924e+07	10000	0.0166659	1.90736
Non-Matrisomal	Non-Matrisomal	Epididymis secretory protein Li 55	HEL-S-55	0	0	0	0	0	13537000	20021000	14551000	0	0	0	0	0	0	0	27655000	17267000	11893000	2430400	29203000	0	0	9621800	9.12315e+06	10000	0.0460813	1.49151	0	0	17689680	1.11634e+07	10000	0.00758333	2.24097
Non-Matrisomal	Non-Matrisomal	Epididymis secretory sperm binding protein Li 66p	HEL-S-66p	0	0	0	0	0	0	0	0	0	0	0	0	0	0	0	0	0	0	0	8587800	0	0	0	0				0	0	1717560	3.84058e+06	10000	0.346594	0.632456
Non-Matrisomal	Non-Matrisomal	Phosphoglycerate kinase	HEL-S-68p	3340000	0	2248100	12739000	0	139070000	474080000	159430000	50426000	21023000	15620000	0	860260	0	0	487140000	484240000	289080000	71269000	560040000	3665420	5.2753e+06	168805800	1.8029e+08	46.0536	0.0748216	1.29482	3296052	6.89936e+06	378353800	1.98952e+08	114.79	0.00294445	2.66443
Non-Matrisomal	Non-Matrisomal	Annexin	HEL-S-7	0	0	0	5652200	0	360790000	596250000	428160000	166830000	65696000	2089900	0	0	0	0	933400000	724380000	543870000	104550000	821690000	1130440	2.52774e+06	323545200	2.10799e+08	286.212	0.00909073	2.16287	417980	934632	625578000	3.2447e+08	1496.67	0.00258679	2.72477
Non-Matrisomal	Non-Matrisomal	Epididymis luminal protein 220	HEL-S-70	0	0	0	0	0	58914000	173230000	77770000	14762000	3526000	0	0	0	0	0	213030000	208700000	148270000	11534000	191060000	0	0	65640400	6.74809e+07	10000	0.061331	1.37564	0	0	154518800	8.39317e+07	10000	0.00335984	2.60358
Non-Matrisomal	Non-Matrisomal	Epididymis secretory sperm binding protein Li 70p	HEL-S-70p	0	0	0	0	0	0	2021900	3605000	0	0	0	0	0	0	0	5891900	4566200	1300700	0	4233500	0	0	1125380	1.63949e+06	10000	0.16336	0.970746	0	0	3198460	2.45093e+06	10000	0.0193486	1.84554
Non-Matrisomal	Non-Matrisomal	Serine/threonine-protein phosphatase	HEL-S-80p	0	0	0	0	0	17117000	56876000	21614000	0	0	0	0	0	0	0	76185000	42108000	36227000	2280800	38821000	0	0	19121400	2.3275e+07	10000	0.103516	1.16184	0	0	39124360	2.62122e+07	10000	0.0102685	2.11085
Non-Matrisomal	Non-Matrisomal	Epididymis secretory sperm binding protein Li 89n	HEL-S-89n	0	0	0	0	0	44401000	104400000	70669000	20841000	16830000	0	0	0	0	0	177050000	143170000	89272000	20600000	217270000	0	0	51428200	3.65999e+07	10000	0.0137636	1.98718	0	0	129472400	7.68585e+07	10000	0.00549086	2.38232
Non-Matrisomal	Non-Matrisomal	Epididymis secretory sperm binding protein Li 94n	HEL-S-94n	0	0	0	0	0	3301700	4391100	2466400	0	0	0	0	0	0	0	6002800	10860000	5508300	0	11332000	0	0	2031840	1.97638e+06	10000	0.0505639	1.4539	0	0	6740620	4.62464e+06	10000	0.0115416	2.06128
Non-Matrisomal	Non-Matrisomal	Epididymis secretory sperm binding protein Li 97n	HEL-S-97n	0	0	0	0	0	24451000	51785000	50664000	6388100	1932800	0	0	0	0	0	106160000	77541000	53057000	7408500	69530000	0	0	27044180	2.36325e+07	10000	0.033706	1.61837	0	0	62739300	3.64205e+07	10000	0.00486417	2.43618
Non-Matrisomal	Non-Matrisomal	HEXA protein (Fragment)	HEXA	0	0	0	0	0	0	0	4806400	0	0	0	0	0	0	0	6398700	0	4539000	0	0	0	0	961280	2.14949e+06	10000	0.346594	0.632456	0	0	2187540	3.06673e+06	10000	0.149374	1.00878
Non-Matrisomal	Non-Matrisomal	Beta-hexosaminidase subunit beta (Fragment)	HEXB	0	0	0	0	0	0	4183800	2545400	0	0	0	0	0	0	0	0	0	6150400	0	0	0	0	1345840	1.93176e+06	10000	0.157885	0.985269	0	0	1230080	2.75054e+06	10000	0.346594	0.632456
Non-Matrisomal	Non-Matrisomal	Histone H1.5	HIST1H1B	0	0	0	0	0	9863100	38632000	11997000	0	0	0	0	0	0	0	41472000	29298000	20202000	0	33408000	0	0	12098420	1.58255e+07	10000	0.12574	1.08115	0	0	24876000	1.5878e+07	10000	0.00804071	2.21565
Non-Matrisomal	Non-Matrisomal	Histone H1.2	HIST1H1C	458950	0	549770	2733300	0	26600000	98141000	23669000	7770900	1446300	0	0	0	0	369710	70348000	61889000	44974000	7316600	84994000	748404	1.13834e+06	31525440	3.87061e+07	42.1236	0.113428	1.12402	73942	165339	53904320	2.97946e+07	729.008	0.00373642	2.55504
Non-Matrisomal	Non-Matrisomal	Histone H2B	HIST1H2BJ	0	0	1639700	74610000	0	153590000	657300000	148450000	135340000	57517000	26497000	1302200	568460	10235000	0	722290000	401070000	350290000	43089000	456550000	15249940	3.31909e+07	230439400	2.41756e+08	15.1108	0.0841028	1.24711	7720532	1.13008e+07	394657800	2.43302e+08	51.118	0.0074841	2.24668
Non-Matrisomal	Non-Matrisomal	Histone H4	HIST1H4H	19107000	3548100	9846700	80708000	0	286390000	1237000000	284010000	261710000	86298000	31167000	3441500	2837200	15370000	0	1262500000	627060000	652070000	68027000	665320000	22641960	3.32608e+07	431081600	4.58157e+08	19.0391	0.0820031	1.25744	10563140	1.29384e+07	654995400	4.22637e+08	62.0076	0.00925136	2.15537
Non-Matrisomal	Non-Matrisomal	Minor histocompatibility antigen H13 (Fragment)	HM13	0	0	0	0	0	6633700	5839300	3377900	0	0	0	0	0	0	0	16907000	3812200	5779100	0	9580400	0	0	3170180	3.13303e+06	10000	0.053506	1.43098	0	0	7215740	6.42703e+06	10000	0.0363442	1.58776
Non-Matrisomal	Non-Matrisomal	High mobility group protein B1	HMGB1	0	0	726220	0	0	0	13537000	0	2572700	0	0	0	0	0	0	7118300	3989500	5150700	0	0	145244	324775	3221940	5.87292e+06	22.1829	0.27581	0.739746	0	0	3251700	3.17208e+06	10000	0.0510893	1.44971
Non-Matrisomal	Non-Matrisomal	Heterogeneous nuclear ribonucleoprotein A0	HNRNPA0	0	0	0	0	0	0	2261600	1285300	0	0	0	0	0	0	0	7378300	0	2028300	0	0	0	0	709380	1.03087e+06	10000	0.162431	0.973178	0	0	1881320	3.19595e+06	10000	0.224542	0.832486
Non-Matrisomal	Non-Matrisomal	Uncharacterized protein	HNRNPA1	0	0	0	0	0	11603000	41051000	16595000	1511500	0	0	0	0	0	0	42385000	33197000	15057000	2802000	46092000	0	0	14152100	1.65536e+07	10000	0.0922926	1.20905	0	0	27906600	1.8464e+07	10000	0.00964722	2.13745
Non-Matrisomal	Non-Matrisomal	Uncharacterized protein	HNRNPA2B1	0	0	0	0	0	5206100	18908000	12117000	888640	0	0	0	0	0	0	30686000	39004000	13701000	0	34188000	0	0	7423948	8.01019e+06	10000	0.0719582	1.31071	0	0	23515800	1.62366e+07	10000	0.0119038	2.04823
Non-Matrisomal	Non-Matrisomal	Heterogeneous nuclear ribonucleoprotein A3 isoform a	HNRNPA3	0	0	0	0	0	11248000	10107000	12382000	0	0	0	0	0	0	0	56710000	33674000	23027000	0	43346000	0	0	6747400	6.2118e+06	10000	0.041275	1.53615	0	0	31351400	2.1474e+07	10000	0.0114484	2.06471
Non-Matrisomal	Non-Matrisomal	Heterogeneous nuclear ribonucleoproteins C1/C2 isoform X1	HNRNPC	0	0	0	0	0	2260400	5459000	5107600	988680	0	0	0	0	0	0	17919000	15914000	4365700	0	22407000	0	0	2763136	2.43929e+06	10000	0.0350948	1.60197	0	0	12121140	9.49827e+06	10000	0.0213625	1.80474
Non-Matrisomal	Non-Matrisomal	Heterogeneous nuclear ribonucleoprotein D0	HNRNPD	0	0	0	0	0	0	10920000	9199600	1234300	0	0	0	0	0	0	23594000	12058000	11910000	0	21943000	0	0	4270780	5.34333e+06	10000	0.111711	1.13034	0	0	13901000	9.47664e+06	10000	0.0111874	2.07447
Non-Matrisomal	Non-Matrisomal	Heterogeneous nuclear ribonucleoprotein H isoform X1	HNRNPH1	0	0	0	0	0	14462000	31946000	22270000	1976600	0	0	0	0	0	0	44163000	34253000	20048000	2170300	46718000	0	0	14130920	1.35198e+07	10000	0.0476279	1.47814	0	0	29470460	1.85088e+07	10000	0.00739686	2.25177
Non-Matrisomal	Non-Matrisomal	Heterogeneous nuclear ribonucleoprotein M	HNRNPM	0	0	0	0	0	1510300	5787800	2625000	0	0	0	0	0	0	0	4228200	2267500	1443100	0	8227100	0	0	1984620	2.3967e+06	10000	0.101227	1.17106	0	0	3233180	3.18275e+06	10000	0.0527671	1.43662
Non-Matrisomal	Non-Matrisomal	HCG2044799	HNRNPUL2-BSCL2	0	0	0	0	0	1148000	7585900	5758700	1124800	0	0	0	0	0	0	10649000	3036100	0	0	6465400	0	0	3123480	3.33583e+06	10000	0.0696133	1.32419	0	0	4030100	4.56103e+06	10000	0.0835932	1.24959
Non-Matrisomal	Non-Matrisomal	Heterogeneous nuclear ribonucleoprotein K transcript variant	HNRPK	0	0	0	0	0	16884000	64522000	29022000	2571500	1125600	0	0	0	0	0	92866000	65699000	36839000	8587600	67282000	0	0	22825020	2.5949e+07	10000	0.0847532	1.24396	0	0	54254720	3.23276e+07	10000	0.00560221	2.37344
Non-Matrisomal	Non-Matrisomal	HNRPR protein (Fragment)	HNRPR	0	0	0	0	0	0	6005900	1518000	0	0	0	0	0	0	0	3360000	2983500	2360100	0	3536400	0	0	1504780	2.60064e+06	10000	0.231825	0.818291	0	0	2448000	1.44079e+06	10000	0.00524248	2.40284
Non-Matrisomal	Non-Matrisomal	Heat shock protein 90kDa alpha (Cytosolic), class B member 1, isoform CRA_a	HSP90AB1	0	0	6218000	2374300	0	186410000	427710000	250200000	56834000	25038000	2183700	0	0	0	0	666800000	417060000	304310000	61759000	527730000	1718460	2.71732e+06	189238400	1.62085e+08	110.121	0.0322832	1.63591	436740	976580	395531800	2.29811e+08	905.646	0.00491741	2.43132
Non-Matrisomal	Non-Matrisomal	Heat shock cognate 71 kDa protein	HSPA8	0	0	0	3741600	0	91763000	179240000	104740000	23618000	15147000	11782000	0	0	0	0	317960000	255250000	184020000	32149000	359990000	748320	1.67329e+06	82901600	6.69734e+07	110.784	0.0253696	1.73421	2356400	5.26907e+06	229873800	1.28968e+08	97.553	0.00428719	2.49279
Non-Matrisomal	Non-Matrisomal	60 kDa heat shock protein, mitochondrial	HSPD1	0	0	0	0	0	1761300	0	0	0	0	0	0	0	0	0	8104300	2341100	0	0	0	0	0	352260	787677	10000	0.346594	0.632456	0	0	2089080	3.51209e+06	10000	0.220164	0.84121
Non-Matrisomal	Non-Matrisomal	Isocitrate dehydrogenase 1 (Fragment)	IDH1	0	0	0	0	0	0	11773000	1661000	0	0	0	0	0	0	0	11490000	17351000	3201400	0	5198600	0	0	2686800	5.13001e+06	10000	0.275248	0.740683	0	0	7448200	6.94574e+06	10000	0.0433234	1.51652
Non-Matrisomal	Non-Matrisomal	Inhibitor of nuclear factor kappa-B kinase-interacting protein	IKBIP	0	0	0	0	0	0	0	5729200	0	0	0	0	0	0	0	4996600	0	6395900	0	10618000	0	0	1145840	2.56218e+06	10000	0.346594	0.632456	0	0	4402100	4.52004e+06	10000	0.0610789	1.37731
Non-Matrisomal	Non-Matrisomal	Interleukin enhancer-binding factor 2	ILF2	0	0	0	0	0	0	0	0	0	0	0	0	0	0	0	3446300	0	0	0	6102400	0	0	0	0				0	0	1909740	2.77852e+06	10000	0.162872	0.97202
Non-Matrisomal	Non-Matrisomal	Inosine-5-monophosphate dehydrogenase 2 (Fragment)	IMPDH2	0	0	0	0	0	6566600	15386000	5973300	0	0	0	0	0	0	0	29665000	11945000	7799200	412260	9854100	0	0	5585180	6.31582e+06	10000	0.0833848	1.25061	0	0	11935112	1.08231e+07	10000	0.0389647	1.55951
Non-Matrisomal	Non-Matrisomal	Importin-5	IPO5	0	0	0	0	0	8996500	27459000	30428000	0	0	0	0	0	0	0	60320000	32664000	30210000	3174800	75089000	0	0	13376700	1.47149e+07	10000	0.0765345	1.2856	0	0	40291560	2.80601e+07	10000	0.0124098	2.03067
Non-Matrisomal	Non-Matrisomal	Importin N-terminal domain-containing protein	IPO7	0	0	0	0	0	1822000	6320000	16688000	0	0	0	0	0	0	0	39257000	16687000	22069000	764080	16543000	0	0	4966000	7.04354e+06	10000	0.153555	0.997082	0	0	19064016	1.38174e+07	10000	0.0149998	1.95121
Non-Matrisomal	Non-Matrisomal	Importin N-terminal domain-containing protein	IPO9	0	0	0	0	0	0	2140500	0	0	0	0	0	0	0	0	1979300	0	0	0	0	0	0	428100	957261	10000	0.346594	0.632456	0	0	395860	885170	10000	0.346594	0.632456
Non-Matrisomal	Non-Matrisomal	Ras GTPase-activating-like protein IQGAP1	IQGAP1	0	0	0	2226800	0	65855000	218820000	112720000	12468000	5472700	1393000	0	0	0	0	240620000	212190000	135140000	9067600	174970000	445360	995855	83067140	8.74779e+07	186.517	0.0676833	1.33562	278600	622969	154397520	9.04007e+07	554.191	0.00514758	2.41095
Non-Matrisomal	Non-Matrisomal	Integrin, alpha V	ITGAV	0	0	0	0	0	0	0	1572900	0	0	0	0	0	0	0	0	0	0	0	16235000	0	0	314580	703422	10000	0.346594	0.632456	0	0	3247000	7.26051e+06	10000	0.346594	0.632456
Non-Matrisomal	Non-Matrisomal	Integrin beta-1	ITGB1	0	0	0	0	0	0	17669000	12570000	6408000	8843600	0	0	0	0	0	14485000	21762000	14159000	3766500	40852000	0	0	9098120	6.62554e+06	10000	0.0153353	1.94198	0	0	19004900	1.37933e+07	10000	0.0150954	1.94856
Non-Matrisomal	Non-Matrisomal	Junction plakoglobin, isoform CRA_a	JUP	0	0	0	0	0	0	0	0	0	0	0	83886000	0	0	0	0	0	0	0	0	0	0	0	0				16777200	3.7515e+07	0	0	-10000	0.346594	-0.632456
Non-Matrisomal	Non-Matrisomal	ER lumen protein-retaining receptor	KDELR1	0	0	0	0	0	11473000	23814000	20166000	4036300	3130100	0	0	0	0	0	20307000	21408000	0	0	15496000	0	0	12523880	9.31739e+06	10000	0.0169269	1.9009	0	0	11442200	1.06792e+07	10000	0.043459	1.51525
Non-Matrisomal	Non-Matrisomal	KH domain containing, RNA binding, signal transduction associated 1, isoform CRA_b	KHDRBS1	0	0	0	0	0	0	0	2656800	0	0	0	0	0	0	0	9762100	1779900	2222600	0	6123900	0	0	531360	1.18816e+06	10000	0.346594	0.632456	0	0	3977700	3.93059e+06	10000	0.0534826	1.43116
Non-Matrisomal	Non-Matrisomal	Uncharacterized protein KIAA1671	KIAA1671	0	0	0	0	0	10165000	0	0	12658000	0	0	0	0	0	0	14517000	0	0	0	0	0	0	4564600	6.31218e+06	10000	0.144541	1.02268	0	0	2903400	6.4922e+06	10000	0.346594	0.632456
Non-Matrisomal	Non-Matrisomal	Kinesin-like protein	KIF5B-ALK	0	0	0	0	0	6145100	15844000	14165000	0	0	0	0	0	0	0	37489000	23026000	13610000	0	23246000	0	0	7230820	7.55013e+06	10000	0.0646253	1.3544	0	0	19474200	1.38294e+07	10000	0.0136236	1.99146
Non-Matrisomal	Non-Matrisomal	Importin subunit beta-1	KPNB1	0	0	0	0	0	13312000	36007000	25851000	0	0	0	0	0	0	0	74521000	31439000	36831000	5212600	104100000	0	0	15034000	1.5905e+07	10000	0.0674932	1.33676	0	0	50420720	3.88942e+07	10000	0.0199303	1.83332
Non-Matrisomal	Non-Matrisomal	IF rod domain-containing protein	KRT33A	0	0	0	0	0	0	0	0	0	0	0	0	0	3016400000	0	0	0	0	0	0	0	0	0	0				603280000	1.34898e+09	0	0	-10000	0.346594	-0.632456
Non-Matrisomal	Non-Matrisomal	IF rod domain-containing protein	KRT35	0	0	0	0	0	0	0	0	0	0	0	0	0	233110000	0	0	0	0	0	0	0	0	0	0				46622000	1.0425e+08	0	0	-10000	0.346594	-0.632456
Non-Matrisomal	Non-Matrisomal	IF rod domain-containing protein	KRT75	0	0	0	0	0	0	0	0	0	0	0	0	0	519450000	0	0	0	0	0	0	0	0	0	0				103890000	2.32305e+08	0	0	-10000	0.346594	-0.632456
Non-Matrisomal	Non-Matrisomal	IF rod domain-containing protein	KRT85	0	0	0	0	0	0	0	0	0	0	0	0	0	200770000	0	0	0	0	0	0	0	0	0	0				40154000	8.97871e+07	0	0	-10000	0.346594	-0.632456
Non-Matrisomal	Non-Matrisomal	Ribosomal protein L27a	L27a	0	0	0	0	0	16462000	30028000	26917000	4030400	2092500	0	0	0	0	0	44182000	15713000	24172000	5693700	24736000	0	0	15905980	1.27752e+07	10000	0.0237755	1.76079	0	0	22899340	1.41917e+07	10000	0.0069012	2.28193
Non-Matrisomal	Non-Matrisomal	LIM and SH3 domain protein 1	LASP1	0	0	0	0	0	5855200	6506300	9514000	949500	713320	0	0	0	0	0	20274000	15598000	16330000	2256600	18294000	0	0	4707664	3.79906e+06	10000	0.0242645	1.75245	0	0	14550520	7.10943e+06	10000	0.00181041	2.8944
Non-Matrisomal	Non-Matrisomal	Sodium-independent neutral amino acid transporter LAT1	lat1	0	0	0	0	0	0	7821100	0	0	0	0	0	0	0	0	0	4435600	2422100	0	0	0	0	1564220	3.4977e+06	10000	0.346594	0.632456	0	0	1371540	2.00845e+06	10000	0.165284	0.965744
Non-Matrisomal	Non-Matrisomal	L-lactate dehydrogenase	LDHB	0	0	0	2506200	0	10561000	40765000	30697000	1442800	860350	2252000	0	0	0	0	59301000	58466000	46848000	2947900	62590000	501240	1.12081e+06	16865230	1.80019e+07	33.647	0.077013	1.28306	450400	1.00713e+06	46030580	2.4808e+07	102.199	0.00341416	2.59622
Non-Matrisomal	Non-Matrisomal	LEM domain containing 2, isoform CRA_a	LEMD2	0	0	0	0	0	0	2442200	0	0	0	0	0	0	0	0	4366700	0	0	0	1750500	0	0	488440	1.09219e+06	10000	0.346594	0.632456	0	0	1223440	1.91365e+06	10000	0.190708	0.904137
Non-Matrisomal	Non-Matrisomal	LIM domain and actin-binding protein 1	LIMA1	0	0	0	0	0	0	0	0	0	0	0	0	0	0	0	7913700	6661000	0	0	3885700	0	0	0	0				0	0	3692080	3.67209e+06	10000	0.0547173	1.42191
Non-Matrisomal	Non-Matrisomal	LIM and cysteine-rich domains protein 1	LMCD1	0	0	0	0	0	8835100	22175000	13622000	1748000	0	0	0	0	0	0	24996000	22295000	26081000	4228900	64785000	0	0	9276020	9.05789e+06	10000	0.0512715	1.44827	0	0	28477180	2.2149e+07	10000	0.0206718	1.81827
Non-Matrisomal	Non-Matrisomal	Prelamin-A/C	LMNA	2242300	0	0	5987500	0	149340000	528550000	415580000	341560000	188170000	12069000	0	0	0	0	598790000	345370000	367660000	80505000	588710000	1645960	2.61401e+06	324640000	1.5771e+08	197.234	0.00180462	2.89595	2413800	5.39742e+06	396207000	2.12817e+08	164.142	0.00327019	2.616
Non-Matrisomal	Non-Matrisomal	Lamin-B2	LMNB2	0	0	0	0	0	0	0	0	1992900	0	0	0	0	0	0	0	0	0	0	0	0	0	398580	891252	10000	0.346594	0.632456	0	0	0	0
Non-Matrisomal	Non-Matrisomal	SERPIN domain-containing protein	LOC100153899	0	0	0	8179200	0	0	0	0	0	0	4379000	0	0	0	0	0	0	0	0	0	1635840	3.65785e+06	0	0	-10000	0.346594	-0.632456	875800	1.95835e+06	0	0	-10000	0.346594	-0.632456
Non-Matrisomal	Non-Matrisomal	Tubulin alpha chain	LOC100158003	0	0	967250	5237700	0	88442000	195440000	120960000	17156000	11240000	5037000	0	0	0	0	252070000	187980000	123640000	27092000	189460000	1240990	2.27315e+06	86647600	7.67003e+07	69.8214	0.0375929	1.57405	1007400	2.25261e+06	156048400	8.52e+07	154.902	0.00359527	2.57259
Non-Matrisomal	Non-Matrisomal	IF rod domain-containing protein	LOC100516036	0	0	0	0	0	0	0	0	0	0	0	0	0	213920000	0	0	0	0	0	0	0	0	0	0				42784000	9.56679e+07	0	0	-10000	0.346594	-0.632456
Non-Matrisomal	Non-Matrisomal	IF rod domain-containing protein	LOC100523123	0	0	0	0	0	0	0	0	0	0	0	0	0	2753200000	0	0	0	0	0	0	0	0	0	0				550640000	1.23127e+09	0	0	-10000	0.346594	-0.632456
Non-Matrisomal	Non-Matrisomal	IF rod domain-containing protein	LOC100621844	0	0	0	0	0	0	0	0	0	0	0	0	0	609050000	0	0	0	0	0	0	0	0	0	0				121810000	2.72375e+08	0	0	-10000	0.346594	-0.632456
Non-Matrisomal	Non-Matrisomal	VWFA domain-containing protein	LOC100623720	15158000	7995300	39400000	173780000	0	24902000	55706000	17899000	4539900	2348000	134360000	8707000	0	0	0	58648000	45141000	28686000	5523700	13610000	47266660	7.22407e+07	21078980	2.14951e+07	-2.24236	0.459557	-0.491371	28613400	5.92343e+07	30321740	2.19026e+07	1.0597	0.953252	0.0382551
Non-Matrisomal	Non-Matrisomal	SERPIN domain-containing protein	LOC106504547	0	0	0	1393500	0	0	0	0	0	0	1989200	0	0	0	0	0	0	0	0	0	278700	623192	0	0	-10000	0.346594	-0.632456	397840	889597	0	0	-10000	0.346594	-0.632456
Non-Matrisomal	Non-Matrisomal	SERPIN domain-containing protein	LOC396684	1398000	0	1896400	11325000	0	1186300	0	0	0	0	11025000	0	0	0	0	0	0	0	0	0	2923880	4.77129e+06	237260	530529	-12.3235	0.24615	-0.791438	2205000	4.93053e+06	0	0	-10000	0.346594	-0.632456
Non-Matrisomal	Non-Matrisomal	Lipoma-preferred partner	LPP	0	0	0	0	0	0	11347000	2469800	0	0	0	0	0	0	0	18294000	29691000	6100400	2855000	63337000	0	0	2763360	4.91613e+06	10000	0.244247	0.79493	0	0	24055480	2.43918e+07	10000	0.058514	1.39471
Non-Matrisomal	Non-Matrisomal	Prolow-density lipoprotein receptor-related protein 1	LRP1	0	0	0	0	0	1377900	4879100	6842200	0	0	0	0	0	0	0	11179000	2527400	8031700	0	10504000	0	0	2619840	3.09039e+06	10000	0.0946072	1.19888	0	0	6448420	4.95705e+06	10000	0.0196249	1.83969
Non-Matrisomal	Non-Matrisomal	Leucine-rich repeat-containing protein 59	LRRC59	0	0	0	0	0	10780000	28485000	35377000	1348700	841860	0	0	0	0	0	28689000	27028000	22363000	3266000	45447000	0	0	15366512	1.58194e+07	10000	0.0616212	1.37373	0	0	25358600	1.51202e+07	10000	0.00562269	2.37183
Non-Matrisomal	Non-Matrisomal	Microtubule-associated protein 1A	MAP1A	0	0	0	0	0	0	0	0	0	0	0	0	0	0	0	0	2905500	0	0	0	0	0	0	0				0	0	581100	1.29938e+06	10000	0.346594	0.632456
Non-Matrisomal	Non-Matrisomal	Microtubule-associated protein 1B	MAP1B	0	0	0	0	0	2999000	10863000	7840400	0	0	0	0	0	0	0	6319200	8126800	0	0	5826500	0	0	4340480	4.85468e+06	10000	0.0806129	1.26442	0	0	4054500	3.79903e+06	10000	0.0441004	1.50932
Non-Matrisomal	Non-Matrisomal	Mitogen-activated protein kinase kinase 1, isoform CRA_d	MAP2K1	0	0	0	0	0	0	0	0	0	0	0	0	0	0	0	17100000	3103000	0	0	6301000	0	0	0	0				0	0	5300800	7.09311e+06	10000	0.133256	1.05687
Non-Matrisomal	Non-Matrisomal	Mitogen-activated protein kinase	MAPK1	0	0	0	0	0	1712900	8142500	18185000	0	0	0	0	0	0	0	17650000	19132000	10932000	0	15507000	0	0	5608080	7.78903e+06	10000	0.146072	1.01823	0	0	12644200	7.7161e+06	10000	0.00636255	2.31744
Non-Matrisomal	Non-Matrisomal	Mitogen-activated protein kinase	MAPK3	0	0	0	0	0	0	0	3530400	0	0	0	0	0	0	0	2040600	5009500	0	0	0	0	0	706080	1.57884e+06	10000	0.346594	0.632456	0	0	1410020	2.19763e+06	10000	0.189292	0.907372
Non-Matrisomal	Non-Matrisomal	S-adenosylmethionine synthase	MAT2A	0	0	0	0	0	0	0	0	0	0	0	0	0	0	0	0	2542700	3516500	0	2934200	0	0	0	0				0	0	1798680	1.67812e+06	10000	0.043399	1.51581
Non-Matrisomal	Non-Matrisomal	Mutant p53 binding protein 1 (MBP1)	MBP1	0	0	0	0	0	13860000	25310000	14659000	0	0	0	0	0	0	0	56134000	45650000	28997000	7866500	69298000	0	0	10765800	1.08175e+07	10000	0.0567034	1.40746	0	0	41589100	2.39353e+07	10000	0.0046399	2.45728
Non-Matrisomal	Non-Matrisomal	Malate dehydrogenase, cytoplasmic	MDH1	0	0	0	0	0	0	0	0	0	0	0	0	0	0	0	0	4231100	2513000	0	0	0	0	0	0				0	0	1348820	1.94427e+06	10000	0.159441	0.981096
Non-Matrisomal	Non-Matrisomal	Malate dehydrogenase, mitochondrial	MDH2	0	0	0	0	0	0	0	0	0	0	0	0	0	0	0	0	0	0	0	10186200	0	0	0	0				0	0	2037240	4.55541e+06	10000	0.346594	0.632456
Non-Matrisomal	Non-Matrisomal	MGST1 protein (Fragment)	MGST1	0	0	0	0	0	0	0	0	1257100	0	0	0	0	0	0	0	0	3904200	1432800	0	0	0	251420	562192	10000	0.346594	0.632456	0	0	1067400	1.70286e+06	10000	0.198611	0.886466
Non-Matrisomal	Non-Matrisomal	Macrophage migration inhibitory factor	MIF	0	0	0	0	0	30229000	74603000	39218000	7099600	0	0	0	0	0	0	95211000	98780000	61283000	13394000	133700000	0	0	30229920	2.95745e+07	10000	0.0516166	1.44555	0	0	80473600	4.54239e+07	10000	0.00416856	2.50544
Non-Matrisomal	Non-Matrisomal	Malectin (Fragment)	MLEC	0	0	0	0	0	0	0	0	0	0	0	0	0	0	0	6673700	2287000	3217900	0	5303900	0	0	0	0				0	0	3496500	2.60419e+06	10000	0.0170136	1.89878
Non-Matrisomal	Non-Matrisomal	Membrane metallo-endopeptidase	MME	0	0	0	0	0	0	6871300	0	0	0	0	0	0	0	0	8363400	3483000	12842000	0	21186000	0	0	1374260	3.07294e+06	10000	0.346594	0.632456	0	0	9174880	8.2908e+06	10000	0.0384392	1.56502
Non-Matrisomal	Non-Matrisomal	C-type mannose receptor 2	MRC2	0	0	0	0	0	22351000	84923000	38841000	0	0	0	0	0	0	0	89417000	74489000	31921000	2807000	36636000	0	0	29223000	3.51788e+07	10000	0.100315	1.17479	0	0	47054000	3.47945e+07	10000	0.016461	1.9125
Non-Matrisomal	Non-Matrisomal	Moesin	MSN	0	0	0	0	0	11393000	63641000	25490000	0	1205800	1287300	0	0	0	0	57528000	55786000	47107000	2070000	79831000	0	0	20345960	2.62744e+07	10000	0.121599	1.09512	257460	575698	48464400	2.8609e+07	188.241	0.00548856	2.38251
Non-Matrisomal	Non-Matrisomal	Methylenetetrahydrofolate dehydrogenase (NADP+ dependent) 1, methenyltetrahydrofolate cyclohydrolase, formyltetrahydrofolate synthetase, isoform CRA_a	MTHFD1	0	0	0	0	0	1129400	3227700	0	0	0	0	0	0	0	0	2602100	0	0	0	0	0	0	871420	1.40506e+06	10000	0.202915	0.8771	0	0	520420	1.16369e+06	10000	0.346594	0.632456
Non-Matrisomal	Non-Matrisomal	Major vault protein	MVP	0	0	0	0	0	49330000	112770000	136300000	7548600	0	0	0	0	0	0	171160000	175260000	72608000	30325000	65400000	0	0	61189720	6.13683e+07	10000	0.0563356	1.4101	0	0	102950600	6.6118e+07	10000	0.00829863	2.20203
Non-Matrisomal	Non-Matrisomal	Myeloid-associated differentiation marker (Fragment)	MYADM	0	0	0	0	0	20496000	46675000	30822000	8436100	0	0	0	0	0	0	60018000	47437000	35544000	5383000	76273000	0	0	21285820	1.84009e+07	10000	0.0322813	1.63593	0	0	44931000	2.67786e+07	10000	0.00560954	2.37286
Non-Matrisomal	Non-Matrisomal	Myosin-10	MYH10	0	0	0	751610	0	39584000	93333000	143410000	13827000	3523900	691110	0	0	0	0	249860000	135560000	143180000	19962000	237790000	150322	336130	58735580	5.87338e+07	390.732	0.0562639	1.41061	138222	309074	157270400	9.29781e+07	1137.81	0.00539651	2.39
Non-Matrisomal	Non-Matrisomal	Myosin, heavy polypeptide 11, smooth muscle, isoform CRA_b	MYH11	0	0	0	0	0	0	0	3104300	0	0	0	0	0	0	0	0	0	13302000	0	8087000	0	0	620860	1.38829e+06	10000	0.346594	0.632456	0	0	4277800	6.14095e+06	10000	0.157931	0.985145
Non-Matrisomal	Non-Matrisomal	Uncharacterized protein	MYH14	0	0	0	0	0	54756000	108780000	66131000	20828000	15544000	0	0	0	0	0	138140000	123270000	78257000	19419000	138840000	0	0	53207800	3.78308e+07	10000	0.0137024	1.98904	0	0	99585200	5.11612e+07	10000	0.00243708	2.75276
Non-Matrisomal	Non-Matrisomal	Myosin-9	MYH9	0	0	0	0	0	1715600000	4693500000	2561200000	1789000000	691260000	0	0	0	0	0	6105000000	4441300000	3329900000	922680000	6490000000	0	0	2290112000	1.49894e+09	10000	0.00913752	2.16067	0	0	4257776000	2.25901e+09	10000	0.00293766	2.6655
Non-Matrisomal	Non-Matrisomal	Myosin regulatory light chain 12A	MYL12A	0	0	0	0	0	21313000	56553000	31757000	11414000	5270300	0	0	0	0	0	106780000	92118000	37869000	14896000	139760000	0	0	25261460	2.01764e+07	10000	0.0232111	1.77064	0	0	78284600	5.10737e+07	10000	0.00898937	2.16767
Non-Matrisomal	Non-Matrisomal	Myosin light polypeptide 6	MYL6	0	0	0	0	0	89807000	164680000	121750000	24319000	11264000	0	0	0	0	0	195160000	247870000	144920000	51473000	228930000	0	0	82364000	6.48209e+07	10000	0.0217706	1.79695	0	0	173670600	7.8708e+07	10000	0.00114378	3.12049
Non-Matrisomal	Non-Matrisomal	MYL9 protein	MYL9	0	0	0	0	0	5862000	4188500	17756000	0	0	0	0	0	0	0	13110000	22507000	9778700	0	38648000	0	0	5561300	7.28941e+06	10000	0.126407	1.07894	0	0	16808740	1.46207e+07	10000	0.0330913	1.62586
Non-Matrisomal	Non-Matrisomal	Myosin light chain kinase, smooth muscle	MYLK	0	0	0	0	0	2824200	13166000	20191000	0	0	0	0	0	0	0	17780000	16112000	11075000	2193500	26301000	0	0	7236240	9.04406e+06	10000	0.111393	1.13153	0	0	14692300	8.8828e+06	10000	0.0060557	2.33913
Non-Matrisomal	Non-Matrisomal	Uncharacterized protein	MYO1B	0	0	0	0	0	2494600	18159000	1421200	0	0	0	0	0	0	0	5641000	19141000	0	0	10518000	0	0	4414960	7.75456e+06	10000	0.238737	0.805165	0	0	7060000	8.05619e+06	10000	0.0857156	1.23934
Non-Matrisomal	Non-Matrisomal	Unconventional myosin-Ic	MYO1C	0	0	0	0	0	35906000	117250000	70548000	1208800	0	0	0	0	0	0	165280000	104290000	61361000	9777800	162720000	0	0	44982560	4.97447e+07	10000	0.0778161	1.27883	0	0	100685760	6.67914e+07	10000	0.00977402	2.13188
Non-Matrisomal	Non-Matrisomal	Unconventional myosin-Id	MYO1D	0	0	0	0	0	13507000	32182000	2101100	0	0	0	0	0	0	0	53093000	4503500	8740000	0	0	0	0	9558020	1.38361e+07	10000	0.161004	0.97694	0	0	13267300	2.25579e+07	10000	0.224908	0.831763
Non-Matrisomal	Non-Matrisomal	Myocilin	MYOC	22812000	533090	8552900	124670000	0	1080500	0	0	0	0	122740000	1399500	2677400	0	0	0	2290900	0	0	0	31313598	5.29946e+07	216100	483214	-144.903	0.225888	-0.829833	25363380	5.44466e+07	458180	1.02452e+06	-55.3568	0.336399	-0.646781
Non-Matrisomal	Non-Matrisomal	Myoferlin	MYOF	0	0	0	0	0	28529000	97952000	60304000	3350700	602990	0	0	0	0	0	241030000	152890000	61343000	17066000	253060000	0	0	38147738	4.11716e+07	10000	0.0720231	1.31035	0	0	145077800	1.05269e+08	10000	0.015079	1.94901
Non-Matrisomal	Non-Matrisomal	N-acetyl-D-glucosamine kinase	NAGK	0	0	0	0	0	4879300	3555000	2921300	0	0	0	0	0	0	0	9862400	18088000	0	0	3810800	0	0	2271120	2.1903e+06	10000	0.0490282	1.4664	0	0	6352240	7.70081e+06	10000	0.102339	1.16656
Non-Matrisomal	Non-Matrisomal	Sialic acid synthase	NANS	0	0	0	0	0	2278500	3981100	2753300	0	0	0	0	0	0	0	5034800	4967200	6641800	1192700	12496000	0	0	1802580	1.7589e+06	10000	0.0511371	1.44933	0	0	6066500	4.11389e+06	10000	0.0109011	2.08546
Non-Matrisomal	Non-Matrisomal	Nucleosome assembly protein 1-like 1	NAP1L1	0	0	0	0	0	3136900	5381600	9986600	2524300	0	0	0	0	0	0	19021000	22867000	5453600	2919100	7369400	0	0	4205880	3.75696e+06	10000	0.036755	1.5832	0	0	11526020	8.84623e+06	10000	0.0194861	1.84262
Non-Matrisomal	Non-Matrisomal	Alpha-soluble NSF attachment protein	NAPA	0	0	0	0	0	0	1831500	1509700	0	0	0	0	0	0	0	0	0	2147400	0	0	0	0	668240	922071	10000	0.143781	1.0249	0	0	429480	960346	10000	0.346594	0.632456
Non-Matrisomal	Non-Matrisomal	Asparagine--tRNA ligase, cytoplasmic	NARS	0	0	0	0	0	14151000	35567000	18596000	0	0	0	0	0	0	0	45197000	26912000	25610000	1636300	32566000	0	0	13662800	1.48131e+07	10000	0.073084	1.30439	0	0	26384260	1.58546e+07	10000	0.00586189	2.35345
Non-Matrisomal	Non-Matrisomal	Nucleolin, isoform CRA_c	NCL	0	0	0	0	0	6164900	14843000	8503800	2716200	794780	0	0	0	0	0	22860000	6825200	0	0	23734000	0	0	6604536	5.48965e+06	10000	0.0274887	1.70142	0	0	10683840	1.18506e+07	10000	0.078554	1.27498
Non-Matrisomal	Non-Matrisomal	Protein NDRG1	NDRG1	0	0	0	0	0	0	8525600	0	0	0	0	0	0	0	0	4070200	37125000	12350000	0	44138000	0	0	1705120	3.81276e+06	10000	0.346594	0.632456	0	0	19536640	1.99193e+07	10000	0.0596311	1.38704
Non-Matrisomal	Non-Matrisomal	Serine/threonine-protein kinase Nek7	NEK7	0	0	0	0	0	1558200	3202400	5259900	0	0	0	0	0	0	0	3944600	0	0	0	3391100	0	0	2004100	2.25099e+06	10000	0.0816699	1.2591	0	0	1467140	2.01847e+06	10000	0.142752	1.02793
Non-Matrisomal	Non-Matrisomal	Nucleoside diphosphate kinase	NME2	0	0	0	0	0	0	0	0	0	0	0	0	0	0	0	11336000	27306000	14660000	0	24693000	0	0	0	0				0	0	15599000	1.09788e+07	10000	0.0130551	2.00935
Non-Matrisomal	Non-Matrisomal	NNMT protein	NNMT	0	0	0	0	0	161410000	395640000	260830000	59150000	22974000	0	0	0	0	0	638680000	435160000	280050000	73358000	465090000	0	0	180000800	1.52185e+08	10000	0.0294946	1.67269	0	0	378467600	2.12841e+08	10000	0.0040839	2.51471
Non-Matrisomal	Non-Matrisomal	NOP56 protein (Fragment)	NOP56	0	0	0	0	0	0	0	0	0	0	0	0	0	0	0	0	2577800	0	0	29437000	0	0	0	0				0	0	6402960	1.29247e+07	10000	0.300158	0.700608
Non-Matrisomal	Non-Matrisomal	Nop domain-containing protein	NOP58	0	0	0	0	0	0	1613600	0	0	0	0	0	0	0	0	0	0	0	0	0	0	0	322720	721624	10000	0.346594	0.632456	0	0	0	0
Non-Matrisomal	Non-Matrisomal	Puromycin-sensitive aminopeptidase	NPEPPS	0	0	0	0	0	3697200	21904000	16558000	0	0	0	0	0	0	0	46326000	24661000	15128000	949320	53658000	0	0	8431840	1.01506e+07	10000	0.100325	1.17475	0	0	28144464	2.18097e+07	10000	0.0203375	1.82498
Non-Matrisomal	Non-Matrisomal	Truncated nucleolar phosphoprotein B23	NPM1	0	0	0	0	0	6098900	12768000	9171800	0	0	0	0	0	0	0	17703000	20441000	2649800	0	39209000	0	0	5607740	5.63708e+06	10000	0.0567883	1.40685	0	0	16000560	1.57758e+07	10000	0.0530624	1.43436
Non-Matrisomal	Non-Matrisomal	5-nucleotidase, ecto (CD73)	NT5E	0	0	0	0	0	0	0	2596400	2255300	0	0	0	0	0	0	3229600	6407400	6330200	2534100	29576000	0	0	970340	1.33415e+06	10000	0.142537	1.02857	0	0	9615460	1.12964e+07	10000	0.093486	1.20378
Non-Matrisomal	Non-Matrisomal	Olfactomedin-like protein 3	OLFML3	0	0	0	0	0	0	3950500	0	0	0	0	0	0	0	0	0	1476500	0	0	0	0	0	790100	1.76672e+06	10000	0.346594	0.632456	0	0	295300	660311	10000	0.346594	0.632456
Non-Matrisomal	Non-Matrisomal	Ubiquitin thioesterase OTUB1	OTUB1	0	0	0	0	0	1333100	10812000	6130300	0	0	0	0	0	0	0	16995000	9092100	4761000	688100	8019400	0	0	3655080	4.72914e+06	10000	0.122211	1.09302	0	0	7911120	6.04191e+06	10000	0.0190608	1.85174
Non-Matrisomal	Non-Matrisomal	Serine/threonine-protein kinase OSR1	OXSR1	0	0	0	0	0	0	4029300	0	0	0	0	0	0	0	0	0	0	0	0	0	0	0	805860	1.80196e+06	10000	0.346594	0.632456	0	0	0	0
Non-Matrisomal	Non-Matrisomal	Protein disulfide-isomerase	P4HB	0	0	0	0	0	174120000	306880000	220100000	45594000	17062000	0	0	0	0	0	584420000	564380000	333880000	80680000	653410000	0	0	152751200	1.21081e+08	10000	0.0224614	1.78412	0	0	443354000	2.35684e+08	10000	0.00297062	2.66033
Non-Matrisomal	Non-Matrisomal	Peptidase_M24 domain-containing protein	PA2G4	0	0	0	0	0	0	0	0	0	0	0	0	0	0	0	1374500	0	2337200	0	0	0	0	0	0				0	0	742340	1.07196e+06	10000	0.160096	0.979351
Non-Matrisomal	Non-Matrisomal	Poly(A) binding protein, cytoplasmic 1, isoform CRA_c	PABPC1	0	0	0	0	0	1394500	3689500	2489400	0	0	0	0	0	0	0	13202000	13768000	12662000	0	16589000	0	0	1514680	1.60335e+06	10000	0.067619	1.33601	0	0	11244200	6.46552e+06	10000	0.00461735	2.45946
Non-Matrisomal	Non-Matrisomal	Multifunctional protein ADE2 (Fragment)	PAICS	0	0	0	0	0	1158500	4597000	0	0	0	0	0	0	0	0	5540500	2513300	2407700	0	0	0	0	1151100	1.99056e+06	10000	0.232076	0.817809	0	0	2092300	2.28704e+06	10000	0.0750111	1.29379
Non-Matrisomal	Non-Matrisomal	Palladin	PALLD	0	0	0	0	0	28959000	57821000	53687000	0	0	0	0	0	0	0	132200000	117250000	69724000	13861000	105290000	0	0	28093400	2.79195e+07	10000	0.0545676	1.42302	0	0	87665000	4.7271e+07	10000	0.00322297	2.62269
Non-Matrisomal	Non-Matrisomal	3-phosphoadenosine 5-phosphosulfate synthase 2, isoform CRA_b	PAPSS2	0	0	0	0	0	2291900	3184200	6833200	0	0	0	0	0	0	0	10382000	8513800	3508300	0	17652000	0	0	2461860	2.81872e+06	10000	0.0865936	1.23517	0	0	8011220	6.76893e+06	10000	0.0294174	1.67376
Non-Matrisomal	Non-Matrisomal	Protein DJ-1 (Fragment)	PARK7	0	0	0	0	0	4773100	3009500	0	0	0	0	0	0	0	0	4606900	13188000	0	0	6114400	0	0	1556520	2.22069e+06	10000	0.15568	0.991248	0	0	4781860	5.43603e+06	10000	0.0847387	1.24403
Non-Matrisomal	Non-Matrisomal	Uncharacterized protein	PARVA	0	0	0	0	0	2493100	17226000	9214900	0	0	0	0	0	0	0	18486000	7915000	7343300	0	31487000	0	0	5786800	7.42344e+06	10000	0.119483	1.10242	0	0	13046260	1.22343e+07	10000	0.0442357	1.50807
Non-Matrisomal	Non-Matrisomal	Pre-B-cell colony enhancing factor 1, isoform CRA_a	PBEF1	0	0	0	0	0	0	0	0	0	0	0	0	0	0	0	3424300	6026300	0	0	18788000	0	0	0	0				0	0	5647720	7.7709e+06	10000	0.14279	1.02782
Non-Matrisomal	Non-Matrisomal	Epididymis secretory protein Li 85	PCBP1	0	0	0	0	0	20437000	38414000	38623000	3880800	0	0	0	0	0	0	96293000	38703000	32359000	8430700	53351000	0	0	20270960	1.83408e+07	10000	0.038627	1.56304	0	0	45827340	3.25348e+07	10000	0.0136057	1.99201
Non-Matrisomal	Non-Matrisomal	Poly(rC)-binding protein 2	PCBP2	0	0	0	0	0	7649800	13068000	12354000	1276100	0	0	0	0	0	0	28080000	8627400	9681200	1461400	14915000	0	0	6869580	6.07425e+06	10000	0.0353189	1.59938	0	0	12553000	9.9165e+06	10000	0.0221307	1.79021
Non-Matrisomal	Non-Matrisomal	Putative uncharacterized protein PCYOX1 (Fragment)	PCYOX1	0	0	0	0	0	0	0	0	0	0	0	0	0	0	0	3540000	0	6076200	0	0	0	0	0	0				0	0	1923240	2.78198e+06	10000	0.160726	0.977677
Non-Matrisomal	Non-Matrisomal	Programmed cell death 6-interacting protein	PDCD6IP	0	0	0	0	0	5316300	12921000	9136000	0	0	0	0	0	0	0	41705000	16593000	7918300	0	26657000	0	0	5474660	5.67499e+06	10000	0.0630706	1.36429	0	0	18574660	1.63006e+07	10000	0.0342804	1.61151
Non-Matrisomal	Non-Matrisomal	Pyruvate dehydrogenase E1 component subunit alpha, somatic form, mitochondrial (Fragment)	PDHA1	0	0	0	0	0	0	0	0	0	0	0	0	0	0	0	4821200	3287800	0	0	3516100	0	0	0	0				0	0	2325020	2.20159e+06	10000	0.0458556	1.4935
Non-Matrisomal	Non-Matrisomal	Protein disulfide-isomerase A5	PDIA5	0	0	0	0	0	4197700	3023600	11029000	0	0	0	0	0	0	0	18613000	8845200	3574500	0	14289000	0	0	3650060	4.52181e+06	10000	0.108722	1.14157	0	0	9064340	7.59642e+06	10000	0.0284432	1.68749
Non-Matrisomal	Non-Matrisomal	Protein disulfide-isomerase A6	PDIA6	0	0	0	0	0	20797000	53837000	19902000	10801000	1606700	0	0	0	0	0	56977000	58728000	36273000	3696100	78371000	0	0	21388740	1.97413e+07	10000	0.0416762	1.53223	0	0	46809020	2.83343e+07	10000	0.00609467	2.33631
Non-Matrisomal	Non-Matrisomal	PDZ and LIM domain protein 4	PDLIM4	0	0	0	0	0	1684500	4758500	3166200	0	0	0	0	0	0	0	27163000	24699000	8362200	0	18992000	0	0	1921840	2.06388e+06	10000	0.0708744	1.31689	0	0	15843240	1.14395e+07	10000	0.0147357	1.95862
Non-Matrisomal	Non-Matrisomal	PDZ and LIM domain protein 5	PDLIM5	0	0	0	0	0	6483500	14904000	36980000	0	0	0	0	0	0	0	21433000	34348000	26001000	7186000	124340000	0	0	11673500	1.54137e+07	10000	0.128819	1.07105	0	0	42661600	4.67098e+07	10000	0.0754072	1.29165
Non-Matrisomal	Non-Matrisomal	PDZ and LIM domain protein 7	PDLIM7	0	0	0	0	0	12481000	51229000	58057000	1323500	0	0	0	0	0	0	118950000	89925000	85663000	19054000	154280000	0	0	24618100	2.79388e+07	10000	0.0843045	1.24613	0	0	93574400	4.98956e+07	10000	0.00302313	2.65222
Non-Matrisomal	Non-Matrisomal	Pyridoxal kinase (Fragment)	PDXK	0	0	0	0	0	0	3458900	0	0	0	0	0	0	0	0	2622800	3566500	0	0	2619300	0	0	691780	1.54687e+06	10000	0.346594	0.632456	0	0	1761720	1.65389e+06	10000	0.0444172	1.50641
Non-Matrisomal	Non-Matrisomal	ATP-dependent 6-phosphofructokinase, liver type	PFKL	0	0	0	0	0	19766000	41648000	19786000	0	0	0	0	0	0	0	73263000	69880000	29568000	4629600	38739000	0	0	16240000	1.73064e+07	10000	0.069122	1.32707	0	0	43215920	2.8762e+07	10000	0.00993518	2.12491
Non-Matrisomal	Non-Matrisomal	ATP-dependent 6-phosphofructokinase, platelet type	PFKP	0	0	0	0	0	20345000	98840000	26891000	1819000	1279000	0	0	0	0	0	114530000	89740000	53539000	7066400	139350000	0	0	29834800	4.01894e+07	10000	0.135505	1.04985	0	0	80845080	5.20229e+07	10000	0.00838202	2.19773
Non-Matrisomal	Non-Matrisomal	Profilin-1	PFN1	0	0	0	9987800	0	86306000	132920000	67801000	2833100	5488700	14027100	0	0	0	0	232180000	248340000	130200000	21571000	250228900	1997560	4.46668e+06	59069760	5.54648e+07	29.571	0.05099	1.4505	2805420	6.27311e+06	176503980	9.98047e+07	62.9153	0.00464874	2.45643
Non-Matrisomal	Non-Matrisomal	Profilin-2	PFN2	0	0	0	0	0	0	0	0	0	0	0	0	0	0	0	11832000	0	0	0	2629900	0	0	0	0				0	0	2892380	5.12551e+06	10000	0.242552	0.798056
Non-Matrisomal	Non-Matrisomal	Phosphoglycerate mutase	PGAM1	0	0	0	0	0	55609000	203480000	93993000	29275000	12860000	0	0	0	0	0	281150000	199310000	142200000	30337000	209900000	0	0	79043400	7.60169e+07	10000	0.0485319	1.47052	0	0	172579400	9.36092e+07	10000	0.00333293	2.60727
Non-Matrisomal	Non-Matrisomal	6-phosphogluconate dehydrogenase, decarboxylating	PGD	0	0	0	0	0	3146800	7338700	3190300	0	0	0	0	0	0	0	27062000	21304000	7277600	0	3810700	0	0	2735160	3.02206e+06	10000	0.0776016	1.27995	0	0	11890860	1.16912e+07	10000	0.05254	1.43837
Non-Matrisomal	Non-Matrisomal	Phosphoglycerate kinase 1	PGK1	1238900	0	0	3174900	0	0	0	0	0	0	7945700	0	0	0	0	0	0	0	0	0	882760	1.38911e+06	0	0	-10000	0.193105	-0.898711	1589140	3.55343e+06	0	0	-10000	0.346594	-0.632456
Non-Matrisomal	Non-Matrisomal	6-phosphogluconolactonase (Fragment)	PGLS	0	0	0	0	0	0	0	0	0	0	0	0	0	0	0	3430500	8410400	6702500	0	9541900	0	0	0	0				0	0	5617060	3.89608e+06	10000	0.0121698	2.0389
Non-Matrisomal	Non-Matrisomal	Phosphoglucomutase-1	PGM1	0	0	0	0	0	4301300	6062200	0	0	0	0	0	0	0	0	0	18063000	7503900	0	0	0	0	2072700	2.90564e+06	10000	0.149363	1.00881	0	0	5113380	7.93485e+06	10000	0.187563	0.911349
Non-Matrisomal	Non-Matrisomal	Phosphoacetylglucosamine mutase	PGM3	0	0	0	0	0	0	11254000	8038000	0	0	0	0	0	0	0	19872000	18313000	13132000	0	7270400	0	0	3858400	5.4043e+06	10000	0.149057	1.00968	0	0	11717480	8.20173e+06	10000	0.0127156	2.02043
Non-Matrisomal	Non-Matrisomal	Membrane-associated progesterone receptor component 2	PGRMC2	0	0	0	0	0	2265400	5866800	2708500	1786000	0	0	0	0	0	0	6370700	4848400	1509000	0	5517900	0	0	2525340	2.13251e+06	10000	0.029348	1.67472	0	0	3649200	2.74926e+06	10000	0.0179254	1.87714
Non-Matrisomal	Non-Matrisomal	Prohibitin-2	PHB2	0	0	0	0	0	0	3963100	2454300	1790400	855010	0	0	0	0	0	5984000	4285400	0	0	0	0	0	1812562	1.51982e+06	10000	0.0285047	1.68661	0	0	2053880	2.8758e+06	10000	0.148935	1.01002
Non-Matrisomal	Non-Matrisomal	D-3-phosphoglycerate dehydrogenase	PHGDH	0	0	0	0	0	49987000	178430000	49680000	1460800	857730	0	0	0	0	0	136120000	93301000	66398000	15016000	149810000	0	0	56083106	7.25954e+07	10000	0.122353	1.09254	0	0	92129000	5.44798e+07	10000	0.00537783	2.39153
Non-Matrisomal	Non-Matrisomal	Pyruvate kinase PKM	PKM	6435500	838730	3619700	41753400	0	585010000	1682300000	794130000	123950000	47041000	66519600	2505000	1886000	0	997770	2208100000	1904000000	1183000000	258570000	2019400000	10529466	1.76367e+07	646486200	6.57812e+08	61.3978	0.0626917	1.36674	14381674	2.91613e+07	1514614000	8.02335e+08	105.316	0.00308674	2.6426
Non-Matrisomal	Non-Matrisomal	Pyruvate kinase	PKM2	0	0	0	0	0	3025900	0	0	0	0	0	0	0	0	0	6680400	0	6237900	0	8151400	0	0	605180	1.35322e+06	10000	0.346594	0.632456	0	0	4213940	3.91146e+06	10000	0.0425754	1.52358
Non-Matrisomal	Non-Matrisomal	Plectin	PLEC	0	0	0	0	0	296920000	656610000	475710000	111850000	54781000	0	0	0	15798000	0	1099400000	563280000	489580000	18708000	375530000	0	0	319174200	2.50873e+08	10000	0.0216499	1.79924	3159600	7.06508e+06	509299600	3.90543e+08	161.191	0.0199697	1.83251
Non-Matrisomal	Non-Matrisomal	Perilipin-3	PLIN3	0	0	0	0	0	0	3229400	6390700	0	0	0	0	0	0	0	0	0	3068900	0	7366900	0	0	1924020	2.86185e+06	10000	0.171167	0.950774	0	0	2087160	3.23683e+06	10000	0.187321	0.911909
Non-Matrisomal	Non-Matrisomal	MARVEL domain-containing protein	PLP2	0	0	0	0	0	0	0	0	0	0	0	0	0	0	0	0	2997100	0	0	0	0	0	0	0				0	0	599420	1.34034e+06	10000	0.346594	0.632456
Non-Matrisomal	Non-Matrisomal	Protein PML	PML	0	0	0	0	0	0	0	0	0	0	0	0	0	0	0	0	0	1558400	0	6628100	0	0	0	0				0	0	1637300	2.87039e+06	10000	0.237929	0.806682
Non-Matrisomal	Non-Matrisomal	Serine/threonine-protein phosphatase	PPP1CA	0	0	0	0	0	1314200	3510800	2627000	0	0	0	0	0	0	0	6948900	7920900	4315000	0	2600200	0	0	1490400	1.56904e+06	10000	0.0664103	1.34334	0	0	4357000	3.22067e+06	10000	0.0164338	1.91318
Non-Matrisomal	Non-Matrisomal	Serine/threonine-protein phosphatase 2A 65 kDa regulatory subunit A alpha isoform	PPP2R1A	0	0	0	0	0	8901700	16043000	15675000	0	0	0	0	0	0	0	31203000	32575000	25706000	0	29252000	0	0	8123940	7.94248e+06	10000	0.0514929	1.44652	0	0	23747200	1.35239e+07	10000	0.00437882	2.48327
Non-Matrisomal	Non-Matrisomal	Serine/threonine-protein phosphatase	PPP3CA	0	0	0	0	0	2310000	5179800	0	0	0	0	0	0	0	0	7272600	3518800	3025300	0	2660100	0	0	1497960	2.2884e+06	10000	0.181427	0.92573	0	0	3295360	2.60788e+06	10000	0.0223033	1.78702
Non-Matrisomal	Non-Matrisomal	Peroxiredoxin-1	PRDX1	0	0	0	0	0	59425000	95596000	68774000	4152700	1542200	0	1964000	0	0	0	169560000	123000000	83189000	11775000	128020000	0	0	45897980	4.14918e+07	10000	0.0384984	1.56439	392800	878328	103108800	5.95203e+07	262.497	0.00481961	2.44029
Non-Matrisomal	Non-Matrisomal	5-AMP-activated protein kinase catalytic subunit alpha-1 (Fragments)	PRKAA1	0	0	0	0	0	1943600	3336400	5984400	0	0	0	0	0	0	0	6910700	3336600	0	0	3766600	0	0	2252880	2.51718e+06	10000	0.0803565	1.26572	0	0	2802780	2.90689e+06	10000	0.0631837	1.36356
Non-Matrisomal	Non-Matrisomal	Protein kinase, cAMP-dependent, catalytic, alpha, isoform CRA_c	PRKACA	0	0	0	0	0	1682400	0	4080700	0	0	0	0	0	0	0	8517500	4054600	3069300	0	6613600	0	0	1152620	1.79164e+06	10000	0.188231	0.909809	0	0	4451000	3.28218e+06	10000	0.0162511	1.91783
Non-Matrisomal	Non-Matrisomal	5-AMP-activated protein kinase subunit gamma-1	PRKAG1	0	0	0	0	0	0	0	2083900	0	0	0	0	0	0	0	3313500	2442900	2328300	0	6032700	0	0	416780	931948	10000	0.346594	0.632456	0	0	2823480	2.17378e+06	10000	0.0197585	1.83689
Non-Matrisomal	Non-Matrisomal	cAMP-dependent protein kinase type I-alpha regulatory subunit	PRKAR1A	0	0	0	0	0	0	0	0	0	0	0	0	0	0	0	0	13226000	5093000	0	13561000	0	0	0	0				0	0	6376000	6.73609e+06	10000	0.0671865	1.33861
Non-Matrisomal	Non-Matrisomal	DNA-dependent protein kinase catalytic subunit	PRKDC	0	0	0	0	0	0	0	1601800	0	0	0	0	0	0	0	4381700	2805700	0	0	4083800	0	0	320360	716347	10000	0.346594	0.632456	0	0	2254240	2.1413e+06	10000	0.0463903	1.4888
Non-Matrisomal	Non-Matrisomal	Uncharacterized protein	PRKRA	0	0	0	0	0	0	48132000	43515000	0	0	0	0	0	0	0	33365000	4775900	4565200	0	37496000	0	0	18329400	2.51516e+07	10000	0.141845	1.03062	0	0	16040420	1.7863e+07	10000	0.0795343	1.26992
Non-Matrisomal	Non-Matrisomal	Protein arginine N-methyltransferase 1	PRMT1	0	0	0	0	0	0	0	2774600	0	0	0	0	0	0	0	14728000	0	0	0	0	0	0	554920	1.24084e+06	10000	0.346594	0.632456	0	0	2945600	6.58656e+06	10000	0.346594	0.632456
Non-Matrisomal	Non-Matrisomal	Peptidase S1 domain-containing protein	PRSS23	0	0	0	0	0	3342500	10369000	0	0	0	0	0	0	0	0	35735000	4734300	0	0	0	0	0	2742300	4.50243e+06	10000	0.210331	0.861357	0	0	8093860	1.55873e+07	10000	0.279071	0.734346
Non-Matrisomal	Non-Matrisomal	Phosphoserine aminotransferase 1, isoform CRA_a	PSAT1	0	0	0	0	0	20790000	18810000	2529000	0	0	0	0	0	0	0	38645000	17991000	11788000	682820	17758000	0	0	8425800	1.04578e+07	10000	0.109288	1.13942	0	0	17372964	1.38093e+07	10000	0.0227334	1.77917
Non-Matrisomal	Non-Matrisomal	Proteasome subunit alpha type	PSMA1	0	0	0	0	0	3476500	7026600	2293100	1230400	791590	0	0	0	0	0	11956000	13602000	4379800	0	10432000	0	0	2963638	2.49711e+06	10000	0.0290826	1.67843	0	0	8073960	5.70144e+06	10000	0.0132633	2.00271
Non-Matrisomal	Non-Matrisomal	Proteasome subunit alpha type	PSMA3	0	0	0	0	0	0	0	2057200	0	0	0	0	0	0	0	5893900	8331600	6333800	956370	17645000	0	0	411440	920008	10000	0.346594	0.632456	0	0	7832134	6.12004e+06	10000	0.0210991	1.80984
Non-Matrisomal	Non-Matrisomal	Proteasome subunit alpha type	PSMA6	0	0	0	0	0	2363100	4576400	2884000	0	0	0	0	0	0	0	12306000	20632000	13195000	3142600	19696000	0	0	1964700	1.97135e+06	10000	0.0564268	1.40944	0	0	13794320	7.02882e+06	10000	0.00232262	2.77545
Non-Matrisomal	Non-Matrisomal	Proteasome subunit alpha type (Fragment)	PSMA7	0	0	0	0	0	3598100	3532100	0	923650	700080	0	0	0	0	0	17393000	22903000	8699100	2244500	10861000	0	0	1750786	1.69108e+06	10000	0.0493018	1.46414	0	0	12420120	7.97559e+06	10000	0.00829338	2.20231
Non-Matrisomal	Non-Matrisomal	Proteasome (Prosome, macropain) subunit, beta type, 2, isoform CRA_b	PSMB2	0	0	0	0	0	1459300	0	0	0	0	0	0	0	0	0	0	3025700	1732200	0	5925400	0	0	291860	652619	10000	0.346594	0.632456	0	0	2136660	2.4718e+06	10000	0.0893213	1.22247
Non-Matrisomal	Non-Matrisomal	Proteasome subunit beta type-3 (Fragment)	PSMB3	0	0	0	0	0	0	0	3670800	0	0	0	0	0	0	0	4546500	3486900	2224000	0	0	0	0	734160	1.64163e+06	10000	0.346594	0.632456	0	0	2051480	2.04527e+06	10000	0.0551786	1.41851
Non-Matrisomal	Non-Matrisomal	Proteasome subunit beta type-5	PSMB5	0	0	0	0	0	2244000	2189800	2268200	811550	0	0	0	0	0	0	15442000	6925600	7956900	1264100	4593400	0	0	1502710	1.04204e+06	10000	0.0121552	2.03941	0	0	7236400	5.25836e+06	10000	0.015181	1.9462
Non-Matrisomal	Non-Matrisomal	Proteasome subunit beta type	PSMB6	0	0	0	0	0	0	0	2374200	0	0	0	0	0	0	0	10692000	3665700	3399400	847690	0	0	0	474840	1.06177e+06	10000	0.346594	0.632456	0	0	3720958	4.20723e+06	10000	0.0833547	1.25076
Non-Matrisomal	Non-Matrisomal	Proteasome (Prosome, macropain) 26S subunit, ATPase, 1	PSMC1	0	0	0	0	0	3130200	4198400	1950600	0	0	0	0	0	0	0	17507000	6587100	1595100	0	16956000	0	0	1855840	1.87142e+06	10000	0.0574098	1.40244	0	0	8529040	8.30982e+06	10000	0.0508618	1.45152
Non-Matrisomal	Non-Matrisomal	AAA domain-containing protein	PSMC2	0	0	0	0	0	8435400	10021000	10806000	1063400	0	0	0	0	0	0	10481000	11086000	2804400	675200	32280000	0	0	6065160	5.13678e+06	10000	0.0297043	1.66981	0	0	11465320	1.2508e+07	10000	0.074547	1.29632
Non-Matrisomal	Non-Matrisomal	26S protease regulatory subunit 6A	PSMC3	0	0	0	0	0	2066600	6165400	6605400	0	0	0	0	0	0	0	5333000	4878800	3673100	859860	18216000	0	0	2967480	3.23592e+06	10000	0.0744417	1.2969	0	0	6592152	6.72709e+06	10000	0.0598076	1.38585
Non-Matrisomal	Non-Matrisomal	Proteasome (Prosome, macropain) 26S subunit, ATPase, 4, isoform CRA_b	PSMC4	0	0	0	0	0	0	0	0	0	0	0	0	0	0	0	12146000	3013700	4665600	0	0	0	0	0	0				0	0	3965060	4.99417e+06	10000	0.113763	1.1228
Non-Matrisomal	Non-Matrisomal	26S proteasome regulatory subunit 10B	PSMC6	0	0	0	0	0	2225700	19979000	8321400	0	0	0	0	0	0	0	11791000	4184900	8616600	0	18013000	0	0	6105220	8.47041e+06	10000	0.145694	1.01932	0	0	8521100	6.93198e+06	10000	0.0251103	1.73841
Non-Matrisomal	Non-Matrisomal	26S proteasome non-ATPase regulatory subunit 1	PSMD1	0	0	0	0	0	5318600	10493000	10312000	0	0	0	0	0	0	0	30699000	18483000	12004000	1661300	25399000	0	0	5224720	5.20191e+06	10000	0.0549198	1.42042	0	0	17649260	1.13857e+07	10000	0.00849007	2.19222
Non-Matrisomal	Non-Matrisomal	PCI domain-containing protein	PSMD11	0	0	0	0	0	1630500	5789500	9861300	0	0	0	0	0	0	0	7568600	3254300	4117300	0	20406000	0	0	3456260	4.29224e+06	10000	0.10946	1.13877	0	0	7069240	7.92717e+06	10000	0.0812599	1.26116
Non-Matrisomal	Non-Matrisomal	26S proteasome non-ATPase regulatory subunit 12	PSMD12	0	0	0	0	0	1766300	0	1707700	0	0	0	0	0	0	0	26270000	9058200	7462400	0	14540000	0	0	694800	951620	10000	0.141195	1.03255	0	0	11466120	9.77117e+06	10000	0.0304633	1.65953
Non-Matrisomal	Non-Matrisomal	26S proteasome non-ATPase regulatory subunit 14	PSMD14	0	0	0	0	0	2048800	3632700	2155500	0	0	0	0	0	0	0	5182900	6773500	2207000	811660	5059400	0	0	1567400	1.56177e+06	10000	0.0550701	1.41931	0	0	4006892	2.42868e+06	10000	0.00613805	2.3332
Non-Matrisomal	Non-Matrisomal	26S proteasome non-ATPase regulatory subunit 2	PSMD2	0	0	0	0	0	6820200	4105000	6225500	0	0	0	0	0	0	0	28163000	23741000	17893000	520750	15552000	0	0	3430140	3.2899e+06	10000	0.0480575	1.4745	0	0	17173950	1.054e+07	10000	0.00655586	2.30434
Non-Matrisomal	Non-Matrisomal	26S proteasome non-ATPase regulatory subunit 4 (Fragment)	PSMD4	0	0	0	0	0	0	0	0	0	0	0	0	0	0	0	10287000	7648700	2729600	0	3936200	0	0	0	0				0	0	4920300	4.06886e+06	10000	0.0269077	1.71015
Non-Matrisomal	Non-Matrisomal	26S proteasome non-ATPase regulatory subunit 6	PSMD6	0	0	0	0	0	0	4250300	5096600	0	0	0	0	0	0	0	0	2678000	6883900	0	2505700	0	0	1869380	2.57718e+06	10000	0.143471	1.02581	0	0	2413520	2.81571e+06	10000	0.0915843	1.21221
Non-Matrisomal	Non-Matrisomal	26S proteasome non-ATPase regulatory subunit 8	PSMD8	0	0	0	0	0	1487600	3057900	1696300	0	0	0	0	0	0	0	10502000	3087400	3817500	0	10372000	0	0	1248360	1.2893e+06	10000	0.062295	1.36931	0	0	5555780	4.68087e+06	10000	0.0290742	1.67855
Non-Matrisomal	Non-Matrisomal	PSME1 protein (Fragment)	PSME1	0	0	0	0	0	0	0	0	0	0	0	0	0	0	0	0	3384800	1383800	0	2511300	0	0	0	0				0	0	1455980	1.50657e+06	10000	0.0626934	1.36672
Non-Matrisomal	Non-Matrisomal	Proteasome activator complex subunit 2	PSME2	0	0	0	0	0	0	3276600	0	0	0	0	0	0	0	0	0	2679600	0	0	3712700	0	0	655320	1.46534e+06	10000	0.346594	0.632456	0	0	1278460	1.7883e+06	10000	0.148584	1.01102
Non-Matrisomal	Non-Matrisomal	Polypyrimidine tract-binding protein 1 (Fragment)	PTBP1	0	0	0	0	0	0	2173900	0	0	0	0	0	0	0	0	7081300	0	5333900	0	0	0	0	434780	972198	10000	0.346594	0.632456	0	0	2483040	3.45571e+06	10000	0.146791	1.01616
Non-Matrisomal	Non-Matrisomal	CS domain-containing protein	PTGES3	0	0	0	0	0	5223400	11973000	9632600	0	0	0	0	0	0	0	22456000	4942900	11261000	1033000	15455000	0	0	5365800	5.46499e+06	10000	0.059411	1.38854	0	0	11029580	8.4732e+06	10000	0.0195683	1.84089
Non-Matrisomal	Non-Matrisomal	Prostacyclin synthase	PTGIS	0	0	0	0	0	0	0	5101800	0	0	0	0	0	0	0	0	0	5363700	0	1996100	0	0	1020360	2.28159e+06	10000	0.346594	0.632456	0	0	1471960	2.34096e+06	10000	0.197353	0.889236
Non-Matrisomal	Non-Matrisomal	Prostaglandin G/H synthase 1	PTGS1	0	0	0	0	0	0	0	0	0	0	0	0	0	0	0	3501500	0	3494700	0	8390000	0	0	0	0				0	0	3077240	3.44668e+06	10000	0.080968	1.26263
Non-Matrisomal	Non-Matrisomal	Inactive tyrosine-protein kinase 7	PTK7	0	0	0	0	0	1428000	12717000	6993400	0	0	0	0	0	0	0	22090000	11530000	3289700	0	4536900	0	0	4227680	5.55208e+06	10000	0.127038	1.07686	0	0	8289320	8.78565e+06	10000	0.0679002	1.33432
Non-Matrisomal	Non-Matrisomal	Very-long-chain (3R)-3-hydroxyacyl-CoA dehydratase 3	PTPLAD1	0	0	0	0	0	2181600	0	0	3831600	540590	0	0	0	0	0	7339800	0	3691400	0	0	0	0	1310758	1.66901e+06	10000	0.11714	1.11066	0	0	2206240	3.28488e+06	10000	0.171542	0.949837
Non-Matrisomal	Non-Matrisomal	Pituitary tumor-transforming gene 1 protein-interacting protein	PTTG1IP	0	0	0	0	0	5190500	0	8517700	0	0	0	0	0	0	0	9313000	0	5546400	0	0	0	0	2741640	3.93413e+06	10000	0.157783	0.985545	0	0	2971880	4.28177e+06	10000	0.159262	0.981574
Non-Matrisomal	Non-Matrisomal	PURA protein (Fragment)	PURA	0	0	0	0	0	0	0	0	0	0	0	0	0	0	0	0	0	0	0	2612200	0	0	0	0				0	0	522440	1.16821e+06	10000	0.346594	0.632456
Non-Matrisomal	Non-Matrisomal	Alpha-1,4 glucan phosphorylase	PYGL	0	0	0	0	0	6066200	33754000	13123000	644360	0	0	0	0	0	0	24165000	22619000	17458000	0	18632000	0	0	10717512	1.39143e+07	10000	0.123309	1.0893	0	0	16574800	9.66798e+06	10000	0.00499292	2.42453
Non-Matrisomal	Non-Matrisomal	QARS protein (Fragment)	QARS	0	0	0	0	0	0	3810300	1453200	0	0	0	0	0	0	0	0	6514600	1432600	0	3069200	0	0	1052700	1.66503e+06	10000	0.195151	0.894124	0	0	2203280	2.72214e+06	10000	0.107914	1.14466
Non-Matrisomal	Non-Matrisomal	Ras-related protein Rab-10	RAB10	0	0	0	0	0	1847000	0	0	1610500	0	0	0	0	0	0	7939600	11190000	2774000	0	3354500	0	0	691500	950560	10000	0.142461	1.02879	0	0	5051620	4.46113e+06	10000	0.0351436	1.6014
Non-Matrisomal	Non-Matrisomal	Ras-related protein Rab-11A (Fragment)	RAB11A	0	0	0	0	0	0	0	0	1625700	834130	0	0	0	0	0	5156200	0	2449400	0	0	0	0	491966	729473	10000	0.169977	0.953764	0	0	1521120	2.29221e+06	10000	0.176138	0.938477
Non-Matrisomal	Non-Matrisomal	Ras-related protein Rab-14 (Fragment)	RAB14	0	0	0	0	0	3884300	2915500	0	0	0	0	0	0	0	0	9860400	3639000	3025000	0	5472400	0	0	1359960	1.89344e+06	10000	0.14693	1.01576	0	0	4399360	3.63303e+06	10000	0.026752	1.71252
Non-Matrisomal	Non-Matrisomal	Ras-related protein Rab-1B	RAB1B	0	0	0	1300300	0	21972000	48471000	34841000	6582100	4571800	1197300	0	0	0	0	71196000	50448000	31032000	4436900	55577000	260060	581512	23287580	1.87001e+07	89.547	0.0249741	1.74064	239460	535449	42537980	2.56805e+07	177.641	0.00619906	2.32886
Non-Matrisomal	Non-Matrisomal	RAB21, member RAS oncogene family, isoform CRA_a	RAB21	0	0	0	0	0	0	0	0	0	0	0	0	0	0	0	0	2128900	0	0	0	0	0	0	0				0	0	425780	952073	10000	0.346594	0.632456
Non-Matrisomal	Non-Matrisomal	Ras-related protein Rab-2A isoform a	RAB2A	0	0	0	0	0	8967100	31310000	20196000	4618200	0	0	0	0	0	0	37067000	17750000	12586000	0	28809000	0	0	13018260	1.26743e+07	10000	0.050728	1.45259	0	0	19242400	1.43705e+07	10000	0.0172246	1.89367
Non-Matrisomal	Non-Matrisomal	Ras-related protein Rab-5C	RAB5C	0	0	0	0	0	2026200	7449100	2726900	0	978700	0	0	0	0	0	16237000	11352000	8673400	1372900	17335000	0	0	2636180	2.88276e+06	10000	0.0751116	1.29325	0	0	10994060	6.43771e+06	10000	0.00509937	2.41514
Non-Matrisomal	Non-Matrisomal	Ras-related protein Rab-7a isoform X1	RAB7A	0	0	0	0	0	1894400	25236000	11857000	1206900	0	0	0	0	0	0	25298000	14148000	12666000	1326400	20784000	0	0	8038860	1.07165e+07	10000	0.131993	1.06086	0	0	14844480	9.11761e+06	10000	0.00658357	2.3025
Non-Matrisomal	Non-Matrisomal	Ras-related C3 botulinum toxin substrate 1 (Rho family, small GTP binding protein Rac1)	RAC1	0	0	0	0	0	5457900	0	8770100	0	0	0	0	0	0	0	27506000	29010000	20465000	2512200	33225000	0	0	2845600	4.06866e+06	10000	0.156472	0.989093	0	0	22543640	1.21049e+07	10000	0.00314628	2.63378
Non-Matrisomal	Non-Matrisomal	Raichu404X	Raichu404X	734700	0	2197400	7406000	0	17953000	24658000	28094000	1483000	3388600	5839900	844530	866320	0	0	64134000	31204000	15263000	3797300	47204000	2067620	3.11616e+06	15115320	1.21544e+07	7.31049	0.0485234	1.47059	1510150	2.45792e+06	32320460	2.41836e+07	21.4022	0.0220081	1.79249
Non-Matrisomal	Non-Matrisomal	GTP-binding nuclear protein Ran	RAN	0	0	0	1740500	0	8505000	23946000	13259000	1566300	0	8740900	0	0	0	0	30678000	31511000	8378100	5069800	40487000	348100	778375	9455260	9.70812e+06	27.1625	0.069916	1.32243	1748180	3.90905e+06	23224780	1.55902e+07	13.2851	0.0173911	1.88968
Non-Matrisomal	Non-Matrisomal	Retinoic acid receptor responder (Tazarotene induced) 2	RARRES2	0	0	0	0	0	0	8679600	4663100	0	0	0	0	0	0	0	9072200	8735800	5593500	626980	3404200	0	0	2668540	3.92028e+06	10000	0.166482	0.962657	0	0	5486536	3.58391e+06	10000	0.00904573	2.16499
Non-Matrisomal	Non-Matrisomal	Arginine--tRNA ligase, cytoplasmic	RARS	0	0	0	0	0	9931700	9850500	11583000	0	0	0	0	0	0	0	34713000	20002000	10770000	0	30012000	0	0	6273040	5.76805e+06	10000	0.0410846	1.53803	0	0	19099400	1.41231e+07	10000	0.0164603	1.91251
Non-Matrisomal	Non-Matrisomal	RELA protein	RELA	0	0	0	0	0	0	34453000	0	0	0	0	0	0	0	0	0	0	0	0	0	0	0	6890600	1.54079e+07	10000	0.346594	0.632456	0	0	0	0
Non-Matrisomal	Non-Matrisomal	Protein RER1 (Fragment)	RER1	0	0	0	0	0	1937200	3483700	2179600	0	0	0	0	0	0	0	3616100	6068900	0	0	4564300	0	0	1520100	1.50715e+06	10000	0.0541199	1.42636	0	0	2849860	2.74463e+06	10000	0.0487824	1.46843
Non-Matrisomal	Non-Matrisomal	Ribonuclease/angiogenin inhibitor 1, isoform CRA_a	RNH1	0	0	0	0	0	105150000	241920000	111080000	11225000	1144800	0	0	0	0	0	282580000	196130000	132660000	28978000	185980000	0	0	94103960	9.71727e+07	10000	0.0622581	1.36955	0	0	165265600	9.32494e+07	10000	0.00415965	2.50641
Non-Matrisomal	Non-Matrisomal	Aminopeptidase B	RNPEP	0	0	0	0	0	3780400	11816000	1720700	0	0	0	0	0	0	0	7394000	12828000	3371800	0	13909000	0	0	3463420	4.92173e+06	10000	0.154244	0.995182	0	0	7500560	5.97424e+06	10000	0.0229366	1.77552
Non-Matrisomal	Non-Matrisomal	60S ribosomal protein L10	RPL10	0	0	0	0	0	5353000	20704000	14713000	0	466470	0	0	0	0	0	20438000	20383000	14728000	1730000	17749000	0	0	8247294	9.13661e+06	10000	0.0782503	1.27656	0	0	15005600	7.78255e+06	10000	0.00257585	2.72676
Non-Matrisomal	Non-Matrisomal	Ribosomal protein	RPL10A	0	0	0	0	0	15798000	33328000	30277000	2330500	2512500	0	0	0	0	0	48233000	33589000	21294000	7230100	43456000	0	0	16849200	1.47419e+07	10000	0.0338726	1.61637	0	0	30760420	1.67164e+07	10000	0.00336894	2.60234
Non-Matrisomal	Non-Matrisomal	Ribosomal protein L11, isoform CRA_b	RPL11	0	0	0	0	0	12595000	39826000	31072000	5445800	3246200	0	0	0	0	0	59954000	49237000	27417000	2824500	49144000	0	0	18437000	1.6208e+07	10000	0.0345175	1.60871	0	0	37715300	2.28109e+07	10000	0.00606794	2.33825
Non-Matrisomal	Non-Matrisomal	Uncharacterized protein	RPL12	0	0	0	0	0	8787000	36339000	30010000	3526100	0	0	0	0	0	0	50853000	40720000	11452000	5528200	38825000	0	0	15732420	1.638e+07	10000	0.0640081	1.3583	0	0	29475640	1.98064e+07	10000	0.0104201	2.10462
Non-Matrisomal	Non-Matrisomal	60S ribosomal protein L13	RPL13	0	0	0	0	0	21310000	50901000	10299000	4576700	993460	0	0	0	0	0	46311000	38555000	32451000	5105700	58454000	0	0	17616032	2.01334e+07	10000	0.0861245	1.23739	0	0	36175340	1.98993e+07	10000	0.00360836	2.57093
Non-Matrisomal	Non-Matrisomal	Ribosomal protein L15	RPL15	0	0	0	0	0	18768000	31519000	19813000	3536500	0	0	0	0	0	0	66043000	47140000	37953000	1567400	42737000	0	0	14727300	1.29062e+07	10000	0.0340906	1.61376	0	0	39088080	2.35255e+07	10000	0.00591147	2.34974
Non-Matrisomal	Non-Matrisomal	60S ribosomal protein L17 (Fragment)	RPL17	0	0	0	0	0	5830700	2181200	9949000	3046600	0	0	0	0	0	0	22440000	23687000	9402900	2467300	19064000	0	0	4201500	3.83262e+06	10000	0.039857	1.55033	0	0	15412240	9.14986e+06	10000	0.00549317	2.38213
Non-Matrisomal	Non-Matrisomal	60S ribosomal protein L18	RPL18	0	0	0	0	0	41438000	86925000	38650000	6759700	1830100	0	0	0	0	0	59787000	71963000	48781000	10645000	74296000	0	0	35120560	3.40905e+07	10000	0.0501857	1.45694	0	0	53094400	2.58403e+07	10000	0.00176817	2.90581
Non-Matrisomal	Non-Matrisomal	60S ribosomal protein L18a	RPL18A	0	0	0	0	0	12353000	33467000	16563000	4460900	1360000	0	0	0	0	0	27959000	26422000	26595000	1878900	19821000	0	0	13640780	1.26329e+07	10000	0.0422135	1.52704	0	0	20535180	1.08979e+07	10000	0.00294186	2.66484
Non-Matrisomal	Non-Matrisomal	60S ribosomal protein L22 (Fragment)	RPL22	0	0	0	0	0	11178000	29620000	13022000	5492800	1332700	0	0	0	0	0	26228000	21373000	18567000	4445900	21305000	0	0	12129100	1.08194e+07	10000	0.0365555	1.58541	0	0	18383780	8.26588e+06	10000	0.0010888	3.14529
Non-Matrisomal	Non-Matrisomal	60S ribosomal protein L23a	RPL23A	0	0	0	0	0	5564200	0	0	2877800	0	0	0	0	0	0	23047000	19788000	5431300	0	9364000	0	0	1688400	2.49943e+06	10000	0.16936	0.955321	0	0	11526060	9.69101e+06	10000	0.0288286	1.682
Non-Matrisomal	Non-Matrisomal	60S ribosomal protein L24	RPL24	0	0	0	0	0	3531800	11299000	4928500	1390400	0	0	0	0	0	0	26831000	8708200	5802100	0	0	0	0	4229940	4.3847e+06	10000	0.0630693	1.3643	0	0	8268260	1.10406e+07	10000	0.132548	1.0591
Non-Matrisomal	Non-Matrisomal	60S ribosomal protein L26 (Fragment)	RPL26	0	0	0	0	0	0	13338000	0	0	0	0	0	0	0	0	10119000	0	0	0	0	0	0	2667600	5.96493e+06	10000	0.346594	0.632456	0	0	2023800	4.52535e+06	10000	0.346594	0.632456
Non-Matrisomal	Non-Matrisomal	RPL27/NME2 fusion protein (Fragment)	RPL27	0	0	0	0	0	6803000	27432000	0	2269700	0	0	0	0	0	0	19660000	13544000	11322000	0	10364000	0	0	7300940	1.15913e+07	10000	0.196662	0.890766	0	0	10978000	7.12343e+06	10000	0.0087458	2.17946
Non-Matrisomal	Non-Matrisomal	60S ribosomal protein L28	RPL28	0	0	0	0	0	0	8060300	0	0	0	0	0	0	0	0	20970000	0	10630000	0	0	0	0	1612060	3.60468e+06	10000	0.346594	0.632456	0	0	6320000	9.39449e+06	10000	0.170921	0.951391
Non-Matrisomal	Non-Matrisomal	60S ribosomal protein L30 (Fragment)	RPL30	0	0	0	0	0	9054300	32449000	21949000	2036300	1318900	0	0	0	0	0	30654000	37584000	25243000	3139700	35538000	0	0	13361500	1.35085e+07	10000	0.0579235	1.39883	0	0	26431740	1.38659e+07	10000	0.00275214	2.69582
Non-Matrisomal	Non-Matrisomal	60S ribosomal protein L32 (Fragment)	RPL32	0	0	0	0	0	0	0	0	0	0	0	0	0	0	0	8520900	4562900	0	0	0	0	0	0	0				0	0	2616760	3.84671e+06	10000	0.166726	0.962033
Non-Matrisomal	Non-Matrisomal	Ribosomal protein L34, isoform CRA_a	RPL34	0	0	0	0	0	5882300	0	4762700	2236400	0	0	0	0	0	0	19495000	6421600	4998900	0	0	0	0	2576280	2.69723e+06	10000	0.0652016	1.3508	0	0	6183100	7.98635e+06	10000	0.121663	1.0949
Non-Matrisomal	Non-Matrisomal	60S ribosomal protein L36	RPL36	0	0	0	0	0	0	2461900	8345900	1303800	0	0	0	0	0	0	0	8015400	4005600	0	8158500	0	0	2422320	3.46687e+06	10000	0.156831	0.988119	0	0	4035900	4.04383e+06	10000	0.0561492	1.41144
Non-Matrisomal	Non-Matrisomal	Uncharacterized protein	RPL38	0	0	0	0	0	2292000	4178200	2365500	0	0	0	0	0	0	0	2896100	0	4103000	0	0	0	0	1767140	1.78131e+06	10000	0.0573359	1.40296	0	0	1399820	1.9637e+06	10000	0.149608	1.00812
Non-Matrisomal	Non-Matrisomal	60S ribosomal protein L4	RPL4	0	0	0	0	0	32429000	88903000	51819000	3602400	1910900	0	0	0	0	0	123080000	75704000	71332000	9896200	85271000	0	0	35732860	3.63078e+07	10000	0.0589334	1.39182	0	0	73056640	4.07761e+07	10000	0.00391541	2.53378
Non-Matrisomal	Non-Matrisomal	Ribosomal protein L5, isoform CRA_b	RPL5	0	0	0	0	0	0	7573000	19479000	0	0	0	0	0	0	0	46033000	26401000	5500000	969590	59274000	0	0	5410400	8.52085e+06	10000	0.193434	0.897969	0	0	27635518	2.52093e+07	10000	0.0398575	1.55032
Non-Matrisomal	Non-Matrisomal	60S ribosomal protein L6	RPL6	0	0	0	0	0	22137000	49723000	23217000	4640400	0	0	0	0	0	0	82236000	74883000	57279000	0	62052000	0	0	19943480	1.95849e+07	10000	0.0523151	1.44011	0	0	55290000	3.24678e+07	10000	0.00517854	2.40829
Non-Matrisomal	Non-Matrisomal	60S ribosomal protein L7	RPL7	0	0	0	0	0	25498000	62842000	35656000	18637000	2461400	0	0	0	0	0	68229000	96138000	62776000	7639700	63895000	0	0	29018880	2.24362e+07	10000	0.0201336	1.82914	0	0	59735540	3.21629e+07	10000	0.00319573	2.62659
Non-Matrisomal	Non-Matrisomal	60S ribosomal protein L7a	RPL7A	0	0	0	0	0	22361000	47787000	28546000	3603600	0	0	0	0	0	0	83819000	60100000	42215000	1768000	42399000	0	0	20459520	1.9484e+07	10000	0.0468259	1.48502	0	0	46060200	3.00534e+07	10000	0.00899426	2.16744
Non-Matrisomal	Non-Matrisomal	60S ribosomal protein L8 (Fragment)	RPL8	0	0	0	0	0	22859000	48242000	31716000	11493000	3018400	0	0	0	0	0	58239000	49470000	28037000	5500800	69622000	0	0	23465680	1.76333e+07	10000	0.0177173	1.88197	0	0	42173760	2.55416e+07	10000	0.00611122	2.33512
Non-Matrisomal	Non-Matrisomal	60S ribosomal protein L9 (Fragment)	RPL9	0	0	0	0	0	0	0	7591300	0	0	0	0	0	0	0	13069000	15760000	8744200	0	20651000	0	0	1518260	3.39493e+06	10000	0.346594	0.632456	0	0	11644840	7.81169e+06	10000	0.0103336	2.10816
Non-Matrisomal	Non-Matrisomal	S10_plectin domain-containing protein	RPS10-NUDT3	0	0	0	0	0	4373100	15672000	3398900	3081800	2166300	0	0	0	0	0	16138000	0	5149000	0	6927800	0	0	5738420	5.60872e+06	10000	0.0514432	1.44692	0	0	5642960	6.6281e+06	10000	0.0934309	1.20402
Non-Matrisomal	Non-Matrisomal	Ribosomal_S17_N domain-containing protein	RPS11	0	0	0	0	0	4140300	11006000	6027800	1316900	0	0	0	0	0	0	38873000	17852000	18896000	929120	13771000	0	0	4498200	4.33514e+06	10000	0.048906	1.46741	0	0	18064224	1.36545e+07	10000	0.0181962	1.87093
Non-Matrisomal	Non-Matrisomal	40S ribosomal protein S12	RPS12	0	0	0	0	0	2932700	5970500	3236400	0	0	0	0	0	0	0	6246100	3237900	0	0	5680700	0	0	2427920	2.51236e+06	10000	0.0627004	1.36668	0	0	3032940	2.99059e+06	10000	0.0530778	1.43424
Non-Matrisomal	Non-Matrisomal	40S ribosomal protein S13	RPS13	0	0	0	0	0	17303000	30518000	9006800	4921700	6979600	0	0	0	0	0	34950000	32172000	23402000	969850	16265000	0	0	13745820	1.04889e+07	10000	0.0189864	1.85335	0	0	21551770	1.36683e+07	10000	0.00778004	2.22989
Non-Matrisomal	Non-Matrisomal	40S ribosomal protein S14	RPS14	0	0	0	0	0	14233000	34973000	24547000	0	1272500	0	0	0	0	0	29912000	32400000	40086000	3738900	37967000	0	0	15005100	1.50341e+07	10000	0.0561433	1.41148	0	0	28820780	1.46087e+07	10000	0.00225214	2.79002
Non-Matrisomal	Non-Matrisomal	40S ribosomal protein S15a	RPS15A	0	0	0	0	0	22245000	36228000	20088000	2421600	1256300	0	0	0	0	0	43679000	28006000	20484000	2220600	43782000	0	0	16447780	1.47108e+07	10000	0.0369368	1.5812	0	0	27634320	1.74306e+07	10000	0.00756394	2.24208
Non-Matrisomal	Non-Matrisomal	40S ribosomal protein S16	RPS16	0	0	0	0	0	26073000	41801000	32294000	1694500	1182000	0	0	0	0	0	76327000	44314000	42959000	4323400	56521000	0	0	20608900	1.83757e+07	10000	0.0364946	1.58609	0	0	44888880	2.63309e+07	10000	0.00514768	2.41095
Non-Matrisomal	Non-Matrisomal	40S ribosomal protein S17	RPS17	0	0	0	0	0	2478400	12676000	6041700	1315500	0	0	0	0	0	0	6704800	4104800	6107200	0	7804900	0	0	4502320	5.0917e+06	10000	0.0834048	1.25051	0	0	4944340	3.0735e+06	10000	0.00701112	2.27505
Non-Matrisomal	Non-Matrisomal	40S ribosomal protein S18	RPS18	0	0	0	0	0	2498900	14793000	0	4774400	2569800	0	0	0	0	0	26338000	12745000	10009000	0	6997800	0	0	4927220	5.7682e+06	10000	0.092523	1.20803	0	0	11217960	9.69615e+06	10000	0.0322623	1.63617
Non-Matrisomal	Non-Matrisomal	40S ribosomal protein S19 (Fragment)	RPS19	0	0	0	0	0	1047900	5968000	0	0	0	0	0	0	0	0	0	0	0	0	0	0	0	1403180	2.59184e+06	10000	0.260609	0.765632	0	0	0	0
Non-Matrisomal	Non-Matrisomal	40S ribosomal protein S2	RPS2	0	0	0	0	0	14315000	47480000	26994000	3245400	1965100	0	0	0	0	0	63089000	54718000	34949000	1254200	59267000	0	0	18799900	1.89417e+07	10000	0.0572425	1.40362	0	0	42655440	2.5556e+07	10000	0.00576937	2.36046
Non-Matrisomal	Non-Matrisomal	40S ribosomal protein S23	RPS23	0	0	0	0	0	3690500	15535000	11179000	1458700	0	0	0	0	0	0	19831000	12801000	12493000	1456500	8754000	0	0	6372640	6.68957e+06	10000	0.0657795	1.34721	0	0	11067100	6.69999e+06	10000	0.00609891	2.33601
Non-Matrisomal	Non-Matrisomal	Uncharacterized protein	RPS25	0	0	0	0	0	14077000	46324000	14945000	6069700	2493200	0	0	0	0	0	69354000	48471000	26916000	6715300	33787000	0	0	16781780	1.73374e+07	10000	0.0623599	1.36889	0	0	37048660	2.34922e+07	10000	0.00777253	2.23031
Non-Matrisomal	Non-Matrisomal	40S ribosomal protein S26	RPS26	0	0	0	0	0	5854400	30507000	15068000	0	0	0	0	0	0	0	15909000	9406800	15693000	0	26439000	0	0	10285880	1.28744e+07	10000	0.111838	1.12987	0	0	13489560	9.70868e+06	10000	0.0145142	1.96495
Non-Matrisomal	Non-Matrisomal	40S ribosomal protein S27	RPS27L	0	0	0	0	0	4900800	15389000	10646000	0	0	0	0	0	0	0	28618000	17022000	20463000	2088200	0	0	0	6187160	6.75965e+06	10000	0.0748922	1.29444	0	0	13638240	1.22661e+07	10000	0.0377444	1.57242
Non-Matrisomal	Non-Matrisomal	40S ribosomal protein S3	RPS3	0	0	0	0	0	60116000	131490000	87814000	10880000	4348900	0	0	0	0	0	137210000	112890000	90554000	11571000	175310000	0	0	58929780	5.33586e+07	10000	0.0387383	1.56187	0	0	105507000	6.11956e+07	10000	0.00484178	2.43824
Non-Matrisomal	Non-Matrisomal	40S ribosomal protein S3a	RPS3A	0	0	0	0	0	25001000	43816000	24815000	3059900	1640700	0	0	0	0	0	62846000	53592000	14342000	4906400	35412000	0	0	19666520	1.75988e+07	10000	0.0370118	1.58037	0	0	34219680	2.47516e+07	10000	0.0148576	1.95518
Non-Matrisomal	Non-Matrisomal	40S ribosomal protein S4, X isoform	RPS4X	0	0	0	0	0	22702000	92139000	62401000	3336500	1524600	0	0	0	0	0	113710000	71996000	47918000	2664300	120510000	0	0	36420620	3.96233e+07	10000	0.0738937	1.29991	0	0	71359660	4.86782e+07	10000	0.011222	2.07316
Non-Matrisomal	Non-Matrisomal	40S ribosomal protein S5 (Fragment)	RPS5	0	0	0	0	0	8552600	18391000	14881000	3309500	3023200	0	0	0	0	0	33979000	26442000	21169000	2793700	18765000	0	0	9631460	6.87545e+06	10000	0.0139648	1.9811	0	0	20629740	1.15529e+07	10000	0.00398915	2.52533
Non-Matrisomal	Non-Matrisomal	40S ribosomal protein S6	RPS6	0	0	0	0	0	17738000	49066000	28605000	5541800	1540300	0	0	0	0	0	27003000	34026000	19006000	4584500	39246000	0	0	20498220	1.91869e+07	10000	0.0439321	1.51086	0	0	24773100	1.36097e+07	10000	0.00358233	2.57423
Non-Matrisomal	Non-Matrisomal	40S ribosomal protein S7	RPS7	0	0	0	0	0	3891900	8351700	0	1605200	1189600	0	0	0	0	0	11088000	4194400	2041900	0	2738700	0	0	3007680	3.30374e+06	10000	0.0761825	1.28748	0	0	4012600	4.23385e+06	10000	0.0669064	1.34031
Non-Matrisomal	Non-Matrisomal	40S ribosomal protein S8	RPS8	0	0	0	0	0	26179000	71614000	43471000	5265200	0	0	0	0	0	0	93321000	75109000	40709000	9452900	75894000	0	0	29305840	2.93138e+07	10000	0.0558193	1.41383	0	0	58897180	3.35867e+07	10000	0.00441131	2.47995
Non-Matrisomal	Non-Matrisomal	40S ribosomal protein S9	RPS9	0	0	0	0	0	33495000	59731000	37375000	7152200	1425600	0	0	0	0	0	76116000	46110000	72161000	0	54502000	0	0	27835760	2.37994e+07	10000	0.0308746	1.65407	0	0	49777800	3.04479e+07	10000	0.0064417	2.31203
Non-Matrisomal	Non-Matrisomal	40S ribosomal protein SA (Fragment)	RPSA	0	0	0	635660	0	10518000	24813000	2205800	0	1287500	0	0	0	0	0	15899000	33147000	20381000	2235100	24731000	127132	284276	7764860	1.03847e+07	61.0771	0.138807	1.03973	0	0	19278620	1.14584e+07	10000	0.00552723	2.3794
Non-Matrisomal	Non-Matrisomal	Related RAS viral (R-ras) oncogene homolog, isoform CRA_a	RRAS	0	0	0	0	0	2789500	14317000	10090000	0	0	0	0	0	0	0	31003000	21773000	13317000	0	43452000	0	0	5439300	6.45438e+06	10000	0.0962515	1.1918	0	0	21909000	1.6588e+07	10000	0.0183318	1.86786
Non-Matrisomal	Non-Matrisomal	Ribosome-binding protein 1	RRBP1	0	0	0	0	0	12972000	41808000	39977000	2967500	0	0	0	0	0	0	52590000	17024000	22717000	1412900	41705000	0	0	19544900	2.00819e+07	10000	0.061217	1.3764	0	0	27089780	2.02707e+07	10000	0.0173795	1.88995
Non-Matrisomal	Non-Matrisomal	tRNA-splicing ligase RtcB homolog	RTCB	0	0	0	0	0	1453700	6539100	7520200	0	0	0	0	0	0	0	13415000	8905400	2910700	0	8127400	0	0	3102600	3.6502e+06	10000	0.093879	1.20205	0	0	6671700	5.27345e+06	10000	0.0221858	1.78919
Non-Matrisomal	Non-Matrisomal	Reticulon-4	RTN4	0	0	0	0	0	70141000	96530000	67664000	99024000	14665000	0	0	0	0	0	136600000	130930000	75414000	20374000	135160000	0	0	69604800	3.39591e+07	10000	0.0017945	2.89866	0	0	99695600	5.1178e+07	10000	0.00242598	2.75491
Non-Matrisomal	Non-Matrisomal	RuvB-like 1	RUVBL1	0	0	0	0	0	2119300	2187200	0	0	0	0	0	0	0	0	2225900	0	0	0	0	0	0	861300	1.17963e+06	10000	0.141185	1.03258	0	0	445180	995453	10000	0.346594	0.632456
Non-Matrisomal	Non-Matrisomal	RuvB-like 2 (E. coli), isoform CRA_d	RUVBL2	0	0	0	0	0	0	0	0	0	0	0	0	0	0	0	3553700	0	0	0	2829500	0	0	0	0				0	0	1276640	1.76676e+06	10000	0.14481	1.02189
Non-Matrisomal	Non-Matrisomal	S protein	S	0	0	0	0	0	0	0	0	0	0	0	18569000	0	0	0	0	0	0	0	0	0	0	0	0				3713800	8.30431e+06	0	0	-10000	0.346594	-0.632456
Non-Matrisomal	Non-Matrisomal	SAR1 gene homolog A (S. cerevisiae), isoform CRA_a	SAR1A	0	0	0	0	0	2132400	6132500	3413000	2544000	0	0	0	0	0	0	6189500	5468000	2505300	1084800	15077000	0	0	2844380	2.22613e+06	10000	0.0212468	1.80697	0	0	6064920	5.45577e+06	10000	0.0377729	1.57211
Non-Matrisomal	Non-Matrisomal	SARS protein	SARS	0	0	0	0	0	26409000	58715000	21126000	1724600	741690	0	0	0	0	0	95951000	49327000	24405000	3796800	40407000	0	0	21743258	2.36161e+07	10000	0.0735033	1.30206	0	0	42777360	3.43983e+07	10000	0.023897	1.7587
Non-Matrisomal	Non-Matrisomal	Ribosome maturation protein SBDS	SBDS	0	0	0	0	0	0	3523100	2418000	0	0	0	0	0	0	0	0	0	0	0	3184400	0	0	1188220	1.67329e+06	10000	0.150982	1.00425	0	0	636880	1.42411e+06	10000	0.346594	0.632456
Non-Matrisomal	Non-Matrisomal	Suprabasin	SBSN	0	0	0	0	0	0	0	0	0	0	0	8748300	0	0	0	0	0	0	0	0	0	0	0	0				1749660	3.91236e+06	0	0	-10000	0.346594	-0.632456
Non-Matrisomal	Non-Matrisomal	Scavenger receptor class B, member 2, isoform CRA_a	SCARB2	0	0	0	0	0	2512200	5768400	8147300	1590200	0	0	0	0	0	0	8375800	4894600	7439500	1351900	5133000	0	0	3603620	3.30009e+06	10000	0.0404551	1.54429	0	0	5438960	2.72586e+06	10000	0.00210638	2.82181
Non-Matrisomal	Non-Matrisomal	Secernin-1	SCRN1	0	0	0	0	0	1906500	12189000	4485700	0	0	0	0	0	0	0	12885000	9929700	8254600	0	14134000	0	0	3716240	5.08123e+06	10000	0.140608	1.03431	0	0	9040660	5.56469e+06	10000	0.00665774	2.2976
Non-Matrisomal	Non-Matrisomal	Uncharacterized protein	SEC22B	0	0	0	0	0	23436000	42734000	43602000	6416200	4617100	0	0	0	0	0	103290000	64324000	16769000	4436300	71025000	0	0	24161060	1.88433e+07	10000	0.0209216	1.81332	0	0	51968860	4.07677e+07	10000	0.0214645	1.80278
Non-Matrisomal	Non-Matrisomal	Protein transport protein Sec23A	SEC23A	0	0	0	0	0	11684000	28309000	17468000	0	0	0	0	0	0	0	66285000	56354000	26452000	3867500	46715000	0	0	11492200	1.20695e+07	10000	0.0658841	1.34657	0	0	39934700	2.49626e+07	10000	0.00721745	2.26243
Non-Matrisomal	Non-Matrisomal	Protein transport protein Sec24D	SEC24D	0	0	0	0	0	1675600	0	2692000	0	0	0	0	0	0	0	18175000	10831000	5110300	0	4553000	0	0	873520	1.24893e+06	10000	0.156461	0.989121	0	0	7733860	6.98969e+06	10000	0.0384618	1.56478
Non-Matrisomal	Non-Matrisomal	Protein transport protein Sec31A	SEC31A	0	0	0	0	0	3118300	9115800	5032100	0	0	0	0	0	0	0	27397000	15556000	12244000	0	17897000	0	0	3453240	3.8249e+06	10000	0.0782046	1.2768	0	0	14618800	9.92794e+06	10000	0.0109796	2.08242
Non-Matrisomal	Non-Matrisomal	Protein transport protein Sec61 subunit alpha isoform 1	SEC61A1	0	0	0	0	0	12197000	38527000	26007000	7154100	3911300	0	0	0	0	0	22734000	36236000	29054000	4978500	59973000	0	0	17559280	1.44421e+07	10000	0.0263016	1.71946	0	0	30595100	2.00952e+07	10000	0.00929927	2.15315
Non-Matrisomal	Non-Matrisomal	Septin-type G domain-containing protein	SEPT11	0	0	0	0	0	4616900	4955900	2631900	0	0	0	0	0	0	0	33107000	20005000	3997800	0	0	0	0	2440940	2.39858e+06	10000	0.0524333	1.43919	0	0	11421960	1.46625e+07	10000	0.119701	1.10166
Non-Matrisomal	Non-Matrisomal	Septin-2	SEPT2	0	0	0	0	0	8001200	10360000	14466000	1013900	0	0	0	0	0	0	33446000	22547000	26583000	0	15514000	0	0	6768220	6.17653e+06	10000	0.0399195	1.54969	0	0	19618000	1.27477e+07	10000	0.00880833	2.1764
Non-Matrisomal	Non-Matrisomal	Septin-7	SEPT7	0	0	0	0	0	16925000	28658000	23067000	3370200	0	0	0	0	0	0	59816000	54580000	31216000	6445200	29918000	0	0	14404040	1.23875e+07	10000	0.0316141	1.64443	0	0	36395040	2.14767e+07	10000	0.00531714	2.39656
Non-Matrisomal	Non-Matrisomal	Septin-9	SEPT9	0	0	0	0	0	3404500	4306900	1872300	0	0	0	0	0	0	0	6823500	7051200	5234300	0	7463200	0	0	1916740	1.95423e+06	10000	0.0596254	1.38708	0	0	5314440	3.08871e+06	10000	0.00489564	2.4333
Non-Matrisomal	Non-Matrisomal	Sideroflexin-3	SFXN3	0	0	0	0	0	1289500	0	2157500	0	0	0	0	0	0	0	0	0	2150800	0	0	0	0	689400	992630	10000	0.159029	0.982198	0	0	430160	961867	10000	0.346594	0.632456
Non-Matrisomal	Non-Matrisomal	Solute carrier family 12 member 4	SLC12A4	0	0	0	0	0	0	0	0	0	0	0	0	0	0	0	4206100	0	0	0	0	0	0	0	0				0	0	841220	1.88103e+06	10000	0.346594	0.632456
Non-Matrisomal	Non-Matrisomal	Solute carrier family 16 (Monocarboxylic acid transporters), member 3, isoform CRA_a	SLC16A3	0	0	0	0	0	2867300	34341000	16013000	3175600	2427100	0	0	0	0	0	18630000	48418000	22193000	7335100	83516000	0	0	11764800	1.38552e+07	10000	0.0941557	1.20085	0	0	36018420	3.05205e+07	10000	0.0297655	1.66897
Non-Matrisomal	Non-Matrisomal	Amino acid transporter	SLC1A5	0	0	0	0	0	4133400	6707600	4176600	0	0	0	0	0	0	0	3081100	0	2963300	603670	8021800	0	0	3003520	2.93322e+06	10000	0.0512924	1.44811	0	0	2933974	3.16018e+06	10000	0.0715577	1.31298
Non-Matrisomal	Non-Matrisomal	Mitochondrial 2-oxoglutarate/malate carrier protein (Fragment)	SLC25A11	0	0	0	0	0	0	0	0	0	0	0	0	0	0	0	1480700	0	0	0	1682500	0	0	0	0				0	0	632640	869211	10000	0.142286	1.02931
Non-Matrisomal	Non-Matrisomal	Phosphate carrier protein, mitochondrial	SLC25A3	0	0	0	0	0	20604000	49435000	46592000	3731900	2548600	0	0	0	0	0	61634000	37028000	22212000	4602100	51995000	0	0	24582300	2.25728e+07	10000	0.0408742	1.54011	0	0	35494220	2.28509e+07	10000	0.00840222	2.19669
Non-Matrisomal	Non-Matrisomal	ADP/ATP translocase 1	SLC25A4	0	0	0	0	0	0	2232600	0	0	0	0	0	0	0	0	0	2245800	0	0	3062000	0	0	446520	998449	10000	0.346594	0.632456	0	0	1061560	1.48197e+06	10000	0.147882	1.01303
Non-Matrisomal	Non-Matrisomal	ADP/ATP translocase 2	SLC25A5	0	0	0	0	0	2453400	5193100	3329700	1073500	0	0	0	0	0	0	5991700	8895400	0	0	4067300	0	0	2409940	2.0117e+06	10000	0.0279811	1.69418	0	0	3790880	3.86386e+06	10000	0.059564	1.3875
Non-Matrisomal	Non-Matrisomal	SLC25A6 protein	SLC25A6	0	0	0	0	0	34141000	34900000	31896000	3164000	1133300	0	0	0	0	0	106410000	70520000	41736000	8629200	119760000	0	0	21046860	1.73019e+07	10000	0.026246	1.72032	0	0	69411040	4.57316e+07	10000	0.00944549	2.14648
Non-Matrisomal	Non-Matrisomal	Small nuclear ribonucleoprotein Sm D2	SNRPD2	0	0	0	0	0	1954000	0	2248500	0	0	0	0	0	0	0	4452100	3031900	2911100	0	7634100	0	0	840500	1.1556e+06	10000	0.142527	1.02859	0	0	3605840	2.77296e+06	10000	0.0196586	1.83898
Non-Matrisomal	Non-Matrisomal	Sorting nexin	SNX18	0	0	0	0	0	0	0	2810500	0	0	0	0	0	0	0	4392700	3388800	0	0	0	0	0	562100	1.25689e+06	10000	0.346594	0.632456	0	0	1556300	2.16041e+06	10000	0.145888	1.01876
Non-Matrisomal	Non-Matrisomal	PX domain-containing protein	SNX2	0	0	0	0	0	0	0	0	0	0	0	0	0	0	0	4397300	2938500	0	0	0	0	0	0	0				0	0	1467160	2.07414e+06	10000	0.152375	1.00036
Non-Matrisomal	Non-Matrisomal	Superoxide dismutase [Mn], mitochondrial	SOD2	0	0	0	0	0	0	0	6200300	1102200	1016900	0	0	0	0	0	17321000	20861000	7067200	0	35722000	0	0	1663880	2.59086e+06	10000	0.188919	0.908225	0	0	16194240	1.36925e+07	10000	0.0295012	1.6726
Non-Matrisomal	Non-Matrisomal	Superoxide dismutase [Cu-Zn]	SOD3	0	0	0	3705900	0	0	0	0	0	0	3439900	0	0	0	0	0	0	0	0	0	741180	1.65733e+06	0	0	-10000	0.346594	-0.632456	687980	1.53837e+06	0	0	-10000	0.346594	-0.632456
Non-Matrisomal	Non-Matrisomal	Spectrin, beta, non-erythrocytic 1, isoform CRA_b	SPTBN1	0	0	0	0	0	0	4988500	4168700	0	0	0	0	0	0	0	3384800	0	0	0	3875900	0	0	1831440	2.5245e+06	10000	0.143419	1.02597	0	0	1452140	1.99599e+06	10000	0.142431	1.02888
Non-Matrisomal	Non-Matrisomal	Spermidine synthase	SRM	0	0	0	0	0	8992900	7530000	9866300	0	0	0	0	0	0	0	26891000	17551000	11688000	911790	18674000	0	0	5277840	4.88976e+06	10000	0.0422744	1.52645	0	0	15143158	9.62739e+06	10000	0.00787849	2.22445
Non-Matrisomal	Non-Matrisomal	SRP72 protein (Fragment)	SRP72	0	0	0	0	0	0	0	1903900	0	0	0	0	0	0	0	19297000	0	0	0	1657300	0	0	380780	851450	10000	0.346594	0.632456	0	0	4190860	8.47503e+06	10000	0.300986	0.699322
Non-Matrisomal	Non-Matrisomal	Signal recognition particle receptor beta subunit	SRPRB	0	0	0	0	0	3353500	2447100	2489800	0	0	0	0	0	0	0	2071400	2119700	1461900	0	4524400	0	0	1658080	1.55621e+06	10000	0.0443767	1.50678	0	0	2035480	1.63365e+06	10000	0.0237015	1.76207
Non-Matrisomal	Non-Matrisomal	Serine/arginine-rich-splicing factor 3	SRSF3	0	0	0	0	0	5815000	10898000	5947300	0	0	0	0	0	0	0	8036000	8508100	9068800	0	9332300	0	0	4532060	4.61663e+06	10000	0.0594459	1.38831	0	0	6989040	3.93912e+06	10000	0.00413409	2.50919
Non-Matrisomal	Non-Matrisomal	Translocon-associated protein subunit delta	SSR4	0	0	0	0	0	3422500	13209000	6485900	0	0	0	0	0	0	0	14793000	0	8898700	0	11137000	0	0	4623480	5.50852e+06	10000	0.097383	1.187	0	0	6965740	6.69785e+06	10000	0.048501	1.47078
Non-Matrisomal	Non-Matrisomal	Hsc70-interacting protein (Fragment)	ST13	0	0	0	0	0	2000000	3545900	1807000	0	0	0	0	0	0	0	3440400	4287000	4066500	0	7416100	0	0	1470580	1.50213e+06	10000	0.0600054	1.38451	0	0	3842000	2.64315e+06	10000	0.0116961	2.05566
Non-Matrisomal	Non-Matrisomal	Signal transducer and activator of transcription 1-alpha/beta	STAT1	0	0	0	0	0	1731100	1937700	5751800	0	0	0	0	0	0	0	14894000	13630000	2665800	0	12838000	0	0	1884120	2.34974e+06	10000	0.110735	1.13398	0	0	8805560	6.92531e+06	10000	0.0217058	1.79818
Non-Matrisomal	Non-Matrisomal	Small ubiquitin-related modifier	SUMO2	0	0	0	0	0	2625900	0	5267800	0	0	0	0	0	0	0	0	6106800	0	1164700	11678000	0	0	1578740	2.35494e+06	10000	0.172245	0.948082	0	0	3789900	5.07958e+06	10000	0.133802	1.05515
Non-Matrisomal	Non-Matrisomal	Surfeit 4	SURF4	0	0	0	0	0	12679000	30088000	19953000	4343400	2964900	0	0	0	0	0	35397000	20519000	17514000	988230	31727000	0	0	14005660	1.1303e+07	10000	0.0242691	1.75237	0	0	21229046	1.35548e+07	10000	0.00805495	2.21489
Non-Matrisomal	Non-Matrisomal	SYNCRIP protein (Fragment)	SYNCRIP	0	0	0	0	0	20105000	29592000	21382000	3113200	0	0	0	0	0	0	42667000	47128000	25686000	5703100	65705000	0	0	14838440	1.27071e+07	10000	0.0310763	1.65142	0	0	37377820	2.27237e+07	10000	0.00623641	2.32622
Non-Matrisomal	Non-Matrisomal	Synaptophysin-like protein 1	SYPL1	0	0	0	0	0	0	0	0	0	0	0	0	0	0	0	0	3339400	0	0	3489400	0	0	0	0				0	0	1365760	1.8709e+06	10000	0.141252	1.03238
Non-Matrisomal	Non-Matrisomal	Transgelin	TAGLN	0	0	0	0	0	311330000	548500000	662630000	202730000	119290000	0	0	0	0	0	1537300000	1372300000	1223000000	364560000	2127500000	0	0	368896000	2.3009e+08	10000	0.00713598	2.26737	0	0	1324932000	6.37213e+08	10000	0.00164604	2.94052
Non-Matrisomal	Non-Matrisomal	Transgelin-2	TAGLN2	0	0	0	0	0	31211000	86895000	100470000	27393000	12659000	0	0	0	0	0	185390000	150280000	124690000	33554000	288370000	0	0	51725600	3.92174e+07	10000	0.0184469	1.86527	0	0	156456800	9.27235e+07	10000	0.00544209	2.38627
Non-Matrisomal	Non-Matrisomal	Transaldolase	TALDO1	0	0	0	0	0	0	2665300	2211500	0	0	0	0	0	0	0	2154200	3139100	2903500	579930	3240000	0	0	975360	1.34517e+06	10000	0.143604	1.02542	0	0	2403346	1.10435e+06	10000	0.00124591	3.07767
Non-Matrisomal	Non-Matrisomal	TARS protein (Fragment)	TARS	0	0	0	0	0	4172000	3808000	5372300	0	0	0	0	0	0	0	11680000	8520400	14329000	0	8152100	0	0	2670460	2.50556e+06	10000	0.0443214	1.50729	0	0	8536300	5.3957e+06	10000	0.00764681	2.23736
Non-Matrisomal	Non-Matrisomal	V-type proton ATPase subunit a	TCIRG1	0	0	0	0	0	0	0	934160	0	0	0	0	0	0	0	2966200	0	0	0	0	0	0	186832	417769	10000	0.346594	0.632456	0	0	593240	1.32652e+06	10000	0.346594	0.632456
Non-Matrisomal	Non-Matrisomal	T-complex protein 1 subunit alpha	TCP1	0	0	0	0	0	1685300	32470000	21970000	0	0	0	0	0	0	0	76205000	16399000	16725000	2570400	42637000	0	0	11225060	1.50815e+07	10000	0.134623	1.05259	0	0	30907280	2.91722e+07	10000	0.0453128	1.49833
Non-Matrisomal	Non-Matrisomal	Serotransferrin	TF	0	0	0	8068700	0	0	0	0	0	0	16038000	0	0	0	0	0	0	0	0	0	1613740	3.60843e+06	0	0	-10000	0.346594	-0.632456	3207600	7.17241e+06	0	0	-10000	0.346594	-0.632456
Non-Matrisomal	Non-Matrisomal	Transforming growth factor beta-1-induced transcript 1 protein	TGFB1I1	0	0	0	0	0	1669100	8368600	2897200	0	0	0	0	0	0	0	4138000	7490100	8330100	1399000	21427000	0	0	2586980	3.4551e+06	10000	0.132617	1.05888	0	0	8556840	7.707e+06	10000	0.0379553	1.57016
Non-Matrisomal	Non-Matrisomal	Talin-1	TLN1	3807000	0	2533600	16686000	0	133540000	321560000	256700000	23834000	7673600	29695000	0	899730	0	0	609200000	454280000	365110000	83593000	714400000	4605320	6.95144e+06	148661520	1.38973e+08	32.2804	0.0493061	1.46411	6118946	1.31852e+07	445316600	2.43219e+08	72.7767	0.00377799	2.55001
Non-Matrisomal	Non-Matrisomal	Transmembrane emp24-like trafficking protein 10 (Yeast), isoform CRA_a	TMED10	0	0	0	0	0	4356900	14675000	11330000	0	0	0	0	0	0	0	20375000	17886000	13957000	0	39638000	0	0	6072380	6.67716e+06	10000	0.0764367	1.28612	0	0	18371200	1.42611e+07	10000	0.0204953	1.8218
Non-Matrisomal	Non-Matrisomal	Transmembrane emp24 domain-containing protein 2 (Fragment)	TMED2	0	0	0	0	0	0	0	0	0	0	0	0	0	0	0	6192000	5086400	2823500	0	12471000	0	0	0	0				0	0	5314580	4.64991e+06	10000	0.0338729	1.61637
Non-Matrisomal	Non-Matrisomal	Protein TMED7-TICAM2	TMED7-TICAM2	0	0	0	0	0	0	0	0	0	0	0	0	0	0	0	0	0	7930100	1503300	3911100	0	0	0	0				0	0	2668900	3.34768e+06	10000	0.11249	1.12746
Non-Matrisomal	Non-Matrisomal	Desmin, isoform CRA_a	tmp_locus_29	0	0	0	0	0	0	0	164780000	0	0	0	0	0	0	0	0	6904500	0	0	0	0	0	32956000	7.36919e+07	10000	0.346594	0.632456	0	0	1380900	3.08779e+06	10000	0.346594	0.632456
Non-Matrisomal	Non-Matrisomal	Importin N-terminal domain-containing protein	TNPO1	0	0	0	0	0	0	0	2485700	0	0	0	0	0	0	0	10512000	4347000	11512000	0	6518200	0	0	497140	1.11164e+06	10000	0.346594	0.632456	0	0	6577840	4.69233e+06	10000	0.0139186	1.98249
Non-Matrisomal	Non-Matrisomal	TNS1 protein (Fragment)	TNS1	0	0	0	0	0	0	5105000	4121200	0	0	0	0	0	0	0	6918900	9690900	2440300	857640	5283500	0	0	1845240	2.55053e+06	10000	0.144381	1.02315	0	0	5038248	3.51678e+06	10000	0.012547	2.02605
Non-Matrisomal	Non-Matrisomal	Uncharacterized protein	TOM1	0	0	0	0	0	0	0	890450	0	0	0	0	0	0	0	2491300	0	0	0	0	0	0	178090	398221	10000	0.346594	0.632456	0	0	498260	1.11414e+06	10000	0.346594	0.632456
Non-Matrisomal	Non-Matrisomal	Tropomyosin 1 (Alpha) isoform 4	TPM1	0	0	0	0	0	40309000	110750000	95175000	66296000	54668000	1837900	0	0	0	0	100140000	187020000	125438200	31758000	116112800	0	0	73439600	2.90066e+07	10000	0.000475145	3.58054	367580	821934	112093800	5.56886e+07	304.951	0.00204044	2.83698
Non-Matrisomal	Non-Matrisomal	Tropomyosin alpha-3 chain	TPM3	0	0	0	0	0	6719500	3976200	6930400	10139900	1812230	0	0	0	0	0	30666000	30362000	20692400	2879600	19246500	0	0	5915646	3.16701e+06	10000	0.00309336	2.64161	0	0	20769300	1.13174e+07	10000	0.00342087	2.59532
Non-Matrisomal	Non-Matrisomal	Translationally-controlled tumor protein	TPT1	0	0	0	0	0	10761000	12593000	15337000	0	0	0	0	0	0	0	48615000	36613000	19012000	2016200	63741000	0	0	7738200	7.24927e+06	10000	0.0440699	1.5096	0	0	33999440	2.42516e+07	10000	0.013913	1.98265
Non-Matrisomal	Non-Matrisomal	Tumor rejection antigen (Gp96) 1	TRA1	0	0	0	0	0	88638000	168220000	142750000	44927000	22663000	0	0	0	0	0	232460000	246450000	140080000	20844000	339500000	0	0	93439600	6.20675e+07	10000	0.0098395	2.12903	0	0	195866800	1.20699e+08	10000	0.00669847	2.29494
Non-Matrisomal	Non-Matrisomal	RRM domain-containing protein	TRA2B	0	0	0	0	0	1989900	3993100	2102100	0	0	0	0	0	0	0	4894000	3206300	2573600	0	9527300	0	0	1617020	1.67702e+06	10000	0.0631756	1.36361	0	0	4040240	3.53577e+06	10000	0.0339045	1.61599
Non-Matrisomal	Non-Matrisomal	Translocating chain-associated membrane protein 1	TRAM1	0	0	0	0	0	3144000	12604000	10548000	2897900	1284300	0	0	0	0	0	12450000	9335300	15039000	0	13262000	0	0	6095640	5.10561e+06	10000	0.028377	1.68844	0	0	10017260	5.96814e+06	10000	0.00559902	2.37369
Non-Matrisomal	Non-Matrisomal	E3 ubiquitin/ISG15 ligase TRIM25	TRIM25	0	0	0	0	0	0	0	0	0	0	0	0	0	0	0	1929700	0	0	0	0	0	0	0	0				0	0	385940	862988	10000	0.346594	0.632456
Non-Matrisomal	Non-Matrisomal	Translin, isoform CRA_b	TSN	0	0	0	0	0	0	2133800	0	0	0	0	0	0	0	0	0	2523800	0	0	0	0	0	426760	954264	10000	0.346594	0.632456	0	0	504760	1.12868e+06	10000	0.346594	0.632456
Non-Matrisomal	Non-Matrisomal	Tubulin tyrosine ligase-like family, member 12, isoform CRA_a	TTLL12	0	0	0	0	0	0	0	0	0	0	0	0	0	0	0	0	0	0	0	3513800	0	0	0	0				0	0	702760	1.57142e+06	10000	0.346594	0.632456
Non-Matrisomal	Non-Matrisomal	Tubulin alpha chain	TUBA1A	2292800	0	1124400	10243000	0	1096200000	2417200000	1432900000	179080000	114200000	38652000	0	0	0	0	3241700000	2222900000	1475600000	411700000	2559700000	2732040	4.30465e+06	1047916000	9.55534e+08	383.565	0.0401971	1.54688	7730400	1.72857e+07	1982320000	1.08408e+09	256.432	0.00357172	2.57559
Non-Matrisomal	Non-Matrisomal	Tubulin beta chain	TUBB	0	0	0	2739600	0	211230000	456710000	275010000	38930000	25947000	3494500	0	0	0	0	717720000	520090000	330580000	79580000	605680000	547920	1.22519e+06	201565400	1.788e+08	367.874	0.0361532	1.5899	698900	1.56279e+06	450730000	2.51144e+08	644.913	0.00391251	2.53412
Non-Matrisomal	Non-Matrisomal	Tubulin beta chain	TUBB2B	0	0	0	0	0	5229300	4144700	7406400	0	0	0	0	0	0	0	7951400	11429000	15155000	0	69259000	0	0	3356080	3.2811e+06	10000	0.0514922	1.44653	0	0	20758880	2.76843e+07	10000	0.132125	1.06044
Non-Matrisomal	Non-Matrisomal	Tubulin beta chain	TUBB4B	0	0	1411200	12942000	0	663560000	1426600000	894330000	120350000	73517000	13233000	0	0	0	0	2540400000	1919900000	1269900000	205220000	2125400000	2870640	5.66313e+06	635671400	5.6454e+08	221.439	0.0365805	1.58513	2646600	5.91798e+06	1612164000	9.10545e+08	609.145	0.00422129	2.49977
Non-Matrisomal	Non-Matrisomal	Tubulin beta-6 chain	TUBB6	0	0	0	0	0	37326000	89183000	68619000	0	1048900	0	0	0	0	0	169270000	140510000	59344000	13983000	162130000	0	0	39235380	3.9873e+07	10000	0.0589654	1.3916	0	0	109047400	6.88151e+07	10000	0.00758247	2.24102
Non-Matrisomal	Non-Matrisomal	Tubulin beta-8 chain	TUBB8	0	0	0	0	0	7870700	24756000	15344000	0	0	0	0	0	0	0	60166000	52248000	27202000	0	0	0	0	9594140	1.06067e+07	10000	0.077744	1.27921	0	0	27923200	2.82455e+07	10000	0.0580307	1.39808
Non-Matrisomal	Non-Matrisomal	Elongation factor Tu, mitochondrial	TUFM	0	0	0	0	0	0	0	1533600	0	0	0	0	0	0	0	0	0	0	0	4167500	0	0	306720	685847	10000	0.346594	0.632456	0	0	833500	1.86376e+06	10000	0.346594	0.632456
Non-Matrisomal	Non-Matrisomal	Twinfilin-2	TWF2	0	0	0	0	0	0	5919400	2611800	0	0	0	0	0	0	0	6977700	4417800	1934500	0	4901900	0	0	1706240	2.61269e+06	10000	0.182339	0.923566	0	0	3646380	2.7155e+06	10000	0.0170042	1.89901
Non-Matrisomal	Non-Matrisomal	Protein BLOC1S5-TXNDC5	TXNDC5	0	0	0	0	0	29627000	44238000	88161000	7960200	0	0	0	0	0	0	98147000	57191000	69828000	12489000	69582000	0	0	33997240	3.49694e+07	10000	0.0614432	1.3749	0	0	61447400	3.12182e+07	10000	0.0022828	2.78362
Non-Matrisomal	Non-Matrisomal	Splicing factor U2AF 65 kDa subunit	U2AF2	0	0	0	0	0	0	1723100	2274400	0	0	0	0	0	0	0	2936200	1820400	1230100	0	2789300	0	0	799500	1.11198e+06	10000	0.146565	1.01681	0	0	1755200	1.20673e+06	10000	0.0116596	2.05698
Non-Matrisomal	Non-Matrisomal	UBA_e1_C domain-containing protein	UBA6	0	0	0	0	0	0	0	0	0	0	0	0	0	0	0	2497600	2528100	0	0	6061700	0	0	0	0				0	0	2217480	2.48935e+06	10000	0.0815376	1.25976
Non-Matrisomal	Non-Matrisomal	Ubiquitin-activating enzyme E1 (A1S9T and BN75 temperature sensitivity complementing), isoform CRA_a	UBE1	0	0	0	0	0	55061000	69437000	63171000	8020400	786990	0	0	0	0	0	160890000	134360000	97591000	7696500	125680000	0	0	39295278	3.23579e+07	10000	0.0264334	1.71741	0	0	105243500	5.90253e+07	10000	0.00402234	2.52158
Non-Matrisomal	Non-Matrisomal	Ubiquitin-conjugating enzyme E2L 3	UBE2L3	0	0	0	0	0	0	0	0	0	0	0	0	0	0	0	0	0	3082500	0	6518200	0	0	0	0				0	0	1920140	2.89629e+06	10000	0.176509	0.937574
Non-Matrisomal	Non-Matrisomal	UDP-glucose 6-dehydrogenase	UGDH	0	0	0	0	0	23017000	47112000	33445000	0	0	0	0	0	0	0	91865000	62645000	63660000	3278000	76862000	0	0	20714800	2.07508e+07	10000	0.0561047	1.41176	0	0	59662000	3.36783e+07	10000	0.0041697	2.50532
Non-Matrisomal	Non-Matrisomal	Uncharacterized protein	UPF1	0	0	0	0	0	0	0	1081400	0	0	0	0	0	0	0	2993000	0	0	0	0	0	0	216280	483617	10000	0.346594	0.632456	0	0	598600	1.33851e+06	10000	0.346594	0.632456
Non-Matrisomal	Non-Matrisomal	Ubiquitin carboxyl-terminal hydrolase	USP14	0	0	0	0	0	2289800	0	4985500	0	0	0	0	0	0	0	5572300	9030800	2339200	0	13994000	0	0	1455060	2.20864e+06	10000	0.178938	0.931688	0	0	6187260	5.53396e+06	10000	0.0369396	1.58117
Non-Matrisomal	Non-Matrisomal	VAMP3 protein	VAMP3	0	0	0	0	0	3315800	9117200	3452400	2427900	0	0	0	0	0	0	5833100	5721200	0	0	3283500	0	0	3662660	3.34874e+06	10000	0.0402065	1.54679	0	0	2967560	2.89424e+06	10000	0.0510481	1.45004
Non-Matrisomal	Non-Matrisomal	Valyl-tRNA synthetase, isoform CRA_a	VARS	0	0	0	0	0	0	14807000	25195000	0	0	0	0	0	0	0	18008000	16491000	8592800	0	15845000	0	0	8000400	1.15543e+07	10000	0.160141	0.97923	0	0	11787360	7.52383e+06	10000	0.00804151	2.21561
Non-Matrisomal	Non-Matrisomal	Vesicle amine transport protein 1 homolog (T californica), isoform CRA_a	VAT1	0	0	0	0	0	40713000	12612000	52408000	8062200	1608800	0	0	0	0	0	66223000	89005000	37300000	17192000	116460000	0	0	23080800	2.21765e+07	10000	0.0483686	1.47188	0	0	65236000	3.96184e+07	10000	0.00620192	2.32865
Non-Matrisomal	Non-Matrisomal	Vinculin, isoform CRA_c	VCL	0	0	0	0	0	88472000	195430000	132640000	50861000	34388000	0	0	0	0	0	225920000	277750000	198080000	27170000	290330000	0	0	100358200	6.52382e+07	10000	0.00882612	2.17553	0	0	203850000	1.05684e+08	10000	0.00256995	2.72783
Non-Matrisomal	Non-Matrisomal	Voltage-dependent anion-selective channel protein 1	VDAC1	0	0	0	0	0	5513400	14572000	22904000	4996800	1404500	0	0	0	0	0	114380000	60204000	25529000	2106400	48657000	0	0	9878140	8.75195e+06	10000	0.0355973	1.59619	0	0	50175280	4.22587e+07	10000	0.0290313	1.67915
Non-Matrisomal	Non-Matrisomal	Voltage-dependent anion-selective channel protein 2 (Fragment)	VDAC2	0	0	0	0	0	9999800	22600000	24426000	2401400	853540	0	0	0	0	0	43841000	24194000	18826000	1634200	42126000	0	0	12056148	1.10355e+07	10000	0.0403826	1.54501	0	0	26124240	1.75121e+07	10000	0.0102963	2.1097
Non-Matrisomal	Non-Matrisomal	Vesicle docking protein p115, isoform CRA_a	VDP	0	0	0	0	0	6389300	21150000	6748200	0	0	0	0	0	0	0	34681000	9213200	10414000	693150	15494000	0	0	6857500	8.63941e+06	10000	0.113837	1.12253	0	0	14099070	1.26761e+07	10000	0.0376931	1.57297
Non-Matrisomal	Non-Matrisomal	Vimentin	VIM	9016200	0	5136000	35944000	0	0	0	0	0	0	19608000	5810200	9105500	0	1936400	0	0	0	0	0	10019240	1.4981e+07	0	0	-10000	0.173153	-0.945824	7292020	7.7302e+06	0	0	-10000	0.0679454	-1.33405
Non-Matrisomal	Non-Matrisomal	Uncharacterized protein	VPS26A	0	0	0	0	0	0	2114800	1442900	0	0	0	0	0	0	0	0	1982800	0	0	6985800	0	0	711540	1.00286e+06	10000	0.151283	1.0034	0	0	1793720	3.02679e+06	10000	0.221724	0.838085
Non-Matrisomal	Non-Matrisomal	Vacuolar protein sorting-associated protein 35	VPS35	0	0	0	0	0	16755000	34248000	35722000	1366700	614920	0	0	0	0	0	85063000	45672000	20502000	1569200	41247000	0	0	17741324	1.70161e+07	10000	0.0480588	1.47449	0	0	38810640	3.12827e+07	10000	0.0241411	1.75453
Non-Matrisomal	Non-Matrisomal	Tryptophanyl-tRNA synthetase, isoform CRA_a	WARS	0	0	0	0	0	2530500	13262000	3355200	0	0	0	0	0	0	0	36906000	9416000	12531000	2832300	15440000	0	0	3829540	5.48212e+06	10000	0.156911	0.9879	0	0	15425060	1.28889e+07	10000	0.0280968	1.69249
Non-Matrisomal	Non-Matrisomal	WASP interactor protein (Fragment)	WISP	0	0	0	0	0	0	2671400	0	0	0	0	0	0	0	0	4857600	0	1886100	0	3518200	0	0	534280	1.19469e+06	10000	0.346594	0.632456	0	0	2052380	2.14884e+06	10000	0.0652125	1.35073
Non-Matrisomal	Non-Matrisomal	X-ray repair cross-complementing protein 5	XRCC5	0	0	0	0	0	5765400	12375000	5416800	0	0	0	0	0	0	0	23948000	5873300	11470000	1393000	29735000	0	0	4711440	5.11698e+06	10000	0.0734909	1.30213	0	0	14483860	1.20079e+07	10000	0.027195	1.70581
Non-Matrisomal	Non-Matrisomal	Tyrosine--tRNA ligase, cytoplasmic	YARS	0	0	0	0	0	4002600	11459000	6823300	0	0	0	0	0	0	0	25136000	14328000	1799300	1185900	23407000	0	0	4456980	4.86219e+06	10000	0.074541	1.29635	0	0	13171240	1.14262e+07	10000	0.0327402	1.63019
Non-Matrisomal	Non-Matrisomal	CSD_1 domain-containing protein	YBX1	0	0	0	0	0	4675300	27305000	0	2672600	1354900	0	0	0	0	0	13451000	4167500	8333100	0	10714000	0	0	7201560	1.13698e+07	10000	0.194421	0.895756	0	0	7333120	5.33044e+06	10000	0.015205	1.94554
Non-Matrisomal	Non-Matrisomal	14_3_3 domain-containing protein	YWHAQ	0	0	0	0	0	41323000	87082000	49028000	8126300	2101700	0	0	0	0	0	106770000	80636000	56862000	6969700	85005000	0	0	37532200	3.43574e+07	10000	0.0403947	1.54489	0	0	67248540	3.80719e+07	10000	0.00423785	2.498
Non-Matrisomal	Non-Matrisomal	14-3-3 protein zeta/delta	YWHAZ	0	0	0	3093200	0	133760000	347950000	178090000	41281000	30364000	0	0	0	0	0	469400000	394870000	202170000	74254000	446110000	618640	1.38332e+06	146289000	1.28745e+08	236.469	0.0352614	1.60004	0	0	317360800	1.71806e+08	10000	0.00329635	2.61234
Non-Matrisomal	Non-Matrisomal	Zyxin	ZYX	0	0	0	0	0	0	12391000	9286100	0	0	0	0	0	0	0	52507000	34713000	22559000	6226000	79040000	0	0	4335420	6.03716e+06	10000	0.146992	1.01558	0	0	39009000	2.80556e+07	10000	0.0144658	1.96635
