# Supplementary material for: Application of Tendon-Derived Matrix and Carbodiimide Crosslinking Matures the Engineered Tendon-Like Proteome on Meltblown Scaffolds
Source: J Tissue Eng Regen Med. 2025 Feb 26;2025:2184723. doi: 10.1155/term/2184723 (PMC11985250; doi:10.1155/term/2184723)
Supplement: Supporting Information 12 — Supporting Table 10: Fold-change analysis of Top3 quantification between unseeded and hASC-seeded, untreated (PLA), tendon-derived matrix (TDM) coated, and TDM-crosslinked (EDC-TDM) PLA meltblown scaffolds after 28 days in culture (ANOVA; Tukey's post hoc test, n = 5). [file 2184723.f12.xlsx]

## Sheet: Top3 Seeded vs Unseeded
Division	Category	Gene Name	Gene Symbol	ng/ng [IDT1 (TDM Unseeded)]	ng/ng [IDT2 (TDM Unseeded)]	ng/ng [IDT3 (TDM Unseeded)]	ng/ng [IDT4 (TDM Unseeded)]	ng/ng [IDT5 (TDM Unseeded)]	ng/ng [IDTD (TDM Seeded)]	ng/ng [IDTE (TDM Seeded)]	ng/ng [IDTH (TDM Seeded)]	ng/ng [IDTJ (TDM Seeded)]	ng/ng [IDTK (TDM Seeded)]	ng/ng [IDE1 (EDC-TDM Unseeded)]	ng/ng [IDE2 (EDC-TDM Unseeded)]	ng/ng [IDE3 (EDC-TDM Unseeded)]	ng/ng [IDE4 (EDC-TDM Unseeded)]	ng/ng [IDE5 (EDC-TDM Unseeded)]	ng/ng [IDED (EDC-TDM Seeded)]	ng/ng [IDEE (EDC-TDM Seeded)]	ng/ng [IDEH (EDC-TDM Seeded)]	ng/ng [IDEJ (EDC-TDM Seeded)]	ng/ng [IDEK (EDC-TDM Seeded)]	Average TDM Unseeded	SD TDM Unseeded	Average TDM Seeded	SD TDM Seeded	Fold Change TDM S/U	T-test p-value (TDM)	Cohen's d (TDM)	Mean EDC-TDM Unseeded	Std Dev EDC-TDM Unseeded	Mean EDC-TDM Seeded	Std Dev EDC-TDM Seeded	Fold Change EDC-TDM S/U	T-test p-value (EDC-TDM)	Cohen's d (EDC-TDM)
Core matrisome	Collagens	collagen, type I, alpha 1	COL1A1	0.485517	0.404876	0.568887	0.527362	0.468196	0.355114	0.332572	0.291165	0.265853	0.262311	0.529489	0.26046	0.328598	0.0130632	0.387213	0.260163	0.263306	0.304105	0.290945	0.262041	0.490968	0.0619598	0.301403	0.0410889	-1.62894	0.000453621	-3.60591	0.303765	0.190338	0.276112	0.0201246	-1.10015	0.754934	-0.20432
Core matrisome	Collagens	collagen, type I, alpha 2	COL1A2	0.307626	0.403496	0.243013	0.275188	0.342729	0.215709	0.217559	0.19802	0.320425	0.259595	0.268508	0.287747	0.446652	0.0062009	0.452192	0.156892	0.150202	0.199829	0.14903	0.168675	0.314411	0.0620892	0.242262	0.0492001	-1.29781	0.0760867	-1.28799	0.29226	0.181542	0.164926	0.0210137	-1.77207	0.157852	-0.98536
Core matrisome	Collagens	collagen, type II, alpha 1	COL2A1	0	0	0	0	0	0.0432286	0.000114263	0	0	0	0	0	0	0	0	0.000122413	0.03091	0.000163799	0	0.000314063	0	0	0.00866858	0.0193197	10000	0.345092	0.634544	0	0	0.00630205	0.0137567	10000	0.33564	0.647862
Core matrisome	Collagens	collagen, type III, alpha 1	COL3A1	0.00351397	0.00148677	0.00769124	0.00454435	0.00230921	0.0109602	0.0119655	0.0157813	0.0098283	0.0139613	0.00549949	0.00159799	0.00154819	0	0.00293362	0.00979866	0.0104321	0.0155171	0.0116929	0.0203987	0.00390911	0.00241307	0.0124993	0.00238207	3.19749	0.00047317	3.58281	0.00231586	0.00206064	0.0135679	0.00441631	5.85868	0.000860717	3.26523
Core matrisome	Collagens	collagen, type IV, alpha 1	COL4A1	0	0	0	0	0	0	0	0.000430613	0	0.00100685	0	0	0	0	0	0.000145927	5.98007e-05	0.000192906	0	0.000187243	0	0	0.000287492	0.000443257	10000	0.185026	0.917243	0	0	0.000117175	8.43997e-05	10000	0.0145679	1.96341
Core matrisome	Collagens	collagen, type IV, alpha 2	COL4A2	0	0	0	0	0	0	0	3.9405e-05	0	0	0	0	0	0	0	0	0	0	0	3.11936e-05	0	0	7.881e-06	1.76225e-05	10000	0.346594	0.632456	0	0	6.23872e-06	1.39502e-05	10000	0.346594	0.632456
Core matrisome	Collagens	collagen, type V, alpha 1	COL5A1	0	0	0.000605476	0	0	0.00111676	0.00150563	0.00223064	0.00373025	0.00350506	0	0	0	0	0	0.00102238	0.00105841	0.00185881	0.000798917	0.0046025	0.000121095	0.000270777	0.00241767	0.00116881	19.965	0.00268661	2.70707	0	0	0.00186821	0.00158043	10000	0.0295649	1.67172
Core matrisome	Collagens	collagen, type V, alpha 2	COL5A2	0	0	0.000551444	0.000276349	0	0.000509349	0.00110274	0.00110919	0.00357429	0.00252393	0	0	0	0	0	0.000672318	0.00045224	0.000678387	0.000605066	0.000662238	0.000165559	0.000246684	0.0017639	0.00125447	10.6542	0.0233606	1.76801	0	0	0.00061405	9.50263e-05	10000	5.14813e-07	9.1385
Core matrisome	Collagens	collagen, type VI, alpha 1	COL6A1	0.00690965	0.00464535	0.00824952	0.010608	0.00403591	0.00984958	0.0171152	0.0131483	0.0106436	0.00946754	0.0102703	0.00761494	0.00642984	0	0.00539305	0.0158193	0.0138602	0.013476	0.0109742	0.0119756	0.00688968	0.0026859	0.0120448	0.00317613	1.74824	0.0242486	1.75271	0.00594163	0.00378747	0.0132211	0.00185902	2.22516	0.00482261	2.44001
Core matrisome	Collagens	collagen, type VI, alpha 2	COL6A2	0.0180582	0.0124116	0.0230851	0.0258421	0.0122818	0.00902361	0.0138947	0.0124364	0.0170887	0.0144358	0.0225354	0.0215059	0.011948	0	0.0102373	0.0203508	0.0173342	0.0145237	0.0104191	0.0116267	0.0183357	0.00613851	0.0133758	0.00295815	-1.37081	0.142259	-1.02939	0.0132453	0.00922921	0.0148509	0.00407919	1.12122	0.731192	0.225026
Core matrisome	Collagens	collagen, type VI, alpha 3	COL6A3	0.0877075	0.0942926	0.0754013	0.0702043	0.137109	0.0375844	0.0494561	0.0489998	0.04697	0.0679736	0.0728468	0.222462	0.0767229	0	0.0575101	0.0549501	0.048921	0.0471116	0.031438	0.0366439	0.0929428	0.0264792	0.0501967	0.0110395	-1.85157	0.0103569	-2.10721	0.0859084	0.0822932	0.0438129	0.0095596	-1.9608	0.28877	-0.718582
Core matrisome	Collagens	collagen, type VII, alpha 1	COL7A1	0	0	0	0	0	0	0.00044734	0	0	0	0	0	0	0	0	0	0	0	0	0	0	0	8.94679e-05	0.000200056	10000	0.346594	0.632456	0	0	0	0
Core matrisome	Collagens	collagen, type VIII, alpha 1	COL8A1	0	0	0	0	0	0.00037202	0.000245433	0.000250333	0.00017602	0	0	0	0	0	0	0.000551628	0.000412482	0.000116313	0	0.00024912	0	0	0.000208761	0.000136363	10000	0.00904461	2.16505	0	0	0.000265908	0.000221635	10000	0.0278074	1.69672
Core matrisome	Collagens	collagen, type VIII, alpha 2	COL8A2	0	0	0	0	0	2.2331e-05	8.34295e-05	0	0	0	0	0	0	0	0	2.58541e-05	3.28315e-05	0	0	0	0	0	2.11521e-05	3.61321e-05	10000	0.226875	0.827896	0	0	1.17371e-05	1.62599e-05	10000	0.145172	1.02084
Core matrisome	Collagens	collagen, type X, alpha 1	COL10A1	0	0	0	0	0	5.70124e-05	6.44975e-05	6.24201e-05	7.13512e-05	0.000139226	0	0	0	0	0	8.91548e-05	9.8484e-05	7.25799e-05	9.04889e-05	6.63969e-05	0	0	7.89015e-05	3.41113e-05	10000	0.000850877	3.27116	0	0	8.34209e-05	1.33891e-05	10000	6.82327e-07	8.81124
Core matrisome	Collagens	collagen, type XI, alpha 1	COL11A1	0	0	0	0.000439358	0	0.00237851	0.0023936	0.00447375	0.00984114	0.00938989	0	0	0	0	0	0.00309744	0.00253774	0.00289285	0.00289008	0.00361342	8.78717e-05	0.000196487	0.00569538	0.00368213	64.8147	0.0093541	2.15064	0	0	0.00300631	0.000394597	10000	1.43146e-07	10.7744
Core matrisome	Collagens	collagen, type XII, alpha 1	COL12A1	0.0244918	0.0265558	0.0180097	0.0170223	0.00330469	0.030555	0.0377997	0.0478933	0.0687805	0.06012	0.0180232	0.0241972	0.0242945	0	0.0187705	0.0532042	0.047406	0.0403832	0.0406011	0.0431226	0.0178769	0.00911288	0.0490297	0.0156669	2.74263	0.00492327	2.43079	0.0170571	0.00997715	0.0449434	0.00541461	2.63488	0.000578458	3.47412
Core matrisome	Collagens	collagen, type XIV, alpha 1	COL14A1	0.000274123	0	0.000386396	0.000632515	0	7.45286e-05	0	0.000304815	0	0	0.00070631	0	0	0.0199397	0	0.000174684	0.000166438	0.000203129	0	0	0.000258607	0.00026932	7.58688e-05	0.000131991	-3.40861	0.21019	-0.861651	0.0041292	0.00884362	0.00010885	0.000100294	-37.9347	0.339162	-0.642866
Core matrisome	Collagens	collagen, type XV, alpha 1	COL15A1	0	0	0	0.000212681	0	0.00030201	0.00070373	0.000156293	0.00102275	0.000265447	0.000219135	0	0	0	0	0.000486855	0.000521478	0.000435447	0.000285243	0.000208794	4.25363e-05	9.51141e-05	0.000490045	0.000362844	11.5206	0.0284638	1.6872	4.38269e-05	9.8e-05	0.000387563	0.000134641	8.84304	0.00172027	2.9191
Core matrisome	ECM Glycoproteins	ABI family, member 3 (NESH) binding protein	ABI3BP	0	0	0	0.000325573	0	0	0	0	0	0	0.000242583	0	0	0	0	0	0	0	0	0	6.51146e-05	0.000145601	0	0	-10000	0.346594	-0.632456	4.85167e-05	0.000108487	0	0	-10000	0.346594	-0.632456
Core matrisome	ECM Glycoproteins	AE binding protein 1	AEBP1	0	0	0	0	0	0.00143032	0.00193792	0.00179855	0.00115935	0.0016651	0	0	0	0	0	0.00185047	0.00157817	0.0015251	0.00158537	0.00217492	0	0	0.00159825	0.000308542	10000	2.8061e-06	7.32562	0	0	0.00174281	0.000272764	10000	5.61722e-07	9.03601
Core matrisome	ECM Glycoproteins	cartilage intermediate layer protein, nucleotide pyrophosphohydrolase	CILP	0	0	0.00023424	0.000454166	0	0	3.55194e-05	0	0	0	0.00049653	0	0	0	0	0	3.56371e-05	0	0	0	0.000137681	0.000203933	7.10387e-06	1.58847e-05	-19.3811	0.191305	-0.90278	9.9306e-05	0.000222055	7.12741e-06	1.59374e-05	-13.933	0.381607	-0.585557
Core matrisome	ECM Glycoproteins	cartilage intermediate layer protein 2	CILP2	0.0060656	0.00625074	0.006458	0.00558828	0.00200038	0.00123582	0.00114845	0.000697499	0.000412728	0.000125463	0.00638623	0.0105014	0.0114441	0	0.0067954	0.000688523	0.000784377	0.000767091	0.000753375	0.000530229	0.0052726	0.00185728	0.000723991	0.000473801	-7.28269	0.000722823	-3.35604	0.00702542	0.00451179	0.000704719	0.000104058	-9.96911	0.0139784	-1.98069
Core matrisome	ECM Glycoproteins	cartilage oligomeric matrix protein	COMP	0.00726915	0.00708637	0.00575751	0.00811958	0.0067851	0.00135465	0.00162318	0.000683497	0.000345706	0.000331718	0.00794436	0.00962509	0.0106372	0	0.00683096	0.00140571	0.00115376	0.000817598	0.000570383	0.000289775	0.00700354	0.000854875	0.000867751	0.000591938	-8.07091	1.03689e-06	-8.34512	0.00700753	0.00418452	0.000847444	0.000445571	-8.26901	0.0113013	-2.07018
Core matrisome	ECM Glycoproteins	collagen triple helix repeat containing 1	CTHRC1	0	0	0	0	0	5.0811e-06	5.00809e-06	1.17124e-05	1.56282e-05	0	0	0	0	0	0	0	0	0	0	0	0	0	7.48597e-06	6.16689e-06	10000	0.026479	1.71671	0	0	0	0
Core matrisome	ECM Glycoproteins	dermatopontin	DPT	0	0	0	9.371e-06	0	3.89945e-05	4.06883e-05	6.34479e-05	3.26011e-05	0	0	0	0	0	0	3.98609e-05	3.82217e-05	4.43448e-05	0	1.03238e-05	1.8742e-06	4.19084e-06	3.51464e-05	2.28486e-05	18.7527	0.0125607	2.02559	0	0	2.65502e-05	1.99891e-05	10000	0.0178704	1.87841
Core matrisome	ECM Glycoproteins	EGF-like repeats and discoidin I-like domains 3	EDIL3	0	0	0	0	0	6.10649e-05	3.33028e-05	4.08695e-05	6.12109e-05	0	0	0	0	0	0	0.000103412	8.41829e-05	9.75292e-05	0	0.000129337	0	0	3.92896e-05	2.51829e-05	10000	0.00821474	2.20641	0	0	8.28921e-05	4.91558e-05	10000	0.00546007	2.38481
Core matrisome	ECM Glycoproteins	elastin microfibril interfacer 1	EMILIN1	0	0	0	0	0	0.000842701	0.000869895	0.0010674	0.000944323	0.0011365	0	0	0	0	0	0.00101607	0.000778003	0.000869115	0.00129322	0.00120622	0	0	0.000972164	0.000126562	10000	1.3428e-07	10.863	0	0	0.00103253	0.00021788	10000	5.49807e-06	6.7019
Core matrisome	ECM Glycoproteins	fibulin 2	FBLN2	0	0	0	0	0	0.000570831	0.000391564	0.00136404	0.000480291	0.000478645	0	0	0	0	0	0.000878908	0.000641935	0.00109065	0.000927179	0.000724806	0	0	0.000657075	0.000400258	10000	0.00630232	2.32161	0	0	0.000852696	0.000175809	10000	4.61709e-06	6.85913
Core matrisome	ECM Glycoproteins	fibulin 5	FBLN5	0	0	0	0	0	0.000175242	4.39886e-05	0.000207002	0	0	0	0	0	0	0	0.000243816	0.000114436	0.000111872	3.83272e-05	0.000110109	0	0	8.52465e-05	9.89441e-05	10000	0.0902049	1.21843	0	0	0.000123712	7.43753e-05	10000	0.00587682	2.35233
Core matrisome	ECM Glycoproteins	fibrillin 1	FBN1	0	0	0.000423913	0.00160251	0	0.00453774	0.00491347	0.00496592	0.000528173	0	0.00155192	0	0	0	0	0.0057502	0.00597863	0.00516275	0.00485506	0.00607741	0.000405285	0.000693985	0.00298906	0.00250001	7.37521	0.0565799	1.40834	0.000310383	0.000694038	0.00556481	0.000532393	17.9288	9.0411e-07	8.49518
Core matrisome	ECM Glycoproteins	fibrinogen alpha chain	FGA	0	0	0	9.23421e-05	0	0	0	0	0	0	0.000111485	0	0	0	0	0	0	0	0	0	1.84684e-05	4.12966e-05	0	0	-10000	0.346594	-0.632456	2.22969e-05	4.98574e-05	0	0	-10000	0.346594	-0.632456
Core matrisome	ECM Glycoproteins	fibrinogen gamma chain	FGG	0	0	0	8.52573e-05	0	0	0	0	0	0	3.00777e-05	0	0	0	0	0	0	0	0	0	1.70515e-05	3.81282e-05	0	0	-10000	0.346594	-0.632456	6.01553e-06	1.34511e-05	0	0	-10000	0.346594	-0.632456
Core matrisome	ECM Glycoproteins	fibronectin 1	FN1	0.00890016	0.00895205	0.00748129	0.0085085	0.0017157	0.0498649	0.074673	0.059685	0.0356561	0.0400672	0.0109039	0.00598979	0.0144307	0	0.0250146	0.0651728	0.0804933	0.0526587	0.0909992	0.0741621	0.00711154	0.00307368	0.0519892	0.0157099	7.31055	0.000240754	3.96475	0.0112678	0.00940653	0.0726972	0.0146291	6.45176	4.78998e-05	4.99497
Core matrisome	ECM Glycoproteins	fibronectin type III domain containing 1	FNDC1	0	0	0	0	0	0.000108962	0	0	0	0	0	0	0	0	0	0	0	0	0	0	0	0	2.17925e-05	4.87294e-05	10000	0.346594	0.632456	0	0	0	0
Core matrisome	ECM Glycoproteins	insulin-like growth factor binding protein 3	IGFBP3	0	0	0	0	0	0	2.58287e-05	0	0	0	0	0	0	0	0	1.85785e-05	2.36317e-05	0	5.13412e-05	0	0	0	5.16574e-06	1.1551e-05	10000	0.346594	0.632456	0	0	1.87103e-05	2.11493e-05	10000	0.0832802	1.25112
Core matrisome	ECM Glycoproteins	laminin, gamma 1 (formerly LAMB2)	LAMC1	0	0	0	0	0	0	0	0.000178816	0	0	0	0	0	0	0	0	4.60887e-05	0	0	0.000171707	0	0	3.57633e-05	7.99691e-05	10000	0.346594	0.632456	0	0	4.35592e-05	7.43649e-05	10000	0.226631	0.828375
Core matrisome	ECM Glycoproteins	latent transforming growth factor beta binding protein 1	LTBP1	0	0	0	0	0	8.26152e-05	0.00084533	0.00078511	0	0	0	0	0	0	0	0.000708202	0.000719522	0.000418696	0.000585834	0.000409965	0	0	0.000342611	0.000433271	10000	0.115004	1.1183	0	0	0.000568444	0.000150166	10000	2.90247e-05	5.35341
Core matrisome	ECM Glycoproteins	microfibrillar-associated protein 2	MFAP2	0	0	1.80999e-05	3.30488e-05	0	5.93956e-05	5.09883e-05	0.0001462	0	0	0	0	0	0	0	0.000168534	0.000133667	0.000107822	7.07993e-05	0.000101003	1.02297e-05	1.49716e-05	5.13168e-05	5.98644e-05	5.01643	0.174854	0.941623	0	0	0.000116365	3.67632e-05	10000	0.000104264	4.47634
Core matrisome	ECM Glycoproteins	milk fat globule-EGF factor 8 protein	MFGE8	0.000353087	0.000228139	0.000311754	0.000283529	0.000202411	8.25475e-05	3.79819e-05	0.000156309	5.46115e-05	0	0.000302066	0.00030869	0.000432227	0	0	0.000130466	9.18693e-05	0.000143761	0.00019123	7.46848e-05	0.000275784	6.12031e-05	6.629e-05	5.85231e-05	-4.16027	0.000552595	-3.49868	0.000208597	0.000197352	0.000126402	4.57922e-05	-1.65026	0.390812	-0.573759
Core matrisome	ECM Glycoproteins	matrix-remodelling associated 5	MXRA5	0	0	0	0	0	0.00134347	0.00131967	0.00177336	0.00175565	0.000600922	0	0	0	0	0	0.00199014	0.00133411	0.00127534	0.00160781	0.00202892	0	0	0.00135861	0.000475787	10000	0.00021248	4.0383	0	0	0.00164726	0.000353969	10000	6.30165e-06	6.58131
Core matrisome	ECM Glycoproteins	nidogen 2 (osteonidogen)	NID2	0	0	0	0	0	3.67241e-05	3.79756e-05	4.51518e-05	0	0	0	0	0	0	0	9.91351e-05	8.5891e-05	6.48707e-05	0	0.000196427	0	0	2.39703e-05	2.21168e-05	10000	0.0416248	1.53273	0	0	8.92648e-05	7.09858e-05	10000	0.0227776	1.77838
Core matrisome	ECM Glycoproteins	procollagen C-endopeptidase enhancer	PCOLCE	0	0	0	0	0	0	9.47692e-06	6.39883e-05	0	0	0	0	0	0	0	2.74282e-05	0	1.56758e-05	0	3.2544e-05	0	0	1.4693e-05	2.78607e-05	10000	0.27218	0.74582	0	0	1.51296e-05	1.51049e-05	10000	0.0554484	1.41653
Core matrisome	ECM Glycoproteins	periostin, osteoblast specific factor	POSTN	0	0	0	0	0	0.00344376	0.00470678	0.00396124	0.00655698	0.00927678	0	0	0	0	0	0.00370272	0.00772154	0.0110746	0.0108645	0.0086451	0	0	0.00558911	0.00237522	10000	0.000762955	3.32777	0	0	0.00840169	0.00299216	10000	0.000238208	3.97098
Core matrisome	ECM Glycoproteins	secreted protein, acidic, cysteine-rich (osteonectin)	SPARC	0	0	0	0	0	6.93829e-06	0	4.36511e-05	0	0	0	0	0	0	0	3.3138e-05	1.22378e-05	3.89399e-05	1.86016e-05	3.34109e-05	0	0	1.01179e-05	1.89849e-05	10000	0.26753	0.753697	0	0	2.72656e-05	1.12854e-05	10000	0.000644184	3.41677
Core matrisome	ECM Glycoproteins	sushi-repeat-containing protein, X-linked	SRPX	0	0	0	0	0	2.35579e-05	5.91487e-05	1.92993e-05	0.000137094	0	0	0	0	0	0	0	4.4441e-05	7.55771e-05	0	3.59912e-05	0	0	4.78201e-05	5.42842e-05	10000	0.0843699	1.24581	0	0	3.12019e-05	3.20721e-05	10000	0.0613011	1.37584
Core matrisome	ECM Glycoproteins	sushi-repeat-containing protein, X-linked 2	SRPX2	0	0	0	0	0	3.66254e-05	2.01923e-05	1.81134e-05	0.000126254	6.13419e-05	0	0	0	0	0	3.69056e-05	4.50464e-05	3.48835e-05	3.10081e-05	2.48315e-05	0	0	5.25054e-05	4.47103e-05	10000	0.03037	1.66078	0	0	3.4535e-05	7.4637e-06	10000	6.57875e-06	6.54366
Core matrisome	ECM Glycoproteins	transforming growth factor, beta-induced, 68kDa	TGFBI	0.00183376	0.000889544	0.000935957	0.00177351	0	0.0067374	0.00963814	0.00933453	0.00871829	0.00825453	0.00196966	0.00356977	0.00139564	0	0.00102271	0.00911454	0.0094007	0.00950986	0.00861434	0.00870738	0.00108655	0.00075371	0.00853658	0.00114015	7.85656	1.90357e-06	7.7087	0.00159156	0.00131827	0.00906936	0.000401229	5.69843	1.96932e-06	7.67447
Core matrisome	ECM Glycoproteins	thrombospondin 1	THBS1	0.0049939	0.00293324	0.00437749	0.00403532	0.000551947	0.0407353	0.0389019	0.0641934	0.0214066	0.0294702	0.00372099	0.00330462	0.00558717	0	0.00703907	0.0685445	0.0666375	0.0594168	0.0863073	0.0738402	0.00337838	0.00174833	0.0389415	0.0161095	11.5267	0.0011825	3.10378	0.00393037	0.00265952	0.0709493	0.01002	18.0515	5.1309e-07	9.14247
Core matrisome	ECM Glycoproteins	thrombospondin 2	THBS2	0	0	0	0	0	0.00154855	0.00140078	0.00142779	0.000794312	0.000900922	0	0	0	0	0	0.00314475	0.00173936	0.00134476	0.00199039	0.0022985	0	0	0.00121447	0.000341566	10000	4.56601e-05	5.02837	0	0	0.00210355	0.000678842	10000	0.000120945	4.38227
Core matrisome	ECM Glycoproteins	thrombospondin 4	THBS4	0.00138768	0	0.00157429	0.00187305	0	0.000180195	0.000142887	0.000112437	0	0	0.00200971	0.000359123	0.00221624	0	0	0.000140877	0.000105565	5.49974e-05	0	0	0.000967003	0.000899565	8.71038e-05	8.30566e-05	-11.1017	0.0610601	-1.37744	0.000917015	0.00110398	6.02878e-05	6.29322e-05	-15.2106	0.121427	-1.0957
Core matrisome	ECM Glycoproteins	tenascin C	TNC	0.00305952	0	0.00322485	0.0046092	0	0.00741204	0.0086776	0.00828601	0.0101655	0.0128851	0.00525548	0	0.00241819	0	0.000376818	0.00988973	0.00693049	0.00677392	0.00834596	0.0112061	0.00217871	0.00207792	0.00948526	0.00214539	4.35361	0.000594303	3.45966	0.0016101	0.00227198	0.00862924	0.00191292	5.35945	0.000742138	3.34222
Core matrisome	ECM Glycoproteins	tenascin XB	TNXB	0.000942983	0	0.00269993	0.00209561	0	0	0	0	0	0	0.00293122	0	0	0	0	0.000149311	0	0	0	0	0.00114771	0.00122314	0	0	-10000	0.0691351	-1.32699	0.000586244	0.00131088	2.98623e-05	6.67741e-05	-19.6316	0.370962	-0.599462
Core matrisome	Proteoglycans	asporin	ASPN	5.063e-05	0	0.000127541	0.000108938	0	2.35195e-05	0	0	0	0	0.000157342	0.000225374	0.000248677	0	8.83265e-05	2.58876e-05	0	0	0	0	5.74218e-05	5.96055e-05	4.70389e-06	1.05182e-05	-12.2073	0.0873164	-1.23177	0.000143944	0.000101971	5.17752e-06	1.15773e-05	-27.8017	0.0164714	-1.91223
Core matrisome	Proteoglycans	biglycan	BGN	0.000549775	0.00204702	0.000488655	0.000356393	0.00138643	4.46346e-05	6.13847e-05	1.7895e-05	4.00965e-05	0	0.000697455	0.0019528	0.000789076	0	0.000167934	2.18131e-05	1.6261e-05	1.69016e-05	0	0	0.000965654	0.000727682	3.28022e-05	2.40228e-05	-29.4387	0.0209906	-1.81196	0.000721454	0.0007662	1.09951e-05	1.02644e-05	-65.6157	0.07187	-1.31121
Core matrisome	Proteoglycans	chondroadherin	CHAD	0	0	0	2.94882e-05	0	0	0	0	0	0	3.30743e-05	0	0	0	0	0	0	0	0	0	5.89763e-06	1.31875e-05	0	0	-10000	0.346594	-0.632456	6.61485e-06	1.47913e-05	0	0	-10000	0.346594	-0.632456
Core matrisome	Proteoglycans	decorin	DCN	0.00514804	0.0110971	0.003296	0.00298518	0.011054	0.0012866	0.00152551	0.00234198	0.00643861	0.00385	0.00311985	0.0273105	0.0161894	0	0.00399425	0.00133033	0.000999458	0.00144004	0.00116742	0.00117055	0.00671607	0.00406468	0.00308854	0.00212428	-2.17451	0.114929	-1.11857	0.0101228	0.0114159	0.00122156	0.000169136	-8.28676	0.11944	-1.10257
Core matrisome	Proteoglycans	fibromodulin	FMOD	0.0025619	0.00453058	0.00292595	0.00271232	0.00243141	0.000480479	0.000597533	0.000361615	0.000190392	0.000250105	0.0030798	0.00795438	0.0105049	0	0.00392688	0.000498897	0.000447368	0.000418363	0.000452627	0.000341069	0.00303243	0.000857448	0.000376025	0.000166207	-8.06445	0.000137705	-4.30123	0.00509319	0.00414811	0.000431665	5.82896e-05	-11.7989	0.0362252	-1.58909
Core matrisome	Proteoglycans	heparan sulfate proteoglycan 2	HSPG2	0	0	0	0.0012862	0	0.00311288	0.00542408	0.00367938	0.00857665	0.0082234	0.00142698	0	0	0	0	0.00662459	0.00807918	0.00340061	0.00617444	0.00522789	0.000257239	0.000575204	0.00580328	0.00252198	22.5598	0.00136566	3.0321	0.000285395	0.000638164	0.00590135	0.0017355	20.6778	0.00013907	4.29511
Core matrisome	Proteoglycans	lumican	LUM	0	0	0	0.000127469	0	0.000270419	0.000240519	0.000457046	7.92273e-05	5.67861e-05	0.000114112	0	0	0	0	0.000368974	0.000322676	0.000417069	6.54861e-05	0.000321693	2.54938e-05	5.70059e-05	0.000220799	0.000162486	8.66091	0.0349184	1.60401	2.28224e-05	5.10324e-05	0.00029918	0.000136419	13.109	0.00282719	2.6833
Core matrisome	Proteoglycans	osteoglycin	OGN	0.000799835	0.000696835	0.00067771	0.000787655	0.000294419	9.77324e-05	9.46825e-05	7.90516e-05	2.95273e-05	0	0.000621697	0	0.000509611	0	0	7.35718e-05	4.00517e-05	7.56223e-05	3.6097e-05	2.8148e-05	0.000651291	0.000206634	6.01988e-05	4.33531e-05	-10.819	0.000243026	-3.95926	0.000226262	0.000312346	5.06982e-05	2.22456e-05	-4.46292	0.245355	-0.792894
Core matrisome	Proteoglycans	proline/arginine-rich end leucine-rich repeat protein	PRELP	0.0024953	0.0030192	0.00273178	0.00277714	0.00249388	0.000223336	0.000125354	0.000166122	4.90873e-05	0	0.00273441	0.00465145	0.00813313	0	0.00313701	0.000198603	0.000257096	0.000106577	0.000184128	2.96533e-05	0.00270346	0.000219762	0.00011278	8.94458e-05	-23.9711	8.45448e-09	-15.4415	0.0037312	0.00297877	0.000155211	8.83594e-05	-24.0395	0.027788	-1.697
Matrisome-associated	ECM Regulators	ADAMTS-like 1	ADAMTSL1	0	0	0	0	0	0	0.000173852	0.000163666	0	0	0	0	0	0	0	0.000186423	0.000182666	0.000104985	0	0.000127407	0	0	6.75035e-05	9.25031e-05	10000	0.141376	1.03201	0	0	0.000120296	7.58599e-05	10000	0.00755466	2.24262
Matrisome-associated	ECM Regulators	cathepsin B	CTSB	0	0	0	0	0	0.000297301	0.000346422	0.000360875	0.000178589	0.000222012	0	0	0	0	0	0.000585716	0.000547338	0.000374012	0.000424715	0.000769439	0	0	0.00028104	7.88881e-05	10000	4.50264e-05	5.03815	0	0	0.000540244	0.000154619	10000	5.17577e-05	4.94131
Matrisome-associated	ECM Regulators	coagulation factor X	F10	0	0	0.00039386	0	0	0	0	0	0	0	0	0	0	0	0	0	0	0	0	0	7.8772e-05	0.00017614	0	0	-10000	0.346594	-0.632456	0	0	0	0
Matrisome-associated	ECM Regulators	HtrA serine peptidase 1	HTRA1	0	0	0	0	0	0.000441857	0.000461909	0.000643629	0.000739327	0.00102854	0	0	0	0	0	0.00086308	0.000623511	0.00065396	0.000816662	0.000906173	0	0	0.000663052	0.000239354	10000	0.000261044	3.91762	0	0	0.000772677	0.00012676	10000	8.07748e-07	8.62046
Matrisome-associated	ECM Regulators	inter-alpha (globulin) inhibitor H4 (plasma Kallikrein-sensitive glycoprotein)	ITIH4	0	0	0	3.26609e-05	0	0	0	0	0	0	3.34719e-05	0	0	0	0	0	0	0	0	0	6.53219e-06	1.46064e-05	0	0	-10000	0.346594	-0.632456	6.69438e-06	1.49691e-05	0	0	-10000	0.346594	-0.632456
Matrisome-associated	ECM Regulators	leucine proline-enriched proteoglycan (leprecan) 1	LEPRE1	0	0	0	0	0	2.12435e-05	1.24597e-05	0.000127936	0	0	0	0	0	0	0	8.95234e-05	7.84991e-05	7.29199e-05	0	8.04592e-05	0	0	3.23279e-05	5.41957e-05	10000	0.218986	0.843581	0	0	6.42803e-05	3.64271e-05	10000	0.0042609	2.49556
Matrisome-associated	ECM Regulators	leprecan-like 2	LEPREL2	0	0	0	0	0	0	4.2381e-05	9.2075e-05	0	0	0	0	0	0	0	3.95599e-05	0	0	0	4.09763e-05	0	0	2.68912e-05	4.07991e-05	10000	0.178756	0.932126	0	0	1.61072e-05	2.20614e-05	10000	0.141202	1.03253
Matrisome-associated	ECM Regulators	lysyl oxidase-like 2	LOXL2	0	0	0	0	0	0.000140523	0.000291297	0.000367648	0	0.000201095	0	0	0	0	0	0.000569486	0.000942443	0.000415331	0.00101015	0.000949777	0	0	0.000200113	0.000141403	10000	0.0133052	2.00138	0	0	0.000777438	0.000267137	10000	0.000186616	4.11573
Matrisome-associated	ECM Regulators	matrix metallopeptidase 14 (membrane-inserted)	MMP14	0	0	0	0	0	0	0	0	0	0	0	0	0	0	0	8.62958e-05	0	0	0	0	0	0	0	0				0	0	1.72592e-05	3.85926e-05	10000	0.346594	0.632456
Matrisome-associated	ECM Regulators	matrix metallopeptidase 2 (gelatinase A, 72kDa gelatinase, 72kDa type IV collagenase)	MMP2	0.000234258	0.000124684	0	6.91178e-05	0	0.00051752	0.000834408	0.000324634	0.00052596	0.000691458	6.5398e-05	0.000793497	0.000431752	0	0	0.000450361	0.000397945	0.000899594	0.000423726	0.000284089	8.56119e-05	9.81747e-05	0.000578796	0.000193116	6.76069	0.00094084	3.21951	0.000258129	0.000348988	0.000491143	0.000236959	1.9027	0.25181	0.781191
Matrisome-associated	ECM Regulators	matrix metallopeptidase 3 (stromelysin 1, progelatinase)	MMP3	0	0	0	0	0	0	0	0	0	0	0	0	0	0	0	4.8967e-05	0.000216692	8.00899e-05	0	0.000222144	0	0	0	0				0	0	0.000113578	0.000100766	10000	0.0357869	1.59404
Matrisome-associated	ECM Regulators	prolyl 4-hydroxylase, alpha polypeptide I	P4HA1	0	0	0	0	0	8.71022e-05	0.000108679	0.000171669	0	0	0	0	0	0	0	0.000356392	0.000178795	0.000108012	5.87956e-05	0.000187557	0	0	7.349e-05	7.39328e-05	10000	0.0569439	1.40574	0	0	0.00017791	0.000112942	10000	0.00781922	2.22772
Matrisome-associated	ECM Regulators	prolyl 4-hydroxylase, alpha polypeptide II	P4HA2	0	0	0	0	0	3.74216e-05	0.000117054	0.000124161	3.14576e-05	0	0	0	0	0	0	0.000186879	0.000153936	0.000124865	0	0.000254476	0	0	6.20189e-05	5.53984e-05	10000	0.0367528	1.58322	0	0	0.000144031	9.38674e-05	10000	0.00894104	2.16998
Matrisome-associated	ECM Regulators	procollagen-lysine 1, 2-oxoglutarate 5-dioxygenase 1	PLOD1	0	0	0	0	0	0.000164146	0.000179407	0.000161519	5.34322e-05	0	0	0	0	0	0	0.000222697	0.000192716	0.000170676	0	0.000197999	0	0	0.000111701	8.01385e-05	10000	0.0142991	1.9712	0	0	0.000156818	8.95942e-05	10000	0.00445707	2.47531
Matrisome-associated	ECM Regulators	procollagen-lysine, 2-oxoglutarate 5-dioxygenase 2	PLOD2	0	0	0	0	0	0.0002202	0.000259989	0.000176908	0.000203559	7.14321e-05	0	0	0	0	0	0.00032107	0.000316127	0.00023945	0.000432527	0.000322112	0	0	0.000186418	7.09928e-05	10000	0.000373524	3.71354	0	0	0.000326257	6.88759e-05	10000	5.51618e-06	6.69897
Matrisome-associated	ECM Regulators	procollagen-lysine, 2-oxoglutarate 5-dioxygenase 3	PLOD3	0	0	0	0	0	0	0	1.35832e-05	0	0	0	0	0	0	0	8.51774e-06	0	0	0	4.20373e-05	0	0	2.71664e-06	6.07458e-06	10000	0.346594	0.632456	0	0	1.0111e-05	1.82244e-05	10000	0.249908	0.784612
Matrisome-associated	ECM Regulators	serpin peptidase inhibitor, clade F (alpha-2 antiplasmin, pigment epithelium derived factor), member 1	SERPINF1	5.18183e-05	0	0	0.00010497	0	0	0	0	0	0	7.11637e-05	0	0	0	0	1.42225e-05	0	0	0	1.57161e-05	3.13577e-05	4.68704e-05	0	0	-10000	0.173021	-0.94615	1.42327e-05	3.18254e-05	5.98772e-06	8.21602e-06	-2.37699	0.59022	-0.35475
Matrisome-associated	ECM Regulators	serpin peptidase inhibitor, clade H (heat shock protein 47), member 1, (collagen binding protein 1)	SERPINH1	0	0	0	0	0	0.000609668	0.00072087	0.000710143	0.000516461	0.000877769	0	0	0	0	0	0.00093435	0.000774027	0.000718673	0.000615354	0.0009041	0	0	0.000686982	0.000135222	10000	3.25133e-06	7.1848	0	0	0.000789301	0.000132001	10000	9.36595e-07	8.45628
Matrisome-associated	ECM Regulators	TIMP metallopeptidase inhibitor 3	TIMP3	0	0	0	2.38216e-05	0	0.000206127	0.000182736	6.30136e-05	0	5.02844e-05	0	0	0	0	0	0.00021314	0.000176247	0.000150394	0.0002796	0.000154886	4.76433e-06	1.06534e-05	0.000100432	8.93685e-05	21.08	0.0447648	1.50326	0	0	0.000194853	5.34712e-05	10000	3.8247e-05	5.15351
Matrisome-associated	ECM-affiliated Proteins	annexin A1	ANXA1	0	0	0	4.59272e-05	0	0.000313093	0.000162998	0.0003455	0.000234027	0.000292506	5.38244e-05	0	0	0	0	0.000346366	0.000328292	0.00035131	0.000446494	0.000289708	9.18544e-06	2.05393e-05	0.000269625	7.21223e-05	29.3535	5.40452e-05	4.91155	1.07649e-05	2.4071e-05	0.000352434	5.78851e-05	32.7392	1.90565e-06	7.70759
Matrisome-associated	ECM-affiliated Proteins	annexin A2	ANXA2	0.000169412	0	0.000195894	0.000487319	0	0.00125441	0.000910098	0.000933579	0.000557269	0.000813466	0.000467367	0.00134962	0	0	0	0.00140523	0.00132643	0.00116379	0.00122944	0.000811474	0.000170525	0.000199475	0.000893765	0.000250796	5.24126	0.000993342	3.1918	0.000363398	0.000587287	0.00118727	0.000229359	3.26714	0.0192339	1.848
Matrisome-associated	ECM-affiliated Proteins	annexin A4	ANXA4	0	0	0	0	0	4.77026e-05	9.90571e-06	3.13098e-05	0	0	0	0	0	0	0	6.69756e-05	3.12713e-05	6.80604e-05	2.26535e-05	6.65924e-06	0	0	1.77836e-05	2.10516e-05	10000	0.0955805	1.19468	0	0	3.9124e-05	2.73858e-05	10000	0.0127171	2.02038
Matrisome-associated	ECM-affiliated Proteins	annexin A6	ANXA6	0	0	0	0	0	0.00109703	0.000715896	0.00122355	0.000823802	0.00136737	0	0	0	0	0	0.00129425	0.00111578	0.00118814	0.00143971	0.00132931	0	0	0.00104553	0.000271914	10000	2.59003e-05	5.43776	0	0	0.00127344	0.000125828	10000	1.53995e-08	14.3125
Matrisome-associated	ECM-affiliated Proteins	C1q and tumor necrosis factor related protein 5	C1QTNF5	0	0	0	0	0	4.11686e-05	1.15372e-05	8.4536e-05	0	0	0	0	0	0	0	2.00506e-05	2.15599e-05	6.1305e-05	0	1.53022e-05	0	0	2.74483e-05	3.60806e-05	10000	0.127342	1.07586	0	0	2.36435e-05	2.27169e-05	10000	0.0483666	1.4719
Matrisome-associated	ECM-affiliated Proteins	glypican 1	GPC1	0	0	0	0	0	0	4.38728e-05	5.31202e-05	0	0	0	0	0	0	0	2.1067e-05	0	5.72098e-05	0	0	0	0	1.93986e-05	2.67631e-05	10000	0.143727	1.02506	0	0	1.56554e-05	2.49566e-05	10000	0.198304	0.887141
Matrisome-associated	ECM-affiliated Proteins	glypican 4	GPC4	0	0	0	0	0	0.000194318	6.48173e-05	0.000265666	7.71052e-05	0	0	0	0	0	0	0.000316808	0.000103681	0.000175724	0	0	0	0	0.000120381	0.000107268	10000	0.0364043	1.58709	0	0	0.000119243	0.000133137	10000	0.0801792	1.26662
Matrisome-associated	ECM-affiliated Proteins	glypican 6	GPC6	0	0	0	0	0	0	0	2.23242e-05	0	0	0	0	0	0	0	0	0	2.31616e-05	0	8.61345e-05	0	0	4.46484e-06	9.98369e-06	10000	0.346594	0.632456	0	0	2.18592e-05	3.73044e-05	10000	0.226473	0.828684
Matrisome-associated	ECM-affiliated Proteins	gremlin 1, cysteine knot superfamily, homolog (Xenopus laevis)	GREM1	0	0	0	0	0	3.41252e-05	6.93209e-05	6.48076e-05	0.000120917	7.66072e-05	0	0	0	0	0	0.000144642	0.000232665	0.000113968	0.000179157	0.000317676	0	0	7.31555e-05	3.12282e-05	10000	0.000784967	3.31296	0	0	0.000197622	8.02915e-05	10000	0.000571285	3.48081
Matrisome-associated	ECM-affiliated Proteins	lectin, galactoside-binding, soluble, 1	LGALS1	0	0	0	0	0	0.000495869	0.000442824	0.000481491	0.000244428	0.000222239	0	0	0	0	0	0.0007839	0.000804112	0.000371228	0.0006523	0.000673169	0	0	0.00037737	0.000133141	10000	0.000223513	4.00838	0	0	0.000656942	0.000172985	10000	2.83501e-05	5.37074
Matrisome-associated	Secreted Factors	angiopoietin-like 7	ANGPTL7	0.000136304	0	9.48774e-05	0.000301442	0	0	0	1.39136e-05	0	0	0.000236879	0	0	0	0	1.27152e-05	1.5458e-05	2.10512e-05	0	0	0.000106525	0.000124208	2.78271e-06	6.22234e-06	-38.2809	0.0991217	-1.17971	4.73759e-05	0.000105936	9.84489e-06	9.47591e-06	-4.81223	0.452833	-0.499036
Matrisome-associated	Secreted Factors	S100 calcium binding protein A4	S100A4	0	0	0	0	0	0	1.54502e-05	6.50008e-06	0	0	0	0	0	0	0	1.13212e-05	7.90876e-06	7.71487e-06	0	4.78576e-06	0	0	4.39005e-06	6.79331e-06	10000	0.186457	0.913909	0	0	6.34612e-06	4.236e-06	10000	0.0100812	2.11869
Matrisome-associated	Secreted Factors	S100 calcium binding protein A6	S100A6	0	0	0	0	0	9.77707e-05	0	9.16584e-05	0.000130142	0.000162154	0	0	0	0	0	0.000144875	9.9724e-05	0.000122837	9.78328e-05	0.000238627	0	0	9.63451e-05	6.07854e-05	10000	0.00757352	2.24153	0	0	0.000140779	5.79717e-05	10000	0.00062327	3.43429
Matrisome-associated	Secreted Factors	S100 calcium binding protein A8	S100A8	0	0	0	0	0	0	0	0	0	0	0	0	0	0	0	6.05619e-06	0	0	0	0	0	0	0	0				0	0	1.21124e-06	2.70841e-06	10000	0.346594	0.632456
Non-Matrisomal	Non-Matrisomal	Alanine--tRNA ligase, cytoplasmic	AARS	0	0	0	0	0	0.000106782	0.000160744	0.000134058	0	0	0	0	0	0	0	0.000145808	0.000135941	6.71676e-05	0	0.000158156	0	0	8.03167e-05	7.57605e-05	10000	0.045208	1.49926	0	0	0.000101415	6.67837e-05	10000	0.00942175	2.14756
Non-Matrisomal	Non-Matrisomal	Very long-chain-specific acyl-CoA dehydrogenase, mitochondrial (Fragment)	ACADVL	0	0	0	0	0	0	1.07831e-05	0	0	0	0	0	0	0	0	1.93102e-05	0	0	0	0	0	0	2.15662e-06	4.82235e-06	10000	0.346594	0.632456	0	0	3.86203e-06	8.63577e-06	10000	0.346594	0.632456
Non-Matrisomal	Non-Matrisomal	ATP citrate lyase, isoform CRA_a	ACLY	0	0	0	0	0	0.00022121	0.000178036	0.000250287	0	0	0	0	0	0	0	0.000357239	0.000255888	0.000225634	0.000133918	0.00044801	0	0	0.000129907	0.000121342	10000	0.0435901	1.51403	0	0	0.000284138	0.000121434	10000	0.000790877	3.30905
Non-Matrisomal	Non-Matrisomal	Actin, alpha cardiac muscle 1	ACTC1	0.00027587	0.000245825	0.000176045	0.000199405	0	0.00486617	0.00432702	0.00969635	0.00360172	0.00561907	0.000279448	0.000489445	0	0	0	0.00858464	0.00765207	0.00957889	0.0119814	0.0104925	0.000179429	0.000107604	0.00562207	0.00239427	31.3331	0.000955627	3.21154	0.000153779	0.000223276	0.00965789	0.00167903	62.8039	1.52557e-06	7.93527
Non-Matrisomal	Non-Matrisomal	Actin, cytoplasmic 2	ACTG1	0.00169664	0.00161667	0.00126757	0.00166469	0.00111872	0.040692	0.0340368	0.0528464	0.0197078	0.0311949	0.00164114	0.00242947	0.00192932	0	0.00250896	0.0548011	0.0504282	0.0482667	0.0734358	0.0587103	0.00147286	0.00026226	0.0356956	0.0122243	24.2356	0.000243437	3.95827	0.00170178	0.00101644	0.0571284	0.00996586	33.5698	1.69826e-06	7.82477
Non-Matrisomal	Non-Matrisomal	Alpha-actinin-1	ACTN1	0	0	0	0	0	0.00200358	0.00183038	0.00252188	0.00159636	0.00301759	0	0	0	0	0	0.00330198	0.00282491	0.00304346	0.00349443	0.00433612	0	0	0.00219396	0.000572595	10000	2.65721e-05	5.4187	0	0	0.00340018	0.000581527	10000	1.11262e-06	8.26888
Non-Matrisomal	Non-Matrisomal	Uncharacterized protein	ACTN2	0	0	0	0	0	0	0	0	0	0	0.000124802	0	0.00691591	0	0	0	0	0	0	0	0	0	0	0				0.00140814	0.00307941	0	0	-10000	0.336465	-0.646687
Non-Matrisomal	Non-Matrisomal	Alpha-actinin-4	ACTN4	0	0	0	0	0	0.00254205	0.00241327	0.00332143	0.00173006	0.00299445	0	0	0	0	0	0.00340498	0.00321196	0.00292559	0.00370226	0.00378566	0	0	0.00260025	0.000606439	10000	1.16132e-05	6.06378	0	0	0.00340609	0.00035368	10000	2.27732e-08	13.6195
Non-Matrisomal	Non-Matrisomal	Actin-related protein 2	ACTR2	0	0	0	0	0	0.000139186	0.000140797	0.000189862	8.70328e-05	7.88065e-05	0	0	0	0	0	0.000256409	0.000281201	0.000186182	0.000244725	0.000207029	0	0	0.000127137	4.53058e-05	10000	0.00023919	3.96857	0	0	0.000235109	3.82525e-05	10000	7.57852e-07	8.69209
Non-Matrisomal	Non-Matrisomal	Actin-related protein 3	ACTR3	0	0	0	0	0	0.000266809	0.000200103	0.000335175	6.07291e-05	0	0	0	0	0	0	0.000635579	0.000398509	0.000318694	0.000336357	0.000350327	0	0	0.000172563	0.000139971	10000	0.0248	1.74351	0	0	0.000407893	0.000130687	10000	0.000115017	4.41396
Non-Matrisomal	Non-Matrisomal	Actin-related protein 3B isoform 1	ACTR3B	0	0	0	0	0	0	0	0	0	0	0	0	0	0	0	0	3.81561e-05	0	0	0.000100077	0	0	0	0				0	0	2.76466e-05	4.3731e-05	10000	0.195179	0.894061
Non-Matrisomal	Non-Matrisomal	Alcohol dehydrogenase 5 (Class III), chi polypeptide	ADH5	0	0	0	0	0	4.32514e-05	7.29153e-05	1.54414e-05	0	0	0	0	0	0	0	4.85351e-05	8.80456e-05	5.73565e-05	0	2.9586e-05	0	0	2.63216e-05	3.14707e-05	10000	0.0983749	1.18283	0	0	4.47046e-05	3.27118e-05	10000	0.015681	1.93269
Non-Matrisomal	Non-Matrisomal	Adenosylhomocysteinase	AHCY	0	0	0	4.98794e-05	0	0	3.91285e-05	0	0	0	3.81289e-05	0	0.000101769	0	0	4.52139e-05	7.28695e-05	4.295e-05	0	2.60542e-05	9.97589e-06	2.23068e-05	7.82569e-06	1.74988e-05	-1.27476	0.869546	-0.107255	2.79797e-05	4.44311e-05	3.74175e-05	2.68208e-05	1.33731	0.69494	0.257177
Non-Matrisomal	Non-Matrisomal	Neuroblast differentiation-associated protein AHNAK	AHNAK	0	0	0	0.00177093	0	0	0	0	0	0	0	0	0	0	0	0.000471391	0.000676374	0.000403666	0	0.000640458	0.000354185	0.000791983	0	0	-10000	0.346594	-0.632456	0	0	0.000438378	0.000270161	10000	0.00670092	2.29478
Non-Matrisomal	Non-Matrisomal	Adenylate kinase isoenzyme 1	AK1	0	0	0	0	0	8.57032e-06	8.70686e-06	1.29958e-05	0	0	0	0	0	0	0	2.03012e-05	6.36897e-06	1.11781e-05	0	1.1893e-05	0	0	6.05459e-06	5.80646e-06	10000	0.0480396	1.47465	0	0	9.94826e-06	7.48761e-06	10000	0.0178465	1.87896
Non-Matrisomal	Non-Matrisomal	Serum albumin	ALB	0.00170813	0.00116026	0.00177628	0.00201037	0	0.000330405	0.00026396	0.000171236	0	0	0.00202641	0.0019068	0.00119716	0	0.000795228	0.000292959	0.000213874	0.000189571	0.000247288	9.19619e-05	0.00133101	0.000806654	0.00015312	0.000150777	-8.69258	0.0124326	-2.0299	0.00118512	0.000834454	0.000207131	7.51612e-05	-5.7216	0.0311242	-1.65079
Non-Matrisomal	Non-Matrisomal	Delta-1-pyrroline-5-carboxylate synthase	ALDH18A1	0	0	0	0	0	2.69429e-05	2.52334e-05	5.81463e-05	0	0	0	0	0	0	0	3.50464e-05	2.3363e-05	2.53198e-05	0	4.73773e-05	0	0	2.20645e-05	2.40282e-05	10000	0.0741243	1.29864	0	0	2.62213e-05	1.74785e-05	10000	0.0100125	2.1216
Non-Matrisomal	Non-Matrisomal	Aldehyde dehydrogenase X, mitochondrial	ALDH1B1	0	0	0	0	0	0.000158603	2.1809e-05	0.000180462	0	0	0	0	0	0	0	0.000268163	7.16956e-05	0.000150836	0	0.000177762	0	0	7.21749e-05	8.96537e-05	10000	0.109532	1.1385	0	0	0.000133691	0.000102513	10000	0.0194055	1.84433
Non-Matrisomal	Non-Matrisomal	Fructose-bisphosphate aldolase A	ALDOA	0	0	0	0	0	0.000244568	0.000252151	0.00017437	9.81317e-05	8.99982e-05	5.10866e-05	0	0	0	0	0.00031092	0.000340939	0.000413041	0.00016919	0.000469641	0	0	0.000171844	7.72602e-05	10000	0.00108831	3.14552	1.02173e-05	2.28466e-05	0.000340746	0.000114195	33.3499	0.000221467	4.0138
Non-Matrisomal	Non-Matrisomal	Alanyl (Membrane) aminopeptidase (Aminopeptidase N, aminopeptidase M, microsomal aminopeptidase, CD13, p150), isoform CRA_a	ANPEP	0	0	0	0	0	0.000153565	0.000190923	0.000185173	0.000470534	0	0	0	0	0	0	0.00041979	0.000396615	0.000243182	5.39249e-05	0.000485788	0	0	0.000200039	0.000170035	10000	0.030148	1.66377	0	0	0.00031986	0.000173213	10000	0.00330212	2.61153
Non-Matrisomal	Non-Matrisomal	AP-2 complex subunit alpha	AP2A1	0	0	0	0	0	0.000207547	0.000172162	0.000232111	0	0	0	0	0	0	0	0.000263895	0.000327521	0.000190162	0.000107882	0.000250959	0	0	0.000122364	0.000113717	10000	0.042768	1.52175	0	0	0.000228084	8.30363e-05	10000	0.000276401	3.88456
Non-Matrisomal	Non-Matrisomal	AP-2 complex subunit alpha-2	AP2A2	0	0	0	0	0	0	4.57619e-05	6.34082e-05	0	0	0	0	0	0	0	0	0	0	0	4.48104e-05	0	0	2.1834e-05	3.05415e-05	10000	0.148586	1.01102	0	0	8.96208e-06	2.00398e-05	10000	0.346594	0.632456
Non-Matrisomal	Non-Matrisomal	AP complex subunit sigma	AP2S1	0	0	0	0	0	7.64814e-06	6.85296e-06	0	0	0	0	0	0	0	0	7.38582e-06	1.18659e-05	6.38765e-06	0	1.98038e-05	0	0	2.90022e-06	3.98123e-06	10000	0.14198	1.03022	0	0	9.08865e-06	7.33701e-06	10000	0.0243002	1.75184
Non-Matrisomal	Non-Matrisomal	AP3D1 protein (Fragment)	AP3D1	0	0	0	0	0	2.37646e-05	0	8.22237e-05	0	0	0	0	0	0	0	2.89765e-05	1.79479e-05	0	0	1.96209e-05	0	0	2.11977e-05	3.56328e-05	10000	0.220117	0.841303	0	0	1.33091e-05	1.28558e-05	10000	0.0493104	1.46407
Non-Matrisomal	Non-Matrisomal	Adipocyte plasma membrane-associated protein (Fragment)	APMAP	0	0	0	0	0	0	0	1.4817e-05	0	0	0	0	0	0	0	1.54947e-05	0	2.52784e-05	1.91681e-05	2.30518e-05	0	0	2.96339e-06	6.62634e-06	10000	0.346594	0.632456	0	0	1.65986e-05	1.0004e-05	10000	0.00595558	2.34647
Non-Matrisomal	Non-Matrisomal	Apolipoprotein M	APOM	7.80787e-05	9.013e-05	0.000187594	0.000136938	0	1.50108e-05	1.10315e-05	9.55073e-06	0	0	0.00011347	0.000832196	0.000479183	0	0.000399992	1.22914e-05	1.5098e-05	1.10964e-05	0	1.39088e-05	9.85482e-05	7.00082e-05	7.1186e-06	6.79818e-06	-13.8438	0.0196915	-1.83829	0.000364968	0.000327501	1.04789e-05	6.05339e-06	-34.8287	0.0418551	-1.53049
Non-Matrisomal	Non-Matrisomal	Adenine phosphoribosyltransferase (Fragment)	APRT	0	0	0	0	0	0	0	2.71932e-06	0	0	0	0	0	0	0	0	0	0	0	2.53509e-06	0	0	5.43864e-07	1.21612e-06	10000	0.346594	0.632456	0	0	5.07018e-07	1.13373e-06	10000	0.346594	0.632456
Non-Matrisomal	Non-Matrisomal	Archain 1, isoform CRA_b	ARCN1	0	0	0	0	0	7.04742e-05	5.35593e-05	9.58498e-05	0	0	0	0	0	0	0	4.92669e-05	3.63104e-05	5.52845e-05	0	7.3524e-05	0	0	4.39767e-05	4.28738e-05	10000	0.0509787	1.45059	0	0	4.28772e-05	2.74571e-05	10000	0.00817616	2.20844
Non-Matrisomal	Non-Matrisomal	ADP-ribosylation factor 1	ARF1	3.14619e-05	0	2.98601e-05	2.84345e-05	0	2.74108e-05	5.00144e-05	6.30453e-05	2.53726e-05	3.01729e-05	8.7138e-06	0	0	0	0	5.03583e-05	6.36695e-05	4.11906e-05	2.07693e-05	2.52236e-05	1.79513e-05	1.64222e-05	3.92032e-05	1.65622e-05	2.18386	0.075975	1.28859	1.74276e-06	3.89693e-06	4.02422e-05	1.77259e-05	23.0911	0.0014577	2.99994
Non-Matrisomal	Non-Matrisomal	ADP-ribosylation factor 4	ARF4	0	0	0	0	0	9.98156e-05	9.97944e-05	0.000126156	8.2652e-05	0.000157985	0	0	0	0	0	0.000163794	0.000147383	0.00013252	0.000120146	0.000131262	0	0	0.000113281	2.94346e-05	10000	2.57297e-05	5.44269	0	0	0.000139021	1.68993e-05	10000	7.85434e-08	11.6339
Non-Matrisomal	Non-Matrisomal	ADP-ribosylation factor 6	ARF6	0	0	0	0	0	0	5.38246e-06	1.49025e-05	0	0	0	0	0	0	0	1.89847e-05	1.15262e-05	8.64819e-06	0	1.99175e-05	0	0	4.057e-06	6.49539e-06	10000	0.200051	0.883313	0	0	1.18153e-05	8.1664e-06	10000	0.0119636	2.04611
Non-Matrisomal	Non-Matrisomal	Arginase-1	ARG1	0	0	0	0	0	0	0	0	0	0	0	0.00126588	0	0	0	0	0	0	0	0	0	0	0	0				0.000253176	0.000566119	0	0	-10000	0.346594	-0.632456
Non-Matrisomal	Non-Matrisomal	Rho GTPase-activating protein 1	ARHGAP1	0	0	0	0	0	7.27782e-05	6.46777e-05	0.000129517	5.70969e-05	0	0	0	0	0	0	9.09885e-05	7.31098e-05	0.000114363	0.000108685	0.000107674	0	0	6.4814e-05	4.61258e-05	10000	0.0137631	1.98719	0	0	9.89642e-05	1.68787e-05	10000	1.0891e-06	8.29192
Non-Matrisomal	Non-Matrisomal	Rho GDP-dissociation inhibitor 1	ARHGDIA	0	0	0	0	0	2.70882e-05	1.17072e-05	4.29702e-05	3.28807e-05	0	0	0	0	0	0	4.42322e-05	2.52081e-05	4.94889e-05	6.55998e-05	9.30814e-05	0	0	2.29292e-05	1.71001e-05	10000	0.0171157	1.8963	0	0	5.55221e-05	2.54709e-05	10000	0.00123333	3.08274
Non-Matrisomal	Non-Matrisomal	Actin-related protein 2/3 complex subunit 1A	ARPC1A	0	0	0	0	0	0	0	0	0	0	0	0	0	0	0	2.02811e-05	7.82098e-06	0	0	0	0	0	0	0				0	0	5.62041e-06	8.86771e-06	10000	0.194161	0.896338
Non-Matrisomal	Non-Matrisomal	Actin related protein 2/3 complex, subunit 1B, 41kDa	ARPC1B	0	0	0	0	0	7.98134e-05	0.000118403	0.000126367	0	0	0	0	0	0	0	0.000125923	0.00020112	0.000122219	0.000102853	9.95175e-05	0	0	6.49166e-05	6.18206e-05	10000	0.0468235	1.48504	0	0	0.000130326	4.12334e-05	10000	0.00010532	4.46991
Non-Matrisomal	Non-Matrisomal	Actin related protein 2/3 complex, subunit 2, 34kDa, isoform CRA_a	ARPC2	0	0	0	0	0	0.000138278	6.20861e-05	8.55418e-05	3.40568e-05	5.75826e-05	0	0	0	0	0	0.00015324	0.000153219	0.000114675	0.000132549	0.000176234	0	0	7.55091e-05	3.95615e-05	10000	0.00273206	2.69924	0	0	0.000145983	2.33494e-05	10000	6.64326e-07	8.84182
Non-Matrisomal	Non-Matrisomal	Actin-related protein 2/3 complex subunit 3	ARPC3	0	0	0	0	0	3.40426e-06	1.76174e-05	9.97942e-06	0	1.45947e-05	0	0	0	0	0	5.29047e-05	4.11402e-05	4.64417e-05	9.9208e-06	0.000103702	0	0	9.11916e-06	7.39529e-06	10000	0.0247777	1.74387	0	0	5.08218e-05	3.38616e-05	10000	0.00999024	2.12255
Non-Matrisomal	Non-Matrisomal	Actin-related protein 2/3 complex subunit 4	ARPC4	0	0	0	8.05857e-06	0	5.40858e-05	4.52722e-05	5.4948e-05	5.77793e-05	8.29092e-05	8.38081e-06	0	0	0	0	7.05464e-05	6.86568e-05	6.45745e-05	4.66895e-05	6.65349e-05	1.61171e-06	3.6039e-06	5.89989e-05	1.41612e-05	36.6063	2.21919e-05	5.55395	1.67616e-06	3.74801e-06	6.34004e-05	9.60667e-06	37.8248	9.29132e-07	8.46509
Non-Matrisomal	Non-Matrisomal	Actin-related protein 2/3 complex subunit 5	ARPC5	0	0	0	0	0	2.30874e-05	2.08636e-05	2.00313e-05	2.09484e-05	2.71152e-05	0	0	0	0	0	4.53065e-05	3.79165e-05	4.98425e-05	3.18282e-05	4.7067e-05	0	0	2.24092e-05	2.86287e-06	10000	1.15884e-07	11.0698	0	0	4.23921e-05	7.37367e-06	10000	1.26644e-06	8.13049
Non-Matrisomal	Non-Matrisomal	Aspartyl/asparaginyl beta-hydroxylase	ASPH	0	0	0	0	0	0.000148387	0.000188287	0.000109231	0.000245452	8.00142e-05	0	0	0	0	0	0.000135701	0	0	0	0	0	0	0.000154274	6.52848e-05	10000	0.000742567	3.34192	0	0	2.71402e-05	6.06874e-05	10000	0.346594	0.632456
Non-Matrisomal	Non-Matrisomal	Argininosuccinate synthetase, isoform CRA_a	ASS	0	0	0	0	0	0	3.75449e-05	6.19702e-05	0	0	0	0	0	0	0	4.72799e-05	5.24386e-05	3.47181e-05	0	1.26318e-05	0	0	1.9903e-05	2.85888e-05	10000	0.158152	0.984551	0	0	2.94137e-05	2.2496e-05	10000	0.019183	1.84909
Non-Matrisomal	Non-Matrisomal	Atlastin-3	ATL3	0	0	0	0	0	6.11268e-05	3.82787e-05	7.88375e-05	0	0	0	0	0	0	0	4.71254e-05	0.00012565	0.000110373	2.21675e-05	0.000102695	0	0	3.56486e-05	3.55773e-05	10000	0.0553781	1.41705	0	0	8.16022e-05	4.45365e-05	10000	0.00345184	2.5912
Non-Matrisomal	Non-Matrisomal	Sodium/potassium-transporting ATPase subunit alpha	ATP1A1	0	0	0	0	0	4.85527e-05	6.82741e-05	0.000120871	0	0	0	0	0	0	0	8.13981e-05	0.000146424	9.44273e-05	0	0.00014253	0	0	4.75396e-05	5.08146e-05	10000	0.0698057	1.32307	0	0	9.29561e-05	5.93571e-05	10000	0.00805793	2.21473
Non-Matrisomal	Non-Matrisomal	Sodium/potassium-transporting ATPase subunit alpha-3	ATP1A3	0	0	0	0	0	9.50773e-05	0.000175253	0.000116126	0	0	0	0	0	0	0	0.000284954	0.000251077	0.000176502	9.8125e-05	0.000214054	0	0	7.72912e-05	7.64344e-05	10000	0.0536274	1.43007	0	0	0.000204942	7.21668e-05	10000	0.000220591	4.01614
Non-Matrisomal	Non-Matrisomal	Sarcoplasmic/endoplasmic reticulum calcium ATPase 2	ATP2A2	0	0	0	0	0	0.000229176	0.000275269	0.000634254	0.000270529	0.000430895	0	0	0	0	0	0.000507076	0.000401413	0.00039493	0.00059909	0.000631533	0	0	0.000368025	0.000167495	10000	0.00117413	3.10734	0	0	0.000506808	0.000109198	10000	6.43018e-06	6.56362
Non-Matrisomal	Non-Matrisomal	Plasma membrane calcium-transporting ATPase 1	ATP2B1	0	0	0	0	0	0	7.56332e-05	5.59136e-05	0	0	0	0	0	0	0	0	0	7.80643e-05	0	9.13901e-05	0	0	2.63094e-05	3.6694e-05	10000	0.147548	1.01398	0	0	3.38909e-05	4.66455e-05	10000	0.142893	1.02751
Non-Matrisomal	Non-Matrisomal	ATP synthase subunit beta (Fragment)	ATP5B	0	0	0	0	0	3.24557e-05	5.75132e-05	5.78732e-05	2.26144e-05	0	1.26772e-05	0	0	0	0	9.63114e-05	7.45054e-05	6.27687e-05	0	7.13277e-05	0	0	3.40913e-05	2.45498e-05	10000	0.0145523	1.96386	2.53545e-06	5.66943e-06	6.09826e-05	3.62632e-05	24.052	0.00739288	2.252
Non-Matrisomal	Non-Matrisomal	V-type proton ATPase catalytic subunit A	ATP6V1A	0	0	0	0	0	2.30314e-05	7.56131e-05	2.81878e-05	0	0	0	0	0	0	0	3.75584e-05	3.90049e-05	6.0485e-05	1.93415e-05	0	0	0	2.53665e-05	3.09235e-05	10000	0.103959	1.16007	0	0	3.1278e-05	2.2765e-05	10000	0.0152959	1.94305
Non-Matrisomal	Non-Matrisomal	Apoptosis regulator BAX	BAX	0	0	0	0	0	4.98913e-06	0	0	0	0	0	0	0	0	0	0	0	6.925e-06	0	7.82461e-06	0	0	9.97825e-07	2.23121e-06	10000	0.346594	0.632456	0	0	2.94992e-06	4.05185e-06	10000	0.142185	1.02961
Non-Matrisomal	Non-Matrisomal	UPF0568 protein C14orf166 (Fragment)	C14orf166	0	0	0	0	0	0	0	0	0	0	0	0	0	0	0	9.17144e-06	9.60437e-06	0	0	1.32981e-05	0	0	0	0				0	0	6.41479e-06	6.07149e-06	10000	0.0457792	1.49418
Non-Matrisomal	Non-Matrisomal	Calcium/calmodulin-dependent protein kinase (CaM kinase) II alpha, isoform CRA_b	CAMK2A	0	0	0	0	0	0	0	1.28047e-05	0	0	0	0	0	0	0	5.03224e-05	3.74488e-05	1.12992e-05	0	0	0	0	2.56094e-06	5.72645e-06	10000	0.346594	0.632456	0	0	1.98141e-05	2.29098e-05	10000	0.0891805	1.22311
Non-Matrisomal	Non-Matrisomal	Calnexin	CANX	0	0	0	0	0	0.000105279	0.000128542	0.00016949	0.000169248	9.18606e-05	0	0	0	0	0	0.000214328	0.000156361	0.000135769	7.86268e-05	0.000258795	0	0	0.000132884	3.57984e-05	10000	3.3462e-05	5.24957	0	0	0.000168776	6.99089e-05	10000	0.000647265	3.41424
Non-Matrisomal	Non-Matrisomal	Calpain 1, (Mu/I) large subunit, isoform CRA_b	CAPN1	0	0	0	0	0	0.000146865	7.5295e-05	0.000135673	0	0	0	0	0	0	0	8.6474e-05	0.000131702	0.000141287	0	0.000125132	0	0	7.15667e-05	7.0776e-05	10000	0.0536346	1.43001	0	0	9.6919e-05	5.80447e-05	10000	0.00575768	2.36136
Non-Matrisomal	Non-Matrisomal	Calpain-2 catalytic subunit	CAPN2	0	0	0	0	0	0.000227988	0.00029837	0.000390763	8.89676e-05	0	0	0	0	0	0	0.000312664	0.000289178	0.000255691	0.000277462	0.000257086	0	0	0.000201218	0.000157458	10000	0.0212324	1.80725	0	0	0.000278416	2.37754e-05	10000	4.8603e-09	16.5608
Non-Matrisomal	Non-Matrisomal	Calpain small subunit 1	CAPNS1	0	0	0	0	0	3.28698e-05	3.43847e-05	6.61456e-05	0	0	0	0	0	0	0	0.000124436	0.000106277	7.87829e-05	5.56805e-05	1.03541e-05	0	0	2.668e-05	2.77437e-05	10000	0.0637417	1.35999	0	0	7.51061e-05	4.46899e-05	10000	0.00556064	2.37673
Non-Matrisomal	Non-Matrisomal	Caveolin	CAV1	0	0	0	0	0	9.51252e-05	0.000153274	3.51715e-05	0.000200194	0.000170138	0	0	0	0	0	0.000106061	0.000120165	0.000135155	7.18715e-05	0.000111466	0	0	0.000130781	6.57374e-05	10000	0.0021435	2.81349	0	0	0.000108944	2.34626e-05	10000	6.40821e-06	6.56661
Non-Matrisomal	Non-Matrisomal	Caveolin	CAV2	0	0	0	0	0	1.0182e-05	2.11749e-05	0	2.30214e-05	0	0	0	0	0	0	0	0	0	0	0	0	0	1.08757e-05	1.10751e-05	10000	0.059382	1.38874	0	0	0	0
Non-Matrisomal	Non-Matrisomal	Carbonyl reductase [NADPH] 1	CBR1	0	0	0	0	0	8.56463e-06	2.07795e-05	2.99476e-05	0	0	0	0	0	0	0	3.99511e-05	2.8776e-05	5.50775e-06	3.00429e-05	4.3546e-05	0	0	1.18583e-05	1.32183e-05	10000	0.0797703	1.26871	0	0	2.95648e-05	1.48572e-05	10000	0.00214037	2.81419
Non-Matrisomal	Non-Matrisomal	T-complex protein 1 subunit beta	CCT2	0	0	0	0	0	6.20349e-05	0.00014147	0.000152789	8.24406e-05	4.80499e-05	0	0	0	0	0	0.000210862	0.000167149	0.000137355	6.451e-05	0.000144242	0	0	9.73569e-05	4.72229e-05	10000	0.00173272	2.91561	0	0	0.000144824	5.33055e-05	10000	0.000297537	3.84223
Non-Matrisomal	Non-Matrisomal	T-complex protein 1 subunit gamma	CCT3	0	0	0	0	0	0.000155156	0.000125786	0.000171902	2.5432e-05	7.29269e-05	0	0	0	0	0	0.000161957	0.00014662	0.000133246	0.000202108	0.000237351	0	0	0.000110241	6.05103e-05	10000	0.00356473	2.57648	0	0	0.000176256	4.2818e-05	10000	1.5704e-05	5.82149
Non-Matrisomal	Non-Matrisomal	T-complex protein 1 subunit epsilon	CCT5	0	0	0	0	0	0.000101616	0.000110498	0.000134943	0	3.7438e-05	0	0	0	0	0	0.000145397	0.00013676	0.00011268	2.95927e-05	0.000104224	0	0	7.68992e-05	5.60795e-05	10000	0.0154363	1.93925	0	0	0.000105731	4.57815e-05	10000	0.000859308	3.26608
Non-Matrisomal	Non-Matrisomal	Chaperonin subunit 6A (Fragment)	CCT6A	0	0	0	0	0	6.68305e-05	9.65643e-05	0.000100299	0	0	0	0	0	0	0	0.000158118	0.000123218	9.82574e-05	0.000125438	0.000143983	0	0	5.27387e-05	4.98597e-05	10000	0.0455879	1.49587	0	0	0.000129803	2.26955e-05	10000	1.31792e-06	8.08834
Non-Matrisomal	Non-Matrisomal	CCT7 protein	CCT7	0	0	0	0	0	0.000122409	0.000145399	0.000157617	3.29579e-05	5.42405e-05	0	0	0	0	0	0.000186494	0.000167277	0.000164075	7.4518e-05	0.000157078	0	0	0.000102525	5.57668e-05	10000	0.00338635	2.59997	0	0	0.000149888	4.352e-05	10000	5.73679e-05	4.87073
Non-Matrisomal	Non-Matrisomal	CD44 antigen (Fragment)	CD44	0	0	0	0	0	2.76437e-05	9.71415e-05	2.33143e-05	0.00026976	0.000171942	0	0	0	0	0	4.77565e-05	2.91442e-05	6.14894e-05	6.46116e-05	4.53983e-05	0	0	0.00011796	0.00010429	10000	0.0353008	1.59959	0	0	4.968e-05	1.41965e-05	10000	5.11863e-05	4.94897
Non-Matrisomal	Non-Matrisomal	CD59 glycoprotein	CD59	0	0	0	0	0	0	0	2.32196e-05	0	0	0	0	0	0	0	2.80936e-05	5.70297e-06	3.18376e-05	0	0	0	0	4.64391e-06	1.03841e-05	10000	0.346594	0.632456	0	0	1.31268e-05	1.56032e-05	10000	0.0967289	1.18977
Non-Matrisomal	Non-Matrisomal	Tetraspanin	CD81	0	0	0	0	0	7.62897e-05	0.000107466	0.000102813	1.23909e-05	0	0	0	0	0	0	5.84032e-05	5.33657e-05	0.000103461	0	5.48526e-05	0	0	5.97919e-05	5.05414e-05	10000	0.0294685	1.67305	0	0	5.40165e-05	3.66841e-05	10000	0.0109801	2.08239
Non-Matrisomal	Non-Matrisomal	CDC37 protein	CDC37	0	0	0	0	0	2.22758e-05	0	3.12431e-05	0	0	0	0	0	0	0	8.13196e-05	3.18784e-05	0	0	0	0	0	1.07038e-05	1.49957e-05	10000	0.149138	1.00945	0	0	2.26396e-05	3.55892e-05	10000	0.192695	0.899634
Non-Matrisomal	Non-Matrisomal	Cell division cycle 42 (GTP binding protein, 25kDa), isoform CRA_a	CDC42	0	0	0	0	0	3.98308e-05	3.56699e-05	7.18413e-05	0	0	0	0	0	0	0	5.77717e-05	4.20256e-05	4.3958e-05	1.62452e-05	6.81805e-05	0	0	2.94684e-05	3.03236e-05	10000	0.0615294	1.37433	0	0	4.56362e-05	1.95908e-05	10000	0.000813573	3.29436
Non-Matrisomal	Non-Matrisomal	Non-specific serine/threonine protein kinase	CDC42BPA	0	0	0	0	0	0	0	0	0	0	0	0	0	0	0	0.000386346	0	0	0.000618747	0	0	0	0	0				0	0	0.000201019	0.000287258	10000	0.156269	0.989644
Non-Matrisomal	Non-Matrisomal	Cell migration-inducing and hyaluronan-binding protein	CEMIP	0	0	0	0	0	0	0	5.15867e-05	0	0	0	0	0	0	0	0	5.47295e-05	8.59244e-05	0	0.000148108	0	0	1.03173e-05	2.30703e-05	10000	0.346594	0.632456	0	0	5.77524e-05	6.25252e-05	10000	0.0727495	1.30626
Non-Matrisomal	Non-Matrisomal	Cofilin-1	CFL1	0	0	0	0	0	0.00022412	0.000196817	0.000249652	9.79271e-05	0.000110665	0	0	0	0	0	0.000282132	0.000247391	0.000259099	0.000288853	0.000257078	0	0	0.000175836	6.8076e-05	10000	0.000416592	3.65283	0	0	0.000266911	1.76911e-05	10000	6.50875e-10	21.3366
Non-Matrisomal	Non-Matrisomal	Creatine kinase M-type	CKM	0	0	0	1.9027e-05	0	0	0	0	0	0	8.48744e-05	0	0	0	0	0	0	0	0	0	3.8054e-06	8.50912e-06	0	0	-10000	0.346594	-0.632456	1.69749e-05	3.7957e-05	0	0	-10000	0.346594	-0.632456
Non-Matrisomal	Non-Matrisomal	Chloride intracellular channel 1, isoform CRA_a	CLIC1	0	0	0	0	0	9.40866e-05	7.72175e-05	8.08411e-05	2.66246e-05	0	0	0	0	0	0	0.000109442	0.000146767	0.000101133	0.000145313	0.000108415	0	0	5.5754e-05	4.03623e-05	10000	0.0149175	1.95351	0	0	0.000122214	2.19905e-05	10000	1.64157e-06	7.8596
Non-Matrisomal	Non-Matrisomal	CLIC4 protein	CLIC4	0	0	0	0	0	0.000208492	0.000120772	0.000202416	0.00011614	0.000159961	0	0	0	0	0	0.000443623	0.000334295	0.000176399	0.00026774	0.000278376	0	0	0.000161556	4.35918e-05	10000	3.38494e-05	5.24124	0	0	0.000300087	9.82207e-05	10000	0.000133447	4.32074
Non-Matrisomal	Non-Matrisomal	Clathrin heavy chain	CLTC	0	0	0	0	0	0.00170259	0.00248454	0.00205522	0.000593212	0.0014535	0	0	0	0	0	0.00293028	0.00203736	0.00219582	0.00255179	0.00226347	0	0	0.00165781	0.000710375	10000	0.000804204	3.30037	0	0	0.00239574	0.000352129	10000	3.45373e-07	9.62173
Non-Matrisomal	Non-Matrisomal	UMP-CMP kinase	CMPK1	0	0	0	0	0	1.34214e-05	9.20858e-06	0	0	0	0	0	0	0	0	1.2315e-05	1.08257e-05	0	1.36583e-05	1.17637e-05	0	0	4.526e-06	6.37395e-06	10000	0.150998	1.0042	0	0	9.71253e-06	5.52543e-06	10000	0.00435341	2.48589
Non-Matrisomal	Non-Matrisomal	Cytosolic non-specific dipeptidase	CNDP2	0	0	0	0	0	2.8123e-05	5.47193e-05	6.20466e-05	0	0	0	0	0	0	0	1.33879e-05	0	0	5.26407e-05	1.41833e-05	0	0	2.89778e-05	2.93101e-05	10000	0.0580163	1.39818	0	0	1.60424e-05	2.15908e-05	10000	0.135202	1.05079
Non-Matrisomal	Non-Matrisomal	Calponin	CNN2	0	0	0	0	0	0.000168095	0.000170354	0.00027938	0	5.78914e-05	0	0	0	0	0	0.000223705	0.000253337	0.000221034	9.36273e-05	0.000329333	0	0	0.000135144	0.000108813	10000	0.0240299	1.75643	0	0	0.000224207	8.50903e-05	10000	0.00036507	3.72636
Non-Matrisomal	Non-Matrisomal	Calponin-3	CNN3	0	0	0	0	0	0.00045247	0.000462688	0.00079812	0.000418054	0.00058693	0	0	0	0	0	0.000680453	0.000637203	0.000622575	0.000755225	0.000743001	0	0	0.000543652	0.000155942	10000	5.25901e-05	4.93031	0	0	0.000687692	6.0128e-05	10000	5.85861e-09	16.1745
Non-Matrisomal	Non-Matrisomal	Soluble catechol-O-methyltransferase	COMT	0	0	0	0	0	0	4.26508e-05	9.27083e-05	0	0	0	0	0	0	0	8.32771e-05	9.07209e-05	2.69602e-05	0	5.71393e-05	0	0	2.70718e-05	4.10777e-05	10000	0.178799	0.932023	0	0	5.16195e-05	3.81911e-05	10000	0.0165018	1.91147
Non-Matrisomal	Non-Matrisomal	Coatomer subunit alpha	COPA	0	0	0	0	0	0.000325901	0.000267113	0.000476272	0	0.000105206	0	0	0	0	0	0.000448044	0.00042086	0.00029058	0.000178625	0.000313391	0	0	0.000234898	0.000186801	10000	0.0227793	1.77835	0	0	0.0003303	0.000108321	10000	0.000135266	4.31232
Non-Matrisomal	Non-Matrisomal	Coatomer subunit beta	COPB1	0	0	0	0	0	0.000308782	0.000174597	0.000324267	0	0	0	0	0	0	0	0.000365939	0.000266122	0.000173731	0.000168601	0.000283191	0	0	0.000161529	0.000158525	10000	0.0521983	1.44101	0	0	0.000251517	8.25146e-05	10000	0.000135612	4.31073
Non-Matrisomal	Non-Matrisomal	Coatomer subunit beta	COPB2	0	0	0	0	0	0.000196837	9.60432e-05	0.000202242	0	0	0	0	0	0	0	0.000205278	0.000185157	0.000152916	0	0.000187856	0	0	9.90245e-05	9.98021e-05	10000	0.0573029	1.4032	0	0	0.000146241	8.39087e-05	10000	0.00456287	2.46478
Non-Matrisomal	Non-Matrisomal	Coatomer subunit epsilon	COPE	0	0	0	0	0	1.33348e-05	1.71975e-05	1.4239e-05	0	0	0	0	0	0	0	1.99011e-05	2.04375e-05	1.38305e-05	0	2.95043e-05	0	0	8.95426e-06	8.29798e-06	10000	0.0423152	1.52606	0	0	1.67347e-05	1.09005e-05	10000	0.00891719	2.17113
Non-Matrisomal	Non-Matrisomal	Coatomer subunit gamma-1	COPG1	0	0	0	0	0	0.000217627	0.000162033	0.000242324	0	0	0	0	0	0	0	0.000248221	0.00018146	0.000187672	0.000137383	0.000196907	0	0	0.000124397	0.000117222	10000	0.0450405	1.50077	0	0	0.000190329	3.9635e-05	10000	4.97725e-06	6.79111
Non-Matrisomal	Non-Matrisomal	COP9 signalosome complex subunit 4	COPS4	0	0	0	0	0	0	8.44587e-06	1.54373e-05	0	0	0	0	0	0	0	3.19234e-05	1.28015e-05	0	0	1.5962e-05	0	0	4.77663e-06	6.99217e-06	10000	0.165144	0.966106	0	0	1.21374e-05	1.324e-05	10000	0.0745251	1.29644
Non-Matrisomal	Non-Matrisomal	Coronin	CORO1B	0	0	0	0	0	0	1.59916e-05	2.0488e-05	0	0	0	0	0	0	0	0	1.64388e-05	1.64075e-05	0	1.58878e-05	0	0	7.29593e-06	1.01161e-05	10000	0.145474	1.01996	0	0	9.74682e-06	8.90028e-06	10000	0.0400147	1.54873
Non-Matrisomal	Non-Matrisomal	Coactosin-like protein	COTL1	0	0	0	0	0	0	1.81872e-05	0	0	0	0	0	0	0	0	1.59521e-05	0	2.71308e-05	0	4.16346e-05	0	0	3.63744e-06	8.13357e-06	10000	0.346594	0.632456	0	0	1.69435e-05	1.79484e-05	10000	0.067781	1.33503
Non-Matrisomal	Non-Matrisomal	Copine-1	CPNE1	0	0	0	0	0	5.556e-05	5.3959e-05	0.000103824	0	0	0	0	0	0	0	0.000106749	6.07279e-05	8.48966e-05	0.000119587	0.00011572	0	0	4.26685e-05	4.3803e-05	10000	0.0610378	1.37759	0	0	9.75362e-05	2.45784e-05	10000	2.05602e-05	5.61213
Non-Matrisomal	Non-Matrisomal	Copine III, isoform CRA_a	CPNE3	0	0	0	0	0	0	2.98721e-05	6.43636e-05	0	0	0	0	0	0	0	3.2555e-05	4.18989e-05	2.95521e-05	0	3.54565e-05	0	0	1.88471e-05	2.85436e-05	10000	0.178064	0.933796	0	0	2.78925e-05	1.62471e-05	10000	0.00495562	2.42787
Non-Matrisomal	Non-Matrisomal	Alpha-crystallin B chain (Fragment)	CRYAB	0	0	0	0	0	0	0	0	0	0	0	0	0	0	0	1.81914e-05	0	0	0	0	0	0	0	0				0	0	3.63829e-06	8.13546e-06	10000	0.346594	0.632456
Non-Matrisomal	Non-Matrisomal	Citrate synthase	CS	0	0	0	0	0	0	0	1.9901e-05	0	0	0	0	0	0	0	0	0	1.0202e-05	0	0	0	0	3.98019e-06	8.89998e-06	10000	0.346594	0.632456	0	0	2.04041e-06	4.56249e-06	10000	0.346594	0.632456
Non-Matrisomal	Non-Matrisomal	Cysteine and glycine-rich protein 2, isoform CRA_a	CSRP2	0	0	0	0	0	4.81793e-05	0.000105066	0.0001755	7.65875e-05	8.52162e-05	0	0	0	0	0	0.000189082	0.000220354	0.000244654	0.000214484	0.000403499	0	0	9.811e-05	4.78545e-05	10000	0.00179183	2.89938	0	0	0.000254415	8.56507e-05	10000	0.000162155	4.20074
Non-Matrisomal	Non-Matrisomal	Uncharacterized protein	CTNNA1	0	0	0	0	0	8.16693e-05	0	0	0	0	0	0	0	0	0	8.0188e-05	0	0	0	0	0	0	1.63339e-05	3.65236e-05	10000	0.346594	0.632456	0	0	1.60376e-05	3.58611e-05	10000	0.346594	0.632456
Non-Matrisomal	Non-Matrisomal	Uncharacterized protein	CTNNB1	0	0	0	0	0	2.85688e-05	0	6.37285e-05	0	0	0	0	0	0	0	4.78608e-05	3.58782e-05	2.74383e-05	0	3.91091e-05	0	0	1.84594e-05	2.8168e-05	10000	0.180985	0.926783	0	0	3.00573e-05	1.8324e-05	10000	0.00632894	2.31976
Non-Matrisomal	Non-Matrisomal	NADH-cytochrome b5 reductase	CYB5R3	0	0	0	3.62069e-05	0	0.000113239	9.26687e-05	0.00010957	0.000120758	6.16348e-05	6.80666e-05	0	0	0	0	0.000219721	0.000201038	0.000193465	7.07669e-05	0.000193743	7.24138e-06	1.61922e-05	9.95744e-05	2.35718e-05	13.7507	9.06984e-05	4.56608	1.36133e-05	3.04403e-05	0.000175747	5.96489e-05	12.9099	0.000635538	3.42393
Non-Matrisomal	Non-Matrisomal	Dolichyl-diphosphooligosaccharide--protein glycosyltransferase subunit DAD1	DAD1	0	0	0	0	0	9.65238e-06	2.42951e-05	2.04558e-05	9.43041e-06	1.47156e-05	0	0	0	0	0	1.46638e-05	1.26032e-05	1.0547e-05	1.05352e-05	1.32694e-05	0	0	1.57099e-05	6.58301e-06	10000	0.000697298	3.37492	0	0	1.23237e-05	1.78915e-06	10000	3.13834e-07	9.74117
Non-Matrisomal	Non-Matrisomal	Aspartyl-tRNA synthetase, isoform CRA_b	DARS	0	0	0	0	0	9.2916e-05	0.000113579	0.000115577	0	0	0	0	0	0	0	0.000146961	8.88311e-05	0.000116754	0.000135621	0.000157085	0	0	6.44144e-05	5.94675e-05	10000	0.0417146	1.53186	0	0	0.00012905	2.70124e-05	10000	5.17336e-06	6.75635
Non-Matrisomal	Non-Matrisomal	Drebrin	DBN1	0	0	0	0	0	2.97582e-05	3.32066e-05	0.000196356	0	0	0	0	0	0	0	0.000138348	0.000135499	0.00012637	4.34009e-05	0.000111734	0	0	5.18641e-05	8.23019e-05	10000	0.196469	0.891194	0	0	0.000111071	3.92254e-05	10000	0.000224997	4.00448
Non-Matrisomal	Non-Matrisomal	Dermcidin	DCD	0	0	0	0	0	0	0	0	0	0	0	0.000116725	0.000171889	0.000612185	0	0	0	0	0	0	0	0	0	0				0.00018016	0.000252811	0	0	-10000	0.149718	-1.00781
Non-Matrisomal	Non-Matrisomal	Dynactin subunit 1 isoform 5	DCTN1	0	0	0	0	0	0	2.71323e-05	0.00011796	0	0	0	0	0	0	0	0	0	0	0	3.4872e-05	0	0	2.90184e-05	5.10889e-05	10000	0.239749	0.80327	0	0	6.9744e-06	1.55952e-05	10000	0.346594	0.632456
Non-Matrisomal	Non-Matrisomal	Dolichyl-diphosphooligosaccharide--protein glycosyltransferase 48 kDa subunit	DDOST	0	0	0	0	0	6.48704e-05	8.35735e-05	0.000107166	2.87144e-05	0	0	0	0	0	0	0.000131123	0.000105787	6.35977e-05	3.91437e-05	0.000124332	0	0	5.68648e-05	4.28185e-05	10000	0.0178821	1.87814	0	0	9.27967e-05	3.98853e-05	10000	0.000819983	3.29029
Non-Matrisomal	Non-Matrisomal	Uncharacterized protein	DDX17	0	0	0	0	0	9.71169e-05	8.3084e-05	0.000118862	0	0	0	0	0	0	0	0.000174743	0.000109503	9.35318e-05	4.9152e-05	0.000120978	0	0	5.98126e-05	5.60694e-05	10000	0.0441754	1.50863	0	0	0.000109581	4.55117e-05	10000	0.000658535	3.4051
Non-Matrisomal	Non-Matrisomal	Spliceosome RNA helicase DDX39B	DDX39B	0	0	0	0	0	8.66856e-05	0.000110991	0.000101203	0	0	0	0	0	0	0	0.00011934	0.000107751	0.00010823	0	0.000106554	0	0	5.97759e-05	5.52486e-05	10000	0.0418958	1.5301	0	0	8.83749e-05	4.96716e-05	10000	0.00407094	2.51615
Non-Matrisomal	Non-Matrisomal	ATP-dependent RNA helicase A	DHX9	0	0	0	0	0	0.000169979	0	9.91768e-05	0	0	0	0	0	0	0	0.00028106	0.000134604	0.000176242	6.54537e-05	0.000151751	0	0	5.38312e-05	7.7846e-05	10000	0.160626	0.977941	0	0	0.000161822	7.83497e-05	10000	0.00171391	2.92089
Non-Matrisomal	Non-Matrisomal	Putative uncharacterized protein DKFZp564P0562 (Fragment)	DKFZp564P0562	0	0	0	0	0	0	3.23965e-05	0	0	0	0	0	0	0	0	5.04258e-05	4.58067e-05	0	0	0	0	0	6.47931e-06	1.44882e-05	10000	0.346594	0.632456	0	0	1.92465e-05	2.64049e-05	10000	0.141777	1.03082
Non-Matrisomal	Non-Matrisomal	Putative uncharacterized protein DKFZp666D193	DKFZp666D193	0	0	0	0	0	0.000100176	7.19421e-05	0.000153125	0	0	0	0	0	0	0	0.000142268	7.98737e-05	4.1778e-05	0	9.00298e-05	0	0	6.50486e-05	6.61466e-05	10000	0.0590907	1.39074	0	0	7.07899e-05	5.34198e-05	10000	0.018059	1.87406
Non-Matrisomal	Non-Matrisomal	DnaJ (Hsp40) homolog, subfamily B, member 4, isoform CRA_b	DNAJB4	0	0	0	0	0	0	0	0	0	0	0	0	0	0	0	0	0	0	0	4.49632e-06	0	0	0	0				0	0	8.99263e-07	2.01081e-06	10000	0.346594	0.632456
Non-Matrisomal	Non-Matrisomal	DNCL1 protein	DNCL1	0	0	0	0	0	0	0	0	0	0	0	0	0	0	0	1.48397e-05	1.61504e-05	0	0	1.51e-05	0	0	0	0				0	0	9.21803e-06	8.42916e-06	10000	0.0402283	1.54657
Non-Matrisomal	Non-Matrisomal	Protein dopey-2	DOPEY2	0	0	0	0.00165762	0	0	0	0	0	0.000286553	0.000651018	0	0	0	0	0	0	0.000183785	0	9.72846e-05	0.000331525	0.000741312	5.73107e-05	0.000128151	-5.78469	0.438637	-0.515477	0.000130204	0.000291144	5.6214e-05	8.28271e-05	-2.31621	0.599581	-0.345683
Non-Matrisomal	Non-Matrisomal	Dipeptidyl peptidase 4	DPP4	0	0	0	0	0	0	0	0	0	0	0	0	0	0	0	4.88434e-05	0	0	0	0.00010487	0	0	0	0				0	0	3.07427e-05	4.65239e-05	10000	0.177771	0.934506
Non-Matrisomal	Non-Matrisomal	Dihydropyrimidinase-related protein 2	DPYSL2	0	0	0	0	0	0.000177702	0.000162949	0.0001459	5.52686e-05	7.35386e-05	0	0	0	0	0	0.000341958	0.000337155	0.000266655	8.10832e-05	0.000198392	0	0	0.000123072	5.51059e-05	10000	0.0010608	3.15846	0	0	0.000245049	0.000108861	10000	0.00100986	3.18341
Non-Matrisomal	Non-Matrisomal	DPYSL3 protein	DPYSL3	0	0	0	0	0	0.000268058	0.000181919	0.000410445	0.0014328	0	0.00144713	0	0	0	0	0.000562084	0.00100749	0.000318489	0.000300369	0.000757972	0	0	0.000458644	0.000564481	10000	0.106771	1.14906	0.000289426	0.000647177	0.000589281	0.000300372	2.03603	0.374852	0.594347
Non-Matrisomal	Non-Matrisomal	Desmocollin 1, isoform CRA_b	DSC1	0	0	0	0	0	0	0	0	0	0	0	0.0104896	0	0	0	0	0	0	0	0	0	0	0	0				0.00209793	0.00469111	0	0	-10000	0.346594	-0.632456
Non-Matrisomal	Non-Matrisomal	Desmoglein-1	DSG1	0	0	0	0	0	0	0	0	0	0	0	0.0199403	0	0	0	0	0	0	0	0	0	0	0	0				0.00398807	0.00891759	0	0	-10000	0.346594	-0.632456
Non-Matrisomal	Non-Matrisomal	Desmoplakin	DSP	0	0	0	0	0	0	0	0	0	0	0	0.0331682	0	0	0	0	0	0	0	0	0	0	0	0				0.00663365	0.0148333	0	0	-10000	0.346594	-0.632456
Non-Matrisomal	Non-Matrisomal	Cytoplasmic dynein 1 heavy chain 1	DYNC1H1	0	0	0	0	0	0.00103394	0.00164411	0.00120387	0.000530828	0.000441326	0	0	0	0	0	0.00376622	0.00132471	0.00101566	0.000973295	0.00149595	0	0	0.000970814	0.00049638	10000	0.00237007	2.7659	0	0	0.00171517	0.00116694	10000	0.0110787	2.07861
Non-Matrisomal	Non-Matrisomal	C2H2-type domain-containing protein	DZIP1L	0.00938946	0	0	0	0	0.000118384	0	0	0	0	0	0	0	0	0	0	0	0	0	0	0.00187789	0.00419909	2.36768e-05	5.29428e-05	-79.3137	0.352405	-0.624432	0	0	0	0
Non-Matrisomal	Non-Matrisomal	Elongation factor 1-alpha	EEF1A1	0.00027295	0.000161031	0.000179625	0.000260411	0	0.00324233	0.0035038	0.00381362	0.00178366	0.00211453	0.000306041	0.000226594	0.00108334	0	0.000181512	0.00471894	0.00372525	0.00326519	0.00393169	0.00412164	0.000174803	0.000109237	0.00289159	0.000891528	16.542	0.000143066	4.27759	0.000359497	0.000419936	0.00395254	0.000533972	10.9946	2.39457e-06	7.48005
Non-Matrisomal	Non-Matrisomal	Eukaryotic translation elongation factor 1 beta 2, isoform CRA_a	EEF1B2	0	0	0	0	0	2.74393e-05	2.61962e-05	5.37694e-05	0	1.83631e-05	0	0	0	0	0	6.04144e-05	4.18345e-05	3.64682e-05	2.45006e-05	4.90238e-05	0	0	2.51536e-05	1.93907e-05	10000	0.0198725	1.83452	0	0	4.24483e-05	1.34562e-05	10000	0.000106766	4.46121
Non-Matrisomal	Non-Matrisomal	Elongation factor 1-delta	EEF1D	0	0	0	0	0	2.20906e-05	4.00001e-05	6.94209e-05	0	0	0	0	0	0	0	5.05202e-05	3.8607e-05	2.14492e-05	4.55202e-05	8.66045e-05	0	0	2.63023e-05	2.93607e-05	10000	0.0801249	1.2669	0	0	4.85402e-05	2.39506e-05	10000	0.00191982	2.86616
Non-Matrisomal	Non-Matrisomal	EEF1G protein	EEF1G	0	0	0	0	0	0.000207365	0.000126194	0.000306174	0.000109121	0.000156656	0	0	0	0	0	0.000282734	0.000249485	0.000207988	0.000225088	0.000247702	0	0	0.000181102	7.92565e-05	10000	0.000919082	3.23149	0	0	0.000242599	2.82349e-05	10000	5.58443e-08	12.1512
Non-Matrisomal	Non-Matrisomal	Elongation factor 2	EEF2	0	0	0	0	0	0.000747036	0.00061814	0.000712103	0.000328652	0.000488961	0	0	0	0	0	0.00101903	0.000780701	0.000748002	0.000830948	0.00113075	0	0	0.000578978	0.000171949	10000	6.7392e-05	4.76187	0	0	0.000901887	0.000165455	10000	1.90335e-06	7.70882
Non-Matrisomal	Non-Matrisomal	EH domain-containing protein 3	EHD3	4.84413e-05	0	0	0	0	3.75342e-05	0	0	0	0	2.09716e-05	0	0	0	0	0	0	0	0	0.000243943	9.68826e-06	2.16636e-05	7.50685e-06	1.67858e-05	-1.29059	0.86316	-0.112567	4.19432e-06	9.37879e-06	4.87887e-05	0.000109095	11.6321	0.389083	0.575959
Non-Matrisomal	Non-Matrisomal	EH domain-containing protein 4	EHD4	0	0	0	0	0	0	3.77179e-05	0	0	0	0	0	0	0	0	0	0	0	0	0	0	0	7.54357e-06	1.68679e-05	10000	0.346594	0.632456	0	0	0	0
Non-Matrisomal	Non-Matrisomal	Eukaryotic translation initiation factor 2 subunit 1 (Fragment)	EIF2S1	0	0	0	0	0	9.45696e-06	2.17313e-05	1.11368e-05	0	0	0	0	0	0	0	2.13181e-05	1.73385e-05	9.93981e-06	1.25786e-05	1.21106e-05	0	0	8.46502e-06	9.04752e-06	10000	0.0697891	1.32316	0	0	1.46571e-05	4.59937e-06	10000	9.94279e-05	4.50677
Non-Matrisomal	Non-Matrisomal	EIF2S2 protein	EIF2S2	0	0	0	0	0	0	0	1.16303e-05	0	0	0	0	0	0	0	2.94101e-05	1.34047e-05	2.74186e-05	0	2.92675e-05	0	0	2.32606e-06	5.20122e-06	10000	0.346594	0.632456	0	0	1.99002e-05	1.29704e-05	10000	0.00894485	2.1698
Non-Matrisomal	Non-Matrisomal	Eukaryotic translation initiation factor 3 subunit A	EIF3A	0	0	0	0	0	4.99201e-05	0.000187183	0.000279907	0	0	0	0	0	0	0	0.00013963	0.000102044	0.000206392	0	0.000178152	0	0	0.000103402	0.000124917	10000	0.101331	1.17063	0	0	0.000125244	8.03361e-05	10000	0.00824637	2.20476
Non-Matrisomal	Non-Matrisomal	Eukaryotic translation initiation factor 3 subunit B	EIF3B	0	0	0	0	0	0	0	0	0	0	0	0	0	0	0	2.34084e-05	0	0	0	2.61912e-05	0	0	0	0				0	0	9.91992e-06	1.3619e-05	10000	0.14202	1.0301
Non-Matrisomal	Non-Matrisomal	Eukaryotic translation initiation factor 3 subunit C	EIF3C	0	0	0	0	0	1.76463e-05	2.07024e-05	2.36814e-05	0	0	0	0	0	0	0	4.07212e-05	2.14443e-05	1.51541e-05	0	1.98946e-05	0	0	1.2406e-05	1.15244e-05	10000	0.0426985	1.52241	0	0	1.94428e-05	1.46065e-05	10000	0.0176959	1.88248
Non-Matrisomal	Non-Matrisomal	Eukaryotic translation initiation factor 3 subunit D	EIF3D	0	0	0	0	0	0	0	0	0	0	0	0	0	0	0	0	2.23591e-05	0	0	2.03639e-05	0	0	0	0				0	0	8.54459e-06	1.17214e-05	10000	0.141742	1.03092
Non-Matrisomal	Non-Matrisomal	Eukaryotic translation initiation factor 3 subunit F	EIF3F	0	0	0	0	0	1.75991e-05	0	0	0	0	0	0	0	0	0	3.74804e-05	0	0	0	1.23014e-05	0	0	3.51981e-06	7.87054e-06	10000	0.346594	0.632456	0	0	9.95635e-06	1.62823e-05	10000	0.208706	0.864766
Non-Matrisomal	Non-Matrisomal	Eukaryotic translation initiation factor 3 subunit L	EIF3L	0	0	0	0	0	0	2.4527e-05	2.1095e-05	0	0	0	0	0	0	0	5.6441e-05	3.26691e-05	0	0	5.58123e-05	0	0	9.1244e-06	1.25529e-05	10000	0.142742	1.02796	0	0	2.89845e-05	2.81397e-05	10000	0.0502196	1.45667
Non-Matrisomal	Non-Matrisomal	Eukaryotic translation initiation factor 3 subunit M	EIF3M	0	0	0	0	0	0	0	1.3327e-05	0	0	0	0	0	0	0	2.34131e-05	2.51751e-05	0	0	9.7216e-06	0	0	2.66541e-06	5.96004e-06	10000	0.346594	0.632456	0	0	1.1662e-05	1.22113e-05	10000	0.0652341	1.3506
Non-Matrisomal	Non-Matrisomal	Eukaryotic translation initiation factor 3 subunit I	EIF3S2	0	0	0	0	0	1.15882e-05	0	0	0	0	0	0	0	0	0	0	0	0	0	1.12924e-05	0	0	2.31763e-06	5.18239e-06	10000	0.346594	0.632456	0	0	2.25847e-06	5.0501e-06	10000	0.346594	0.632456
Non-Matrisomal	Non-Matrisomal	Eukaryotic initiation factor 4A-I	EIF4A1	0	0	0	0	0	0.000201552	0.000218119	0.000267075	9.22281e-05	0.000110314	0	0	0	0	0	0.000230674	0.000220213	0.000212163	0.00024026	0.000261085	0	0	0.000177858	7.4224e-05	10000	0.000679197	3.38878	0	0	0.000232879	1.90032e-05	10000	3.39115e-09	17.3308
Non-Matrisomal	Non-Matrisomal	Eukaryotic initiation factor 4A-II	EIF4A2	0	0	0	0	0	0	0	7.6863e-05	0	0	0	0	0	0	0	0	0	3.64538e-05	0	0	0	0	1.53726e-05	3.43742e-05	10000	0.346594	0.632456	0	0	7.29076e-06	1.63026e-05	10000	0.346594	0.632456
Non-Matrisomal	Non-Matrisomal	EIF4G1 variant protein (Fragment)	EIF4G1	0	0	0	0	0	0	0	0	0	0	0	0	0	0	0	0.000183756	0.000170815	0.000116827	0	0	0	0	0	0				0	0	9.42797e-05	8.96512e-05	10000	0.0465713	1.48723
Non-Matrisomal	Non-Matrisomal	W2 domain-containing protein	EIF5	0	0	0	0	0	0	1.87003e-05	0	0	0	0	0	0	0	0	5.67091e-05	2.04213e-05	0	0	3.21216e-05	0	0	3.74006e-06	8.36303e-06	10000	0.346594	0.632456	0	0	2.18504e-05	2.38618e-05	10000	0.0747889	1.295
Non-Matrisomal	Non-Matrisomal	Eukaryotic translation initiation factor 5A-1 (Fragment)	EIF5A	0	0	0	0	0	5.29851e-05	4.96933e-05	5.67261e-05	8.99565e-06	1.05268e-05	0	0	0	0	0	8.86206e-05	0.000108134	2.23316e-05	2.9988e-05	4.26173e-05	0	0	3.57854e-05	2.38928e-05	10000	0.0100943	2.11814	0	0	5.83383e-05	3.78947e-05	10000	0.00879272	2.17716
Non-Matrisomal	Non-Matrisomal	Epididymis luminal secretory protein 52	EL52	0	0	0.000136371	0	0	0.000588722	0.000514263	0.000620457	0.000380867	0.000707895	2.60363e-05	0	0	0	0	0.000766237	0.000613837	0.000585429	0.000604622	0.000556861	2.72741e-05	6.09868e-05	0.000562441	0.000122987	20.6218	2.3421e-05	5.51319	5.20726e-06	1.16438e-05	0.000625397	8.16941e-05	120.101	1.59193e-07	10.6287
Non-Matrisomal	Non-Matrisomal	Enolase 1, (Alpha), isoform CRA_a	ENO1	9.93016e-05	0	0	0.000118937	0	0.00108168	0.00109932	0.00126727	0.00106906	0.00109441	0.00017209	0	0	0	0	0.00159884	0.00220223	0.00182352	0.002458	0.00211507	4.36477e-05	6.01688e-05	0.00112235	8.18638e-05	25.7138	1.05474e-08	15.0153	3.4418e-05	7.6961e-05	0.00203953	0.000334722	59.2577	1.12574e-06	8.25626
Non-Matrisomal	Non-Matrisomal	ENO2 protein	ENO2	0	0	0	0	0	2.4467e-05	3.4461e-05	1.71109e-05	0.000282178	0	0	0	0	0	0	3.16879e-05	0.00012329	4.52604e-05	0.000114357	8.53646e-05	0	0	7.16434e-05	0.000118363	10000	0.212908	0.856	0	0	7.9992e-05	4.06943e-05	10000	0.00230089	2.77989
Non-Matrisomal	Non-Matrisomal	Ectonucleotide pyrophosphatase/phosphodiesterase family member 1	ENPP1	0	0	0	0	0	0.000175291	0.000175126	3.28856e-05	0	0	0	0	0	0	0	0.000316506	0.000252794	0.00020698	6.32466e-05	0	0	0	7.66604e-05	9.09578e-05	10000	0.0962239	1.19192	0	0	0.000167905	0.000132251	10000	0.0218484	1.79549
Non-Matrisomal	Non-Matrisomal	Band 4.1-like protein 2	EPB41L2	0	0	0	0	0	2.85543e-05	2.98076e-05	0	0	0	0	0	0	0	0	8.96318e-05	0	3.87547e-05	0	3.95018e-05	0	0	1.16724e-05	1.59892e-05	10000	0.141246	1.0324	0	0	3.35777e-05	3.69421e-05	10000	0.0765692	1.28542
Non-Matrisomal	Non-Matrisomal	FERM domain-containing protein	EPB41L3	0	0	0	0	0	0	0	0	0	0	0	0	0	0	0	7.24397e-05	5.46096e-05	0	0	0	0	0	0	0				0	0	2.54099e-05	3.53604e-05	10000	0.146758	1.01625
Non-Matrisomal	Non-Matrisomal	EPHX1	EPHX1	0	0	0	0	0	3.56051e-05	0	6.20951e-05	0	0	0	0	0	0	0	8.16504e-05	4.95931e-05	2.37414e-05	0	2.2773e-05	0	0	1.954e-05	2.83481e-05	10000	0.161814	0.974802	0	0	3.55516e-05	3.11807e-05	10000	0.0342005	1.61245
Non-Matrisomal	Non-Matrisomal	Bifunctional glutamate/proline--tRNA ligase	EPRS	0	0	0	0	0	7.7403e-05	0.000427908	0.000464511	0	0	0	0	0	0	0	0.000304347	0.000264395	0.000365237	4.69366e-05	0.000340725	0	0	0.000193964	0.000232785	10000	0.0994459	1.17837	0	0	0.000264328	0.000127358	10000	0.00166422	2.93517
Non-Matrisomal	Non-Matrisomal	ERO1-like protein alpha	ERO1L	0	0	0	0	0	4.33491e-05	4.21359e-05	3.00107e-05	0	0	0	0	0	0	0	6.59107e-05	9.92935e-05	6.01205e-05	2.68721e-05	8.80584e-05	0	0	2.30991e-05	2.17219e-05	10000	0.0446962	1.50388	0	0	6.8051e-05	2.80159e-05	10000	0.000622274	3.43514
Non-Matrisomal	Non-Matrisomal	Endoplasmic reticulum resident protein 44	ERP44	0	0	0	0	0	1.63619e-05	0	0	0	0	0	0	0	0	0	1.60067e-05	3.88964e-05	1.86171e-05	0	3.17388e-05	0	0	3.27239e-06	7.31728e-06	10000	0.346594	0.632456	0	0	2.10518e-05	1.50599e-05	10000	0.0141059	1.97689
Non-Matrisomal	Non-Matrisomal	Protein disulfide isomerase related protein (Calcium-binding protein, intestinal-related)	ERP70	0	0	0	0	0	0	2.04411e-05	2.58439e-05	0	0	0	0	0	0	0	7.56241e-05	1.90581e-05	6.10495e-05	0	0.000113776	0	0	9.25701e-06	1.28188e-05	10000	0.145026	1.02126	0	0	5.39015e-05	4.53524e-05	10000	0.0289138	1.6808
Non-Matrisomal	Non-Matrisomal	S-formylglutathione hydrolase (Fragment)	ESD	0	0	0	0	0	7.29428e-06	0	0	0	0	0	0	0	0	0	0	0	5.77931e-06	0	0	0	0	1.45886e-06	3.2621e-06	10000	0.346594	0.632456	0	0	1.15586e-06	2.58459e-06	10000	0.346594	0.632456
Non-Matrisomal	Non-Matrisomal	Uncharacterized protein	ESYT1	0	0	0	0	0	2.48293e-05	0	0	0	0	0	0	0	0	0	0	4.1981e-05	0	0	0	0	0	4.96587e-06	1.1104e-05	10000	0.346594	0.632456	0	0	8.3962e-06	1.87745e-05	10000	0.346594	0.632456
Non-Matrisomal	Non-Matrisomal	Eukaryotic peptide chain release factor subunit 1 (Fragment)	ETF1	0	0	0	0	0	0	6.5363e-06	5.46477e-06	0	0	0	0	0	0	0	1.64024e-05	7.58345e-06	5.24157e-06	0	6.54651e-06	0	0	2.40021e-06	3.30839e-06	10000	0.143407	1.026	0	0	7.15478e-06	5.93555e-06	10000	0.0272683	1.70471
Non-Matrisomal	Non-Matrisomal	PH domain-containing protein	FAM129B	0	0	0	0	0	8.86346e-05	0.000145208	6.35057e-05	0	0	0	0	0	0	0	0.00019886	0.000102549	6.72694e-05	6.29474e-05	7.97269e-05	0	0	5.94696e-05	6.18287e-05	10000	0.0637009	1.36025	0	0	0.000102271	5.61455e-05	10000	0.00356823	2.57603
Non-Matrisomal	Non-Matrisomal	Protein FAM98A	FAM98A	0	0	0	0	0	1.5776e-05	0	1.62502e-05	0	0	0	0	0	0	0	1.3401e-05	0	1.53007e-05	0	0	0	0	6.40524e-06	8.77234e-06	10000	0.141176	1.03261	0	0	5.74034e-06	7.88893e-06	10000	0.142375	1.02905
Non-Matrisomal	Non-Matrisomal	Prolyl endopeptidase FAP	FAP	0	0	0	0	0	5.07295e-05	2.76527e-05	0.000174007	0	0	0	0	0	0	0	0.000127613	0.000147239	0.000142606	7.26291e-05	0.000177888	0	0	5.04778e-05	7.22434e-05	10000	0.156824	0.988136	0	0	0.000133595	3.86712e-05	10000	5.61321e-05	4.8856
Non-Matrisomal	Non-Matrisomal	Fatty acid synthase	FASN	0	0	0	0	0	0	0	0.000132895	0	0	0	0	0	0	0	7.53567e-05	5.49471e-05	6.23644e-05	0	0	0	0	2.65789e-05	5.94323e-05	10000	0.346594	0.632456	0	0	3.85336e-05	3.59268e-05	10000	0.0432901	1.51683
Non-Matrisomal	Non-Matrisomal	FBL protein (Fragment)	FBL	0	0	0	0	0	0	0	0	0	0	0	0	0	0	0	1.13293e-05	0	6.13594e-06	0	0	0	0	0	0				0	0	3.49304e-06	5.12337e-06	10000	0.165886	0.964192
Non-Matrisomal	Non-Matrisomal	Farnesyl pyrophosphate synthase	FDPS	0	0	0	0	0	0	7.8153e-06	0	0	0	0	0	0	0	0	0	1.40076e-05	1.11219e-05	0	1.6425e-05	0	0	1.56306e-06	3.49511e-06	10000	0.346594	0.632456	0	0	8.3109e-06	7.81561e-06	10000	0.0447007	1.50384
Non-Matrisomal	Non-Matrisomal	Fermitin family homolog 2	FERMT2	0	0	0	0	0	0.000129102	0.000159418	0.000200365	0	0	0	0	0	0	0	0.000200844	0.000161418	0.00014782	0.000285498	0.00030039	0	0	9.77771e-05	9.27711e-05	10000	0.0461937	1.49052	0	0	0.000219194	7.02818e-05	10000	0.000115625	4.41063
Non-Matrisomal	Non-Matrisomal	Fermitin family homolog 3	FERMT3	0	0	0	0	0	0	0	0	0	0	5.0751e-05	0	0.000276463	0	0	0	0	0	0	0	0	0	0	0				6.54427e-05	0.000119993	0	0	-10000	0.257378	-0.771293
Non-Matrisomal	Non-Matrisomal	FHL2 protein	FHL2	0	0	0	0	0	0.000123267	0.00010839	5.56147e-05	1.92478e-05	0	0	0	0	0	0	0.000203394	0.000138297	9.55329e-05	0.000100246	0.000194556	0	0	6.13039e-05	5.38882e-05	10000	0.0345073	1.60883	0	0	0.000146405	5.0869e-05	10000	0.000201364	4.07023
Non-Matrisomal	Non-Matrisomal	Peptidyl-prolyl cis-trans isomerase	FKBP11	0	0	0	0	0	2.85589e-05	1.60662e-05	2.84978e-05	0	0	0	0	0	0	0	1.48241e-05	1.9198e-05	2.33018e-05	0	1.39437e-05	0	0	1.46246e-05	1.42869e-05	10000	0.0513518	1.44764	0	0	1.42535e-05	8.80203e-06	10000	0.00677311	2.2901
Non-Matrisomal	Non-Matrisomal	FLJ00144 protein (Fragment)	FLJ00144	0	0	0	0	0	0	5.33691e-06	7.2533e-06	0	2.03638e-05	0	0	0	0	0	4.34495e-05	0	6.55758e-06	0	0	0	0	6.59081e-06	8.34542e-06	10000	0.115399	1.11688	0	0	1.00014e-05	1.89124e-05	10000	0.27096	0.747876
Non-Matrisomal	Non-Matrisomal	Filamin-A	FLNA	0	0	0	0	0	0.00816623	0.007353	0.00975549	0.00471038	0.00604217	9.72161e-05	0	0	0	0	0.0114763	0.0101693	0.0111864	0.0141743	0.0130563	0	0	0.00720545	0.00193818	10000	3.3096e-05	5.25754	1.94432e-05	4.34764e-05	0.0120125	0.00159142	617.826	1.56312e-07	10.6536
Non-Matrisomal	Non-Matrisomal	Filamin-B	FLNB	0	0	0	0	0	0.000481083	0.000560617	0.000454365	0.000147157	0.000209645	0	0	0	0	0	0.000922739	0.000948342	0.000736092	0.00111045	0.00232015	0	0	0.000370573	0.000181082	10000	0.00181155	2.8941	0	0	0.00120755	0.00063598	10000	0.00281561	2.68521
Non-Matrisomal	Non-Matrisomal	Filamin-C	FLNC	0	0	0	0	0	0.000782003	0.000863828	0.000954362	0.000134	0	0	0	0	0	0	0.00172351	0.00169198	0.0014243	0.00226922	0.00201569	0	0	0.000546839	0.000444783	10000	0.0250925	1.73871	0	0	0.00182494	0.000324901	10000	1.5135e-06	7.94351
Non-Matrisomal	Non-Matrisomal	Fascin	FSCN1	0	0	0	0	0	0.000298251	0.000321749	0.00028573	0.000195704	0.000152311	0	0	0	0	0	0.000414065	0.000357672	0.000321267	0.000380641	0.000382736	0	0	0.000250749	7.28718e-05	10000	5.77454e-05	4.86626	0	0	0.000371276	3.44091e-05	10000	9.28545e-09	15.2595
Non-Matrisomal	Non-Matrisomal	Ferritin heavy chain	FTH1	0	0	0	0	0	0.000244576	0.000248077	0.000218559	0.000385801	0.000354054	0	0	0	0	0	0.000384568	0.000461847	0.000275285	0.00066291	0.000370028	0	0	0.000290214	7.45072e-05	10000	2.35666e-05	5.50852	0	0	0.000430928	0.000145649	10000	0.000166624	4.18419
Non-Matrisomal	Non-Matrisomal	Ferritin light chain	FTL	0	0	0	0	0	0.000120232	0.000145669	0.000100804	0.00016898	0.000143483	0	0	0	0	0	0.000166608	0.000164363	0.000161859	0.000147299	0.000137365	0	0	0.000135834	2.6098e-05	10000	2.70628e-06	7.36064	0	0	0.000155499	1.26343e-05	10000	3.27725e-09	17.4056
Non-Matrisomal	Non-Matrisomal	Glucose-6-phosphate 1-dehydrogenase (Fragment)	G6PD	0	0	0	0	0	2.78647e-05	1.17891e-05	1.90954e-05	0	0	0	0	0	0	0	8.85249e-05	3.66662e-05	3.51585e-05	0	6.14782e-05	0	0	1.17498e-05	1.21425e-05	10000	0.0624234	1.36848	0	0	4.43656e-05	3.29971e-05	10000	0.0169046	1.90145
Non-Matrisomal	Non-Matrisomal	Lysosomal alpha-glucosidase	GAA	0	0	0	0	0	0	6.1793e-05	2.72038e-05	0	0	0	0	0	0	0	2.66402e-05	2.79037e-05	2.75741e-05	0	0.000142344	0	0	1.77994e-05	2.72687e-05	10000	0.182531	0.923112	0	0	4.48923e-05	5.57534e-05	10000	0.109474	1.13872
Non-Matrisomal	Non-Matrisomal	Glyceraldehyde-3-phosphate dehydrogenase	GAPDH	0.000288472	0	0.000445364	0.000326308	0	0	0	0	0	0	0.000392694	0.000291146	0.00121821	0	0.00117036	0	1.05372e-05	1.74879e-05	0	0	0.000212029	0.000202028	0	0	-10000	0.046918	-1.48422	0.000614481	0.000548819	5.60502e-06	8.05882e-06	-109.63	0.0380823	-1.5688
Non-Matrisomal	Non-Matrisomal	Glycyl-tRNA synthetase	GARS	0	0	0	0	0	0.000338735	0.000325579	0.000474103	0.000214128	6.84669e-05	0	0	0	0	0	0.000465654	0.000338641	0.000324875	0.000439876	0.000387751	0	0	0.000284202	0.000151823	10000	0.00305535	2.64732	0	0	0.00039136	6.14126e-05	10000	5.73261e-07	9.01226
Non-Matrisomal	Non-Matrisomal	TOG domain-containing protein	GCN1	0	0	0	0	0	0	0.000199503	0.000250798	0	0	0	0	0	0	0	0.000290398	0.000112469	0.000169719	0	0.00019828	0	0	9.00603e-05	0.000124646	10000	0.14484	1.02181	0	0	0.000154173	0.000107532	10000	0.0125004	2.02761
Non-Matrisomal	Non-Matrisomal	Epididymis secretory sperm binding protein Li 46e	GDI2	0	0	0	0	0	0.000265013	0.000266958	0.000234663	0.00012334	0.000160131	0	0	0	0	0	0.000353214	0.00030543	0.000321392	0.000251843	0.000253225	0	0	0.000210021	6.49531e-05	10000	8.97707e-05	4.57275	0	0	0.000297021	4.41062e-05	10000	3.73952e-07	9.52362
Non-Matrisomal	Non-Matrisomal	Glutamine--fructose-6-phosphate aminotransferase [isomerizing] 1	GFPT1	0	0	0	0	0	0.000200229	0.00017978	0.000238989	3.07077e-05	0	0	0	0	0	0	0.00037213	0.000331109	0.000181192	0.000239741	0.000263213	0	0	0.000129941	0.000107294	10000	0.0267384	1.71273	0	0	0.000277477	7.53887e-05	10000	3.55849e-05	5.20518
Non-Matrisomal	Non-Matrisomal	Uncharacterized protein	GLG1	0	0	0	0	0	0.000107014	3.44272e-05	0	0	0	0	0	0	0	0	0	0	0	0	0	0	0	2.82882e-05	4.64653e-05	10000	0.210513	0.860978	0	0	0	0
Non-Matrisomal	Non-Matrisomal	Glutaminase kidney isoform, mitochondrial isoform 2	GLS	0	0	0	0	0	8.6837e-05	8.40611e-05	0.000205448	0	0	0	0	0	0	0	0.000234025	0.000127671	0.000119583	4.28408e-05	0.000112332	0	0	7.52693e-05	8.43928e-05	10000	0.0812265	1.26133	0	0	0.00012729	6.85697e-05	10000	0.00320474	2.6253
Non-Matrisomal	Non-Matrisomal	Guanine nucleotide-binding protein G(i) subunit alpha-2	GNAI2	0	0	0	0	0	0.000236043	0.000207767	0.000255477	0.000126204	9.67966e-05	0	0	0	0	0	0.000278513	0.000204768	0.000188004	0.000270648	0.000214494	0	0	0.000184457	6.95093e-05	10000	0.00034822	3.75291	0	0	0.000231285	4.07378e-05	10000	1.39432e-06	8.02907
Non-Matrisomal	Non-Matrisomal	Guanine nucleotide-binding protein G(k) subunit alpha	GNAI3	0	0	0	0	0	0	0	3.00934e-05	0	0	0	0	0	0	0	0	3.70355e-05	1.84107e-05	0	2.79485e-05	0	0	6.01868e-06	1.34582e-05	10000	0.346594	0.632456	0	0	1.66789e-05	1.65889e-05	10000	0.0547203	1.42189
Non-Matrisomal	Non-Matrisomal	Guanine nucleotide-binding protein G(s) subunit alpha isoforms XLas	GNAS	0	0	0	0	0	0.000225836	0.000276495	0.000261864	4.1677e-05	0	0	0	0	0	0	0.000323715	0.000288635	0.000275732	9.44207e-05	0.000244087	0	0	0.000161175	0.000130264	10000	0.0244223	1.74979	0	0	0.000245318	8.90491e-05	10000	0.000270994	3.89596
Non-Matrisomal	Non-Matrisomal	Guanine nucleotide-binding protein G(I)/G(S)/G(T) subunit beta-1	GNB1	0	0	0	0	0	0.000171001	0.000160484	0.000206318	6.55248e-05	8.28398e-05	0	0	0	0	0	0.000273694	0.000240431	0.000162461	0.000216018	0.000245021	0	0	0.000137233	6.03205e-05	10000	0.000944662	3.21744	0	0	0.000227525	4.17432e-05	10000	1.90434e-06	7.70829
Non-Matrisomal	Non-Matrisomal	Guanine nucleotide-binding protein G(I)/G(S)/G(T) subunit beta-2 (Fragment)	GNB2	0	0	0	0	0	1.67754e-05	2.6881e-05	2.55068e-05	0	0	0	0	0	0	0	4.48372e-05	3.24025e-05	6.0122e-05	0	2.30268e-05	0	0	1.38326e-05	1.32088e-05	10000	0.0472919	1.48101	0	0	3.20777e-05	2.26952e-05	10000	0.0133851	1.99887
Non-Matrisomal	Non-Matrisomal	Guanine nucleotide-binding protein subunit beta-2-like 1	GNB2L1	0	0	0	0	0	0.00013441	0.000105827	0.000134266	8.07403e-05	0.000363844	0	0	0	0	0	0.000240192	0.000154433	0.00011851	9.768e-05	0.000123072	0	0	0.000163817	0.000114032	10000	0.0123814	2.03164	0	0	0.000146778	5.60279e-05	10000	0.000379375	3.70485
Non-Matrisomal	Non-Matrisomal	WD_REPEATS_REGION domain-containing protein	GNB4	0	0	0	0	0	0	0	2.85535e-05	0	0	0	0	0	0	0	0	3.18127e-05	0	0	0	0	0	5.71071e-06	1.27695e-05	10000	0.346594	0.632456	0	0	6.36254e-06	1.42271e-05	10000	0.346594	0.632456
Non-Matrisomal	Non-Matrisomal	Guanine nucleotide-binding protein G(I)/G(S)/G(O) subunit gamma-12	GNG12	0	0	0	0	0	0	0	0	0	0	0	0	0	0	0	7.49921e-06	0	0	0	6.74654e-06	0	0	0	0				0	0	2.84915e-06	3.91042e-06	10000	0.141918	1.0304
Non-Matrisomal	Non-Matrisomal	COP9 signalosome complex subunit 1	GPS1	0	0	0	0	0	1.59403e-05	1.71894e-05	3.262e-05	0	0	0	0	0	0	0	2.45018e-05	0	1.59013e-05	0	0	0	0	1.31499e-05	1.36842e-05	10000	0.0638978	1.359	0	0	8.08062e-06	1.1475e-05	10000	0.153992	0.995876
Non-Matrisomal	Non-Matrisomal	Glutathione peroxidase	GPX1	0	0	0	0	0	1.19152e-05	1.75663e-05	4.32377e-06	0	0	0	0	0	0	0	7.51976e-06	0	1.70291e-05	0	1.6248e-05	0	0	6.76106e-06	7.75698e-06	10000	0.0871298	1.23264	0	0	8.15937e-06	8.33153e-06	10000	0.0599339	1.38499
Non-Matrisomal	Non-Matrisomal	Probable glutathione peroxidase 8	GPX8	0	0	0	0	0	4.30271e-05	1.07221e-05	5.08858e-05	1.54206e-05	0	0	0	0	0	0	7.97881e-05	2.32483e-05	3.11127e-05	0	3.3628e-05	0	0	2.40111e-05	2.18563e-05	10000	0.0395324	1.55364	0	0	3.35554e-05	2.90501e-05	10000	0.032472	1.63354
Non-Matrisomal	Non-Matrisomal	Gelsolin	GSN	0	0	0	0.000505323	0	0.000576547	0.000553575	0.000535188	0.000434072	0	0.000613583	0	0	0	0	0.000857682	0.000760561	0.000577368	0.000799667	0.000839069	0.000101065	0.000225987	0.000419877	0.000240944	4.15454	0.0629815	1.36486	0.000122717	0.000274402	0.00076687	0.000112346	6.24912	0.00125941	3.07231
Non-Matrisomal	Non-Matrisomal	GSTM3 protein	GSTM3	0	0	0	0	0	2.34276e-05	2.98543e-06	6.33522e-05	0	0	0	0	0	0	0	4.04242e-05	1.7215e-05	3.04826e-05	0	6.59994e-05	0	0	1.7953e-05	2.72016e-05	10000	0.178237	0.93338	0	0	3.08242e-05	2.48239e-05	10000	0.024052	1.75605
Non-Matrisomal	Non-Matrisomal	Glutathione S-transferase omega-1 (Fragment)	GSTO1	0	0	0	0	0	0	2.05617e-05	1.16451e-05	0	0	0	0	0	0	0	8.58675e-06	2.95747e-05	2.91491e-05	0	2.50456e-05	0	0	6.44136e-06	9.36665e-06	10000	0.162673	0.972543	0	0	1.84712e-05	1.3411e-05	10000	0.0151218	1.94783
Non-Matrisomal	Non-Matrisomal	Histone H1.0	H1F0	0	0	0	0	0	1.6959e-05	3.31832e-05	0	2.44094e-05	2.90161e-05	0	0	0	0	0	3.36368e-05	4.73316e-05	2.42073e-05	3.59806e-05	5.80366e-05	0	0	2.07135e-05	1.30502e-05	10000	0.00751901	2.24467	0	0	3.98386e-05	1.30862e-05	10000	0.0001368	4.30532
Non-Matrisomal	Non-Matrisomal	Histone H2A	H2AFV	0	0	0.000108751	0.000124189	0	0.000149459	0.000244004	0.00011401	0.000283914	0.000326035	0.000101489	0	0	0	0	0.000452317	0.000165796	0.000193946	0.000120564	0.00014341	4.65879e-05	6.40262e-05	0.000223484	8.95178e-05	4.79705	0.00704305	2.27307	2.02978e-05	4.53873e-05	0.000215207	0.000135302	10.6025	0.0157275	1.93146
Non-Matrisomal	Non-Matrisomal	Core histone macro-H2A	H2AFY	0	0	0	0	0	1.8217e-05	4.67349e-05	1.16264e-05	0	0	0	0	0	0	0	5.92757e-05	4.08448e-05	3.36502e-05	0	0	0	0	1.53157e-05	1.92246e-05	10000	0.112707	1.12666	0	0	2.67541e-05	2.61501e-05	10000	0.0514481	1.44688
Non-Matrisomal	Non-Matrisomal	Histone H3	H3F3B	6.72636e-05	0	5.37283e-05	8.85786e-05	0	0.000231546	0.00032623	0.000209806	0.000371173	0.00047101	4.23234e-05	0	0	0.000321004	9.9098e-05	0.000300336	0.000264038	0.00028767	0.000237993	0.000252644	4.19141e-05	4.02285e-05	0.000321953	0.000106547	7.68126	0.000574945	3.47738	9.24852e-05	0.00013406	0.000268536	2.54118e-05	2.90356	0.0203517	1.8247
Non-Matrisomal	Non-Matrisomal	Trifunctional enzyme subunit beta, mitochondrial	HADHB	0	0	0	0	0	1.23211e-05	1.42546e-05	2.7445e-05	0	0	0	0	0	0	0	0	1.78992e-05	0	0	5.86506e-05	0	0	1.08042e-05	1.14519e-05	10000	0.0679165	1.33422	0	0	1.53099e-05	2.54377e-05	10000	0.215259	0.851161
Non-Matrisomal	Non-Matrisomal	Hemoglobin subunit alpha	HBA	0.000103312	0	6.59896e-05	0.000120449	0	1.46778e-05	0	0	0	0	0.000104618	0.000106346	0.000153505	0	0	0	0	0	0	0	5.79502e-05	5.64467e-05	2.93555e-06	6.56409e-06	-19.7408	0.0623263	-1.36911	7.28939e-05	6.93734e-05	0	0	-10000	0.0467147	-1.48598
Non-Matrisomal	Non-Matrisomal	Hemoglobin subunit beta	HBB	0.000278071	0	0	0.000171946	0	0	0	0	0	0	0.000180067	0	0	0	0.000135725	0	4.3324e-06	0	0	0	9.00034e-05	0.000128827	0	0	-10000	0.156867	-0.988021	6.31584e-05	8.78927e-05	8.66479e-07	1.93751e-06	-72.8909	0.151767	-1.00205
Non-Matrisomal	Non-Matrisomal	HCG2032701, isoform CRA_a	hCG_2032701	0	0	0	0	0	0.000173029	0.000187624	0.000279706	0.000311093	0.000431372	0	0	0	0	0	0.000244356	0.000204033	0.000230791	0.000178143	0.000290534	0	0	0.000276565	0.000104639	10000	0.000357694	3.73781	0	0	0.000229571	4.25252e-05	10000	2.04913e-06	7.6346
Non-Matrisomal	Non-Matrisomal	HCG2043376, isoform CRA_b	hCG_2043376	0	0	0	0	0	7.96754e-05	8.96972e-05	9.33588e-05	2.51628e-05	2.95338e-05	0	0	0	0	0	0.000107492	0.00010534	7.5977e-05	9.48401e-05	0.000130352	0	0	6.34856e-05	3.34026e-05	10000	0.00279948	2.68788	0	0	0.0001028	1.98141e-05	10000	2.77242e-06	7.33728
Non-Matrisomal	Non-Matrisomal	Vigilin	HDLBP	0	0	0	0	0	9.09114e-05	0.000167177	0.000248742	0	0	0	0	0	0	0	0.000272841	0.000218438	0.000244355	0	0.000234659	0	0	0.000101366	0.000108063	10000	0.0692062	1.32657	0	0	0.000194058	0.00011027	10000	0.0043253	2.4888
Non-Matrisomal	Non-Matrisomal	Epididymis luminal protein 113	HEL113	0.000371416	0.00014766	0.000197968	0.000354089	0	0.0038609	0.00432577	0.00489415	0.00825914	0.00977517	0.000324815	0	0.00136292	0.0497319	0.00152925	0.00512887	0.00520073	0.00540514	0.00445121	0.00479393	0.000214227	0.000153996	0.00622303	0.00263195	29.0488	0.000934132	3.22317	0.0105898	0.0218909	0.00499598	0.000375697	-2.11966	0.583485	-0.361322
Non-Matrisomal	Non-Matrisomal	Ubiquitin carboxyl-terminal hydrolase	HEL-117	0	0	0	0	0	1.99754e-05	0	5.6527e-05	0	0	0	0	0	0	0	3.22409e-05	4.99683e-05	3.17913e-05	2.3093e-05	7.0118e-05	0	0	1.53005e-05	2.4616e-05	10000	0.202023	0.879027	0	0	4.14423e-05	1.87716e-05	10000	0.00113994	3.12218
Non-Matrisomal	Non-Matrisomal	Epididymis luminal protein 2	HEL2	0	0	0	2.0738e-05	0	0.000320405	0.000320602	0.000372848	0.000247412	0.000373846	9.52727e-06	0	0	0	0	0.000342375	0.00031881	0.000272442	0.000335289	0.000525358	4.14761e-06	9.27433e-06	0.000327022	5.17573e-05	78.8461	7.63384e-07	8.68389	1.90545e-06	4.26073e-06	0.000358855	9.69806e-05	188.33	3.58336e-05	5.20017
Non-Matrisomal	Non-Matrisomal	Epididymis luminal protein 32	HEL32	0	0	0	0	0	9.82653e-05	0.000100739	0.000129124	3.17084e-05	2.55827e-05	0	0	0	0	0	0.000110778	9.03812e-05	0.000108425	9.92524e-05	0.000118503	0	0	7.70839e-05	4.59012e-05	10000	0.00558314	2.37495	0	0	0.000105468	1.08752e-05	10000	2.15533e-08	13.715
Non-Matrisomal	Non-Matrisomal	Epididymis secretory protein Li 1	HEL-S-1	0	0	0	0	0	0.00015468	0.000149386	0.000203187	0.000107922	0.000122411	0	0	0	0	0	0.00022572	0.000169571	0.000154907	0.000207186	0.000218144	0	0	0.000147517	3.65788e-05	10000	1.82644e-05	5.70334	0	0	0.000195106	3.11523e-05	10000	6.55493e-07	8.85717
Non-Matrisomal	Non-Matrisomal	Epididymis secretory protein Li 102	HEL-S-102	0	0	0	1.21994e-05	0	0.000133034	0.00012878	0.000190538	0.000144062	0.000289105	1.28544e-05	0	0	0	0	0.000195727	0.000210334	0.000192078	0.000205831	0.000181633	2.43989e-06	5.45575e-06	0.000177104	6.72565e-05	72.5869	0.000410743	3.66066	2.57088e-06	5.74867e-06	0.000197121	1.13767e-05	76.6743	5.93679e-10	21.5849
Non-Matrisomal	Non-Matrisomal	ATP synthase subunit alpha	HEL-S-123m	0	0	0	0	0	0.00027198	0.000162093	0.000188815	0.000185436	0.000372689	0	0	0	0	0	0.000350623	0.000307283	0.000262194	0.000206261	0.000302201	0	0	0.000236203	8.69247e-05	10000	0.0002972	3.84288	0	0	0.000285713	5.4351e-05	10000	2.50912e-06	7.43424
Non-Matrisomal	Non-Matrisomal	Epididymis secretory sperm binding protein Li 128m	HEL-S-128m	0	0	0	0	0	9.11826e-05	0.000105322	0.000121208	0.000104442	0.000109813	0	0	0	0	0	0.000145057	0.000138484	0.000126859	0.000139669	0.000141447	0	0	0.000106393	1.08106e-05	10000	1.91959e-08	13.9181	0	0	0.000138303	6.86255e-06	10000	6.49247e-11	28.5012
Non-Matrisomal	Non-Matrisomal	Cathepsin D (Lysosomal aspartyl peptidase), isoform CRA_a	HEL-S-130P	0	0	0	0	0	2.49475e-05	0	0	0	0	0	0	0	0	0	0	0	0	0	1.89998e-05	0	0	4.9895e-06	1.11569e-05	10000	0.346594	0.632456	0	0	3.79996e-06	8.49698e-06	10000	0.346594	0.632456
Non-Matrisomal	Non-Matrisomal	L-lactate dehydrogenase	HEL-S-133P	0	0	0	2.529e-05	0	0.000853034	0.000954997	0.00079322	0.000435714	0.000601372	4.84248e-05	0	0	0	0	0.00119318	0.00115837	0.000954165	0.00134727	0.00114204	5.058e-06	1.131e-05	0.000727667	0.000207895	143.865	5.42994e-05	4.90833	9.68496e-06	2.16562e-05	0.00115901	0.000140411	119.671	8.95528e-08	11.4407
Non-Matrisomal	Non-Matrisomal	Calponin	HEL-S-14	0	0	0	0	0	4.4596e-05	0	0.000160338	1.74737e-05	0.000145391	0	0	0	0	0	7.68291e-05	6.8538e-05	0.00019578	0.000322075	0.000409507	0	0	7.35599e-05	7.43066e-05	10000	0.057756	1.4	0	0	0.000214546	0.000150174	10000	0.0127159	2.02042
Non-Matrisomal	Non-Matrisomal	Glyceraldehyde-3-phosphate dehydrogenase	HEL-S-162eP	3.7807e-05	0	0	3.70786e-05	0	0.00140022	0.0020396	0.0022205	0.00154946	0.00298942	0.000131071	0.00218552	0.000174017	0	0	0.00357414	0.0033829	0.00294147	0.00310768	0.00453736	1.49771e-05	2.05099e-05	0.00203984	0.000629274	136.197	9.32355e-05	4.54821	0.000498122	0.000946486	0.00350871	0.000624664	7.04388	0.000347309	3.75439
Non-Matrisomal	Non-Matrisomal	Epididymis secretory sperm binding protein Li 164nA	HEL-S-164nA	0	0	0	0	0	0.000409518	0.000368258	0.000461703	0.000252661	0.000695707	0	0	0	0	0	0.00038987	0.000417334	0.000464578	0.000377455	0.000447893	0	0	0.000437569	0.000163554	10000	0.000329829	3.78356	0	0	0.000419426	3.70423e-05	10000	6.34287e-09	16.013
Non-Matrisomal	Non-Matrisomal	Epididymis secretory protein Li 19	HEL-S-19	0	0	0	0	0	0	0	0	0	0	0	0	0	0	0	2.93449e-05	3.47113e-05	0	0	3.3935e-05	0	0	0	0				0	0	1.95982e-05	1.80078e-05	10000	0.0409745	1.53911
Non-Matrisomal	Non-Matrisomal	Epididymis secretory protein Li 22	HEL-S-22	0	0	0	0	0	6.4292e-05	5.41034e-05	4.97044e-05	4.2348e-05	4.05611e-05	0	0	0	0	0	8.01387e-05	0.000118618	0.000101912	8.01627e-05	7.61473e-05	0	0	5.02018e-05	9.59985e-06	10000	2.61072e-06	7.39554	0	0	9.13958e-05	1.82829e-05	10000	3.67456e-06	7.06963
Non-Matrisomal	Non-Matrisomal	Epididymis secretory protein Li 28	HEL-S-28	0	0	0	0	0	0	4.33727e-05	3.53966e-05	0	0	0	0	0	0	0	0.00013487	0.000105453	0.00010099	5.94864e-05	0.000197206	0	0	1.57539e-05	2.17554e-05	10000	0.144061	1.02408	0	0	0.000119601	5.10293e-05	10000	0.000782507	3.31459
Non-Matrisomal	Non-Matrisomal	Peptidyl-prolyl cis-trans isomerase	HEL-S-39	0	0	0	0	0	2.66831e-05	6.1177e-05	3.6554e-05	2.35139e-05	0.000117868	0	0	0	0	0	7.87577e-05	4.83707e-05	8.08901e-05	0	6.83051e-05	0	0	5.31593e-05	3.9074e-05	10000	0.0160117	1.924	0	0	5.52647e-05	3.34677e-05	10000	0.00610918	2.33527
Non-Matrisomal	Non-Matrisomal	Protein S100	HEL-S-43	0	0	0	0	0	9.13875e-05	6.38408e-05	0.000104292	3.57548e-05	3.9348e-05	0	0	0	0	0	6.45465e-05	9.57209e-05	0.000122715	4.28657e-05	7.4332e-05	0	0	6.69246e-05	3.05625e-05	10000	0.00119913	3.09679	0	0	8.0036e-05	3.05024e-05	10000	0.000375364	3.71079
Non-Matrisomal	Non-Matrisomal	Triosephosphate isomerase	HEL-S-49	0	0	0	0	0	0.000189218	0.000310593	7.17385e-05	9.15509e-05	0.000167771	1.01502e-05	0	0	0	0	0.000245887	0.000344998	0.000188385	0.000114079	0.0002073	0	0	0.000166174	9.47062e-05	10000	0.00439687	2.48142	2.03005e-06	4.53932e-06	0.00022013	8.46677e-05	108.436	0.000428142	3.63772
Non-Matrisomal	Non-Matrisomal	Epididymis secretory protein Li 52	HEL-S-52	0	0	0	0	0	0.000461533	0.00051248	0.000521136	0.000164265	6.42779e-05	0	0	0	0	0	0.000739081	0.000687286	0.000343437	0.000669324	0.000716806	0	0	0.000344738	0.000214548	10000	0.00705426	2.27238	0	0	0.000631187	0.000163075	10000	2.46819e-05	5.47377
Non-Matrisomal	Non-Matrisomal	Epididymis luminal protein 215	HEL-S-54e	0	0	0	0	0	3.72331e-05	3.00493e-05	9.43617e-06	3.60738e-05	0	0	0	0	0	0	5.34716e-05	5.02843e-05	2.73602e-05	0	4.05728e-05	0	0	2.25585e-05	1.68464e-05	10000	0.0172219	1.89373	0	0	3.43378e-05	2.172e-05	10000	0.00767507	2.23577
Non-Matrisomal	Non-Matrisomal	Epididymis secretory protein Li 55	HEL-S-55	0	0	0	0	0	4.20937e-05	2.84301e-05	3.45074e-05	0	0	0	0	0	0	0	4.16797e-05	3.02239e-05	2.56983e-05	2.34221e-05	3.73031e-05	0	0	2.10062e-05	1.97775e-05	10000	0.0448954	1.50207	0	0	3.16654e-05	7.7089e-06	10000	1.5953e-05	5.80909
Non-Matrisomal	Non-Matrisomal	Epididymis secretory sperm binding protein Li 66p	HEL-S-66p	0	0	0	0	0	0	0	0	0	0	0	0	0	0	0	0	0	0	0	2.47033e-05	0	0	0	0				0	0	4.94067e-06	1.10477e-05	10000	0.346594	0.632456
Non-Matrisomal	Non-Matrisomal	Phosphoglycerate kinase	HEL-S-68p	0.000162737	0	0.000125164	0.000150019	0	0.000450387	0.000785899	0.000415199	0.00039982	0.000568599	0.000138945	0	0.000113453	0	0	0.000727573	0.000892919	0.000576072	0.000717096	0.000639187	8.75842e-05	8.1087e-05	0.000523981	0.000160668	5.9826	0.000629248	3.42922	5.04797e-05	6.97073e-05	0.000710569	0.00011913	14.0763	5.13348e-06	6.76329
Non-Matrisomal	Non-Matrisomal	Annexin	HEL-S-7	0	0	0	5.36156e-05	0	0.000829887	0.000630913	0.00077405	0.00104681	0.0011403	1.79718e-05	0	0	0	0	0.0010173	0.00085567	0.000805754	0.001123	0.000853295	1.07231e-05	2.39776e-05	0.000884391	0.00020692	82.4752	1.36761e-05	5.93146	3.59435e-06	8.03722e-06	0.000931003	0.000133895	259.018	3.04811e-07	9.77783
Non-Matrisomal	Non-Matrisomal	Epididymis luminal protein 220	HEL-S-70	0	0	0	0	0	0.000318833	0.000330478	0.000333405	0.000267077	0.000277872	0	0	0	0	0	0.000511329	0.000473683	0.000383349	0.000349302	0.000376839	0	0	0.000305533	3.09031e-05	10000	1.8514e-08	13.9821	0	0	0.000418901	6.968e-05	10000	8.98592e-07	8.50194
Non-Matrisomal	Non-Matrisomal	Epididymis secretory sperm binding protein Li 70p	HEL-S-70p	0	0	0	0	0	0	1.08927e-05	3.7003e-05	0	0	0	0	0	0	0	3.36893e-05	3.03249e-05	1.06629e-05	0	2.4093e-05	0	0	9.57914e-06	1.60396e-05	10000	0.218485	0.844594	0	0	1.9754e-05	1.41212e-05	10000	0.0140573	1.97833
Non-Matrisomal	Non-Matrisomal	Serine/threonine-protein phosphatase	HEL-S-80p	0	0	0	0	0	9.59966e-05	0.000127465	0.000103837	0	0	0	0	0	0	0	0.000140478	0.000106466	0.000107719	4.79925e-05	9.07759e-05	0	0	6.54598e-05	6.08687e-05	10000	0.0428593	1.52088	0	0	9.86865e-05	3.36196e-05	10000	0.00017593	4.15126
Non-Matrisomal	Non-Matrisomal	Epididymis secretory sperm binding protein Li 89n	HEL-S-89n	0	0	0	0	0	0.00037913	0.000260269	0.00037004	0.000330739	0.000536699	0	0	0	0	0	0.000521863	0.000475444	0.000321921	0.000479183	0.000536974	0	0	0.000375375	0.000101624	10000	3.46781e-05	5.22377	0	0	0.000467077	8.54018e-05	10000	1.85549e-06	7.73458
Non-Matrisomal	Non-Matrisomal	Epididymis secretory sperm binding protein Li 94n	HEL-S-94n	0	0	0	0	0	5.66414e-05	3.43994e-05	3.68127e-05	0	0	0	0	0	0	0	4.99107e-05	0.000104875	6.56627e-05	0	9.37778e-05	0	0	2.55707e-05	2.48869e-05	10000	0.0506679	1.45307	0	0	6.28452e-05	4.13765e-05	10000	0.00941217	2.14799
Non-Matrisomal	Non-Matrisomal	Epididymis secretory sperm binding protein Li 97n	HEL-S-97n	0	0	0	0	0	0.000136338	0.000109817	0.000178745	7.41298e-05	5.20795e-05	0	0	0	0	0	0.000181432	0.000187568	0.000147954	0.000128028	0.000155642	0	0	0.000110222	5.01519e-05	10000	0.00117234	3.10811	0	0	0.000160125	2.45232e-05	10000	4.74969e-07	9.23415
Non-Matrisomal	Non-Matrisomal	HEXA protein (Fragment)	HEXA	0	0	0	0	0	0	0	3.59578e-05	0	0	0	0	0	0	0	2.66662e-05	0	2.71195e-05	0	0	0	0	7.19156e-06	1.60808e-05	10000	0.346594	0.632456	0	0	1.07571e-05	1.47307e-05	10000	0.141134	1.03273
Non-Matrisomal	Non-Matrisomal	Beta-hexosaminidase subunit beta (Fragment)	HEXB	0	0	0	0	0	0	1.01572e-05	1.17738e-05	0	0	0	0	0	0	0	0	0	2.27211e-05	0	0	0	0	4.3862e-06	6.03318e-06	10000	0.142678	1.02815	0	0	4.54422e-06	1.01612e-05	10000	0.346594	0.632456
Non-Matrisomal	Non-Matrisomal	Histone H1.5	HIST1H1B	0	0	0	0	0	6.09943e-05	0.000109095	6.45485e-05	0	0	0	0	0	0	0	0.000124301	0.000101989	8.68109e-05	0	9.96605e-05	0	0	4.69275e-05	4.68442e-05	10000	0.0554216	1.41673	0	0	8.25523e-05	4.80792e-05	10000	0.0049518	2.42821
Non-Matrisomal	Non-Matrisomal	Histone H1.2	HIST1H1C	1.07082e-05	0	1.46573e-05	1.54142e-05	0	0.000103755	0.000174813	8.03286e-05	6.30821e-05	2.72622e-05	0	0	0	0	2.49815e-05	0.000132996	0.000135891	0.000121899	8.84502e-05	0.000159929	8.15594e-06	7.65674e-06	8.98483e-05	5.50829e-05	11.0163	0.0111098	2.07742	4.9963e-06	1.11721e-05	0.000127833	2.60191e-05	25.5856	1.06495e-05	6.1349
Non-Matrisomal	Non-Matrisomal	Histone H2B	HIST1H2BJ	0	0	3.42108e-05	0.000303669	0	0.000391799	0.000717654	0.000310109	0.000715975	0.000661063	0.000106009	9.23318e-05	2.80949e-05	0.000611944	0	0.000788615	0.000472924	0.000528608	0.000343324	0.000473849	6.7576e-05	0.000132809	0.00055932	0.000193734	8.2769	0.00157918	2.96073	0.000167676	0.000252216	0.000521464	0.000164148	3.10995	0.030232	1.66263
Non-Matrisomal	Non-Matrisomal	Histone H4	HIST1H4H	0.000236088	0.00010247	0.000139026	0.000207352	0	0.000403959	0.000737937	0.000340489	0.000730582	0.000637238	8.43814e-05	0.00016513	9.48905e-05	0.00062188	0	0.000800217	0.000455261	0.000577975	0.000322942	0.000438895	0.000136987	9.31843e-05	0.000570041	0.00018625	4.16127	0.00164541	2.9407	0.000193256	0.000246671	0.000519058	0.0001813	2.68585	0.0445637	1.50508
Non-Matrisomal	Non-Matrisomal	Minor histocompatibility antigen H13 (Fragment)	HM13	0	0	0	0	0	5.47984e-05	2.20269e-05	2.42771e-05	0	0	0	0	0	0	0	6.76895e-05	1.77267e-05	3.31724e-05	0	3.81762e-05	0	0	2.02205e-05	2.25449e-05	10000	0.0798297	1.26841	0	0	3.1353e-05	2.51937e-05	10000	0.023824	1.75995
Non-Matrisomal	Non-Matrisomal	High mobility group protein B1	HMGB1	0	0	2.4892e-05	0	0	0	3.09994e-05	0	2.685e-05	0	0	0	0	0	0	1.73015e-05	1.12622e-05	1.79488e-05	0	0	4.97841e-06	1.11321e-05	1.15699e-05	1.59105e-05	2.32401	0.469606	0.480053	0	0	9.30248e-06	8.88334e-06	10000	0.0472994	1.48094
Non-Matrisomal	Non-Matrisomal	Heterogeneous nuclear ribonucleoprotein A0	HNRNPA0	0	0	0	0	0	0	8.72293e-06	9.44515e-06	0	0	0	0	0	0	0	3.02041e-05	0	1.19043e-05	0	0	0	0	3.63362e-06	4.98208e-06	10000	0.141569	1.03144	0	0	8.42166e-06	1.32228e-05	10000	0.192216	0.900716
Non-Matrisomal	Non-Matrisomal	Uncharacterized protein	HNRNPA1	0	0	0	0	0	7.07691e-05	0.000110967	8.08898e-05	2.22857e-05	0	0	0	0	0	0	0.000117079	9.70182e-05	7.41247e-05	6.15234e-05	0.00012813	0	0	5.69823e-05	4.50744e-05	10000	0.0222597	1.78782	0	0	9.5575e-05	2.80355e-05	10000	6.17108e-05	4.82116
Non-Matrisomal	Non-Matrisomal	Uncharacterized protein	HNRNPA2B1	0	0	0	0	0	3.21902e-05	5.3387e-05	6.51856e-05	1.14348e-05	0	0	0	0	0	0	9.19594e-05	0.000120946	5.88648e-05	0	8.88213e-05	0	0	3.24395e-05	2.74075e-05	10000	0.0294101	1.67386	0	0	7.21183e-05	4.5917e-05	10000	0.00793811	2.22119
Non-Matrisomal	Non-Matrisomal	Heterogeneous nuclear ribonucleoprotein A3 isoform a	HNRNPA3	0	0	0	0	0	8.13118e-05	3.33664e-05	7.78775e-05	0	0	0	0	0	0	0	0.000127912	0.00012193	0.000115673	0	0.000108141	0	0	3.85111e-05	3.99196e-05	10000	0.0630663	1.36432	0	0	9.47311e-05	5.34629e-05	10000	0.00416475	2.50585
Non-Matrisomal	Non-Matrisomal	Heterogeneous nuclear ribonucleoproteins C1/C2 isoform X1	HNRNPC	0	0	0	0	0	1.39253e-05	1.53572e-05	2.73762e-05	1.26755e-05	0	0	0	0	0	0	5.35026e-05	5.51876e-05	1.86886e-05	0	6.65885e-05	0	0	1.38668e-05	9.72672e-06	10000	0.0128451	2.01617	0	0	3.87935e-05	2.81373e-05	10000	0.0150503	1.94981
Non-Matrisomal	Non-Matrisomal	Heterogeneous nuclear ribonucleoprotein D0	HNRNPD	0	0	0	0	0	0	3.49919e-05	5.61679e-05	1.80255e-05	0	0	0	0	0	0	8.02421e-05	4.76332e-05	5.80744e-05	0	7.42809e-05	0	0	2.18371e-05	2.40826e-05	10000	0.077148	1.28235	0	0	5.20461e-05	3.18355e-05	10000	0.00644184	2.31202
Non-Matrisomal	Non-Matrisomal	Heterogeneous nuclear ribonucleoprotein H isoform X1	HNRNPH1	0	0	0	0	0	0.000135245	0.000113272	0.000151596	3.8469e-05	0	0	0	0	0	0	0.000146457	0.00015526	0.000109048	6.29023e-05	0.00016596	0	0	8.77165e-05	6.54068e-05	10000	0.0171037	1.89659	0	0	0.000127925	4.21947e-05	10000	0.000140769	4.2876
Non-Matrisomal	Non-Matrisomal	Heterogeneous nuclear ribonucleoprotein M	HNRNPM	0	0	0	0	0	2.13752e-05	3.74059e-05	3.23231e-05	0	0	0	0	0	0	0	2.90031e-05	1.80648e-05	1.41921e-05	0	5.61688e-05	0	0	1.82208e-05	1.76131e-05	10000	0.04944	1.46301	0	0	2.34858e-05	2.10117e-05	10000	0.0369788	1.58074
Non-Matrisomal	Non-Matrisomal	HCG2044799	HNRNPUL2-BSCL2	0	0	0	0	0	1.77515e-05	5.35649e-05	7.74725e-05	3.61959e-05	0	0	0	0	0	0	7.98099e-05	2.64271e-05	0	0	4.82264e-05	0	0	3.6997e-05	3.02183e-05	10000	0.0255409	1.73146	0	0	3.08927e-05	3.39927e-05	10000	0.0766016	1.28524
Non-Matrisomal	Non-Matrisomal	Heterogeneous nuclear ribonucleoprotein K transcript variant	HNRPK	0	0	0	0	0	0.000112244	0.000162167	0.000177374	4.98887e-05	5.0707e-05	0	0	0	0	0	0.000247368	0.000224033	0.00018185	0.000194743	0.000199945	0	0	0.000110476	5.99865e-05	10000	0.00335286	2.60453	0	0	0.000209588	2.60707e-05	10000	9.40572e-08	11.3691
Non-Matrisomal	Non-Matrisomal	HNRPR protein (Fragment)	HNRPR	0	0	0	0	0	0	3.39808e-05	1.63638e-05	0	0	0	0	0	0	0	2.0177e-05	2.08085e-05	2.03193e-05	0	2.11365e-05	0	0	1.00689e-05	1.5129e-05	10000	0.175023	0.941209	0	0	1.64883e-05	9.2252e-06	10000	0.00396889	2.52763
Non-Matrisomal	Non-Matrisomal	Heat shock protein 90kDa alpha (Cytosolic), class B member 1, isoform CRA_a	HSP90AB1	0	0	0.000646085	5.21842e-05	0	0.000913042	0.000966241	0.00104841	0.000772971	0.00130855	4.35091e-05	0	0	0	0	0.00129415	0.00101927	0.000899807	0.00117951	0.0012421	0.000139654	0.000284004	0.00100184	0.000198603	7.17376	0.000532757	3.51839	8.70183e-06	1.94579e-05	0.00112697	0.00016368	129.509	3.53091e-07	9.59436
Non-Matrisomal	Non-Matrisomal	Heat shock cognate 71 kDa protein	HSPA8	0	0	0	7.00233e-05	0	0.000475905	0.000588102	0.000530848	0.000399894	0.000653191	0.000199881	0	0	0	0	0.000627651	0.00059602	0.000513568	0.000750528	0.00068153	1.40047e-05	3.13154e-05	0.000529588	9.79864e-05	37.8151	3.60268e-06	7.08811	3.99762e-05	8.93894e-05	0.00063386	8.91969e-05	15.8559	5.82282e-06	6.65094
Non-Matrisomal	Non-Matrisomal	60 kDa heat shock protein, mitochondrial	HSPD1	0	0	0	0	0	1.95864e-05	0	0	0	0	0	0	0	0	0	4.36796e-05	1.46548e-05	0	0	0	0	0	3.91727e-06	8.75929e-06	10000	0.346594	0.632456	0	0	1.16669e-05	1.89874e-05	10000	0.206717	0.868968
Non-Matrisomal	Non-Matrisomal	Isocitrate dehydrogenase 1 (Fragment)	IDH1	0	0	0	0	0	0	4.10617e-05	1.10377e-05	0	0	0	0	0	0	0	4.25343e-05	7.46009e-05	1.69908e-05	0	1.91537e-05	0	0	1.04199e-05	1.77836e-05	10000	0.226503	0.828625	0	0	3.06559e-05	2.88578e-05	10000	0.0448666	1.50234
Non-Matrisomal	Non-Matrisomal	Inhibitor of nuclear factor kappa-B kinase-interacting protein	IKBIP	0	0	0	0	0	0	0	5.36631e-05	0	0	0	0	0	0	0	2.60712e-05	0	4.78465e-05	0	5.51421e-05	0	0	1.07326e-05	2.39989e-05	10000	0.346594	0.632456	0	0	2.5812e-05	2.58764e-05	10000	0.0562534	1.41069
Non-Matrisomal	Non-Matrisomal	Interleukin enhancer-binding factor 2	ILF2	0	0	0	0	0	0	0	0	0	0	0	0	0	0	0	1.77995e-05	0	0	0	3.13697e-05	0	0	0	0				0	0	9.83385e-06	1.42948e-05	10000	0.162542	0.972886
Non-Matrisomal	Non-Matrisomal	Inosine-5-monophosphate dehydrogenase 2 (Fragment)	IMPDH2	0	0	0	0	0	6.10949e-05	5.32455e-05	4.83531e-05	0	0	0	0	0	0	0	7.77138e-05	6.25587e-05	5.04212e-05	1.18873e-05	4.42261e-05	0	0	3.25387e-05	3.00494e-05	10000	0.0417648	1.53137	0	0	4.93614e-05	2.4545e-05	10000	0.00201043	2.84406
Non-Matrisomal	Non-Matrisomal	Importin-5	IPO5	0	0	0	0	0	0.000165589	0.000218504	0.000267925	0	0	0	0	0	0	0	0.00031047	0.000226116	0.000224767	0.000222099	0.000283686	0	0	0.000130404	0.000124421	10000	0.0471505	1.48222	0	0	0.000253427	4.09825e-05	10000	7.23079e-07	8.74522
Non-Matrisomal	Non-Matrisomal	Importin N-terminal domain-containing protein	IPO7	0	0	0	0	0	3.89918e-05	6.17622e-05	0.00019897	0	0	0	0	0	0	0	0.00021277	0.000164166	0.000220124	5.0677e-05	0.000170778	0	0	5.99447e-05	8.20929e-05	10000	0.141156	1.03267	0	0	0.000163703	6.78528e-05	10000	0.000650061	3.41195
Non-Matrisomal	Non-Matrisomal	Importin N-terminal domain-containing protein	IPO9	0	0	0	0	0	0	2.71287e-05	0	0	0	0	0	0	0	0	2.66248e-05	0	0	0	0	0	0	5.42573e-06	1.21323e-05	10000	0.346594	0.632456	0	0	5.32497e-06	1.1907e-05	10000	0.346594	0.632456
Non-Matrisomal	Non-Matrisomal	Ras GTPase-activating-like protein IQGAP1	IQGAP1	0	0	0	0.000111242	0	0.000578829	0.000779194	0.00094524	0.000681496	0.000913812	6.30845e-05	0	0	0	0	0.000956426	0.00087546	0.000843865	0.000679241	0.000710073	2.22484e-05	4.97489e-05	0.000779714	0.000154421	35.0459	6.14915e-06	6.60282	1.26169e-05	2.82122e-05	0.000813013	0.000116093	64.4385	3.89263e-07	9.47445
Non-Matrisomal	Non-Matrisomal	Integrin, alpha V	ITGAV	0	0	0	0	0	0	0	2.8994e-05	0	0	0	0	0	0	0	0	0	0	0	0.000115766	0	0	5.79879e-06	1.29665e-05	10000	0.346594	0.632456	0	0	2.31531e-05	5.1772e-05	10000	0.346594	0.632456
Non-Matrisomal	Non-Matrisomal	Integrin beta-1	ITGB1	0	0	0	0	0	0	0.000130251	0.000176538	0.000215273	0.000559445	0	0	0	0	0	0.000113329	0.000197757	0.000158828	0.000188437	0.000302362	0	0	0.000216301	0.000208279	10000	0.048752	1.46869	0	0	0.000192143	6.98481e-05	10000	0.000273659	3.89031
Non-Matrisomal	Non-Matrisomal	Junction plakoglobin, isoform CRA_a	JUP	0	0	0	0	0	0	0	0	0	0	0	0.0126962	0	0	0	0	0	0	0	0	0	0	0	0				0.00253923	0.00567789	0	0	-10000	0.346594	-0.632456
Non-Matrisomal	Non-Matrisomal	ER lumen protein-retaining receptor	KDELR1	0	0	0	0	0	5.50004e-05	5.21317e-05	8.41099e-05	4.02684e-05	7.25115e-05	0	0	0	0	0	4.71821e-05	5.77688e-05	0	0	3.58348e-05	0	0	6.08044e-05	1.73985e-05	10000	5.16758e-05	4.9424	0	0	2.81572e-05	2.68486e-05	10000	0.0470436	1.48314
Non-Matrisomal	Non-Matrisomal	KH domain containing, RNA binding, signal transduction associated 1, isoform CRA_b	KHDRBS1	0	0	0	0	0	0	0	2.44882e-05	0	0	0	0	0	0	0	5.01241e-05	1.06144e-05	1.63616e-05	0	3.12958e-05	0	0	4.89765e-06	1.09515e-05	10000	0.346594	0.632456	0	0	2.16792e-05	1.95082e-05	10000	0.0378213	1.57159
Non-Matrisomal	Non-Matrisomal	Uncharacterized protein KIAA1671	KIAA1671	0	0	0	0	0	0.000547628	0	0	0.00141917	0	0	0	0	0	0	0.000379051	0	0	0	0	0	0	0.00039336	0.000620541	10000	0.194103	0.896468	0	0	7.58102e-05	0.000169517	10000	0.346594	0.632456
Non-Matrisomal	Non-Matrisomal	Kinesin-like protein	KIF5B-ALK	0	0	0	0	0	0.000188382	0.000158202	0.000263838	0	0	0	0	0	0	0	0.000327626	0.00021535	0.000210932	0	0.00020149	0	0	0.000122085	0.000117902	10000	0.0492722	1.46439	0	0	0.00019108	0.000118583	10000	0.00695092	2.2788
Non-Matrisomal	Non-Matrisomal	Importin subunit beta-1	KPNB1	0	0	0	0	0	0.000201587	0.000247598	0.000266806	0	0	0	0	0	0	0	0.000411145	0.000220605	0.000259793	0.000286609	0.000401168	0	0	0.000143198	0.000132852	10000	0.0424948	1.52435	0	0	0.000315864	8.57751e-05	10000	3.5456e-05	5.20779
Non-Matrisomal	Non-Matrisomal	IF rod domain-containing protein	KRT33A	0	0	0	0	0	0	0	0	0	0	0	0	0	0.263326	0	0	0	0	0	0	0	0	0	0				0.0526651	0.117763	0	0	-10000	0.346594	-0.632456
Non-Matrisomal	Non-Matrisomal	IF rod domain-containing protein	KRT35	0	0	0	0	0	0	0	0	0	0	0	0	0	0.0419781	0	0	0	0	0	0	0	0	0	0				0.00839561	0.0187732	0	0	-10000	0.346594	-0.632456
Non-Matrisomal	Non-Matrisomal	IF rod domain-containing protein	KRT75	0	0	0	0	0	0	0	0	0	0	0	0	0	0.163666	0	0	0	0	0	0	0	0	0	0				0.0327332	0.0731937	0	0	-10000	0.346594	-0.632456
Non-Matrisomal	Non-Matrisomal	IF rod domain-containing protein	KRT85	0	0	0	0	0	0	0	0	0	0	0	0	0	0.0344289	0	0	0	0	0	0	0	0	0	0				0.00688579	0.0153971	0	0	-10000	0.346594	-0.632456
Non-Matrisomal	Non-Matrisomal	Ribosomal protein L27a	L27a	0	0	0	0	0	3.61126e-05	3.00819e-05	5.13735e-05	1.84003e-05	2.21824e-05	0	0	0	0	0	4.69756e-05	1.94037e-05	3.68474e-05	3.87109e-05	2.61769e-05	0	0	3.16302e-05	1.30056e-05	10000	0.000617278	3.43943	0	0	3.36229e-05	1.08652e-05	10000	0.00012209	4.37636
Non-Matrisomal	Non-Matrisomal	LIM and SH3 domain protein 1	LASP1	0	0	0	0	0	3.17383e-05	1.61048e-05	4.48686e-05	1.07109e-05	1.86847e-05	0	0	0	0	0	5.32638e-05	4.75942e-05	6.15065e-05	3.7909e-05	4.78341e-05	0	0	2.44215e-05	1.37993e-05	10000	0.00419275	2.50283	0	0	4.96215e-05	8.64592e-06	10000	1.28316e-06	8.1166
Non-Matrisomal	Non-Matrisomal	Sodium-independent neutral amino acid transporter LAT1	lat1	0	0	0	0	0	0	5.39172e-05	0	0	0	0	0	0	0	0	0	3.76945e-05	2.54086e-05	0	0	0	0	1.07834e-05	2.41125e-05	10000	0.346594	0.632456	0	0	1.26206e-05	1.7819e-05	10000	0.151913	1.00164
Non-Matrisomal	Non-Matrisomal	L-lactate dehydrogenase	LDHB	0	0	0	4.10986e-05	0	7.06503e-05	0.000103586	0.000138669	2.00858e-05	2.78117e-05	3.34783e-05	0	0	0	0	0.000137019	0.000139295	0.000150979	6.11135e-05	0.00013292	8.21971e-06	1.83798e-05	7.21606e-05	5.0229e-05	8.77896	0.0282245	1.69064	6.69566e-06	1.49719e-05	0.000124266	3.59349e-05	18.5591	0.000144586	4.27107
Non-Matrisomal	Non-Matrisomal	LEM domain containing 2, isoform CRA_a	LEMD2	0	0	0	0	0	0	1.16011e-05	0	0	0	0	0	0	0	0	2.20157e-05	0	0	0	8.78408e-06	0	0	2.32022e-06	5.18817e-06	10000	0.346594	0.632456	0	0	6.15997e-06	9.6453e-06	10000	0.191126	0.903187
Non-Matrisomal	Non-Matrisomal	LIM domain and actin-binding protein 1	LIMA1	0	0	0	0	0	0	0	0	0	0	0	0	0	0	0	3.57787e-05	3.49765e-05	0	0	1.74849e-05	0	0	0	0				0	0	1.7648e-05	1.76913e-05	10000	0.0562447	1.41075
Non-Matrisomal	Non-Matrisomal	LIM and cysteine-rich domains protein 1	LMCD1	0	0	0	0	0	6.58677e-05	7.54941e-05	8.83581e-05	2.71203e-05	0	0	0	0	0	0	8.19395e-05	9.35641e-05	0.000107199	9.77091e-05	0.000163431	0	0	5.13681e-05	3.66988e-05	10000	0.014018	1.9795	0	0	0.000108768	3.18737e-05	10000	6.12735e-05	4.82598
Non-Matrisomal	Non-Matrisomal	Prelamin-A/C	LMNA	0.000181559	0	0	0.000117177	0	0.000530104	0.000855872	0.000933798	0.00223532	0.00391702	0.000186557	0	0	0	0	0.000907489	0.000586753	0.000726737	0.00085417	0.000810558	5.97472e-05	8.49198e-05	0.00169442	0.00140266	28.3599	0.0315604	1.64512	3.73114e-05	8.34309e-05	0.000777142	0.000125328	20.8285	4.18373e-06	6.9493
Non-Matrisomal	Non-Matrisomal	Lamin-B2	LMNB2	0	0	0	0	0	0	0	0	7.68836e-05	0	0	0	0	0	0	0	0	0	0	0	0	0	1.53767e-05	3.43834e-05	10000	0.346594	0.632456	0	0	0	0
Non-Matrisomal	Non-Matrisomal	SERPIN domain-containing protein	LOC100153899	0	0	0	0.000100698	0	0	0	0	0	0	4.8873e-05	0	0	0	0	0	0	0	0	0	2.01396e-05	4.50335e-05	0	0	-10000	0.346594	-0.632456	9.7746e-06	2.18567e-05	0	0	-10000	0.346594	-0.632456
Non-Matrisomal	Non-Matrisomal	Tubulin alpha chain	LOC100158003	0	0	8.93017e-05	0.000102288	0	0.00119468	0.00120555	0.00142158	0.000482281	0.0007337	8.91742e-05	0	0	0	0	0.00165028	0.00142937	0.00116053	0.00113417	0.00123454	3.83179e-05	5.26694e-05	0.00100756	0.000386183	26.2947	0.000534289	3.51684	1.78348e-05	3.98799e-05	0.00132178	0.000216964	74.1122	1.02341e-06	8.35934
Non-Matrisomal	Non-Matrisomal	IF rod domain-containing protein	LOC100516036	0	0	0	0	0	0	0	0	0	0	0	0	0	0.0346085	0	0	0	0	0	0	0	0	0	0				0.0069217	0.0154774	0	0	-10000	0.346594	-0.632456
Non-Matrisomal	Non-Matrisomal	IF rod domain-containing protein	LOC100523123	0	0	0	0	0	0	0	0	0	0	0	0	0	0.22175	0	0	0	0	0	0	0	0	0	0				0.04435	0.0991695	0	0	-10000	0.346594	-0.632456
Non-Matrisomal	Non-Matrisomal	IF rod domain-containing protein	LOC100621844	0	0	0	0	0	0	0	0	0	0	0	0	0	0.119097	0	0	0	0	0	0	0	0	0	0				0.0238195	0.053262	0	0	-10000	0.346594	-0.632456
Non-Matrisomal	Non-Matrisomal	VWFA domain-containing protein	LOC100623720	0.00053257	0.000656615	0.00150459	0.00135402	0	0.000146276	0.000149429	9.14759e-05	5.54996e-05	6.66515e-05	0.000932012	0.00118803	0	0	0	0.000147904	0.000136615	0.000117095	0.000100561	3.85662e-05	0.000809559	0.000619476	0.000101866	4.39669e-05	-7.94726	0.0342768	-1.61155	0.000424009	0.000587612	0.000108148	4.29248e-05	-3.92063	0.26492	-0.758166
Non-Matrisomal	Non-Matrisomal	SERPIN domain-containing protein	LOC106504547	0	0	0	2.40468e-05	0	0	0	0	0	0	3.1118e-05	0	0	0	0	0	0	0	0	0	4.80935e-06	1.0754e-05	0	0	-10000	0.346594	-0.632456	6.22361e-06	1.39164e-05	0	0	-10000	0.346594	-0.632456
Non-Matrisomal	Non-Matrisomal	SERPIN domain-containing protein	LOC396684	6.93128e-05	0	0.000107437	0.000135718	0	9.83313e-06	0	0	0	0	9.88236e-05	0	0	0	0	0	0	0	0	0	6.24937e-05	6.17235e-05	1.96663e-06	4.39751e-06	-31.7771	0.0601852	-1.38329	1.97647e-05	4.41953e-05	0	0	-10000	0.346594	-0.632456
Non-Matrisomal	Non-Matrisomal	Lipoma-preferred partner	LPP	0	0	0	0	0	0	6.22002e-05	2.57947e-05	0	0	0	0	0	0	0	0.000106432	0.000200624	5.08853e-05	0.000106214	0.000333344	0	0	1.7599e-05	2.73203e-05	10000	0.187716	0.910995	0	0	0.0001595	0.000111092	10000	0.0124163	2.03046
Non-Matrisomal	Non-Matrisomal	Prolow-density lipoprotein receptor-related protein 1	LRP1	0	0	0	0	0	0.000126948	0.000205267	0.000548456	0	0	0	0	0	0	0	0.000499189	0.000131076	0.000327248	0	0.00036842	0	0	0.000176134	0.000225797	10000	0.119271	1.10316	0	0	0.000265187	0.000198479	10000	0.0173976	1.88952
Non-Matrisomal	Non-Matrisomal	Leucine-rich repeat-containing protein 59	LRRC59	0	0	0	0	0	5.5912e-05	5.91618e-05	0.000100355	1.79005e-05	2.59453e-05	0	0	0	0	0	8.26146e-05	8.45448e-05	6.739e-05	6.45538e-05	8.80766e-05	0	0	5.18549e-05	3.25817e-05	10000	0.00741399	2.25076	0	0	7.7436e-05	1.0694e-05	10000	2.12775e-07	10.2404
Non-Matrisomal	Non-Matrisomal	Microtubule-associated protein 1A	MAP1A	0	0	0	0	0	0	0	0	0	0	0	0	0	0	0	0	0.000136835	0	0	0	0	0	0	0				0	0	2.73669e-05	6.11943e-05	10000	0.346594	0.632456
Non-Matrisomal	Non-Matrisomal	Microtubule-associated protein 1B	MAP1B	0	0	0	0	0	0.000148188	0.000245116	0.000337064	0	0	0	0	0	0	0	0.000151336	0.000226046	0	0	0.000138883	0	0	0.000146074	0.000149136	10000	0.0599069	1.38517	0	0	0.000103253	9.99774e-05	10000	0.0497413	1.46055
Non-Matrisomal	Non-Matrisomal	Mitogen-activated protein kinase kinase 1, isoform CRA_d	MAP2K1	0	0	0	0	0	0	0	0	0	0	0	0	0	0	0	6.26136e-05	1.31963e-05	0	0	2.29634e-05	0	0	0	0				0	0	1.97547e-05	2.58394e-05	10000	0.125728	1.08119
Non-Matrisomal	Non-Matrisomal	Mitogen-activated protein kinase	MAPK1	0	0	0	0	0	1.29443e-05	2.80985e-05	8.72774e-05	0	0	0	0	0	0	0	6.46436e-05	8.13867e-05	5.74065e-05	0	5.65278e-05	0	0	2.5664e-05	3.6336e-05	10000	0.152914	0.998857	0	0	5.19929e-05	3.07293e-05	10000	0.00536249	2.3928
Non-Matrisomal	Non-Matrisomal	Mitogen-activated protein kinase	MAPK3	0	0	0	0	0	0	0	2.16179e-05	0	0	0	0	0	0	0	6.9605e-06	1.98461e-05	0	0	0	0	0	4.32359e-06	9.66783e-06	10000	0.346594	0.632456	0	0	5.36132e-06	8.63998e-06	10000	0.202704	0.877554
Non-Matrisomal	Non-Matrisomal	S-adenosylmethionine synthase	MAT2A	0	0	0	0	0	0	0	0	0	0	0	0	0	0	0	0	1.4488e-05	2.47336e-05	0	1.43271e-05	0	0	0	0				0	0	1.07097e-05	1.06469e-05	10000	0.0546299	1.42256
Non-Matrisomal	Non-Matrisomal	Mutant p53 binding protein 1 (MBP1)	MBP1	0	0	0	0	0	0.000125066	0.00010429	0.000115084	0	0	0	0	0	0	0	0.000179469	0.000171365	0.000158876	0.000196299	0.000197909	0	0	6.8888e-05	6.33136e-05	10000	0.0410136	1.53873	0	0	0.000180784	1.66162e-05	10000	8.69629e-09	15.3866
Non-Matrisomal	Non-Matrisomal	Malate dehydrogenase, cytoplasmic	MDH1	0	0	0	0	0	0	0	0	0	0	0	0	0	0	0	0	1.50276e-05	1.10178e-05	0	0	0	0	0	0				0	0	5.20908e-06	7.27235e-06	10000	0.147898	1.01298
Non-Matrisomal	Non-Matrisomal	Malate dehydrogenase, mitochondrial	MDH2	0	0	0	0	0	0	0	0	0	0	0	0	0	0	0	0	0	0	0	4.01186e-05	0	0	0	0				0	0	8.02371e-06	1.79416e-05	10000	0.346594	0.632456
Non-Matrisomal	Non-Matrisomal	MGST1 protein (Fragment)	MGST1	0	0	0	0	0	0	0	0	1.25888e-05	0	0	0	0	0	0	0	0	1.30545e-05	2.13676e-05	0	0	0	2.51776e-06	5.62989e-06	10000	0.346594	0.632456	0	0	6.88442e-06	9.87443e-06	10000	0.15762	0.985984
Non-Matrisomal	Non-Matrisomal	Macrophage migration inhibitory factor	MIF	0	0	0	0	0	0.000103288	0.000116403	0.000116587	5.04839e-05	0	0	0	0	0	0	0.000157673	0.000189993	0.000145503	0.000141839	0.00022038	0	0	7.73524e-05	5.10937e-05	10000	0.00956697	2.14102	0	0	0.000171078	3.34556e-05	10000	3.09488e-06	7.23168
Non-Matrisomal	Non-Matrisomal	Malectin (Fragment)	MLEC	0	0	0	0	0	0	0	0	0	0	0	0	0	0	0	1.48194e-05	5.89832e-06	1.02447e-05	0	1.17223e-05	0	0	0	0				0	0	8.53695e-06	5.7527e-06	10000	0.0105667	2.09868
Non-Matrisomal	Non-Matrisomal	Membrane metallo-endopeptidase	MME	0	0	0	0	0	0	4.89892e-05	0	0	0	0	0	0	0	0	6.32868e-05	3.06113e-05	0.000139326	0	0.000159561	0	0	9.79785e-06	2.19087e-05	10000	0.346594	0.632456	0	0	7.8557e-05	6.88435e-05	10000	0.0340913	1.61375
Non-Matrisomal	Non-Matrisomal	C-type mannose receptor 2	MRC2	0	0	0	0	0	0.000488642	0.000539731	0.000544822	0	0	0	0	0	0	0	0.000636089	0.000540227	0.000432931	0.000264732	0.000440013	0	0	0.000314639	0.000288064	10000	0.0404158	1.54468	0	0	0.000462798	0.000138443	10000	7.09469e-05	4.72753
Non-Matrisomal	Non-Matrisomal	Moesin	MSN	0	0	0	0	0	0.000120798	0.000207707	0.00014468	0	7.21166e-05	2.08812e-05	0	0	0	0	0.000204454	0.00024789	0.000187	7.94006e-05	0.000224209	0	0	0.00010906	7.80971e-05	10000	0.0141728	1.97491	4.17624e-06	9.33835e-06	0.000188591	6.51187e-05	45.1581	0.000240873	3.96446
Non-Matrisomal	Non-Matrisomal	Methylenetetrahydrofolate dehydrogenase (NADP+ dependent) 1, methenyltetrahydrofolate cyclohydrolase, formyltetrahydrofolate synthetase, isoform CRA_a	MTHFD1	0	0	0	0	0	3.14047e-05	4.09845e-05	0	0	0	0	0	0	0	0	3.50682e-05	0	0	0	0	0	0	1.44778e-05	2.01118e-05	10000	0.146136	1.01804	0	0	7.01363e-06	1.5683e-05	10000	0.346594	0.632456
Non-Matrisomal	Non-Matrisomal	Major vault protein	MVP	0	0	0	0	0	0.000345112	0.000373599	0.000591357	0.000284893	0	0	0	0	0	0	0.000484181	0.000608838	0.00032087	0.000799962	0.000299457	0	0	0.000318992	0.000212583	10000	0.0100006	2.12211	0	0	0.000502662	0.000208772	10000	0.000658641	3.40501
Non-Matrisomal	Non-Matrisomal	Myeloid-associated differentiation marker (Fragment)	MYADM	0	0	0	0	0	7.62631e-05	7.93064e-05	9.97817e-05	6.53246e-05	0	0	0	0	0	0	0.000108236	9.93566e-05	9.18992e-05	6.20747e-05	0.000136904	0	0	6.41352e-05	3.79561e-05	10000	0.00540103	2.38962	0	0	9.96942e-05	2.70816e-05	10000	3.55409e-05	5.20607
Non-Matrisomal	Non-Matrisomal	Myosin-10	MYH10	0	0	0	4.54338e-05	0	0.000779016	0.00062507	0.00117236	0.000752625	0.000711984	3.7872e-05	0	0	0	0	0.00115192	0.000919254	0.0011523	0.00127664	0.00122721	9.08677e-06	2.03186e-05	0.000808211	0.000211746	88.9437	3.06775e-05	5.31279	7.5744e-06	1.69369e-05	0.00114546	0.000137065	151.228	7.75973e-08	11.6519
Non-Matrisomal	Non-Matrisomal	Myosin, heavy polypeptide 11, smooth muscle, isoform CRA_b	MYH11	0	0	0	0	0	0	0	0.000110249	0	0	0	0	0	0	0	0	0	0.000261622	0	0.00015924	0	0	2.20499e-05	4.9305e-05	10000	0.346594	0.632456	0	0	8.41724e-05	0.000120808	10000	0.157857	0.985345
Non-Matrisomal	Non-Matrisomal	Uncharacterized protein	MYH14	0	0	0	0	0	0.00343352	0.00311482	0.0036079	0.00271801	0.00471014	0	0	0	0	0	0.00419847	0.0043512	0.00340988	0.00377385	0.00419988	0	0	0.00351688	0.000748156	10000	5.84328e-06	6.64783	0	0	0.00398666	0.00038768	10000	1.3576e-08	14.5429
Non-Matrisomal	Non-Matrisomal	Myosin-9	MYH9	0	0	0	0	0	0.0112005	0.0113623	0.00903607	0.0387377	0.0505827	0	0	0	0	0	0.0156804	0.0184985	0.0168185	0.0131829	0.0146868	0	0	0.0241838	0.0191776	10000	0.0225015	1.78339	0	0	0.0157734	0.00202599	10000	1.20862e-07	11.0104
Non-Matrisomal	Non-Matrisomal	Myosin regulatory light chain 12A	MYL12A	0	0	0	0	0	6.38722e-05	6.50927e-05	6.97023e-05	7.47311e-05	9.20428e-05	0	0	0	0	0	0.000107051	0.000103931	6.52245e-05	0.000143845	0.000133956	0	0	7.30882e-05	1.1427e-05	10000	5.57195e-07	9.04547	0	0	0.000110801	3.06859e-05	10000	4.08636e-05	5.10648
Non-Matrisomal	Non-Matrisomal	Myosin light polypeptide 6	MYL6	0	0	0	0	0	0.000207461	0.000160587	0.000224729	0.000156442	0.00016825	0	0	0	0	0	0.000278497	0.000285552	0.000237169	0.000322364	0.000308881	0	0	0.000183494	3.06744e-05	10000	9.33588e-07	8.45982	0	0	0.000286493	3.27323e-05	10000	4.82974e-08	12.378
Non-Matrisomal	Non-Matrisomal	MYL9 protein	MYL9	0	0	0	0	0	2.12444e-05	6.93168e-06	5.59854e-05	0	0	0	0	0	0	0	2.30274e-05	4.59149e-05	2.46255e-05	0	6.75669e-05	0	0	1.68323e-05	2.35431e-05	10000	0.148556	1.0111	0	0	3.22269e-05	2.55796e-05	10000	0.0225928	1.78172
Non-Matrisomal	Non-Matrisomal	Myosin light chain kinase, smooth muscle	MYLK	0	0	0	0	0	0.000108653	0.000231309	0.000356579	0	0	0	0	0	0	0	0.000272992	0.000266391	0.000245899	0.000261543	0.000302253	0	0	0.000139308	0.000154454	10000	0.0784469	1.27554	0	0	0.000269816	2.07027e-05	10000	2.08137e-09	18.4313
Non-Matrisomal	Non-Matrisomal	Uncharacterized protein	MYO1B	0	0	0	0	0	5.69066e-05	0.000117677	2.82069e-05	0	0	0	0	0	0	0	6.2369e-05	0.000140653	0	0	0.000115741	0	0	4.0558e-05	4.91351e-05	10000	0.102142	1.16735	0	0	6.37525e-05	6.47053e-05	10000	0.0587056	1.39339
Non-Matrisomal	Non-Matrisomal	Unconventional myosin-Ic	MYO1C	0	0	0	0	0	0.000347883	0.00042145	0.000483554	5.46534e-05	0	0	0	0	0	0	0.000599958	0.000459069	0.000401952	0.000465408	0.00066964	0	0	0.000261508	0.000219956	10000	0.028873	1.68138	0	0	0.000519206	0.000111142	10000	6.12311e-06	6.60655
Non-Matrisomal	Non-Matrisomal	Unconventional myosin-Id	MYO1D	0	0	0	0	0	0.000138877	0.000162877	3.71451e-05	0	0	0	0	0	0	0	0.000273403	5.15119e-05	0.000105359	0	0	0	0	6.77797e-05	7.78217e-05	10000	0.0873249	1.23173	0	0	8.60548e-05	0.000113442	10000	0.128281	1.0728
Non-Matrisomal	Non-Matrisomal	Myocilin	MYOC	0.000684687	7.4886e-05	0.000531647	0.000743868	0	1.08568e-05	0	0	0	0	0.000651533	0.000326626	0.000435573	0	0	0	1.29575e-05	0	0	0	0.000407018	0.000347159	2.17135e-06	4.8553e-06	-187.449	0.0312571	-1.64905	0.000282747	0.000283362	2.59151e-06	5.79479e-06	-109.105	0.0580539	-1.39792
Non-Matrisomal	Non-Matrisomal	Myoferlin	MYOF	0	0	0	0	0	0.00049607	0.000495353	0.000516926	0.000298818	0.000124871	0	0	0	0	0	0.00134211	0.00086819	0.000515294	0.000741691	0.00129766	0	0	0.000386407	0.000171029	10000	0.000986826	3.19515	0	0	0.00095299	0.00035834	10000	0.000343236	3.76104
Non-Matrisomal	Non-Matrisomal	N-acetyl-D-glucosamine kinase	NAGK	0	0	0	0	0	3.28627e-05	1.09337e-05	1.71183e-05	0	0	0	0	0	0	0	3.21937e-05	6.85786e-05	0	0	1.23811e-05	0	0	1.21829e-05	1.36969e-05	10000	0.0819113	1.2579	0	0	2.26307e-05	2.88618e-05	10000	0.117638	1.10889
Non-Matrisomal	Non-Matrisomal	Sialic acid synthase	NANS	0	0	0	0	0	1.46413e-05	1.16819e-05	1.53929e-05	0	0	0	0	0	0	0	1.56803e-05	1.79672e-05	2.96565e-05	2.37524e-05	3.87344e-05	0	0	8.34321e-06	7.74159e-06	10000	0.0425188	1.52412	0	0	2.51582e-05	9.32825e-06	10000	0.000312554	3.81411
Non-Matrisomal	Non-Matrisomal	Nucleosome assembly protein 1-like 1	NAP1L1	0	0	0	0	0	2.55593e-05	2.00235e-05	7.0796e-05	4.28037e-05	0	0	0	0	0	0	7.51139e-05	0.000104884	3.08765e-05	7.37105e-05	2.89653e-05	0	0	3.18365e-05	2.66018e-05	10000	0.0280963	1.6925	0	0	6.271e-05	3.24253e-05	10000	0.00253059	2.73507
Non-Matrisomal	Non-Matrisomal	Alpha-soluble NSF attachment protein	NAPA	0	0	0	0	0	0	6.67992e-06	1.04909e-05	0	0	0	0	0	0	0	0	0	1.19179e-05	0	0	0	0	3.43416e-06	4.89165e-06	10000	0.155096	0.992844	0	0	2.38359e-06	5.32987e-06	10000	0.346594	0.632456
Non-Matrisomal	Non-Matrisomal	Asparagine--tRNA ligase, cytoplasmic	NARS	0	0	0	0	0	0.000136869	0.000135783	0.000136945	0	0	0	0	0	0	0	0.000136274	0.000112474	0.00013343	5.82788e-05	0.000129866	0	0	8.19195e-05	7.47833e-05	10000	0.0399714	1.54916	0	0	0.000114064	3.25289e-05	10000	5.04478e-05	4.95902
Non-Matrisomal	Non-Matrisomal	Nucleolin, isoform CRA_c	NCL	0	0	0	0	0	6.59088e-05	7.24645e-05	6.35119e-05	6.04325e-05	4.10604e-05	0	0	0	0	0	7.97239e-05	4.10746e-05	0	0	0.000106598	0	0	6.06756e-05	1.18239e-05	10000	3.01339e-06	7.25716	0	0	4.54794e-05	4.76035e-05	10000	0.0651515	1.35111
Non-Matrisomal	Non-Matrisomal	Protein NDRG1	NDRG1	0	0	0	0	0	0	3.04488e-05	0	0	0	0	0	0	0	0	1.54283e-05	0.000111865	6.71162e-05	0	0.000150291	0	0	6.08976e-06	1.36171e-05	10000	0.346594	0.632456	0	0	6.894e-05	6.34035e-05	10000	0.0411172	1.5377
Non-Matrisomal	Non-Matrisomal	Serine/threonine-protein kinase Nek7	NEK7	0	0	0	0	0	1.47635e-05	1.38555e-05	4.33591e-05	0	0	0	0	0	0	0	1.81139e-05	0	0	0	1.5499e-05	0	0	1.43956e-05	1.77044e-05	10000	0.10655	1.14991	0	0	6.72256e-06	9.25156e-06	10000	0.142855	1.02763
Non-Matrisomal	Non-Matrisomal	Nucleoside diphosphate kinase	NME2	0	0	0	0	0	0	0	0	0	0	0	0	0	0	0	1.73525e-05	4.8546e-05	3.21739e-05	0	3.76207e-05	0	0	0	0				0	0	2.71386e-05	1.88797e-05	10000	0.0123456	2.03286
Non-Matrisomal	Non-Matrisomal	NNMT protein	NNMT	0	0	0	0	0	0.000551937	0.000555028	0.000741628	0.000410151	0.000547762	0	0	0	0	0	0.000824494	0.000638023	0.000636631	0.000678859	0.000639291	0	0	0.000561301	0.000117977	10000	5.33716e-06	6.72842	0	0	0.000683459	8.08086e-05	10000	6.31985e-08	11.9611
Non-Matrisomal	Non-Matrisomal	NOP56 protein (Fragment)	NOP56	0	0	0	0	0	0	0	0	0	0	0	0	0	0	0	0	1.97737e-05	0	0	0.000193505	0	0	0	0				0	0	4.26557e-05	8.47609e-05	10000	0.293088	0.7117
Non-Matrisomal	Non-Matrisomal	Nop domain-containing protein	NOP58	0	0	0	0	0	0	1.03505e-05	0	0	0	0	0	0	0	0	0	0	0	0	0	0	0	2.0701e-06	4.62888e-06	10000	0.346594	0.632456	0	0	0	0
Non-Matrisomal	Non-Matrisomal	Puromycin-sensitive aminopeptidase	NPEPPS	0	0	0	0	0	6.97188e-05	0.00013523	0.000140196	0	0	0	0	0	0	0	0.000222661	0.000162834	0.000142293	5.54799e-05	0.0002816	0	0	6.90291e-05	6.88801e-05	10000	0.0553473	1.41727	0	0	0.000172973	8.5319e-05	10000	0.00191591	2.86714
Non-Matrisomal	Non-Matrisomal	Truncated nucleolar phosphoprotein B23	NPM1	0	0	0	0	0	3.33822e-05	3.19129e-05	4.36773e-05	0	0	0	0	0	0	0	4.69627e-05	6.29829e-05	1.00781e-05	0	0.000103525	0	0	2.17945e-05	2.04054e-05	10000	0.0439729	1.51049	0	0	4.47098e-05	4.18228e-05	10000	0.0438267	1.51184
Non-Matrisomal	Non-Matrisomal	5-nucleotidase, ecto (CD73)	NT5E	0	0	0	0	0	0	0	2.61109e-05	5.4251e-05	0	0	0	0	0	0	1.80927e-05	4.16903e-05	5.08433e-05	9.07784e-05	0.00016491	0	0	1.60724e-05	2.41524e-05	10000	0.175067	0.9411	0	0	7.3263e-05	5.75526e-05	10000	0.0215964	1.80026
Non-Matrisomal	Non-Matrisomal	Olfactomedin-like protein 3	OLFML3	0	0	0	0	0	0	1.92597e-05	0	0	0	0	0	0	0	0	0	8.8734e-06	0	0	0	0	0	3.85193e-06	8.61318e-06	10000	0.346594	0.632456	0	0	1.77468e-06	3.9683e-06	10000	0.346594	0.632456
Non-Matrisomal	Non-Matrisomal	Ubiquitin thioesterase OTUB1	OTUB1	0	0	0	0	0	6.82741e-06	2.5286e-05	2.73158e-05	0	0	0	0	0	0	0	4.21839e-05	2.62119e-05	1.69432e-05	1.09217e-05	1.98122e-05	0	0	1.18858e-05	1.34702e-05	10000	0.0839444	1.24788	0	0	2.32146e-05	1.19461e-05	10000	0.00246082	2.7482
Non-Matrisomal	Non-Matrisomal	Serine/threonine-protein kinase OSR1	OXSR1	0	0	0	0	0	0	2.61313e-05	0	0	0	0	0	0	0	0	0	0	0	0	0	0	0	5.22626e-06	1.16863e-05	10000	0.346594	0.632456	0	0	0	0
Non-Matrisomal	Non-Matrisomal	Protein disulfide-isomerase	P4HB	0	0	0	0	0	0.000585243	0.000416275	0.000548125	0.000367747	0.000617118	0	0	0	0	0	0.000881157	0.000746946	0.00066751	0.000813847	0.000756901	0	0	0.000506901	0.000109043	10000	6.35332e-06	6.57415	0	0	0.000773272	7.97373e-05	10000	2.15572e-08	13.7147
Non-Matrisomal	Non-Matrisomal	Peptidase_M24 domain-containing protein	PA2G4	0	0	0	0	0	0	0	0	0	0	0	0	0	0	0	6.94106e-06	0	1.69215e-05	0	0	0	0	0	0				0	0	4.77251e-06	7.42682e-06	10000	0.188678	0.90878
Non-Matrisomal	Non-Matrisomal	Poly(A) binding protein, cytoplasmic 1, isoform CRA_c	PABPC1	0	0	0	0	0	1.20518e-05	1.45607e-05	1.87183e-05	0	0	0	0	0	0	0	5.53001e-05	5.32556e-05	6.04342e-05	0	6.91581e-05	0	0	9.06616e-06	8.61189e-06	10000	0.0463893	1.48881	0	0	4.76296e-05	2.73244e-05	10000	0.00455929	2.46513
Non-Matrisomal	Non-Matrisomal	Multifunctional protein ADE2 (Fragment)	PAICS	0	0	0	0	0	9.65621e-06	1.74971e-05	0	0	0	0	0	0	0	0	2.23822e-05	1.17922e-05	1.3945e-05	0	0	0	0	5.43066e-06	7.93616e-06	10000	0.164515	0.967737	0	0	9.62388e-06	9.63569e-06	10000	0.0560056	1.41248
Non-Matrisomal	Non-Matrisomal	Palladin	PALLD	0	0	0	0	0	0.000513637	0.000541616	0.000668038	0	0	0	0	0	0	0	0.000950753	0.000980838	0.000653607	0.000853863	0.000733158	0	0	0.000344658	0.00031996	10000	0.0425966	1.52338	0	0	0.000834444	0.000139908	10000	9.55192e-07	8.43469
Non-Matrisomal	Non-Matrisomal	3-phosphoadenosine 5-phosphosulfate synthase 2, isoform CRA_b	PAPSS2	0	0	0	0	0	2.90831e-05	1.84513e-05	7.54399e-05	0	0	0	0	0	0	0	6.38549e-05	6.08141e-05	3.09347e-05	0	9.09959e-05	0	0	2.45949e-05	3.1036e-05	10000	0.114337	1.12071	0	0	4.93199e-05	3.48236e-05	10000	0.0132565	2.00292
Non-Matrisomal	Non-Matrisomal	Protein DJ-1 (Fragment)	PARK7	0	0	0	0	0	2.22255e-05	6.39921e-06	0	0	0	0	0	0	0	0	1.03969e-05	3.45667e-05	0	0	1.37342e-05	0	0	5.72495e-06	9.63132e-06	10000	0.220456	0.840622	0	0	1.17396e-05	1.41642e-05	10000	0.100964	1.17213
Non-Matrisomal	Non-Matrisomal	Uncharacterized protein	PARVA	0	0	0	0	0	1.92289e-05	6.06705e-05	6.18364e-05	0	0	0	0	0	0	0	5.82559e-05	3.43642e-05	3.9356e-05	0	0.000102103	0	0	2.83472e-05	3.10507e-05	10000	0.0755125	1.29108	0	0	4.68158e-05	3.73829e-05	10000	0.0231872	1.77106
Non-Matrisomal	Non-Matrisomal	Pre-B-cell colony enhancing factor 1, isoform CRA_a	PBEF1	0	0	0	0	0	0	0	0	0	0	0	0	0	0	0	1.68238e-05	3.4387e-05	0	0	9.18734e-05	0	0	0	0				0	0	2.86168e-05	3.81169e-05	10000	0.131715	1.06174
Non-Matrisomal	Non-Matrisomal	Epididymis secretory protein Li 85	PCBP1	0	0	0	0	0	0.00013992	0.000104089	0.000149554	5.52944e-05	0	0	0	0	0	0	0.00021463	0.000149157	0.000135636	0.000178882	0.000150476	0	0	8.97714e-05	6.23325e-05	10000	0.012232	2.03675	0	0	0.000165756	3.15326e-05	10000	2.50966e-06	7.43404
Non-Matrisomal	Non-Matrisomal	Poly(rC)-binding protein 2	PCBP2	0	0	0	0	0	5.38856e-05	4.20364e-05	7.57133e-05	1.87068e-05	0	0	0	0	0	0	9.58673e-05	3.42092e-05	4.73867e-05	3.19035e-05	5.06801e-05	0	0	3.80684e-05	2.96106e-05	10000	0.0206769	1.81816	0	0	5.20093e-05	2.58251e-05	10000	0.00199356	2.84809
Non-Matrisomal	Non-Matrisomal	Putative uncharacterized protein PCYOX1 (Fragment)	PCYOX1	0	0	0	0	0	0	0	0	0	0	0	0	0	0	0	2.121e-05	0	5.21952e-05	0	0	0	0	0	0				0	0	1.4681e-05	2.2894e-05	10000	0.189506	0.906881
Non-Matrisomal	Non-Matrisomal	Programmed cell death 6-interacting protein	PDCD6IP	0	0	0	0	0	9.32053e-05	0.000103448	0.000139356	0	0	0	0	0	0	0	0.000196979	0.000163752	9.64645e-05	0	0.00018496	0	0	6.72018e-05	6.36953e-05	10000	0.0460179	1.49207	0	0	0.000128431	8.16369e-05	10000	0.00787141	2.22484
Non-Matrisomal	Non-Matrisomal	Pyruvate dehydrogenase E1 component subunit alpha, somatic form, mitochondrial (Fragment)	PDHA1	0	0	0	0	0	0	0	0	0	0	0	0	0	0	0	2.75955e-05	2.18568e-05	0	0	2.00308e-05	0	0	0	0				0	0	1.38966e-05	1.29893e-05	10000	0.043701	1.513
Non-Matrisomal	Non-Matrisomal	Protein disulfide-isomerase A5	PDIA5	0	0	0	0	0	4.56744e-05	1.50234e-05	8.34627e-05	0	0	0	0	0	0	0	8.01369e-05	5.41766e-05	2.70261e-05	0	7.50017e-05	0	0	2.88321e-05	3.57821e-05	10000	0.10926	1.13953	0	0	4.72682e-05	3.36944e-05	10000	0.0138706	1.98393
Non-Matrisomal	Non-Matrisomal	Protein disulfide-isomerase A6	PDIA6	0	0	0	0	0	0.000125832	0.000138943	0.000124902	0.000197491	6.82165e-05	0	0	0	0	0	0.000157182	0.000188835	0.000137465	0.000100643	0.000196318	0	0	0.000131077	4.60698e-05	10000	0.000217791	4.02369	0	0	0.000156089	3.90928e-05	10000	1.96558e-05	5.64663
Non-Matrisomal	Non-Matrisomal	PDZ and LIM domain protein 4	PDLIM4	0	0	0	0	0	1.08871e-05	1.4044e-05	1.78039e-05	0	0	0	0	0	0	0	8.50873e-05	8.98578e-05	3.75551e-05	0	5.92128e-05	0	0	8.54699e-06	8.17749e-06	10000	0.0476306	1.47811	0	0	5.43426e-05	3.69636e-05	10000	0.011065	2.07913
Non-Matrisomal	Non-Matrisomal	PDZ and LIM domain protein 5	PDLIM5	0	0	0	0	0	7.56955e-05	7.94618e-05	0.000226476	0	0	0	0	0	0	0	0.000121278	0.000225739	0.000210944	0.000225179	0.000452807	0	0	7.63266e-05	9.24749e-05	10000	0.102165	1.16726	0	0	0.000247189	0.000122873	10000	0.00200628	2.84505
Non-Matrisomal	Non-Matrisomal	PDZ and LIM domain protein 7	PDLIM7	0	0	0	0	0	9.53841e-05	0.000153553	0.000281389	2.50662e-05	0	0	0	0	0	0	0.000252024	0.000216575	0.000283161	0.000383411	0.000310939	0	0	0.000111078	0.000112686	10000	0.0586117	1.39404	0	0	0.000289222	6.33267e-05	10000	7.25378e-06	6.45891
Non-Matrisomal	Non-Matrisomal	Pyridoxal kinase (Fragment)	PDXK	0	0	0	0	0	0	5.46988e-06	0	0	0	0	0	0	0	0	4.40217e-06	6.95252e-06	0	0	4.37564e-06	0	0	1.09398e-06	2.4462e-06	10000	0.346594	0.632456	0	0	3.14607e-06	3.05672e-06	10000	0.0503587	1.45555
Non-Matrisomal	Non-Matrisomal	ATP-dependent 6-phosphofructokinase, liver type	PFKL	0	0	0	0	0	0.000271518	0.00026094	0.000267227	0	0	0	0	0	0	0	0.000373153	0.000349476	0.000282811	0.000222721	0.000267089	0	0	0.000159937	0.00014605	10000	0.0400192	1.54868	0	0	0.00029905	6.15333e-05	10000	4.54712e-06	6.87303
Non-Matrisomal	Non-Matrisomal	ATP-dependent 6-phosphofructokinase, platelet type	PFKP	0	0	0	0	0	0.000184966	0.000283543	0.000225356	5.91607e-05	9.65915e-05	0	0	0	0	0	0.000366574	0.000335513	0.000264185	0.000285478	0.000448668	0	0	0.000169923	9.19978e-05	10000	0.003298	2.6121	0	0	0.000340084	7.28962e-05	10000	6.18471e-06	6.59775
Non-Matrisomal	Non-Matrisomal	Profilin-1	PFN1	0	0	0	4.79515e-05	0	0.0001641	0.000118036	0.000124013	1.62056e-05	7.29037e-05	6.34382e-05	0	0	0	0	0.0002854	0.000288211	0.000201633	0.000163863	0.000255058	9.5903e-06	2.14446e-05	9.90516e-05	5.64844e-05	10.3283	0.010683	2.09403	1.26876e-05	2.83704e-05	0.000238833	5.44845e-05	18.824	3.5527e-05	5.20635
Non-Matrisomal	Non-Matrisomal	Profilin-2	PFN2	0	0	0	0	0	0	0	0	0	0	0	0	0	0	0	1.03032e-05	0	0	0	2.2793e-06	0	0	0	0				0	0	2.5165e-06	4.46339e-06	10000	0.242936	0.797347
Non-Matrisomal	Non-Matrisomal	Phosphoglycerate mutase	PGAM1	0	0	0	0	0	0.000249679	0.000336207	0.000303143	0.000235528	0.000269222	0	0	0	0	0	0.000377311	0.000325787	0.000293574	0.000359724	0.000313071	0	0	0.000278756	4.09281e-05	10000	3.42521e-07	9.63202	0	0	0.000333893	3.4195e-05	10000	2.04246e-08	13.8089
Non-Matrisomal	Non-Matrisomal	6-phosphogluconate dehydrogenase, decarboxylating	PGD	0	0	0	0	0	3.00491e-05	3.20009e-05	2.65052e-05	0	0	0	0	0	0	0	9.97861e-05	0.000100563	4.82897e-05	0	1.75535e-05	0	0	1.7711e-05	1.62875e-05	10000	0.0411055	1.53782	0	0	5.32385e-05	4.62022e-05	10000	0.0327887	1.62959
Non-Matrisomal	Non-Matrisomal	Phosphoglycerate kinase 1	PGK1	9.04321e-05	0	0	5.60142e-05	0	0	0	0	0	0	0.000127081	0	0	0	0	0	0	0	0	0	2.92893e-05	4.19114e-05	0	0	-10000	0.156761	-0.988306	2.54161e-05	5.68321e-05	0	0	-10000	0.346594	-0.632456
Non-Matrisomal	Non-Matrisomal	6-phosphogluconolactonase (Fragment)	PGLS	0	0	0	0	0	0	0	0	0	0	0	0	0	0	0	6.98093e-06	1.98779e-05	1.95551e-05	0	1.93261e-05	0	0	0	0				0	0	1.3148e-05	9.15716e-06	10000	0.0124134	2.03055
Non-Matrisomal	Non-Matrisomal	Phosphoglucomutase-1	PGM1	0	0	0	0	0	4.82579e-05	3.10584e-05	0	0	0	0	0	0	0	0	0	7.57925e-05	5.85013e-05	0	0	0	0	1.58633e-05	2.25568e-05	10000	0.154471	0.994558	0	0	2.68588e-05	3.72825e-05	10000	0.145869	1.01882
Non-Matrisomal	Non-Matrisomal	Phosphoacetylglucosamine mutase	PGM3	0	0	0	0	0	0	5.61565e-05	7.64219e-05	0	0	0	0	0	0	0	0.000105248	0.00011265	9.9718e-05	0	3.8326e-05	0	0	2.65157e-05	3.70083e-05	10000	0.147802	1.01326	0	0	7.11883e-05	4.96003e-05	10000	0.0124375	2.02974
Non-Matrisomal	Non-Matrisomal	Membrane-associated progesterone receptor component 2	PGRMC2	0	0	0	0	0	1.47775e-05	1.74759e-05	1.53718e-05	2.42454e-05	0	0	0	0	0	0	2.01413e-05	1.78031e-05	6.83991e-06	0	1.73631e-05	0	0	1.43741e-05	8.87183e-06	10000	0.00675439	2.29131	0	0	1.24295e-05	8.63748e-06	10000	0.0122807	2.03508
Non-Matrisomal	Non-Matrisomal	Prohibitin-2	PHB2	0	0	0	0	0	0	1.47319e-05	1.73824e-05	3.03309e-05	3.36337e-05	0	0	0	0	0	2.36091e-05	1.96371e-05	0	0	0	0	0	1.92158e-05	1.34549e-05	10000	0.0127367	2.01973	0	0	8.64923e-06	1.19264e-05	10000	0.14354	1.02561
Non-Matrisomal	Non-Matrisomal	D-3-phosphoglycerate dehydrogenase	PHGDH	0	0	0	0	0	0.000244181	0.00034117	0.000241959	3.14444e-05	4.28717e-05	0	0	0	0	0	0.000312885	0.000259149	0.000218408	0.000305764	0.000368131	0	0	0.000180325	0.000136754	10000	0.0184677	1.8648	0	0	0.000292867	5.68172e-05	10000	2.91298e-06	7.28964
Non-Matrisomal	Non-Matrisomal	Pyruvate kinase PKM	PKM	0.000349994	0.000124038	0.000261704	0.00042103	0	0.00176695	0.00208599	0.00194568	0.000912946	0.00106851	0.000500548	0.000615493	0.000323003	0	0.000182832	0.00320814	0.00294364	0.00267534	0.00254869	0.00250255	0.000231353	0.000170305	0.00155602	0.000531131	6.72571	0.000719203	3.35867	0.000324375	0.00024548	0.00277567	0.000296403	8.55697	5.75543e-07	9.00763
Non-Matrisomal	Non-Matrisomal	Pyruvate kinase	PKM2	0	0	0	0	0	4.81162e-05	0	0	0	0	0	0	0	0	0	5.14851e-05	0	6.89254e-05	0	6.25267e-05	0	0	9.62323e-06	2.15182e-05	10000	0.346594	0.632456	0	0	3.65874e-05	3.39772e-05	10000	0.0426512	1.52286
Non-Matrisomal	Non-Matrisomal	Plectin	PLEC	0	0	0	0	0	0.00269113	0.00253762	0.0032121	0.00323446	0.00394831	0	0	0	0.0300427	0	0.00472083	0.00283651	0.00365736	0.00186303	0.00220078	0	0	0.00312472	0.000554677	10000	1.4799e-06	7.96685	0.00600855	0.0134355	0.0030557	0.00115499	-1.96634	0.637536	-0.309672
Non-Matrisomal	Non-Matrisomal	Perilipin-3	PLIN3	0	0	0	0	0	0	1.26749e-05	4.7789e-05	0	0	0	0	0	0	0	0	0	1.83286e-05	0	3.05434e-05	0	0	1.20928e-05	2.06958e-05	10000	0.227671	0.82634	0	0	9.77439e-06	1.40636e-05	10000	0.158768	0.982896
Non-Matrisomal	Non-Matrisomal	MARVEL domain-containing protein	PLP2	0	0	0	0	0	0	0	0	0	0	0	0	0	0	0	0	7.66364e-06	0	0	0	0	0	0	0				0	0	1.53273e-06	3.42729e-06	10000	0.346594	0.632456
Non-Matrisomal	Non-Matrisomal	Protein PML	PML	0	0	0	0	0	0	0	0	0	0	0	0	0	0	0	0	0	1.86584e-05	0	5.50907e-05	0	0	0	0				0	0	1.47498e-05	2.39548e-05	10000	0.205864	0.870781
Non-Matrisomal	Non-Matrisomal	Serine/threonine-protein phosphatase	PPP1CA	0	0	0	0	0	1.38078e-05	1.68442e-05	2.40139e-05	0	0	0	0	0	0	0	3.53853e-05	4.68468e-05	3.15028e-05	0	1.31786e-05	0	0	1.09332e-05	1.06463e-05	10000	0.0507619	1.45232	0	0	2.53827e-05	1.8651e-05	10000	0.015987	1.92465
Non-Matrisomal	Non-Matrisomal	Serine/threonine-protein phosphatase 2A 65 kDa regulatory subunit A alpha isoform	PPP2R1A	0	0	0	0	0	0.000106168	8.73748e-05	0.000162649	0	0	0	0	0	0	0	0.000165253	0.000203363	0.000213036	0	0.00015126	0	0	7.12384e-05	7.06863e-05	10000	0.0542673	1.42526	0	0	0.000146582	8.58733e-05	10000	0.00511237	2.41401
Non-Matrisomal	Non-Matrisomal	Serine/threonine-protein phosphatase	PPP3CA	0	0	0	0	0	2.48459e-05	2.54411e-05	0	0	0	0	0	0	0	0	3.79118e-05	2.13048e-05	2.26107e-05	0	1.38018e-05	0	0	1.00574e-05	1.37733e-05	10000	0.141154	1.03267	0	0	1.91258e-05	1.38198e-05	10000	0.0147863	1.95719
Non-Matrisomal	Non-Matrisomal	Peroxiredoxin-1	PRDX1	0	0	0	0	0	0.00013495	0.000106737	0.000146644	3.48876e-05	3.0085e-05	0	0.000184155	0	0	0	0.00016763	0.000149183	0.000153747	0.000147323	0.000139441	0	0	9.06608e-05	5.50777e-05	10000	0.00621299	2.32787	3.68311e-05	8.23568e-05	0.000151465	1.04098e-05	4.11241	0.0149383	1.95292
Non-Matrisomal	Non-Matrisomal	5-AMP-activated protein kinase catalytic subunit alpha-1 (Fragments)	PRKAA1	0	0	0	0	0	1.5457e-05	1.21165e-05	4.14066e-05	0	0	0	0	0	0	0	2.66369e-05	1.4937e-05	0	0	1.44499e-05	0	0	1.3796e-05	1.69454e-05	10000	0.106173	1.15138	0	0	1.12048e-05	1.13325e-05	10000	0.0580033	1.39827
Non-Matrisomal	Non-Matrisomal	Protein kinase, cAMP-dependent, catalytic, alpha, isoform CRA_c	PRKACA	0	0	0	0	0	1.2468e-05	0	2.63113e-05	0	0	0	0	0	0	0	3.05931e-05	1.69144e-05	1.58057e-05	0	2.36431e-05	0	0	7.75586e-06	1.16937e-05	10000	0.176342	0.937981	0	0	1.73913e-05	1.13861e-05	10000	0.00914988	2.16009
Non-Matrisomal	Non-Matrisomal	5-AMP-activated protein kinase subunit gamma-1	PRKAG1	0	0	0	0	0	0	0	1.05193e-05	0	0	0	0	0	0	0	9.31758e-06	7.97847e-06	9.38678e-06	0	1.68843e-05	0	0	2.10387e-06	4.70439e-06	10000	0.346594	0.632456	0	0	8.71342e-06	6.00093e-06	10000	0.0117574	2.05345
Non-Matrisomal	Non-Matrisomal	cAMP-dependent protein kinase type I-alpha regulatory subunit	PRKAR1A	0	0	0	0	0	0	0	0	0	0	0	0	0	0	0	0	5.52922e-05	2.62825e-05	0	4.85804e-05	0	0	0	0				0	0	2.6031e-05	2.60767e-05	10000	0.0561086	1.41173
Non-Matrisomal	Non-Matrisomal	DNA-dependent protein kinase catalytic subunit	PRKDC	0	0	0	0	0	0	0	0.000119359	0	0	0	0	0	0	0	0.000181887	0.000135266	0	0	0.000168721	0	0	2.38717e-05	5.33788e-05	10000	0.346594	0.632456	0	0	9.71749e-05	9.03215e-05	10000	0.042792	1.52152
Non-Matrisomal	Non-Matrisomal	Uncharacterized protein	PRKRA	0	0	0	0	0	0	0.000137889	0.000237514	0	0	0	0	0	0	0	0.000101449	1.68655e-05	1.99011e-05	0	0.000113474	0	0	7.50805e-05	0.000108675	10000	0.160965	0.977044	0	0	5.03379e-05	5.28658e-05	10000	0.0658807	1.34659
Non-Matrisomal	Non-Matrisomal	Protein arginine N-methyltransferase 1	PRMT1	0	0	0	0	0	0	0	1.66205e-05	0	0	0	0	0	0	0	4.91451e-05	0	0	0	0	0	0	3.3241e-06	7.43291e-06	10000	0.346594	0.632456	0	0	9.82902e-06	2.19784e-05	10000	0.346594	0.632456
Non-Matrisomal	Non-Matrisomal	Peptidase S1 domain-containing protein	PRSS23	0	0	0	0	0	2.61354e-05	3.70247e-05	0	0	0	0	0	0	0	0	9.86469e-05	2.08379e-05	0	0	0	0	0	1.2632e-05	1.77204e-05	10000	0.149605	1.00813	0	0	2.3897e-05	4.27496e-05	10000	0.24664	0.790544
Non-Matrisomal	Non-Matrisomal	Phosphoserine aminotransferase 1, isoform CRA_a	PSAT1	0	0	0	0	0	9.96496e-05	5.5186e-05	1.41365e-05	0	0	0	0	0	0	0	8.86788e-05	6.50655e-05	5.26241e-05	1.35959e-05	5.50365e-05	0	0	3.37944e-05	4.32003e-05	10000	0.118374	1.1063	0	0	5.50002e-05	2.71823e-05	10000	0.0019386	2.86149
Non-Matrisomal	Non-Matrisomal	Proteasome subunit alpha type	PSMA1	0	0	0	0	0	1.876e-05	1.73148e-05	1.0766e-05	1.38175e-05	2.0642e-05	0	0	0	0	0	3.12697e-05	4.13188e-05	1.64229e-05	0	2.71564e-05	0	0	1.62601e-05	3.95964e-06	10000	1.59872e-05	5.8074	0	0	2.32336e-05	1.57578e-05	10000	0.0109091	2.08515
Non-Matrisomal	Non-Matrisomal	Proteasome subunit alpha type	PSMA3	0	0	0	0	0	0	0	9.28587e-06	0	0	0	0	0	0	0	1.48202e-05	2.43317e-05	2.28334e-05	1.53773e-05	4.416e-05	0	0	1.85717e-06	4.15277e-06	10000	0.346594	0.632456	0	0	2.43045e-05	1.18959e-05	10000	0.00182939	2.88937
Non-Matrisomal	Non-Matrisomal	Proteasome subunit alpha type	PSMA6	0	0	0	0	0	1.18216e-05	1.04544e-05	1.25525e-05	0	0	0	0	0	0	0	2.98365e-05	4.76696e-05	4.5869e-05	4.87226e-05	3.89374e-05	0	0	6.9657e-06	6.40322e-06	10000	0.0410424	1.53844	0	0	4.2207e-05	7.89657e-06	10000	2.21072e-06	7.55894
Non-Matrisomal	Non-Matrisomal	Proteasome subunit alpha type (Fragment)	PSMA7	0	0	0	0	0	1.75492e-05	7.86677e-06	0	9.37523e-06	1.65002e-05	0	0	0	0	0	4.11141e-05	6.28814e-05	2.94823e-05	3.39273e-05	2.55537e-05	0	0	1.02583e-05	7.13881e-06	10000	0.0123653	2.03219	0	0	3.85918e-05	1.4757e-05	10000	0.000383798	3.69838
Non-Matrisomal	Non-Matrisomal	Proteasome (Prosome, macropain) subunit, beta type, 2, isoform CRA_b	PSMB2	0	0	0	0	0	8.07604e-06	0	0	0	0	0	0	0	0	0	0	9.42584e-06	6.66125e-06	0	1.58186e-05	0	0	1.61521e-06	3.61171e-06	10000	0.346594	0.632456	0	0	6.38114e-06	6.70545e-06	10000	0.0660064	1.34581
Non-Matrisomal	Non-Matrisomal	Proteasome subunit beta type-3 (Fragment)	PSMB3	0	0	0	0	0	0	0	1.41357e-05	0	0	0	0	0	0	0	9.75304e-06	8.68761e-06	6.84005e-06	0	0	0	0	2.82715e-06	6.3217e-06	10000	0.346594	0.632456	0	0	5.05614e-06	4.7318e-06	10000	0.0439013	1.51115
Non-Matrisomal	Non-Matrisomal	Proteasome subunit beta type-5	PSMB5	0	0	0	0	0	1.16687e-05	5.19979e-06	1.02617e-05	8.78228e-06	0	0	0	0	0	0	3.89189e-05	2.02721e-05	2.87507e-05	2.03718e-05	1.15221e-05	0	0	7.1825e-06	4.68205e-06	10000	0.0089517	2.16947	0	0	2.39671e-05	1.03428e-05	10000	0.000841145	3.27711
Non-Matrisomal	Non-Matrisomal	Proteasome subunit beta type	PSMB6	0	0	0	0	0	0	0	1.43451e-05	0	0	0	0	0	0	0	3.59882e-05	1.433e-05	1.64042e-05	1.82446e-05	0	0	0	2.86903e-06	6.41535e-06	10000	0.346594	0.632456	0	0	1.69934e-05	1.28314e-05	10000	0.0181087	1.87292
Non-Matrisomal	Non-Matrisomal	Proteasome (Prosome, macropain) 26S subunit, ATPase, 1	PSMC1	0	0	0	0	0	2.81097e-05	1.72167e-05	1.52402e-05	0	0	0	0	0	0	0	7.61985e-05	3.32986e-05	9.95352e-06	0	7.34517e-05	0	0	1.21133e-05	1.20952e-05	10000	0.0554752	1.41634	0	0	3.85805e-05	3.52384e-05	10000	0.0400526	1.54834
Non-Matrisomal	Non-Matrisomal	AAA domain-containing protein	PSMC2	0	0	0	0	0	6.04201e-05	3.3001e-05	6.7346e-05	1.96508e-05	0	0	0	0	0	0	4.51059e-05	5.54114e-05	1.73036e-05	1.85811e-05	0.000109217	0	0	3.60836e-05	2.80676e-05	10000	0.0206799	1.8181	0	0	4.91237e-05	3.74574e-05	10000	0.0189255	1.85468
Non-Matrisomal	Non-Matrisomal	26S protease regulatory subunit 6A	PSMC3	0	0	0	0	0	1.67242e-05	2.27841e-05	4.65072e-05	0	0	0	0	0	0	0	2.09172e-05	2.22251e-05	2.06545e-05	2.15657e-05	5.81743e-05	0	0	1.72031e-05	1.92484e-05	10000	0.0807073	1.26394	0	0	2.87074e-05	1.64838e-05	10000	0.00458177	2.46293
Non-Matrisomal	Non-Matrisomal	Proteasome (Prosome, macropain) 26S subunit, ATPase, 4, isoform CRA_b	PSMC4	0	0	0	0	0	0	0	0	0	0	0	0	0	0	0	7.63669e-05	2.20069e-05	4.20562e-05	0	0	0	0	0	0				0	0	2.8086e-05	3.21746e-05	10000	0.0867345	1.2345
Non-Matrisomal	Non-Matrisomal	26S proteasome regulatory subunit 10B	PSMC6	0	0	0	0	0	1.69812e-05	6.96089e-05	5.52371e-05	0	0	0	0	0	0	0	4.36009e-05	1.79733e-05	4.56811e-05	0	5.08297e-05	0	0	2.83654e-05	3.22564e-05	10000	0.0848226	1.24362	0	0	3.1617e-05	2.17734e-05	10000	0.0117542	2.05357
Non-Matrisomal	Non-Matrisomal	26S proteasome non-ATPase regulatory subunit 1	PSMD1	0	0	0	0	0	0.000102753	9.25729e-05	0.000173323	0	0	0	0	0	0	0	0.000206804	0.000170459	0.000144483	9.94629e-05	0.00018363	0	0	7.37297e-05	7.41423e-05	10000	0.0568598	1.40634	0	0	0.000160968	4.11072e-05	10000	2.26705e-05	5.53778
Non-Matrisomal	Non-Matrisomal	PCI domain-containing protein	PSMD11	0	0	0	0	0	1.40875e-05	2.28421e-05	6.04355e-05	0	0	0	0	0	0	0	3.16937e-05	1.58275e-05	2.4719e-05	0	8.50494e-05	0	0	1.9473e-05	2.48831e-05	10000	0.11825	1.10674	0	0	3.14579e-05	3.22158e-05	10000	0.0605345	1.38095
Non-Matrisomal	Non-Matrisomal	26S proteasome non-ATPase regulatory subunit 12	PSMD12	0	0	0	0	0	1.70614e-05	0	1.43515e-05	0	0	0	0	0	0	0	9.51647e-05	4.92529e-05	5.00878e-05	0	6.77497e-05	0	0	6.28258e-06	8.65596e-06	10000	0.143254	1.02645	0	0	5.2451e-05	3.47327e-05	10000	0.00968797	2.13565
Non-Matrisomal	Non-Matrisomal	26S proteasome non-ATPase regulatory subunit 14	PSMD14	0	0	0	0	0	1.94017e-05	1.5709e-05	1.77593e-05	0	0	0	0	0	0	0	2.37878e-05	3.61071e-05	1.45226e-05	2.3821e-05	2.31119e-05	0	0	1.0574e-05	9.74093e-06	10000	0.0413762	1.53516	0	0	2.42701e-05	7.69584e-06	10000	0.000106977	4.45995
Non-Matrisomal	Non-Matrisomal	26S proteasome non-ATPase regulatory subunit 2	PSMD2	0	0	0	0	0	0.000116832	3.21114e-05	9.27849e-05	0	0	0	0	0	0	0	0.000169858	0.000173952	0.000147073	2.76466e-05	0.000110875	0	0	4.83457e-05	5.38596e-05	10000	0.079629	1.26943	0	0	0.000125881	6.03513e-05	10000	0.00161504	2.94977
Non-Matrisomal	Non-Matrisomal	26S proteasome non-ATPase regulatory subunit 4 (Fragment)	PSMD4	0	0	0	0	0	0	0	0	0	0	0	0	0	0	0	2.9743e-05	2.56861e-05	1.13155e-05	0	1.13277e-05	0	0	0	0				0	0	1.56145e-05	1.20594e-05	10000	0.0200374	1.83111
Non-Matrisomal	Non-Matrisomal	26S proteasome non-ATPase regulatory subunit 6	PSMD6	0	0	0	0	0	0	1.6135e-05	3.68626e-05	0	0	0	0	0	0	0	0	1.2532e-05	3.97655e-05	0	1.00483e-05	0	0	1.05995e-05	1.62592e-05	10000	0.183027	0.921941	0	0	1.24692e-05	1.62935e-05	10000	0.125403	1.08227
Non-Matrisomal	Non-Matrisomal	26S proteasome non-ATPase regulatory subunit 8	PSMD8	0	0	0	0	0	5.37273e-06	5.04327e-06	5.33027e-06	0	0	0	0	0	0	0	1.83842e-05	6.27686e-06	9.58059e-06	0	1.80713e-05	0	0	3.14926e-06	2.87766e-06	10000	0.0401169	1.54769	0	0	1.04626e-05	7.88048e-06	10000	0.0179058	1.87759
Non-Matrisomal	Non-Matrisomal	PSME1 protein (Fragment)	PSME1	0	0	0	0	0	0	0	0	0	0	0	0	0	0	0	0	1.49815e-05	7.56045e-06	0	9.52501e-06	0	0	0	0				0	0	6.4134e-06	6.45512e-06	10000	0.0570381	1.40507
Non-Matrisomal	Non-Matrisomal	Proteasome activator complex subunit 2	PSME2	0	0	0	0	0	0	1.06589e-05	0	0	0	0	0	0	0	0	0	1.07453e-05	0	0	1.27584e-05	0	0	2.13178e-06	4.76681e-06	10000	0.346594	0.632456	0	0	4.70074e-06	6.47598e-06	10000	0.143224	1.02654
Non-Matrisomal	Non-Matrisomal	Polypyrimidine tract-binding protein 1 (Fragment)	PTBP1	0	0	0	0	0	0	7.37166e-06	0	0	0	0	0	0	0	0	2.5486e-05	0	2.75229e-05	0	0	0	0	1.47433e-06	3.29671e-06	10000	0.346594	0.632456	0	0	1.06018e-05	1.45349e-05	10000	0.141539	1.03153
Non-Matrisomal	Non-Matrisomal	CS domain-containing protein	PTGES3	0	0	0	0	0	1.78314e-05	1.86643e-05	2.86098e-05	0	0	0	0	0	0	0	3.71532e-05	9.4985e-06	2.67124e-05	1.0929e-05	2.54505e-05	0	0	1.30211e-05	1.26203e-05	10000	0.0499162	1.45912	0	0	2.19487e-05	1.16466e-05	10000	0.00293978	2.66517
Non-Matrisomal	Non-Matrisomal	Prostacyclin synthase	PTGIS	0	0	0	0	0	0	0	4.63014e-05	0	0	0	0	0	0	0	0	0	3.88785e-05	0	1.00441e-05	0	0	9.26027e-06	2.07066e-05	10000	0.346594	0.632456	0	0	9.78452e-06	1.68355e-05	10000	0.229945	0.821918
Non-Matrisomal	Non-Matrisomal	Prostaglandin G/H synthase 1	PTGS1	0	0	0	0	0	0	0	0	0	0	0	0	0	0	0	2.94142e-05	0	4.20895e-05	0	7.01493e-05	0	0	0	0				0	0	2.83306e-05	2.9768e-05	10000	0.0659883	1.34593
Non-Matrisomal	Non-Matrisomal	Inactive tyrosine-protein kinase 7	PTK7	0	0	0	0	0	3.08677e-05	0.000125526	0.000131523	0	0	0	0	0	0	0	0.000186179	0.000140292	4.94124e-05	0	4.73077e-05	0	0	5.75834e-05	6.60089e-05	10000	0.0869048	1.2337	0	0	8.46383e-05	7.61675e-05	10000	0.0378307	1.57149
Non-Matrisomal	Non-Matrisomal	Very-long-chain (3R)-3-hydroxyacyl-CoA dehydratase 3	PTPLAD1	0	0	0	0	0	1.71912e-05	0	0	6.28353e-05	2.05854e-05	0	0	0	0	0	2.80323e-05	0	2.02128e-05	0	0	0	0	2.01224e-05	2.57051e-05	10000	0.118156	1.10707	0	0	9.64903e-06	1.34986e-05	10000	0.148626	1.0109
Non-Matrisomal	Non-Matrisomal	Pituitary tumor-transforming gene 1 protein-interacting protein	PTTG1IP	0	0	0	0	0	1.64871e-05	0	2.35394e-05	0	0	0	0	0	0	0	1.43373e-05	0	1.22419e-05	0	0	0	0	8.0053e-06	1.12417e-05	10000	0.149978	1.00707	0	0	5.31585e-06	7.31663e-06	10000	0.142902	1.02749
Non-Matrisomal	Non-Matrisomal	PURA protein (Fragment)	PURA	0	0	0	0	0	0	0	0	0	0	0	0	0	0	0	0	0	0	0	1.10486e-05	0	0	0	0				0	0	2.20973e-06	4.9411e-06	10000	0.346594	0.632456
Non-Matrisomal	Non-Matrisomal	Alpha-1,4 glucan phosphorylase	PYGL	0	0	0	0	0	0.000104189	0.000227544	0.000171426	2.30318e-05	0	0	0	0	0	0	0.000155653	0.000166081	0.000176238	0	0.000154373	0	0	0.000105238	9.64023e-05	10000	0.0405	1.54384	0	0	0.000130469	7.34692e-05	10000	0.00411381	2.51141
Non-Matrisomal	Non-Matrisomal	QARS protein (Fragment)	QARS	0	0	0	0	0	0	2.59567e-05	1.88613e-05	0	0	0	0	0	0	0	0	5.47072e-05	1.48504e-05	0	2.20867e-05	0	0	8.9636e-06	1.25276e-05	10000	0.148284	1.01188	0	0	1.83289e-05	2.24805e-05	10000	0.105747	1.15304
Non-Matrisomal	Non-Matrisomal	Ras-related protein Rab-10	RAB10	0	0	0	0	0	1.14023e-05	0	0	2.06908e-05	0	0	0	0	0	0	2.37556e-05	3.88866e-05	1.18997e-05	0	9.98963e-06	0	0	6.41862e-06	9.38254e-06	10000	0.164619	0.967467	0	0	1.69063e-05	1.49062e-05	10000	0.0349217	1.60398
Non-Matrisomal	Non-Matrisomal	Ras-related protein Rab-11A (Fragment)	RAB11A	0	0	0	0	0	0	0	0	1.09139e-05	1.30029e-05	0	0	0	0	0	8.06159e-06	0	5.4905e-06	0	0	0	0	4.78336e-06	6.5914e-06	10000	0.143308	1.02629	0	0	2.71042e-06	3.82109e-06	10000	0.151375	1.00315
Non-Matrisomal	Non-Matrisomal	Ras-related protein Rab-14 (Fragment)	RAB14	0	0	0	0	0	1.44742e-05	4.96108e-06	0	0	0	0	0	0	0	0	1.78082e-05	7.63317e-06	7.83271e-06	0	9.83687e-06	0	0	3.88706e-06	6.29621e-06	10000	0.204784	0.873086	0	0	8.62219e-06	6.36006e-06	10000	0.0162751	1.91722
Non-Matrisomal	Non-Matrisomal	Ras-related protein Rab-1B	RAB1B	0	0	0	7.62056e-06	0	7.86639e-05	8.54263e-05	0.000111515	5.55276e-05	8.9557e-05	6.36107e-06	0	0	0	0	0.00011543	9.15827e-05	8.74114e-05	5.57415e-05	0.000108678	1.52411e-06	3.40802e-06	8.41379e-05	2.01807e-05	55.2045	1.81425e-05	5.70853	1.27221e-06	2.84476e-06	9.17686e-05	2.32526e-05	72.1329	2.50323e-05	5.46321
Non-Matrisomal	Non-Matrisomal	RAB21, member RAS oncogene family, isoform CRA_a	RAB21	0	0	0	0	0	0	0	0	0	0	0	0	0	0	0	0	7.99085e-06	0	0	0	0	0	0	0				0	0	1.59817e-06	3.57362e-06	10000	0.346594	0.632456
Non-Matrisomal	Non-Matrisomal	Ras-related protein Rab-2A isoform a	RAB2A	0	0	0	0	0	3.85046e-05	5.30634e-05	5.48039e-05	4.12688e-05	0	0	0	0	0	0	5.4413e-05	3.70281e-05	3.75537e-05	0	4.22071e-05	0	0	3.75281e-05	2.21535e-05	10000	0.00532763	2.39569	0	0	3.42404e-05	2.03811e-05	10000	0.00557127	2.37589
Non-Matrisomal	Non-Matrisomal	Ras-related protein Rab-5C	RAB5C	0	0	0	0	0	8.68716e-06	1.45841e-05	1.01719e-05	0	2.0277e-05	0	0	0	0	0	3.37406e-05	2.73986e-05	2.58395e-05	1.82424e-05	3.58514e-05	0	0	1.0744e-05	7.51027e-06	10000	0.0126337	2.02315	0	0	2.82145e-05	6.97513e-06	10000	1.78649e-05	5.72051
Non-Matrisomal	Non-Matrisomal	Ras-related protein Rab-7a isoform X1	RAB7A	0	0	0	0	0	8.14214e-06	3.1336e-05	3.73778e-05	1.07952e-05	0	0	0	0	0	0	4.02515e-05	3.42299e-05	3.09491e-05	1.7668e-05	3.46321e-05	0	0	1.75302e-05	1.60104e-05	10000	0.0400408	1.54846	0	0	3.15461e-05	8.4479e-06	10000	3.20459e-05	5.28096
Non-Matrisomal	Non-Matrisomal	Ras-related C3 botulinum toxin substrate 1 (Rho family, small GTP binding protein Rac1)	RAC1	0	0	0	0	0	2.33853e-05	0	3.26931e-05	0	0	0	0	0	0	0	5.71194e-05	6.99677e-05	5.04078e-05	3.33594e-05	6.86727e-05	0	0	1.12157e-05	1.57063e-05	10000	0.148989	1.00987	0	0	5.59054e-05	1.50064e-05	10000	3.2597e-05	5.26856
Non-Matrisomal	Non-Matrisomal	Raichu404X	Raichu404X	6.82142e-05	0	0.000233128	0.0001662	0	0.000278664	0.000174783	0.000343462	4.79059e-05	0.000254177	0.000118805	0.000304491	0.000217716	0	0	0.000412253	0.000272652	0.000164627	0.000182674	0.000353452	9.35083e-05	0.000103568	0.000219798	0.000113482	2.35057	0.103355	1.16248	0.000128202	0.000134211	0.000277132	0.000106867	2.16167	0.088197	1.22766
Non-Matrisomal	Non-Matrisomal	GTP-binding nuclear protein Ran	RAN	0	0	0	1.12208e-05	0	3.79257e-05	4.52244e-05	5.14393e-05	1.45354e-05	0	5.10852e-05	0	0	0	0	6.63018e-05	7.41424e-05	2.59603e-05	7.00643e-05	7.52002e-05	2.24416e-06	5.0181e-06	2.9825e-05	2.17557e-05	13.29	0.0245893	1.747	1.0217e-05	2.2846e-05	6.23338e-05	2.06369e-05	6.10096	0.00534765	2.39403
Non-Matrisomal	Non-Matrisomal	Retinoic acid receptor responder (Tazarotene induced) 2	RARRES2	0	0	0	0	0	0	1.34726e-05	1.37909e-05	0	0	0	0	0	0	0	1.4946e-05	1.67153e-05	1.32117e-05	6.60496e-06	5.5819e-06	0	0	5.45269e-06	7.46725e-06	10000	0.141153	1.03268	0	0	1.1412e-05	5.02371e-06	10000	0.000953717	3.21256
Non-Matrisomal	Non-Matrisomal	Arginine--tRNA ligase, cytoplasmic	RARS	0	0	0	0	0	8.9773e-05	6.19076e-05	0.000115299	0	0	0	0	0	0	0	0.000117974	0.000104338	8.36495e-05	0	0.000124547	0	0	5.33959e-05	5.22732e-05	10000	0.0517398	1.44459	0	0	8.61019e-05	5.06113e-05	10000	0.0052063	2.40591
Non-Matrisomal	Non-Matrisomal	RELA protein	RELA	0	0	0	0	0	0	0.000184716	0	0	0	0	0	0	0	0	0	0	0	0	0	0	0	3.69432e-05	8.26074e-05	10000	0.346594	0.632456	0	0	0	0
Non-Matrisomal	Non-Matrisomal	Protein RER1 (Fragment)	RER1	0	0	0	0	0	6.50384e-06	5.34092e-06	6.36663e-06	0	0	0	0	0	0	0	5.88408e-06	1.14695e-05	0	0	7.39207e-06	0	0	3.64228e-06	3.35516e-06	10000	0.0413684	1.53524	0	0	4.94914e-06	4.95846e-06	10000	0.0561338	1.41155
Non-Matrisomal	Non-Matrisomal	Ribonuclease/angiogenin inhibitor 1, isoform CRA_a	RNH1	0	0	0	0	0	0.000388907	0.000332835	0.000325874	0.000164638	4.99134e-05	0	0	0	0	0	0.00040592	0.0003367	0.000305945	0.000333611	0.000291669	0	0	0.000252434	0.000140717	10000	0.00388803	2.53697	0	0	0.000334769	4.4034e-05	10000	1.45539e-07	10.7516
Non-Matrisomal	Non-Matrisomal	Aminopeptidase B	RNPEP	0	0	0	0	0	5.01078e-05	6.31749e-05	1.98431e-05	0	0	0	0	0	0	0	4.74996e-05	9.57136e-05	3.10542e-05	0	7.50756e-05	0	0	2.66252e-05	2.89444e-05	10000	0.0737142	1.3009	0	0	4.98686e-05	3.73618e-05	10000	0.0174777	1.88762
Non-Matrisomal	Non-Matrisomal	60S ribosomal protein L10	RPL10	0	0	0	0	0	1.81448e-05	3.20477e-05	4.33908e-05	0	7.6408e-06	0	0	0	0	0	3.35763e-05	3.88916e-05	3.46892e-05	1.81739e-05	2.90223e-05	0	0	2.02448e-05	1.76647e-05	10000	0.0335076	1.62077	0	0	3.08706e-05	7.9193e-06	10000	2.34324e-05	5.51282
Non-Matrisomal	Non-Matrisomal	Ribosomal protein	RPL10A	0	0	0	0	0	6.32617e-05	6.0447e-05	8.51394e-05	2.19885e-05	5.50453e-05	0	0	0	0	0	8.21709e-05	7.2235e-05	6.17718e-05	0.000101589	7.54415e-05	0	0	5.71764e-05	2.27618e-05	10000	0.000500303	3.55243	0	0	7.86416e-05	1.47894e-05	10000	2.29943e-06	7.51999
Non-Matrisomal	Non-Matrisomal	Ribosomal protein L11, isoform CRA_b	RPL11	0	0	0	0	0	4.65714e-05	6.27526e-05	8.31171e-05	4.19065e-05	5.80047e-05	0	0	0	0	0	8.90818e-05	8.65121e-05	7.04469e-05	3.23681e-05	8.76589e-05	0	0	5.84705e-05	1.61397e-05	10000	3.99011e-05	5.12338	0	0	7.32136e-05	2.40485e-05	10000	0.000136773	4.30544
Non-Matrisomal	Non-Matrisomal	Uncharacterized protein	RPL12	0	0	0	0	0	2.85864e-05	5.39841e-05	7.19425e-05	2.38729e-05	0	0	0	0	0	0	8.01824e-05	7.4571e-05	2.58891e-05	5.57378e-05	5.1175e-05	0	0	3.56772e-05	2.78962e-05	10000	0.021159	1.80867	0	0	5.7511e-05	2.14958e-05	10000	0.000329764	3.78367
Non-Matrisomal	Non-Matrisomal	60S ribosomal protein L13	RPL13	0	0	0	0	0	8.52237e-05	8.97162e-05	3.96985e-05	4.21973e-05	2.12692e-05	0	0	0	0	0	9.94402e-05	8.00723e-05	7.86749e-05	7.01047e-05	0.000114343	0	0	5.5621e-05	3.02182e-05	10000	0.00336362	2.60306	0	0	8.85269e-05	1.79824e-05	10000	4.12581e-06	6.96214
Non-Matrisomal	Non-Matrisomal	Ribosomal protein L15	RPL15	0	0	0	0	0	8.27411e-05	6.34533e-05	7.59985e-05	3.24467e-05	0	0	0	0	0	0	0.000118853	0.000101362	9.95512e-05	2.14157e-05	8.3041e-05	0	0	5.09279e-05	3.43973e-05	10000	0.0106875	2.09385	0	0	8.48446e-05	3.76569e-05	10000	0.00100403	3.18636
Non-Matrisomal	Non-Matrisomal	60S ribosomal protein L17 (Fragment)	RPL17	0	0	0	0	0	2.0851e-05	3.5619e-06	3.09545e-05	2.26732e-05	0	0	0	0	0	0	3.88922e-05	4.76833e-05	2.33654e-05	2.73448e-05	3.28859e-05	0	0	1.56081e-05	1.32442e-05	10000	0.0299369	1.66663	0	0	3.40343e-05	9.61494e-06	10000	4.71511e-05	5.00594
Non-Matrisomal	Non-Matrisomal	60S ribosomal protein L18	RPL18	0	0	0	0	0	8.76039e-05	8.99623e-05	8.10657e-05	4.81748e-05	3.02855e-05	0	0	0	0	0	8.16483e-05	0.000103296	8.5983e-05	7.5893e-05	8.49979e-05	0	0	6.74184e-05	2.66978e-05	10000	0.000483322	3.57123	0	0	8.63637e-05	1.02542e-05	10000	6.53152e-08	11.9109
Non-Matrisomal	Non-Matrisomal	60S ribosomal protein L18a	RPL18A	0	0	0	0	0	3.64855e-05	3.92903e-05	4.25623e-05	2.74203e-05	1.94114e-05	0	0	0	0	0	4.00237e-05	4.39317e-05	4.62877e-05	1.71992e-05	2.82415e-05	0	0	3.3034e-05	9.47274e-06	10000	5.24815e-05	4.93174	0	0	3.51367e-05	1.2195e-05	10000	0.000199865	4.07468
Non-Matrisomal	Non-Matrisomal	60S ribosomal protein L22 (Fragment)	RPL22	0	0	0	0	0	1.55606e-05	1.88283e-05	1.57707e-05	1.59122e-05	8.96475e-06	0	0	0	0	0	1.76945e-05	1.67468e-05	1.79591e-05	1.91802e-05	1.43062e-05	0	0	1.50073e-05	3.63389e-06	10000	1.53315e-05	5.84046	0	0	1.71774e-05	1.82474e-06	10000	2.72465e-08	13.3128
Non-Matrisomal	Non-Matrisomal	60S ribosomal protein L23a	RPL23A	0	0	0	0	0	8.04941e-06	0	0	8.6639e-06	0	0	0	0	0	0	1.61594e-05	1.61142e-05	5.45971e-06	0	6.53461e-06	0	0	3.34266e-06	4.58228e-06	10000	0.141503	1.03163	0	0	8.85358e-06	7.09531e-06	10000	0.0235516	1.76467
Non-Matrisomal	Non-Matrisomal	60S ribosomal protein L24	RPL24	0	0	0	0	0	9.26581e-06	1.35361e-05	1.12497e-05	7.59134e-06	0	0	0	0	0	0	3.07711e-05	1.28604e-05	1.05773e-05	0	0	0	0	8.32858e-06	5.15843e-06	10000	0.00687914	2.28333	0	0	1.08418e-05	1.26136e-05	10000	0.0908392	1.21556
Non-Matrisomal	Non-Matrisomal	60S ribosomal protein L26 (Fragment)	RPL26	0	0	0	0	0	0	1.91799e-05	0	0	0	0	0	0	0	0	1.54438e-05	0	0	0	0	0	0	3.83597e-06	8.57749e-06	10000	0.346594	0.632456	0	0	3.08876e-06	6.90668e-06	10000	0.346594	0.632456
Non-Matrisomal	Non-Matrisomal	RPL27/NME2 fusion protein (Fragment)	RPL27	0	0	0	0	0	1.77088e-05	3.26087e-05	0	1.22956e-05	0	0	0	0	0	0	2.48041e-05	1.98454e-05	2.04786e-05	0	1.30138e-05	0	0	1.25226e-05	1.36384e-05	10000	0.0741479	1.29851	0	0	1.56284e-05	9.7029e-06	10000	0.00696588	2.27787
Non-Matrisomal	Non-Matrisomal	60S ribosomal protein L28	RPL28	0	0	0	0	0	0	6.48985e-06	0	0	0	0	0	0	0	0	1.79194e-05	0	1.30242e-05	0	0	0	0	1.29797e-06	2.90235e-06	10000	0.346594	0.632456	0	0	6.18873e-06	8.64919e-06	10000	0.148273	1.01191
Non-Matrisomal	Non-Matrisomal	60S ribosomal protein L30 (Fragment)	RPL30	0	0	0	0	0	2.09224e-05	3.22132e-05	4.41271e-05	9.79242e-06	1.47275e-05	0	0	0	0	0	3.43312e-05	4.63611e-05	3.65952e-05	2.24849e-05	3.96138e-05	0	0	2.43565e-05	1.38675e-05	10000	0.00437279	2.48389	0	0	3.58773e-05	8.74833e-06	10000	1.61434e-05	5.79975
Non-Matrisomal	Non-Matrisomal	60S ribosomal protein L32 (Fragment)	RPL32	0	0	0	0	0	0	0	0	0	0	0	0	0	0	0	1.76624e-05	1.09851e-05	0	0	0	0	0	0	0				0	0	5.7295e-06	8.19294e-06	10000	0.156509	0.98899
Non-Matrisomal	Non-Matrisomal	Ribosomal protein L34, isoform CRA_a	RPL34	0	0	0	0	0	1.42768e-05	0	1.00571e-05	1.1296e-05	0	0	0	0	0	0	2.29319e-05	8.77339e-06	8.43067e-06	0	0	0	0	7.12599e-06	6.68345e-06	10000	0.0442597	1.50785	0	0	8.0272e-06	9.3774e-06	10000	0.091947	1.21059
Non-Matrisomal	Non-Matrisomal	60S ribosomal protein L36	RPL36	0	0	0	0	0	0	3.77295e-06	2.43692e-05	9.10609e-06	0	0	0	0	0	0	0	1.51424e-05	9.34118e-06	0	1.3208e-05	0	0	7.44964e-06	1.01677e-05	10000	0.139989	1.03616	0	0	7.53832e-06	7.1915e-06	10000	0.0471274	1.48242
Non-Matrisomal	Non-Matrisomal	Uncharacterized protein	RPL38	0	0	0	0	0	3.11174e-06	2.59035e-06	2.79415e-06	0	0	0	0	0	0	0	1.90566e-06	0	3.87074e-06	0	0	0	0	1.69925e-06	1.56228e-06	10000	0.0410671	1.5382	0	0	1.15528e-06	1.72777e-06	10000	0.173237	0.945617
Non-Matrisomal	Non-Matrisomal	60S ribosomal protein L4	RPL4	0	0	0	0	0	0.000219315	0.000211816	0.000283201	6.52882e-05	8.04172e-05	0	0	0	0	0	0.000282637	0.000226639	0.000315211	0.000204371	0.000245626	0	0	0.000172007	9.48213e-05	10000	0.00365234	2.5654	0	0	0.000254897	4.4285e-05	10000	1.25517e-06	8.13998
Non-Matrisomal	Non-Matrisomal	Ribosomal protein L5, isoform CRA_b	RPL5	0	0	0	0	0	0	1.77072e-05	8.00106e-05	0	0	0	0	0	0	0	0.000114238	7.60968e-05	1.95689e-05	1.53863e-05	0.000146407	0	0	1.95435e-05	3.46608e-05	10000	0.242904	0.797407	0	0	7.43394e-05	5.75847e-05	10000	0.0203027	1.82569
Non-Matrisomal	Non-Matrisomal	60S ribosomal protein L6	RPL6	0	0	0	0	0	9.1107e-05	7.94914e-05	9.91288e-05	5.77297e-05	0	0	0	0	0	0	0.000140076	0.000133342	0.000131729	0	0.000125149	0	0	6.54914e-05	3.97901e-05	10000	0.00621562	2.32769	0	0	0.000106059	5.95262e-05	10000	0.00403868	2.51974
Non-Matrisomal	Non-Matrisomal	60S ribosomal protein L7	RPL7	0	0	0	0	0	0.000124195	0.000111126	0.000128435	0.000206958	6.34683e-05	0	0	0	0	0	0.000152269	0.000203494	0.000165336	0.000126339	0.000122987	0	0	0.000126837	5.16995e-05	10000	0.000583416	3.46955	0	0	0.000154085	3.2818e-05	10000	5.89581e-06	6.63992
Non-Matrisomal	Non-Matrisomal	60S ribosomal protein L7a	RPL7A	0	0	0	0	0	0.000103782	9.89987e-05	9.21852e-05	4.10712e-05	0	0	0	0	0	0	0.00012315	0.000101873	8.72951e-05	3.00081e-05	8.36335e-05	0	0	6.72075e-05	4.52002e-05	10000	0.0104654	2.10277	0	0	8.51919e-05	3.45368e-05	10000	0.00056322	3.48844
Non-Matrisomal	Non-Matrisomal	60S ribosomal protein L8 (Fragment)	RPL8	0	0	0	0	0	9.34426e-05	9.00542e-05	0.0001128	9.77716e-05	5.96254e-05	0	0	0	0	0	0.000115386	9.40421e-05	7.96411e-05	6.96895e-05	0.000116531	0	0	9.07388e-05	1.94422e-05	10000	6.16684e-06	6.6003	0	0	9.5058e-05	2.09559e-05	10000	7.63345e-06	6.41502
Non-Matrisomal	Non-Matrisomal	60S ribosomal protein L9 (Fragment)	RPL9	0	0	0	0	0	0	0	2.27917e-05	0	0	0	0	0	0	0	4.05346e-05	3.06135e-05	2.09675e-05	0	3.43777e-05	0	0	4.55834e-06	1.01928e-05	10000	0.346594	0.632456	0	0	2.52987e-05	1.5824e-05	10000	0.00724154	2.26098
Non-Matrisomal	Non-Matrisomal	S10_plectin domain-containing protein	RPS10-NUDT3	0	0	0	0	0	2.26553e-05	3.70775e-05	1.532e-05	3.32259e-05	5.42324e-05	0	0	0	0	0	4.05204e-05	0	1.85357e-05	0	1.7313e-05	0	0	3.25022e-05	1.48816e-05	10000	0.00121865	3.08872	0	0	1.52738e-05	1.6724e-05	10000	0.0754188	1.29158
Non-Matrisomal	Non-Matrisomal	Ribosomal_S17_N domain-containing protein	RPS11	0	0	0	0	0	1.39329e-05	1.69131e-05	1.76484e-05	9.22261e-06	0	0	0	0	0	0	5.45595e-05	3.3817e-05	3.84868e-05	9.69009e-06	2.23552e-05	0	0	1.15434e-05	7.25347e-06	10000	0.00741635	2.25063	0	0	3.17817e-05	1.69177e-05	10000	0.00299363	2.65676
Non-Matrisomal	Non-Matrisomal	40S ribosomal protein S12	RPS12	0	0	0	0	0	7.77222e-06	7.22551e-06	7.46239e-06	0	0	0	0	0	0	0	8.02286e-06	4.83038e-06	0	0	7.26233e-06	0	0	4.49203e-06	4.10522e-06	10000	0.0401392	1.54746	0	0	4.02312e-06	3.85724e-06	10000	0.0479944	1.47503
Non-Matrisomal	Non-Matrisomal	40S ribosomal protein S13	RPS13	0	0	0	0	0	4.66258e-05	4.38208e-05	2.46407e-05	3.2207e-05	0.000106056	0	0	0	0	0	5.32648e-05	4.37586e-05	4.29299e-05	9.45138e-06	2.46718e-05	0	0	5.067e-05	3.22073e-05	10000	0.00787026	2.2249	0	0	3.48153e-05	1.7553e-05	10000	0.00218214	2.805
Non-Matrisomal	Non-Matrisomal	40S ribosomal protein S14	RPS14	0	0	0	0	0	4.22884e-05	4.74517e-05	5.72272e-05	0	1.82703e-05	0	0	0	0	0	4.30753e-05	5.41898e-05	7.49043e-05	3.44286e-05	5.44173e-05	0	0	3.30475e-05	2.33882e-05	10000	0.0134039	1.99828	0	0	5.22031e-05	1.51941e-05	10000	5.83749e-05	4.85887
Non-Matrisomal	Non-Matrisomal	40S ribosomal protein S15a	RPS15A	0	0	0	0	0	4.33141e-05	3.4667e-05	3.66231e-05	1.05605e-05	1.27216e-05	0	0	0	0	0	4.43608e-05	3.30352e-05	2.98273e-05	1.44213e-05	4.42579e-05	0	0	2.75773e-05	1.49165e-05	10000	0.00328035	2.61457	0	0	3.31805e-05	1.2358e-05	10000	0.000322056	3.79709
Non-Matrisomal	Non-Matrisomal	40S ribosomal protein S16	RPS16	0	0	0	0	0	4.12739e-05	3.68625e-05	5.30433e-05	8.1571e-06	1.32123e-05	0	0	0	0	0	6.27784e-05	4.94378e-05	5.02862e-05	3.09938e-05	5.285e-05	0	0	3.05098e-05	1.91235e-05	10000	0.00732076	2.25626	0	0	4.92693e-05	1.15149e-05	10000	1.1796e-05	6.05103
Non-Matrisomal	Non-Matrisomal	40S ribosomal protein S17	RPS17	0	0	0	0	0	1.05352e-05	2.46056e-05	2.23444e-05	1.16373e-05	0	0	0	0	0	0	1.38134e-05	9.82209e-06	1.80392e-05	0	1.60043e-05	0	0	1.38245e-05	9.94411e-06	10000	0.0144755	1.96607	0	0	1.15358e-05	7.13198e-06	10000	0.00681431	2.28745
Non-Matrisomal	Non-Matrisomal	40S ribosomal protein S18	RPS18	0	0	0	0	0	8.08396e-06	2.18532e-05	0	3.21429e-05	4.0173e-05	0	0	0	0	0	3.46656e-05	2.32099e-05	2.24994e-05	0	1.09203e-05	0	0	2.04506e-05	1.65742e-05	10000	0.0247109	1.74498	0	0	1.8259e-05	1.32185e-05	10000	0.0149182	1.95348
Non-Matrisomal	Non-Matrisomal	40S ribosomal protein S19 (Fragment)	RPS19	0	0	0	0	0	4.30031e-06	1.11838e-05	0	0	0	0	0	0	0	0	0	0	0	0	0	0	0	3.09682e-06	4.88923e-06	10000	0.194421	0.895757	0	0	0	0
Non-Matrisomal	Non-Matrisomal	40S ribosomal protein S2	RPS2	0	0	0	0	0	6.98902e-05	0.000100045	0.000104731	3.86276e-05	5.43103e-05	0	0	0	0	0	0.00011746	0.000120967	9.48891e-05	2.22306e-05	0.000125549	0	0	7.35207e-05	2.86241e-05	10000	0.000432296	3.63239	0	0	9.62191e-05	4.30114e-05	10000	0.00104992	3.16368
Non-Matrisomal	Non-Matrisomal	40S ribosomal protein S23	RPS23	0	0	0	0	0	1.06511e-05	2.04738e-05	2.80716e-05	8.76128e-06	0	0	0	0	0	0	2.77401e-05	2.07974e-05	2.50532e-05	1.30277e-05	1.21875e-05	0	0	1.35916e-05	1.08828e-05	10000	0.0234632	1.76621	0	0	1.97612e-05	6.99007e-06	10000	0.000227476	3.99803
Non-Matrisomal	Non-Matrisomal	Uncharacterized protein	RPS25	0	0	0	0	0	3.53192e-05	5.30756e-05	3.26243e-05	3.16934e-05	3.0228e-05	0	0	0	0	0	8.43383e-05	6.84608e-05	4.69271e-05	5.22183e-05	4.08938e-05	0	0	3.65881e-05	9.40171e-06	10000	2.37203e-05	5.50362	0	0	5.85676e-05	1.7679e-05	10000	7.56334e-05	4.68507
Non-Matrisomal	Non-Matrisomal	40S ribosomal protein S26	RPS26	0	0	0	0	0	1.98177e-05	4.71574e-05	4.43767e-05	0	0	0	0	0	0	0	2.61009e-05	1.79247e-05	3.69138e-05	0	4.31714e-05	0	0	2.22704e-05	2.29457e-05	10000	0.0617934	1.37259	0	0	2.48222e-05	1.69429e-05	10000	0.0112558	2.07189
Non-Matrisomal	Non-Matrisomal	40S ribosomal protein S27	RPS27L	0	0	0	0	0	8.48014e-06	1.21601e-05	1.60269e-05	0	0	0	0	0	0	0	2.40009e-05	1.65798e-05	2.46042e-05	1.11984e-05	0	0	0	7.33342e-06	7.2067e-06	10000	0.0524475	1.43908	0	0	1.52767e-05	1.01836e-05	10000	0.010015	2.1215
Non-Matrisomal	Non-Matrisomal	40S ribosomal protein S3	RPS3	0	0	0	0	0	0.000128805	0.000138571	0.000134774	8.2525e-05	8.29326e-05	0	0	0	0	0	0.000143035	0.000130252	0.000129638	0.000126406	0.000126858	0	0	0.000113521	2.83246e-05	10000	1.91188e-05	5.66797	0	0	0.000131238	6.8048e-06	10000	9.21897e-11	27.2746
Non-Matrisomal	Non-Matrisomal	40S ribosomal protein S3a	RPS3A	0	0	0	0	0	0.000124296	9.26923e-05	0.000101181	3.48164e-05	4.33484e-05	0	0	0	0	0	0.000112769	0.000129202	5.44889e-05	8.31387e-05	7.65489e-05	0	0	7.92669e-05	3.85814e-05	10000	0.0017691	2.90555	0	0	9.12294e-05	2.9735e-05	10000	0.00012961	4.33893
Non-Matrisomal	Non-Matrisomal	40S ribosomal protein S4, X isoform	RPS4X	0	0	0	0	0	8.84528e-05	0.000103304	0.000128341	3.75213e-05	3.98129e-05	0	0	0	0	0	0.000159228	0.000125823	0.000107396	4.46209e-05	0.00013464	0	0	7.94864e-05	3.99046e-05	10000	0.00212781	2.81699	0	0	0.000114342	4.32084e-05	10000	0.000354783	3.7424
Non-Matrisomal	Non-Matrisomal	40S ribosomal protein S5 (Fragment)	RPS5	0	0	0	0	0	3.49649e-05	3.43336e-05	5.29292e-05	2.81571e-05	5.97256e-05	0	0	0	0	0	6.73251e-05	6.08514e-05	6.01369e-05	3.53978e-05	3.70056e-05	0	0	4.20221e-05	1.35419e-05	10000	0.000119761	4.38847	0	0	5.21434e-05	1.48305e-05	10000	4.9489e-05	4.9723
Non-Matrisomal	Non-Matrisomal	40S ribosomal protein S6	RPS6	0	0	0	0	0	8.44117e-05	0.000105711	0.000119482	6.04513e-05	3.90147e-05	0	0	0	0	0	6.85991e-05	0.000100395	6.92257e-05	7.44735e-05	9.92342e-05	0	0	8.18141e-05	3.27293e-05	10000	0.000516506	3.53514	0	0	8.23855e-05	1.60784e-05	10000	3.04745e-06	7.24642
Non-Matrisomal	Non-Matrisomal	40S ribosomal protein S7	RPS7	0	0	0	0	0	1.47538e-05	1.44572e-05	0	1.26634e-05	2.17917e-05	0	0	0	0	0	2.03716e-05	8.95035e-06	5.37859e-06	0	5.00808e-06	0	0	1.27332e-05	7.92543e-06	10000	0.00705852	2.27211	0	0	7.94173e-06	7.64472e-06	10000	0.0486951	1.46916
Non-Matrisomal	Non-Matrisomal	40S ribosomal protein S8	RPS8	0	0	0	0	0	9.36021e-05	9.92086e-05	0.000104056	4.84262e-05	0	0	0	0	0	0	0.000136442	0.000122447	9.93173e-05	0.000129474	0.000117669	0	0	6.90585e-05	4.45281e-05	10000	0.00846866	2.1933	0	0	0.00012107	1.40851e-05	10000	5.56721e-08	12.156
Non-Matrisomal	Non-Matrisomal	40S ribosomal protein S9	RPS9	0	0	0	0	0	8.11657e-05	7.16238e-05	7.99944e-05	6.13942e-05	2.84154e-05	0	0	0	0	0	0.000113492	7.17284e-05	8.97122e-05	0	8.36778e-05	0	0	6.45187e-05	2.16813e-05	10000	0.000160137	4.20838	0	0	7.17221e-05	4.28817e-05	10000	0.00570578	2.36535
Non-Matrisomal	Non-Matrisomal	40S ribosomal protein SA (Fragment)	RPSA	0	0	0	4.93381e-06	0	5.64682e-05	5.04939e-05	1.03032e-05	0	3.34021e-05	0	0	0	0	0	4.13697e-05	8.85285e-05	6.18344e-05	3.71887e-05	5.5337e-05	9.86763e-07	2.20647e-06	3.01335e-05	2.45968e-05	30.5377	0.0297551	1.66911	0	0	5.68516e-05	2.03523e-05	10000	0.000246732	3.95042
Non-Matrisomal	Non-Matrisomal	Related RAS viral (R-ras) oncogene homolog, isoform CRA_a	RRAS	0	0	0	0	0	1.19587e-05	2.80285e-05	3.76332e-05	0	0	0	0	0	0	0	4.55512e-05	5.25443e-05	3.96698e-05	0	6.80657e-05	0	0	1.55241e-05	1.6881e-05	10000	0.07378	1.30053	0	0	4.11662e-05	2.53435e-05	10000	0.0066646	2.29715
Non-Matrisomal	Non-Matrisomal	Ribosome-binding protein 1	RRBP1	0	0	0	0	0	0.000361084	0.000490867	0.000495656	0.000171898	0	0	0	0	0	0	0.000488019	0.000206662	0.000439387	0.000121884	0.000495055	0	0	0.000303901	0.000214928	10000	0.0133603	1.99965	0	0	0.000350201	0.000173683	10000	0.00197935	2.85152
Non-Matrisomal	Non-Matrisomal	tRNA-splicing ligase RtcB homolog	RTCB	0	0	0	0	0	1.46539e-05	3.01007e-05	6.59547e-05	0	0	0	0	0	0	0	6.55408e-05	5.05327e-05	2.03883e-05	0	3.95209e-05	0	0	2.21419e-05	2.7475e-05	10000	0.109214	1.1397	0	0	3.51965e-05	2.56552e-05	10000	0.0154021	1.94017
Non-Matrisomal	Non-Matrisomal	Reticulon-4	RTN4	0	0	0	0	0	0.00121165	0.000894799	0.00102157	0.00410293	0.00168122	0	0	0	0	0	0.0012859	0.00133561	0.000994473	0.00149788	0.00139721	0	0	0.00178243	0.00133112	10000	0.0172234	1.8937	0	0	0.00130221	0.000189338	10000	3.17515e-07	9.72655
Non-Matrisomal	Non-Matrisomal	RuvB-like 1	RUVBL1	0	0	0	0	0	1.34588e-05	6.34285e-06	0	0	0	0	0	0	0	0	6.85115e-06	0	0	0	0	0	0	3.96034e-06	5.9781e-06	10000	0.176794	0.93688	0	0	1.37023e-06	3.06393e-06	10000	0.346594	0.632456
Non-Matrisomal	Non-Matrisomal	RuvB-like 2 (E. coli), isoform CRA_d	RUVBL2	0	0	0	0	0	0	0	0	0	0	0	0	0	0	0	1.49073e-05	0	0	0	1.18136e-05	0	0	0	0				0	0	5.34418e-06	7.39911e-06	10000	0.144963	1.02145
Non-Matrisomal	Non-Matrisomal	S protein	S	0	0	0	0	0	0	0	0	0	0	0	0.00392938	0	0	0	0	0	0	0	0	0	0	0	0				0.000785877	0.00175727	0	0	-10000	0.346594	-0.632456
Non-Matrisomal	Non-Matrisomal	SAR1 gene homolog A (S. cerevisiae), isoform CRA_a	SAR1A	0	0	0	0	0	8.70837e-06	1.14363e-05	1.21267e-05	2.16219e-05	0	0	0	0	0	0	1.22509e-05	1.25701e-05	7.10939e-06	1.37298e-05	2.97018e-05	0	0	1.07787e-05	7.75066e-06	10000	0.0144533	1.96671	0	0	1.50724e-05	8.56526e-06	10000	0.00432718	2.48861
Non-Matrisomal	Non-Matrisomal	SARS protein	SARS	0	0	0	0	0	0.000199092	0.000262942	0.000171664	3.82735e-05	3.82208e-05	0	0	0	0	0	0.000207333	0.000194846	0.000130125	0.000125482	0.000149806	0	0	0.000142038	0.000100369	10000	0.0133064	2.00134	0	0	0.000161518	3.75202e-05	10000	1.12751e-05	6.08796
Non-Matrisomal	Non-Matrisomal	Ribosome maturation protein SBDS	SBDS	0	0	0	0	0	0	8.44361e-06	1.10412e-05	0	0	0	0	0	0	0	0	0	0	0	8.06208e-06	0	0	3.89697e-06	5.4146e-06	10000	0.14621	1.01783	0	0	1.61242e-06	3.60547e-06	10000	0.346594	0.632456
Non-Matrisomal	Non-Matrisomal	Suprabasin	SBSN	0	0	0	0	0	0	0	0	0	0	0	0.0022461	0	0	0	0	0	0	0	0	0	0	0	0				0.00044922	0.00100449	0	0	-10000	0.346594	-0.632456
Non-Matrisomal	Non-Matrisomal	Scavenger receptor class B, member 2, isoform CRA_a	SCARB2	0	0	0	0	0	2.4902e-05	2.61106e-05	7.02639e-05	3.28038e-05	0	0	0	0	0	0	4.02392e-05	2.7311e-05	5.12423e-05	4.15309e-05	2.45442e-05	0	0	3.0816e-05	2.53319e-05	10000	0.0262425	1.72038	0	0	3.69735e-05	1.09873e-05	10000	6.76834e-05	4.75899
Non-Matrisomal	Non-Matrisomal	Secernin-1	SCRN1	0	0	0	0	0	5.4449e-06	1.58968e-05	1.11461e-05	0	0	0	0	0	0	0	1.78354e-05	1.59634e-05	1.63815e-05	0	1.94721e-05	0	0	6.49754e-06	6.99103e-06	10000	0.0713115	1.31439	0	0	1.39305e-05	7.90816e-06	10000	0.00430252	2.49118
Non-Matrisomal	Non-Matrisomal	Uncharacterized protein	SEC22B	0	0	0	0	0	9.19161e-05	6.55587e-05	0.000110334	5.88114e-05	9.82721e-05	0	0	0	0	0	0.00015487	0.000120249	5.13214e-05	6.05563e-05	0.000107025	0	0	8.49784e-05	2.19636e-05	10000	2.47511e-05	5.47167	0	0	9.88043e-05	4.29777e-05	10000	0.000884423	3.25123
Non-Matrisomal	Non-Matrisomal	Protein transport protein Sec23A	SEC23A	0	0	0	0	0	0.000138758	0.000169177	0.00019071	0	0	0	0	0	0	0	0.000239676	0.000254599	0.000169737	0.000188557	0.000193516	0	0	9.97291e-05	9.28919e-05	10000	0.0431329	1.5183	0	0	0.000209217	3.61222e-05	10000	1.1964e-06	8.19103
Non-Matrisomal	Non-Matrisomal	Protein transport protein Sec24D	SEC24D	0	0	0	0	0	2.29308e-05	0	3.20526e-05	0	0	0	0	0	0	0	0.000120547	8.34401e-05	4.8596e-05	0	3.00569e-05	0	0	1.09967e-05	1.53993e-05	10000	0.148981	1.00989	0	0	5.6528e-05	4.68556e-05	10000	0.0271722	1.70615
Non-Matrisomal	Non-Matrisomal	Protein transport protein Sec31A	SEC31A	0	0	0	0	0	7.75567e-05	0.000103533	0.00010889	0	0	0	0	0	0	0	0.000330261	0.000217805	0.000211608	0	0.000144692	0	0	5.79959e-05	5.42528e-05	10000	0.0438326	1.51178	0	0	0.000180873	0.000121088	10000	0.0102298	2.11246
Non-Matrisomal	Non-Matrisomal	Protein transport protein Sec61 subunit alpha isoform 1	SEC61A1	0	0	0	0	0	0.000117914	0.000161122	0.000218748	0.000143934	0.000182725	0	0	0	0	0	0.000106521	0.000197195	0.00019518	0.000149164	0.000228331	0	0	0.000164889	3.83368e-05	10000	1.13489e-05	6.08261	0	0	0.000175278	4.76983e-05	10000	3.59999e-05	5.19685
Non-Matrisomal	Non-Matrisomal	Septin-type G domain-containing protein	SEPT11	0	0	0	0	0	4.12869e-05	2.02379e-05	2.04771e-05	0	0	0	0	0	0	0	0.000121322	0.0001007	2.4842e-05	0	0	0	0	1.64004e-05	1.72382e-05	10000	0.0660616	1.34547	0	0	4.93728e-05	5.76373e-05	10000	0.0917584	1.21143
Non-Matrisomal	Non-Matrisomal	Septin-2	SEPT2	0	0	0	0	0	6.06077e-05	3.58344e-05	7.6198e-05	1.5983e-05	0	0	0	0	0	0	7.96469e-05	7.66588e-05	9.64194e-05	0	5.66886e-05	0	0	3.77246e-05	3.1238e-05	10000	0.0270577	1.70788	0	0	6.18827e-05	3.73602e-05	10000	0.00600981	2.34248
Non-Matrisomal	Non-Matrisomal	Septin-7	SEPT7	0	0	0	0	0	0.000126047	0.000121092	0.000134404	6.48987e-05	0	0	0	0	0	0	0.000189567	0.000183809	0.000128941	0.000147819	0.000107428	0	0	8.92884e-05	5.69328e-05	10000	0.00799839	2.21793	0	0	0.000151513	3.52058e-05	10000	1.12985e-05	6.08626
Non-Matrisomal	Non-Matrisomal	Septin-9	SEPT9	0	0	0	0	0	4.06535e-05	2.3485e-05	1.94517e-05	0	0	0	0	0	0	0	3.94901e-05	4.73968e-05	4.34318e-05	0	4.29899e-05	0	0	1.67181e-05	1.72131e-05	10000	0.0616489	1.37354	0	0	3.46617e-05	1.95781e-05	10000	0.00418397	2.50378
Non-Matrisomal	Non-Matrisomal	Sideroflexin-3	SFXN3	0	0	0	0	0	8.35886e-06	0	1.21679e-05	0	0	0	0	0	0	0	0	0	9.68791e-06	0	0	0	0	4.10535e-06	5.78053e-06	10000	0.150935	1.00438	0	0	1.93758e-06	4.33256e-06	10000	0.346594	0.632456
Non-Matrisomal	Non-Matrisomal	Solute carrier family 12 member 4	SLC12A4	0	0	0	0	0	0	0	0	0	0	0	0	0	0	0	6.42334e-05	0	0	0	0	0	0	0	0				0	0	1.28467e-05	2.8726e-05	10000	0.346594	0.632456
Non-Matrisomal	Non-Matrisomal	Solute carrier family 16 (Monocarboxylic acid transporters), member 3, isoform CRA_a	SLC16A3	0	0	0	0	0	2.5898e-05	0.000118818	0.000107932	5.96913e-05	0.000105935	0	0	0	0	0	8.15561e-05	0.000184028	0.000139288	0.00020533	0.000302334	0	0	8.3655e-05	3.94727e-05	10000	0.00146597	2.99716	0	0	0.000182507	8.20682e-05	10000	0.00108944	3.145
Non-Matrisomal	Non-Matrisomal	Amino acid transporter	SLC1A5	0	0	0	0	0	6.40538e-05	4.7467e-05	5.63117e-05	0	0	0	0	0	0	0	2.31412e-05	0	3.19093e-05	2.89924e-05	5.99669e-05	0	0	3.35665e-05	3.11988e-05	10000	0.0427901	1.52154	0	0	2.8802e-05	2.14624e-05	10000	0.0170525	1.89783
Non-Matrisomal	Non-Matrisomal	Mitochondrial 2-oxoglutarate/malate carrier protein (Fragment)	SLC25A11	0	0	0	0	0	0	0	0	0	0	0	0	0	0	0	4.2168e-06	0	0	0	4.76898e-06	0	0	0	0				0	0	1.79716e-06	2.46859e-06	10000	0.142201	1.02956
Non-Matrisomal	Non-Matrisomal	Phosphate carrier protein, mitochondrial	SLC25A3	0	0	0	0	0	0.000136036	0.000137271	0.000192666	5.1277e-05	8.13134e-05	0	0	0	0	0	0.000182305	0.000123922	0.000101906	9.4168e-05	0.000144706	0	0	0.000119713	5.48975e-05	10000	0.00123042	3.08392	0	0	0.000129401	3.55683e-05	10000	3.87026e-05	5.14507
Non-Matrisomal	Non-Matrisomal	ADP/ATP translocase 1	SLC25A4	0	0	0	0	0	0	6.3899e-06	0	0	0	0	0	0	0	0	0	7.92345e-06	0	0	9.25773e-06	0	0	1.27798e-06	2.85765e-06	10000	0.346594	0.632456	0	0	3.43624e-06	4.72885e-06	10000	0.142849	1.02764
Non-Matrisomal	Non-Matrisomal	ADP/ATP translocase 2	SLC25A5	0	0	0	0	0	1.47622e-05	1.42689e-05	1.74311e-05	1.34424e-05	0	0	0	0	0	0	1.74733e-05	3.01292e-05	0	0	1.18055e-05	0	0	1.19809e-05	6.86208e-06	10000	0.00451861	2.46915	0	0	1.18816e-05	1.27141e-05	10000	0.0700557	1.32161
Non-Matrisomal	Non-Matrisomal	SLC25A6 protein	SLC25A6	0	0	0	0	0	0.000126733	7.96973e-05	0.000132718	3.95138e-05	3.28633e-05	0	0	0	0	0	0.000204851	0.000165592	0.000109785	0.000129989	0.000280155	0	0	8.2305e-05	4.68979e-05	10000	0.00439198	2.48192	0	0	0.000178074	6.75815e-05	10000	0.000365047	3.72639
Non-Matrisomal	Non-Matrisomal	Small nuclear ribonucleoprotein Sm D2	SNRPD2	0	0	0	0	0	4.69697e-06	0	4.70245e-06	0	0	0	0	0	0	0	5.18681e-06	4.1025e-06	4.86244e-06	0	8.85213e-06	0	0	1.87988e-06	2.57414e-06	10000	0.141113	1.0328	0	0	4.60078e-06	3.15837e-06	10000	0.0115746	2.06007
Non-Matrisomal	Non-Matrisomal	Sorting nexin	SNX18	0	0	0	0	0	0	0	4.56969e-05	0	0	0	0	0	0	0	3.97869e-05	3.56494e-05	0	0	0	0	0	9.13939e-06	2.04363e-05	10000	0.346594	0.632456	0	0	1.50872e-05	2.07108e-05	10000	0.14198	1.03022
Non-Matrisomal	Non-Matrisomal	PX domain-containing protein	SNX2	0	0	0	0	0	0	0	0	0	0	0	0	0	0	0	3.16242e-05	2.45447e-05	0	0	0	0	0	0	0				0	0	1.12338e-05	1.55848e-05	10000	0.145672	1.01939
Non-Matrisomal	Non-Matrisomal	Superoxide dismutase [Mn], mitochondrial	SOD2	0	0	0	0	0	0	0	2.43498e-05	1.03537e-05	2.2181e-05	0	0	0	0	0	3.78931e-05	5.30056e-05	2.21664e-05	0	7.77809e-05	0	0	1.13769e-05	1.1672e-05	10000	0.0609061	1.37846	0	0	3.81692e-05	2.959e-05	10000	0.0203738	1.82425
Non-Matrisomal	Non-Matrisomal	Superoxide dismutase [Cu-Zn]	SOD3	0	0	0	4.76437e-05	0	0	0	0	0	0	4.00893e-05	0	0	0	0	0	0	0	0	0	9.52874e-06	2.13069e-05	0	0	-10000	0.346594	-0.632456	8.01786e-06	1.79285e-05	0	0	-10000	0.346594	-0.632456
Non-Matrisomal	Non-Matrisomal	Spectrin, beta, non-erythrocytic 1, isoform CRA_b	SPTBN1	0	0	0	0	0	0	0.000109986	0.000175116	0	0	0	0	0	0	0	7.9207e-05	0	0	0	9.02728e-05	0	0	5.70205e-05	8.14033e-05	10000	0.155913	0.990613	0	0	3.3896e-05	4.65786e-05	10000	0.142341	1.02915
Non-Matrisomal	Non-Matrisomal	Spermidine synthase	SRM	0	0	0	0	0	5.55374e-05	2.12354e-05	5.30125e-05	0	0	0	0	0	0	0	6.29609e-05	4.92059e-05	3.85274e-05	1.74513e-05	4.42754e-05	0	0	2.5957e-05	2.72801e-05	10000	0.0660372	1.34562	0	0	4.24842e-05	1.66583e-05	10000	0.000452953	3.60672
Non-Matrisomal	Non-Matrisomal	SRP72 protein (Fragment)	SRP72	0	0	0	0	0	0	0	1.89462e-05	0	0	0	0	0	0	0	0.000106973	0	0	0	9.14404e-06	0	0	3.78924e-06	8.473e-06	10000	0.346594	0.632456	0	0	2.32233e-05	4.69844e-05	10000	0.301185	0.699014
Non-Matrisomal	Non-Matrisomal	Signal recognition particle receptor beta subunit	SRPRB	0	0	0	0	0	1.81863e-05	6.06008e-06	1.17476e-05	0	0	0	0	0	0	0	5.44444e-06	6.47085e-06	5.50894e-06	0	1.1836e-05	0	0	7.1988e-06	7.84791e-06	10000	0.0743789	1.29724	0	0	5.85204e-06	4.20478e-06	10000	0.0144003	1.96825
Non-Matrisomal	Non-Matrisomal	Serine/arginine-rich-splicing factor 3	SRSF3	0	0	0	0	0	1.0957e-05	9.37708e-06	9.74985e-06	0	0	0	0	0	0	0	7.33877e-06	9.0243e-06	1.18739e-05	0	8.48254e-06	0	0	6.01678e-06	5.5235e-06	10000	0.0408336	1.54051	0	0	7.34391e-06	4.43211e-06	10000	0.0059983	2.34332
Non-Matrisomal	Non-Matrisomal	Translocon-associated protein subunit delta	SSR4	0	0	0	0	0	1.18717e-05	2.09224e-05	1.95739e-05	0	0	0	0	0	0	0	2.48697e-05	0	2.14486e-05	0	1.86355e-05	0	0	1.04736e-05	1.01654e-05	10000	0.0501673	1.45709	0	0	1.29908e-05	1.20626e-05	10000	0.0426331	1.52303
Non-Matrisomal	Non-Matrisomal	Hsc70-interacting protein (Fragment)	ST13	0	0	0	0	0	8.88395e-06	7.19255e-06	6.98348e-06	0	0	0	0	0	0	0	7.40675e-06	1.07194e-05	1.25513e-05	0	1.58909e-05	0	0	4.612e-06	4.27416e-06	10000	0.0423222	1.526	0	0	9.31367e-06	6.04358e-06	10000	0.00874649	2.17943
Non-Matrisomal	Non-Matrisomal	Signal transducer and activator of transcription 1-alpha/beta	STAT1	0	0	0	0	0	2.76036e-05	1.41095e-05	7.97968e-05	0	0	0	0	0	0	0	9.0339e-05	0.000102084	2.95376e-05	0	9.87502e-05	0	0	2.4302e-05	3.30743e-05	10000	0.139008	1.03912	0	0	6.41423e-05	4.64632e-05	10000	0.01496	1.95232
Non-Matrisomal	Non-Matrisomal	Small ubiquitin-related modifier	SUMO2	0	0	0	0	0	7.81807e-06	0	1.36455e-05	0	0	0	0	0	0	0	0	1.02347e-05	0	1.07469e-05	1.67721e-05	0	0	4.29271e-06	6.22865e-06	10000	0.161868	0.974658	0	0	7.55073e-06	7.35662e-06	10000	0.0508608	1.45153
Non-Matrisomal	Non-Matrisomal	Surfeit 4	SURF4	0	0	0	0	0	4.89076e-05	5.29996e-05	6.69658e-05	3.48674e-05	5.52673e-05	0	0	0	0	0	6.61767e-05	4.45549e-05	4.69462e-05	1.18142e-05	5.9037e-05	0	0	5.18015e-05	1.16033e-05	10000	8.59865e-06	6.31361	0	0	4.57058e-05	2.09063e-05	10000	0.00121118	3.09179
Non-Matrisomal	Non-Matrisomal	SYNCRIP protein (Fragment)	SYNCRIP	0	0	0	0	0	0.00011327	8.93172e-05	0.000127838	5.99173e-05	0	0	0	0	0	0	0.00012402	0.000117076	9.23848e-05	0.000137035	0.000137343	0	0	7.80686e-05	5.06628e-05	10000	0.00875057	2.17923	0	0	0.000121572	1.84793e-05	10000	4.4811e-07	9.30385
Non-Matrisomal	Non-Matrisomal	Synaptophysin-like protein 1	SYPL1	0	0	0	0	0	0	0	0	0	0	0	0	0	0	0	0	1.27595e-05	0	0	1.14254e-05	0	0	0	0				0	0	4.83697e-06	6.64007e-06	10000	0.14199	1.03019
Non-Matrisomal	Non-Matrisomal	Transgelin	TAGLN	0	0	0	0	0	0.000773585	0.00060125	0.00126871	0.00139615	0.00160431	0	0	0	0	0	0.00160227	0.00161942	0.0018973	0.00264816	0.00247004	0	0	0.0011288	0.000424749	10000	0.000344861	3.75837	0	0	0.00204744	0.000485637	10000	1.3161e-05	5.9623
Non-Matrisomal	Non-Matrisomal	Transgelin-2	TAGLN2	0	0	0	0	0	9.63192e-05	0.000107683	0.000187723	0.000177166	0.000210877	0	0	0	0	0	0.000201061	0.000230041	0.000219414	0.000276964	0.00026951	0	0	0.000155954	5.08973e-05	10000	0.000130789	4.33327	0	0	0.000239398	3.26902e-05	10000	1.9487e-07	10.3566
Non-Matrisomal	Non-Matrisomal	Transaldolase	TALDO1	0	0	0	0	0	0	1.1776e-05	1.86164e-05	0	0	0	0	0	0	0	1.01018e-05	1.70969e-05	1.95208e-05	1.73897e-05	1.51221e-05	0	0	6.07848e-06	8.66754e-06	10000	0.155486	0.991777	0	0	1.58463e-05	3.56971e-06	10000	8.97121e-06	6.27782
Non-Matrisomal	Non-Matrisomal	TARS protein (Fragment)	TARS	0	0	0	0	0	5.98749e-05	2.49568e-05	6.70825e-05	0	0	0	0	0	0	0	8.12415e-05	6.88353e-05	9.40151e-05	0	5.64387e-05	0	0	3.03828e-05	3.19856e-05	10000	0.0664085	1.34335	0	0	6.01061e-05	3.63968e-05	10000	0.00610671	2.33545
Non-Matrisomal	Non-Matrisomal	V-type proton ATPase subunit a	TCIRG1	0	0	0	0	0	0	0	4.3272e-06	0	0	0	0	0	0	0	7.65405e-06	0	0	0	0	0	0	8.65441e-07	1.93518e-06	10000	0.346594	0.632456	0	0	1.53081e-06	3.423e-06	10000	0.346594	0.632456
Non-Matrisomal	Non-Matrisomal	T-complex protein 1 subunit alpha	TCP1	0	0	0	0	0	1.8568e-05	0.000100019	0.000147859	0	0	0	0	0	0	0	0.000189754	8.47651e-05	9.09619e-05	8.77677e-05	0.000151822	0	0	5.32892e-05	6.71047e-05	10000	0.113693	1.12306	0	0	0.000121014	4.74256e-05	10000	0.000451412	3.60859
Non-Matrisomal	Non-Matrisomal	Serotransferrin	TF	0	0	0	0.000131346	0	0	0	0	0	0	0.000225558	0	0	0	0	0	0	0	0	0	2.62693e-05	5.87398e-05	0	0	-10000	0.346594	-0.632456	4.51117e-05	0.000100873	0	0	-10000	0.346594	-0.632456
Non-Matrisomal	Non-Matrisomal	Transforming growth factor beta-1-induced transcript 1 protein	TGFB1I1	0	0	0	0	0	1.51808e-05	3.47572e-05	2.2926e-05	0	0	0	0	0	0	0	1.82409e-05	3.83478e-05	5.26461e-05	3.94345e-05	7.724e-05	0	0	1.45728e-05	1.50191e-05	10000	0.0618545	1.37219	0	0	4.51819e-05	2.17313e-05	10000	0.00164673	2.94031
Non-Matrisomal	Non-Matrisomal	Talin-1	TLN1	0.00112161	0	0.000852946	0.000847027	0	0.00142505	0.00123917	0.00177924	0.00098224	0.00126841	0.00122216	0	0.000717474	0	0	0.00209585	0.00217318	0.00186293	0.00234015	0.00190854	0.000564316	0.000526952	0.00133882	0.000293018	2.37246	0.0207546	1.81662	0.000387927	0.000560359	0.00207613	0.00019561	5.35186	0.000218199	4.02258
Non-Matrisomal	Non-Matrisomal	Transmembrane emp24-like trafficking protein 10 (Yeast), isoform CRA_a	TMED10	0	0	0	0	0	1.98683e-05	3.0559e-05	4.49534e-05	0	0	0	0	0	0	0	4.50309e-05	4.59145e-05	4.42259e-05	0	7.38219e-05	0	0	1.90761e-05	1.95571e-05	10000	0.0607599	1.37944	0	0	4.17986e-05	2.64854e-05	10000	0.00774426	2.23188
Non-Matrisomal	Non-Matrisomal	Transmembrane emp24 domain-containing protein 2 (Fragment)	TMED2	0	0	0	0	0	0	0	0	0	0	0	0	0	0	0	1.01303e-05	9.66499e-06	6.62281e-06	0	2.03071e-05	0	0	0	0				0	0	9.34506e-06	7.34212e-06	10000	0.0216093	1.80001
Non-Matrisomal	Non-Matrisomal	Protein TMED7-TICAM2	TMED7-TICAM2	0	0	0	0	0	0	0	0	0	0	0	0	0	0	0	0	0	3.2044e-05	2.70929e-05	1.09713e-05	0	0	0	0				0	0	1.40216e-05	1.49848e-05	10000	0.0697638	1.32331
Non-Matrisomal	Non-Matrisomal	Desmin, isoform CRA_a	tmp_locus_29	0	0	0	0	0	0	0	0.00140129	0	0	0	0	0	0	0	0	3.79902e-05	0	0	0	0	0	0.000280258	0.000626677	10000	0.346594	0.632456	0	0	7.59803e-06	1.69897e-05	10000	0.346594	0.632456
Non-Matrisomal	Non-Matrisomal	Importin N-terminal domain-containing protein	TNPO1	0	0	0	0	0	0	0	4.00076e-05	0	0	0	0	0	0	0	9.42461e-05	4.52674e-05	0.000147978	0	5.81684e-05	0	0	8.00152e-06	1.78919e-05	10000	0.346594	0.632456	0	0	6.91319e-05	5.54894e-05	10000	0.0237106	1.76191
Non-Matrisomal	Non-Matrisomal	TNS1 protein (Fragment)	TNS1	0	0	0	0	0	0	8.04619e-05	0.000123759	0	0	0	0	0	0	0	0.000115743	0.000188284	5.85277e-05	9.17415e-05	8.79696e-05	0	0	4.08441e-05	5.79852e-05	10000	0.15389	0.996156	0	0	0.000108453	4.90346e-05	10000	0.00112701	3.12791
Non-Matrisomal	Non-Matrisomal	Uncharacterized protein	TOM1	0	0	0	0	0	0	0	1.18741e-05	0	0	0	0	0	0	0	1.85064e-05	0	0	0	0	0	0	2.37482e-06	5.31026e-06	10000	0.346594	0.632456	0	0	3.70128e-06	8.27631e-06	10000	0.346594	0.632456
Non-Matrisomal	Non-Matrisomal	Tropomyosin 1 (Alpha) isoform 4	TPM1	0	0	0	0	0	0.000241958	0.000303562	0.000456094	0.000594565	0.00118506	1.44589e-05	0	0	0	0	0.000249082	0.000445023	0.000363445	0.000493143	0.00030923	0	0	0.000556249	0.000377339	10000	0.0109194	2.08475	2.89179e-06	6.46623e-06	0.000371985	9.89065e-05	128.635	3.2702e-05	5.26623
Non-Matrisomal	Non-Matrisomal	Tropomyosin alpha-3 chain	TPM3	0	0	0	0	0	3.59392e-05	1.09166e-05	3.18635e-05	0.000111772	4.65107e-05	0	0	0	0	0	8.1065e-05	9.23278e-05	7.88791e-05	4.72627e-05	4.73394e-05	0	0	4.74005e-05	3.82373e-05	10000	0.0242249	1.75311	0	0	6.93748e-05	2.07866e-05	10000	7.17649e-05	4.7199
Non-Matrisomal	Non-Matrisomal	Translationally-controlled tumor protein	TPT1	0	0	0	0	0	3.84991e-05	2.05734e-05	4.77387e-05	0	0	0	0	0	0	0	6.40692e-05	6.19597e-05	4.18925e-05	2.23556e-05	8.92868e-05	0	0	2.13622e-05	2.181e-05	10000	0.0599058	1.38518	0	0	5.59127e-05	2.51971e-05	10000	0.0011043	3.13816
Non-Matrisomal	Non-Matrisomal	Tumor rejection antigen (Gp96) 1	TRA1	0	0	0	0	0	0.000560726	0.000525385	0.000809668	0.000816878	0.00104542	0	0	0	0	0	0.000819585	0.000868973	0.000697242	0.000599519	0.000975047	0	0	0.000751615	0.000213054	10000	4.83061e-05	4.98909	0	0	0.000792073	0.000146816	10000	2.05919e-06	7.62969
Non-Matrisomal	Non-Matrisomal	RRM domain-containing protein	TRA2B	0	0	0	0	0	1.54372e-05	1.41458e-05	1.41882e-05	0	0	0	0	0	0	0	1.84011e-05	1.40017e-05	1.38734e-05	0	3.56536e-05	0	0	8.75425e-06	8.00832e-06	10000	0.0402905	1.54594	0	0	1.6386e-05	1.28043e-05	10000	0.0211011	1.8098
Non-Matrisomal	Non-Matrisomal	Translocating chain-associated membrane protein 1	TRAM1	0	0	0	0	0	1.91931e-05	3.51356e-05	5.60235e-05	3.6816e-05	3.78868e-05	0	0	0	0	0	3.68349e-05	3.20797e-05	6.37939e-05	0	3.9053e-05	0	0	3.7011e-05	1.30698e-05	10000	0.000224886	4.00477	0	0	3.43523e-05	2.28052e-05	10000	0.00981074	2.13028
Non-Matrisomal	Non-Matrisomal	E3 ubiquitin/ISG15 ligase TRIM25	TRIM25	0	0	0	0	0	0	0	0	0	0	0	0	0	0	0	1.81793e-05	0	0	0	0	0	0	0	0				0	0	3.63586e-06	8.13004e-06	10000	0.346594	0.632456
Non-Matrisomal	Non-Matrisomal	Translin, isoform CRA_b	TSN	0	0	0	0	0	0	3.72734e-06	0	0	0	0	0	0	0	0	0	5.43452e-06	0	0	0	0	0	7.45469e-07	1.66692e-06	10000	0.346594	0.632456	0	0	1.0869e-06	2.43039e-06	10000	0.346594	0.632456
Non-Matrisomal	Non-Matrisomal	Tubulin tyrosine ligase-like family, member 12, isoform CRA_a	TTLL12	0	0	0	0	0	0	0	0	0	0	0	0	0	0	0	0	0	0	0	3.45395e-05	0	0	0	0				0	0	6.9079e-06	1.54465e-05	10000	0.346594	0.632456
Non-Matrisomal	Non-Matrisomal	Tubulin alpha chain	TUBA1A	0.000115928	0	6.49625e-05	0.000125184	0	0.0042365	0.00425876	0.00474025	0.00157659	0.00245363	0.000361955	0	0	0	0	0.00602962	0.00466482	0.0039463	0.00510629	0.00467637	6.12149e-05	6.04031e-05	0.00345315	0.0013638	56.4103	0.000537229	3.51387	7.2391e-05	0.000161871	0.00488468	0.000763592	67.4764	7.401e-07	8.71886
Non-Matrisomal	Non-Matrisomal	Tubulin beta chain	TUBB	0	0	0	8.07629e-05	0	0.00207256	0.00189866	0.00234327	0.00076299	0.00144394	4.28713e-05	0	0	0	0	0.00303317	0.00260311	0.00241697	0.00296651	0.00323895	1.61526e-05	3.61183e-05	0.00170428	0.000619582	105.511	0.000295234	3.84668	8.57426e-06	1.91726e-05	0.00285174	0.00033424	332.593	6.12031e-08	12.0101
Non-Matrisomal	Non-Matrisomal	Tubulin beta chain	TUBB2B	0	0	0	0	0	4.76493e-05	1.72459e-05	5.87163e-05	0	0	0	0	0	0	0	3.51156e-05	5.86232e-05	9.59525e-05	0	0.000304427	0	0	2.47223e-05	2.72007e-05	10000	0.0765803	1.28536	0	0	9.88238e-05	0.000120127	10000	0.103121	1.16342
Non-Matrisomal	Non-Matrisomal	Tubulin beta chain	TUBB4B	0	0	9.08133e-05	0.000141722	0	0.00265289	0.0027639	0.00300505	0.00191377	0.00273141	0.00012213	0	0	0	0	0.00406121	0.00393931	0.00292438	0.00271513	0.00379305	4.6507e-05	6.6177e-05	0.0026134	0.000412617	56.1938	7.61396e-07	8.68683	2.44261e-05	5.46184e-05	0.00348662	0.000620541	142.741	1.641e-06	7.85995
Non-Matrisomal	Non-Matrisomal	Tubulin beta-6 chain	TUBB6	0	0	0	0	0	0.000217916	0.000226342	0.000268975	0	4.61403e-05	0	0	0	0	0	0.000345596	0.000360084	0.00021472	0.000326477	0.000425231	0	0	0.000151875	0.000120276	10000	0.0223719	1.78576	0	0	0.000334422	7.652e-05	10000	1.00769e-05	6.18065
Non-Matrisomal	Non-Matrisomal	Tubulin beta-8 chain	TUBB8	0	0	0	0	0	0.000107294	0.000154108	0.000181987	0	0	0	0	0	0	0	0.000397518	0.000400934	0.000257673	0	0	0	0	8.86777e-05	8.52375e-05	10000	0.0484393	1.47129	0	0	0.000211225	0.000201298	10000	0.0469491	1.48395
Non-Matrisomal	Non-Matrisomal	Elongation factor Tu, mitochondrial	TUFM	0	0	0	0	0	0	0	1.81037e-05	0	0	0	0	0	0	0	0	0	0	0	2.72765e-05	0	0	3.62073e-06	8.09621e-06	10000	0.346594	0.632456	0	0	5.4553e-06	1.21984e-05	10000	0.346594	0.632456
Non-Matrisomal	Non-Matrisomal	Twinfilin-2	TWF2	0	0	0	0	0	0	2.92775e-05	2.46124e-05	0	0	0	0	0	0	0	3.66295e-05	2.69354e-05	1.45596e-05	0	2.56117e-05	0	0	1.0778e-05	1.48503e-05	10000	0.143269	1.02641	0	0	2.07472e-05	1.39905e-05	10000	0.0106034	2.09721
Non-Matrisomal	Non-Matrisomal	Protein BLOC1S5-TXNDC5	TXNDC5	0	0	0	0	0	0.000152327	0.000148897	0.000309237	0.000122101	0	0	0	0	0	0	0.000250352	0.000213461	0.000284658	0.000241187	0.000193713	0	0	0.000146512	0.000110205	10000	0.0177965	1.88013	0	0	0.000236674	3.49802e-05	10000	3.60565e-07	9.56849
Non-Matrisomal	Non-Matrisomal	Splicing factor U2AF 65 kDa subunit	U2AF2	0	0	0	0	0	0	7.30559e-06	1.83725e-05	0	0	0	0	0	0	0	1.32127e-05	9.51419e-06	7.93613e-06	0	1.24927e-05	0	0	5.13563e-06	8.04749e-06	10000	0.191428	0.902501	0	0	8.63115e-06	5.28351e-06	10000	0.00646774	2.31026
Non-Matrisomal	Non-Matrisomal	UBA_e1_C domain-containing protein	UBA6	0	0	0	0	0	0	0	0	0	0	0	0	0	0	0	3.83244e-05	4.50552e-05	0	0	9.25765e-05	0	0	0	0				0	0	3.51912e-05	3.83309e-05	10000	0.0741721	1.29838
Non-Matrisomal	Non-Matrisomal	Ubiquitin-activating enzyme E1 (A1S9T and BN75 temperature sensitivity complementing), isoform CRA_a	UBE1	0	0	0	0	0	0.000426269	0.000367198	0.000471023	0.00028852	8.18312e-05	0	0	0	0	0	0.000568837	0.000507777	0.000492048	0.000513258	0.0004898	0	0	0.000326968	0.000153135	10000	0.00140074	3.01958	0	0	0.000514344	3.20676e-05	10000	4.00079e-10	22.6831
Non-Matrisomal	Non-Matrisomal	Ubiquitin-conjugating enzyme E2L 3	UBE2L3	0	0	0	0	0	0	0	0	0	0	0	0	0	0	0	0	0	1.04777e-05	0	1.53809e-05	0	0	0	0				0	0	5.17172e-06	7.29076e-06	10000	0.151364	1.00318
Non-Matrisomal	Non-Matrisomal	UDP-glucose 6-dehydrogenase	UGDH	0	0	0	0	0	0.000176381	0.000160001	0.000199694	0	0	0	0	0	0	0	0.000217054	0.000197032	0.000213866	0.000102061	0.000214256	0	0	0.000107215	9.88847e-05	10000	0.041561	1.53335	0	0	0.000188854	4.91579e-05	10000	2.60628e-05	5.4331
Non-Matrisomal	Non-Matrisomal	Uncharacterized protein	UPF1	0	0	0	0	0	0	0	2.98751e-05	0	0	0	0	0	0	0	4.60611e-05	0	0	0	0	0	0	5.97502e-06	1.33606e-05	10000	0.346594	0.632456	0	0	9.21223e-06	2.05992e-05	10000	0.346594	0.632456
Non-Matrisomal	Non-Matrisomal	Ubiquitin carboxyl-terminal hydrolase	USP14	0	0	0	0	0	2.1358e-05	0	4.04584e-05	0	0	0	0	0	0	0	2.51907e-05	4.74165e-05	1.51612e-05	0	6.2963e-05	0	0	1.23633e-05	1.82263e-05	10000	0.167798	0.95929	0	0	3.01463e-05	2.5165e-05	10000	0.0279829	1.69415
Non-Matrisomal	Non-Matrisomal	VAMP3 protein	VAMP3	0	0	0	0	0	1.02699e-05	1.28949e-05	9.30326e-06	1.56494e-05	0	0	0	0	0	0	8.75625e-06	9.97479e-06	0	0	4.9058e-06	0	0	9.62349e-06	5.91916e-06	10000	0.00663256	2.29926	0	0	4.72737e-06	4.70359e-06	10000	0.0547917	1.42136
Non-Matrisomal	Non-Matrisomal	Valyl-tRNA synthetase, isoform CRA_a	VARS	0	0	0	0	0	0	0.000144075	0.000300975	0	0	0	0	0	0	0	0.000177733	0.000210092	0.000153138	0	0.000166302	0	0	8.901e-05	0.000133912	10000	0.17551	0.940015	0	0	0.000141453	8.18392e-05	10000	0.00477579	2.44437
Non-Matrisomal	Non-Matrisomal	Vesicle amine transport protein 1 homolog (T californica), isoform CRA_a	VAT1	0	0	0	0	0	0.000190694	4.40815e-05	0.000219436	0.000108114	5.95036e-05	0	0	0	0	0	0.000152519	0.000261463	0.000138499	0.000284779	0.000229467	0	0	0.000124366	7.80298e-05	10000	0.00735874	2.25401	0	0	0.000213346	6.51533e-05	10000	8.21211e-05	4.63086
Non-Matrisomal	Non-Matrisomal	Vinculin, isoform CRA_c	VCL	0	0	0	0	0	0.000600817	0.000584726	0.000704019	0.000871192	0.00166097	0	0	0	0	0	0.000817347	0.00114261	0.000794489	0.000681756	0.000783621	0	0	0.000884345	0.000448887	10000	0.00227079	2.78612	0	0	0.000843964	0.000174856	10000	4.78933e-06	6.82589
Non-Matrisomal	Non-Matrisomal	Voltage-dependent anion-selective channel protein 1	VDAC1	0	0	0	0	0	3.09767e-05	3.73876e-05	7.9379e-05	5.84263e-05	3.81327e-05	0	0	0	0	0	0.000196982	0.000103262	6.74347e-05	3.66773e-05	7.40832e-05	0	0	4.88605e-05	1.99338e-05	10000	0.000586825	3.46643	0	0	9.56877e-05	6.13698e-05	10000	0.00824097	2.20504
Non-Matrisomal	Non-Matrisomal	Voltage-dependent anion-selective channel protein 2 (Fragment)	VDAC2	0	0	0	0	0	5.54092e-05	5.71834e-05	8.48345e-05	2.76915e-05	2.28546e-05	0	0	0	0	0	8.25101e-05	6.41125e-05	6.01009e-05	2.80635e-05	6.90808e-05	0	0	4.95946e-05	2.51397e-05	10000	0.00225271	2.78991	0	0	6.07736e-05	2.01434e-05	10000	0.000145604	4.26674
Non-Matrisomal	Non-Matrisomal	Vesicle docking protein p115, isoform CRA_a	VDP	0	0	0	0	0	0.000125862	0.000132614	0.000115658	0	0	0	0	0	0	0	0.000287569	0.000102163	0.000142553	4.23171e-05	0.000147231	0	0	7.48268e-05	6.85734e-05	10000	0.0405657	1.54318	0	0	0.000144367	9.04347e-05	10000	0.00729819	2.2576
Non-Matrisomal	Non-Matrisomal	Vimentin	VIM	0.000528445	0	0.000343971	0.00045649	0	0	0	0	0	0	0.000251807	0.0013224	0.00144453	0	0.000328683	0	0	0	0	0	0.000265781	0.000251374	0	0	-10000	0.045656	-1.49527	0.000669484	0.000664418	0	0	-10000	0.0543025	-1.425
Non-Matrisomal	Non-Matrisomal	Uncharacterized protein	VPS26A	0	0	0	0	0	0	9.37019e-06	1.21807e-05	0	0	0	0	0	0	0	0	1.08297e-05	0	0	3.26973e-05	0	0	4.31018e-06	5.98502e-06	10000	0.145992	1.01846	0	0	8.7054e-06	1.4208e-05	10000	0.207882	0.866502
Non-Matrisomal	Non-Matrisomal	Vacuolar protein sorting-associated protein 35	VPS35	0	0	0	0	0	0.000158224	0.000152945	0.000215224	4.76237e-05	4.9755e-05	0	0	0	0	0	0.000290543	0.000240507	0.000160317	8.14297e-05	0.000192745	0	0	0.000124754	7.36101e-05	10000	0.0053142	2.39681	0	0	0.000193108	7.95106e-05	10000	0.00062277	3.43472
Non-Matrisomal	Non-Matrisomal	Tryptophanyl-tRNA synthetase, isoform CRA_a	WARS	0	0	0	0	0	2.45636e-05	5.8788e-05	2.83363e-05	0	0	0	0	0	0	0	0.00015371	5.1451e-05	8.45253e-05	8.52058e-05	7.22992e-05	0	0	2.23376e-05	2.43285e-05	10000	0.074153	1.29848	0	0	8.94383e-05	3.84373e-05	10000	0.000819373	3.29068
Non-Matrisomal	Non-Matrisomal	WASP interactor protein (Fragment)	WISP	0	0	0	0	0	0	1.19656e-05	0	0	0	0	0	0	0	0	2.30931e-05	0	1.28554e-05	0	1.66469e-05	0	0	2.39313e-06	5.3512e-06	10000	0.346594	0.632456	0	0	1.05191e-05	1.02764e-05	10000	0.0513548	1.44761
Non-Matrisomal	Non-Matrisomal	X-ray repair cross-complementing protein 5	XRCC5	0	0	0	0	0	8.70596e-05	8.53315e-05	7.11666e-05	0	0	0	0	0	0	0	0.000124895	4.99241e-05	9.91958e-05	6.51906e-05	0.000145786	0	0	4.87115e-05	4.48928e-05	10000	0.0414423	1.53451	0	0	9.69983e-05	3.99719e-05	10000	0.000626179	3.43182
Non-Matrisomal	Non-Matrisomal	Tyrosine--tRNA ligase, cytoplasmic	YARS	0	0	0	0	0	4.32221e-05	5.6506e-05	6.41057e-05	0	0	0	0	0	0	0	0.000107895	6.9918e-05	1.35012e-05	3.96879e-05	8.79235e-05	0	0	3.27668e-05	3.08315e-05	10000	0.0447948	1.50298	0	0	6.37852e-05	3.76667e-05	10000	0.00533782	2.39484
Non-Matrisomal	Non-Matrisomal	CSD_1 domain-containing protein	YBX1	0	0	0	0	0	3.54547e-05	9.4558e-05	0	4.21784e-05	4.96513e-05	0	0	0	0	0	4.94366e-05	1.77902e-05	4.39112e-05	0	3.91941e-05	0	0	4.43685e-05	3.39106e-05	10000	0.0191247	1.85035	0	0	3.00664e-05	2.06452e-05	10000	0.0115882	2.05958
Non-Matrisomal	Non-Matrisomal	14_3_3 domain-containing protein	YWHAQ	0	0	0	0	0	0.000151413	0.000155813	0.000157776	8.57288e-05	5.14841e-05	0	0	0	0	0	0.000175208	0.000159841	0.000139757	0.000109497	0.00014259	0	0	0.000120443	4.88987e-05	10000	0.000568571	3.48336	0	0	0.000145379	2.46262e-05	10000	1.03348e-06	8.3487
Non-Matrisomal	Non-Matrisomal	14-3-3 protein zeta/delta	YWHAZ	0	0	0	2.2654e-05	0	0.000366448	0.000437316	0.000444857	0.000317384	0.000483656	0	0	0	0	0	0.00050194	0.000525909	0.000383954	0.000683738	0.000545048	4.53079e-06	1.01312e-05	0.000409932	6.68224e-05	90.477	9.14239e-07	8.48289	0	0	0.000528118	0.000107212	10000	4.10729e-06	6.96629
Non-Matrisomal	Non-Matrisomal	Zyxin	ZYX	0	0	0	0	0	0	6.3306e-05	0.000133206	0	0	0	0	0	0	0	0.000211955	0.000159599	0.000139399	0.000215881	0.000251507	0	0	3.93025e-05	5.92203e-05	10000	0.176102	0.938565	0	0	0.000195668	4.54396e-05	10000	1.12502e-05	6.08977

## Sheet: Sheet1
ng/ng [IDT1 (TDM Unseeded)]	ng/ng [IDT2 (TDM Unseeded)]	ng/ng [IDT3 (TDM Unseeded)]	ng/ng [IDT4 (TDM Unseeded)]	ng/ng [IDT5 (TDM Unseeded)]	ng/ng [IDTD (TDM Seeded)]	ng/ng [IDTE (TDM Seeded)]	ng/ng [IDTH (TDM Seeded)]	ng/ng [IDTJ (TDM Seeded)]	ng/ng [IDTK (TDM Seeded)]	ng/ng [IDE1 (EDC Unseeded)]	ng/ng [IDE2 (EDC Unseeded)]	ng/ng [IDE3 (EDC Unseeded)]	ng/ng [IDE4 (EDC Unseeded)]	ng/ng [IDE5 (EDC Unseeded)]	ng/ng [IDED (EDC Seeded)]	ng/ng [IDEE (EDC Seeded)]	ng/ng [IDEH (EDC Seeded)]	ng/ng [IDEJ (EDC Seeded)]	ng/ng [IDEK (EDC Seeded)]
