# Supplementary material for: Application of Tendon-Derived Matrix and Carbodiimide Crosslinking Matures the Engineered Tendon-Like Proteome on Meltblown Scaffolds
Source: J Tissue Eng Regen Med. 2025 Feb 26;2025:2184723. doi: 10.1155/term/2184723 (PMC11985250; doi:10.1155/term/2184723)
Supplement: Supporting Information 13 — Supporting Table 11: List of peptide sequences and species mapping to human (Homo sapiens) or pig (Sus scrofa). [file 2184723.f13.xlsx]

## Sheet: Peptides
Sequence	Proteins	Leading razor protein	Human	Pig	Both	Human only	Pig only
GSLESPATDVFGSTEEGEK	sp|O00232|PSD12_HUMAN	sp|O00232|PSD12_HUMAN	1	0	0	1	0
GSLESPATDVFGSTEEGEKR	sp|O00232|PSD12_HUMAN	sp|O00232|PSD12_HUMAN	1	0	0	1	0
AIYDTPCIQAESEK	sp|O00232|PSD12_HUMAN;tr|F1RSM2|F1RSM2_PIG	sp|O00232|PSD12_HUMAN	1	1	1	0	0
DPNNLLNDWSQK	sp|O00232|PSD12_HUMAN;tr|F1RSM2|F1RSM2_PIG	sp|O00232|PSD12_HUMAN	1	1	1	0	0
LFTTMELMR	sp|O00232|PSD12_HUMAN;tr|F1RSM2|F1RSM2_PIG	sp|O00232|PSD12_HUMAN	1	1	1	0	0
LQEVIETLLSLEK	sp|O00232|PSD12_HUMAN;tr|F1RSM2|F1RSM2_PIG	sp|O00232|PSD12_HUMAN	1	1	1	0	0
LLSSAFDEVYPALPSDVQTAIK	sp|O00410|IPO5_HUMAN;tr|H0Y8C6|H0Y8C6_HUMAN;tr|A0A024RDY0|A0A024RDY0_HUMAN;tr|B4E0R6|B4E0R6_HUMAN;tr|C9JMV5|C9JMV5_HUMAN;tr|E7ETV3|E7ETV3_HUMAN;tr|H0Y3V4|H0Y3V4_HUMAN;tr|C9JZ53|C9JZ53_HUMAN;tr|E7EQT5|E7EQT5_HUMAN;tr|E7EV12|E7EV12_HUMAN;tr|E7EWK4|E7EWK4_HUMAN;tr|E7EX05|E7EX05_HUMAN	sp|O00410|IPO5_HUMAN	1	0	0	1	0
FLFDSVSSQNVGLR	sp|O00410|IPO5_HUMAN;tr|H0Y8C6|H0Y8C6_HUMAN;tr|A0A024RDY0|A0A024RDY0_HUMAN;tr|C9JMV5|C9JMV5_HUMAN;tr|E7ETV3|E7ETV3_HUMAN;tr|H0Y3V4|H0Y3V4_HUMAN	sp|O00410|IPO5_HUMAN	1	0	0	1	0
VCDIAAELAR	sp|O00410|IPO5_HUMAN;tr|H0Y8C6|H0Y8C6_HUMAN;tr|A0A024RDY0|A0A024RDY0_HUMAN;tr|C9JMV5|C9JMV5_HUMAN;tr|E7ETV3|E7ETV3_HUMAN;tr|H0Y3V4|H0Y3V4_HUMAN;tr|C9JZ53|C9JZ53_HUMAN;tr|E7EQT5|E7EQT5_HUMAN;tr|E7EV12|E7EV12_HUMAN	sp|O00410|IPO5_HUMAN	1	0	0	1	0
ATAAFILANEHNVALFK	sp|O00410|IPO5_HUMAN;tr|H0Y8C6|H0Y8C6_HUMAN;tr|A0A024RDY0|A0A024RDY0_HUMAN;tr|F1RP44|F1RP44_PIG	sp|O00410|IPO5_HUMAN	1	1	1	0	0
LCGDTSLNNMQR	sp|O00410|IPO5_HUMAN;tr|H0Y8C6|H0Y8C6_HUMAN;tr|A0A024RDY0|A0A024RDY0_HUMAN;tr|F1RP44|F1RP44_PIG;tr|B4E0R6|B4E0R6_HUMAN	sp|O00410|IPO5_HUMAN	1	1	1	0	0
SLVEIADTVPK	sp|O00410|IPO5_HUMAN;tr|H0Y8C6|H0Y8C6_HUMAN;tr|A0A024RDY0|A0A024RDY0_HUMAN;tr|F1RP44|F1RP44_PIG;tr|B4E0R6|B4E0R6_HUMAN	sp|O00410|IPO5_HUMAN	1	1	1	0	0
AIGTEPDSDVLSEIMHSFAK	sp|O00410|IPO5_HUMAN;tr|H0Y8C6|H0Y8C6_HUMAN;tr|A0A024RDY0|A0A024RDY0_HUMAN;tr|F1RP44|F1RP44_PIG;tr|B4E0R6|B4E0R6_HUMAN;tr|B3KWG6|B3KWG6_HUMAN	sp|O00410|IPO5_HUMAN	1	1	1	0	0
FMQDASDVMQLLLK	sp|O00410|IPO5_HUMAN;tr|H0Y8C6|H0Y8C6_HUMAN;tr|A0A024RDY0|A0A024RDY0_HUMAN;tr|F1RP44|F1RP44_PIG;tr|B4E0R6|B4E0R6_HUMAN;tr|B3KWG6|B3KWG6_HUMAN	sp|O00410|IPO5_HUMAN	1	1	1	0	0
HIVENAVQK	sp|O00410|IPO5_HUMAN;tr|H0Y8C6|H0Y8C6_HUMAN;tr|A0A024RDY0|A0A024RDY0_HUMAN;tr|F1RP44|F1RP44_PIG;tr|B4E0R6|B4E0R6_HUMAN;tr|B3KWG6|B3KWG6_HUMAN	sp|O00410|IPO5_HUMAN	1	1	1	0	0
LVLEQVVTSIASVADTAEEK	sp|O00410|IPO5_HUMAN;tr|H0Y8C6|H0Y8C6_HUMAN;tr|A0A024RDY0|A0A024RDY0_HUMAN;tr|F1RP44|F1RP44_PIG;tr|B4E0R6|B4E0R6_HUMAN;tr|B3KWG6|B3KWG6_HUMAN	sp|O00410|IPO5_HUMAN	1	1	1	0	0
VAAAESMPLLLECAR	sp|O00410|IPO5_HUMAN;tr|H0Y8C6|H0Y8C6_HUMAN;tr|A0A024RDY0|A0A024RDY0_HUMAN;tr|F1RP44|F1RP44_PIG;tr|B4E0R6|B4E0R6_HUMAN;tr|B3KWG6|B3KWG6_HUMAN	sp|O00410|IPO5_HUMAN	1	1	1	0	0
VIAALLQTMEDQGNQR	sp|O00410|IPO5_HUMAN;tr|H0Y8C6|H0Y8C6_HUMAN;tr|A0A024RDY0|A0A024RDY0_HUMAN;tr|F1RP44|F1RP44_PIG;tr|B4E0R6|B4E0R6_HUMAN;tr|B3KWG6|B3KWG6_HUMAN	sp|O00410|IPO5_HUMAN	1	1	1	0	0
EGFVEYTEQVVK	sp|O00410|IPO5_HUMAN;tr|H0Y8C6|H0Y8C6_HUMAN;tr|A0A024RDY0|A0A024RDY0_HUMAN;tr|F1RP44|F1RP44_PIG;tr|B4E0R6|B4E0R6_HUMAN;tr|B3KWG6|B3KWG6_HUMAN;sp|O60518|RNBP6_HUMAN	sp|O00410|IPO5_HUMAN	1	1	1	0	0
LMVPLLK	sp|O00410|IPO5_HUMAN;tr|H0Y8C6|H0Y8C6_HUMAN;tr|A0A024RDY0|A0A024RDY0_HUMAN;tr|F1RP44|F1RP44_PIG;tr|B4E0R6|B4E0R6_HUMAN;tr|B3KWG6|B3KWG6_HUMAN;sp|O60518|RNBP6_HUMAN;tr|B4DTX6|B4DTX6_HUMAN;tr|F1SMM3|F1SMM3_PIG	sp|O00410|IPO5_HUMAN	1	1	1	0	0
VSDILHSIFSSYK	sp|O00410|IPO5_HUMAN;tr|H0Y8C6|H0Y8C6_HUMAN;tr|A0A024RDY0|A0A024RDY0_HUMAN;tr|F1RP44|F1RP44_PIG;tr|B4E0R6|B4E0R6_HUMAN;tr|B3KWG6|B3KWG6_HUMAN;tr|Q9BVS9|Q9BVS9_HUMAN	sp|O00410|IPO5_HUMAN	1	1	1	0	0
NLIDEDGNNQWPEGLK	sp|O00410|IPO5_HUMAN;tr|H0Y8C6|H0Y8C6_HUMAN;tr|A0A024RDY0|A0A024RDY0_HUMAN;tr|F1RP44|F1RP44_PIG;tr|C9JMV5|C9JMV5_HUMAN;tr|E7ETV3|E7ETV3_HUMAN;tr|H0Y3V4|H0Y3V4_HUMAN;tr|C9JZ53|C9JZ53_HUMAN	sp|O00410|IPO5_HUMAN	1	1	1	0	0
IIAPLVTR	sp|O00469|PLOD2_HUMAN;tr|A0A287BJL8|A0A287BJL8_PIG	sp|O00469|PLOD2_HUMAN	1	1	1	0	0
ILIEQNR	sp|O00469|PLOD2_HUMAN;tr|A0A287BJL8|A0A287BJL8_PIG	sp|O00469|PLOD2_HUMAN	1	1	1	0	0
IVGPEENLSQAEAR	sp|O00469|PLOD2_HUMAN;tr|A0A287BJL8|A0A287BJL8_PIG	sp|O00469|PLOD2_HUMAN	1	1	1	0	0
SEDYVDIVQGNR	sp|O00469|PLOD2_HUMAN;tr|A0A287BJL8|A0A287BJL8_PIG	sp|O00469|PLOD2_HUMAN	1	1	1	0	0
IVQQWNLQDNDDDQLFYTK	sp|O00469|PLOD2_HUMAN;tr|A0A287BJL8|A0A287BJL8_PIG;tr|C9JXZ0|C9JXZ0_HUMAN	sp|O00469|PLOD2_HUMAN	1	1	1	0	0
LLVITVATK	sp|O00469|PLOD2_HUMAN;tr|A0A287BJL8|A0A287BJL8_PIG;tr|C9JXZ0|C9JXZ0_HUMAN;tr|F8WEW3|F8WEW3_HUMAN	sp|O00469|PLOD2_HUMAN	1	1	1	0	0
GFALLNFVVK	sp|O00469|PLOD2_HUMAN;tr|A0A287BJL8|A0A287BJL8_PIG;tr|Q96AR9|Q96AR9_HUMAN	sp|O00469|PLOD2_HUMAN	1	1	1	0	0
ISGGYENVPTDDIHMK	sp|O00469|PLOD2_HUMAN;tr|A0A287BJL8|A0A287BJL8_PIG;tr|Q96AR9|Q96AR9_HUMAN	sp|O00469|PLOD2_HUMAN	1	1	1	0	0
LTHLHEGLPVK	sp|O00469|PLOD2_HUMAN;tr|A0A287BJL8|A0A287BJL8_PIG;tr|Q96AR9|Q96AR9_HUMAN	sp|O00469|PLOD2_HUMAN	1	1	1	0	0
GGDGINSIGGGQK	sp|O00469|PLOD2_HUMAN;tr|C9JXZ0|C9JXZ0_HUMAN	sp|O00469|PLOD2_HUMAN	1	0	0	1	0
LADKYPVVHIGK	sp|O00469|PLOD2_HUMAN;tr|C9JXZ0|C9JXZ0_HUMAN	sp|O00469|PLOD2_HUMAN	1	0	0	1	0
VVFAADGILWPDKR	sp|O00469|PLOD2_HUMAN;tr|C9JXZ0|C9JXZ0_HUMAN	sp|O00469|PLOD2_HUMAN	1	0	0	1	0
VYIDPLK	sp|O00469|PLOD2_HUMAN;tr|C9JXZ0|C9JXZ0_HUMAN	sp|O00469|PLOD2_HUMAN	1	0	0	1	0
ACDELVEEMEHYGK	sp|O00469|PLOD2_HUMAN;tr|Q96AR9|Q96AR9_HUMAN	sp|O00469|PLOD2_HUMAN	1	0	0	1	0
QVDLENVWLHFIR	sp|O00469|PLOD2_HUMAN;tr|Q96AR9|Q96AR9_HUMAN	sp|O00469|PLOD2_HUMAN	1	0	0	1	0
GLGAGAGAGEESPATSLPR	sp|O15173|PGRC2_HUMAN	sp|O15173|PGRC2_HUMAN	1	0	0	1	0
FYGPAGPYGIFAGR	sp|O15173|PGRC2_HUMAN;tr|A0A288CFW1|A0A288CFW1_PIG	sp|O15173|PGRC2_HUMAN	1	1	1	0	0
ILQDGGLQVVEK	sp|O43175|SERA_HUMAN	sp|O43175|SERA_HUMAN	1	0	0	1	0
VLISDSLDPCCR	sp|O43175|SERA_HUMAN;tr|V9HW79|V9HW79_HUMAN;sp|A5GFY8|SERA_PIG	sp|O43175|SERA_HUMAN	1	1	1	0	0
VTADVINAAEK	sp|O43175|SERA_HUMAN;tr|V9HW79|V9HW79_HUMAN;tr|Q5SZU1|Q5SZU1_HUMAN;tr|B3KSC3|B3KSC3_HUMAN	sp|O43175|SERA_HUMAN	1	0	0	1	0
AGTGVDNVDLEAATR	sp|O43175|SERA_HUMAN;tr|V9HW79|V9HW79_HUMAN;tr|Q5SZU1|Q5SZU1_HUMAN;tr|B3KSC3|B3KSC3_HUMAN;sp|A5GFY8|SERA_PIG	sp|O43175|SERA_HUMAN	1	1	1	0	0
TLGILGLGR	sp|O43175|SERA_HUMAN;tr|V9HW79|V9HW79_HUMAN;tr|Q5SZU1|Q5SZU1_HUMAN;tr|B3KSC3|B3KSC3_HUMAN;tr|Q9UMY2|Q9UMY2_HUMAN	sp|O43175|SERA_HUMAN	1	0	0	1	0
ALVDHENVISCPHLGASTK	sp|O43175|SERA_HUMAN;tr|V9HW79|V9HW79_HUMAN;tr|Q5SZU1|Q5SZU1_HUMAN;tr|B3KSC3|B3KSC3_HUMAN;tr|Q9UMY2|Q9UMY2_HUMAN;tr|Q8N5M8|Q8N5M8_HUMAN	sp|O43175|SERA_HUMAN	1	0	0	1	0
ALQSGQCAGAALDVFTEEPPR	sp|O43175|SERA_HUMAN;tr|V9HW79|V9HW79_HUMAN;tr|Q5SZU1|Q5SZU1_HUMAN;tr|B3KSC3|B3KSC3_HUMAN;tr|Q9UMY2|Q9UMY2_HUMAN;tr|Q8N5M8|Q8N5M8_HUMAN;sp|A5GFY8|SERA_PIG	sp|O43175|SERA_HUMAN	1	1	1	0	0
ALQSGQCAGAALDVFTEEPPRDR	sp|O43175|SERA_HUMAN;tr|V9HW79|V9HW79_HUMAN;tr|Q5SZU1|Q5SZU1_HUMAN;tr|B3KSC3|B3KSC3_HUMAN;tr|Q9UMY2|Q9UMY2_HUMAN;tr|Q8N5M8|Q8N5M8_HUMAN;sp|A5GFY8|SERA_PIG	sp|O43175|SERA_HUMAN	1	1	1	0	0
GGIVDEGALLR	sp|O43175|SERA_HUMAN;tr|V9HW79|V9HW79_HUMAN;tr|Q5SZU1|Q5SZU1_HUMAN;tr|B3KSC3|B3KSC3_HUMAN;tr|Q9UMY2|Q9UMY2_HUMAN;tr|Q8N5M8|Q8N5M8_HUMAN;sp|A5GFY8|SERA_PIG;tr|Q96RV5|Q96RV5_HUMAN	sp|O43175|SERA_HUMAN	1	1	1	0	0
GTIQVITQGTSLK	sp|O43175|SERA_HUMAN;tr|V9HW79|V9HW79_HUMAN;tr|Q5SZU1|Q5SZU1_HUMAN;tr|B3KSC3|B3KSC3_HUMAN;tr|Q9UMY2|Q9UMY2_HUMAN;tr|Q8N5M8|Q8N5M8_HUMAN;tr|Q9UMY3|Q9UMY3_HUMAN	sp|O43175|SERA_HUMAN	1	0	0	1	0
NAGNCLSPAVIVGLLK	sp|O43175|SERA_HUMAN;tr|V9HW79|V9HW79_HUMAN;tr|Q5SZU1|Q5SZU1_HUMAN;tr|B3KSC3|B3KSC3_HUMAN;tr|Q9UMY2|Q9UMY2_HUMAN;tr|Q8N5M8|Q8N5M8_HUMAN;tr|Q9UMY3|Q9UMY3_HUMAN	sp|O43175|SERA_HUMAN	1	0	0	1	0
DLPLLLFR	sp|O43175|SERA_HUMAN;tr|V9HW79|V9HW79_HUMAN;tr|Q5SZU1|Q5SZU1_HUMAN;tr|B3KSC3|B3KSC3_HUMAN;tr|Q9UMY2|Q9UMY2_HUMAN;tr|Q8N5M8|Q8N5M8_HUMAN;tr|Q9UMY3|Q9UMY3_HUMAN;tr|Q96RV7|Q96RV7_HUMAN;tr|Q96RV6|Q96RV6_HUMAN	sp|O43175|SERA_HUMAN	1	0	0	1	0
DFLQLFAPR	sp|O43294|TGFI1_HUMAN;tr|A0A024QZE7|A0A024QZE7_HUMAN;tr|A0A287A5A2|A0A287A5A2_PIG;tr|A0A287B6W1|A0A287B6W1_PIG	sp|O43294|TGFI1_HUMAN	1	1	1	0	0
DGAPFCPECYFER	sp|O43294|TGFI1_HUMAN;tr|A0A024QZE7|A0A024QZE7_HUMAN;tr|A0A287A5A2|A0A287A5A2_PIG;tr|A0A287B6W1|A0A287B6W1_PIG	sp|O43294|TGFI1_HUMAN	1	1	1	0	0
GLCGSCNKPIAGQVVTALGR	sp|O43294|TGFI1_HUMAN;tr|A0A024QZE7|A0A024QZE7_HUMAN;tr|A0A287A5A2|A0A287A5A2_PIG;tr|A0A287B6W1|A0A287B6W1_PIG	sp|O43294|TGFI1_HUMAN	1	1	1	0	0
GSLDTMLGLLQSDLSR	sp|O43294|TGFI1_HUMAN;tr|A0A024QZE7|A0A024QZE7_HUMAN;tr|H3BQC4|H3BQC4_HUMAN	sp|O43294|TGFI1_HUMAN	1	0	0	1	0
RPSLPSSPSPGLPK	sp|O43294|TGFI1_HUMAN;tr|A0A024QZE7|A0A024QZE7_HUMAN;tr|H3BQC4|H3BQC4_HUMAN;tr|H3BSN4|H3BSN4_HUMAN	sp|O43294|TGFI1_HUMAN	1	0	0	1	0
MEDLDALLSDLETTTSHMPR	sp|O43294|TGFI1_HUMAN;tr|A0A287A5A2|A0A287A5A2_PIG;tr|I3L209|I3L209_HUMAN	sp|O43294|TGFI1_HUMAN	1	1	1	0	0
NVNVQNFHISWK	sp|O43707|ACTN4_HUMAN;tr|F1RI39|F1RI39_PIG;tr|A0A287AA30|A0A287AA30_PIG;tr|A0A287A4Q7|A0A287A4Q7_PIG;tr|A0A287BAZ5|A0A287BAZ5_PIG;tr|A0A287BQV2|A0A287BQV2_PIG;tr|B4E337|B4E337_HUMAN;tr|B4DSX0|B4DSX0_HUMAN	sp|O43707|ACTN4_HUMAN	1	1	1	0	0
DDPVTNLNNAFEVAEK	sp|O43707|ACTN4_HUMAN;tr|F1RI39|F1RI39_PIG;tr|A0A287AA30|A0A287AA30_PIG;tr|A0A287A4Q7|A0A287A4Q7_PIG;tr|A0A287BAZ5|A0A287BAZ5_PIG;tr|A0A287BQV2|A0A287BQV2_PIG;tr|B4E337|B4E337_HUMAN;tr|B4DSX0|B4DSX0_HUMAN;tr|K7EJH8|K7EJH8_HUMAN	sp|O43707|ACTN4_HUMAN	1	1	1	0	0
HRPELIEYDK	sp|O43707|ACTN4_HUMAN;tr|F1RI39|F1RI39_PIG;tr|A0A287AA30|A0A287AA30_PIG;tr|A0A287A4Q7|A0A287A4Q7_PIG;tr|A0A287BAZ5|A0A287BAZ5_PIG;tr|A0A287BQV2|A0A287BQV2_PIG;tr|B4E337|B4E337_HUMAN;tr|B4DSX0|B4DSX0_HUMAN;tr|K7EJH8|K7EJH8_HUMAN	sp|O43707|ACTN4_HUMAN	1	1	1	0	0
KDDPVTNLNNAFEVAEK	sp|O43707|ACTN4_HUMAN;tr|F1RI39|F1RI39_PIG;tr|A0A287AA30|A0A287AA30_PIG;tr|A0A287A4Q7|A0A287A4Q7_PIG;tr|A0A287BAZ5|A0A287BAZ5_PIG;tr|A0A287BQV2|A0A287BQV2_PIG;tr|B4E337|B4E337_HUMAN;tr|B4DSX0|B4DSX0_HUMAN;tr|K7EJH8|K7EJH8_HUMAN	sp|O43707|ACTN4_HUMAN	1	1	1	0	0
DGLAFNALIHR	sp|O43707|ACTN4_HUMAN;tr|F1RI39|F1RI39_PIG;tr|A0A287AA30|A0A287AA30_PIG;tr|A0A287A4Q7|A0A287A4Q7_PIG;tr|A0A287BAZ5|A0A287BAZ5_PIG;tr|A0A287BQV2|A0A287BQV2_PIG;tr|B4E337|B4E337_HUMAN;tr|B4DSX0|B4DSX0_HUMAN;tr|M0QZQ3|M0QZQ3_HUMAN;tr|Q71S06|Q71S06_HUMAN;sp|Q9H254|SPTN4_HUMAN;tr|A0A024R0N6|A0A024R0N6_HUMAN;tr|C9JY79|C9JY79_HUMAN	sp|O43707|ACTN4_HUMAN	1	1	1	0	0
AGTQIENIDEDFR	sp|O43707|ACTN4_HUMAN;tr|F1RI39|F1RI39_PIG;tr|A0A287AA30|A0A287AA30_PIG;tr|A0A287A4Q7|A0A287A4Q7_PIG;tr|A0A287BAZ5|A0A287BAZ5_PIG;tr|A0A287BQV2|A0A287BQV2_PIG;tr|B4E337|B4E337_HUMAN;tr|F5GXS2|F5GXS2_HUMAN;tr|B4DSX0|B4DSX0_HUMAN;tr|K7EP19|K7EP19_HUMAN;tr|B3W6H4|B3W6H4_HUMAN	sp|O43707|ACTN4_HUMAN	1	1	1	0	0
AGTQIENIDEDFRDGLK	sp|O43707|ACTN4_HUMAN;tr|F1RI39|F1RI39_PIG;tr|A0A287AA30|A0A287AA30_PIG;tr|A0A287A4Q7|A0A287A4Q7_PIG;tr|A0A287BAZ5|A0A287BAZ5_PIG;tr|A0A287BQV2|A0A287BQV2_PIG;tr|B4E337|B4E337_HUMAN;tr|F5GXS2|F5GXS2_HUMAN;tr|B4DSX0|B4DSX0_HUMAN;tr|K7EP19|K7EP19_HUMAN;tr|B3W6H4|B3W6H4_HUMAN	sp|O43707|ACTN4_HUMAN	1	1	1	0	0
DYETATLSDIK	sp|O43707|ACTN4_HUMAN;tr|F1RI39|F1RI39_PIG;tr|A0A287AA30|A0A287AA30_PIG;tr|A0A287A4Q7|A0A287A4Q7_PIG;tr|A0A287BAZ5|A0A287BAZ5_PIG;tr|A0A287BQV2|A0A287BQV2_PIG;tr|Q96BG6|Q96BG6_HUMAN;tr|B4E337|B4E337_HUMAN	sp|O43707|ACTN4_HUMAN	1	1	1	0	0
MVSDINNGWQHLEQAEK	sp|O43707|ACTN4_HUMAN;tr|F1RI39|F1RI39_PIG;tr|A0A287AA30|A0A287AA30_PIG;tr|A0A287A4Q7|A0A287A4Q7_PIG;tr|A0A287BAZ5|A0A287BAZ5_PIG;tr|A0A287BQV2|A0A287BQV2_PIG;tr|Q96BG6|Q96BG6_HUMAN;tr|B4E337|B4E337_HUMAN	sp|O43707|ACTN4_HUMAN	1	1	1	0	0
LSNRPAFMPSEGK	sp|O43707|ACTN4_HUMAN;tr|F1RI39|F1RI39_PIG;tr|A0A287AA30|A0A287AA30_PIG;tr|A0A287A4Q7|A0A287A4Q7_PIG;tr|A0A287BAZ5|A0A287BAZ5_PIG;tr|A0A287BQV2|A0A287BQV2_PIG;tr|Q96BG6|Q96BG6_HUMAN;tr|B4E337|B4E337_HUMAN;tr|K7EJH8|K7EJH8_HUMAN	sp|O43707|ACTN4_HUMAN	1	1	1	0	0
ICDQWDALGSLTHSR	sp|O43707|ACTN4_HUMAN;tr|F1RI39|F1RI39_PIG;tr|A0A287AA30|A0A287AA30_PIG;tr|A0A287A4Q7|A0A287A4Q7_PIG;tr|A0A287BAZ5|A0A287BAZ5_PIG;tr|A0A287BQV2|A0A287BQV2_PIG;tr|Q96BG6|Q96BG6_HUMAN;tr|F5GXS2|F5GXS2_HUMAN	sp|O43707|ACTN4_HUMAN	1	1	1	0	0
EAILAIHK	sp|O43707|ACTN4_HUMAN;tr|F1RI39|F1RI39_PIG;tr|A0A287AA30|A0A287AA30_PIG;tr|A0A287A4Q7|A0A287A4Q7_PIG;tr|A0A287BAZ5|A0A287BAZ5_PIG;tr|A0A287BQV2|A0A287BQV2_PIG;tr|Q96BG6|Q96BG6_HUMAN;tr|F5GXS2|F5GXS2_HUMAN;tr|H7C144|H7C144_HUMAN	sp|O43707|ACTN4_HUMAN	1	1	1	0	0
ETTDTDTADQVIASFK	sp|O43707|ACTN4_HUMAN;tr|F1RI39|F1RI39_PIG;tr|A0A287AA30|A0A287AA30_PIG;tr|A0A287A4Q7|A0A287A4Q7_PIG;tr|A0A287BAZ5|A0A287BAZ5_PIG;tr|A0A287BQV2|A0A287BQV2_PIG;tr|Q96BG6|Q96BG6_HUMAN;tr|F5GXS2|F5GXS2_HUMAN;tr|H7C144|H7C144_HUMAN	sp|O43707|ACTN4_HUMAN	1	1	1	0	0
GISQEQMQEFR	sp|O43707|ACTN4_HUMAN;tr|F1RI39|F1RI39_PIG;tr|A0A287AA30|A0A287AA30_PIG;tr|A0A287A4Q7|A0A287A4Q7_PIG;tr|A0A287BAZ5|A0A287BAZ5_PIG;tr|A0A287BQV2|A0A287BQV2_PIG;tr|Q96BG6|Q96BG6_HUMAN;tr|F5GXS2|F5GXS2_HUMAN;tr|H7C144|H7C144_HUMAN	sp|O43707|ACTN4_HUMAN	1	1	1	0	0
LSGSNPYTTVTPQIINSK	sp|O43707|ACTN4_HUMAN;tr|F1RI39|F1RI39_PIG;tr|A0A287AA30|A0A287AA30_PIG;tr|A0A287A4Q7|A0A287A4Q7_PIG;tr|A0A287BAZ5|A0A287BAZ5_PIG;tr|A0A287BQV2|A0A287BQV2_PIG;tr|Q96BG6|Q96BG6_HUMAN;tr|F5GXS2|F5GXS2_HUMAN;tr|H7C144|H7C144_HUMAN	sp|O43707|ACTN4_HUMAN	1	1	1	0	0
MAPYQGPDAVPGALDYK	sp|O43707|ACTN4_HUMAN;tr|F1RI39|F1RI39_PIG;tr|A0A287AA30|A0A287AA30_PIG;tr|A0A287A4Q7|A0A287A4Q7_PIG;tr|A0A287BAZ5|A0A287BAZ5_PIG;tr|A0A287BQV2|A0A287BQV2_PIG;tr|Q96BG6|Q96BG6_HUMAN;tr|F5GXS2|F5GXS2_HUMAN;tr|H7C144|H7C144_HUMAN	sp|O43707|ACTN4_HUMAN	1	1	1	0	0
NFITAEELR	sp|O43707|ACTN4_HUMAN;tr|F1RI39|F1RI39_PIG;tr|A0A287AA30|A0A287AA30_PIG;tr|A0A287A4Q7|A0A287A4Q7_PIG;tr|A0A287BAZ5|A0A287BAZ5_PIG;tr|A0A287BQV2|A0A287BQV2_PIG;tr|Q96BG6|Q96BG6_HUMAN;tr|F5GXS2|F5GXS2_HUMAN;tr|H7C144|H7C144_HUMAN	sp|O43707|ACTN4_HUMAN	1	1	1	0	0
RDHALLEEQSK	sp|O43707|ACTN4_HUMAN;tr|F1RI39|F1RI39_PIG;tr|A0A287AA30|A0A287AA30_PIG;tr|A0A287A4Q7|A0A287A4Q7_PIG;tr|A0A287BAZ5|A0A287BAZ5_PIG;tr|A0A287BQV2|A0A287BQV2_PIG;tr|Q96BG6|Q96BG6_HUMAN;tr|F5GXS2|F5GXS2_HUMAN;tr|H7C144|H7C144_HUMAN	sp|O43707|ACTN4_HUMAN	1	1	1	0	0
SIVDYKPNLDLLEQQHQLIQEALIFDNK	sp|O43707|ACTN4_HUMAN;tr|F1RI39|F1RI39_PIG;tr|A0A287AA30|A0A287AA30_PIG;tr|A0A287A4Q7|A0A287A4Q7_PIG;tr|A0A287BAZ5|A0A287BAZ5_PIG;tr|A0A287BQV2|A0A287BQV2_PIG;tr|Q96BG6|Q96BG6_HUMAN;tr|F5GXS2|F5GXS2_HUMAN;tr|H7C144|H7C144_HUMAN	sp|O43707|ACTN4_HUMAN	1	1	1	0	0
STLPDADRER	sp|O43707|ACTN4_HUMAN;tr|F1RI39|F1RI39_PIG;tr|A0A287AA30|A0A287AA30_PIG;tr|A0A287A4Q7|A0A287A4Q7_PIG;tr|A0A287BAZ5|A0A287BAZ5_PIG;tr|A0A287BQV2|A0A287BQV2_PIG;tr|Q96BG6|Q96BG6_HUMAN;tr|F5GXS2|F5GXS2_HUMAN;tr|H7C144|H7C144_HUMAN	sp|O43707|ACTN4_HUMAN	1	1	1	0	0
VQQLVPK	sp|O43707|ACTN4_HUMAN;tr|F1RI39|F1RI39_PIG;tr|A0A287AA30|A0A287AA30_PIG;tr|A0A287A4Q7|A0A287A4Q7_PIG;tr|A0A287BAZ5|A0A287BAZ5_PIG;tr|A0A287BQV2|A0A287BQV2_PIG;tr|Q96BG6|Q96BG6_HUMAN;tr|F5GXS2|F5GXS2_HUMAN;tr|H7C144|H7C144_HUMAN	sp|O43707|ACTN4_HUMAN	1	1	1	0	0
LVSIGAEEIVDGNAK	sp|O43707|ACTN4_HUMAN;tr|F1RI39|F1RI39_PIG;tr|A0A287AA30|A0A287AA30_PIG;tr|A0A287A4Q7|A0A287A4Q7_PIG;tr|A0A287BAZ5|A0A287BAZ5_PIG;tr|B4E337|B4E337_HUMAN;tr|B4DSX0|B4DSX0_HUMAN	sp|O43707|ACTN4_HUMAN	1	1	1	0	0
MLDAEDIVNTARPDEK	sp|O43707|ACTN4_HUMAN;tr|F1RI39|F1RI39_PIG;tr|A0A287AA30|A0A287AA30_PIG;tr|A0A287A4Q7|A0A287A4Q7_PIG;tr|B4E337|B4E337_HUMAN;tr|B4DSX0|B4DSX0_HUMAN	sp|O43707|ACTN4_HUMAN	1	1	1	0	0
ACLISLGYDVENDR	sp|O43707|ACTN4_HUMAN;tr|F1RI39|F1RI39_PIG;tr|A0A287AA30|A0A287AA30_PIG;tr|A0A287A4Q7|A0A287A4Q7_PIG;tr|Q96BG6|Q96BG6_HUMAN;tr|F5GXS2|F5GXS2_HUMAN	sp|O43707|ACTN4_HUMAN	1	1	1	0	0
ASFNHFDKDHGGALGPEEFK	sp|O43707|ACTN4_HUMAN;tr|F1RI39|F1RI39_PIG;tr|A0A287AA30|A0A287AA30_PIG;tr|A0A287A4Q7|A0A287A4Q7_PIG;tr|Q96BG6|Q96BG6_HUMAN;tr|F5GXS2|F5GXS2_HUMAN	sp|O43707|ACTN4_HUMAN	1	1	1	0	0
DHGGALGPEEFK	sp|O43707|ACTN4_HUMAN;tr|F1RI39|F1RI39_PIG;tr|A0A287AA30|A0A287AA30_PIG;tr|A0A287A4Q7|A0A287A4Q7_PIG;tr|Q96BG6|Q96BG6_HUMAN;tr|F5GXS2|F5GXS2_HUMAN	sp|O43707|ACTN4_HUMAN	1	1	1	0	0
VLAVNQENEHLMEDYEK	sp|O43707|ACTN4_HUMAN;tr|Q96BG6|Q96BG6_HUMAN;tr|B4E337|B4E337_HUMAN;tr|B4DSX0|B4DSX0_HUMAN;tr|K7EJH8|K7EJH8_HUMAN	sp|O43707|ACTN4_HUMAN	1	0	0	1	0
ACLISLGYDVENDRQGEAEFNR	sp|O43707|ACTN4_HUMAN;tr|Q96BG6|Q96BG6_HUMAN;tr|F5GXS2|F5GXS2_HUMAN	sp|O43707|ACTN4_HUMAN	1	0	0	1	0
QGEAEFNR	sp|O43707|ACTN4_HUMAN;tr|Q96BG6|Q96BG6_HUMAN;tr|F5GXS2|F5GXS2_HUMAN	sp|O43707|ACTN4_HUMAN	1	0	0	1	0
QLEAIDQLHLEYAK	sp|O43707|ACTN4_HUMAN;tr|Q96BG6|Q96BG6_HUMAN;tr|F5GXS2|F5GXS2_HUMAN	sp|O43707|ACTN4_HUMAN	1	0	0	1	0
QFASQANVVGPWIQTK	sp|O43707|ACTN4_HUMAN;tr|Q96BG6|Q96BG6_HUMAN;tr|F5GXS2|F5GXS2_HUMAN;tr|H7C144|H7C144_HUMAN	sp|O43707|ACTN4_HUMAN	1	0	0	1	0
EGIDPTPYYWYTDQR	sp|O43776|SYNC_HUMAN;tr|B4DN60|B4DN60_HUMAN	sp|O43776|SYNC_HUMAN	1	0	0	1	0
IFDSEEILAGYK	sp|O43776|SYNC_HUMAN;tr|B4DN60|B4DN60_HUMAN	sp|O43776|SYNC_HUMAN	1	0	0	1	0
LEDLVCDVVDR	sp|O43776|SYNC_HUMAN;tr|B4DN60|B4DN60_HUMAN	sp|O43776|SYNC_HUMAN	1	0	0	1	0
REGIDPTPYYWYTDQR	sp|O43776|SYNC_HUMAN;tr|B4DN60|B4DN60_HUMAN	sp|O43776|SYNC_HUMAN	1	0	0	1	0
SPAGSIVHELNPNFQPPK	sp|O43776|SYNC_HUMAN;tr|B4DN60|B4DN60_HUMAN	sp|O43776|SYNC_HUMAN	1	0	0	1	0
DVCLYPR	sp|O43776|SYNC_HUMAN;tr|B4DN60|B4DN60_HUMAN;tr|F1S1X3|F1S1X3_PIG	sp|O43776|SYNC_HUMAN	1	1	1	0	0
KEDGTFYEFGEDIPEAPER	sp|O43776|SYNC_HUMAN;tr|B4DN60|B4DN60_HUMAN;tr|F1S1X3|F1S1X3_PIG	sp|O43776|SYNC_HUMAN	1	1	1	0	0
LMTDTINEPILLCR	sp|O43776|SYNC_HUMAN;tr|B4DN60|B4DN60_HUMAN;tr|F1S1X3|F1S1X3_PIG	sp|O43776|SYNC_HUMAN	1	1	1	0	0
YGTCPHGGYGLGLER	sp|O43776|SYNC_HUMAN;tr|B4DN60|B4DN60_HUMAN;tr|F1S1X3|F1S1X3_PIG	sp|O43776|SYNC_HUMAN	1	1	1	0	0
EPFPTIYVDSQK	sp|O43776|SYNC_HUMAN;tr|F1S1X3|F1S1X3_PIG;tr|K7EQ35|K7EQ35_HUMAN;tr|B4DGT6|B4DGT6_HUMAN;tr|K7EIU7|K7EIU7_HUMAN;tr|K7EPK2|K7EPK2_HUMAN;tr|B4DF91|B4DF91_HUMAN;tr|K7EJ19|K7EJ19_HUMAN	sp|O43776|SYNC_HUMAN	1	1	1	0	0
EPFPTIYVDSQKENER	sp|O43776|SYNC_HUMAN;tr|F1S1X3|F1S1X3_PIG;tr|K7EQ35|K7EQ35_HUMAN;tr|B4DGT6|B4DGT6_HUMAN;tr|K7EIU7|K7EIU7_HUMAN;tr|K7EPK2|K7EPK2_HUMAN;tr|B4DF91|B4DF91_HUMAN;tr|K7EJ19|K7EJ19_HUMAN	sp|O43776|SYNC_HUMAN	1	1	1	0	0
NLMFLVLR	sp|O43776|SYNC_HUMAN;tr|F1S1X3|F1S1X3_PIG;tr|K7EQ35|K7EQ35_HUMAN;tr|B4DGT6|B4DGT6_HUMAN;tr|K7EPK2|K7EPK2_HUMAN;tr|B4DF91|B4DF91_HUMAN;tr|K7EMQ6|K7EMQ6_HUMAN	sp|O43776|SYNC_HUMAN	1	1	1	0	0
VLAELYVSDR	sp|O43776|SYNC_HUMAN;tr|K7EQ35|K7EQ35_HUMAN;tr|B4DGT6|B4DGT6_HUMAN;tr|K7EIU7|K7EIU7_HUMAN;tr|K7EJ19|K7EJ19_HUMAN	sp|O43776|SYNC_HUMAN	1	0	0	1	0
IGALEGYR	sp|O43776|SYNC_HUMAN;tr|K7EQ35|K7EQ35_HUMAN;tr|B4DGT6|B4DGT6_HUMAN;tr|K7EIU7|K7EIU7_HUMAN;tr|K7EPK2|K7EPK2_HUMAN;tr|B4DF91|B4DF91_HUMAN;tr|K7EMQ6|K7EMQ6_HUMAN	sp|O43776|SYNC_HUMAN	1	0	0	1	0
GNIDNNTPYANSFTPPIK	sp|O43854|EDIL3_HUMAN	sp|O43854|EDIL3_HUMAN	1	0	0	1	0
ALFGLQK	sp|O43854|EDIL3_HUMAN;tr|I3LPA7|I3LPA7_PIG;tr|A0A287BJF6|A0A287BJF6_PIG	sp|O43854|EDIL3_HUMAN	1	1	1	0	0
DFGHVQFVGSYK	sp|O43854|EDIL3_HUMAN;tr|I3LPA7|I3LPA7_PIG;tr|A0A287BJF6|A0A287BJF6_PIG	sp|O43854|EDIL3_HUMAN	1	1	1	0	0
GDTFIGYVCK	sp|O43854|EDIL3_HUMAN;tr|I3LPA7|I3LPA7_PIG;tr|A0A287BJF6|A0A287BJF6_PIG	sp|O43854|EDIL3_HUMAN	1	1	1	0	0
LAYSNDGEHWTVYQDEK	sp|O43854|EDIL3_HUMAN;tr|I3LPA7|I3LPA7_PIG;tr|A0A287BJF6|A0A287BJF6_PIG	sp|O43854|EDIL3_HUMAN	1	1	1	0	0
NVIDPPIYAR	sp|O43854|EDIL3_HUMAN;tr|I3LPA7|I3LPA7_PIG;tr|A0A287BJF6|A0A287BJF6_PIG	sp|O43854|EDIL3_HUMAN	1	1	1	0	0
VFQGNFDNDTHR	sp|O43854|EDIL3_HUMAN;tr|I3LPA7|I3LPA7_PIG;tr|A0A287BJF6|A0A287BJF6_PIG	sp|O43854|EDIL3_HUMAN	1	1	1	0	0
SGHIQDYQITASSIFR	sp|O43854|EDIL3_HUMAN;tr|I3LPA7|I3LPA7_PIG;tr|A0A287BJF6|A0A287BJF6_PIG;tr|B7Z865|B7Z865_HUMAN	sp|O43854|EDIL3_HUMAN	1	1	1	0	0
VTGVITQGAK	sp|O43854|EDIL3_HUMAN;tr|I3LPA7|I3LPA7_PIG;tr|A0A287BJF6|A0A287BJF6_PIG;tr|B7Z865|B7Z865_HUMAN	sp|O43854|EDIL3_HUMAN	1	1	1	0	0
LEPQIASASEYAHR	sp|O60664|PLIN3_HUMAN;tr|K7EL96|K7EL96_HUMAN;tr|K7ER39|K7ER39_HUMAN	sp|O60664|PLIN3_HUMAN	1	0	0	1	0
EPPKPEQVESR	sp|O60664|PLIN3_HUMAN;tr|K7ERZ3|K7ERZ3_HUMAN	sp|O60664|PLIN3_HUMAN	1	0	0	1	0
IATSLDGFDVASVQQQR	sp|O60664|PLIN3_HUMAN;tr|K7ERZ3|K7ERZ3_HUMAN	sp|O60664|PLIN3_HUMAN	1	0	0	1	0
DTVATQLSEAVDATR	sp|O60664|PLIN3_HUMAN;tr|K7ERZ3|K7ERZ3_HUMAN;tr|K7EL96|K7EL96_HUMAN	sp|O60664|PLIN3_HUMAN	1	0	0	1	0
GPEPGSHFPEGEHVIR	sp|O60687|SRPX2_HUMAN	sp|O60687|SRPX2_HUMAN	1	0	0	1	0
HVTIIELVGQPPQEVGR	sp|O60687|SRPX2_HUMAN;tr|F1S1M3|F1S1M3_PIG	sp|O60687|SRPX2_HUMAN	1	1	1	0	0
LLIISAPDPSNR	sp|O60687|SRPX2_HUMAN;tr|F1S1M3|F1S1M3_PIG	sp|O60687|SRPX2_HUMAN	1	1	1	0	0
ICCIGAGYVGGPTCSVIAHMCPEIR	sp|O60701|UGDH_HUMAN;tr|E7ER83|E7ER83_HUMAN;tr|E7ETF4|E7ETF4_HUMAN;tr|E7EV97|E7EV97_HUMAN;tr|E7ER95|E7ER95_HUMAN;tr|D6RHF4|D6RHF4_HUMAN;tr|Q9NY20|Q9NY20_HUMAN;tr|E9PBD2|E9PBD2_HUMAN	sp|O60701|UGDH_HUMAN	1	0	0	1	0
ASVGFGGSCFQK	sp|O60701|UGDH_HUMAN;tr|I3LIM2|I3LIM2_PIG	sp|O60701|UGDH_HUMAN	1	1	1	0	0
VLDGLHNELQTIGFQIETIGK	sp|O60701|UGDH_HUMAN;tr|I3LIM2|I3LIM2_PIG	sp|O60701|UGDH_HUMAN	1	1	1	0	0
EADLVFISVNTPTK	sp|O60701|UGDH_HUMAN;tr|I3LIM2|I3LIM2_PIG;tr|E7ER83|E7ER83_HUMAN;tr|E7ETF4|E7ETF4_HUMAN;tr|E7EV97|E7EV97_HUMAN	sp|O60701|UGDH_HUMAN	1	1	1	0	0
INAWNSPTLPIYEPGLK	sp|O60701|UGDH_HUMAN;tr|I3LIM2|I3LIM2_PIG;tr|E7ER83|E7ER83_HUMAN;tr|E7ETF4|E7ETF4_HUMAN;tr|E7EV97|E7EV97_HUMAN;tr|E7ER95|E7ER95_HUMAN	sp|O60701|UGDH_HUMAN	1	1	1	0	0
NLFFSTNIDDAIK	sp|O60701|UGDH_HUMAN;tr|I3LIM2|I3LIM2_PIG;tr|E7ER83|E7ER83_HUMAN;tr|E7ETF4|E7ETF4_HUMAN;tr|E7EV97|E7EV97_HUMAN;tr|E7ER95|E7ER95_HUMAN	sp|O60701|UGDH_HUMAN	1	1	1	0	0
VTVVDVNESR	sp|O60701|UGDH_HUMAN;tr|I3LIM2|I3LIM2_PIG;tr|E7ER83|E7ER83_HUMAN;tr|E7ETF4|E7ETF4_HUMAN;tr|E7EV97|E7EV97_HUMAN;tr|E7ER95|E7ER95_HUMAN;tr|D6RHF4|D6RHF4_HUMAN;tr|Q9NY20|Q9NY20_HUMAN;tr|E9PBD2|E9PBD2_HUMAN	sp|O60701|UGDH_HUMAN	1	1	1	0	0
ILTTNTWSSELSK	sp|O60701|UGDH_HUMAN;tr|I3LIM2|I3LIM2_PIG;tr|Q9NQ81|Q9NQ81_HUMAN	sp|O60701|UGDH_HUMAN	1	1	1	0	0
LAANAFLAQR	sp|O60701|UGDH_HUMAN;tr|I3LIM2|I3LIM2_PIG;tr|Q9NQ81|Q9NQ81_HUMAN	sp|O60701|UGDH_HUMAN	1	1	1	0	0
VLIGGDETPEGQR	sp|O60701|UGDH_HUMAN;tr|I3LIM2|I3LIM2_PIG;tr|Q9NQ81|Q9NQ81_HUMAN	sp|O60701|UGDH_HUMAN	1	1	1	0	0
IAILGFAFK	sp|O60701|UGDH_HUMAN;tr|I3LIM2|I3LIM2_PIG;tr|Q9NQ82|Q9NQ82_HUMAN	sp|O60701|UGDH_HUMAN	1	1	1	0	0
IIDSLFNTVTDK	sp|O60701|UGDH_HUMAN;tr|I3LIM2|I3LIM2_PIG;tr|Q9NQ82|Q9NQ82_HUMAN	sp|O60701|UGDH_HUMAN	1	1	1	0	0
IIDSLFNTVTDKK	sp|O60701|UGDH_HUMAN;tr|I3LIM2|I3LIM2_PIG;tr|Q9NQ82|Q9NQ82_HUMAN	sp|O60701|UGDH_HUMAN	1	1	1	0	0
AVQALCAVYEHWVPR	sp|O60701|UGDH_HUMAN;tr|Q9NQ81|Q9NQ81_HUMAN	sp|O60701|UGDH_HUMAN	1	0	0	1	0
EQIVVDLSHPGVSEDDQVSR	sp|O60701|UGDH_HUMAN;tr|Q9NQ82|Q9NQ82_HUMAN	sp|O60701|UGDH_HUMAN	1	0	0	1	0
IGNLQTDLSDGLR	sp|O75369|FLNB_HUMAN;tr|A0A024R321|A0A024R321_HUMAN;tr|A0A287BGW3|A0A287BGW3_PIG;tr|A0A286ZPG4|A0A286ZPG4_PIG;tr|A0A287BLE0|A0A287BLE0_PIG;tr|F1SGJ3|F1SGJ3_PIG;tr|A0A287AHQ3|A0A287AHQ3_PIG	sp|O75369|FLNB_HUMAN	1	1	1	0	0
APLNVQFNSPLPGDAVK	sp|O75369|FLNB_HUMAN;tr|A0A024R321|A0A024R321_HUMAN;tr|Q68CT4|Q68CT4_HUMAN;tr|E7EN95|E7EN95_HUMAN	sp|O75369|FLNB_HUMAN	1	0	0	1	0
AYGPGLEK	sp|O75369|FLNB_HUMAN;tr|A0A024R321|A0A024R321_HUMAN;tr|Q68CT4|Q68CT4_HUMAN;tr|E7EN95|E7EN95_HUMAN	sp|O75369|FLNB_HUMAN	1	0	0	1	0
DFLDGVYAFEYYPSTPGR	sp|O75369|FLNB_HUMAN;tr|A0A024R321|A0A024R321_HUMAN;tr|Q68CT4|Q68CT4_HUMAN;tr|E7EN95|E7EN95_HUMAN	sp|O75369|FLNB_HUMAN	1	0	0	1	0
DLDIIDNYDYSHTVK	sp|O75369|FLNB_HUMAN;tr|A0A024R321|A0A024R321_HUMAN;tr|Q68CT4|Q68CT4_HUMAN;tr|E7EN95|E7EN95_HUMAN	sp|O75369|FLNB_HUMAN	1	0	0	1	0
IEYNDQNDGSCDVK	sp|O75369|FLNB_HUMAN;tr|A0A024R321|A0A024R321_HUMAN;tr|Q68CT4|Q68CT4_HUMAN;tr|E7EN95|E7EN95_HUMAN	sp|O75369|FLNB_HUMAN	1	0	0	1	0
IFFAGDTIPK	sp|O75369|FLNB_HUMAN;tr|A0A024R321|A0A024R321_HUMAN;tr|Q68CT4|Q68CT4_HUMAN;tr|E7EN95|E7EN95_HUMAN	sp|O75369|FLNB_HUMAN	1	0	0	1	0
IPEINSSDMSAHVTSPSGR	sp|O75369|FLNB_HUMAN;tr|A0A024R321|A0A024R321_HUMAN;tr|Q68CT4|Q68CT4_HUMAN;tr|E7EN95|E7EN95_HUMAN	sp|O75369|FLNB_HUMAN	1	0	0	1	0
SPFEVSVDK	sp|O75369|FLNB_HUMAN;tr|A0A024R321|A0A024R321_HUMAN;tr|Q68CT4|Q68CT4_HUMAN;tr|E7EN95|E7EN95_HUMAN	sp|O75369|FLNB_HUMAN	1	0	0	1	0
SPFTVGVAAPLDLSK	sp|O75369|FLNB_HUMAN;tr|A0A024R321|A0A024R321_HUMAN;tr|Q68CT4|Q68CT4_HUMAN;tr|E7EN95|E7EN95_HUMAN	sp|O75369|FLNB_HUMAN	1	0	0	1	0
TFEMSDFIVDTR	sp|O75369|FLNB_HUMAN;tr|A0A024R321|A0A024R321_HUMAN;tr|Q68CT4|Q68CT4_HUMAN;tr|E7EN95|E7EN95_HUMAN	sp|O75369|FLNB_HUMAN	1	0	0	1	0
VEVGKDQEFTVDTR	sp|O75369|FLNB_HUMAN;tr|A0A024R321|A0A024R321_HUMAN;tr|Q68CT4|Q68CT4_HUMAN;tr|E7EN95|E7EN95_HUMAN	sp|O75369|FLNB_HUMAN	1	0	0	1	0
VLQSFTVDSSK	sp|O75369|FLNB_HUMAN;tr|A0A024R321|A0A024R321_HUMAN;tr|Q68CT4|Q68CT4_HUMAN;tr|E7EN95|E7EN95_HUMAN	sp|O75369|FLNB_HUMAN	1	0	0	1	0
VMYTPMAPGNYLISVK	sp|O75369|FLNB_HUMAN;tr|A0A024R321|A0A024R321_HUMAN;tr|Q68CT4|Q68CT4_HUMAN;tr|E7EN95|E7EN95_HUMAN	sp|O75369|FLNB_HUMAN	1	0	0	1	0
LPNNHIGISFIPR	sp|O75369|FLNB_HUMAN;tr|A0A024R321|A0A024R321_HUMAN;tr|Q68CT4|Q68CT4_HUMAN;tr|E7EN95|E7EN95_HUMAN;tr|A0A287BGW3|A0A287BGW3_PIG;tr|A0A286ZPG4|A0A286ZPG4_PIG;tr|A0A287BLE0|A0A287BLE0_PIG;tr|A0A287AHQ3|A0A287AHQ3_PIG	sp|O75369|FLNB_HUMAN	1	1	1	0	0
RLPNNHIGISFIPR	sp|O75369|FLNB_HUMAN;tr|A0A024R321|A0A024R321_HUMAN;tr|Q68CT4|Q68CT4_HUMAN;tr|E7EN95|E7EN95_HUMAN;tr|A0A287BGW3|A0A287BGW3_PIG;tr|A0A286ZPG4|A0A286ZPG4_PIG;tr|A0A287BLE0|A0A287BLE0_PIG;tr|A0A287AHQ3|A0A287AHQ3_PIG	sp|O75369|FLNB_HUMAN	1	1	1	0	0
AGPGTLSVTIEGPSK	sp|O75369|FLNB_HUMAN;tr|A0A024R321|A0A024R321_HUMAN;tr|Q68CT4|Q68CT4_HUMAN;tr|E7EN95|E7EN95_HUMAN;tr|A0A287BGW3|A0A287BGW3_PIG;tr|A0A286ZPG4|A0A286ZPG4_PIG;tr|A0A287BLE0|A0A287BLE0_PIG;tr|F1SGJ3|F1SGJ3_PIG	sp|O75369|FLNB_HUMAN	1	1	1	0	0
FNDEHIPESPYLVPVIAPSDDAR	sp|O75369|FLNB_HUMAN;tr|A0A024R321|A0A024R321_HUMAN;tr|Q68CT4|Q68CT4_HUMAN;tr|E7EN95|E7EN95_HUMAN;tr|A0A287BGW3|A0A287BGW3_PIG;tr|A0A286ZPG4|A0A286ZPG4_PIG;tr|A0A287BLE0|A0A287BLE0_PIG;tr|F1SGJ3|F1SGJ3_PIG	sp|O75369|FLNB_HUMAN	1	1	1	0	0
LVSPGSANETSSILVESVTR	sp|O75369|FLNB_HUMAN;tr|A0A024R321|A0A024R321_HUMAN;tr|Q68CT4|Q68CT4_HUMAN;tr|E7EN95|E7EN95_HUMAN;tr|A0A287BGW3|A0A287BGW3_PIG;tr|A0A286ZPG4|A0A286ZPG4_PIG;tr|A0A287BLE0|A0A287BLE0_PIG;tr|F1SGJ3|F1SGJ3_PIG;tr|A0A0A0MT44|A0A0A0MT44_HUMAN	sp|O75369|FLNB_HUMAN	1	1	1	0	0
YGGPNHIVGSPFK	sp|O75369|FLNB_HUMAN;tr|A0A024R321|A0A024R321_HUMAN;tr|Q68CT4|Q68CT4_HUMAN;tr|E7EN95|E7EN95_HUMAN;tr|A0A287BGW3|A0A287BGW3_PIG;tr|A0A286ZPG4|A0A286ZPG4_PIG;tr|A0A287BLE0|A0A287BLE0_PIG;tr|F1SGJ3|F1SGJ3_PIG;tr|A0A0A0MT44|A0A0A0MT44_HUMAN	sp|O75369|FLNB_HUMAN	1	1	1	0	0
AHGPGLEGGLVGKPAEFTIDTK	sp|O75369|FLNB_HUMAN;tr|A0A024R321|A0A024R321_HUMAN;tr|Q68CT4|Q68CT4_HUMAN;tr|E7EN95|E7EN95_HUMAN;tr|A0A287BGW3|A0A287BGW3_PIG;tr|A0A286ZPG4|A0A286ZPG4_PIG;tr|A0A287BLE0|A0A287BLE0_PIG;tr|F1SGJ3|F1SGJ3_PIG;tr|A0A287AHQ3|A0A287AHQ3_PIG	sp|O75369|FLNB_HUMAN	1	1	1	0	0
AHIANPSGASTECFVTDNADGTYQVEYTPFEK	sp|O75369|FLNB_HUMAN;tr|A0A024R321|A0A024R321_HUMAN;tr|Q68CT4|Q68CT4_HUMAN;tr|E7EN95|E7EN95_HUMAN;tr|A0A287BGW3|A0A287BGW3_PIG;tr|A0A286ZPG4|A0A286ZPG4_PIG;tr|A0A287BLE0|A0A287BLE0_PIG;tr|F1SGJ3|F1SGJ3_PIG;tr|A0A287AHQ3|A0A287AHQ3_PIG	sp|O75369|FLNB_HUMAN	1	1	1	0	0
APSVATVGSICDLNLK	sp|O75369|FLNB_HUMAN;tr|A0A024R321|A0A024R321_HUMAN;tr|Q68CT4|Q68CT4_HUMAN;tr|E7EN95|E7EN95_HUMAN;tr|A0A287BGW3|A0A287BGW3_PIG;tr|A0A286ZPG4|A0A286ZPG4_PIG;tr|A0A287BLE0|A0A287BLE0_PIG;tr|F1SGJ3|F1SGJ3_PIG;tr|A0A287AHQ3|A0A287AHQ3_PIG	sp|O75369|FLNB_HUMAN	1	1	1	0	0
AWGPGLHGGIVGR	sp|O75369|FLNB_HUMAN;tr|A0A024R321|A0A024R321_HUMAN;tr|Q68CT4|Q68CT4_HUMAN;tr|E7EN95|E7EN95_HUMAN;tr|A0A287BGW3|A0A287BGW3_PIG;tr|A0A286ZPG4|A0A286ZPG4_PIG;tr|A0A287BLE0|A0A287BLE0_PIG;tr|F1SGJ3|F1SGJ3_PIG;tr|A0A287AHQ3|A0A287AHQ3_PIG	sp|O75369|FLNB_HUMAN	1	1	1	0	0
DAGEGLLAVQITDQEGKPK	sp|O75369|FLNB_HUMAN;tr|A0A024R321|A0A024R321_HUMAN;tr|Q68CT4|Q68CT4_HUMAN;tr|E7EN95|E7EN95_HUMAN;tr|A0A287BGW3|A0A287BGW3_PIG;tr|A0A286ZPG4|A0A286ZPG4_PIG;tr|A0A287BLE0|A0A287BLE0_PIG;tr|F1SGJ3|F1SGJ3_PIG;tr|A0A287AHQ3|A0A287AHQ3_PIG	sp|O75369|FLNB_HUMAN	1	1	1	0	0
DAGYGGISLAVEGPSK	sp|O75369|FLNB_HUMAN;tr|A0A024R321|A0A024R321_HUMAN;tr|Q68CT4|Q68CT4_HUMAN;tr|E7EN95|E7EN95_HUMAN;tr|A0A287BGW3|A0A287BGW3_PIG;tr|A0A286ZPG4|A0A286ZPG4_PIG;tr|A0A287BLE0|A0A287BLE0_PIG;tr|F1SGJ3|F1SGJ3_PIG;tr|A0A287AHQ3|A0A287AHQ3_PIG	sp|O75369|FLNB_HUMAN	1	1	1	0	0
DGTCTVTYLPTLPGDYSILVK	sp|O75369|FLNB_HUMAN;tr|A0A024R321|A0A024R321_HUMAN;tr|Q68CT4|Q68CT4_HUMAN;tr|E7EN95|E7EN95_HUMAN;tr|A0A287BGW3|A0A287BGW3_PIG;tr|A0A286ZPG4|A0A286ZPG4_PIG;tr|A0A287BLE0|A0A287BLE0_PIG;tr|F1SGJ3|F1SGJ3_PIG;tr|A0A287AHQ3|A0A287AHQ3_PIG	sp|O75369|FLNB_HUMAN	1	1	1	0	0
DGTYAVTYIPDK	sp|O75369|FLNB_HUMAN;tr|A0A024R321|A0A024R321_HUMAN;tr|Q68CT4|Q68CT4_HUMAN;tr|E7EN95|E7EN95_HUMAN;tr|A0A287BGW3|A0A287BGW3_PIG;tr|A0A286ZPG4|A0A286ZPG4_PIG;tr|A0A287BLE0|A0A287BLE0_PIG;tr|F1SGJ3|F1SGJ3_PIG;tr|A0A287AHQ3|A0A287AHQ3_PIG	sp|O75369|FLNB_HUMAN	1	1	1	0	0
EAFTNKPNVFTVVTR	sp|O75369|FLNB_HUMAN;tr|A0A024R321|A0A024R321_HUMAN;tr|Q68CT4|Q68CT4_HUMAN;tr|E7EN95|E7EN95_HUMAN;tr|A0A287BGW3|A0A287BGW3_PIG;tr|A0A286ZPG4|A0A286ZPG4_PIG;tr|A0A287BLE0|A0A287BLE0_PIG;tr|F1SGJ3|F1SGJ3_PIG;tr|A0A287AHQ3|A0A287AHQ3_PIG	sp|O75369|FLNB_HUMAN	1	1	1	0	0
EATTDFTVDSRPLTQVGGDHIK	sp|O75369|FLNB_HUMAN;tr|A0A024R321|A0A024R321_HUMAN;tr|Q68CT4|Q68CT4_HUMAN;tr|E7EN95|E7EN95_HUMAN;tr|A0A287BGW3|A0A287BGW3_PIG;tr|A0A286ZPG4|A0A286ZPG4_PIG;tr|A0A287BLE0|A0A287BLE0_PIG;tr|F1SGJ3|F1SGJ3_PIG;tr|A0A287AHQ3|A0A287AHQ3_PIG	sp|O75369|FLNB_HUMAN	1	1	1	0	0
FADEHVPGSPFTVK	sp|O75369|FLNB_HUMAN;tr|A0A024R321|A0A024R321_HUMAN;tr|Q68CT4|Q68CT4_HUMAN;tr|E7EN95|E7EN95_HUMAN;tr|A0A287BGW3|A0A287BGW3_PIG;tr|A0A286ZPG4|A0A286ZPG4_PIG;tr|A0A287BLE0|A0A287BLE0_PIG;tr|F1SGJ3|F1SGJ3_PIG;tr|A0A287AHQ3|A0A287AHQ3_PIG	sp|O75369|FLNB_HUMAN	1	1	1	0	0
GAGIGGLGITVEGPSESK	sp|O75369|FLNB_HUMAN;tr|A0A024R321|A0A024R321_HUMAN;tr|Q68CT4|Q68CT4_HUMAN;tr|E7EN95|E7EN95_HUMAN;tr|A0A287BGW3|A0A287BGW3_PIG;tr|A0A286ZPG4|A0A286ZPG4_PIG;tr|A0A287BLE0|A0A287BLE0_PIG;tr|F1SGJ3|F1SGJ3_PIG;tr|A0A287AHQ3|A0A287AHQ3_PIG	sp|O75369|FLNB_HUMAN	1	1	1	0	0
GLHVVEVTYDDVPIPNSPFK	sp|O75369|FLNB_HUMAN;tr|A0A024R321|A0A024R321_HUMAN;tr|Q68CT4|Q68CT4_HUMAN;tr|E7EN95|E7EN95_HUMAN;tr|A0A287BGW3|A0A287BGW3_PIG;tr|A0A286ZPG4|A0A286ZPG4_PIG;tr|A0A287BLE0|A0A287BLE0_PIG;tr|F1SGJ3|F1SGJ3_PIG;tr|A0A287AHQ3|A0A287AHQ3_PIG	sp|O75369|FLNB_HUMAN	1	1	1	0	0
IAGPGLGSGVR	sp|O75369|FLNB_HUMAN;tr|A0A024R321|A0A024R321_HUMAN;tr|Q68CT4|Q68CT4_HUMAN;tr|E7EN95|E7EN95_HUMAN;tr|A0A287BGW3|A0A287BGW3_PIG;tr|A0A286ZPG4|A0A286ZPG4_PIG;tr|A0A287BLE0|A0A287BLE0_PIG;tr|F1SGJ3|F1SGJ3_PIG;tr|A0A287AHQ3|A0A287AHQ3_PIG	sp|O75369|FLNB_HUMAN	1	1	1	0	0
KGEITGEVHMPSGK	sp|O75369|FLNB_HUMAN;tr|A0A024R321|A0A024R321_HUMAN;tr|Q68CT4|Q68CT4_HUMAN;tr|E7EN95|E7EN95_HUMAN;tr|A0A287BGW3|A0A287BGW3_PIG;tr|A0A286ZPG4|A0A286ZPG4_PIG;tr|A0A287BLE0|A0A287BLE0_PIG;tr|F1SGJ3|F1SGJ3_PIG;tr|A0A287AHQ3|A0A287AHQ3_PIG	sp|O75369|FLNB_HUMAN	1	1	1	0	0
LDVTILSPSR	sp|O75369|FLNB_HUMAN;tr|A0A024R321|A0A024R321_HUMAN;tr|Q68CT4|Q68CT4_HUMAN;tr|E7EN95|E7EN95_HUMAN;tr|A0A287BGW3|A0A287BGW3_PIG;tr|A0A286ZPG4|A0A286ZPG4_PIG;tr|A0A287BLE0|A0A287BLE0_PIG;tr|F1SGJ3|F1SGJ3_PIG;tr|A0A287AHQ3|A0A287AHQ3_PIG	sp|O75369|FLNB_HUMAN	1	1	1	0	0
NTVELLVEDK	sp|O75369|FLNB_HUMAN;tr|A0A024R321|A0A024R321_HUMAN;tr|Q68CT4|Q68CT4_HUMAN;tr|E7EN95|E7EN95_HUMAN;tr|A0A287BGW3|A0A287BGW3_PIG;tr|A0A286ZPG4|A0A286ZPG4_PIG;tr|A0A287BLE0|A0A287BLE0_PIG;tr|F1SGJ3|F1SGJ3_PIG;tr|A0A287AHQ3|A0A287AHQ3_PIG	sp|O75369|FLNB_HUMAN	1	1	1	0	0
PAEFTIDTK	sp|O75369|FLNB_HUMAN;tr|A0A024R321|A0A024R321_HUMAN;tr|Q68CT4|Q68CT4_HUMAN;tr|E7EN95|E7EN95_HUMAN;tr|A0A287BGW3|A0A287BGW3_PIG;tr|A0A286ZPG4|A0A286ZPG4_PIG;tr|A0A287BLE0|A0A287BLE0_PIG;tr|F1SGJ3|F1SGJ3_PIG;tr|A0A287AHQ3|A0A287AHQ3_PIG	sp|O75369|FLNB_HUMAN	1	1	1	0	0
PGTYVIYVR	sp|O75369|FLNB_HUMAN;tr|A0A024R321|A0A024R321_HUMAN;tr|Q68CT4|Q68CT4_HUMAN;tr|E7EN95|E7EN95_HUMAN;tr|A0A287BGW3|A0A287BGW3_PIG;tr|A0A286ZPG4|A0A286ZPG4_PIG;tr|A0A287BLE0|A0A287BLE0_PIG;tr|F1SGJ3|F1SGJ3_PIG;tr|A0A287AHQ3|A0A287AHQ3_PIG	sp|O75369|FLNB_HUMAN	1	1	1	0	0
SPFEVQVGPEAGMQK	sp|O75369|FLNB_HUMAN;tr|A0A024R321|A0A024R321_HUMAN;tr|Q68CT4|Q68CT4_HUMAN;tr|E7EN95|E7EN95_HUMAN;tr|A0A287BGW3|A0A287BGW3_PIG;tr|A0A286ZPG4|A0A286ZPG4_PIG;tr|A0A287BLE0|A0A287BLE0_PIG;tr|F1SGJ3|F1SGJ3_PIG;tr|A0A287AHQ3|A0A287AHQ3_PIG	sp|O75369|FLNB_HUMAN	1	1	1	0	0
TGEEVGFVVDAK	sp|O75369|FLNB_HUMAN;tr|A0A024R321|A0A024R321_HUMAN;tr|Q68CT4|Q68CT4_HUMAN;tr|E7EN95|E7EN95_HUMAN;tr|A0A287BGW3|A0A287BGW3_PIG;tr|A0A286ZPG4|A0A286ZPG4_PIG;tr|A0A287BLE0|A0A287BLE0_PIG;tr|F1SGJ3|F1SGJ3_PIG;tr|A0A287AHQ3|A0A287AHQ3_PIG	sp|O75369|FLNB_HUMAN	1	1	1	0	0
TYSVEYLPK	sp|O75369|FLNB_HUMAN;tr|A0A024R321|A0A024R321_HUMAN;tr|Q68CT4|Q68CT4_HUMAN;tr|E7EN95|E7EN95_HUMAN;tr|A0A287BGW3|A0A287BGW3_PIG;tr|A0A286ZPG4|A0A286ZPG4_PIG;tr|A0A287BLE0|A0A287BLE0_PIG;tr|F1SGJ3|F1SGJ3_PIG;tr|A0A287AHQ3|A0A287AHQ3_PIG	sp|O75369|FLNB_HUMAN	1	1	1	0	0
VAVTEGCQPSR	sp|O75369|FLNB_HUMAN;tr|A0A024R321|A0A024R321_HUMAN;tr|Q68CT4|Q68CT4_HUMAN;tr|E7EN95|E7EN95_HUMAN;tr|A0A287BGW3|A0A287BGW3_PIG;tr|A0A286ZPG4|A0A286ZPG4_PIG;tr|A0A287BLE0|A0A287BLE0_PIG;tr|F1SGJ3|F1SGJ3_PIG;tr|A0A287AHQ3|A0A287AHQ3_PIG	sp|O75369|FLNB_HUMAN	1	1	1	0	0
VFGPGIEGK	sp|O75369|FLNB_HUMAN;tr|A0A024R321|A0A024R321_HUMAN;tr|Q68CT4|Q68CT4_HUMAN;tr|E7EN95|E7EN95_HUMAN;tr|A0A287BGW3|A0A287BGW3_PIG;tr|A0A286ZPG4|A0A286ZPG4_PIG;tr|A0A287BLE0|A0A287BLE0_PIG;tr|F1SGJ3|F1SGJ3_PIG;tr|A0A287AHQ3|A0A287AHQ3_PIG	sp|O75369|FLNB_HUMAN	1	1	1	0	0
VLFASQEIPASPFR	sp|O75369|FLNB_HUMAN;tr|A0A024R321|A0A024R321_HUMAN;tr|Q68CT4|Q68CT4_HUMAN;tr|E7EN95|E7EN95_HUMAN;tr|A0A287BGW3|A0A287BGW3_PIG;tr|A0A286ZPG4|A0A286ZPG4_PIG;tr|A0A287BLE0|A0A287BLE0_PIG;tr|F1SGJ3|F1SGJ3_PIG;tr|A0A287AHQ3|A0A287AHQ3_PIG	sp|O75369|FLNB_HUMAN	1	1	1	0	0
VLSEDEEDVDFDIIHNANDTFTVK	sp|O75369|FLNB_HUMAN;tr|A0A024R321|A0A024R321_HUMAN;tr|Q68CT4|Q68CT4_HUMAN;tr|E7EN95|E7EN95_HUMAN;tr|A0A287BGW3|A0A287BGW3_PIG;tr|A0A286ZPG4|A0A286ZPG4_PIG;tr|A0A287BLE0|A0A287BLE0_PIG;tr|F1SGJ3|F1SGJ3_PIG;tr|A0A287AHQ3|A0A287AHQ3_PIG	sp|O75369|FLNB_HUMAN	1	1	1	0	0
VTVLFAGQHISK	sp|O75369|FLNB_HUMAN;tr|A0A024R321|A0A024R321_HUMAN;tr|Q68CT4|Q68CT4_HUMAN;tr|E7EN95|E7EN95_HUMAN;tr|A0A287BGW3|A0A287BGW3_PIG;tr|A0A286ZPG4|A0A286ZPG4_PIG;tr|A0A287BLE0|A0A287BLE0_PIG;tr|F1SGJ3|F1SGJ3_PIG;tr|A0A287AHQ3|A0A287AHQ3_PIG	sp|O75369|FLNB_HUMAN	1	1	1	0	0
VVASGPGLEHGK	sp|O75369|FLNB_HUMAN;tr|A0A024R321|A0A024R321_HUMAN;tr|Q68CT4|Q68CT4_HUMAN;tr|E7EN95|E7EN95_HUMAN;tr|A0A287BGW3|A0A287BGW3_PIG;tr|A0A286ZPG4|A0A286ZPG4_PIG;tr|A0A287BLE0|A0A287BLE0_PIG;tr|F1SGJ3|F1SGJ3_PIG;tr|A0A287AHQ3|A0A287AHQ3_PIG	sp|O75369|FLNB_HUMAN	1	1	1	0	0
YADEEIPR	sp|O75369|FLNB_HUMAN;tr|A0A024R321|A0A024R321_HUMAN;tr|Q68CT4|Q68CT4_HUMAN;tr|E7EN95|E7EN95_HUMAN;tr|A0A287BGW3|A0A287BGW3_PIG;tr|A0A286ZPG4|A0A286ZPG4_PIG;tr|A0A287BLE0|A0A287BLE0_PIG;tr|F1SGJ3|F1SGJ3_PIG;tr|A0A287AHQ3|A0A287AHQ3_PIG	sp|O75369|FLNB_HUMAN	1	1	1	0	0
YGGELVPHFPAR	sp|O75369|FLNB_HUMAN;tr|A0A024R321|A0A024R321_HUMAN;tr|Q68CT4|Q68CT4_HUMAN;tr|E7EN95|E7EN95_HUMAN;tr|A0A287BGW3|A0A287BGW3_PIG;tr|A0A286ZPG4|A0A286ZPG4_PIG;tr|A0A287BLE0|A0A287BLE0_PIG;tr|F1SGJ3|F1SGJ3_PIG;tr|A0A287AHQ3|A0A287AHQ3_PIG	sp|O75369|FLNB_HUMAN	1	1	1	0	0
YMIGVTYGGDDIPLSPYR	sp|O75369|FLNB_HUMAN;tr|A0A024R321|A0A024R321_HUMAN;tr|Q68CT4|Q68CT4_HUMAN;tr|E7EN95|E7EN95_HUMAN;tr|A0A287BGW3|A0A287BGW3_PIG;tr|A0A286ZPG4|A0A286ZPG4_PIG;tr|A0A287BLE0|A0A287BLE0_PIG;tr|F1SGJ3|F1SGJ3_PIG;tr|A0A287AHQ3|A0A287AHQ3_PIG	sp|O75369|FLNB_HUMAN	1	1	1	0	0
VDIQTEDLEDGTCK	sp|O75369|FLNB_HUMAN;tr|A0A024R321|A0A024R321_HUMAN;tr|Q68CT4|Q68CT4_HUMAN;tr|E7EN95|E7EN95_HUMAN;tr|A0A287BGW3|A0A287BGW3_PIG;tr|A0A286ZPG4|A0A286ZPG4_PIG;tr|A0A287BLE0|A0A287BLE0_PIG;tr|F1SGJ3|F1SGJ3_PIG;tr|A0A287AHQ3|A0A287AHQ3_PIG;tr|H7C5L4|H7C5L4_HUMAN	sp|O75369|FLNB_HUMAN	1	1	1	0	0
GQHVTGSPFQFTVGPLGEGGAHK	sp|O75369|FLNB_HUMAN;tr|A0A024R321|A0A024R321_HUMAN;tr|Q68CT4|Q68CT4_HUMAN;tr|E7EN95|E7EN95_HUMAN;tr|A0A287BGW3|A0A287BGW3_PIG;tr|A0A286ZPG4|A0A286ZPG4_PIG;tr|A0A287BLE0|A0A287BLE0_PIG;tr|F1SGJ3|F1SGJ3_PIG;tr|H7C5L4|H7C5L4_HUMAN	sp|O75369|FLNB_HUMAN	1	1	1	0	0
FWSSLPSNVCNDER	sp|O75487|GPC4_HUMAN;tr|F1RTE1|F1RTE1_PIG	sp|O75487|GPC4_HUMAN	1	1	1	0	0
VSVVNPTAQCTHALLK	sp|O75487|GPC4_HUMAN;tr|F1RTE1|F1RTE1_PIG	sp|O75487|GPC4_HUMAN	1	1	1	0	0
DLFVELK	sp|O75487|GPC4_HUMAN;tr|Q86SV6|Q86SV6_HUMAN	sp|O75487|GPC4_HUMAN	1	0	0	1	0
TFAQGLAVAGDVVSK	sp|O75487|GPC4_HUMAN;tr|Q86SV6|Q86SV6_HUMAN	sp|O75487|GPC4_HUMAN	1	0	0	1	0
LVNSQYHFTDEYLECVSK	sp|O75487|GPC4_HUMAN;tr|Q86SV6|Q86SV6_HUMAN;tr|F1RTE1|F1RTE1_PIG	sp|O75487|GPC4_HUMAN	1	1	1	0	0
SLNDMFVK	sp|O75487|GPC4_HUMAN;tr|Q86SV6|Q86SV6_HUMAN;tr|F1RTE1|F1RTE1_PIG	sp|O75487|GPC4_HUMAN	1	1	1	0	0
SVVSEQCNHLQAVFASR	sp|O75487|GPC4_HUMAN;tr|Q86SV6|Q86SV6_HUMAN;tr|F1RTE1|F1RTE1_PIG	sp|O75487|GPC4_HUMAN	1	1	1	0	0
VFQGCGPPKPLPAGR	sp|O75487|GPC4_HUMAN;tr|Q86SV6|Q86SV6_HUMAN;tr|F1RTE1|F1RTE1_PIG	sp|O75487|GPC4_HUMAN	1	1	1	0	0
YTEQLKPFGDVPR	sp|O75487|GPC4_HUMAN;tr|Q86SV6|Q86SV6_HUMAN;tr|F1RTE1|F1RTE1_PIG	sp|O75487|GPC4_HUMAN	1	1	1	0	0
ELLENAEK	sp|O75487|GPC4_HUMAN;tr|Q86SV6|Q86SV6_HUMAN;tr|F1RTE1|F1RTE1_PIG;sp|Q9Y625|GPC6_HUMAN;tr|B4E2M1|B4E2M1_HUMAN	sp|O75487|GPC4_HUMAN	1	1	1	0	0
LEGPFNIESVMDPIDVK	sp|O75487|GPC4_HUMAN;tr|Q86SV6|Q86SV6_HUMAN;tr|F1RTE1|F1RTE1_PIG;tr|A0A287BPI9|A0A287BPI9_PIG;tr|A0A087WT82|A0A087WT82_HUMAN;tr|F6PUJ1|F6PUJ1_PIG;sp|Q9Y625|GPC6_HUMAN;tr|B4E2M1|B4E2M1_HUMAN	sp|O75487|GPC4_HUMAN	1	1	1	0	0
DDVQGYAAK	sp|O94973|AP2A2_HUMAN;tr|B7Z1Q4|B7Z1Q4_HUMAN;tr|I3LK24|I3LK24_PIG;tr|F1RH60|F1RH60_PIG;sp|O95782|AP2A1_HUMAN	tr|I3LK24|I3LK24_PIG	1	1	1	0	0
LINNAIK	sp|O94973|AP2A2_HUMAN;tr|B7Z5S9|B7Z5S9_HUMAN;tr|B3KMI7|B3KMI7_HUMAN;tr|E9PR62|E9PR62_HUMAN;tr|E9PPZ3|E9PPZ3_HUMAN;tr|E9PS94|E9PS94_HUMAN;tr|E9PQP4|E9PQP4_HUMAN;tr|E9PPY8|E9PPY8_HUMAN;tr|Q59FN8|Q59FN8_HUMAN;tr|H0YDE9|H0YDE9_HUMAN;tr|H0YEG0|H0YEG0_HUMAN;tr|I3LK24|I3LK24_PIG;tr|F1RH60|F1RH60_PIG;sp|O95782|AP2A1_HUMAN;tr|B4DXJ6|B4DXJ6_HUMAN	tr|I3LK24|I3LK24_PIG	1	1	1	0	0
AVDLLYAMCDR	sp|O94973|AP2A2_HUMAN;tr|B7Z5S9|B7Z5S9_HUMAN;tr|B7Z1Q4|B7Z1Q4_HUMAN;tr|F1RZ02|F1RZ02_PIG	sp|O94973|AP2A2_HUMAN	1	1	1	0	0
GLAVFISDIR	sp|O94973|AP2A2_HUMAN;tr|B7Z5S9|B7Z5S9_HUMAN;tr|B7Z1Q4|B7Z1Q4_HUMAN;tr|F1RZ02|F1RZ02_PIG;tr|B3KMI7|B3KMI7_HUMAN;tr|E9PR62|E9PR62_HUMAN;tr|M0R2D9|M0R2D9_HUMAN;tr|I3LK24|I3LK24_PIG;tr|F1RH60|F1RH60_PIG;sp|O95782|AP2A1_HUMAN;tr|B4DXJ6|B4DXJ6_HUMAN	tr|I3LK24|I3LK24_PIG	1	1	1	0	0
ALLLSTYIK	sp|O94973|AP2A2_HUMAN;tr|B7Z5S9|B7Z5S9_HUMAN;tr|B7Z1Q4|B7Z1Q4_HUMAN;tr|F1RZ02|F1RZ02_PIG;tr|I3LK24|I3LK24_PIG;tr|F1RH60|F1RH60_PIG;sp|O95782|AP2A1_HUMAN;tr|Q8N9K4|Q8N9K4_HUMAN	tr|I3LK24|I3LK24_PIG	1	1	1	0	0
NADVELQQR	sp|O94973|AP2A2_HUMAN;tr|B7Z5S9|B7Z5S9_HUMAN;tr|B7Z1Q4|B7Z1Q4_HUMAN;tr|F1RZ02|F1RZ02_PIG;tr|I3LK24|I3LK24_PIG;tr|F1RH60|F1RH60_PIG;sp|O95782|AP2A1_HUMAN;tr|Q8N9K4|Q8N9K4_HUMAN	tr|I3LK24|I3LK24_PIG	1	1	1	0	0
IAGDYVSEEVWYR	sp|O94973|AP2A2_HUMAN;tr|B7Z5S9|B7Z5S9_HUMAN;tr|B7Z1Q4|B7Z1Q4_HUMAN;tr|I3LK24|I3LK24_PIG;tr|F1RH60|F1RH60_PIG;sp|O95782|AP2A1_HUMAN	tr|I3LK24|I3LK24_PIG	1	1	1	0	0
VGGYILGEFGNLIAGDPR	sp|O94973|AP2A2_HUMAN;tr|B7Z5S9|B7Z5S9_HUMAN;tr|B7Z1Q4|B7Z1Q4_HUMAN;tr|I3LK24|I3LK24_PIG;tr|F1RH60|F1RH60_PIG;sp|O95782|AP2A1_HUMAN;tr|Q8N9K4|Q8N9K4_HUMAN	tr|I3LK24|I3LK24_PIG	1	1	1	0	0
ACNQLGQFLQHR	sp|O94973|AP2A2_HUMAN;tr|B7Z5S9|B7Z5S9_HUMAN;tr|F1RZ02|F1RZ02_PIG;tr|Q8N2F8|Q8N2F8_HUMAN;tr|I3LK24|I3LK24_PIG;tr|F1RH60|F1RH60_PIG;sp|O95782|AP2A1_HUMAN;tr|B4DXJ6|B4DXJ6_HUMAN	tr|I3LK24|I3LK24_PIG	1	1	1	0	0
YLALESMCTLASSEFSHEAVK	sp|O94973|AP2A2_HUMAN;tr|B7Z5S9|B7Z5S9_HUMAN;tr|F1RZ02|F1RZ02_PIG;tr|Q8N2F8|Q8N2F8_HUMAN;tr|I3LK24|I3LK24_PIG;tr|F1RH60|F1RH60_PIG;sp|O95782|AP2A1_HUMAN;tr|B4DXJ6|B4DXJ6_HUMAN	tr|I3LK24|I3LK24_PIG	1	1	1	0	0
THIETVINALK	sp|O94973|AP2A2_HUMAN;tr|B7Z5S9|B7Z5S9_HUMAN;tr|Q8N2F8|Q8N2F8_HUMAN	sp|O94973|AP2A2_HUMAN	1	0	0	1	0
EAVNLQQDAFVVIGR	sp|O95394|AGM1_HUMAN;tr|A0A087WT27|A0A087WT27_HUMAN;tr|J3KN95|J3KN95_HUMAN;tr|D6RCQ8|D6RCQ8_HUMAN;tr|D6RF77|D6RF77_HUMAN;tr|D6RIS6|D6RIS6_HUMAN	sp|O95394|AGM1_HUMAN	1	0	0	1	0
IATLISSFLK	sp|O95394|AGM1_HUMAN;tr|B3KN28|B3KN28_HUMAN;tr|A0A087WT27|A0A087WT27_HUMAN;tr|J3KN95|J3KN95_HUMAN	sp|O95394|AGM1_HUMAN	1	0	0	1	0
LNHLCGADFVK	sp|O95394|AGM1_HUMAN;tr|B3KN28|B3KN28_HUMAN;tr|A0A087WT27|A0A087WT27_HUMAN;tr|J3KN95|J3KN95_HUMAN	sp|O95394|AGM1_HUMAN	1	0	0	1	0
YLEEVMK	sp|O95394|AGM1_HUMAN;tr|B3KN28|B3KN28_HUMAN;tr|A0A087WT27|A0A087WT27_HUMAN;tr|J3KN95|J3KN95_HUMAN	sp|O95394|AGM1_HUMAN	1	0	0	1	0
VLIDISEK	sp|O95394|AGM1_HUMAN;tr|B3KN28|B3KN28_HUMAN;tr|A0A087WT27|A0A087WT27_HUMAN;tr|J3KN95|J3KN95_HUMAN;tr|D6RCQ8|D6RCQ8_HUMAN;tr|D6RF77|D6RF77_HUMAN;tr|D6RIS6|D6RIS6_HUMAN	sp|O95394|AGM1_HUMAN	1	0	0	1	0
AFVRPSGTEDVVR	sp|O95394|AGM1_HUMAN;tr|B3KN28|B3KN28_HUMAN;tr|A0A087WT27|A0A087WT27_HUMAN;tr|J3KN95|J3KN95_HUMAN;tr|H0Y8I3|H0Y8I3_HUMAN;tr|H0Y987|H0Y987_HUMAN	sp|O95394|AGM1_HUMAN	1	0	0	1	0
VISTTDAER	sp|O95394|AGM1_HUMAN;tr|B3KN28|B3KN28_HUMAN;tr|A0A087WT27|A0A087WT27_HUMAN;tr|J3KN95|J3KN95_HUMAN;tr|H0Y8I3|H0Y8I3_HUMAN;tr|H0Y987|H0Y987_HUMAN	sp|O95394|AGM1_HUMAN	1	0	0	1	0
AEHLDHVMFR	sp|O95394|AGM1_HUMAN;tr|B3KN28|B3KN28_HUMAN;tr|D6RCQ8|D6RCQ8_HUMAN;tr|D6RF77|D6RF77_HUMAN;tr|D6RCD1|D6RCD1_HUMAN;tr|D6RC77|D6RC77_HUMAN	sp|O95394|AGM1_HUMAN	1	0	0	1	0
MGLLAVLR	sp|O95394|AGM1_HUMAN;tr|B3KN28|B3KN28_HUMAN;tr|D6RCQ8|D6RCQ8_HUMAN;tr|D6RF77|D6RF77_HUMAN;tr|D6RCD1|D6RCD1_HUMAN;tr|D6RC77|D6RC77_HUMAN	sp|O95394|AGM1_HUMAN	1	0	0	1	0
ANELLINVK	sp|P00330|ADH1_YEAST	sp|P00330|ADH1_YEAST	0	0	0	0	0
ATDGGAHGVINVSVSEAAIEASTR	sp|P00330|ADH1_YEAST	sp|P00330|ADH1_YEAST	0	0	0	0	0
ATDGGAHGVINVSVSEAAIEASTRYVR	sp|P00330|ADH1_YEAST	sp|P00330|ADH1_YEAST	0	0	0	0	0
CCSDVFNQVVK	sp|P00330|ADH1_YEAST	sp|P00330|ADH1_YEAST	0	0	0	0	0
DIVGAVLK	sp|P00330|ADH1_YEAST	sp|P00330|ADH1_YEAST	0	0	0	0	0
EALDFFAR	sp|P00330|ADH1_YEAST	sp|P00330|ADH1_YEAST	0	0	0	0	0
EKDIVGAVLK	sp|P00330|ADH1_YEAST	sp|P00330|ADH1_YEAST	0	0	0	0	0
GVIFYESHGK	sp|P00330|ADH1_YEAST	sp|P00330|ADH1_YEAST	0	0	0	0	0
GVIFYESHGKLEYK	sp|P00330|ADH1_YEAST	sp|P00330|ADH1_YEAST	0	0	0	0	0
IGDYAGIK	sp|P00330|ADH1_YEAST	sp|P00330|ADH1_YEAST	0	0	0	0	0
SIGGEVFIDFTK	sp|P00330|ADH1_YEAST	sp|P00330|ADH1_YEAST	0	0	0	0	0
SIPETQK	sp|P00330|ADH1_YEAST	sp|P00330|ADH1_YEAST	0	0	0	0	0
SISIVGSYVGNR	sp|P00330|ADH1_YEAST	sp|P00330|ADH1_YEAST	0	0	0	0	0
VLGIDGGEGK	sp|P00330|ADH1_YEAST	sp|P00330|ADH1_YEAST	0	0	0	0	0
VLGIDGGEGKEELFR	sp|P00330|ADH1_YEAST	sp|P00330|ADH1_YEAST	0	0	0	0	0
VVGLSTLPEIYEK	sp|P00330|ADH1_YEAST	sp|P00330|ADH1_YEAST	0	0	0	0	0
YVVDTSK	sp|P00330|ADH1_YEAST	sp|P00330|ADH1_YEAST	0	0	0	0	0
LTLYDIAHTPGVAADLSHIETR	sp|P00346|MDHM_PIG;tr|I3LP41|I3LP41_PIG	sp|P00346|MDHM_PIG	0	1	0	0	1
MIAEAIPELK	sp|P00346|MDHM_PIG;tr|I3LP41|I3LP41_PIG	sp|P00346|MDHM_PIG	0	1	0	0	1
GCDVVVIPAGVPR	sp|P00346|MDHM_PIG;tr|I3LP41|I3LP41_PIG;tr|Q0QF37|Q0QF37_HUMAN;tr|Q75MT9|Q75MT9_HUMAN;tr|Q6FHZ0|Q6FHZ0_HUMAN;tr|A0A024R4K3|A0A024R4K3_HUMAN;sp|P40926|MDHM_HUMAN	sp|P00346|MDHM_PIG	1	1	1	0	0
VAVLGASGGIGQPLSLLLK	sp|P00346|MDHM_PIG;tr|I3LP41|I3LP41_PIG;tr|Q0QF37|Q0QF37_HUMAN;tr|Q75MT9|Q75MT9_HUMAN;tr|Q6FHZ0|Q6FHZ0_HUMAN;tr|A0A024R4K3|A0A024R4K3_HUMAN;sp|P40926|MDHM_HUMAN	sp|P00346|MDHM_PIG	1	1	1	0	0
IQEAGTEVVK	sp|P00346|MDHM_PIG;tr|I3LP41|I3LP41_PIG;tr|Q0QF37|Q0QF37_HUMAN;tr|Q75MT9|Q75MT9_HUMAN;tr|Q6FHZ0|Q6FHZ0_HUMAN;tr|A0A024R4K3|A0A024R4K3_HUMAN;sp|P40926|MDHM_HUMAN;tr|G3XAL0|G3XAL0_HUMAN	sp|P00346|MDHM_PIG	1	1	1	0	0
FVFSLVDAMNGK	sp|P00346|MDHM_PIG;tr|I3LP41|I3LP41_PIG;tr|Q0QF37|Q0QF37_HUMAN;tr|Q75MT9|Q75MT9_HUMAN;tr|Q6FHZ0|Q6FHZ0_HUMAN;tr|A0A024R4K3|A0A024R4K3_HUMAN;sp|P40926|MDHM_HUMAN;tr|G3XAL0|G3XAL0_HUMAN;tr|B3KTM1|B3KTM1_HUMAN	sp|P00346|MDHM_PIG	1	1	1	0	0
IFGVTTLDIVR	sp|P00346|MDHM_PIG;tr|I3LP41|I3LP41_PIG;tr|Q0QF37|Q0QF37_HUMAN;tr|Q75MT9|Q75MT9_HUMAN;tr|Q6FHZ0|Q6FHZ0_HUMAN;tr|A0A024R4K3|A0A024R4K3_HUMAN;sp|P40926|MDHM_HUMAN;tr|G3XAL0|G3XAL0_HUMAN;tr|B3KTM1|B3KTM1_HUMAN	sp|P00346|MDHM_PIG	1	1	1	0	0
AITIFQER	sp|P00355|G3P_PIG;tr|A0A286ZQE4|A0A286ZQE4_PIG;tr|A0A287BBI5|A0A287BBI5_PIG;tr|A0A286ZVK5|A0A286ZVK5_PIG;tr|A0A287BG23|A0A287BG23_PIG	sp|P00355|G3P_PIG	0	1	0	0	1
AITIFQERDPANIK	sp|P00355|G3P_PIG;tr|A0A286ZQE4|A0A286ZQE4_PIG;tr|A0A287BBI5|A0A287BBI5_PIG;tr|A0A286ZVK5|A0A286ZVK5_PIG;tr|A0A287BG23|A0A287BG23_PIG	sp|P00355|G3P_PIG	0	1	0	0	1
GAAQNIIPASTGAAK	sp|P00355|G3P_PIG;tr|A0A286ZQE4|A0A286ZQE4_PIG;tr|A0A287BBI5|A0A287BBI5_PIG;tr|A0A286ZVK5|A0A286ZVK5_PIG;tr|A0A287BG23|A0A287BG23_PIG	sp|P00355|G3P_PIG	0	1	0	0	1
VPTPNVSVVDLTCR	sp|P00355|G3P_PIG;tr|A0A286ZQE4|A0A286ZQE4_PIG;tr|A0A287BBI5|A0A287BBI5_PIG;tr|A0A286ZVK5|A0A286ZVK5_PIG;tr|A0A287BG23|A0A287BG23_PIG	sp|P00355|G3P_PIG	0	1	0	0	1
LTGMAFR	sp|P00355|G3P_PIG;tr|A0A286ZQE4|A0A286ZQE4_PIG;tr|A0A287BBI5|A0A287BBI5_PIG;tr|A0A286ZVK5|A0A286ZVK5_PIG;tr|A0A287BG23|A0A287BG23_PIG;tr|F1RM74|F1RM74_PIG;sp|O14556|G3PT_HUMAN;tr|V9HVZ4|V9HVZ4_HUMAN;sp|P04406|G3P_HUMAN;tr|Q2TSD0|Q2TSD0_HUMAN;tr|E7EUT5|E7EUT5_HUMAN;tr|Q0QET7|Q0QET7_HUMAN;tr|A4UCT1|A4UCT1_HUMAN	tr|V9HVZ4|V9HVZ4_HUMAN	1	1	1	0	0
RVIISAPSADAPMFVMGVNHEK	sp|P00355|G3P_PIG;tr|A0A286ZQE4|A0A286ZQE4_PIG;tr|A0A287BBI5|A0A287BBI5_PIG;tr|A0A286ZVK5|A0A286ZVK5_PIG;tr|A0A287BG23|A0A287BG23_PIG;tr|V9HVZ4|V9HVZ4_HUMAN;sp|P04406|G3P_HUMAN;tr|E7EUT5|E7EUT5_HUMAN;tr|Q0QET7|Q0QET7_HUMAN;tr|A4UCT1|A4UCT1_HUMAN;tr|B4DRV9|B4DRV9_HUMAN	tr|V9HVZ4|V9HVZ4_HUMAN	1	1	1	0	0
VIISAPSADAPMFVMGVNHEK	sp|P00355|G3P_PIG;tr|A0A286ZQE4|A0A286ZQE4_PIG;tr|A0A287BBI5|A0A287BBI5_PIG;tr|A0A286ZVK5|A0A286ZVK5_PIG;tr|A0A287BG23|A0A287BG23_PIG;tr|V9HVZ4|V9HVZ4_HUMAN;sp|P04406|G3P_HUMAN;tr|E7EUT5|E7EUT5_HUMAN;tr|Q0QET7|Q0QET7_HUMAN;tr|A4UCT1|A4UCT1_HUMAN;tr|B4DRV9|B4DRV9_HUMAN	tr|V9HVZ4|V9HVZ4_HUMAN	1	1	1	0	0
LISWYDNEFGYSNR	sp|P00355|G3P_PIG;tr|A0A286ZQE4|A0A286ZQE4_PIG;tr|A0A287BBI5|A0A287BBI5_PIG;tr|A0A286ZVK5|A0A286ZVK5_PIG;tr|A0A287BG23|A0A287BG23_PIG;tr|V9HVZ4|V9HVZ4_HUMAN;sp|P04406|G3P_HUMAN;tr|Q2TSD0|Q2TSD0_HUMAN;tr|E7EUT5|E7EUT5_HUMAN	tr|V9HVZ4|V9HVZ4_HUMAN	1	1	1	0	0
VIPELNGK	sp|P00355|G3P_PIG;tr|A0A286ZQE4|A0A286ZQE4_PIG;tr|A0A287BBI5|A0A287BBI5_PIG;tr|A0A286ZVK5|A0A286ZVK5_PIG;tr|A0A287BG23|A0A287BG23_PIG;tr|V9HVZ4|V9HVZ4_HUMAN;sp|P04406|G3P_HUMAN;tr|Q2TSD0|Q2TSD0_HUMAN;tr|E7EUT5|E7EUT5_HUMAN;tr|Q0QET7|Q0QET7_HUMAN;tr|A4UCT1|A4UCT1_HUMAN	tr|V9HVZ4|V9HVZ4_HUMAN	1	1	1	0	0
VGVNGFGR	sp|P00355|G3P_PIG;tr|A0A286ZQE4|A0A286ZQE4_PIG;tr|V9HVZ4|V9HVZ4_HUMAN;sp|P04406|G3P_HUMAN;tr|Q2TSD0|Q2TSD0_HUMAN;tr|B4DRV9|B4DRV9_HUMAN	tr|V9HVZ4|V9HVZ4_HUMAN	1	1	1	0	0
ETYDFDIAVLR	sp|P00742|FA10_HUMAN;tr|Q5JVE7|Q5JVE7_HUMAN	sp|P00742|FA10_HUMAN	1	0	0	1	0
MLEVPYVDR	sp|P00742|FA10_HUMAN;tr|Q5JVE7|Q5JVE7_HUMAN;tr|F1RN41|F1RN41_PIG	sp|P00742|FA10_HUMAN	1	1	1	0	0
TGIVSGFGR	sp|P00742|FA10_HUMAN;tr|Q5JVE7|Q5JVE7_HUMAN;tr|F1RN41|F1RN41_PIG	sp|P00742|FA10_HUMAN	1	1	1	0	0
AAPTVNLFPPSSEELGTNK	sp|P01846|LAC_PIG;tr|A0A0A0MY58|A0A0A0MY58_PIG;tr|A0A287A8U7|A0A287A8U7_PIG;tr|A0A287A1M4|A0A287A1M4_PIG;tr|A0A286ZWN6|A0A286ZWN6_PIG	sp|P01846|LAC_PIG	0	1	0	0	1
AGGTTVTQGVETTKPSK	sp|P01846|LAC_PIG;tr|A0A0A0MY58|A0A0A0MY58_PIG;tr|A0A287A8U7|A0A287A8U7_PIG;tr|A0A287A1M4|A0A287A1M4_PIG;tr|A0A286ZWN6|A0A286ZWN6_PIG	sp|P01846|LAC_PIG	0	1	0	0	1
SSSGFTCQVTHEGTIVEK	sp|P01846|LAC_PIG;tr|A0A0A0MY58|A0A0A0MY58_PIG;tr|A0A287A8U7|A0A287A8U7_PIG;tr|A0A287A1M4|A0A287A1M4_PIG;tr|A0A286ZWN6|A0A286ZWN6_PIG	sp|P01846|LAC_PIG	0	1	0	0	1
YAASSYLALSASDWK	sp|P01846|LAC_PIG;tr|A0A0A0MY58|A0A0A0MY58_PIG;tr|A0A287A8U7|A0A287A8U7_PIG;tr|A0A287A1M4|A0A287A1M4_PIG;tr|A0A286ZWN6|A0A286ZWN6_PIG;tr|F1RL06|F1RL06_PIG	sp|P01846|LAC_PIG	0	1	0	0	1
MFLGFPTTK	sp|P01965|HBA_PIG;tr|F1RGX4|F1RGX4_PIG	sp|P01965|HBA_PIG	0	1	0	0	1
VGGQAGAHGAEALER	sp|P01965|HBA_PIG;tr|F1RGX4|F1RGX4_PIG	sp|P01965|HBA_PIG	0	1	0	0	1
FTYSVTVDGCTSHTGAWGK	sp|P02452|CO1A1_HUMAN	sp|P02452|CO1A1_HUMAN	1	0	0	1	0
TGDAGPVGPPGPPGPPGPPGPPSAGFDFSFLPQPPQEK	sp|P02452|CO1A1_HUMAN	sp|P02452|CO1A1_HUMAN	1	0	0	1	0
ALLLQGSNEIEIR	sp|P02452|CO1A1_HUMAN;CON__Q862S4;tr|A0A287A1S6|A0A287A1S6_PIG;tr|A0A287BLD2|A0A287BLD2_PIG	tr|A0A287A1S6|A0A287A1S6_PIG	1	1	1	0	0
NSVAYMDQQTGNLK	sp|P02452|CO1A1_HUMAN;CON__Q862S4;tr|A0A287A1S6|A0A287A1S6_PIG;tr|A0A287BLD2|A0A287BLD2_PIG	tr|A0A287A1S6|A0A287A1S6_PIG	1	1	1	0	0
DRDLEVDTTLK	sp|P02452|CO1A1_HUMAN;tr|A0A287A1S6|A0A287A1S6_PIG;tr|A0A287BLD2|A0A287BLD2_PIG	tr|A0A287A1S6|A0A287A1S6_PIG	1	1	1	0	0
SGEYWIDPNQGCNLDAIK	sp|P02452|CO1A1_HUMAN;tr|A0A287A1S6|A0A287A1S6_PIG;tr|A0A287BLD2|A0A287BLD2_PIG	tr|A0A287A1S6|A0A287A1S6_PIG	1	1	1	0	0
SLSQQIENIR	sp|P02452|CO1A1_HUMAN;tr|A0A287A1S6|A0A287A1S6_PIG;tr|A0A287BLD2|A0A287BLD2_PIG	tr|A0A287A1S6|A0A287A1S6_PIG	1	1	1	0	0
DGLNGLPGPIGPPGPR	sp|P02452|CO1A1_HUMAN;tr|B7Z4S2|B7Z4S2_HUMAN;tr|A0A287A1S6|A0A287A1S6_PIG;tr|A0A287BLD2|A0A287BLD2_PIG	tr|A0A287A1S6|A0A287A1S6_PIG	1	1	1	0	0
GFSGLQGPPGPPGSPGEQGPSGASGPAGPR	sp|P02452|CO1A1_HUMAN;tr|B7Z4S2|B7Z4S2_HUMAN;tr|A0A287A1S6|A0A287A1S6_PIG;tr|A0A287BLD2|A0A287BLD2_PIG	tr|A0A287A1S6|A0A287A1S6_PIG	1	1	1	0	0
GPAGPQGPR	sp|P02452|CO1A1_HUMAN;tr|B7Z4S2|B7Z4S2_HUMAN;tr|A0A287A1S6|A0A287A1S6_PIG;tr|A0A287BLD2|A0A287BLD2_PIG	tr|A0A287A1S6|A0A287A1S6_PIG	1	1	1	0	0
GPAGPQGPRGDKGETGEQGDR	sp|P02452|CO1A1_HUMAN;tr|B7Z4S2|B7Z4S2_HUMAN;tr|A0A287A1S6|A0A287A1S6_PIG;tr|A0A287BLD2|A0A287BLD2_PIG	tr|A0A287A1S6|A0A287A1S6_PIG	1	1	1	0	0
GPPGSAGAPGK	sp|P02452|CO1A1_HUMAN;tr|B7Z4S2|B7Z4S2_HUMAN;tr|A0A287A1S6|A0A287A1S6_PIG;tr|A0A287BLD2|A0A287BLD2_PIG	tr|A0A287A1S6|A0A287A1S6_PIG	1	1	1	0	0
GPPGSAGAPGKDGLNGLPGPIGPPGPR	sp|P02452|CO1A1_HUMAN;tr|B7Z4S2|B7Z4S2_HUMAN;tr|A0A287A1S6|A0A287A1S6_PIG;tr|A0A287BLD2|A0A287BLD2_PIG	tr|A0A287A1S6|A0A287A1S6_PIG	1	1	1	0	0
GDAGPPGPAGPAGPPGPIGNVGAPGAK	sp|P02452|CO1A1_HUMAN;tr|Q6LAN8|Q6LAN8_HUMAN;tr|H9C5C5|H9C5C5_HUMAN	sp|P02452|CO1A1_HUMAN	1	0	0	1	0
GDRGETGPAGPPGAPGAPGAPGPVGPAGK	sp|P02452|CO1A1_HUMAN;tr|Q6LAN8|Q6LAN8_HUMAN;tr|H9C5C5|H9C5C5_HUMAN	sp|P02452|CO1A1_HUMAN	1	0	0	1	0
GDTGAKGEPGPVGVQGPPGPAGEEGK	sp|P02452|CO1A1_HUMAN;tr|Q6LAN8|Q6LAN8_HUMAN;tr|H9C5C5|H9C5C5_HUMAN	sp|P02452|CO1A1_HUMAN	1	0	0	1	0
GEPGDAGAKGDAGPPGPAGPAGPPGPIGNVGAPGAK	sp|P02452|CO1A1_HUMAN;tr|Q6LAN8|Q6LAN8_HUMAN;tr|H9C5C5|H9C5C5_HUMAN	sp|P02452|CO1A1_HUMAN	1	0	0	1	0
GEPGPPGPAGAAGPAGNPGADGQPGAK	sp|P02452|CO1A1_HUMAN;tr|Q6LAN8|Q6LAN8_HUMAN;tr|H9C5C5|H9C5C5_HUMAN	sp|P02452|CO1A1_HUMAN	1	0	0	1	0
GEPGPTGLPGPPGER	sp|P02452|CO1A1_HUMAN;tr|Q6LAN8|Q6LAN8_HUMAN;tr|H9C5C5|H9C5C5_HUMAN	sp|P02452|CO1A1_HUMAN	1	0	0	1	0
GEPGPVGVQGPPGPAGEEGK	sp|P02452|CO1A1_HUMAN;tr|Q6LAN8|Q6LAN8_HUMAN;tr|H9C5C5|H9C5C5_HUMAN	sp|P02452|CO1A1_HUMAN	1	0	0	1	0
GEPGPVGVQGPPGPAGEEGKR	sp|P02452|CO1A1_HUMAN;tr|Q6LAN8|Q6LAN8_HUMAN;tr|H9C5C5|H9C5C5_HUMAN	sp|P02452|CO1A1_HUMAN	1	0	0	1	0
GESGPSGPAGPTGAR	sp|P02452|CO1A1_HUMAN;tr|Q6LAN8|Q6LAN8_HUMAN;tr|H9C5C5|H9C5C5_HUMAN	sp|P02452|CO1A1_HUMAN	1	0	0	1	0
GETGPAGPPGAPGAPGAPGPVGPAGK	sp|P02452|CO1A1_HUMAN;tr|Q6LAN8|Q6LAN8_HUMAN;tr|H9C5C5|H9C5C5_HUMAN	sp|P02452|CO1A1_HUMAN	1	0	0	1	0
GETGPAGRPGEVGPPGPPGPAGEK	sp|P02452|CO1A1_HUMAN;tr|Q6LAN8|Q6LAN8_HUMAN;tr|H9C5C5|H9C5C5_HUMAN	sp|P02452|CO1A1_HUMAN	1	0	0	1	0
GETGPAGRPGEVGPPGPPGPAGEKGSPGADGPAGAPGTPGPQGIAGQR	sp|P02452|CO1A1_HUMAN;tr|Q6LAN8|Q6LAN8_HUMAN;tr|H9C5C5|H9C5C5_HUMAN	sp|P02452|CO1A1_HUMAN	1	0	0	1	0
GLTGPIGPPGPAGAPGDKGESGPSGPAGPTGAR	sp|P02452|CO1A1_HUMAN;tr|Q6LAN8|Q6LAN8_HUMAN;tr|H9C5C5|H9C5C5_HUMAN	sp|P02452|CO1A1_HUMAN	1	0	0	1	0
GPSGPQGPGGPPGPK	sp|P02452|CO1A1_HUMAN;tr|Q6LAN8|Q6LAN8_HUMAN;tr|H9C5C5|H9C5C5_HUMAN	sp|P02452|CO1A1_HUMAN	1	0	0	1	0
GPSGPQGPGGPPGPKGNSGEPGAPGSK	sp|P02452|CO1A1_HUMAN;tr|Q6LAN8|Q6LAN8_HUMAN;tr|H9C5C5|H9C5C5_HUMAN	sp|P02452|CO1A1_HUMAN	1	0	0	1	0
GSEGPQGVRGEPGPPGPAGAAGPAGNPGADGQPGAK	sp|P02452|CO1A1_HUMAN;tr|Q6LAN8|Q6LAN8_HUMAN;tr|H9C5C5|H9C5C5_HUMAN	sp|P02452|CO1A1_HUMAN	1	0	0	1	0
PGAPGPAGAR	sp|P02452|CO1A1_HUMAN;tr|Q6LAN8|Q6LAN8_HUMAN;tr|H9C5C5|H9C5C5_HUMAN	sp|P02452|CO1A1_HUMAN	1	0	0	1	0
PGEVGPPGPPGPAGEK	sp|P02452|CO1A1_HUMAN;tr|Q6LAN8|Q6LAN8_HUMAN;tr|H9C5C5|H9C5C5_HUMAN	sp|P02452|CO1A1_HUMAN	1	0	0	1	0
PGEVGPPGPPGPAGEKGSPGADGPAGAPGTPGPQGIAGQR	sp|P02452|CO1A1_HUMAN;tr|Q6LAN8|Q6LAN8_HUMAN;tr|H9C5C5|H9C5C5_HUMAN	sp|P02452|CO1A1_HUMAN	1	0	0	1	0
STGGISVPGPMGPSGPR	sp|P02452|CO1A1_HUMAN;tr|Q6LAN8|Q6LAN8_HUMAN;tr|H9C5C5|H9C5C5_HUMAN	sp|P02452|CO1A1_HUMAN	1	0	0	1	0
GNDGATGAAGPPGPTGPAGPPGFPGAVGAK	sp|P02452|CO1A1_HUMAN;tr|Q6LAN8|Q6LAN8_HUMAN;tr|H9C5C5|H9C5C5_HUMAN;tr|A0A287A1S6|A0A287A1S6_PIG	tr|A0A287A1S6|A0A287A1S6_PIG	1	1	1	0	0
DGEAGAQGPPGPAGPAGER	sp|P02452|CO1A1_HUMAN;tr|Q6LAN8|Q6LAN8_HUMAN;tr|H9C5C5|H9C5C5_HUMAN;tr|A0A287A1S6|A0A287A1S6_PIG;tr|A0A287BLD2|A0A287BLD2_PIG	tr|A0A287A1S6|A0A287A1S6_PIG	1	1	1	0	0
EGAPGAEGSPGR	sp|P02452|CO1A1_HUMAN;tr|Q6LAN8|Q6LAN8_HUMAN;tr|H9C5C5|H9C5C5_HUMAN;tr|A0A287A1S6|A0A287A1S6_PIG;tr|A0A287BLD2|A0A287BLD2_PIG	tr|A0A287A1S6|A0A287A1S6_PIG	1	1	1	0	0
GAAGLPGPK	sp|P02452|CO1A1_HUMAN;tr|Q6LAN8|Q6LAN8_HUMAN;tr|H9C5C5|H9C5C5_HUMAN;tr|A0A287A1S6|A0A287A1S6_PIG;tr|A0A287BLD2|A0A287BLD2_PIG	tr|A0A287A1S6|A0A287A1S6_PIG	1	1	1	0	0
GAAGLPGPKGDR	sp|P02452|CO1A1_HUMAN;tr|Q6LAN8|Q6LAN8_HUMAN;tr|H9C5C5|H9C5C5_HUMAN;tr|A0A287A1S6|A0A287A1S6_PIG;tr|A0A287BLD2|A0A287BLD2_PIG	tr|A0A287A1S6|A0A287A1S6_PIG	1	1	1	0	0
GANGAPGIAGAPGFPGAR	sp|P02452|CO1A1_HUMAN;tr|Q6LAN8|Q6LAN8_HUMAN;tr|H9C5C5|H9C5C5_HUMAN;tr|A0A287A1S6|A0A287A1S6_PIG;tr|A0A287BLD2|A0A287BLD2_PIG	tr|A0A287A1S6|A0A287A1S6_PIG	1	1	1	0	0
GAPGDRGEPGPPGPAGFAGPPGADGQPGAK	sp|P02452|CO1A1_HUMAN;tr|Q6LAN8|Q6LAN8_HUMAN;tr|H9C5C5|H9C5C5_HUMAN;tr|A0A287A1S6|A0A287A1S6_PIG;tr|A0A287BLD2|A0A287BLD2_PIG	tr|A0A287A1S6|A0A287A1S6_PIG	1	1	1	0	0
GDAGAPGAPGSQGAPGLQGMPGER	sp|P02452|CO1A1_HUMAN;tr|Q6LAN8|Q6LAN8_HUMAN;tr|H9C5C5|H9C5C5_HUMAN;tr|A0A287A1S6|A0A287A1S6_PIG;tr|A0A287BLD2|A0A287BLD2_PIG	tr|A0A287A1S6|A0A287A1S6_PIG	1	1	1	0	0
GDAGPAGPKGEPGSPGENGAPGQMGPR	sp|P02452|CO1A1_HUMAN;tr|Q6LAN8|Q6LAN8_HUMAN;tr|H9C5C5|H9C5C5_HUMAN;tr|A0A287A1S6|A0A287A1S6_PIG;tr|A0A287BLD2|A0A287BLD2_PIG	tr|A0A287A1S6|A0A287A1S6_PIG	1	1	1	0	0
GEPGPPGPAGFAGPPGADGQPGAK	sp|P02452|CO1A1_HUMAN;tr|Q6LAN8|Q6LAN8_HUMAN;tr|H9C5C5|H9C5C5_HUMAN;tr|A0A287A1S6|A0A287A1S6_PIG;tr|A0A287BLD2|A0A287BLD2_PIG	tr|A0A287A1S6|A0A287A1S6_PIG	1	1	1	0	0
GEPGPPGPAGFAGPPGADGQPGAKGEPGDAGAK	sp|P02452|CO1A1_HUMAN;tr|Q6LAN8|Q6LAN8_HUMAN;tr|H9C5C5|H9C5C5_HUMAN;tr|A0A287A1S6|A0A287A1S6_PIG;tr|A0A287BLD2|A0A287BLD2_PIG	tr|A0A287A1S6|A0A287A1S6_PIG	1	1	1	0	0
GEPGSPGENGAPGQMGPR	sp|P02452|CO1A1_HUMAN;tr|Q6LAN8|Q6LAN8_HUMAN;tr|H9C5C5|H9C5C5_HUMAN;tr|A0A287A1S6|A0A287A1S6_PIG;tr|A0A287BLD2|A0A287BLD2_PIG	tr|A0A287A1S6|A0A287A1S6_PIG	1	1	1	0	0
GEQGPAGSPGFQGLPGPAGPPGEAGK	sp|P02452|CO1A1_HUMAN;tr|Q6LAN8|Q6LAN8_HUMAN;tr|H9C5C5|H9C5C5_HUMAN;tr|A0A287A1S6|A0A287A1S6_PIG;tr|A0A287BLD2|A0A287BLD2_PIG	tr|A0A287A1S6|A0A287A1S6_PIG	1	1	1	0	0
GEQGPAGSPGFQGLPGPAGPPGEAGKPGEQGVPGDLGAPGPSGAR	sp|P02452|CO1A1_HUMAN;tr|Q6LAN8|Q6LAN8_HUMAN;tr|H9C5C5|H9C5C5_HUMAN;tr|A0A287A1S6|A0A287A1S6_PIG;tr|A0A287BLD2|A0A287BLD2_PIG	tr|A0A287A1S6|A0A287A1S6_PIG	1	1	1	0	0
GFPGADGVAGPK	sp|P02452|CO1A1_HUMAN;tr|Q6LAN8|Q6LAN8_HUMAN;tr|H9C5C5|H9C5C5_HUMAN;tr|A0A287A1S6|A0A287A1S6_PIG;tr|A0A287BLD2|A0A287BLD2_PIG	tr|A0A287A1S6|A0A287A1S6_PIG	1	1	1	0	0
GFPGADGVAGPKGPAGER	sp|P02452|CO1A1_HUMAN;tr|Q6LAN8|Q6LAN8_HUMAN;tr|H9C5C5|H9C5C5_HUMAN;tr|A0A287A1S6|A0A287A1S6_PIG;tr|A0A287BLD2|A0A287BLD2_PIG	tr|A0A287A1S6|A0A287A1S6_PIG	1	1	1	0	0
GFSGLDGAK	sp|P02452|CO1A1_HUMAN;tr|Q6LAN8|Q6LAN8_HUMAN;tr|H9C5C5|H9C5C5_HUMAN;tr|A0A287A1S6|A0A287A1S6_PIG;tr|A0A287BLD2|A0A287BLD2_PIG	tr|A0A287A1S6|A0A287A1S6_PIG	1	1	1	0	0
GFSGLDGAKGDAGPAGPK	sp|P02452|CO1A1_HUMAN;tr|Q6LAN8|Q6LAN8_HUMAN;tr|H9C5C5|H9C5C5_HUMAN;tr|A0A287A1S6|A0A287A1S6_PIG;tr|A0A287BLD2|A0A287BLD2_PIG	tr|A0A287A1S6|A0A287A1S6_PIG	1	1	1	0	0
GGPGSRGFPGADGVAGPK	sp|P02452|CO1A1_HUMAN;tr|Q6LAN8|Q6LAN8_HUMAN;tr|H9C5C5|H9C5C5_HUMAN;tr|A0A287A1S6|A0A287A1S6_PIG;tr|A0A287BLD2|A0A287BLD2_PIG	tr|A0A287A1S6|A0A287A1S6_PIG	1	1	1	0	0
GLPGPPGAPGPQGFQGPPGEPGEPGASGPMGPR	sp|P02452|CO1A1_HUMAN;tr|Q6LAN8|Q6LAN8_HUMAN;tr|H9C5C5|H9C5C5_HUMAN;tr|A0A287A1S6|A0A287A1S6_PIG;tr|A0A287BLD2|A0A287BLD2_PIG	tr|A0A287A1S6|A0A287A1S6_PIG	1	1	1	0	0
GLPGTAGLPGMK	sp|P02452|CO1A1_HUMAN;tr|Q6LAN8|Q6LAN8_HUMAN;tr|H9C5C5|H9C5C5_HUMAN;tr|A0A287A1S6|A0A287A1S6_PIG;tr|A0A287BLD2|A0A287BLD2_PIG	tr|A0A287A1S6|A0A287A1S6_PIG	1	1	1	0	0
GLPGTAGLPGMKGHR	sp|P02452|CO1A1_HUMAN;tr|Q6LAN8|Q6LAN8_HUMAN;tr|H9C5C5|H9C5C5_HUMAN;tr|A0A287A1S6|A0A287A1S6_PIG;tr|A0A287BLD2|A0A287BLD2_PIG	tr|A0A287A1S6|A0A287A1S6_PIG	1	1	1	0	0
GLTGPIGPPGPAGAPGDK	sp|P02452|CO1A1_HUMAN;tr|Q6LAN8|Q6LAN8_HUMAN;tr|H9C5C5|H9C5C5_HUMAN;tr|A0A287A1S6|A0A287A1S6_PIG;tr|A0A287BLD2|A0A287BLD2_PIG	tr|A0A287A1S6|A0A287A1S6_PIG	1	1	1	0	0
GLTGSPGSPGPDGK	sp|P02452|CO1A1_HUMAN;tr|Q6LAN8|Q6LAN8_HUMAN;tr|H9C5C5|H9C5C5_HUMAN;tr|A0A287A1S6|A0A287A1S6_PIG;tr|A0A287BLD2|A0A287BLD2_PIG	tr|A0A287A1S6|A0A287A1S6_PIG	1	1	1	0	0
GLTGSPGSPGPDGKTGPPGPAGQDGR	sp|P02452|CO1A1_HUMAN;tr|Q6LAN8|Q6LAN8_HUMAN;tr|H9C5C5|H9C5C5_HUMAN;tr|A0A287A1S6|A0A287A1S6_PIG;tr|A0A287BLD2|A0A287BLD2_PIG	tr|A0A287A1S6|A0A287A1S6_PIG	1	1	1	0	0
GNSGEPGAPGSK	sp|P02452|CO1A1_HUMAN;tr|Q6LAN8|Q6LAN8_HUMAN;tr|H9C5C5|H9C5C5_HUMAN;tr|A0A287A1S6|A0A287A1S6_PIG;tr|A0A287BLD2|A0A287BLD2_PIG	tr|A0A287A1S6|A0A287A1S6_PIG	1	1	1	0	0
GPPGPMGPPGLAGPPGESGR	sp|P02452|CO1A1_HUMAN;tr|Q6LAN8|Q6LAN8_HUMAN;tr|H9C5C5|H9C5C5_HUMAN;tr|A0A287A1S6|A0A287A1S6_PIG;tr|A0A287BLD2|A0A287BLD2_PIG	tr|A0A287A1S6|A0A287A1S6_PIG	1	1	1	0	0
GQAGVMGFPGPK	sp|P02452|CO1A1_HUMAN;tr|Q6LAN8|Q6LAN8_HUMAN;tr|H9C5C5|H9C5C5_HUMAN;tr|A0A287A1S6|A0A287A1S6_PIG;tr|A0A287BLD2|A0A287BLD2_PIG	tr|A0A287A1S6|A0A287A1S6_PIG	1	1	1	0	0
GSAGPPGATGFPGAAGR	sp|P02452|CO1A1_HUMAN;tr|Q6LAN8|Q6LAN8_HUMAN;tr|H9C5C5|H9C5C5_HUMAN;tr|A0A287A1S6|A0A287A1S6_PIG;tr|A0A287BLD2|A0A287BLD2_PIG	tr|A0A287A1S6|A0A287A1S6_PIG	1	1	1	0	0
GSPGADGPAGAPGTPGPQGIAGQR	sp|P02452|CO1A1_HUMAN;tr|Q6LAN8|Q6LAN8_HUMAN;tr|H9C5C5|H9C5C5_HUMAN;tr|A0A287A1S6|A0A287A1S6_PIG;tr|A0A287BLD2|A0A287BLD2_PIG	tr|A0A287A1S6|A0A287A1S6_PIG	1	1	1	0	0
GSPGEAGRPGEAGLPGAK	sp|P02452|CO1A1_HUMAN;tr|Q6LAN8|Q6LAN8_HUMAN;tr|H9C5C5|H9C5C5_HUMAN;tr|A0A287A1S6|A0A287A1S6_PIG;tr|A0A287BLD2|A0A287BLD2_PIG	tr|A0A287A1S6|A0A287A1S6_PIG	1	1	1	0	0
GSPGEAGRPGEAGLPGAKGLTGSPGSPGPDGK	sp|P02452|CO1A1_HUMAN;tr|Q6LAN8|Q6LAN8_HUMAN;tr|H9C5C5|H9C5C5_HUMAN;tr|A0A287A1S6|A0A287A1S6_PIG;tr|A0A287BLD2|A0A287BLD2_PIG	tr|A0A287A1S6|A0A287A1S6_PIG	1	1	1	0	0
GSPGPAGPKGSPGEAGRPGEAGLPGAK	sp|P02452|CO1A1_HUMAN;tr|Q6LAN8|Q6LAN8_HUMAN;tr|H9C5C5|H9C5C5_HUMAN;tr|A0A287A1S6|A0A287A1S6_PIG;tr|A0A287BLD2|A0A287BLD2_PIG	tr|A0A287A1S6|A0A287A1S6_PIG	1	1	1	0	0
GVPGPPGAVGPAGK	sp|P02452|CO1A1_HUMAN;tr|Q6LAN8|Q6LAN8_HUMAN;tr|H9C5C5|H9C5C5_HUMAN;tr|A0A287A1S6|A0A287A1S6_PIG;tr|A0A287BLD2|A0A287BLD2_PIG	tr|A0A287A1S6|A0A287A1S6_PIG	1	1	1	0	0
GVPGPPGAVGPAGKDGEAGAQGPPGPAGPAGER	sp|P02452|CO1A1_HUMAN;tr|Q6LAN8|Q6LAN8_HUMAN;tr|H9C5C5|H9C5C5_HUMAN;tr|A0A287A1S6|A0A287A1S6_PIG;tr|A0A287BLD2|A0A287BLD2_PIG	tr|A0A287A1S6|A0A287A1S6_PIG	1	1	1	0	0
GVQGPPGPAGPR	sp|P02452|CO1A1_HUMAN;tr|Q6LAN8|Q6LAN8_HUMAN;tr|H9C5C5|H9C5C5_HUMAN;tr|A0A287A1S6|A0A287A1S6_PIG;tr|A0A287BLD2|A0A287BLD2_PIG	tr|A0A287A1S6|A0A287A1S6_PIG	1	1	1	0	0
GVVGLPGQR	sp|P02452|CO1A1_HUMAN;tr|Q6LAN8|Q6LAN8_HUMAN;tr|H9C5C5|H9C5C5_HUMAN;tr|A0A287A1S6|A0A287A1S6_PIG;tr|A0A287BLD2|A0A287BLD2_PIG	tr|A0A287A1S6|A0A287A1S6_PIG	1	1	1	0	0
GVVGLPGQRGER	sp|P02452|CO1A1_HUMAN;tr|Q6LAN8|Q6LAN8_HUMAN;tr|H9C5C5|H9C5C5_HUMAN;tr|A0A287A1S6|A0A287A1S6_PIG;tr|A0A287BLD2|A0A287BLD2_PIG	tr|A0A287A1S6|A0A287A1S6_PIG	1	1	1	0	0
PGEAGLPGAK	sp|P02452|CO1A1_HUMAN;tr|Q6LAN8|Q6LAN8_HUMAN;tr|H9C5C5|H9C5C5_HUMAN;tr|A0A287A1S6|A0A287A1S6_PIG;tr|A0A287BLD2|A0A287BLD2_PIG	tr|A0A287A1S6|A0A287A1S6_PIG	1	1	1	0	0
PGEQGVPGDLGAPGPSGAR	sp|P02452|CO1A1_HUMAN;tr|Q6LAN8|Q6LAN8_HUMAN;tr|H9C5C5|H9C5C5_HUMAN;tr|A0A287A1S6|A0A287A1S6_PIG;tr|A0A287BLD2|A0A287BLD2_PIG	tr|A0A287A1S6|A0A287A1S6_PIG	1	1	1	0	0
PGPPGPPGAR	sp|P02452|CO1A1_HUMAN;tr|Q6LAN8|Q6LAN8_HUMAN;tr|H9C5C5|H9C5C5_HUMAN;tr|A0A287A1S6|A0A287A1S6_PIG;tr|A0A287BLD2|A0A287BLD2_PIG	tr|A0A287A1S6|A0A287A1S6_PIG	1	1	1	0	0
TGPPGPAGQDGR	sp|P02452|CO1A1_HUMAN;tr|Q6LAN8|Q6LAN8_HUMAN;tr|H9C5C5|H9C5C5_HUMAN;tr|A0A287A1S6|A0A287A1S6_PIG;tr|A0A287BLD2|A0A287BLD2_PIG	tr|A0A287A1S6|A0A287A1S6_PIG	1	1	1	0	0
TGPPGPAGQDGRPGPPGPPGAR	sp|P02452|CO1A1_HUMAN;tr|Q6LAN8|Q6LAN8_HUMAN;tr|H9C5C5|H9C5C5_HUMAN;tr|A0A287A1S6|A0A287A1S6_PIG;tr|A0A287BLD2|A0A287BLD2_PIG	tr|A0A287A1S6|A0A287A1S6_PIG	1	1	1	0	0
VGPPGPSGNAGPPGPPGPAGK	sp|P02452|CO1A1_HUMAN;tr|Q6LAN8|Q6LAN8_HUMAN;tr|H9C5C5|H9C5C5_HUMAN;tr|A0A287A1S6|A0A287A1S6_PIG;tr|A0A287BLD2|A0A287BLD2_PIG	tr|A0A287A1S6|A0A287A1S6_PIG	1	1	1	0	0
GFPGLPGPSGEPGK	sp|P02452|CO1A1_HUMAN;tr|Q6LAN8|Q6LAN8_HUMAN;tr|H9C5C5|H9C5C5_HUMAN;tr|A0A287A1S6|A0A287A1S6_PIG;tr|A0A287BLD2|A0A287BLD2_PIG;tr|A0A286ZWS8|A0A286ZWS8_PIG;tr|A0A287A2Q7|A0A287A2Q7_PIG;tr|I3LSV6|I3LSV6_PIG	tr|A0A287A1S6|A0A287A1S6_PIG	1	1	1	0	0
ICVCDNGK	sp|P02452|CO1A1_HUMAN;tr|Q6LAN8|Q6LAN8_HUMAN;tr|H9C5C5|H9C5C5_HUMAN;tr|I3L3H7|I3L3H7_HUMAN	sp|P02452|CO1A1_HUMAN	1	0	0	1	0
NCPGAEVPEGECCPVCPDGSESPTDQETTGVEGPK	sp|P02452|CO1A1_HUMAN;tr|Q6LAN8|Q6LAN8_HUMAN;tr|H9C5C5|H9C5C5_HUMAN;tr|I3L3H7|I3L3H7_HUMAN	sp|P02452|CO1A1_HUMAN	1	0	0	1	0
VLCDDVICDETK	sp|P02452|CO1A1_HUMAN;tr|Q6LAN8|Q6LAN8_HUMAN;tr|H9C5C5|H9C5C5_HUMAN;tr|I3L3H7|I3L3H7_HUMAN	sp|P02452|CO1A1_HUMAN	1	0	0	1	0
YHDRDVWKPEPCR	sp|P02452|CO1A1_HUMAN;tr|Q6LAN8|Q6LAN8_HUMAN;tr|H9C5C5|H9C5C5_HUMAN;tr|I3L3H7|I3L3H7_HUMAN	sp|P02452|CO1A1_HUMAN	1	0	0	1	0
DVWKPEPCR	sp|P02452|CO1A1_HUMAN;tr|Q6LAN8|Q6LAN8_HUMAN;tr|H9C5C5|H9C5C5_HUMAN;tr|I3L3H7|I3L3H7_HUMAN;tr|A0A286ZWS8|A0A286ZWS8_PIG	sp|P02452|CO1A1_HUMAN	1	1	1	0	0
GEAGPQGPR	sp|P02452|CO1A1_HUMAN;tr|Q6LAN8|Q6LAN8_HUMAN;tr|H9C5C5|H9C5C5_HUMAN;tr|Q9UMA6|Q9UMA6_HUMAN;tr|T1RTD8|T1RTD8_HUMAN	sp|P02452|CO1A1_HUMAN	1	0	0	1	0
GEAGPQGPRGSEGPQGVR	sp|P02452|CO1A1_HUMAN;tr|Q6LAN8|Q6LAN8_HUMAN;tr|H9C5C5|H9C5C5_HUMAN;tr|Q9UMA6|Q9UMA6_HUMAN;tr|T1RTD8|T1RTD8_HUMAN	sp|P02452|CO1A1_HUMAN	1	0	0	1	0
GSEGPQGVR	sp|P02452|CO1A1_HUMAN;tr|Q6LAN8|Q6LAN8_HUMAN;tr|H9C5C5|H9C5C5_HUMAN;tr|Q9UMA6|Q9UMA6_HUMAN;tr|T1RTD8|T1RTD8_HUMAN;tr|A0A287A1S6|A0A287A1S6_PIG;tr|A0A287BLD2|A0A287BLD2_PIG	tr|A0A287A1S6|A0A287A1S6_PIG	1	1	1	0	0
DGNPGSDGLPGRDGSPGGK	sp|P02461|CO3A1_HUMAN	sp|P02461|CO3A1_HUMAN	1	0	0	1	0
DGPPGPAGNTGAPGSPGVSGPK	sp|P02461|CO3A1_HUMAN	sp|P02461|CO3A1_HUMAN	1	0	0	1	0
DGTSGHPGPIGPPGPR	sp|P02461|CO3A1_HUMAN	sp|P02461|CO3A1_HUMAN	1	0	0	1	0
DGVPGGPGMR	sp|P02461|CO3A1_HUMAN	sp|P02461|CO3A1_HUMAN	1	0	0	1	0
GAAGEPGRDGVPGGPGMR	sp|P02461|CO3A1_HUMAN	sp|P02461|CO3A1_HUMAN	1	0	0	1	0
GAAGPPGPPGAAGTPGLQGMPGER	sp|P02461|CO3A1_HUMAN	sp|P02461|CO3A1_HUMAN	1	0	0	1	0
GAPGEKGEGGPPGVAGPPGGSGPAGPPGPQGVK	sp|P02461|CO3A1_HUMAN	sp|P02461|CO3A1_HUMAN	1	0	0	1	0
GDAGQPGEKGSPGAQGPPGAPGPLGIAGITGAR	sp|P02461|CO3A1_HUMAN	sp|P02461|CO3A1_HUMAN	1	0	0	1	0
GDKGEPGGPGADGVPGK	sp|P02461|CO3A1_HUMAN	sp|P02461|CO3A1_HUMAN	1	0	0	1	0
GDTGPPGPQGLQGLPGTGGPPGENGK	sp|P02461|CO3A1_HUMAN	sp|P02461|CO3A1_HUMAN	1	0	0	1	0
GDTGPPGPQGLQGLPGTGGPPGENGKPGEPGPK	sp|P02461|CO3A1_HUMAN	sp|P02461|CO3A1_HUMAN	1	0	0	1	0
GEAGIPGVPGAK	sp|P02461|CO3A1_HUMAN	sp|P02461|CO3A1_HUMAN	1	0	0	1	0
GEGGAPGLPGIAGPR	sp|P02461|CO3A1_HUMAN	sp|P02461|CO3A1_HUMAN	1	0	0	1	0
GEGGPPGVAGPPGGSGPAGPPGPQGVK	sp|P02461|CO3A1_HUMAN	sp|P02461|CO3A1_HUMAN	1	0	0	1	0
GEGGPPGVAGPPGGSGPAGPPGPQGVKGER	sp|P02461|CO3A1_HUMAN	sp|P02461|CO3A1_HUMAN	1	0	0	1	0
GEPGGPGADGVPGK	sp|P02461|CO3A1_HUMAN	sp|P02461|CO3A1_HUMAN	1	0	0	1	0
GEPGGPGADGVPGKDGPR	sp|P02461|CO3A1_HUMAN	sp|P02461|CO3A1_HUMAN	1	0	0	1	0
GEPGPQGHAGAQGPPGPPGINGSPGGK	sp|P02461|CO3A1_HUMAN	sp|P02461|CO3A1_HUMAN	1	0	0	1	0
GESGKPGANGLSGER	sp|P02461|CO3A1_HUMAN	sp|P02461|CO3A1_HUMAN	1	0	0	1	0
GESGPAGPAGAPGPAGSR	sp|P02461|CO3A1_HUMAN	sp|P02461|CO3A1_HUMAN	1	0	0	1	0
GETGPPGPAGFPGAPGQNGEPGGK	sp|P02461|CO3A1_HUMAN	sp|P02461|CO3A1_HUMAN	1	0	0	1	0
GETGPPGPAGFPGAPGQNGEPGGKGER	sp|P02461|CO3A1_HUMAN	sp|P02461|CO3A1_HUMAN	1	0	0	1	0
GEVGPAGSPGSNGAPGQR	sp|P02461|CO3A1_HUMAN	sp|P02461|CO3A1_HUMAN	1	0	0	1	0
GFPGNPGAPGSPGPAGQQGAIGSPGPAGPR	sp|P02461|CO3A1_HUMAN	sp|P02461|CO3A1_HUMAN	1	0	0	1	0
GGPGGPGPQGPPGK	sp|P02461|CO3A1_HUMAN	sp|P02461|CO3A1_HUMAN	1	0	0	1	0
GLAGPPGMPGPR	sp|P02461|CO3A1_HUMAN	sp|P02461|CO3A1_HUMAN	1	0	0	1	0
GLPGPPGSNGNPGPPGPSGSPGK	sp|P02461|CO3A1_HUMAN	sp|P02461|CO3A1_HUMAN	1	0	0	1	0
GPAGIPGFPGMK	sp|P02461|CO3A1_HUMAN	sp|P02461|CO3A1_HUMAN	1	0	0	1	0
GPAGPNGIPGEK	sp|P02461|CO3A1_HUMAN	sp|P02461|CO3A1_HUMAN	1	0	0	1	0
GPAGPNGIPGEKGPAGER	sp|P02461|CO3A1_HUMAN	sp|P02461|CO3A1_HUMAN	1	0	0	1	0
GPPGPAGANGAPGLR	sp|P02461|CO3A1_HUMAN	sp|P02461|CO3A1_HUMAN	1	0	0	1	0
GPTGPIGPPGPAGQPGDKGEGGAPGLPGIAGPR	sp|P02461|CO3A1_HUMAN	sp|P02461|CO3A1_HUMAN	1	0	0	1	0
GPVGPSGPPGKDGTSGHPGPIGPPGPR	sp|P02461|CO3A1_HUMAN	sp|P02461|CO3A1_HUMAN	1	0	0	1	0
GSPGAQGPPGAPGPLGIAGITGAR	sp|P02461|CO3A1_HUMAN	sp|P02461|CO3A1_HUMAN	1	0	0	1	0
GSPGGPGAAGFPGAR	sp|P02461|CO3A1_HUMAN	sp|P02461|CO3A1_HUMAN	1	0	0	1	0
GSPGPQGVKGESGKPGANGLSGER	sp|P02461|CO3A1_HUMAN	sp|P02461|CO3A1_HUMAN	1	0	0	1	0
NSIAYMDQASGNVK	sp|P02461|CO3A1_HUMAN	sp|P02461|CO3A1_HUMAN	1	0	0	1	0
PGANGLSGER	sp|P02461|CO3A1_HUMAN	sp|P02461|CO3A1_HUMAN	1	0	0	1	0
PGPPGPSGPR	sp|P02461|CO3A1_HUMAN	sp|P02461|CO3A1_HUMAN	1	0	0	1	0
SGDRGESGPAGPAGAPGPAGSR	sp|P02461|CO3A1_HUMAN	sp|P02461|CO3A1_HUMAN	1	0	0	1	0
VFCNMETGETCISANPLNVPR	sp|P02461|CO3A1_HUMAN	sp|P02461|CO3A1_HUMAN	1	0	0	1	0
GPPGPQGLPGLAGTAGEPGR	sp|P02461|CO3A1_HUMAN;CON__P04258	sp|P02461|CO3A1_HUMAN	1	0	0	1	0
GPPGPQGLPGLAGTAGEPGRDGNPGSDGLPGR	sp|P02461|CO3A1_HUMAN;CON__P04258	sp|P02461|CO3A1_HUMAN	1	0	0	1	0
GDPGPPGIPGR	sp|P02461|CO3A1_HUMAN;tr|F1RYI8|F1RYI8_PIG;CON__P04258	sp|P02461|CO3A1_HUMAN	1	1	1	0	0
AGGFAPYYGDEPMDFK	sp|P02461|CO3A1_HUMAN;tr|F1RYI8|F1RYI8_PIG;tr|A0A286ZQ85|A0A286ZQ85_PIG	sp|P02461|CO3A1_HUMAN	1	1	1	0	0
GEMGPAGIPGAPGLMGAR	sp|P02461|CO3A1_HUMAN;tr|F1RYI8|F1RYI8_PIG;tr|A0A286ZQ85|A0A286ZQ85_PIG	sp|P02461|CO3A1_HUMAN	1	1	1	0	0
GENGLPGENGAPGPMGPR	sp|P02461|CO3A1_HUMAN;tr|F1RYI8|F1RYI8_PIG;tr|A0A286ZQ85|A0A286ZQ85_PIG	sp|P02461|CO3A1_HUMAN	1	1	1	0	0
GMPGSPGGPGSDGK	sp|P02461|CO3A1_HUMAN;tr|F1RYI8|F1RYI8_PIG;tr|A0A286ZQ85|A0A286ZQ85_PIG	sp|P02461|CO3A1_HUMAN	1	1	1	0	0
GMPGSPGGPGSDGKPGPPGSQGESGR	sp|P02461|CO3A1_HUMAN;tr|F1RYI8|F1RYI8_PIG;tr|A0A286ZQ85|A0A286ZQ85_PIG	sp|P02461|CO3A1_HUMAN	1	1	1	0	0
NGETGPQGPPGPTGPGGDK	sp|P02461|CO3A1_HUMAN;tr|F1RYI8|F1RYI8_PIG;tr|A0A286ZQ85|A0A286ZQ85_PIG	sp|P02461|CO3A1_HUMAN	1	1	1	0	0
SGEYWVDPNQGCK	sp|P02461|CO3A1_HUMAN;tr|F1RYI8|F1RYI8_PIG;tr|A0A286ZQ85|A0A286ZQ85_PIG	sp|P02461|CO3A1_HUMAN	1	1	1	0	0
DGNPGSDGLPGR	sp|P02461|CO3A1_HUMAN;tr|F1RYI8|F1RYI8_PIG;tr|A0A286ZQ85|A0A286ZQ85_PIG;CON__P04258	sp|P02461|CO3A1_HUMAN	1	1	1	0	0
DGSPGEPGANGLPGAAGER	sp|P02461|CO3A1_HUMAN;tr|F1RYI8|F1RYI8_PIG;tr|A0A286ZQ85|A0A286ZQ85_PIG;CON__P04258	sp|P02461|CO3A1_HUMAN	1	1	1	0	0
FTYTVLEDGCTK	sp|P02461|CO3A1_HUMAN;tr|F1RYI8|F1RYI8_PIG;tr|A0A286ZQ85|A0A286ZQ85_PIG;CON__P04258	sp|P02461|CO3A1_HUMAN	1	1	1	0	0
GDRGENGSPGAPGAPGHPGPPGPVGPAGK	sp|P02461|CO3A1_HUMAN;tr|F1RYI8|F1RYI8_PIG;tr|A0A286ZQ85|A0A286ZQ85_PIG;CON__P04258	sp|P02461|CO3A1_HUMAN	1	1	1	0	0
GEDGKDGSPGEPGANGLPGAAGER	sp|P02461|CO3A1_HUMAN;tr|F1RYI8|F1RYI8_PIG;tr|A0A286ZQ85|A0A286ZQ85_PIG;CON__P04258	sp|P02461|CO3A1_HUMAN	1	1	1	0	0
GENGSPGAPGAPGHPGPPGPVGPAGK	sp|P02461|CO3A1_HUMAN;tr|F1RYI8|F1RYI8_PIG;tr|A0A286ZQ85|A0A286ZQ85_PIG;CON__P04258	sp|P02461|CO3A1_HUMAN	1	1	1	0	0
GPTGPIGPPGPAGQPGDK	sp|P02461|CO3A1_HUMAN;tr|F1RYI8|F1RYI8_PIG;tr|A0A286ZQ85|A0A286ZQ85_PIG;CON__P04258	sp|P02461|CO3A1_HUMAN	1	1	1	0	0
GPVGPSGPPGK	sp|P02461|CO3A1_HUMAN;tr|F1RYI8|F1RYI8_PIG;tr|A0A286ZQ85|A0A286ZQ85_PIG;CON__P04258	sp|P02461|CO3A1_HUMAN	1	1	1	0	0
GRPGLPGAAGAR	sp|P02461|CO3A1_HUMAN;tr|F1RYI8|F1RYI8_PIG;tr|A0A286ZQ85|A0A286ZQ85_PIG;CON__P04258	sp|P02461|CO3A1_HUMAN	1	1	1	0	0
GSDGQPGPPGPPGTAGFPGSPGAK	sp|P02461|CO3A1_HUMAN;tr|F1RYI8|F1RYI8_PIG;tr|A0A286ZQ85|A0A286ZQ85_PIG;CON__P04258	sp|P02461|CO3A1_HUMAN	1	1	1	0	0
INTDEIMTSLK	sp|P02461|CO3A1_HUMAN;tr|F1RYI8|F1RYI8_PIG;tr|A0A286ZQ85|A0A286ZQ85_PIG;CON__P04258	sp|P02461|CO3A1_HUMAN	1	1	1	0	0
PGLPGAAGAR	sp|P02461|CO3A1_HUMAN;tr|F1RYI8|F1RYI8_PIG;tr|A0A286ZQ85|A0A286ZQ85_PIG;CON__P04258	sp|P02461|CO3A1_HUMAN	1	1	1	0	0
SVNGQIESLISPDGSR	sp|P02461|CO3A1_HUMAN;tr|F1RYI8|F1RYI8_PIG;tr|A0A286ZQ85|A0A286ZQ85_PIG;CON__P04258	sp|P02461|CO3A1_HUMAN	1	1	1	0	0
GPPGLAGAPGLR	sp|P02461|CO3A1_HUMAN;tr|V9GZG2|V9GZG2_HUMAN	sp|P02461|CO3A1_HUMAN	1	0	0	1	0
GPPGGVGFPGSR	sp|P02462|CO4A1_HUMAN	sp|P02462|CO4A1_HUMAN	1	0	0	1	0
AHGQDLGTAGSCLR	sp|P02462|CO4A1_HUMAN;tr|A9LSU1|A9LSU1_HUMAN;tr|Q59F15|Q59F15_HUMAN	sp|P02462|CO4A1_HUMAN	1	0	0	1	0
HSQTIDDPQCPSGTK	sp|P02462|CO4A1_HUMAN;tr|A9LSU1|A9LSU1_HUMAN;tr|Q59F15|Q59F15_HUMAN	sp|P02462|CO4A1_HUMAN	1	0	0	1	0
ILYHGYSLLYVQGNER	sp|P02462|CO4A1_HUMAN;tr|A9LSU1|A9LSU1_HUMAN;tr|Q59F15|Q59F15_HUMAN	sp|P02462|CO4A1_HUMAN	1	0	0	1	0
SAPFIECHGR	sp|P02462|CO4A1_HUMAN;tr|A9LSU1|A9LSU1_HUMAN;tr|Q59F15|Q59F15_HUMAN;tr|B4DFF0|B4DFF0_HUMAN	sp|P02462|CO4A1_HUMAN	1	0	0	1	0
GYPGTPGPR	sp|P02462|CO4A1_HUMAN;tr|F5H5K0|F5H5K0_HUMAN;tr|A5PKV2|A5PKV2_HUMAN	sp|P02462|CO4A1_HUMAN	1	0	0	1	0
ETNLESLPLVDTHSK	sp|P02543|VIME_PIG	sp|P02543|VIME_PIG	0	1	0	0	1
EEAESTLQSFR	sp|P02543|VIME_PIG;tr|A0A2C9F3D9|A0A2C9F3D9_PIG	sp|P02543|VIME_PIG	0	1	0	0	1
LQEETLQR	sp|P02543|VIME_PIG;tr|A0A2C9F3D9|A0A2C9F3D9_PIG	sp|P02543|VIME_PIG	0	1	0	0	1
LQEETLQREEAESTLQSFR	sp|P02543|VIME_PIG;tr|A0A2C9F3D9|A0A2C9F3D9_PIG	sp|P02543|VIME_PIG	0	1	0	0	1
SLYTSSPGGVYATR	sp|P02543|VIME_PIG;tr|A0A2C9F3D9|A0A2C9F3D9_PIG	sp|P02543|VIME_PIG	0	1	0	0	1
NLQEAEEWYK	sp|P02543|VIME_PIG;tr|A0A2C9F3D9|A0A2C9F3D9_PIG;tr|H7C5W5|H7C5W5_HUMAN;tr|F1SHC0|F1SHC0_PIG;tr|B3KWQ6|B3KWQ6_HUMAN;sp|P41219|PERI_HUMAN;tr|A0A287B1I2|A0A287B1I2_PIG;tr|F8W835|F8W835_HUMAN;tr|V9HWE1|V9HWE1_HUMAN;sp|P08670|VIME_HUMAN;tr|B0YJC4|B0YJC4_HUMAN;tr|Q53HU8|Q53HU8_HUMAN;tr|B3KRK8|B3KRK8_HUMAN;tr|B0YJC5|B0YJC5_HUMAN;tr|Q5JVS8|Q5JVS8_HUMAN	tr|V9HWE1|V9HWE1_HUMAN	1	1	1	0	0
MALDIEIATYR	sp|P02543|VIME_PIG;tr|A0A2C9F3D9|A0A2C9F3D9_PIG;tr|H7C5W5|H7C5W5_HUMAN;tr|F1SHC0|F1SHC0_PIG;tr|B3KWQ6|B3KWQ6_HUMAN;sp|P41219|PERI_HUMAN;tr|A0A287B1I2|A0A287B1I2_PIG;tr|V9HWE1|V9HWE1_HUMAN;sp|P08670|VIME_HUMAN;tr|B0YJC4|B0YJC4_HUMAN;tr|Q53HU8|Q53HU8_HUMAN;tr|B3KRK8|B3KRK8_HUMAN;tr|B0YJC5|B0YJC5_HUMAN	tr|V9HWE1|V9HWE1_HUMAN	1	1	1	0	0
KVESLQEEIAFLK	sp|P02543|VIME_PIG;tr|A0A2C9F3D9|A0A2C9F3D9_PIG;tr|V9HWE1|V9HWE1_HUMAN;sp|P08670|VIME_HUMAN;tr|B0YJC4|B0YJC4_HUMAN;tr|B3KRK8|B3KRK8_HUMAN;tr|B0YJC5|B0YJC5_HUMAN;tr|Q5JVS8|Q5JVS8_HUMAN	tr|V9HWE1|V9HWE1_HUMAN	1	1	1	0	0
VESLQEEIAFLK	sp|P02543|VIME_PIG;tr|A0A2C9F3D9|A0A2C9F3D9_PIG;tr|V9HWE1|V9HWE1_HUMAN;sp|P08670|VIME_HUMAN;tr|B0YJC4|B0YJC4_HUMAN;tr|B3KRK8|B3KRK8_HUMAN;tr|B0YJC5|B0YJC5_HUMAN;tr|Q5JVS8|Q5JVS8_HUMAN	tr|V9HWE1|V9HWE1_HUMAN	1	1	1	0	0
VESLQEEIAFLKK	sp|P02543|VIME_PIG;tr|A0A2C9F3D9|A0A2C9F3D9_PIG;tr|V9HWE1|V9HWE1_HUMAN;sp|P08670|VIME_HUMAN;tr|B0YJC4|B0YJC4_HUMAN;tr|B3KRK8|B3KRK8_HUMAN;tr|B0YJC5|B0YJC5_HUMAN;tr|Q5JVS8|Q5JVS8_HUMAN	tr|V9HWE1|V9HWE1_HUMAN	1	1	1	0	0
ISLPLPNFSSLNLR	sp|P02543|VIME_PIG;tr|A0A2C9F3D9|A0A2C9F3D9_PIG;tr|V9HWE1|V9HWE1_HUMAN;sp|P08670|VIME_HUMAN;tr|B0YJC4|B0YJC4_HUMAN;tr|Q53HU8|Q53HU8_HUMAN	tr|V9HWE1|V9HWE1_HUMAN	1	1	1	0	0
DNLAEDIMR	sp|P02543|VIME_PIG;tr|A0A2C9F3D9|A0A2C9F3D9_PIG;tr|V9HWE1|V9HWE1_HUMAN;sp|P08670|VIME_HUMAN;tr|B0YJC4|B0YJC4_HUMAN;tr|Q53HU8|Q53HU8_HUMAN;tr|B3KRK8|B3KRK8_HUMAN	tr|V9HWE1|V9HWE1_HUMAN	1	1	1	0	0
FANYIDK	sp|P02543|VIME_PIG;tr|A0A2C9F3D9|A0A2C9F3D9_PIG;tr|V9HWE1|V9HWE1_HUMAN;sp|P08670|VIME_HUMAN;tr|B0YJC4|B0YJC4_HUMAN;tr|Q53HU8|Q53HU8_HUMAN;tr|B3KRK8|B3KRK8_HUMAN	tr|V9HWE1|V9HWE1_HUMAN	1	1	1	0	0
ILLAELEQLK	sp|P02543|VIME_PIG;tr|A0A2C9F3D9|A0A2C9F3D9_PIG;tr|V9HWE1|V9HWE1_HUMAN;sp|P08670|VIME_HUMAN;tr|B0YJC4|B0YJC4_HUMAN;tr|Q53HU8|Q53HU8_HUMAN;tr|B3KRK8|B3KRK8_HUMAN	tr|V9HWE1|V9HWE1_HUMAN	1	1	1	0	0
ILLAELEQLKGQGK	sp|P02543|VIME_PIG;tr|A0A2C9F3D9|A0A2C9F3D9_PIG;tr|V9HWE1|V9HWE1_HUMAN;sp|P08670|VIME_HUMAN;tr|B0YJC4|B0YJC4_HUMAN;tr|Q53HU8|Q53HU8_HUMAN;tr|B3KRK8|B3KRK8_HUMAN	tr|V9HWE1|V9HWE1_HUMAN	1	1	1	0	0
LGDLYEEEMR	sp|P02543|VIME_PIG;tr|A0A2C9F3D9|A0A2C9F3D9_PIG;tr|V9HWE1|V9HWE1_HUMAN;sp|P08670|VIME_HUMAN;tr|B0YJC4|B0YJC4_HUMAN;tr|Q53HU8|Q53HU8_HUMAN;tr|B3KRK8|B3KRK8_HUMAN	tr|V9HWE1|V9HWE1_HUMAN	1	1	1	0	0
MFGGPGTASR	sp|P02543|VIME_PIG;tr|A0A2C9F3D9|A0A2C9F3D9_PIG;tr|V9HWE1|V9HWE1_HUMAN;sp|P08670|VIME_HUMAN;tr|B0YJC4|B0YJC4_HUMAN;tr|Q53HU8|Q53HU8_HUMAN;tr|B3KRK8|B3KRK8_HUMAN	tr|V9HWE1|V9HWE1_HUMAN	1	1	1	0	0
MFGGPGTASRPSSSR	sp|P02543|VIME_PIG;tr|A0A2C9F3D9|A0A2C9F3D9_PIG;tr|V9HWE1|V9HWE1_HUMAN;sp|P08670|VIME_HUMAN;tr|B0YJC4|B0YJC4_HUMAN;tr|Q53HU8|Q53HU8_HUMAN;tr|B3KRK8|B3KRK8_HUMAN	tr|V9HWE1|V9HWE1_HUMAN	1	1	1	0	0
QVDQLTNDK	sp|P02543|VIME_PIG;tr|A0A2C9F3D9|A0A2C9F3D9_PIG;tr|V9HWE1|V9HWE1_HUMAN;sp|P08670|VIME_HUMAN;tr|B0YJC4|B0YJC4_HUMAN;tr|Q53HU8|Q53HU8_HUMAN;tr|B3KRK8|B3KRK8_HUMAN	tr|V9HWE1|V9HWE1_HUMAN	1	1	1	0	0
RQVDQLTNDK	sp|P02543|VIME_PIG;tr|A0A2C9F3D9|A0A2C9F3D9_PIG;tr|V9HWE1|V9HWE1_HUMAN;sp|P08670|VIME_HUMAN;tr|B0YJC4|B0YJC4_HUMAN;tr|Q53HU8|Q53HU8_HUMAN;tr|B3KRK8|B3KRK8_HUMAN	tr|V9HWE1|V9HWE1_HUMAN	1	1	1	0	0
SYVTTSTR	sp|P02543|VIME_PIG;tr|A0A2C9F3D9|A0A2C9F3D9_PIG;tr|V9HWE1|V9HWE1_HUMAN;sp|P08670|VIME_HUMAN;tr|B0YJC4|B0YJC4_HUMAN;tr|Q53HU8|Q53HU8_HUMAN;tr|B3KRK8|B3KRK8_HUMAN	tr|V9HWE1|V9HWE1_HUMAN	1	1	1	0	0
TYSLGSALR	sp|P02543|VIME_PIG;tr|A0A2C9F3D9|A0A2C9F3D9_PIG;tr|V9HWE1|V9HWE1_HUMAN;sp|P08670|VIME_HUMAN;tr|B0YJC4|B0YJC4_HUMAN;tr|Q53HU8|Q53HU8_HUMAN;tr|B3KRK8|B3KRK8_HUMAN	tr|V9HWE1|V9HWE1_HUMAN	1	1	1	0	0
TYSLGSALRPSTSR	sp|P02543|VIME_PIG;tr|A0A2C9F3D9|A0A2C9F3D9_PIG;tr|V9HWE1|V9HWE1_HUMAN;sp|P08670|VIME_HUMAN;tr|B0YJC4|B0YJC4_HUMAN;tr|Q53HU8|Q53HU8_HUMAN;tr|B3KRK8|B3KRK8_HUMAN	tr|V9HWE1|V9HWE1_HUMAN	1	1	1	0	0
VEVERDNLAEDIMR	sp|P02543|VIME_PIG;tr|A0A2C9F3D9|A0A2C9F3D9_PIG;tr|V9HWE1|V9HWE1_HUMAN;sp|P08670|VIME_HUMAN;tr|B0YJC4|B0YJC4_HUMAN;tr|Q53HU8|Q53HU8_HUMAN;tr|B3KRK8|B3KRK8_HUMAN	tr|V9HWE1|V9HWE1_HUMAN	1	1	1	0	0
EMEENFAVEAANYQDTIGR	sp|P02543|VIME_PIG;tr|A0A2C9F3D9|A0A2C9F3D9_PIG;tr|V9HWE1|V9HWE1_HUMAN;sp|P08670|VIME_HUMAN;tr|B0YJC4|B0YJC4_HUMAN;tr|Q53HU8|Q53HU8_HUMAN;tr|B3KRK8|B3KRK8_HUMAN;tr|B0YJC5|B0YJC5_HUMAN	tr|V9HWE1|V9HWE1_HUMAN	1	1	1	0	0
LQDEIQNMK	sp|P02543|VIME_PIG;tr|A0A2C9F3D9|A0A2C9F3D9_PIG;tr|V9HWE1|V9HWE1_HUMAN;sp|P08670|VIME_HUMAN;tr|B0YJC4|B0YJC4_HUMAN;tr|Q53HU8|Q53HU8_HUMAN;tr|B3KRK8|B3KRK8_HUMAN;tr|B0YJC5|B0YJC5_HUMAN	tr|V9HWE1|V9HWE1_HUMAN	1	1	1	0	0
LQDEIQNMKEEMAR	sp|P02543|VIME_PIG;tr|A0A2C9F3D9|A0A2C9F3D9_PIG;tr|V9HWE1|V9HWE1_HUMAN;sp|P08670|VIME_HUMAN;tr|B0YJC4|B0YJC4_HUMAN;tr|Q53HU8|Q53HU8_HUMAN;tr|B3KRK8|B3KRK8_HUMAN;tr|B0YJC5|B0YJC5_HUMAN	tr|V9HWE1|V9HWE1_HUMAN	1	1	1	0	0
QVQSLTCEVDALKGTNESLER	sp|P02543|VIME_PIG;tr|A0A2C9F3D9|A0A2C9F3D9_PIG;tr|V9HWE1|V9HWE1_HUMAN;sp|P08670|VIME_HUMAN;tr|B0YJC4|B0YJC4_HUMAN;tr|Q53HU8|Q53HU8_HUMAN;tr|B3KRK8|B3KRK8_HUMAN;tr|B0YJC5|B0YJC5_HUMAN	tr|V9HWE1|V9HWE1_HUMAN	1	1	1	0	0
EYQDLLNVK	sp|P02543|VIME_PIG;tr|A0A2C9F3D9|A0A2C9F3D9_PIG;tr|V9HWE1|V9HWE1_HUMAN;sp|P08670|VIME_HUMAN;tr|B0YJC4|B0YJC4_HUMAN;tr|Q53HU8|Q53HU8_HUMAN;tr|B3KRK8|B3KRK8_HUMAN;tr|B0YJC5|B0YJC5_HUMAN;tr|Q53SB5|Q53SB5_HUMAN;tr|Q45VM8|Q45VM8_HUMAN;tr|Q45VM7|Q45VM7_HUMAN;tr|Q45VM6|Q45VM6_HUMAN;tr|L7RDA5|L7RDA5_HUMAN;tr|A5Z217|A5Z217_HUMAN;sp|P17661|DESM_HUMAN;tr|Q9H319|Q9H319_HUMAN;tr|A0A287BSR0|A0A287BSR0_PIG;sp|P…	tr|V9HWE1|V9HWE1_HUMAN	1	1	1	0	0
FADLSEAANR	sp|P02543|VIME_PIG;tr|A0A2C9F3D9|A0A2C9F3D9_PIG;tr|V9HWE1|V9HWE1_HUMAN;sp|P08670|VIME_HUMAN;tr|B0YJC4|B0YJC4_HUMAN;tr|Q53HU8|Q53HU8_HUMAN;tr|B3KRK8|B3KRK8_HUMAN;tr|B0YJC5|B0YJC5_HUMAN;tr|Q5JVS8|Q5JVS8_HUMAN	tr|V9HWE1|V9HWE1_HUMAN	1	1	1	0	0
QDVDNASLAR	sp|P02543|VIME_PIG;tr|A0A2C9F3D9|A0A2C9F3D9_PIG;tr|V9HWE1|V9HWE1_HUMAN;sp|P08670|VIME_HUMAN;tr|B0YJC4|B0YJC4_HUMAN;tr|Q53HU8|Q53HU8_HUMAN;tr|B3KRK8|B3KRK8_HUMAN;tr|B0YJC5|B0YJC5_HUMAN;tr|Q5JVS8|Q5JVS8_HUMAN	tr|V9HWE1|V9HWE1_HUMAN	1	1	1	0	0
QQYESVAAK	sp|P02543|VIME_PIG;tr|A0A2C9F3D9|A0A2C9F3D9_PIG;tr|V9HWE1|V9HWE1_HUMAN;sp|P08670|VIME_HUMAN;tr|B0YJC4|B0YJC4_HUMAN;tr|Q53HU8|Q53HU8_HUMAN;tr|B3KRK8|B3KRK8_HUMAN;tr|B0YJC5|B0YJC5_HUMAN;tr|Q5JVS8|Q5JVS8_HUMAN	tr|V9HWE1|V9HWE1_HUMAN	1	1	1	0	0
QVQSLTCEVDALK	sp|P02543|VIME_PIG;tr|A0A2C9F3D9|A0A2C9F3D9_PIG;tr|V9HWE1|V9HWE1_HUMAN;sp|P08670|VIME_HUMAN;tr|B0YJC4|B0YJC4_HUMAN;tr|Q53HU8|Q53HU8_HUMAN;tr|B3KRK8|B3KRK8_HUMAN;tr|B0YJC5|B0YJC5_HUMAN;tr|Q5JVS8|Q5JVS8_HUMAN	tr|V9HWE1|V9HWE1_HUMAN	1	1	1	0	0
VELQELNDR	sp|P02543|VIME_PIG;tr|A0A2C9F3D9|A0A2C9F3D9_PIG;tr|V9HWE1|V9HWE1_HUMAN;sp|P08670|VIME_HUMAN;tr|B0YJC4|B0YJC4_HUMAN;tr|Q53HU8|Q53HU8_HUMAN;tr|B3KRK8|B3KRK8_HUMAN;tr|Q53SB5|Q53SB5_HUMAN;tr|Q45VM8|Q45VM8_HUMAN;tr|Q45VM7|Q45VM7_HUMAN;tr|Q45VM6|Q45VM6_HUMAN;tr|L7RDA5|L7RDA5_HUMAN;tr|A5Z217|A5Z217_HUMAN;sp|P17661|DESM_HUMAN;tr|Q9H319|Q9H319_HUMAN;tr|A0A287BSR0|A0A287BSR0_PIG;sp|P02540|DESM_PIG;tr|A0A28…	tr|V9HWE1|V9HWE1_HUMAN	1	1	1	0	0
DGQVINETSQHHDDLE	sp|P02543|VIME_PIG;tr|V9HWE1|V9HWE1_HUMAN;sp|P08670|VIME_HUMAN;tr|Q53HU8|Q53HU8_HUMAN	tr|V9HWE1|V9HWE1_HUMAN	1	1	1	0	0
ASASGSGAQVGGPISSGSSASSVTVTR	sp|P02545|LMNA_HUMAN	sp|P02545|LMNA_HUMAN	1	0	0	1	0
SVGGSGGGSFGDNLVTR	sp|P02545|LMNA_HUMAN	sp|P02545|LMNA_HUMAN	1	0	0	1	0
TVLCGTCGQPADK	sp|P02545|LMNA_HUMAN	sp|P02545|LMNA_HUMAN	1	0	0	1	0
TALINSTGEEVAMR	sp|P02545|LMNA_HUMAN;tr|Q3BDU5|Q3BDU5_HUMAN;tr|Q5TCI8|Q5TCI8_HUMAN;tr|B4DFR3|B4DFR3_HUMAN	sp|P02545|LMNA_HUMAN	1	0	0	1	0
LQLELSK	sp|P02545|LMNA_HUMAN;tr|W8QEH3|W8QEH3_HUMAN;tr|Q5I6Y5|Q5I6Y5_HUMAN;tr|Q3BDU5|Q3BDU5_HUMAN;tr|Q8N519|Q8N519_HUMAN	sp|P02545|LMNA_HUMAN	1	0	0	1	0
DLEDSLAR	sp|P02545|LMNA_HUMAN;tr|W8QEH3|W8QEH3_HUMAN;tr|Q5I6Y5|Q5I6Y5_HUMAN;tr|Q3BDU5|Q3BDU5_HUMAN;tr|Q8N519|Q8N519_HUMAN;tr|Q5TCI8|Q5TCI8_HUMAN	sp|P02545|LMNA_HUMAN	1	0	0	1	0
IDSLSAQLSQLQK	sp|P02545|LMNA_HUMAN;tr|W8QEH3|W8QEH3_HUMAN;tr|Q5I6Y5|Q5I6Y5_HUMAN;tr|Q3BDU5|Q3BDU5_HUMAN;tr|Q8N519|Q8N519_HUMAN;tr|Q5TCI8|Q5TCI8_HUMAN	sp|P02545|LMNA_HUMAN	1	0	0	1	0
IRIDSLSAQLSQLQK	sp|P02545|LMNA_HUMAN;tr|W8QEH3|W8QEH3_HUMAN;tr|Q5I6Y5|Q5I6Y5_HUMAN;tr|Q3BDU5|Q3BDU5_HUMAN;tr|Q8N519|Q8N519_HUMAN;tr|Q5TCI8|Q5TCI8_HUMAN	sp|P02545|LMNA_HUMAN	1	0	0	1	0
LRDLEDSLAR	sp|P02545|LMNA_HUMAN;tr|W8QEH3|W8QEH3_HUMAN;tr|Q5I6Y5|Q5I6Y5_HUMAN;tr|Q3BDU5|Q3BDU5_HUMAN;tr|Q8N519|Q8N519_HUMAN;tr|Q5TCI8|Q5TCI8_HUMAN	sp|P02545|LMNA_HUMAN	1	0	0	1	0
NSNLVGAAHEELQQSR	sp|P02545|LMNA_HUMAN;tr|W8QEH3|W8QEH3_HUMAN;tr|Q5I6Y5|Q5I6Y5_HUMAN;tr|Q3BDU5|Q3BDU5_HUMAN;tr|Q8N519|Q8N519_HUMAN;tr|Q5TCI8|Q5TCI8_HUMAN	sp|P02545|LMNA_HUMAN	1	0	0	1	0
LALDMEIHAYR	sp|P02545|LMNA_HUMAN;tr|W8QEH3|W8QEH3_HUMAN;tr|Q5I6Y5|Q5I6Y5_HUMAN;tr|Q3BDU5|Q3BDU5_HUMAN;tr|Q8N519|Q8N519_HUMAN;tr|Q5TCI8|Q5TCI8_HUMAN;tr|B4DFR3|B4DFR3_HUMAN	sp|P02545|LMNA_HUMAN	1	0	0	1	0
MQQQLDEYQELLDIK	sp|P02545|LMNA_HUMAN;tr|W8QEH3|W8QEH3_HUMAN;tr|Q5I6Y5|Q5I6Y5_HUMAN;tr|Q3BDU5|Q3BDU5_HUMAN;tr|Q8N519|Q8N519_HUMAN;tr|Q5TCI8|Q5TCI8_HUMAN;tr|B4DFR3|B4DFR3_HUMAN	sp|P02545|LMNA_HUMAN	1	0	0	1	0
LLEGEEER	sp|P02545|LMNA_HUMAN;tr|W8QEH3|W8QEH3_HUMAN;tr|Q5I6Y5|Q5I6Y5_HUMAN;tr|Q3BDU5|Q3BDU5_HUMAN;tr|Q8N519|Q8N519_HUMAN;tr|Q5TCI8|Q5TCI8_HUMAN;tr|B4DFR3|B4DFR3_HUMAN;tr|B4DZT3|B4DZT3_HUMAN;tr|E9PBF6|E9PBF6_HUMAN;tr|A0A286ZTL8|A0A286ZTL8_PIG;tr|F1RKM0|F1RKM0_PIG;sp|P20700|LMNB1_HUMAN;tr|I3LC25|I3LC25_PIG;tr|A0A287ADV8|A0A287ADV8_PIG;sp|Q03252|LMNB2_HUMAN;tr|J9JID7|J9JID7_HUMAN	sp|P02545|LMNA_HUMAN	1	1	1	0	0
AQHEDQVEQYK	sp|P02545|LMNA_HUMAN;tr|W8QEH3|W8QEH3_HUMAN;tr|Q5I6Y5|Q5I6Y5_HUMAN;tr|Q3BDU5|Q3BDU5_HUMAN;tr|Q8N519|Q8N519_HUMAN;tr|Q5TCI8|Q5TCI8_HUMAN;tr|H0YAB0|H0YAB0_HUMAN	sp|P02545|LMNA_HUMAN	1	0	0	1	0
DLEALLNSK	sp|P02545|LMNA_HUMAN;tr|W8QEH3|W8QEH3_HUMAN;tr|Q5I6Y5|Q5I6Y5_HUMAN;tr|Q3BDU5|Q3BDU5_HUMAN;tr|Q8N519|Q8N519_HUMAN;tr|Q5TCI8|Q5TCI8_HUMAN;tr|H0YAB0|H0YAB0_HUMAN	sp|P02545|LMNA_HUMAN	1	0	0	1	0
EAALSTALSEK	sp|P02545|LMNA_HUMAN;tr|W8QEH3|W8QEH3_HUMAN;tr|Q5I6Y5|Q5I6Y5_HUMAN;tr|Q3BDU5|Q3BDU5_HUMAN;tr|Q8N519|Q8N519_HUMAN;tr|Q5TCI8|Q5TCI8_HUMAN;tr|H0YAB0|H0YAB0_HUMAN	sp|P02545|LMNA_HUMAN	1	0	0	1	0
EELDFQK	sp|P02545|LMNA_HUMAN;tr|W8QEH3|W8QEH3_HUMAN;tr|Q5I6Y5|Q5I6Y5_HUMAN;tr|Q3BDU5|Q3BDU5_HUMAN;tr|Q8N519|Q8N519_HUMAN;tr|Q5TCI8|Q5TCI8_HUMAN;tr|H0YAB0|H0YAB0_HUMAN	sp|P02545|LMNA_HUMAN	1	0	0	1	0
EGDLIAAQAR	sp|P02545|LMNA_HUMAN;tr|W8QEH3|W8QEH3_HUMAN;tr|Q5I6Y5|Q5I6Y5_HUMAN;tr|Q3BDU5|Q3BDU5_HUMAN;tr|Q8N519|Q8N519_HUMAN;tr|Q5TCI8|Q5TCI8_HUMAN;tr|H0YAB0|H0YAB0_HUMAN	sp|P02545|LMNA_HUMAN	1	0	0	1	0
KEGDLIAAQAR	sp|P02545|LMNA_HUMAN;tr|W8QEH3|W8QEH3_HUMAN;tr|Q5I6Y5|Q5I6Y5_HUMAN;tr|Q3BDU5|Q3BDU5_HUMAN;tr|Q8N519|Q8N519_HUMAN;tr|Q5TCI8|Q5TCI8_HUMAN;tr|H0YAB0|H0YAB0_HUMAN	sp|P02545|LMNA_HUMAN	1	0	0	1	0
KQLQDEMLR	sp|P02545|LMNA_HUMAN;tr|W8QEH3|W8QEH3_HUMAN;tr|Q5I6Y5|Q5I6Y5_HUMAN;tr|Q3BDU5|Q3BDU5_HUMAN;tr|Q8N519|Q8N519_HUMAN;tr|Q5TCI8|Q5TCI8_HUMAN;tr|H0YAB0|H0YAB0_HUMAN	sp|P02545|LMNA_HUMAN	1	0	0	1	0
LADALQELR	sp|P02545|LMNA_HUMAN;tr|W8QEH3|W8QEH3_HUMAN;tr|Q5I6Y5|Q5I6Y5_HUMAN;tr|Q3BDU5|Q3BDU5_HUMAN;tr|Q8N519|Q8N519_HUMAN;tr|Q5TCI8|Q5TCI8_HUMAN;tr|H0YAB0|H0YAB0_HUMAN	sp|P02545|LMNA_HUMAN	1	0	0	1	0
LEAALGEAK	sp|P02545|LMNA_HUMAN;tr|W8QEH3|W8QEH3_HUMAN;tr|Q5I6Y5|Q5I6Y5_HUMAN;tr|Q3BDU5|Q3BDU5_HUMAN;tr|Q8N519|Q8N519_HUMAN;tr|Q5TCI8|Q5TCI8_HUMAN;tr|H0YAB0|H0YAB0_HUMAN	sp|P02545|LMNA_HUMAN	1	0	0	1	0
LKDLEALLNSK	sp|P02545|LMNA_HUMAN;tr|W8QEH3|W8QEH3_HUMAN;tr|Q5I6Y5|Q5I6Y5_HUMAN;tr|Q3BDU5|Q3BDU5_HUMAN;tr|Q8N519|Q8N519_HUMAN;tr|Q5TCI8|Q5TCI8_HUMAN;tr|H0YAB0|H0YAB0_HUMAN	sp|P02545|LMNA_HUMAN	1	0	0	1	0
LQTMKEELDFQK	sp|P02545|LMNA_HUMAN;tr|W8QEH3|W8QEH3_HUMAN;tr|Q5I6Y5|Q5I6Y5_HUMAN;tr|Q3BDU5|Q3BDU5_HUMAN;tr|Q8N519|Q8N519_HUMAN;tr|Q5TCI8|Q5TCI8_HUMAN;tr|H0YAB0|H0YAB0_HUMAN	sp|P02545|LMNA_HUMAN	1	0	0	1	0
LVEIDNGK	sp|P02545|LMNA_HUMAN;tr|W8QEH3|W8QEH3_HUMAN;tr|Q5I6Y5|Q5I6Y5_HUMAN;tr|Q3BDU5|Q3BDU5_HUMAN;tr|Q8N519|Q8N519_HUMAN;tr|Q5TCI8|Q5TCI8_HUMAN;tr|H0YAB0|H0YAB0_HUMAN	sp|P02545|LMNA_HUMAN	1	0	0	1	0
NIYSEELR	sp|P02545|LMNA_HUMAN;tr|W8QEH3|W8QEH3_HUMAN;tr|Q5I6Y5|Q5I6Y5_HUMAN;tr|Q3BDU5|Q3BDU5_HUMAN;tr|Q8N519|Q8N519_HUMAN;tr|Q5TCI8|Q5TCI8_HUMAN;tr|H0YAB0|H0YAB0_HUMAN	sp|P02545|LMNA_HUMAN	1	0	0	1	0
RTLEGELHDLR	sp|P02545|LMNA_HUMAN;tr|W8QEH3|W8QEH3_HUMAN;tr|Q5I6Y5|Q5I6Y5_HUMAN;tr|Q3BDU5|Q3BDU5_HUMAN;tr|Q8N519|Q8N519_HUMAN;tr|Q5TCI8|Q5TCI8_HUMAN;tr|H0YAB0|H0YAB0_HUMAN	sp|P02545|LMNA_HUMAN	1	0	0	1	0
TLEGELHDLR	sp|P02545|LMNA_HUMAN;tr|W8QEH3|W8QEH3_HUMAN;tr|Q5I6Y5|Q5I6Y5_HUMAN;tr|Q3BDU5|Q3BDU5_HUMAN;tr|Q8N519|Q8N519_HUMAN;tr|Q5TCI8|Q5TCI8_HUMAN;tr|H0YAB0|H0YAB0_HUMAN	sp|P02545|LMNA_HUMAN	1	0	0	1	0
AAYEAELGDAR	sp|P02545|LMNA_HUMAN;tr|W8QEH3|W8QEH3_HUMAN;tr|Q5I6Y5|Q5I6Y5_HUMAN;tr|Q3BDU5|Q3BDU5_HUMAN;tr|Q8N519|Q8N519_HUMAN;tr|W5X314|W5X314_HUMAN	sp|P02545|LMNA_HUMAN	1	0	0	1	0
EDLQELNDR	sp|P02545|LMNA_HUMAN;tr|W8QEH3|W8QEH3_HUMAN;tr|Q5I6Y5|Q5I6Y5_HUMAN;tr|Q3BDU5|Q3BDU5_HUMAN;tr|Q8N519|Q8N519_HUMAN;tr|W5X314|W5X314_HUMAN	sp|P02545|LMNA_HUMAN	1	0	0	1	0
ITESEEVVSR	sp|P02545|LMNA_HUMAN;tr|W8QEH3|W8QEH3_HUMAN;tr|Q5I6Y5|Q5I6Y5_HUMAN;tr|Q3BDU5|Q3BDU5_HUMAN;tr|Q8N519|Q8N519_HUMAN;tr|W5X314|W5X314_HUMAN	sp|P02545|LMNA_HUMAN	1	0	0	1	0
LAVYIDR	sp|P02545|LMNA_HUMAN;tr|W8QEH3|W8QEH3_HUMAN;tr|Q5I6Y5|Q5I6Y5_HUMAN;tr|Q3BDU5|Q3BDU5_HUMAN;tr|Q8N519|Q8N519_HUMAN;tr|W5X314|W5X314_HUMAN	sp|P02545|LMNA_HUMAN	1	0	0	1	0
SGAQASSTPLSPTR	sp|P02545|LMNA_HUMAN;tr|W8QEH3|W8QEH3_HUMAN;tr|Q5I6Y5|Q5I6Y5_HUMAN;tr|Q3BDU5|Q3BDU5_HUMAN;tr|Q8N519|Q8N519_HUMAN;tr|W5X314|W5X314_HUMAN	sp|P02545|LMNA_HUMAN	1	0	0	1	0
SLETENAGLR	sp|P02545|LMNA_HUMAN;tr|W8QEH3|W8QEH3_HUMAN;tr|Q5I6Y5|Q5I6Y5_HUMAN;tr|Q3BDU5|Q3BDU5_HUMAN;tr|Q8N519|Q8N519_HUMAN;tr|W5X314|W5X314_HUMAN	sp|P02545|LMNA_HUMAN	1	0	0	1	0
SNEDQSMGNWQIK	sp|P02545|LMNA_HUMAN;tr|W8QEH3|W8QEH3_HUMAN;tr|Q5I6Y5|Q5I6Y5_HUMAN;tr|Q5TCI8|Q5TCI8_HUMAN;tr|B4DFR3|B4DFR3_HUMAN	sp|P02545|LMNA_HUMAN	1	0	0	1	0
VAVEEVDEEGK	sp|P02545|LMNA_HUMAN;tr|W8QEH3|W8QEH3_HUMAN;tr|Q5I6Y5|Q5I6Y5_HUMAN;tr|Q5TCI8|Q5TCI8_HUMAN;tr|B4DFR3|B4DFR3_HUMAN	sp|P02545|LMNA_HUMAN	1	0	0	1	0
VAVEEVDEEGKFVR	sp|P02545|LMNA_HUMAN;tr|W8QEH3|W8QEH3_HUMAN;tr|Q5I6Y5|Q5I6Y5_HUMAN;tr|Q5TCI8|Q5TCI8_HUMAN;tr|B4DFR3|B4DFR3_HUMAN	sp|P02545|LMNA_HUMAN	1	0	0	1	0
AGQVVTIWAAGAGATHSPPTDLVWK	sp|P02545|LMNA_HUMAN;tr|W8QEH3|W8QEH3_HUMAN;tr|Q5TCI8|Q5TCI8_HUMAN;tr|B4DFR3|B4DFR3_HUMAN	sp|P02545|LMNA_HUMAN	1	0	0	1	0
AQNTWGCGNSLR	sp|P02545|LMNA_HUMAN;tr|W8QEH3|W8QEH3_HUMAN;tr|Q5TCI8|Q5TCI8_HUMAN;tr|B4DFR3|B4DFR3_HUMAN	sp|P02545|LMNA_HUMAN	1	0	0	1	0
QNGDDPLLTYR	sp|P02545|LMNA_HUMAN;tr|W8QEH3|W8QEH3_HUMAN;tr|Q5TCI8|Q5TCI8_HUMAN;tr|B4DFR3|B4DFR3_HUMAN	sp|P02545|LMNA_HUMAN	1	0	0	1	0
FWEVISDEHGIDPTGSYHGDSDLQLER	sp|P02554|TBB_PIG;tr|A0A287A6Y9|A0A287A6Y9_PIG;sp|Q13885|TBB2A_HUMAN;tr|B2R6L0|B2R6L0_HUMAN;tr|A0A287AHL4|A0A287AHL4_PIG;tr|A0A287AGU7|A0A287AGU7_PIG;sp|Q9BVA1|TBB2B_HUMAN	sp|P02554|TBB_PIG	1	1	1	0	0
INVYYNEAAGNK	sp|P02554|TBB_PIG;tr|A0A287A6Y9|A0A287A6Y9_PIG;sp|Q13885|TBB2A_HUMAN;tr|B2R6L0|B2R6L0_HUMAN;tr|A5D907|A5D907_HUMAN;tr|A5D906|A5D906_HUMAN	sp|P02554|TBB_PIG	1	1	1	0	0
LTTPTYGDLNHLVSATMSGVTTCLR	sp|P02554|TBB_PIG;tr|F2Z5B2|F2Z5B2_PIG;sp|P07437|TBB5_HUMAN;sp|Q767L7|TBB5_PIG;tr|Q5SU16|Q5SU16_HUMAN;tr|Q5JP53|Q5JP53_HUMAN;tr|B7ZAF0|B7ZAF0_HUMAN;tr|B4DY90|B4DY90_HUMAN;tr|Q5ST81|Q5ST81_HUMAN;tr|B7ZAK1|B7ZAK1_HUMAN;tr|B4DQN9|B4DQN9_HUMAN;tr|B4E052|B4E052_HUMAN;tr|Q9BUU9|Q9BUU9_HUMAN;tr|B4DMU8|B4DMU8_HUMAN;tr|B4DXZ5|B4DXZ5_HUMAN;tr|Q96B85|Q96B85_HUMAN;tr|Q1KSF8|Q1KSF8_HUMAN;tr|A0A287A217|A0A287A…	tr|A0A287A217|A0A287A217_PIG	1	1	1	0	0
AILVDLEPGTMDSVR	sp|P02554|TBB_PIG;tr|F2Z5B2|F2Z5B2_PIG;sp|P07437|TBB5_HUMAN;sp|Q767L7|TBB5_PIG;tr|Q5SU16|Q5SU16_HUMAN;tr|Q5JP53|Q5JP53_HUMAN;tr|B7ZAF0|B7ZAF0_HUMAN;tr|B4DY90|B4DY90_HUMAN;tr|Q6LC01|Q6LC01_HUMAN;tr|B4DMJ5|B4DMJ5_HUMAN;tr|A0A287A6Y9|A0A287A6Y9_PIG;sp|Q13885|TBB2A_HUMAN;tr|B2R6L0|B2R6L0_HUMAN;tr|A0A287AHL4|A0A287AHL4_PIG;tr|A0A287AGU7|A0A287AGU7_PIG;sp|Q9BVA1|TBB2B_HUMAN;tr|A0A287AZ37|A0A287AZ37_PIG…	tr|F2Z5B2|F2Z5B2_PIG	1	1	1	0	0
IMNTFSVVPSPK	sp|P02554|TBB_PIG;tr|F2Z5B2|F2Z5B2_PIG;sp|P07437|TBB5_HUMAN;sp|Q767L7|TBB5_PIG;tr|Q5SU16|Q5SU16_HUMAN;tr|Q5JP53|Q5JP53_HUMAN;tr|B7ZAF0|B7ZAF0_HUMAN;tr|B4DY90|B4DY90_HUMAN;tr|Q6LC01|Q6LC01_HUMAN;tr|Q5ST81|Q5ST81_HUMAN;tr|B7ZAK1|B7ZAK1_HUMAN;tr|B4DQN9|B4DQN9_HUMAN;tr|B4E052|B4E052_HUMAN;tr|Q9BUU9|Q9BUU9_HUMAN;tr|Q1KSF8|Q1KSF8_HUMAN;tr|A0A287A217|A0A287A217_PIG;sp|P68371|TBB4B_HUMAN;tr|A0A287A275|A0…	tr|A0A287A217|A0A287A217_PIG	1	1	1	0	0
SGPFGQIFRPDNFVFGQSGAGNNWAK	sp|P02554|TBB_PIG;tr|F2Z5B2|F2Z5B2_PIG;sp|P07437|TBB5_HUMAN;sp|Q767L7|TBB5_PIG;tr|Q5SU16|Q5SU16_HUMAN;tr|Q5JP53|Q5JP53_HUMAN;tr|B7ZAF0|B7ZAF0_HUMAN;tr|B4DY90|B4DY90_HUMAN;tr|Q6LC01|Q6LC01_HUMAN;tr|Q5ST81|Q5ST81_HUMAN;tr|B7ZAK1|B7ZAK1_HUMAN;tr|B4DQN9|B4DQN9_HUMAN;tr|B4DMJ5|B4DMJ5_HUMAN;tr|A0A287A217|A0A287A217_PIG;sp|P68371|TBB4B_HUMAN;tr|A0A287A275|A0A287A275_PIG;tr|Q8IZ29|Q8IZ29_HUMAN;tr|Q8IWP6|…	tr|A0A287A217|A0A287A217_PIG	1	1	1	0	0
GHYTEGAELVDSVLDVVR	sp|P02554|TBB_PIG;tr|F2Z5B2|F2Z5B2_PIG;sp|P07437|TBB5_HUMAN;sp|Q767L7|TBB5_PIG;tr|Q5SU16|Q5SU16_HUMAN;tr|Q5JP53|Q5JP53_HUMAN;tr|B7ZAF0|B7ZAF0_HUMAN;tr|Q6LC01|Q6LC01_HUMAN;tr|Q5ST81|Q5ST81_HUMAN;tr|B7ZAK1|B7ZAK1_HUMAN;tr|B4DMJ5|B4DMJ5_HUMAN;tr|A0A287A217|A0A287A217_PIG;sp|P68371|TBB4B_HUMAN;tr|A0A287A275|A0A287A275_PIG;tr|Q8IZ29|Q8IZ29_HUMAN;tr|Q8IWP6|Q8IWP6_HUMAN;tr|Q8N6N5|Q8N6N5_HUMAN;tr|A0A287A…	tr|A0A287A217|A0A287A217_PIG	1	1	1	0	0
GHYTEGAELVDSVLDVVRK	sp|P02554|TBB_PIG;tr|F2Z5B2|F2Z5B2_PIG;sp|P07437|TBB5_HUMAN;sp|Q767L7|TBB5_PIG;tr|Q5SU16|Q5SU16_HUMAN;tr|Q5JP53|Q5JP53_HUMAN;tr|B7ZAF0|B7ZAF0_HUMAN;tr|Q6LC01|Q6LC01_HUMAN;tr|Q5ST81|Q5ST81_HUMAN;tr|B7ZAK1|B7ZAK1_HUMAN;tr|B4DMJ5|B4DMJ5_HUMAN;tr|A0A287A217|A0A287A217_PIG;sp|P68371|TBB4B_HUMAN;tr|A0A287A275|A0A287A275_PIG;tr|Q8IZ29|Q8IZ29_HUMAN;tr|Q8IWP6|Q8IWP6_HUMAN;tr|Q8N6N5|Q8N6N5_HUMAN;tr|A0A287A…	tr|A0A287A217|A0A287A217_PIG	1	1	1	0	0
IREEYPDR	sp|P02554|TBB_PIG;tr|I3L2F9|I3L2F9_HUMAN;sp|A6NNZ2|TBB8L_HUMAN;tr|F2Z5B2|F2Z5B2_PIG;sp|P07437|TBB5_HUMAN;sp|Q767L7|TBB5_PIG;tr|Q5SU16|Q5SU16_HUMAN;tr|Q5JP53|Q5JP53_HUMAN;tr|B7ZAF0|B7ZAF0_HUMAN;tr|B4DY90|B4DY90_HUMAN;tr|Q6LC01|Q6LC01_HUMAN;tr|Q5ST81|Q5ST81_HUMAN;tr|B7ZAK1|B7ZAK1_HUMAN;tr|B4DQN9|B4DQN9_HUMAN;tr|B4E052|B4E052_HUMAN;tr|Q9BUU9|Q9BUU9_HUMAN;tr|Q1KSF8|Q1KSF8_HUMAN;tr|A0A287A217|A0A287A2…	tr|A0A287A217|A0A287A217_PIG	1	1	1	0	0
ALTVPELTQQMFDAK	sp|P02554|TBB_PIG;tr|Q96HX0|Q96HX0_HUMAN;tr|A0A287A217|A0A287A217_PIG;sp|P68371|TBB4B_HUMAN;tr|A0A287A275|A0A287A275_PIG;tr|Q8IZ29|Q8IZ29_HUMAN;tr|Q8IWP6|Q8IWP6_HUMAN;tr|Q8N6N5|Q8N6N5_HUMAN;tr|B3KML9|B3KML9_HUMAN;tr|B4DFH6|B4DFH6_HUMAN;tr|F1S6M7|F1S6M7_PIG;sp|Q13509|TBB3_HUMAN;tr|Q9BV28|Q9BV28_HUMAN;tr|Q53G92|Q53G92_HUMAN;tr|B2RBD5|B2RBD5_HUMAN;tr|Q3ZCR3|Q3ZCR3_HUMAN	tr|A0A287A217|A0A287A217_PIG	1	1	1	0	0
MSATFIGNSTAIQELFK	sp|P02554|TBB_PIG;tr|Q96HX0|Q96HX0_HUMAN;tr|A0A287A217|A0A287A217_PIG;sp|P68371|TBB4B_HUMAN;tr|A0A287A275|A0A287A275_PIG;tr|Q8IZ29|Q8IZ29_HUMAN;tr|Q8N6N5|Q8N6N5_HUMAN;tr|B3KML9|B3KML9_HUMAN;tr|A0A287A6Y9|A0A287A6Y9_PIG;sp|Q13885|TBB2A_HUMAN;tr|B2R6L0|B2R6L0_HUMAN;tr|A0A287AHL4|A0A287AHL4_PIG;tr|A0A287AGU7|A0A287AGU7_PIG;sp|Q9BVA1|TBB2B_HUMAN;tr|A0A287AZ37|A0A287AZ37_PIG;tr|A0A287A0J1|A0A287A0J1_P…	tr|A0A287A217|A0A287A217_PIG	1	1	1	0	0
EVDEQMLNVQNK	sp|P02554|TBB_PIG;tr|Q96HX0|Q96HX0_HUMAN;tr|A4UCT2|A4UCT2_HUMAN;tr|F2Z5B2|F2Z5B2_PIG;sp|P07437|TBB5_HUMAN;sp|Q767L7|TBB5_PIG;tr|Q5SU16|Q5SU16_HUMAN;tr|Q5JP53|Q5JP53_HUMAN;tr|B7ZAF0|B7ZAF0_HUMAN;tr|B4DY90|B4DY90_HUMAN;tr|Q6LC01|Q6LC01_HUMAN;tr|Q5ST81|Q5ST81_HUMAN;tr|B7ZAK1|B7ZAK1_HUMAN;tr|B4DQN9|B4DQN9_HUMAN;tr|B4E052|B4E052_HUMAN;tr|Q9BUU9|Q9BUU9_HUMAN;tr|B4DMU8|B4DMU8_HUMAN;tr|B4DXZ5|B4DXZ5_HUMA…	tr|A0A287A217|A0A287A217_PIG	1	1	1	0	0
NSSYFVEWIPNNVK	sp|P02554|TBB_PIG;tr|Q96HX0|Q96HX0_HUMAN;tr|A4UCT2|A4UCT2_HUMAN;tr|F2Z5B2|F2Z5B2_PIG;sp|P07437|TBB5_HUMAN;sp|Q767L7|TBB5_PIG;tr|Q5SU16|Q5SU16_HUMAN;tr|Q5JP53|Q5JP53_HUMAN;tr|B7ZAF0|B7ZAF0_HUMAN;tr|B4DY90|B4DY90_HUMAN;tr|Q6LC01|Q6LC01_HUMAN;tr|Q5ST81|Q5ST81_HUMAN;tr|B7ZAK1|B7ZAK1_HUMAN;tr|B4DQN9|B4DQN9_HUMAN;tr|B4E052|B4E052_HUMAN;tr|Q9BUU9|Q9BUU9_HUMAN;tr|B4DXZ5|B4DXZ5_HUMAN;tr|Q96B85|Q96B85_HUMA…	tr|A0A287A217|A0A287A217_PIG	1	1	1	0	0
YLTVAAVFR	sp|P02554|TBB_PIG;tr|Q96HX0|Q96HX0_HUMAN;tr|A4UCT2|A4UCT2_HUMAN;tr|F2Z5B2|F2Z5B2_PIG;sp|P07437|TBB5_HUMAN;sp|Q767L7|TBB5_PIG;tr|Q5SU16|Q5SU16_HUMAN;tr|Q5JP53|Q5JP53_HUMAN;tr|B7ZAF0|B7ZAF0_HUMAN;tr|B4DY90|B4DY90_HUMAN;tr|Q6LC01|Q6LC01_HUMAN;tr|Q5ST81|Q5ST81_HUMAN;tr|B7ZAK1|B7ZAK1_HUMAN;tr|B4E052|B4E052_HUMAN;tr|Q9BUU9|Q9BUU9_HUMAN;tr|B4DMU8|B4DMU8_HUMAN;tr|B4DXZ5|B4DXZ5_HUMAN;tr|Q96B85|Q96B85_HUMA…	tr|A0A287A217|A0A287A217_PIG	1	1	1	0	0
ISEQFTAMFR	sp|P02554|TBB_PIG;tr|Q96HX0|Q96HX0_HUMAN;tr|F2Z5B2|F2Z5B2_PIG;sp|P07437|TBB5_HUMAN;sp|Q767L7|TBB5_PIG;tr|Q5SU16|Q5SU16_HUMAN;tr|Q5JP53|Q5JP53_HUMAN;tr|B7ZAF0|B7ZAF0_HUMAN;tr|B4DY90|B4DY90_HUMAN;tr|Q6LC01|Q6LC01_HUMAN;tr|Q5ST81|Q5ST81_HUMAN;tr|B7ZAK1|B7ZAK1_HUMAN;tr|B4DQN9|B4DQN9_HUMAN;tr|B4E052|B4E052_HUMAN;tr|Q9BUU9|Q9BUU9_HUMAN;tr|B4DMU8|B4DMU8_HUMAN;tr|B4DXZ5|B4DXZ5_HUMAN;tr|Q96B85|Q96B85_HUMA…	tr|A0A287A217|A0A287A217_PIG	1	1	1	0	0
NMMAACDPR	sp|P02554|TBB_PIG;tr|Q96HX0|Q96HX0_HUMAN;tr|I3L2F9|I3L2F9_HUMAN;sp|A6NNZ2|TBB8L_HUMAN;tr|A4UCT2|A4UCT2_HUMAN;tr|F2Z5B2|F2Z5B2_PIG;sp|P07437|TBB5_HUMAN;sp|Q767L7|TBB5_PIG;tr|Q5SU16|Q5SU16_HUMAN;tr|Q5JP53|Q5JP53_HUMAN;tr|B7ZAF0|B7ZAF0_HUMAN;tr|B4DY90|B4DY90_HUMAN;tr|Q6LC01|Q6LC01_HUMAN;tr|Q5ST81|Q5ST81_HUMAN;tr|B7ZAK1|B7ZAK1_HUMAN;tr|B4DQN9|B4DQN9_HUMAN;tr|B4E052|B4E052_HUMAN;tr|Q9BUU9|Q9BUU9_HUMAN…	tr|A0A287A217|A0A287A217_PIG	1	1	1	0	0
TAVCDIPPR	sp|P02554|TBB_PIG;tr|Q96HX0|Q96HX0_HUMAN;tr|I3L2F9|I3L2F9_HUMAN;sp|A6NNZ2|TBB8L_HUMAN;tr|A4UCT2|A4UCT2_HUMAN;tr|F2Z5B2|F2Z5B2_PIG;sp|P07437|TBB5_HUMAN;sp|Q767L7|TBB5_PIG;tr|Q5SU16|Q5SU16_HUMAN;tr|Q5JP53|Q5JP53_HUMAN;tr|B7ZAF0|B7ZAF0_HUMAN;tr|B4DY90|B4DY90_HUMAN;tr|Q6LC01|Q6LC01_HUMAN;tr|Q5ST81|Q5ST81_HUMAN;tr|B7ZAK1|B7ZAK1_HUMAN;tr|B4DQN9|B4DQN9_HUMAN;tr|B4E052|B4E052_HUMAN;tr|Q9BUU9|Q9BUU9_HUMAN…	tr|A0A287A217|A0A287A217_PIG	1	1	1	0	0
FPGQLNADLR	sp|P02554|TBB_PIG;tr|Q96HX0|Q96HX0_HUMAN;tr|I3L2F9|I3L2F9_HUMAN;sp|A6NNZ2|TBB8L_HUMAN;tr|F2Z5B2|F2Z5B2_PIG;sp|P07437|TBB5_HUMAN;sp|Q767L7|TBB5_PIG;tr|Q5SU16|Q5SU16_HUMAN;tr|Q5JP53|Q5JP53_HUMAN;tr|B7ZAF0|B7ZAF0_HUMAN;tr|B4DY90|B4DY90_HUMAN;tr|Q6LC01|Q6LC01_HUMAN;tr|Q5ST81|Q5ST81_HUMAN;tr|B7ZAK1|B7ZAK1_HUMAN;tr|B4DQN9|B4DQN9_HUMAN;tr|B4E052|B4E052_HUMAN;tr|Q9BUU9|Q9BUU9_HUMAN;tr|B4DMU8|B4DMU8_HUMAN…	tr|A0A287A217|A0A287A217_PIG	1	1	1	0	0
FPGQLNADLRK	sp|P02554|TBB_PIG;tr|Q96HX0|Q96HX0_HUMAN;tr|I3L2F9|I3L2F9_HUMAN;sp|A6NNZ2|TBB8L_HUMAN;tr|F2Z5B2|F2Z5B2_PIG;sp|P07437|TBB5_HUMAN;sp|Q767L7|TBB5_PIG;tr|Q5SU16|Q5SU16_HUMAN;tr|Q5JP53|Q5JP53_HUMAN;tr|B7ZAF0|B7ZAF0_HUMAN;tr|B4DY90|B4DY90_HUMAN;tr|Q6LC01|Q6LC01_HUMAN;tr|Q5ST81|Q5ST81_HUMAN;tr|B7ZAK1|B7ZAK1_HUMAN;tr|B4DQN9|B4DQN9_HUMAN;tr|B4E052|B4E052_HUMAN;tr|Q9BUU9|Q9BUU9_HUMAN;tr|B4DMU8|B4DMU8_HUMAN…	tr|A0A287A217|A0A287A217_PIG	1	1	1	0	0
LAVNMVPFPR	sp|P02554|TBB_PIG;tr|Q96HX0|Q96HX0_HUMAN;tr|I3L2F9|I3L2F9_HUMAN;sp|A6NNZ2|TBB8L_HUMAN;tr|F2Z5B2|F2Z5B2_PIG;sp|P07437|TBB5_HUMAN;sp|Q767L7|TBB5_PIG;tr|Q5SU16|Q5SU16_HUMAN;tr|Q5JP53|Q5JP53_HUMAN;tr|B7ZAF0|B7ZAF0_HUMAN;tr|B4DY90|B4DY90_HUMAN;tr|Q6LC01|Q6LC01_HUMAN;tr|Q5ST81|Q5ST81_HUMAN;tr|B4DQN9|B4DQN9_HUMAN;tr|B4E052|B4E052_HUMAN;tr|Q9BUU9|Q9BUU9_HUMAN;tr|B4DMU8|B4DMU8_HUMAN;tr|B4DXZ5|B4DXZ5_HUMAN…	tr|A0A287A217|A0A287A217_PIG	1	1	1	0	0
LHFFMPGFAPLTSR	sp|P02554|TBB_PIG;tr|Q96HX0|Q96HX0_HUMAN;tr|I3L2F9|I3L2F9_HUMAN;sp|A6NNZ2|TBB8L_HUMAN;tr|I0CMK4|I0CMK4_HUMAN;tr|F2Z5B2|F2Z5B2_PIG;sp|P07437|TBB5_HUMAN;sp|Q767L7|TBB5_PIG;tr|Q5SU16|Q5SU16_HUMAN;tr|Q5JP53|Q5JP53_HUMAN;tr|B7ZAF0|B7ZAF0_HUMAN;tr|B4DY90|B4DY90_HUMAN;tr|Q6LC01|Q6LC01_HUMAN;tr|Q5ST81|Q5ST81_HUMAN;tr|B7ZAK1|B7ZAK1_HUMAN;tr|B4DQN9|B4DQN9_HUMAN;tr|B4E052|B4E052_HUMAN;tr|Q9BUU9|Q9BUU9_HUMAN…	tr|A0A287A217|A0A287A217_PIG	1	1	1	0	0
TQDENPVVHFFK	sp|P02686|MBP_HUMAN;tr|A0A024R384|A0A024R384_HUMAN;tr|J3QQK6|J3QQK6_HUMAN;tr|B7Z3Y6|B7Z3Y6_HUMAN;tr|H7BYR8|H7BYR8_HUMAN;tr|A8K1H8|A8K1H8_HUMAN;tr|A8MZH3|A8MZH3_HUMAN;tr|E9PMR5|E9PMR5_HUMAN;tr|J3QKL5|J3QKL5_HUMAN;tr|H0YF02|H0YF02_HUMAN;tr|H0YEA2|H0YEA2_HUMAN;tr|B4DF42|B4DF42_HUMAN;tr|J3QL64|J3QL64_HUMAN;tr|J3KT01|J3KT01_HUMAN;tr|C9J6H1|C9J6H1_HUMAN;tr|E9PJ72|E9PJ72_HUMAN	sp|P02686|MBP_HUMAN	1	0	0	1	0
YLATASTMDHAR	sp|P02686|MBP_HUMAN;tr|A0A024R384|A0A024R384_HUMAN;tr|J3QQK6|J3QQK6_HUMAN;tr|B7Z3Y6|B7Z3Y6_HUMAN;tr|H7BYR8|H7BYR8_HUMAN;tr|A8K1H8|A8K1H8_HUMAN;tr|A8MZH3|A8MZH3_HUMAN;tr|E9PMR5|E9PMR5_HUMAN;tr|J3QKL5|J3QKL5_HUMAN;tr|H0YF02|H0YF02_HUMAN;tr|H0YEA2|H0YEA2_HUMAN;tr|B4DF42|B4DF42_HUMAN;tr|J3QL64|J3QL64_HUMAN;tr|J3KS94|J3KS94_HUMAN;tr|E9PLU9|E9PLU9_HUMAN;tr|E9PLQ9|E9PLQ9_HUMAN;tr|E9PKX9|E9PKX9_HUMAN;tr|…	sp|P02686|MBP_HUMAN	1	0	0	1	0
AQITGYR	sp|P02751|FINC_HUMAN;tr|A0A024R462|A0A024R462_HUMAN;tr|B7ZLE5|B7ZLE5_HUMAN	sp|P02751|FINC_HUMAN	1	0	0	1	0
ATGVFTTLQPGSSIPPYNTEVTETTIVITWTPAPR	sp|P02751|FINC_HUMAN;tr|A0A024R462|A0A024R462_HUMAN;tr|B7ZLE5|B7ZLE5_HUMAN	sp|P02751|FINC_HUMAN	1	0	0	1	0
DAPIVNK	sp|P02751|FINC_HUMAN;tr|A0A024R462|A0A024R462_HUMAN;tr|B7ZLE5|B7ZLE5_HUMAN	sp|P02751|FINC_HUMAN	1	0	0	1	0
EVTSDSGSIVVSGLTPGVEYVYTIQVLR	sp|P02751|FINC_HUMAN;tr|A0A024R462|A0A024R462_HUMAN;tr|B7ZLE5|B7ZLE5_HUMAN	sp|P02751|FINC_HUMAN	1	0	0	1	0
NLQPASEYTVSLVAIK	sp|P02751|FINC_HUMAN;tr|A0A024R462|A0A024R462_HUMAN;tr|B7ZLE5|B7ZLE5_HUMAN	sp|P02751|FINC_HUMAN	1	0	0	1	0
NLQPASEYTVSLVAIKGNQESPK	sp|P02751|FINC_HUMAN;tr|A0A024R462|A0A024R462_HUMAN;tr|B7ZLE5|B7ZLE5_HUMAN	sp|P02751|FINC_HUMAN	1	0	0	1	0
QYNVGPSVSK	sp|P02751|FINC_HUMAN;tr|A0A024R462|A0A024R462_HUMAN;tr|B7ZLE5|B7ZLE5_HUMAN	sp|P02751|FINC_HUMAN	1	0	0	1	0
LGVRPSQGGEAPR	sp|P02751|FINC_HUMAN;tr|A0A024R462|A0A024R462_HUMAN;tr|B7ZLE5|B7ZLE5_HUMAN;tr|A0A286ZY95|A0A286ZY95_PIG	sp|P02751|FINC_HUMAN	1	1	1	0	0
LTVGLTR	sp|P02751|FINC_HUMAN;tr|A0A024R462|A0A024R462_HUMAN;tr|B7ZLE5|B7ZLE5_HUMAN;tr|A0A286ZY95|A0A286ZY95_PIG	sp|P02751|FINC_HUMAN	1	1	1	0	0
STTPDITGYR	sp|P02751|FINC_HUMAN;tr|A0A024R462|A0A024R462_HUMAN;tr|B7ZLE5|B7ZLE5_HUMAN;tr|A0A286ZY95|A0A286ZY95_PIG	sp|P02751|FINC_HUMAN	1	1	1	0	0
VVTPLSPPTNLHLEANPDTGVLTVSWER	sp|P02751|FINC_HUMAN;tr|A0A024R462|A0A024R462_HUMAN;tr|B7ZLE5|B7ZLE5_HUMAN;tr|A0A286ZY95|A0A286ZY95_PIG	sp|P02751|FINC_HUMAN	1	1	1	0	0
GATYNVIVEALK	sp|P02751|FINC_HUMAN;tr|H0Y7Z1|H0Y7Z1_HUMAN;tr|A6YID6|A6YID6_HUMAN;tr|A6YID2|A6YID2_HUMAN;tr|A6YID3|A6YID3_HUMAN;tr|A6YID4|A6YID4_HUMAN;tr|A6YID7|A6YID7_HUMAN	sp|P02751|FINC_HUMAN	1	0	0	1	0
VPGTSTSATLTGLTR	sp|P02751|FINC_HUMAN;tr|H0Y7Z1|H0Y7Z1_HUMAN;tr|A6YID6|A6YID6_HUMAN;tr|A6YID2|A6YID2_HUMAN;tr|A6YID3|A6YID3_HUMAN;tr|A6YID4|A6YID4_HUMAN;tr|A6YID7|A6YID7_HUMAN;tr|A0A024R462|A0A024R462_HUMAN;tr|B7ZLE5|B7ZLE5_HUMAN;tr|Q68CX6|Q68CX6_HUMAN;tr|Q6N084|Q6N084_HUMAN;tr|Q59G22|Q59G22_HUMAN;tr|Q6PJE5|Q6PJE5_HUMAN;tr|B4DN21|B4DN21_HUMAN	sp|P02751|FINC_HUMAN	1	0	0	1	0
TPFVTHPGYDTGNGIQLPGTSGQQPSVGQQMIFEEHGFR	sp|P02751|FINC_HUMAN;tr|H0Y7Z1|H0Y7Z1_HUMAN;tr|A6YID6|A6YID6_HUMAN;tr|A6YID2|A6YID2_HUMAN;tr|A6YID3|A6YID3_HUMAN;tr|A6YID4|A6YID4_HUMAN;tr|O95617|O95617_HUMAN;tr|Q9UQS6|Q9UQS6_HUMAN;tr|A6YID7|A6YID7_HUMAN;tr|H0Y4K8|H0Y4K8_HUMAN;tr|A0A024R462|A0A024R462_HUMAN;tr|B7ZLE5|B7ZLE5_HUMAN;tr|Q68CX6|Q68CX6_HUMAN;tr|Q6N084|Q6N084_HUMAN;tr|Q59G22|Q59G22_HUMAN	sp|P02751|FINC_HUMAN	1	0	0	1	0
KTDELPQLVTLPHPNLHGPEILDVPSTVQK	sp|P02751|FINC_HUMAN;tr|H0Y7Z1|H0Y7Z1_HUMAN;tr|A6YID6|A6YID6_HUMAN;tr|A6YID2|A6YID2_HUMAN;tr|A6YID4|A6YID4_HUMAN;tr|O95617|O95617_HUMAN;tr|A6YID7|A6YID7_HUMAN;tr|A0A024R462|A0A024R462_HUMAN;tr|Q68CX6|Q68CX6_HUMAN;tr|Q6N084|Q6N084_HUMAN;tr|Q59G22|Q59G22_HUMAN	sp|P02751|FINC_HUMAN	1	0	0	1	0
TDELPQLVTLPHPNLHGPEILDVPSTVQK	sp|P02751|FINC_HUMAN;tr|H0Y7Z1|H0Y7Z1_HUMAN;tr|A6YID6|A6YID6_HUMAN;tr|A6YID2|A6YID2_HUMAN;tr|A6YID4|A6YID4_HUMAN;tr|O95617|O95617_HUMAN;tr|A6YID7|A6YID7_HUMAN;tr|A0A024R462|A0A024R462_HUMAN;tr|Q68CX6|Q68CX6_HUMAN;tr|Q6N084|Q6N084_HUMAN;tr|Q59G22|Q59G22_HUMAN;tr|A0A286ZY95|A0A286ZY95_PIG	sp|P02751|FINC_HUMAN	1	1	1	0	0
HRPRPYPPNVGEEIQIGHIPR	sp|P02751|FINC_HUMAN;tr|H0Y7Z1|H0Y7Z1_HUMAN;tr|A6YID6|A6YID6_HUMAN;tr|H0Y4K8|H0Y4K8_HUMAN	sp|P02751|FINC_HUMAN	1	0	0	1	0
PRPYPPNVGEEIQIGHIPR	sp|P02751|FINC_HUMAN;tr|H0Y7Z1|H0Y7Z1_HUMAN;tr|A6YID6|A6YID6_HUMAN;tr|H0Y4K8|H0Y4K8_HUMAN	sp|P02751|FINC_HUMAN	1	0	0	1	0
PYPPNVGEEIQIGHIPR	sp|P02751|FINC_HUMAN;tr|H0Y7Z1|H0Y7Z1_HUMAN;tr|A6YID6|A6YID6_HUMAN;tr|H0Y4K8|H0Y4K8_HUMAN	sp|P02751|FINC_HUMAN	1	0	0	1	0
ATITGYR	sp|P02751|FINC_HUMAN;tr|H0Y7Z1|H0Y7Z1_HUMAN;tr|Q5CZ99|Q5CZ99_HUMAN;tr|A0A024R462|A0A024R462_HUMAN;tr|B7ZLE5|B7ZLE5_HUMAN;tr|Q68CX6|Q68CX6_HUMAN;tr|Q6N084|Q6N084_HUMAN;tr|Q59G22|Q59G22_HUMAN	sp|P02751|FINC_HUMAN	1	0	0	1	0
DLEVVAATPTSLLISWDAPAVTVR	sp|P02751|FINC_HUMAN;tr|H0Y7Z1|H0Y7Z1_HUMAN;tr|Q5CZ99|Q5CZ99_HUMAN;tr|A0A024R462|A0A024R462_HUMAN;tr|B7ZLE5|B7ZLE5_HUMAN;tr|Q68CX6|Q68CX6_HUMAN;tr|Q6N084|Q6N084_HUMAN;tr|Q59G22|Q59G22_HUMAN	sp|P02751|FINC_HUMAN	1	0	0	1	0
EESPLLIGQQSTVSDVPR	sp|P02751|FINC_HUMAN;tr|H0Y7Z1|H0Y7Z1_HUMAN;tr|Q5CZ99|Q5CZ99_HUMAN;tr|A0A024R462|A0A024R462_HUMAN;tr|B7ZLE5|B7ZLE5_HUMAN;tr|Q68CX6|Q68CX6_HUMAN;tr|Q6N084|Q6N084_HUMAN;tr|Q59G22|Q59G22_HUMAN	sp|P02751|FINC_HUMAN	1	0	0	1	0
GDSPASSKPISINYR	sp|P02751|FINC_HUMAN;tr|H0Y7Z1|H0Y7Z1_HUMAN;tr|Q5CZ99|Q5CZ99_HUMAN;tr|A0A024R462|A0A024R462_HUMAN;tr|B7ZLE5|B7ZLE5_HUMAN;tr|Q68CX6|Q68CX6_HUMAN;tr|Q6N084|Q6N084_HUMAN;tr|Q59G22|Q59G22_HUMAN	sp|P02751|FINC_HUMAN	1	0	0	1	0
NSITLTNLTPGTEYVVSIVALNGR	sp|P02751|FINC_HUMAN;tr|H0Y7Z1|H0Y7Z1_HUMAN;tr|Q5CZ99|Q5CZ99_HUMAN;tr|A0A024R462|A0A024R462_HUMAN;tr|B7ZLE5|B7ZLE5_HUMAN;tr|Q68CX6|Q68CX6_HUMAN;tr|Q6N084|Q6N084_HUMAN;tr|Q59G22|Q59G22_HUMAN	sp|P02751|FINC_HUMAN	1	0	0	1	0
TEIDKPSQMQVTDVQDNSISVK	sp|P02751|FINC_HUMAN;tr|H0Y7Z1|H0Y7Z1_HUMAN;tr|Q5CZ99|Q5CZ99_HUMAN;tr|A0A024R462|A0A024R462_HUMAN;tr|B7ZLE5|B7ZLE5_HUMAN;tr|Q68CX6|Q68CX6_HUMAN;tr|Q6N084|Q6N084_HUMAN;tr|Q59G22|Q59G22_HUMAN	sp|P02751|FINC_HUMAN	1	0	0	1	0
TGLDSPTGIDFSDITANSFTVHWIAPR	sp|P02751|FINC_HUMAN;tr|H0Y7Z1|H0Y7Z1_HUMAN;tr|Q5CZ99|Q5CZ99_HUMAN;tr|A0A024R462|A0A024R462_HUMAN;tr|B7ZLE5|B7ZLE5_HUMAN;tr|Q68CX6|Q68CX6_HUMAN;tr|Q6N084|Q6N084_HUMAN;tr|Q59G22|Q59G22_HUMAN	sp|P02751|FINC_HUMAN	1	0	0	1	0
VTWAPPPSIDLTNFLVR	sp|P02751|FINC_HUMAN;tr|H0Y7Z1|H0Y7Z1_HUMAN;tr|Q5CZ99|Q5CZ99_HUMAN;tr|A0A024R462|A0A024R462_HUMAN;tr|B7ZLE5|B7ZLE5_HUMAN;tr|Q68CX6|Q68CX6_HUMAN;tr|Q6N084|Q6N084_HUMAN;tr|Q59G22|Q59G22_HUMAN	sp|P02751|FINC_HUMAN	1	0	0	1	0
ITYGETGGNSPVQEFTVPGSK	sp|P02751|FINC_HUMAN;tr|H0Y7Z1|H0Y7Z1_HUMAN;tr|Q5CZ99|Q5CZ99_HUMAN;tr|A0A024R462|A0A024R462_HUMAN;tr|B7ZLE5|B7ZLE5_HUMAN;tr|Q68CX6|Q68CX6_HUMAN;tr|Q6N084|Q6N084_HUMAN;tr|Q59G22|Q59G22_HUMAN;tr|A0A286ZY95|A0A286ZY95_PIG	sp|P02751|FINC_HUMAN	1	1	1	0	0
STATISGLK	sp|P02751|FINC_HUMAN;tr|H0Y7Z1|H0Y7Z1_HUMAN;tr|Q5CZ99|Q5CZ99_HUMAN;tr|A0A024R462|A0A024R462_HUMAN;tr|B7ZLE5|B7ZLE5_HUMAN;tr|Q68CX6|Q68CX6_HUMAN;tr|Q6N084|Q6N084_HUMAN;tr|Q59G22|Q59G22_HUMAN;tr|A0A286ZY95|A0A286ZY95_PIG	sp|P02751|FINC_HUMAN	1	1	1	0	0
STATISGLKPGVDYTITVYAVTGR	sp|P02751|FINC_HUMAN;tr|H0Y7Z1|H0Y7Z1_HUMAN;tr|Q5CZ99|Q5CZ99_HUMAN;tr|A0A024R462|A0A024R462_HUMAN;tr|B7ZLE5|B7ZLE5_HUMAN;tr|Q68CX6|Q68CX6_HUMAN;tr|Q6N084|Q6N084_HUMAN;tr|Q59G22|Q59G22_HUMAN;tr|A0A286ZY95|A0A286ZY95_PIG	sp|P02751|FINC_HUMAN	1	1	1	0	0
FTNIGPDTMR	sp|P02751|FINC_HUMAN;tr|H0Y7Z1|H0Y7Z1_HUMAN;tr|Q5CZ99|Q5CZ99_HUMAN;tr|A0A024R462|A0A024R462_HUMAN;tr|B7ZLE5|B7ZLE5_HUMAN;tr|Q6N084|Q6N084_HUMAN;tr|Q59G22|Q59G22_HUMAN	sp|P02751|FINC_HUMAN	1	0	0	1	0
PISINYR	sp|P02751|FINC_HUMAN;tr|H0Y7Z1|H0Y7Z1_HUMAN;tr|Q5CZ99|Q5CZ99_HUMAN;tr|A0A075B5G3|A0A075B5G3_HUMAN;tr|A0A024R462|A0A024R462_HUMAN;tr|B7ZLE5|B7ZLE5_HUMAN;tr|Q68CX6|Q68CX6_HUMAN;tr|Q6N084|Q6N084_HUMAN;tr|Q59G22|Q59G22_HUMAN	sp|P02751|FINC_HUMAN	1	0	0	1	0
WLPSSSPVTGYR	sp|P02751|FINC_HUMAN;tr|H0Y7Z1|H0Y7Z1_HUMAN;tr|Q5CZ99|Q5CZ99_HUMAN;tr|A6YID6|A6YID6_HUMAN;tr|A6YID2|A6YID2_HUMAN;tr|A6YID3|A6YID3_HUMAN;tr|A6YID4|A6YID4_HUMAN;tr|A6YID7|A6YID7_HUMAN;tr|A0A024R462|A0A024R462_HUMAN;tr|B7ZLE5|B7ZLE5_HUMAN;tr|Q68CX6|Q68CX6_HUMAN;tr|Q6N084|Q6N084_HUMAN;tr|Q59G22|Q59G22_HUMAN	sp|P02751|FINC_HUMAN	1	0	0	1	0
FTQVTPTSLSAQWTPPNVQLTGYR	sp|P02751|FINC_HUMAN;tr|H0Y7Z1|H0Y7Z1_HUMAN;tr|Q5CZ99|Q5CZ99_HUMAN;tr|A6YID6|A6YID6_HUMAN;tr|A6YID2|A6YID2_HUMAN;tr|A6YID3|A6YID3_HUMAN;tr|A6YID4|A6YID4_HUMAN;tr|O95617|O95617_HUMAN;tr|Q9UQS6|Q9UQS6_HUMAN;tr|A0A024R462|A0A024R462_HUMAN;tr|B7ZLE5|B7ZLE5_HUMAN;tr|Q68CX6|Q68CX6_HUMAN;tr|Q6N084|Q6N084_HUMAN;tr|Q59G22|Q59G22_HUMAN	sp|P02751|FINC_HUMAN	1	0	0	1	0
YEVSVYALK	sp|P02751|FINC_HUMAN;tr|H0Y7Z1|H0Y7Z1_HUMAN;tr|Q5CZ99|Q5CZ99_HUMAN;tr|A6YID6|A6YID6_HUMAN;tr|A6YID2|A6YID2_HUMAN;tr|A6YID3|A6YID3_HUMAN;tr|A6YID4|A6YID4_HUMAN;tr|O95617|O95617_HUMAN;tr|Q9UQS6|Q9UQS6_HUMAN;tr|A0A024R462|A0A024R462_HUMAN;tr|B7ZLE5|B7ZLE5_HUMAN;tr|Q68CX6|Q68CX6_HUMAN;tr|Q6N084|Q6N084_HUMAN;tr|Q59G22|Q59G22_HUMAN	sp|P02751|FINC_HUMAN	1	0	0	1	0
DTLTSRPAQGVVTTLENVSPPR	sp|P02751|FINC_HUMAN;tr|H0Y7Z1|H0Y7Z1_HUMAN;tr|Q5CZ99|Q5CZ99_HUMAN;tr|A6YID6|A6YID6_HUMAN;tr|A6YID2|A6YID2_HUMAN;tr|A6YID3|A6YID3_HUMAN;tr|A6YID4|A6YID4_HUMAN;tr|O95617|O95617_HUMAN;tr|Q9UQS6|Q9UQS6_HUMAN;tr|A0A024R462|A0A024R462_HUMAN;tr|B7ZLE5|B7ZLE5_HUMAN;tr|Q68CX6|Q68CX6_HUMAN;tr|Q6N084|Q6N084_HUMAN;tr|Q59G22|Q59G22_HUMAN;tr|A0A286ZY95|A0A286ZY95_PIG	sp|P02751|FINC_HUMAN	1	1	1	0	0
DTLTSRPAQGVVTTLENVSPPRR	sp|P02751|FINC_HUMAN;tr|H0Y7Z1|H0Y7Z1_HUMAN;tr|Q5CZ99|Q5CZ99_HUMAN;tr|A6YID6|A6YID6_HUMAN;tr|A6YID2|A6YID2_HUMAN;tr|A6YID3|A6YID3_HUMAN;tr|A6YID4|A6YID4_HUMAN;tr|O95617|O95617_HUMAN;tr|Q9UQS6|Q9UQS6_HUMAN;tr|A0A024R462|A0A024R462_HUMAN;tr|B7ZLE5|B7ZLE5_HUMAN;tr|Q68CX6|Q68CX6_HUMAN;tr|Q6N084|Q6N084_HUMAN;tr|Q59G22|Q59G22_HUMAN;tr|A0A286ZY95|A0A286ZY95_PIG	sp|P02751|FINC_HUMAN	1	1	1	0	0
EINLAPDSSSVVVSGLMVATK	sp|P02751|FINC_HUMAN;tr|H0Y7Z1|H0Y7Z1_HUMAN;tr|Q5CZ99|Q5CZ99_HUMAN;tr|A6YID6|A6YID6_HUMAN;tr|A6YID2|A6YID2_HUMAN;tr|A6YID3|A6YID3_HUMAN;tr|A6YID4|A6YID4_HUMAN;tr|O95617|O95617_HUMAN;tr|Q9UQS6|Q9UQS6_HUMAN;tr|A0A024R462|A0A024R462_HUMAN;tr|B7ZLE5|B7ZLE5_HUMAN;tr|Q68CX6|Q68CX6_HUMAN;tr|Q6N084|Q6N084_HUMAN;tr|Q59G22|Q59G22_HUMAN;tr|A0A286ZY95|A0A286ZY95_PIG	sp|P02751|FINC_HUMAN	1	1	1	0	0
IYLYTLNDNAR	sp|P02751|FINC_HUMAN;tr|H0Y7Z1|H0Y7Z1_HUMAN;tr|Q5CZ99|Q5CZ99_HUMAN;tr|A6YID6|A6YID6_HUMAN;tr|A6YID2|A6YID2_HUMAN;tr|A6YID3|A6YID3_HUMAN;tr|A6YID4|A6YID4_HUMAN;tr|O95617|O95617_HUMAN;tr|Q9UQS6|Q9UQS6_HUMAN;tr|A0A024R462|A0A024R462_HUMAN;tr|B7ZLE5|B7ZLE5_HUMAN;tr|Q68CX6|Q68CX6_HUMAN;tr|Q6N084|Q6N084_HUMAN;tr|Q59G22|Q59G22_HUMAN;tr|A0A286ZY95|A0A286ZY95_PIG	sp|P02751|FINC_HUMAN	1	1	1	0	0
PAQGVVTTLENVSPPR	sp|P02751|FINC_HUMAN;tr|H0Y7Z1|H0Y7Z1_HUMAN;tr|Q5CZ99|Q5CZ99_HUMAN;tr|A6YID6|A6YID6_HUMAN;tr|A6YID2|A6YID2_HUMAN;tr|A6YID3|A6YID3_HUMAN;tr|A6YID4|A6YID4_HUMAN;tr|O95617|O95617_HUMAN;tr|Q9UQS6|Q9UQS6_HUMAN;tr|A0A024R462|A0A024R462_HUMAN;tr|B7ZLE5|B7ZLE5_HUMAN;tr|Q68CX6|Q68CX6_HUMAN;tr|Q6N084|Q6N084_HUMAN;tr|Q59G22|Q59G22_HUMAN;tr|A0A286ZY95|A0A286ZY95_PIG	sp|P02751|FINC_HUMAN	1	1	1	0	0
PAQGVVTTLENVSPPRR	sp|P02751|FINC_HUMAN;tr|H0Y7Z1|H0Y7Z1_HUMAN;tr|Q5CZ99|Q5CZ99_HUMAN;tr|A6YID6|A6YID6_HUMAN;tr|A6YID2|A6YID2_HUMAN;tr|A6YID3|A6YID3_HUMAN;tr|A6YID4|A6YID4_HUMAN;tr|O95617|O95617_HUMAN;tr|Q9UQS6|Q9UQS6_HUMAN;tr|A0A024R462|A0A024R462_HUMAN;tr|B7ZLE5|B7ZLE5_HUMAN;tr|Q68CX6|Q68CX6_HUMAN;tr|Q6N084|Q6N084_HUMAN;tr|Q59G22|Q59G22_HUMAN;tr|A0A286ZY95|A0A286ZY95_PIG	sp|P02751|FINC_HUMAN	1	1	1	0	0
SYTITGLQPGTDYK	sp|P02751|FINC_HUMAN;tr|H0Y7Z1|H0Y7Z1_HUMAN;tr|Q5CZ99|Q5CZ99_HUMAN;tr|A6YID6|A6YID6_HUMAN;tr|A6YID2|A6YID2_HUMAN;tr|A6YID3|A6YID3_HUMAN;tr|A6YID4|A6YID4_HUMAN;tr|O95617|O95617_HUMAN;tr|Q9UQS6|Q9UQS6_HUMAN;tr|A0A024R462|A0A024R462_HUMAN;tr|B7ZLE5|B7ZLE5_HUMAN;tr|Q68CX6|Q68CX6_HUMAN;tr|Q6N084|Q6N084_HUMAN;tr|Q59G22|Q59G22_HUMAN;tr|A0A286ZY95|A0A286ZY95_PIG	sp|P02751|FINC_HUMAN	1	1	1	0	0
TETITGFQVDAVPANGQTPIQR	sp|P02751|FINC_HUMAN;tr|H0Y7Z1|H0Y7Z1_HUMAN;tr|Q5CZ99|Q5CZ99_HUMAN;tr|A6YID6|A6YID6_HUMAN;tr|A6YID2|A6YID2_HUMAN;tr|A6YID3|A6YID3_HUMAN;tr|A6YID4|A6YID4_HUMAN;tr|O95617|O95617_HUMAN;tr|Q9UQS6|Q9UQS6_HUMAN;tr|A0A024R462|A0A024R462_HUMAN;tr|B7ZLE5|B7ZLE5_HUMAN;tr|Q68CX6|Q68CX6_HUMAN;tr|Q6N084|Q6N084_HUMAN;tr|Q59G22|Q59G22_HUMAN;tr|A0A286ZY95|A0A286ZY95_PIG	sp|P02751|FINC_HUMAN	1	1	1	0	0
TIKPDVR	sp|P02751|FINC_HUMAN;tr|H0Y7Z1|H0Y7Z1_HUMAN;tr|Q5CZ99|Q5CZ99_HUMAN;tr|A6YID6|A6YID6_HUMAN;tr|A6YID2|A6YID2_HUMAN;tr|A6YID3|A6YID3_HUMAN;tr|A6YID4|A6YID4_HUMAN;tr|O95617|O95617_HUMAN;tr|Q9UQS6|Q9UQS6_HUMAN;tr|A0A024R462|A0A024R462_HUMAN;tr|B7ZLE5|B7ZLE5_HUMAN;tr|Q68CX6|Q68CX6_HUMAN;tr|Q6N084|Q6N084_HUMAN;tr|Q59G22|Q59G22_HUMAN;tr|A0A286ZY95|A0A286ZY95_PIG	sp|P02751|FINC_HUMAN	1	1	1	0	0
VTDATETTITISWR	sp|P02751|FINC_HUMAN;tr|H0Y7Z1|H0Y7Z1_HUMAN;tr|Q5CZ99|Q5CZ99_HUMAN;tr|A6YID6|A6YID6_HUMAN;tr|A6YID2|A6YID2_HUMAN;tr|A6YID3|A6YID3_HUMAN;tr|A6YID4|A6YID4_HUMAN;tr|O95617|O95617_HUMAN;tr|Q9UQS6|Q9UQS6_HUMAN;tr|A0A024R462|A0A024R462_HUMAN;tr|B7ZLE5|B7ZLE5_HUMAN;tr|Q68CX6|Q68CX6_HUMAN;tr|Q6N084|Q6N084_HUMAN;tr|Q59G22|Q59G22_HUMAN;tr|A0A286ZY95|A0A286ZY95_PIG	sp|P02751|FINC_HUMAN	1	1	1	0	0
FLATTPNSLLVSWQPPR	sp|P02751|FINC_HUMAN;tr|H0Y7Z1|H0Y7Z1_HUMAN;tr|Q5CZ99|Q5CZ99_HUMAN;tr|A6YID6|A6YID6_HUMAN;tr|A6YID2|A6YID2_HUMAN;tr|A6YID3|A6YID3_HUMAN;tr|A6YID4|A6YID4_HUMAN;tr|O95617|O95617_HUMAN;tr|Q9UQS6|Q9UQS6_HUMAN;tr|A6YID7|A6YID7_HUMAN;tr|H0Y4K8|H0Y4K8_HUMAN;tr|A0A024R462|A0A024R462_HUMAN;tr|B7ZLE5|B7ZLE5_HUMAN;tr|Q68CX6|Q68CX6_HUMAN;tr|Q6N084|Q6N084_HUMAN;tr|Q59G22|Q59G22_HUMAN;tr|A0A286ZY95|A0A286ZY95_…	sp|P02751|FINC_HUMAN	1	1	1	0	0
PGVTEATITGLEPGTEYTIYVIALK	sp|P02751|FINC_HUMAN;tr|H0Y7Z1|H0Y7Z1_HUMAN;tr|Q5CZ99|Q5CZ99_HUMAN;tr|A6YID6|A6YID6_HUMAN;tr|A6YID2|A6YID2_HUMAN;tr|A6YID3|A6YID3_HUMAN;tr|A6YID4|A6YID4_HUMAN;tr|O95617|O95617_HUMAN;tr|Q9UQS6|Q9UQS6_HUMAN;tr|A6YID7|A6YID7_HUMAN;tr|H0Y4K8|H0Y4K8_HUMAN;tr|O95608|O95608_HUMAN;tr|A0A024R462|A0A024R462_HUMAN;tr|B7ZLE5|B7ZLE5_HUMAN;tr|Q68CX6|Q68CX6_HUMAN;tr|Q6N084|Q6N084_HUMAN	sp|P02751|FINC_HUMAN	1	0	0	1	0
PRPGVTEATITGLEPGTEYTIYVIALK	sp|P02751|FINC_HUMAN;tr|H0Y7Z1|H0Y7Z1_HUMAN;tr|Q5CZ99|Q5CZ99_HUMAN;tr|A6YID6|A6YID6_HUMAN;tr|A6YID2|A6YID2_HUMAN;tr|A6YID3|A6YID3_HUMAN;tr|A6YID4|A6YID4_HUMAN;tr|O95617|O95617_HUMAN;tr|Q9UQS6|Q9UQS6_HUMAN;tr|A6YID7|A6YID7_HUMAN;tr|H0Y4K8|H0Y4K8_HUMAN;tr|O95608|O95608_HUMAN;tr|A0A024R462|A0A024R462_HUMAN;tr|B7ZLE5|B7ZLE5_HUMAN;tr|Q68CX6|Q68CX6_HUMAN;tr|Q6N084|Q6N084_HUMAN	sp|P02751|FINC_HUMAN	1	0	0	1	0
ITGYIIK	sp|P02751|FINC_HUMAN;tr|H0Y7Z1|H0Y7Z1_HUMAN;tr|Q5CZ99|Q5CZ99_HUMAN;tr|A6YID6|A6YID6_HUMAN;tr|A6YID2|A6YID2_HUMAN;tr|A6YID3|A6YID3_HUMAN;tr|A6YID4|A6YID4_HUMAN;tr|O95617|O95617_HUMAN;tr|Q9UQS6|Q9UQS6_HUMAN;tr|A6YID7|A6YID7_HUMAN;tr|H0Y4K8|H0Y4K8_HUMAN;tr|O95608|O95608_HUMAN;tr|A0A024R462|A0A024R462_HUMAN;tr|B7ZLE5|B7ZLE5_HUMAN;tr|Q68CX6|Q68CX6_HUMAN;tr|Q6N084|Q6N084_HUMAN;tr|Q59G22|Q59G22_HUMAN;tr…	sp|P02751|FINC_HUMAN	1	1	1	0	0
SEPLIGR	sp|P02751|FINC_HUMAN;tr|H0Y7Z1|H0Y7Z1_HUMAN;tr|Q5CZ99|Q5CZ99_HUMAN;tr|A6YID6|A6YID6_HUMAN;tr|A6YID2|A6YID2_HUMAN;tr|A6YID3|A6YID3_HUMAN;tr|A6YID4|A6YID4_HUMAN;tr|O95617|O95617_HUMAN;tr|Q9UQS6|Q9UQS6_HUMAN;tr|A6YID7|A6YID7_HUMAN;tr|H0Y4K8|H0Y4K8_HUMAN;tr|O95608|O95608_HUMAN;tr|Q14327|Q14327_HUMAN;tr|Q14328|Q14328_HUMAN;tr|A0A024R462|A0A024R462_HUMAN;tr|B7ZLE5|B7ZLE5_HUMAN;tr|Q68CX6|Q68CX6_HUMAN;tr…	sp|P02751|FINC_HUMAN	1	1	1	0	0
SSPVVIDASTAIDAPSNLR	sp|P02751|FINC_HUMAN;tr|H0Y7Z1|H0Y7Z1_HUMAN;tr|Q5CZ99|Q5CZ99_HUMAN;tr|A6YID6|A6YID6_HUMAN;tr|A6YID2|A6YID2_HUMAN;tr|A6YID3|A6YID3_HUMAN;tr|A6YID4|A6YID4_HUMAN;tr|O95617|O95617_HUMAN;tr|Q9UQS6|Q9UQS6_HUMAN;tr|H0Y4K8|H0Y4K8_HUMAN;tr|A0A024R462|A0A024R462_HUMAN;tr|B7ZLE5|B7ZLE5_HUMAN;tr|Q68CX6|Q68CX6_HUMAN;tr|Q6N084|Q6N084_HUMAN;tr|Q59G22|Q59G22_HUMAN;tr|A0A286ZY95|A0A286ZY95_PIG	sp|P02751|FINC_HUMAN	1	1	1	0	0
EEVVTVGNSVNEGLNQPTDDSCFDPYTVSHYAVGDEWER	sp|P02751|FINC_HUMAN;tr|H0Y7Z1|H0Y7Z1_HUMAN;tr|Q7L553|Q7L553_HUMAN;tr|A0A024R462|A0A024R462_HUMAN;tr|B7ZLE5|B7ZLE5_HUMAN;tr|Q68CX6|Q68CX6_HUMAN;tr|Q59G22|Q59G22_HUMAN;tr|Q6PJE5|Q6PJE5_HUMAN;tr|B4DN21|B4DN21_HUMAN	sp|P02751|FINC_HUMAN	1	0	0	1	0
LLCQCLGFGSGHFR	sp|P02751|FINC_HUMAN;tr|H0Y7Z1|H0Y7Z1_HUMAN;tr|Q7L553|Q7L553_HUMAN;tr|Q9H382|Q9H382_HUMAN;tr|A0A024R462|A0A024R462_HUMAN;tr|B7ZLE5|B7ZLE5_HUMAN;tr|Q68CX6|Q68CX6_HUMAN;tr|Q6N084|Q6N084_HUMAN;tr|Q59G22|Q59G22_HUMAN;tr|Q6PJE5|Q6PJE5_HUMAN;tr|B4DN21|B4DN21_HUMAN	sp|P02751|FINC_HUMAN	1	0	0	1	0
MSESGFK	sp|P02751|FINC_HUMAN;tr|H0Y7Z1|H0Y7Z1_HUMAN;tr|Q7L553|Q7L553_HUMAN;tr|Q9H382|Q9H382_HUMAN;tr|A0A024R462|A0A024R462_HUMAN;tr|B7ZLE5|B7ZLE5_HUMAN;tr|Q68CX6|Q68CX6_HUMAN;tr|Q6N084|Q6N084_HUMAN;tr|Q59G22|Q59G22_HUMAN;tr|Q6PJE5|Q6PJE5_HUMAN;tr|B4DN21|B4DN21_HUMAN	sp|P02751|FINC_HUMAN	1	0	0	1	0
RPGGEPSPEGTTGQSYNQYSQR	sp|P02751|FINC_HUMAN;tr|H0Y7Z1|H0Y7Z1_HUMAN;tr|Q7L553|Q7L553_HUMAN;tr|Q9H382|Q9H382_HUMAN;tr|Q53S27|Q53S27_HUMAN;tr|A0A024R462|A0A024R462_HUMAN;tr|B7ZLE5|B7ZLE5_HUMAN;tr|Q68CX6|Q68CX6_HUMAN;tr|Q6N084|Q6N084_HUMAN;tr|Q59G22|Q59G22_HUMAN;tr|Q6PJE5|Q6PJE5_HUMAN;tr|B4DN21|B4DN21_HUMAN	sp|P02751|FINC_HUMAN	1	0	0	1	0
TNTNVNCPIECFMPLDVQADREDSRE	sp|P02751|FINC_HUMAN;tr|H0Y7Z1|H0Y7Z1_HUMAN;tr|Q7L553|Q7L553_HUMAN;tr|Q9H382|Q9H382_HUMAN;tr|Q53S27|Q53S27_HUMAN;tr|A0A024R462|A0A024R462_HUMAN;tr|B7ZLE5|B7ZLE5_HUMAN;tr|Q68CX6|Q68CX6_HUMAN;tr|Q6N084|Q6N084_HUMAN;tr|Q59G22|Q59G22_HUMAN;tr|Q6PJE5|Q6PJE5_HUMAN;tr|B4DN21|B4DN21_HUMAN	sp|P02751|FINC_HUMAN	1	0	0	1	0
CDPHEATCYDDGK	sp|P02751|FINC_HUMAN;tr|H0Y7Z1|H0Y7Z1_HUMAN;tr|Q7L553|Q7L553_HUMAN;tr|Q9H382|Q9H382_HUMAN;tr|Q53S27|Q53S27_HUMAN;tr|A0A024R462|A0A024R462_HUMAN;tr|B7ZLE5|B7ZLE5_HUMAN;tr|Q68CX6|Q68CX6_HUMAN;tr|Q6N084|Q6N084_HUMAN;tr|Q59G22|Q59G22_HUMAN;tr|Q6PJE5|Q6PJE5_HUMAN;tr|B4DN21|B4DN21_HUMAN;tr|A0A286ZY95|A0A286ZY95_PIG	sp|P02751|FINC_HUMAN	1	1	1	0	0
EYLGAICSCTCFGGQR	sp|P02751|FINC_HUMAN;tr|H0Y7Z1|H0Y7Z1_HUMAN;tr|Q7L553|Q7L553_HUMAN;tr|Q9H382|Q9H382_HUMAN;tr|Q53S27|Q53S27_HUMAN;tr|A0A024R462|A0A024R462_HUMAN;tr|B7ZLE5|B7ZLE5_HUMAN;tr|Q68CX6|Q68CX6_HUMAN;tr|Q6N084|Q6N084_HUMAN;tr|Q59G22|Q59G22_HUMAN;tr|Q6PJE5|Q6PJE5_HUMAN;tr|B4DN21|B4DN21_HUMAN;tr|A0A286ZY95|A0A286ZY95_PIG	sp|P02751|FINC_HUMAN	1	1	1	0	0
QGENGQMMSCTCLGNGK	sp|P02751|FINC_HUMAN;tr|H0Y7Z1|H0Y7Z1_HUMAN;tr|Q7L553|Q7L553_HUMAN;tr|Q9H382|Q9H382_HUMAN;tr|Q53S27|Q53S27_HUMAN;tr|A0A024R462|A0A024R462_HUMAN;tr|B7ZLE5|B7ZLE5_HUMAN;tr|Q68CX6|Q68CX6_HUMAN;tr|Q6N084|Q6N084_HUMAN;tr|Q59G22|Q59G22_HUMAN;tr|Q6PJE5|Q6PJE5_HUMAN;tr|B4DN21|B4DN21_HUMAN;tr|A0A286ZY95|A0A286ZY95_PIG	sp|P02751|FINC_HUMAN	1	1	1	0	0
TYHVGEQWQK	sp|P02751|FINC_HUMAN;tr|H0Y7Z1|H0Y7Z1_HUMAN;tr|Q7L553|Q7L553_HUMAN;tr|Q9H382|Q9H382_HUMAN;tr|Q53S27|Q53S27_HUMAN;tr|A0A024R462|A0A024R462_HUMAN;tr|B7ZLE5|B7ZLE5_HUMAN;tr|Q68CX6|Q68CX6_HUMAN;tr|Q6N084|Q6N084_HUMAN;tr|Q59G22|Q59G22_HUMAN;tr|Q6PJE5|Q6PJE5_HUMAN;tr|B4DN21|B4DN21_HUMAN;tr|A0A286ZY95|A0A286ZY95_PIG	sp|P02751|FINC_HUMAN	1	1	1	0	0
WCHDNGVNYK	sp|P02751|FINC_HUMAN;tr|H0Y7Z1|H0Y7Z1_HUMAN;tr|Q7L553|Q7L553_HUMAN;tr|Q9H382|Q9H382_HUMAN;tr|Q53S27|Q53S27_HUMAN;tr|A0A024R462|A0A024R462_HUMAN;tr|B7ZLE5|B7ZLE5_HUMAN;tr|Q68CX6|Q68CX6_HUMAN;tr|Q6N084|Q6N084_HUMAN;tr|Q59G22|Q59G22_HUMAN;tr|Q6PJE5|Q6PJE5_HUMAN;tr|B4DN21|B4DN21_HUMAN;tr|A0A286ZY95|A0A286ZY95_PIG	sp|P02751|FINC_HUMAN	1	1	1	0	0
DDKESVPISDTIIPAVPPPTDLR	sp|P02751|FINC_HUMAN;tr|Q5CZ99|Q5CZ99_HUMAN;tr|A0A024R462|A0A024R462_HUMAN;tr|B7ZLE5|B7ZLE5_HUMAN;tr|Q6N084|Q6N084_HUMAN	sp|P02751|FINC_HUMAN	1	0	0	1	0
ESVPISDTIIPAVPPPTDLR	sp|P02751|FINC_HUMAN;tr|Q5CZ99|Q5CZ99_HUMAN;tr|A0A024R462|A0A024R462_HUMAN;tr|B7ZLE5|B7ZLE5_HUMAN;tr|Q6N084|Q6N084_HUMAN;tr|Q59G22|Q59G22_HUMAN;tr|A0A286ZY95|A0A286ZY95_PIG	sp|P02751|FINC_HUMAN	1	1	1	0	0
GLAFTDVDVDSIK	sp|P02751|FINC_HUMAN;tr|Q5CZ99|Q5CZ99_HUMAN;tr|A6YID6|A6YID6_HUMAN;tr|A6YID2|A6YID2_HUMAN;tr|A6YID3|A6YID3_HUMAN;tr|A0A024R462|A0A024R462_HUMAN;tr|Q68CX6|Q68CX6_HUMAN;tr|A0A286ZY95|A0A286ZY95_PIG	sp|P02751|FINC_HUMAN	1	1	1	0	0
IAWESPQGQVSR	sp|P02751|FINC_HUMAN;tr|Q5CZ99|Q5CZ99_HUMAN;tr|A6YID6|A6YID6_HUMAN;tr|A6YID2|A6YID2_HUMAN;tr|A6YID3|A6YID3_HUMAN;tr|A0A024R462|A0A024R462_HUMAN;tr|Q68CX6|Q68CX6_HUMAN;tr|A0A286ZY95|A0A286ZY95_PIG	sp|P02751|FINC_HUMAN	1	1	1	0	0
VTYSSPEDGIHELFPAPDGEEDTAELQGLR	sp|P02751|FINC_HUMAN;tr|Q5CZ99|Q5CZ99_HUMAN;tr|A6YID6|A6YID6_HUMAN;tr|A6YID2|A6YID2_HUMAN;tr|A6YID3|A6YID3_HUMAN;tr|A0A024R462|A0A024R462_HUMAN;tr|Q68CX6|Q68CX6_HUMAN;tr|A0A286ZY95|A0A286ZY95_PIG	sp|P02751|FINC_HUMAN	1	1	1	0	0
AAVYQPQPHPQPPPYGHCVTDSGVVYSVGMQWLK	sp|P02751|FINC_HUMAN;tr|Q6MZF4|Q6MZF4_HUMAN;tr|A0A024R462|A0A024R462_HUMAN;tr|B7ZLE5|B7ZLE5_HUMAN	sp|P02751|FINC_HUMAN	1	0	0	1	0
CDPVDQCQDSETGTFYQIGDSWEK	sp|P02751|FINC_HUMAN;tr|Q6MZF4|Q6MZF4_HUMAN;tr|A0A024R462|A0A024R462_HUMAN;tr|B7ZLE5|B7ZLE5_HUMAN	sp|P02751|FINC_HUMAN	1	0	0	1	0
GEWTCIAYSQLR	sp|P02751|FINC_HUMAN;tr|Q6MZF4|Q6MZF4_HUMAN;tr|A0A024R462|A0A024R462_HUMAN;tr|B7ZLE5|B7ZLE5_HUMAN	sp|P02751|FINC_HUMAN	1	0	0	1	0
GFNCESKPEAEETCFDK	sp|P02751|FINC_HUMAN;tr|Q6MZF4|Q6MZF4_HUMAN;tr|A0A024R462|A0A024R462_HUMAN;tr|B7ZLE5|B7ZLE5_HUMAN	sp|P02751|FINC_HUMAN	1	0	0	1	0
GLKPGVVYEGQLISIQQYGHQEVTR	sp|P02751|FINC_HUMAN;tr|Q6MZF4|Q6MZF4_HUMAN;tr|A0A024R462|A0A024R462_HUMAN;tr|B7ZLE5|B7ZLE5_HUMAN	sp|P02751|FINC_HUMAN	1	0	0	1	0
HTSVQTTSSGSGPFTDVR	sp|P02751|FINC_HUMAN;tr|Q6MZF4|Q6MZF4_HUMAN;tr|A0A024R462|A0A024R462_HUMAN;tr|B7ZLE5|B7ZLE5_HUMAN	sp|P02751|FINC_HUMAN	1	0	0	1	0
NTFAEVTGLSPGVTYYFK	sp|P02751|FINC_HUMAN;tr|Q6MZF4|Q6MZF4_HUMAN;tr|A0A024R462|A0A024R462_HUMAN;tr|B7ZLE5|B7ZLE5_HUMAN	sp|P02751|FINC_HUMAN	1	0	0	1	0
PGVVYEGQLISIQQYGHQEVTR	sp|P02751|FINC_HUMAN;tr|Q6MZF4|Q6MZF4_HUMAN;tr|A0A024R462|A0A024R462_HUMAN;tr|B7ZLE5|B7ZLE5_HUMAN	sp|P02751|FINC_HUMAN	1	0	0	1	0
QAQQMVQPQSPVAVSQSK	sp|P02751|FINC_HUMAN;tr|Q6MZF4|Q6MZF4_HUMAN;tr|A0A024R462|A0A024R462_HUMAN;tr|B7ZLE5|B7ZLE5_HUMAN	sp|P02751|FINC_HUMAN	1	0	0	1	0
SDTVPSPR	sp|P02751|FINC_HUMAN;tr|Q6MZF4|Q6MZF4_HUMAN;tr|A0A024R462|A0A024R462_HUMAN;tr|B7ZLE5|B7ZLE5_HUMAN	sp|P02751|FINC_HUMAN	1	0	0	1	0
TYLGNALVCTCYGGSR	sp|P02751|FINC_HUMAN;tr|Q6MZF4|Q6MZF4_HUMAN;tr|A0A024R462|A0A024R462_HUMAN;tr|B7ZLE5|B7ZLE5_HUMAN	sp|P02751|FINC_HUMAN	1	0	0	1	0
VFAVSHGR	sp|P02751|FINC_HUMAN;tr|Q6MZF4|Q6MZF4_HUMAN;tr|A0A024R462|A0A024R462_HUMAN;tr|B7ZLE5|B7ZLE5_HUMAN	sp|P02751|FINC_HUMAN	1	0	0	1	0
VTIMWTPPESAVTGYR	sp|P02751|FINC_HUMAN;tr|Q6MZF4|Q6MZF4_HUMAN;tr|A0A024R462|A0A024R462_HUMAN;tr|B7ZLE5|B7ZLE5_HUMAN	sp|P02751|FINC_HUMAN	1	0	0	1	0
DLQFVEVTDVK	sp|P02751|FINC_HUMAN;tr|Q6MZF4|Q6MZF4_HUMAN;tr|A0A024R462|A0A024R462_HUMAN;tr|B7ZLE5|B7ZLE5_HUMAN;tr|A0A286ZY95|A0A286ZY95_PIG	sp|P02751|FINC_HUMAN	1	1	1	0	0
DQCIVDDITYNVNDTFHK	sp|P02751|FINC_HUMAN;tr|Q6MZF4|Q6MZF4_HUMAN;tr|A0A024R462|A0A024R462_HUMAN;tr|B7ZLE5|B7ZLE5_HUMAN;tr|A0A286ZY95|A0A286ZY95_PIG	sp|P02751|FINC_HUMAN	1	1	1	0	0
DSMIWDCTCIGAGR	sp|P02751|FINC_HUMAN;tr|Q6MZF4|Q6MZF4_HUMAN;tr|A0A024R462|A0A024R462_HUMAN;tr|B7ZLE5|B7ZLE5_HUMAN;tr|A0A286ZY95|A0A286ZY95_PIG	sp|P02751|FINC_HUMAN	1	1	1	0	0
EATIPGHLNSYTIK	sp|P02751|FINC_HUMAN;tr|Q6MZF4|Q6MZF4_HUMAN;tr|A0A024R462|A0A024R462_HUMAN;tr|B7ZLE5|B7ZLE5_HUMAN;tr|A0A286ZY95|A0A286ZY95_PIG	sp|P02751|FINC_HUMAN	1	1	1	0	0
ESKPLTAQQTTK	sp|P02751|FINC_HUMAN;tr|Q6MZF4|Q6MZF4_HUMAN;tr|A0A024R462|A0A024R462_HUMAN;tr|B7ZLE5|B7ZLE5_HUMAN;tr|A0A286ZY95|A0A286ZY95_PIG	sp|P02751|FINC_HUMAN	1	1	1	0	0
FGFCPMAAHEEICTTNEGVMYR	sp|P02751|FINC_HUMAN;tr|Q6MZF4|Q6MZF4_HUMAN;tr|A0A024R462|A0A024R462_HUMAN;tr|B7ZLE5|B7ZLE5_HUMAN;tr|A0A286ZY95|A0A286ZY95_PIG	sp|P02751|FINC_HUMAN	1	1	1	0	0
GEWTCKPIAEK	sp|P02751|FINC_HUMAN;tr|Q6MZF4|Q6MZF4_HUMAN;tr|A0A024R462|A0A024R462_HUMAN;tr|B7ZLE5|B7ZLE5_HUMAN;tr|A0A286ZY95|A0A286ZY95_PIG	sp|P02751|FINC_HUMAN	1	1	1	0	0
GNLLQCICTGNGR	sp|P02751|FINC_HUMAN;tr|Q6MZF4|Q6MZF4_HUMAN;tr|A0A024R462|A0A024R462_HUMAN;tr|B7ZLE5|B7ZLE5_HUMAN;tr|A0A286ZY95|A0A286ZY95_PIG	sp|P02751|FINC_HUMAN	1	1	1	0	0
HYQINQQWER	sp|P02751|FINC_HUMAN;tr|Q6MZF4|Q6MZF4_HUMAN;tr|A0A024R462|A0A024R462_HUMAN;tr|B7ZLE5|B7ZLE5_HUMAN;tr|A0A286ZY95|A0A286ZY95_PIG	sp|P02751|FINC_HUMAN	1	1	1	0	0
IGDQWDK	sp|P02751|FINC_HUMAN;tr|Q6MZF4|Q6MZF4_HUMAN;tr|A0A024R462|A0A024R462_HUMAN;tr|B7ZLE5|B7ZLE5_HUMAN;tr|A0A286ZY95|A0A286ZY95_PIG	sp|P02751|FINC_HUMAN	1	1	1	0	0
IGDTWSK	sp|P02751|FINC_HUMAN;tr|Q6MZF4|Q6MZF4_HUMAN;tr|A0A024R462|A0A024R462_HUMAN;tr|B7ZLE5|B7ZLE5_HUMAN;tr|A0A286ZY95|A0A286ZY95_PIG	sp|P02751|FINC_HUMAN	1	1	1	0	0
ISCTIANR	sp|P02751|FINC_HUMAN;tr|Q6MZF4|Q6MZF4_HUMAN;tr|A0A024R462|A0A024R462_HUMAN;tr|B7ZLE5|B7ZLE5_HUMAN;tr|A0A286ZY95|A0A286ZY95_PIG	sp|P02751|FINC_HUMAN	1	1	1	0	0
PQAPITGYR	sp|P02751|FINC_HUMAN;tr|Q6MZF4|Q6MZF4_HUMAN;tr|A0A024R462|A0A024R462_HUMAN;tr|B7ZLE5|B7ZLE5_HUMAN;tr|A0A286ZY95|A0A286ZY95_PIG	sp|P02751|FINC_HUMAN	1	1	1	0	0
QDGHLWCSTTSNYEQDQK	sp|P02751|FINC_HUMAN;tr|Q6MZF4|Q6MZF4_HUMAN;tr|A0A024R462|A0A024R462_HUMAN;tr|B7ZLE5|B7ZLE5_HUMAN;tr|A0A286ZY95|A0A286ZY95_PIG	sp|P02751|FINC_HUMAN	1	1	1	0	0
RPHETGGYMLECVCLGNGK	sp|P02751|FINC_HUMAN;tr|Q6MZF4|Q6MZF4_HUMAN;tr|A0A024R462|A0A024R462_HUMAN;tr|B7ZLE5|B7ZLE5_HUMAN;tr|A0A286ZY95|A0A286ZY95_PIG	sp|P02751|FINC_HUMAN	1	1	1	0	0
TFYSCTTEGR	sp|P02751|FINC_HUMAN;tr|Q6MZF4|Q6MZF4_HUMAN;tr|A0A024R462|A0A024R462_HUMAN;tr|B7ZLE5|B7ZLE5_HUMAN;tr|A0A286ZY95|A0A286ZY95_PIG	sp|P02751|FINC_HUMAN	1	1	1	0	0
VDVIPVNLPGEHGQR	sp|P02751|FINC_HUMAN;tr|Q6MZF4|Q6MZF4_HUMAN;tr|A0A024R462|A0A024R462_HUMAN;tr|B7ZLE5|B7ZLE5_HUMAN;tr|A0A286ZY95|A0A286ZY95_PIG	sp|P02751|FINC_HUMAN	1	1	1	0	0
VEYELSEEGDEPQYLDLPSTATSVNIPDLLPGR	sp|P02751|FINC_HUMAN;tr|Q6MZF4|Q6MZF4_HUMAN;tr|A0A024R462|A0A024R462_HUMAN;tr|B7ZLE5|B7ZLE5_HUMAN;tr|A0A286ZY95|A0A286ZY95_PIG	sp|P02751|FINC_HUMAN	1	1	1	0	0
VEYELSEEGDEPQYLDLPSTATSVNIPDLLPGRK	sp|P02751|FINC_HUMAN;tr|Q6MZF4|Q6MZF4_HUMAN;tr|A0A024R462|A0A024R462_HUMAN;tr|B7ZLE5|B7ZLE5_HUMAN;tr|A0A286ZY95|A0A286ZY95_PIG	sp|P02751|FINC_HUMAN	1	1	1	0	0
VGDTYERPK	sp|P02751|FINC_HUMAN;tr|Q6MZF4|Q6MZF4_HUMAN;tr|A0A024R462|A0A024R462_HUMAN;tr|B7ZLE5|B7ZLE5_HUMAN;tr|A0A286ZY95|A0A286ZY95_PIG	sp|P02751|FINC_HUMAN	1	1	1	0	0
WCGTTQNYDADQK	sp|P02751|FINC_HUMAN;tr|Q6MZF4|Q6MZF4_HUMAN;tr|A0A024R462|A0A024R462_HUMAN;tr|B7ZLE5|B7ZLE5_HUMAN;tr|A0A286ZY95|A0A286ZY95_PIG	sp|P02751|FINC_HUMAN	1	1	1	0	0
WSRPQAPITGYR	sp|P02751|FINC_HUMAN;tr|Q6MZF4|Q6MZF4_HUMAN;tr|A0A024R462|A0A024R462_HUMAN;tr|B7ZLE5|B7ZLE5_HUMAN;tr|A0A286ZY95|A0A286ZY95_PIG	sp|P02751|FINC_HUMAN	1	1	1	0	0
YQCYCYGR	sp|P02751|FINC_HUMAN;tr|Q6MZF4|Q6MZF4_HUMAN;tr|A0A024R462|A0A024R462_HUMAN;tr|B7ZLE5|B7ZLE5_HUMAN;tr|A0A286ZY95|A0A286ZY95_PIG	sp|P02751|FINC_HUMAN	1	1	1	0	0
YSFCTDHTVLVQTR	sp|P02751|FINC_HUMAN;tr|Q6MZF4|Q6MZF4_HUMAN;tr|A0A024R462|A0A024R462_HUMAN;tr|B7ZLE5|B7ZLE5_HUMAN;tr|A0A286ZY95|A0A286ZY95_PIG	sp|P02751|FINC_HUMAN	1	1	1	0	0
ALFQDIK	sp|P02792|FRIL_HUMAN;tr|A0A087X1B9|A0A087X1B9_HUMAN;tr|Q6S4P3|Q6S4P3_HUMAN;tr|B1Q387|B1Q387_HUMAN;tr|Q4FCH6|Q4FCH6_HUMAN	sp|P02792|FRIL_HUMAN	1	0	0	1	0
DDVALEGVSHFFR	sp|P02792|FRIL_HUMAN;tr|A0A087X1B9|A0A087X1B9_HUMAN;tr|Q6S4P3|Q6S4P3_HUMAN;tr|B1Q387|B1Q387_HUMAN;tr|Q4FCH6|Q4FCH6_HUMAN;tr|F1RIP3|F1RIP3_PIG	sp|P02792|FRIL_HUMAN	1	1	1	0	0
LNQALLDLHALGSAR	sp|P02792|FRIL_HUMAN;tr|A0A087X1B9|A0A087X1B9_HUMAN;tr|Q6S4P3|Q6S4P3_HUMAN;tr|B1Q3B3|B1Q3B3_HUMAN;tr|B1Q3B4|B1Q3B4_HUMAN	sp|P02792|FRIL_HUMAN	1	0	0	1	0
MGDHLTNLHR	sp|P02792|FRIL_HUMAN;tr|A0A087X1B9|A0A087X1B9_HUMAN;tr|Q6S4P3|Q6S4P3_HUMAN;tr|B1Q3B3|B1Q3B3_HUMAN;tr|B1Q3B4|B1Q3B4_HUMAN	sp|P02792|FRIL_HUMAN	1	0	0	1	0
TDPHLCDFLETHFLDEEVK	sp|P02792|FRIL_HUMAN;tr|A0A087X1B9|A0A087X1B9_HUMAN;tr|Q6S4P3|Q6S4P3_HUMAN;tr|B1Q3B3|B1Q3B3_HUMAN;tr|B1Q3B4|B1Q3B4_HUMAN	sp|P02792|FRIL_HUMAN	1	0	0	1	0
LGGPEAGLGEYLFER	sp|P02792|FRIL_HUMAN;tr|B1Q3B3|B1Q3B3_HUMAN	sp|P02792|FRIL_HUMAN	1	0	0	1	0
KPDCDDWESGLNAMECALHLEK	sp|P02794|FRIH_HUMAN;tr|A0A024R525|A0A024R525_HUMAN;tr|Q6NS36|Q6NS36_HUMAN;tr|G3V192|G3V192_HUMAN;tr|G3V1D1|G3V1D1_HUMAN;tr|Q8TD27|Q8TD27_HUMAN;tr|E9PPQ4|E9PPQ4_HUMAN	sp|P02794|FRIH_HUMAN	1	0	0	1	0
ELGDHVTNLR	sp|P02794|FRIH_HUMAN;tr|A0A024R525|A0A024R525_HUMAN;tr|Q6NS36|Q6NS36_HUMAN;tr|Q6NZ44|Q6NZ44_HUMAN;tr|B3KXC3|B3KXC3_HUMAN;tr|G3V192|G3V192_HUMAN;tr|G3V1D1|G3V1D1_HUMAN	sp|P02794|FRIH_HUMAN	1	0	0	1	0
ELGDHVTNLRK	sp|P02794|FRIH_HUMAN;tr|A0A024R525|A0A024R525_HUMAN;tr|Q6NS36|Q6NS36_HUMAN;tr|Q6NZ44|Q6NZ44_HUMAN;tr|B3KXC3|B3KXC3_HUMAN;tr|G3V192|G3V192_HUMAN;tr|G3V1D1|G3V1D1_HUMAN	sp|P02794|FRIH_HUMAN	1	0	0	1	0
LATDKNDPHLCDFIETHYLNEQVK	sp|P02794|FRIH_HUMAN;tr|A0A024R525|A0A024R525_HUMAN;tr|Q6NS36|Q6NS36_HUMAN;tr|Q6NZ44|Q6NZ44_HUMAN;tr|B3KXC3|B3KXC3_HUMAN;tr|G3V192|G3V192_HUMAN;tr|G3V1D1|G3V1D1_HUMAN	sp|P02794|FRIH_HUMAN	1	0	0	1	0
MGAPESGLAEYLFDK	sp|P02794|FRIH_HUMAN;tr|A0A024R525|A0A024R525_HUMAN;tr|Q6NS36|Q6NS36_HUMAN;tr|Q6NZ44|Q6NZ44_HUMAN;tr|B3KXC3|B3KXC3_HUMAN;tr|G3V192|G3V192_HUMAN;tr|G3V1D1|G3V1D1_HUMAN	sp|P02794|FRIH_HUMAN	1	0	0	1	0
NDPHLCDFIETHYLNEQVK	sp|P02794|FRIH_HUMAN;tr|A0A024R525|A0A024R525_HUMAN;tr|Q6NS36|Q6NS36_HUMAN;tr|Q6NZ44|Q6NZ44_HUMAN;tr|B3KXC3|B3KXC3_HUMAN;tr|G3V192|G3V192_HUMAN;tr|G3V1D1|G3V1D1_HUMAN	sp|P02794|FRIH_HUMAN	1	0	0	1	0
NVNQSLLELHK	sp|P02794|FRIH_HUMAN;tr|A0A024R525|A0A024R525_HUMAN;tr|Q6NS36|Q6NS36_HUMAN;tr|Q6NZ44|Q6NZ44_HUMAN;tr|B3KXC3|B3KXC3_HUMAN;tr|G3V192|G3V192_HUMAN;tr|G3V1D1|G3V1D1_HUMAN;tr|A0A287ARR1|A0A287ARR1_PIG;tr|I3LR69|I3LR69_PIG;tr|E9PPQ4|E9PPQ4_HUMAN;tr|A0A287AL10|A0A287AL10_PIG	sp|P02794|FRIH_HUMAN	1	1	1	0	0
IFLQDIK	sp|P02794|FRIH_HUMAN;tr|A0A024R525|A0A024R525_HUMAN;tr|Q6NS36|Q6NS36_HUMAN;tr|Q6NZ44|Q6NZ44_HUMAN;tr|B3KXC3|B3KXC3_HUMAN;tr|G3V192|G3V192_HUMAN;tr|G3V1D1|G3V1D1_HUMAN;tr|Q8TD27|Q8TD27_HUMAN;tr|E9PRK8|E9PRK8_HUMAN;tr|E9PKY7|E9PKY7_HUMAN;tr|A0A287ARR1|A0A287ARR1_PIG;tr|I3LR69|I3LR69_PIG;tr|E9PPQ4|E9PPQ4_HUMAN	sp|P02794|FRIH_HUMAN	1	1	1	0	0
YFLHQSHEER	sp|P02794|FRIH_HUMAN;tr|A0A024R525|A0A024R525_HUMAN;tr|Q6NS36|Q6NS36_HUMAN;tr|Q6NZ44|Q6NZ44_HUMAN;tr|B3KXC3|B3KXC3_HUMAN;tr|G3V192|G3V192_HUMAN;tr|Q8TD27|Q8TD27_HUMAN;tr|E9PRK8|E9PRK8_HUMAN;tr|E9PKY7|E9PKY7_HUMAN;tr|A0A287ARR1|A0A287ARR1_PIG;tr|I3LR69|I3LR69_PIG	sp|P02794|FRIH_HUMAN	1	1	1	0	0
YFLHQSHEEREHAEK	sp|P02794|FRIH_HUMAN;tr|A0A024R525|A0A024R525_HUMAN;tr|Q6NS36|Q6NS36_HUMAN;tr|Q6NZ44|Q6NZ44_HUMAN;tr|B3KXC3|B3KXC3_HUMAN;tr|G3V192|G3V192_HUMAN;tr|Q8TD27|Q8TD27_HUMAN;tr|E9PRK8|E9PRK8_HUMAN;tr|E9PKY7|E9PKY7_HUMAN;tr|A0A287ARR1|A0A287ARR1_PIG;tr|I3LR69|I3LR69_PIG	sp|P02794|FRIH_HUMAN	1	1	1	0	0
QNYHQDSEAAINR	sp|P02794|FRIH_HUMAN;tr|A0A024R525|A0A024R525_HUMAN;tr|Q6NS36|Q6NS36_HUMAN;tr|Q6NZ44|Q6NZ44_HUMAN;tr|B3KXC3|B3KXC3_HUMAN;tr|Q8TD27|Q8TD27_HUMAN;tr|E9PRK8|E9PRK8_HUMAN;tr|E9PKY7|E9PKY7_HUMAN;tr|A0A287ARR1|A0A287ARR1_PIG;tr|A0A287AL10|A0A287AL10_PIG;tr|E9PQR3|E9PQR3_HUMAN;tr|E9PK45|E9PK45_HUMAN;tr|E9PKM5|E9PKM5_HUMAN;sp|P19130|FRIH_PIG	sp|P02794|FRIH_HUMAN	1	1	1	0	0
TTASTSQVR	sp|P02794|FRIH_HUMAN;tr|A0A024R525|A0A024R525_HUMAN;tr|Q6NZ44|Q6NZ44_HUMAN;tr|B3KXC3|B3KXC3_HUMAN;tr|Q8TD27|Q8TD27_HUMAN;tr|E9PRK8|E9PRK8_HUMAN;tr|E9PKY7|E9PKY7_HUMAN;tr|E9PQR3|E9PQR3_HUMAN;tr|E9PK45|E9PK45_HUMAN;tr|E9PKM5|E9PKM5_HUMAN;tr|D3DPG2|D3DPG2_HUMAN	sp|P02794|FRIH_HUMAN	1	0	0	1	0
YASICQQNGIVPIVEPEILPDGDHDLKR	sp|P04075|ALDOA_HUMAN;tr|V9HWN7|V9HWN7_HUMAN;tr|H3BQN4|H3BQN4_HUMAN;tr|H3BPS8|H3BPS8_HUMAN;tr|A4UCS9|A4UCS9_HUMAN;tr|A4UCT0|A4UCT0_HUMAN;tr|B7Z1N6|B7Z1N6_HUMAN;tr|B7Z1Y2|B7Z1Y2_HUMAN;tr|F1RJ25|F1RJ25_PIG;tr|A0A024QZ64|A0A024QZ64_HUMAN;sp|P09972|ALDOC_HUMAN;tr|A0A287B8Z2|A0A287B8Z2_PIG;tr|B7Z3K9|B7Z3K9_HUMAN;tr|B7Z1Z9|B7Z1Z9_HUMAN;tr|B7Z3K7|B7Z3K7_HUMAN	sp|P04075|ALDOA_HUMAN	1	1	1	0	0
VLAAVYK	sp|P04075|ALDOA_HUMAN;tr|V9HWN7|V9HWN7_HUMAN;tr|J3KPS3|J3KPS3_HUMAN;tr|H3BQN4|H3BQN4_HUMAN;tr|H3BPS8|H3BPS8_HUMAN;tr|A4UCS9|A4UCS9_HUMAN;tr|A4UCT0|A4UCT0_HUMAN;tr|A0A286ZZC9|A0A286ZZC9_PIG;tr|A0A087WXX2|A0A087WXX2_HUMAN;sp|P05062|ALDOB_HUMAN;tr|A0A024R145|A0A024R145_HUMAN;tr|A0A286ZTA4|A0A286ZTA4_PIG;tr|A8K430|A8K430_HUMAN;tr|Q5T7D5|Q5T7D5_HUMAN;tr|B7Z1L5|B7Z1L5_HUMAN;tr|Q8NHT3|Q8NHT3_HUMAN;tr|B7…	sp|P04075|ALDOA_HUMAN	1	1	1	0	0
IGEHTPSALAIMENANVLAR	sp|P04075|ALDOA_HUMAN;tr|V9HWN7|V9HWN7_HUMAN;tr|J3KPS3|J3KPS3_HUMAN;tr|H3BQN4|H3BQN4_HUMAN;tr|H3BPS8|H3BPS8_HUMAN;tr|H3BR04|H3BR04_HUMAN;tr|H3BU78|H3BU78_HUMAN;tr|A4UCS9|A4UCS9_HUMAN;tr|A4UCT0|A4UCT0_HUMAN	sp|P04075|ALDOA_HUMAN	1	0	0	1	0
GILAADESTGSIAK	sp|P04075|ALDOA_HUMAN;tr|V9HWN7|V9HWN7_HUMAN;tr|J3KPS3|J3KPS3_HUMAN;tr|H3BQN4|H3BQN4_HUMAN;tr|H3BPS8|H3BPS8_HUMAN;tr|H3BUH7|H3BUH7_HUMAN	sp|P04075|ALDOA_HUMAN	1	0	0	1	0
LQSIGTENTEENR	sp|P04075|ALDOA_HUMAN;tr|V9HWN7|V9HWN7_HUMAN;tr|J3KPS3|J3KPS3_HUMAN;tr|H3BQN4|H3BQN4_HUMAN;tr|H3BPS8|H3BPS8_HUMAN;tr|H3BUH7|H3BUH7_HUMAN;tr|H3BR04|H3BR04_HUMAN;tr|H3BMQ8|H3BMQ8_HUMAN	sp|P04075|ALDOA_HUMAN	1	0	0	1	0
LQSIGTENTEENRR	sp|P04075|ALDOA_HUMAN;tr|V9HWN7|V9HWN7_HUMAN;tr|J3KPS3|J3KPS3_HUMAN;tr|H3BQN4|H3BQN4_HUMAN;tr|H3BPS8|H3BPS8_HUMAN;tr|H3BUH7|H3BUH7_HUMAN;tr|H3BR04|H3BR04_HUMAN;tr|H3BMQ8|H3BMQ8_HUMAN	sp|P04075|ALDOA_HUMAN	1	0	0	1	0
ADDGRPFPQVIK	sp|P04075|ALDOA_HUMAN;tr|V9HWN7|V9HWN7_HUMAN;tr|J3KPS3|J3KPS3_HUMAN;tr|H3BQN4|H3BQN4_HUMAN;tr|H3BPS8|H3BPS8_HUMAN;tr|H3BUH7|H3BUH7_HUMAN;tr|H3BR04|H3BR04_HUMAN;tr|H3BMQ8|H3BMQ8_HUMAN;tr|H3BU78|H3BU78_HUMAN	sp|P04075|ALDOA_HUMAN	1	0	0	1	0
GVVPLAGTNGETTTQGLDGLSER	sp|P04075|ALDOA_HUMAN;tr|V9HWN7|V9HWN7_HUMAN;tr|J3KPS3|J3KPS3_HUMAN;tr|H3BQN4|H3BQN4_HUMAN;tr|H3BPS8|H3BPS8_HUMAN;tr|H3BUH7|H3BUH7_HUMAN;tr|H3BR04|H3BR04_HUMAN;tr|H3BMQ8|H3BMQ8_HUMAN;tr|H3BU78|H3BU78_HUMAN	sp|P04075|ALDOA_HUMAN	1	0	0	1	0
QLLLTADDR	sp|P04075|ALDOA_HUMAN;tr|V9HWN7|V9HWN7_HUMAN;tr|J3KPS3|J3KPS3_HUMAN;tr|H3BQN4|H3BQN4_HUMAN;tr|H3BPS8|H3BPS8_HUMAN;tr|H3BUH7|H3BUH7_HUMAN;tr|H3BR04|H3BR04_HUMAN;tr|H3BMQ8|H3BMQ8_HUMAN;tr|H3BU78|H3BU78_HUMAN	sp|P04075|ALDOA_HUMAN	1	0	0	1	0
VNPCIGGVILFHETLYQK	sp|P04075|ALDOA_HUMAN;tr|V9HWN7|V9HWN7_HUMAN;tr|J3KPS3|J3KPS3_HUMAN;tr|H3BQN4|H3BQN4_HUMAN;tr|H3BPS8|H3BPS8_HUMAN;tr|H3BUH7|H3BUH7_HUMAN;tr|H3BR04|H3BR04_HUMAN;tr|H3BMQ8|H3BMQ8_HUMAN;tr|H3BU78|H3BU78_HUMAN	sp|P04075|ALDOA_HUMAN	1	0	0	1	0
AAQEEYVK	sp|P04075|ALDOA_HUMAN;tr|V9HWN7|V9HWN7_HUMAN;tr|J3KPS3|J3KPS3_HUMAN;tr|H3BQN4|H3BQN4_HUMAN;tr|H3BR68|H3BR68_HUMAN	sp|P04075|ALDOA_HUMAN	1	0	0	1	0
ALQASALK	sp|P04075|ALDOA_HUMAN;tr|V9HWN7|V9HWN7_HUMAN;tr|J3KPS3|J3KPS3_HUMAN;tr|H3BQN4|H3BQN4_HUMAN;tr|H3BR68|H3BR68_HUMAN	sp|P04075|ALDOA_HUMAN	1	0	0	1	0
TVPPAVTGITFLSGGQSEEEASINLNAINK	sp|P04075|ALDOA_HUMAN;tr|V9HWN7|V9HWN7_HUMAN;tr|J3KPS3|J3KPS3_HUMAN;tr|H3BQN4|H3BQN4_HUMAN;tr|H3BR68|H3BR68_HUMAN	sp|P04075|ALDOA_HUMAN	1	0	0	1	0
FSHEEIAMATVTALR	sp|P04075|ALDOA_HUMAN;tr|V9HWN7|V9HWN7_HUMAN;tr|J3KPS3|J3KPS3_HUMAN;tr|H3BQN4|H3BQN4_HUMAN;tr|H3BU78|H3BU78_HUMAN;tr|H3BR68|H3BR68_HUMAN;tr|A4UCS9|A4UCS9_HUMAN	sp|P04075|ALDOA_HUMAN	1	0	0	1	0
PYQYPALTPEQK	sp|P04075|ALDOA_HUMAN;tr|V9HWN7|V9HWN7_HUMAN;tr|J3KPS3|J3KPS3_HUMAN;tr|H3BQN4|H3BQN4_HUMAN;tr|H3BUH7|H3BUH7_HUMAN;tr|H3BR04|H3BR04_HUMAN;tr|H3BMQ8|H3BMQ8_HUMAN	sp|P04075|ALDOA_HUMAN	1	0	0	1	0
ALANSLACQGK	sp|P04075|ALDOA_HUMAN;tr|V9HWN7|V9HWN7_HUMAN;tr|J3KPS3|J3KPS3_HUMAN;tr|H3BR68|H3BR68_HUMAN	sp|P04075|ALDOA_HUMAN	1	0	0	1	0
GDVTAQIALQPALK	sp|P04179|SODM_HUMAN;tr|F5GYZ5|F5GYZ5_HUMAN;tr|Q7Z7M4|Q7Z7M4_HUMAN;tr|F5H3C5|F5H3C5_HUMAN;tr|Q7Z7M7|Q7Z7M7_HUMAN;tr|Q4ZJI1|Q4ZJI1_HUMAN;tr|Q7Z7M6|Q7Z7M6_HUMAN;tr|F5H4R2|F5H4R2_HUMAN	sp|P04179|SODM_HUMAN	1	0	0	1	0
GELLEAIK	sp|P04179|SODM_HUMAN;tr|F5GYZ5|F5GYZ5_HUMAN;tr|Q7Z7M4|Q7Z7M4_HUMAN;tr|F5H3C5|F5H3C5_HUMAN;tr|Q7Z7M7|Q7Z7M7_HUMAN;tr|Q4ZJI1|Q4ZJI1_HUMAN;tr|Q7Z7M6|Q7Z7M6_HUMAN;tr|F5H4R2|F5H4R2_HUMAN;tr|Q7Z7M5|Q7Z7M5_HUMAN;tr|G8JLJ2|G8JLJ2_HUMAN;tr|A0A287APZ8|A0A287APZ8_PIG;sp|P28768|SODM_PIG;tr|A0A287A4Z2|A0A287A4Z2_PIG;tr|A0A287A8A8|A0A287A8A8_PIG	sp|P04179|SODM_HUMAN	1	1	1	0	0
HHAAYVNNLNVTEEK	sp|P04179|SODM_HUMAN;tr|F5GYZ5|F5GYZ5_HUMAN;tr|Q7Z7M4|Q7Z7M4_HUMAN;tr|F5H3C5|F5H3C5_HUMAN;tr|Q7Z7M7|Q7Z7M7_HUMAN;tr|Q4ZJI1|Q4ZJI1_HUMAN;tr|Q7Z7M6|Q7Z7M6_HUMAN;tr|F5H4R2|F5H4R2_HUMAN;tr|Q7Z7M5|Q7Z7M5_HUMAN;tr|G8JLJ2|G8JLJ2_HUMAN;tr|Q6LE88|Q6LE88_HUMAN;tr|F5GXZ9|F5GXZ9_HUMAN;tr|Q96AM7|Q96AM7_HUMAN;tr|G5E9P6|G5E9P6_HUMAN;tr|Q9UG59|Q9UG59_HUMAN	sp|P04179|SODM_HUMAN	1	0	0	1	0
ILGGVISAISEAAAQYNPEPPPPR	sp|P04632|CPNS1_HUMAN;tr|K7EIV0|K7EIV0_HUMAN;tr|A0A075B7C0|A0A075B7C0_HUMAN;sp|P04574|CPNS1_PIG;tr|K7ELJ7|K7ELJ7_HUMAN;tr|K7EM73|K7EM73_HUMAN	sp|P04632|CPNS1_HUMAN	1	1	1	0	0
LGFEEFK	sp|P04632|CPNS1_HUMAN;tr|K7EIV0|K7EIV0_HUMAN;tr|A0A075B7C0|A0A075B7C0_HUMAN;sp|P04574|CPNS1_PIG;tr|K7ELJ7|K7ELJ7_HUMAN;tr|U3KQE2|U3KQE2_HUMAN;tr|K7EKD8|K7EKD8_HUMAN;tr|U3KPR7|U3KPR7_HUMAN;sp|Q96L46|CPNS2_HUMAN	sp|P04632|CPNS1_HUMAN	1	1	1	0	0
THYSNIEANESEEVR	sp|P04632|CPNS1_HUMAN;tr|K7EIV0|K7EIV0_HUMAN;tr|A0A075B7C0|A0A075B7C0_HUMAN;sp|P04574|CPNS1_PIG;tr|K7ELJ7|K7ELJ7_HUMAN;tr|U3KQE2|U3KQE2_HUMAN;tr|K7EM73|K7EM73_HUMAN	sp|P04632|CPNS1_HUMAN	1	1	1	0	0
TDGFGIDTCR	sp|P04632|CPNS1_HUMAN;tr|K7EIV0|K7EIV0_HUMAN;tr|A0A075B7C0|A0A075B7C0_HUMAN;sp|P04574|CPNS1_PIG;tr|K7ELJ7|K7ELJ7_HUMAN;tr|U3KQE2|U3KQE2_HUMAN;tr|K7EM73|K7EM73_HUMAN;tr|K7EKD8|K7EKD8_HUMAN;tr|U3KPR7|U3KPR7_HUMAN	sp|P04632|CPNS1_HUMAN	1	1	1	0	0
SMVAVMDSDTTGK	sp|P04632|CPNS1_HUMAN;tr|K7EIV0|K7EIV0_HUMAN;tr|A0A075B7C0|A0A075B7C0_HUMAN;sp|P04574|CPNS1_PIG;tr|U3KQE2|U3KQE2_HUMAN;tr|K7EM73|K7EM73_HUMAN;tr|K7EKD8|K7EKD8_HUMAN;tr|U3KPR7|U3KPR7_HUMAN	sp|P04632|CPNS1_HUMAN	1	1	1	0	0
YSDESGNMDFDNFISCLVR	sp|P04632|CPNS1_HUMAN;tr|K7ELJ7|K7ELJ7_HUMAN;tr|K7EKD8|K7EKD8_HUMAN;tr|K7EMQ1|K7EMQ1_HUMAN	sp|P04632|CPNS1_HUMAN	1	0	0	1	0
EIYTHFTCATDTK	sp|P04899|GNAI2_HUMAN;tr|Q06AS6|Q06AS6_PIG;tr|B3KX51|B3KX51_HUMAN;tr|Q96C71|Q96C71_HUMAN;tr|A0A287B697|A0A287B697_PIG;tr|B3KP24|B3KP24_HUMAN;tr|F1SB90|F1SB90_PIG;sp|P63096|GNAI1_HUMAN;tr|Q6LCB5|Q6LCB5_HUMAN;sp|P08754|GNAI3_HUMAN;tr|Q06AS8|Q06AS8_PIG	sp|P04899|GNAI2_HUMAN	1	1	1	0	0
LFDSICNNK	sp|P04899|GNAI2_HUMAN;tr|Q06AS6|Q06AS6_PIG;tr|B3KX51|B3KX51_HUMAN;tr|Q96C71|Q96C71_HUMAN;tr|A0A287B697|A0A287B697_PIG;tr|B3KP24|B3KP24_HUMAN;tr|F1SB90|F1SB90_PIG;sp|P63096|GNAI1_HUMAN;tr|Q6LCB5|Q6LCB5_HUMAN;tr|A0A287A9G3|A0A287A9G3_PIG;tr|Q6AWC5|Q6AWC5_HUMAN;sp|P08754|GNAI3_HUMAN;tr|Q06AS8|Q06AS8_PIG	sp|P04899|GNAI2_HUMAN	1	1	1	0	0
MFDVGGQR	sp|P04899|GNAI2_HUMAN;tr|Q06AS6|Q06AS6_PIG;tr|B3KX51|B3KX51_HUMAN;tr|Q96C71|Q96C71_HUMAN;tr|A0A287B697|A0A287B697_PIG;tr|B3KP24|B3KP24_HUMAN;tr|F1SB90|F1SB90_PIG;sp|P63096|GNAI1_HUMAN;tr|Q6LCB5|Q6LCB5_HUMAN;tr|F1SB91|F1SB91_PIG;sp|P19087|GNAT2_HUMAN;tr|Q5T697|Q5T697_HUMAN;sp|P11488|GNAT1_HUMAN;sp|A8MTJ3|GNAT3_HUMAN;tr|I3LA61|I3LA61_PIG;tr|A0A024R2Z1|A0A024R2Z1_HUMAN;tr|F1S603|F1S603_PIG;sp|P08754…	sp|P04899|GNAI2_HUMAN	1	1	1	0	0
ITHSPLTICFPEYTGANK	sp|P04899|GNAI2_HUMAN;tr|Q06AS6|Q06AS6_PIG;tr|B3KX51|B3KX51_HUMAN;tr|Q96C71|Q96C71_HUMAN;tr|A0A287B697|A0A287B697_PIG;tr|B3KP24|B3KP24_HUMAN;tr|Q6LCB5|Q6LCB5_HUMAN	sp|P04899|GNAI2_HUMAN	1	1	1	0	0
YDEAASYIQSK	sp|P04899|GNAI2_HUMAN;tr|Q06AS6|Q06AS6_PIG;tr|B3KX51|B3KX51_HUMAN;tr|Q96C71|Q96C71_HUMAN;tr|A0A287B697|A0A287B697_PIG;tr|B3KP24|B3KP24_HUMAN;tr|Q6LCB5|Q6LCB5_HUMAN	sp|P04899|GNAI2_HUMAN	1	1	1	0	0
AMGNLQIDFADPSR	sp|P04899|GNAI2_HUMAN;tr|Q06AS6|Q06AS6_PIG;tr|B3KX51|B3KX51_HUMAN;tr|Q96C71|Q96C71_HUMAN;tr|A0A287B697|A0A287B697_PIG;tr|B3KP24|B3KP24_HUMAN;tr|Q93020|Q93020_HUMAN	sp|P04899|GNAI2_HUMAN	1	1	1	0	0
EYQLNDSAAYYLNDLER	sp|P04899|GNAI2_HUMAN;tr|Q06AS6|Q06AS6_PIG;tr|B3KX51|B3KX51_HUMAN;tr|Q96C71|Q96C71_HUMAN;tr|A0A287B697|A0A287B697_PIG;tr|B3KP24|B3KP24_HUMAN;tr|Q93020|Q93020_HUMAN	sp|P04899|GNAI2_HUMAN	1	1	1	0	0
IAQSDYIPTQQDVLR	sp|P04899|GNAI2_HUMAN;tr|Q06AS6|Q06AS6_PIG;tr|B3KX51|B3KX51_HUMAN;tr|Q96C71|Q96C71_HUMAN;tr|A0A287B697|A0A287B697_PIG;tr|B3KP24|B3KP24_HUMAN;tr|Q93020|Q93020_HUMAN	sp|P04899|GNAI2_HUMAN	1	1	1	0	0
LWADHGVQACFGR	sp|P04899|GNAI2_HUMAN;tr|Q06AS6|Q06AS6_PIG;tr|B3KX51|B3KX51_HUMAN;tr|Q96C71|Q96C71_HUMAN;tr|A0A287B697|A0A287B697_PIG;tr|B3KP24|B3KP24_HUMAN;tr|Q93020|Q93020_HUMAN	sp|P04899|GNAI2_HUMAN	1	1	1	0	0
TTGIVETHFTFK	sp|P04899|GNAI2_HUMAN;tr|Q06AS6|Q06AS6_PIG;tr|B3KX51|B3KX51_HUMAN;tr|Q96C71|Q96C71_HUMAN;tr|A0A287B697|A0A287B697_PIG;tr|B3KP24|B3KP24_HUMAN;tr|Q93020|Q93020_HUMAN;tr|F1SB90|F1SB90_PIG;sp|P63096|GNAI1_HUMAN;tr|A0A287A9G3|A0A287A9G3_PIG;sp|P09471|GNAO_HUMAN;tr|A0A287B6X9|A0A287B6X9_PIG;tr|B3KP89|B3KP89_HUMAN;tr|H3BTM2|H3BTM2_HUMAN;tr|C9JPP4|C9JPP4_HUMAN;tr|Q8N6I9|Q8N6I9_HUMAN;tr|F1RF18|F1RF18_PIG;…	sp|P04899|GNAI2_HUMAN	1	1	1	0	0
AVVYSNTIQSIMAIVK	sp|P04899|GNAI2_HUMAN;tr|Q06AS6|Q06AS6_PIG;tr|B3KX51|B3KX51_HUMAN;tr|Q96C71|Q96C71_HUMAN;tr|A0A287B697|A0A287B697_PIG;tr|Q93020|Q93020_HUMAN	sp|P04899|GNAI2_HUMAN	1	1	1	0	0
IIHEDGYSEEECR	sp|P04899|GNAI2_HUMAN;tr|Q06AS6|Q06AS6_PIG;tr|B3KX51|B3KX51_HUMAN;tr|Q96C71|Q96C71_HUMAN;tr|A0A287B697|A0A287B697_PIG;tr|Q93020|Q93020_HUMAN	sp|P04899|GNAI2_HUMAN	1	1	1	0	0
LLLLGAGESGK	sp|P04899|GNAI2_HUMAN;tr|Q06AS6|Q06AS6_PIG;tr|Q93020|Q93020_HUMAN;tr|F1SB90|F1SB90_PIG;sp|P63096|GNAI1_HUMAN;tr|A0A287A9G3|A0A287A9G3_PIG;tr|F1SB91|F1SB91_PIG;sp|P19087|GNAT2_HUMAN;tr|Q5T697|Q5T697_HUMAN;sp|P09471|GNAO_HUMAN;sp|P11488|GNAT1_HUMAN;tr|A0A287B6X9|A0A287B6X9_PIG;sp|A8MTJ3|GNAT3_HUMAN;tr|I3LA61|I3LA61_PIG;tr|B3KP89|B3KP89_HUMAN;tr|A0A024R2Z1|A0A024R2Z1_HUMAN;tr|K7GQA7|K7GQA7_PIG;tr|Q5…	sp|P04899|GNAI2_HUMAN	1	1	1	0	0
ISLVLGGDHSLAIGSISGHAR	sp|P05089|ARGI1_HUMAN	sp|P05089|ARGI1_HUMAN	1	0	0	1	0
TIGIIGAPFSK	sp|P05089|ARGI1_HUMAN	sp|P05089|ARGI1_HUMAN	1	0	0	1	0
ALNSIIDVYHK	sp|P05109|S10A8_HUMAN	sp|P05109|S10A8_HUMAN	1	0	0	1	0
LLETECPQYIR	sp|P05109|S10A8_HUMAN	sp|P05109|S10A8_HUMAN	1	0	0	1	0
DKLPQPVQPDPVSHCK	sp|P05556|ITB1_HUMAN	sp|P05556|ITB1_HUMAN	1	0	0	1	0
LKPEDITQIQPQQLVLR	sp|P05556|ITB1_HUMAN;tr|C9JPK5|C9JPK5_HUMAN;tr|E7ERX5|E7ERX5_HUMAN;tr|Q5T3E6|Q5T3E6_HUMAN;tr|E9PLR6|E9PLR6_HUMAN;tr|E7EUI6|E7EUI6_HUMAN;tr|E7EQW5|E7EQW5_HUMAN	sp|P05556|ITB1_HUMAN	1	0	0	1	0
KGCPPDDIENPR	sp|P05556|ITB1_HUMAN;tr|C9JPK5|C9JPK5_HUMAN;tr|E7ERX5|E7ERX5_HUMAN;tr|Q5T3E6|Q5T3E6_HUMAN;tr|E9PLR6|E9PLR6_HUMAN;tr|E7EUI6|E7EUI6_HUMAN;tr|E7EQW5|E7EQW5_HUMAN;tr|C9JJP8|C9JJP8_HUMAN;tr|Q5T3E5|Q5T3E5_HUMAN;tr|E9PQJ2|E9PQJ2_HUMAN	sp|P05556|ITB1_HUMAN	1	0	0	1	0
SAVTTVVNPK	sp|P05556|ITB1_HUMAN;tr|F1RVE7|F1RVE7_PIG;sp|Q9GLP0|ITB1_PIG;tr|K7GQ83|K7GQ83_PIG;tr|K7GNY7|K7GNY7_PIG	sp|P05556|ITB1_HUMAN	1	1	1	0	0
GEVFNELVGK	sp|P05556|ITB1_HUMAN;tr|F1RVE7|F1RVE7_PIG;sp|Q9GLP0|ITB1_PIG;tr|K7GQ83|K7GQ83_PIG;tr|K7GNY7|K7GNY7_PIG;tr|K7GS94|K7GS94_PIG	sp|P05556|ITB1_HUMAN	1	1	1	0	0
LLVFSTDAGFHFAGDGK	sp|P05556|ITB1_HUMAN;tr|F1RVE7|F1RVE7_PIG;sp|Q9GLP0|ITB1_PIG;tr|K7GQ83|K7GQ83_PIG;tr|K7GNY7|K7GNY7_PIG;tr|K7GS94|K7GS94_PIG	sp|P05556|ITB1_HUMAN	1	1	1	0	0
SLGTDLMNEMR	sp|P05556|ITB1_HUMAN;tr|F1RVE7|F1RVE7_PIG;sp|Q9GLP0|ITB1_PIG;tr|K7GQ83|K7GQ83_PIG;tr|K7GNY7|K7GNY7_PIG;tr|K7GS94|K7GS94_PIG	sp|P05556|ITB1_HUMAN	1	1	1	0	0
GDPGTVGPPGPVGER	sp|P05997|CO5A2_HUMAN	sp|P05997|CO5A2_HUMAN	1	0	0	1	0
GPQGLQGQQGGAGPTGPPGEPGDPGPMGPIGSR	sp|P05997|CO5A2_HUMAN;tr|A0A087WYX9|A0A087WYX9_HUMAN;tr|B4DNJ0|B4DNJ0_HUMAN	sp|P05997|CO5A2_HUMAN	1	0	0	1	0
GLTGNPGVQGPEGK	sp|P05997|CO5A2_HUMAN;tr|A0A087WYX9|A0A087WYX9_HUMAN;tr|Q5PR22|Q5PR22_HUMAN;tr|A0A287BPM1|A0A287BPM1_PIG;tr|F1RXW0|F1RXW0_PIG;tr|A0A287BF88|A0A287BF88_PIG;tr|A0A286ZTA8|A0A286ZTA8_PIG	sp|P05997|CO5A2_HUMAN	1	1	1	0	0
LGPLGAPGEDGRPGPPGSIGIR	sp|P05997|CO5A2_HUMAN;tr|A0A087WYX9|A0A087WYX9_HUMAN;tr|Q5PR22|Q5PR22_HUMAN;tr|A0A287BPM1|A0A287BPM1_PIG;tr|F1RXW0|F1RXW0_PIG;tr|A0A287BF88|A0A287BF88_PIG;tr|A0A286ZTA8|A0A286ZTA8_PIG	sp|P05997|CO5A2_HUMAN	1	1	1	0	0
GSQGDPGRPGEPGLPGAR	sp|P05997|CO5A2_HUMAN;tr|A0A087WYX9|A0A087WYX9_HUMAN;tr|Q5PR22|Q5PR22_HUMAN;tr|B4DNJ0|B4DNJ0_HUMAN	sp|P05997|CO5A2_HUMAN	1	0	0	1	0
GPEGPPGKPGEDGEPGR	sp|P05997|CO5A2_HUMAN;tr|A0A087WYX9|A0A087WYX9_HUMAN;tr|Q5PR22|Q5PR22_HUMAN;tr|B4DNJ0|B4DNJ0_HUMAN;tr|A0A287BPM1|A0A287BPM1_PIG;tr|F1RXW0|F1RXW0_PIG;tr|A0A287BF88|A0A287BF88_PIG;tr|A0A286ZTA8|A0A286ZTA8_PIG	sp|P05997|CO5A2_HUMAN	1	1	1	0	0
NGNPGEVGFAGSPGAR	sp|P05997|CO5A2_HUMAN;tr|A0A087WYX9|A0A087WYX9_HUMAN;tr|Q5PR22|Q5PR22_HUMAN;tr|B4DNJ0|B4DNJ0_HUMAN;tr|A0A287BPM1|A0A287BPM1_PIG;tr|F1RXW0|F1RXW0_PIG;tr|A0A287BF88|A0A287BF88_PIG;tr|A0A286ZTA8|A0A286ZTA8_PIG	sp|P05997|CO5A2_HUMAN	1	1	1	0	0
EGNPGPLGPIGPPGVR	sp|P05997|CO5A2_HUMAN;tr|A0A087WYX9|A0A087WYX9_HUMAN;tr|Q5PR22|Q5PR22_HUMAN;tr|D3DPH5|D3DPH5_HUMAN	sp|P05997|CO5A2_HUMAN	1	0	0	1	0
GDPGPAGLPGSQGAPGTPGPVGAPGDAGQR	sp|P05997|CO5A2_HUMAN;tr|A0A087WYX9|A0A087WYX9_HUMAN;tr|Q5PR22|Q5PR22_HUMAN;tr|D3DPH5|D3DPH5_HUMAN	sp|P05997|CO5A2_HUMAN	1	0	0	1	0
GDRGDPGPAGLPGSQGAPGTPGPVGAPGDAGQR	sp|P05997|CO5A2_HUMAN;tr|A0A087WYX9|A0A087WYX9_HUMAN;tr|Q5PR22|Q5PR22_HUMAN;tr|D3DPH5|D3DPH5_HUMAN	sp|P05997|CO5A2_HUMAN	1	0	0	1	0
RGLPGPQGPR	sp|P05997|CO5A2_HUMAN;tr|A0A087WYX9|A0A087WYX9_HUMAN;tr|Q5PR22|Q5PR22_HUMAN;tr|D3DPH5|D3DPH5_HUMAN	sp|P05997|CO5A2_HUMAN	1	0	0	1	0
VGPPGPAGAPGPAGPLGEPGK	sp|P05997|CO5A2_HUMAN;tr|A0A087WYX9|A0A087WYX9_HUMAN;tr|Q5PR22|Q5PR22_HUMAN;tr|D3DPH5|D3DPH5_HUMAN	sp|P05997|CO5A2_HUMAN	1	0	0	1	0
VGPPGPAGAPGPAGPLGEPGKEGPPGLR	sp|P05997|CO5A2_HUMAN;tr|A0A087WYX9|A0A087WYX9_HUMAN;tr|Q5PR22|Q5PR22_HUMAN;tr|D3DPH5|D3DPH5_HUMAN	sp|P05997|CO5A2_HUMAN	1	0	0	1	0
VGPTGATGDKGPPGPVGPPGSNGPVGEPGPEGPAGNDGTPGR	sp|P05997|CO5A2_HUMAN;tr|A0A087WYX9|A0A087WYX9_HUMAN;tr|Q5PR22|Q5PR22_HUMAN;tr|D3DPH5|D3DPH5_HUMAN	sp|P05997|CO5A2_HUMAN	1	0	0	1	0
DGEVGPSGPVGPPGLAGER	sp|P05997|CO5A2_HUMAN;tr|A0A087WYX9|A0A087WYX9_HUMAN;tr|Q5PR22|Q5PR22_HUMAN;tr|D3DPH5|D3DPH5_HUMAN;tr|A0A287BPM1|A0A287BPM1_PIG;tr|F1RXW0|F1RXW0_PIG;tr|A0A287BF88|A0A287BF88_PIG	sp|P05997|CO5A2_HUMAN	1	1	1	0	0
PGEAGNAGVPGQR	sp|P05997|CO5A2_HUMAN;tr|A0A087WYX9|A0A087WYX9_HUMAN;tr|Q5PR22|Q5PR22_HUMAN;tr|D3DPH5|D3DPH5_HUMAN;tr|A0A287BPM1|A0A287BPM1_PIG;tr|F1RXW0|F1RXW0_PIG;tr|A0A287BF88|A0A287BF88_PIG	sp|P05997|CO5A2_HUMAN	1	1	1	0	0
GDPGEDGQPGPDGPPGPAGTTGQR	sp|P05997|CO5A2_HUMAN;tr|A0A087WYX9|A0A087WYX9_HUMAN;tr|Q5PR22|Q5PR22_HUMAN;tr|D3DPH5|D3DPH5_HUMAN;tr|A0A287BPM1|A0A287BPM1_PIG;tr|F1RXW0|F1RXW0_PIG;tr|A0A287BF88|A0A287BF88_PIG;tr|A0A286ZTA8|A0A286ZTA8_PIG	sp|P05997|CO5A2_HUMAN	1	1	1	0	0
GENGPTGAVGFAGPQGPDGQPGVK	sp|P05997|CO5A2_HUMAN;tr|A0A087WYX9|A0A087WYX9_HUMAN;tr|Q5PR22|Q5PR22_HUMAN;tr|D3DPH5|D3DPH5_HUMAN;tr|A0A287BPM1|A0A287BPM1_PIG;tr|F1RXW0|F1RXW0_PIG;tr|A0A287BF88|A0A287BF88_PIG;tr|A0A286ZTA8|A0A286ZTA8_PIG	sp|P05997|CO5A2_HUMAN	1	1	1	0	0
GFTGLQGLPGPPGPNGEQGSAGIPGPFGPR	sp|P05997|CO5A2_HUMAN;tr|A0A087WYX9|A0A087WYX9_HUMAN;tr|Q5PR22|Q5PR22_HUMAN;tr|D3DPH5|D3DPH5_HUMAN;tr|A0A287BPM1|A0A287BPM1_PIG;tr|F1RXW0|F1RXW0_PIG;tr|A0A287BF88|A0A287BF88_PIG;tr|A0A286ZTA8|A0A286ZTA8_PIG	sp|P05997|CO5A2_HUMAN	1	1	1	0	0
GLVGPPGSR	sp|P05997|CO5A2_HUMAN;tr|A0A087WYX9|A0A087WYX9_HUMAN;tr|Q5PR22|Q5PR22_HUMAN;tr|D3DPH5|D3DPH5_HUMAN;tr|A0A287BPM1|A0A287BPM1_PIG;tr|F1RXW0|F1RXW0_PIG;tr|A0A287BF88|A0A287BF88_PIG;tr|A0A286ZTA8|A0A286ZTA8_PIG	sp|P05997|CO5A2_HUMAN	1	1	1	0	0
GMPGLPGPAGTPGK	sp|P05997|CO5A2_HUMAN;tr|A0A087WYX9|A0A087WYX9_HUMAN;tr|Q5PR22|Q5PR22_HUMAN;tr|D3DPH5|D3DPH5_HUMAN;tr|A0A287BPM1|A0A287BPM1_PIG;tr|F1RXW0|F1RXW0_PIG;tr|A0A287BF88|A0A287BF88_PIG;tr|A0A286ZTA8|A0A286ZTA8_PIG	sp|P05997|CO5A2_HUMAN	1	1	1	0	0
GPAGPPGGPGDKGDPGEDGQPGPDGPPGPAGTTGQR	sp|P05997|CO5A2_HUMAN;tr|A0A087WYX9|A0A087WYX9_HUMAN;tr|Q5PR22|Q5PR22_HUMAN;tr|D3DPH5|D3DPH5_HUMAN;tr|A0A287BPM1|A0A287BPM1_PIG;tr|F1RXW0|F1RXW0_PIG;tr|A0A287BF88|A0A287BF88_PIG;tr|A0A286ZTA8|A0A286ZTA8_PIG	sp|P05997|CO5A2_HUMAN	1	1	1	0	0
GPIGPPGR	sp|P05997|CO5A2_HUMAN;tr|A0A087WYX9|A0A087WYX9_HUMAN;tr|Q5PR22|Q5PR22_HUMAN;tr|D3DPH5|D3DPH5_HUMAN;tr|A0A287BPM1|A0A287BPM1_PIG;tr|F1RXW0|F1RXW0_PIG;tr|A0A287BF88|A0A287BF88_PIG;tr|A0A286ZTA8|A0A286ZTA8_PIG	sp|P05997|CO5A2_HUMAN	1	1	1	0	0
GPPGPVGPPGSNGPVGEPGPEGPAGNDGTPGR	sp|P05997|CO5A2_HUMAN;tr|A0A087WYX9|A0A087WYX9_HUMAN;tr|Q5PR22|Q5PR22_HUMAN;tr|D3DPH5|D3DPH5_HUMAN;tr|A0A287BPM1|A0A287BPM1_PIG;tr|F1RXW0|F1RXW0_PIG;tr|A0A287BF88|A0A287BF88_PIG;tr|A0A286ZTA8|A0A286ZTA8_PIG	sp|P05997|CO5A2_HUMAN	1	1	1	0	0
GTQGPPGATGFPGSAGR	sp|P05997|CO5A2_HUMAN;tr|A0A087WYX9|A0A087WYX9_HUMAN;tr|Q5PR22|Q5PR22_HUMAN;tr|D3DPH5|D3DPH5_HUMAN;tr|A0A287BPM1|A0A287BPM1_PIG;tr|F1RXW0|F1RXW0_PIG;tr|A0A287BF88|A0A287BF88_PIG;tr|A0A286ZTA8|A0A286ZTA8_PIG	sp|P05997|CO5A2_HUMAN	1	1	1	0	0
PGDQGVPGDPGAVGPLGPR	sp|P05997|CO5A2_HUMAN;tr|A0A087WYX9|A0A087WYX9_HUMAN;tr|Q5PR22|Q5PR22_HUMAN;tr|D3DPH5|D3DPH5_HUMAN;tr|A0A287BPM1|A0A287BPM1_PIG;tr|F1RXW0|F1RXW0_PIG;tr|A0A287BF88|A0A287BF88_PIG;tr|A0A286ZTA8|A0A286ZTA8_PIG	sp|P05997|CO5A2_HUMAN	1	1	1	0	0
GSQFAYGDHQSPNTAITQMTFLR	sp|P05997|CO5A2_HUMAN;tr|A0A087WYX9|A0A087WYX9_HUMAN;tr|Q5PR22|Q5PR22_HUMAN;tr|D3DPH5|D3DPH5_HUMAN;tr|B4DTC0|B4DTC0_HUMAN	sp|P05997|CO5A2_HUMAN	1	0	0	1	0
GETGPPGPVGSPGLPGAIGTDGTPGAK	sp|P05997|CO5A2_HUMAN;tr|B4DNJ0|B4DNJ0_HUMAN	sp|P05997|CO5A2_HUMAN	1	0	0	1	0
GPTGSPGTSGPPGSAGPPGSPGPQGSTGPQGIR	sp|P05997|CO5A2_HUMAN;tr|B4DNJ0|B4DNJ0_HUMAN	sp|P05997|CO5A2_HUMAN	1	0	0	1	0
IECQDVLDCADPVTPPGECCPVCSQTPGGGNTNFGR	sp|P05997|CO5A2_HUMAN;tr|B4DNJ0|B4DNJ0_HUMAN	sp|P05997|CO5A2_HUMAN	1	0	0	1	0
GEPGPHGIQGPIGPPGEEGK	sp|P05997|CO5A2_HUMAN;tr|B4DNJ0|B4DNJ0_HUMAN;tr|A0A287BPM1|A0A287BPM1_PIG;tr|F1RXW0|F1RXW0_PIG;tr|A0A287BF88|A0A287BF88_PIG;tr|A0A286ZTA8|A0A286ZTA8_PIG	sp|P05997|CO5A2_HUMAN	1	1	1	0	0
GRPGPAGPPGSQGPR	sp|P05997|CO5A2_HUMAN;tr|B4DNJ0|B4DNJ0_HUMAN;tr|A0A287BPM1|A0A287BPM1_PIG;tr|F1RXW0|F1RXW0_PIG;tr|A0A287BF88|A0A287BF88_PIG;tr|A0A286ZTA8|A0A286ZTA8_PIG	sp|P05997|CO5A2_HUMAN	1	1	1	0	0
PFSAQMAGLDEK	sp|P05997|CO5A2_HUMAN;tr|B4DNJ0|B4DNJ0_HUMAN;tr|A0A287BPM1|A0A287BPM1_PIG;tr|F1RXW0|F1RXW0_PIG;tr|A0A287BF88|A0A287BF88_PIG;tr|A0A286ZTA8|A0A286ZTA8_PIG	sp|P05997|CO5A2_HUMAN	1	1	1	0	0
PGPAGPPGSQGPR	sp|P05997|CO5A2_HUMAN;tr|B4DNJ0|B4DNJ0_HUMAN;tr|A0A287BPM1|A0A287BPM1_PIG;tr|F1RXW0|F1RXW0_PIG;tr|A0A287BF88|A0A287BF88_PIG;tr|A0A286ZTA8|A0A286ZTA8_PIG	sp|P05997|CO5A2_HUMAN	1	1	1	0	0
SGLGSQVGLMPGSVGPVGPR	sp|P05997|CO5A2_HUMAN;tr|B4DNJ0|B4DNJ0_HUMAN;tr|A0A287BPM1|A0A287BPM1_PIG;tr|F1RXW0|F1RXW0_PIG;tr|A0A287BF88|A0A287BF88_PIG;tr|A0A286ZTA8|A0A286ZTA8_PIG	sp|P05997|CO5A2_HUMAN	1	1	1	0	0
LGPQGAPGQR	sp|P05997|CO5A2_HUMAN;tr|Q5PR22|Q5PR22_HUMAN;tr|B4DNJ0|B4DNJ0_HUMAN;tr|A0A287BPM1|A0A287BPM1_PIG;tr|F1RXW0|F1RXW0_PIG;tr|A0A287BF88|A0A287BF88_PIG;tr|A0A286ZTA8|A0A286ZTA8_PIG	sp|P05997|CO5A2_HUMAN	1	1	1	0	0
TEALTSAK	sp|P06396|GELS_HUMAN;tr|A0A0A0MT01|A0A0A0MT01_HUMAN;tr|B7Z6N2|B7Z6N2_HUMAN;tr|B7Z9A0|B7Z9A0_HUMAN;tr|A0A0A0MS51|A0A0A0MS51_HUMAN;tr|B7Z992|B7Z992_HUMAN;tr|B7Z2X4|B7Z2X4_HUMAN;tr|Q5T0H8|Q5T0H8_HUMAN;tr|A0A286ZIC1|A0A286ZIC1_PIG;tr|A0A286ZSM7|A0A286ZSM7_PIG;tr|A0A287A6P1|A0A287A6P1_PIG;sp|P20305|GELS_PIG	sp|P06396|GELS_HUMAN	1	1	1	0	0
QTQVSVLPEGGETPLFK	sp|P06396|GELS_HUMAN;tr|A0A0A0MT01|A0A0A0MT01_HUMAN;tr|B7Z6N2|B7Z6N2_HUMAN;tr|B7Z9A0|B7Z9A0_HUMAN;tr|A0A0A0MS51|A0A0A0MS51_HUMAN;tr|B7Z992|B7Z992_HUMAN;tr|B7Z4U6|B7Z4U6_HUMAN;tr|B7Z2X4|B7Z2X4_HUMAN;tr|Q5T0H9|Q5T0H9_HUMAN;tr|A0A286ZIC1|A0A286ZIC1_PIG;tr|A0A286ZSM7|A0A286ZSM7_PIG;tr|A0A287A6P1|A0A287A6P1_PIG;sp|P20305|GELS_PIG;tr|A0A287AMB2|A0A287AMB2_PIG	sp|P06396|GELS_HUMAN	1	1	1	0	0
AVEVLPK	sp|P06396|GELS_HUMAN;tr|A0A0A0MT01|A0A0A0MT01_HUMAN;tr|B7Z6N2|B7Z6N2_HUMAN;tr|B7Z9A0|B7Z9A0_HUMAN;tr|A0A0A0MS51|A0A0A0MS51_HUMAN;tr|B7Z992|B7Z992_HUMAN;tr|B7Z4U6|B7Z4U6_HUMAN;tr|B7Z2X4|B7Z2X4_HUMAN;tr|Q5T0H9|Q5T0H9_HUMAN;tr|B3KS49|B3KS49_HUMAN	sp|P06396|GELS_HUMAN	1	0	0	1	0
DPDQTDGLGLSYLSSHIANVER	sp|P06396|GELS_HUMAN;tr|A0A0A0MT01|A0A0A0MT01_HUMAN;tr|B7Z6N2|B7Z6N2_HUMAN;tr|B7Z9A0|B7Z9A0_HUMAN;tr|A0A0A0MS51|A0A0A0MS51_HUMAN;tr|B7Z992|B7Z992_HUMAN;tr|B7Z4U6|B7Z4U6_HUMAN;tr|B7Z2X4|B7Z2X4_HUMAN;tr|Q5T0H9|Q5T0H9_HUMAN;tr|B3KS49|B3KS49_HUMAN	sp|P06396|GELS_HUMAN	1	0	0	1	0
NWRDPDQTDGLGLSYLSSHIANVER	sp|P06396|GELS_HUMAN;tr|A0A0A0MT01|A0A0A0MT01_HUMAN;tr|B7Z6N2|B7Z6N2_HUMAN;tr|B7Z9A0|B7Z9A0_HUMAN;tr|A0A0A0MS51|A0A0A0MS51_HUMAN;tr|B7Z992|B7Z992_HUMAN;tr|B7Z4U6|B7Z4U6_HUMAN;tr|B7Z2X4|B7Z2X4_HUMAN;tr|Q5T0H9|Q5T0H9_HUMAN;tr|B3KS49|B3KS49_HUMAN	sp|P06396|GELS_HUMAN	1	0	0	1	0
SEDCFILDHGK	sp|P06396|GELS_HUMAN;tr|A0A0A0MT01|A0A0A0MT01_HUMAN;tr|B7Z6N2|B7Z6N2_HUMAN;tr|B7Z9A0|B7Z9A0_HUMAN;tr|A0A0A0MS51|A0A0A0MS51_HUMAN;tr|B7Z992|B7Z992_HUMAN;tr|B7Z4U6|B7Z4U6_HUMAN;tr|B7Z2X4|B7Z2X4_HUMAN;tr|Q5T0H9|Q5T0H9_HUMAN;tr|B3KS49|B3KS49_HUMAN;tr|A0A286ZIC1|A0A286ZIC1_PIG;tr|A0A286ZSM7|A0A286ZSM7_PIG;tr|A0A287A6P1|A0A287A6P1_PIG;sp|P20305|GELS_PIG;tr|A0A287AMB2|A0A287AMB2_PIG	sp|P06396|GELS_HUMAN	1	1	1	0	0
AQPVQVAEGSEPDGFWEALGGK	sp|P06396|GELS_HUMAN;tr|A0A0A0MT01|A0A0A0MT01_HUMAN;tr|B7Z6N2|B7Z6N2_HUMAN;tr|B7Z9A0|B7Z9A0_HUMAN;tr|A0A0A0MS51|A0A0A0MS51_HUMAN;tr|B7Z992|B7Z992_HUMAN;tr|B7Z4U6|B7Z4U6_HUMAN;tr|B7Z2X4|B7Z2X4_HUMAN;tr|Q5T0H9|Q5T0H9_HUMAN;tr|B3KS49|B3KS49_HUMAN;tr|Q5T0H8|Q5T0H8_HUMAN;tr|Q5T0H7|Q5T0H7_HUMAN	sp|P06396|GELS_HUMAN	1	0	0	1	0
AGALNSNDAFVLK	sp|P06396|GELS_HUMAN;tr|A0A0A0MT01|A0A0A0MT01_HUMAN;tr|B7Z6N2|B7Z6N2_HUMAN;tr|B7Z9A0|B7Z9A0_HUMAN;tr|A0A0A0MS51|A0A0A0MS51_HUMAN;tr|B7Z992|B7Z992_HUMAN;tr|B7Z4U6|B7Z4U6_HUMAN;tr|B7Z2X4|B7Z2X4_HUMAN;tr|Q5T0H9|Q5T0H9_HUMAN;tr|B3KS49|B3KS49_HUMAN;tr|Q5T0H8|Q5T0H8_HUMAN;tr|Q5T0H7|Q5T0H7_HUMAN;tr|A0A286ZIC1|A0A286ZIC1_PIG;tr|A0A286ZSM7|A0A286ZSM7_PIG;tr|A0A287A6P1|A0A287A6P1_PIG;sp|P20305|GELS_PIG;tr|…	sp|P06396|GELS_HUMAN	1	1	1	0	0
TGAQELLR	sp|P06396|GELS_HUMAN;tr|A0A0A0MT01|A0A0A0MT01_HUMAN;tr|B7Z6N2|B7Z6N2_HUMAN;tr|B7Z9A0|B7Z9A0_HUMAN;tr|A0A0A0MS51|A0A0A0MS51_HUMAN;tr|B7Z992|B7Z992_HUMAN;tr|B7Z4U6|B7Z4U6_HUMAN;tr|B7Z2X4|B7Z2X4_HUMAN;tr|Q5T0H9|Q5T0H9_HUMAN;tr|B3KS49|B3KS49_HUMAN;tr|Q5T0H8|Q5T0H8_HUMAN;tr|Q5T0H7|Q5T0H7_HUMAN;tr|A0A286ZIC1|A0A286ZIC1_PIG;tr|A0A286ZSM7|A0A286ZSM7_PIG;tr|A0A287A6P1|A0A287A6P1_PIG;sp|P20305|GELS_PIG;tr|…	sp|P06396|GELS_HUMAN	1	1	1	0	0
TPSAAYLWVGTGASEAEK	sp|P06396|GELS_HUMAN;tr|A0A0A0MT01|A0A0A0MT01_HUMAN;tr|B7Z6N2|B7Z6N2_HUMAN;tr|B7Z9A0|B7Z9A0_HUMAN;tr|A0A0A0MS51|A0A0A0MS51_HUMAN;tr|B7Z992|B7Z992_HUMAN;tr|B7Z4U6|B7Z4U6_HUMAN;tr|B7Z2X4|B7Z2X4_HUMAN;tr|Q5T0H9|Q5T0H9_HUMAN;tr|B3KS49|B3KS49_HUMAN;tr|Q5T0H8|Q5T0H8_HUMAN;tr|Q5T0H7|Q5T0H7_HUMAN;tr|A0A286ZIC1|A0A286ZIC1_PIG;tr|A0A286ZSM7|A0A286ZSM7_PIG;tr|A0A287A6P1|A0A287A6P1_PIG;sp|P20305|GELS_PIG;tr|…	sp|P06396|GELS_HUMAN	1	1	1	0	0
PALPAGTEDTAK	sp|P06396|GELS_HUMAN;tr|A0A0A0MT01|A0A0A0MT01_HUMAN;tr|B7Z6N2|B7Z6N2_HUMAN;tr|B7Z9A0|B7Z9A0_HUMAN;tr|A0A0A0MS51|A0A0A0MS51_HUMAN;tr|B7Z992|B7Z992_HUMAN;tr|B7Z4U6|B7Z4U6_HUMAN;tr|B7Z2X4|B7Z2X4_HUMAN;tr|Q5T0H9|Q5T0H9_HUMAN;tr|B3KS49|B3KS49_HUMAN;tr|Q5T0I0|Q5T0I0_HUMAN	sp|P06396|GELS_HUMAN	1	0	0	1	0
HVVPNEVVVQR	sp|P06396|GELS_HUMAN;tr|A0A0A0MT01|A0A0A0MT01_HUMAN;tr|B7Z6N2|B7Z6N2_HUMAN;tr|B7Z9A0|B7Z9A0_HUMAN;tr|A0A0A0MS51|A0A0A0MS51_HUMAN;tr|B7Z992|B7Z992_HUMAN;tr|B7Z4U6|B7Z4U6_HUMAN;tr|B7Z2X4|B7Z2X4_HUMAN;tr|Q5T0I0|Q5T0I0_HUMAN	sp|P06396|GELS_HUMAN	1	0	0	1	0
VHVSEEGTEPEAMLQVLGPK	sp|P06396|GELS_HUMAN;tr|A0A0A0MT01|A0A0A0MT01_HUMAN;tr|B7Z6N2|B7Z6N2_HUMAN;tr|B7Z9A0|B7Z9A0_HUMAN;tr|A0A0A0MS51|A0A0A0MS51_HUMAN;tr|B7Z992|B7Z992_HUMAN;tr|B7Z4U6|B7Z4U6_HUMAN;tr|B7Z2X4|B7Z2X4_HUMAN;tr|Q5T0I0|Q5T0I0_HUMAN	sp|P06396|GELS_HUMAN	1	0	0	1	0
VHVSEEGTEPEAMLQVLGPKPALPAGTEDTAK	sp|P06396|GELS_HUMAN;tr|A0A0A0MT01|A0A0A0MT01_HUMAN;tr|B7Z6N2|B7Z6N2_HUMAN;tr|B7Z9A0|B7Z9A0_HUMAN;tr|A0A0A0MS51|A0A0A0MS51_HUMAN;tr|B7Z992|B7Z992_HUMAN;tr|B7Z4U6|B7Z4U6_HUMAN;tr|B7Z2X4|B7Z2X4_HUMAN;tr|Q5T0I0|Q5T0I0_HUMAN	sp|P06396|GELS_HUMAN	1	0	0	1	0
AGKEPGLQIWR	sp|P06396|GELS_HUMAN;tr|A0A0A0MT01|A0A0A0MT01_HUMAN;tr|B7Z6N2|B7Z6N2_HUMAN;tr|B7Z9A0|B7Z9A0_HUMAN;tr|A0A0A0MS51|A0A0A0MS51_HUMAN;tr|B7Z992|B7Z992_HUMAN;tr|B7Z4U6|B7Z4U6_HUMAN;tr|B7Z2X4|B7Z2X4_HUMAN;tr|Q5T0I0|Q5T0I0_HUMAN;tr|A0A286ZIC1|A0A286ZIC1_PIG;tr|A0A286ZSM7|A0A286ZSM7_PIG;tr|A0A287A6P1|A0A287A6P1_PIG;sp|P20305|GELS_PIG;tr|A0A287AMB2|A0A287AMB2_PIG	sp|P06396|GELS_HUMAN	1	1	1	0	0
EPGLQIWR	sp|P06396|GELS_HUMAN;tr|A0A0A0MT01|A0A0A0MT01_HUMAN;tr|B7Z6N2|B7Z6N2_HUMAN;tr|B7Z9A0|B7Z9A0_HUMAN;tr|A0A0A0MS51|A0A0A0MS51_HUMAN;tr|B7Z992|B7Z992_HUMAN;tr|B7Z4U6|B7Z4U6_HUMAN;tr|B7Z2X4|B7Z2X4_HUMAN;tr|Q5T0I0|Q5T0I0_HUMAN;tr|A0A286ZIC1|A0A286ZIC1_PIG;tr|A0A286ZSM7|A0A286ZSM7_PIG;tr|A0A287A6P1|A0A287A6P1_PIG;sp|P20305|GELS_PIG;tr|A0A287AMB2|A0A287AMB2_PIG	sp|P06396|GELS_HUMAN	1	1	1	0	0
EVQGFESATFLGYFK	sp|P06396|GELS_HUMAN;tr|A0A0A0MT01|A0A0A0MT01_HUMAN;tr|B7Z6N2|B7Z6N2_HUMAN;tr|B7Z9A0|B7Z9A0_HUMAN;tr|A0A0A0MS51|A0A0A0MS51_HUMAN;tr|B7Z992|B7Z992_HUMAN;tr|B7Z4U6|B7Z4U6_HUMAN;tr|Q5T0I0|Q5T0I0_HUMAN;tr|A0A286ZIC1|A0A286ZIC1_PIG;tr|A0A286ZSM7|A0A286ZSM7_PIG;tr|A0A287A6P1|A0A287A6P1_PIG;sp|P20305|GELS_PIG;tr|A0A287AMB2|A0A287AMB2_PIG	sp|P06396|GELS_HUMAN	1	1	1	0	0
EADDIVNWLK	sp|P07237|PDIA1_HUMAN;tr|A0A024R8S5|A0A024R8S5_HUMAN;tr|B4DNL5|B4DNL5_HUMAN;tr|G9F6X8|G9F6X8_PIG;tr|I3L312|I3L312_HUMAN;tr|B4DJS0|B4DJS0_HUMAN;tr|I3L3P5|I3L3P5_HUMAN	sp|P07237|PDIA1_HUMAN	1	1	1	0	0
TGPAATTLPDGAAAESLVESSEVAVIGFFK	sp|P07237|PDIA1_HUMAN;tr|A0A024R8S5|A0A024R8S5_HUMAN;tr|B4DNL5|B4DNL5_HUMAN;tr|I3L312|I3L312_HUMAN;tr|B4DJS0|B4DJS0_HUMAN;tr|I3L3P5|I3L3P5_HUMAN	sp|P07237|PDIA1_HUMAN	1	0	0	1	0
ALAPEYAK	sp|P07237|PDIA1_HUMAN;tr|A0A024R8S5|A0A024R8S5_HUMAN;tr|H7BZ94|H7BZ94_HUMAN;tr|B4DUA5|B4DUA5_HUMAN;tr|B4DNL5|B4DNL5_HUMAN;tr|F5H8J2|F5H8J2_HUMAN;tr|B4DLN6|B4DLN6_HUMAN;tr|G9F6X8|G9F6X8_PIG;tr|B4DJS0|B4DJS0_HUMAN;tr|I3NI03|I3NI03_HUMAN;tr|I3L3U6|I3L3U6_HUMAN;tr|I3L0S0|I3L0S0_HUMAN;tr|B4DNP9|B4DNP9_HUMAN;tr|I3L514|I3L514_HUMAN	sp|P07237|PDIA1_HUMAN	1	1	1	0	0
VDATEESDLAQQYGVR	sp|P07237|PDIA1_HUMAN;tr|A0A024R8S5|A0A024R8S5_HUMAN;tr|H7BZ94|H7BZ94_HUMAN;tr|B4DUA5|B4DUA5_HUMAN;tr|B4DNL5|B4DNL5_HUMAN;tr|F5H8J2|F5H8J2_HUMAN;tr|B4DLN6|B4DLN6_HUMAN;tr|G9F6X8|G9F6X8_PIG;tr|B4DJS0|B4DJS0_HUMAN;tr|I3NI03|I3NI03_HUMAN;tr|I3L3U6|I3L3U6_HUMAN;tr|B4DNP9|B4DNP9_HUMAN	sp|P07237|PDIA1_HUMAN	1	1	1	0	0
ITEFCHR	sp|P07237|PDIA1_HUMAN;tr|A0A024R8S5|A0A024R8S5_HUMAN;tr|H7BZ94|H7BZ94_HUMAN;tr|B4DUA5|B4DUA5_HUMAN;tr|B4DNL5|B4DNL5_HUMAN;tr|F5H8J2|F5H8J2_HUMAN;tr|B4DLN6|B4DLN6_HUMAN;tr|H0Y3Z3|H0Y3Z3_HUMAN;tr|I3L398|I3L398_HUMAN;tr|B3KTQ9|B3KTQ9_HUMAN	sp|P07237|PDIA1_HUMAN	1	0	0	1	0
YKPESEELTAER	sp|P07237|PDIA1_HUMAN;tr|A0A024R8S5|A0A024R8S5_HUMAN;tr|H7BZ94|H7BZ94_HUMAN;tr|B4DUA5|B4DUA5_HUMAN;tr|B4DNL5|B4DNL5_HUMAN;tr|F5H8J2|F5H8J2_HUMAN;tr|B4DLN6|B4DLN6_HUMAN;tr|H0Y3Z3|H0Y3Z3_HUMAN;tr|I3L398|I3L398_HUMAN;tr|B3KTQ9|B3KTQ9_HUMAN	sp|P07237|PDIA1_HUMAN	1	0	0	1	0
ILEFFGLK	sp|P07237|PDIA1_HUMAN;tr|A0A024R8S5|A0A024R8S5_HUMAN;tr|H7BZ94|H7BZ94_HUMAN;tr|B4DUA5|B4DUA5_HUMAN;tr|B4DNL5|B4DNL5_HUMAN;tr|F5H8J2|F5H8J2_HUMAN;tr|B4DLN6|B4DLN6_HUMAN;tr|H0Y3Z3|H0Y3Z3_HUMAN;tr|I3L398|I3L398_HUMAN;tr|Q96C96|Q96C96_HUMAN;tr|G9F6X8|G9F6X8_PIG;tr|I3L4M2|I3L4M2_HUMAN	sp|P07237|PDIA1_HUMAN	1	1	1	0	0
LITLEEEMTK	sp|P07237|PDIA1_HUMAN;tr|A0A024R8S5|A0A024R8S5_HUMAN;tr|H7BZ94|H7BZ94_HUMAN;tr|B4DUA5|B4DUA5_HUMAN;tr|B4DNL5|B4DNL5_HUMAN;tr|F5H8J2|F5H8J2_HUMAN;tr|B4DLN6|B4DLN6_HUMAN;tr|H0Y3Z3|H0Y3Z3_HUMAN;tr|I3L398|I3L398_HUMAN;tr|Q96C96|Q96C96_HUMAN;tr|G9F6X8|G9F6X8_PIG	sp|P07237|PDIA1_HUMAN	1	1	1	0	0
ENLLDFIK	sp|P07237|PDIA1_HUMAN;tr|A0A024R8S5|A0A024R8S5_HUMAN;tr|H7BZ94|H7BZ94_HUMAN;tr|B4DUA5|B4DUA5_HUMAN;tr|B4DNL5|B4DNL5_HUMAN;tr|F5H8J2|F5H8J2_HUMAN;tr|B4DLN6|B4DLN6_HUMAN;tr|H0Y3Z3|H0Y3Z3_HUMAN;tr|I3L398|I3L398_HUMAN;tr|Q96C96|Q96C96_HUMAN;tr|I3L312|I3L312_HUMAN;tr|B4DJS0|B4DJS0_HUMAN;tr|I3NI03|I3NI03_HUMAN;tr|I3L4M2|I3L4M2_HUMAN	sp|P07237|PDIA1_HUMAN	1	0	0	1	0
ILFIFIDSDHTDNQR	sp|P07237|PDIA1_HUMAN;tr|A0A024R8S5|A0A024R8S5_HUMAN;tr|H7BZ94|H7BZ94_HUMAN;tr|B4DUA5|B4DUA5_HUMAN;tr|B4DNL5|B4DNL5_HUMAN;tr|F5H8J2|F5H8J2_HUMAN;tr|B4DLN6|B4DLN6_HUMAN;tr|H0Y3Z3|H0Y3Z3_HUMAN;tr|I3L398|I3L398_HUMAN;tr|Q96C96|Q96C96_HUMAN;tr|I3L4M2|I3L4M2_HUMAN	sp|P07237|PDIA1_HUMAN	1	0	0	1	0
DHENIVIAK	sp|P07237|PDIA1_HUMAN;tr|A0A024R8S5|A0A024R8S5_HUMAN;tr|H7BZ94|H7BZ94_HUMAN;tr|B4DUA5|B4DUA5_HUMAN;tr|B4DNL5|B4DNL5_HUMAN;tr|F5H8J2|F5H8J2_HUMAN;tr|B4DLN6|B4DLN6_HUMAN;tr|H0Y3Z3|H0Y3Z3_HUMAN;tr|Q96C96|Q96C96_HUMAN;tr|B3KTQ9|B3KTQ9_HUMAN	sp|P07237|PDIA1_HUMAN	1	0	0	1	0
IKPHLMSQELPEDWDKQPVK	sp|P07237|PDIA1_HUMAN;tr|A0A024R8S5|A0A024R8S5_HUMAN;tr|H7BZ94|H7BZ94_HUMAN;tr|B4DUA5|B4DUA5_HUMAN;tr|B4DNL5|B4DNL5_HUMAN;tr|F5H8J2|F5H8J2_HUMAN;tr|B4DLN6|B4DLN6_HUMAN;tr|H0Y3Z3|H0Y3Z3_HUMAN;tr|Q96C96|Q96C96_HUMAN;tr|B3KTQ9|B3KTQ9_HUMAN	sp|P07237|PDIA1_HUMAN	1	0	0	1	0
NFEDVAFDEK	sp|P07237|PDIA1_HUMAN;tr|A0A024R8S5|A0A024R8S5_HUMAN;tr|H7BZ94|H7BZ94_HUMAN;tr|B4DUA5|B4DUA5_HUMAN;tr|B4DNL5|B4DNL5_HUMAN;tr|F5H8J2|F5H8J2_HUMAN;tr|B4DLN6|B4DLN6_HUMAN;tr|H0Y3Z3|H0Y3Z3_HUMAN;tr|Q96C96|Q96C96_HUMAN;tr|B3KTQ9|B3KTQ9_HUMAN	sp|P07237|PDIA1_HUMAN	1	0	0	1	0
NFEDVAFDEKK	sp|P07237|PDIA1_HUMAN;tr|A0A024R8S5|A0A024R8S5_HUMAN;tr|H7BZ94|H7BZ94_HUMAN;tr|B4DUA5|B4DUA5_HUMAN;tr|B4DNL5|B4DNL5_HUMAN;tr|F5H8J2|F5H8J2_HUMAN;tr|B4DLN6|B4DLN6_HUMAN;tr|H0Y3Z3|H0Y3Z3_HUMAN;tr|Q96C96|Q96C96_HUMAN;tr|B3KTQ9|B3KTQ9_HUMAN	sp|P07237|PDIA1_HUMAN	1	0	0	1	0
QLAPIWDK	sp|P07237|PDIA1_HUMAN;tr|A0A024R8S5|A0A024R8S5_HUMAN;tr|H7BZ94|H7BZ94_HUMAN;tr|B4DUA5|B4DUA5_HUMAN;tr|B4DNL5|B4DNL5_HUMAN;tr|F5H8J2|F5H8J2_HUMAN;tr|B4DLN6|B4DLN6_HUMAN;tr|H0Y3Z3|H0Y3Z3_HUMAN;tr|Q96C96|Q96C96_HUMAN;tr|B3KTQ9|B3KTQ9_HUMAN	sp|P07237|PDIA1_HUMAN	1	0	0	1	0
MDSTANEVEAVK	sp|P07237|PDIA1_HUMAN;tr|A0A024R8S5|A0A024R8S5_HUMAN;tr|H7BZ94|H7BZ94_HUMAN;tr|B4DUA5|B4DUA5_HUMAN;tr|B4DNL5|B4DNL5_HUMAN;tr|F5H8J2|F5H8J2_HUMAN;tr|B4DLN6|B4DLN6_HUMAN;tr|H0Y3Z3|H0Y3Z3_HUMAN;tr|Q96C96|Q96C96_HUMAN;tr|G9F6X8|G9F6X8_PIG;tr|B3KTQ9|B3KTQ9_HUMAN;tr|I3L0S0|I3L0S0_HUMAN	sp|P07237|PDIA1_HUMAN	1	1	1	0	0
TVIDYNGER	sp|P07237|PDIA1_HUMAN;tr|A0A024R8S5|A0A024R8S5_HUMAN;tr|H7BZ94|H7BZ94_HUMAN;tr|B4DUA5|B4DUA5_HUMAN;tr|B4DNL5|B4DNL5_HUMAN;tr|F5H8J2|F5H8J2_HUMAN;tr|B4DLN6|B4DLN6_HUMAN;tr|H0Y3Z3|H0Y3Z3_HUMAN;tr|Q96C96|Q96C96_HUMAN;tr|G9F6X8|G9F6X8_PIG;tr|B3KTQ9|B3KTQ9_HUMAN;tr|I3L0S0|I3L0S0_HUMAN	sp|P07237|PDIA1_HUMAN	1	1	1	0	0
DGVVLFK	sp|P07237|PDIA1_HUMAN;tr|A0A024R8S5|A0A024R8S5_HUMAN;tr|H7BZ94|H7BZ94_HUMAN;tr|B4DUA5|B4DUA5_HUMAN;tr|B4DNL5|B4DNL5_HUMAN;tr|F5H8J2|F5H8J2_HUMAN;tr|B4DLN6|B4DLN6_HUMAN;tr|I3L398|I3L398_HUMAN;tr|G9F6X8|G9F6X8_PIG;tr|I3L312|I3L312_HUMAN;tr|B4DJS0|B4DJS0_HUMAN;tr|I3L3U6|I3L3U6_HUMAN	sp|P07237|PDIA1_HUMAN	1	1	1	0	0
YQLDKDGVVLFK	sp|P07237|PDIA1_HUMAN;tr|A0A024R8S5|A0A024R8S5_HUMAN;tr|H7BZ94|H7BZ94_HUMAN;tr|B4DUA5|B4DUA5_HUMAN;tr|B4DNL5|B4DNL5_HUMAN;tr|F5H8J2|F5H8J2_HUMAN;tr|B4DLN6|B4DLN6_HUMAN;tr|I3L398|I3L398_HUMAN;tr|G9F6X8|G9F6X8_PIG;tr|I3L312|I3L312_HUMAN;tr|B4DJS0|B4DJS0_HUMAN;tr|I3L3U6|I3L3U6_HUMAN	sp|P07237|PDIA1_HUMAN	1	1	1	0	0
HNQLPLVIEFTEQTAPK	sp|P07237|PDIA1_HUMAN;tr|A0A024R8S5|A0A024R8S5_HUMAN;tr|H7BZ94|H7BZ94_HUMAN;tr|B4DUA5|B4DUA5_HUMAN;tr|B4DNL5|B4DNL5_HUMAN;tr|F5H8J2|F5H8J2_HUMAN;tr|B4DLN6|B4DLN6_HUMAN;tr|I3L398|I3L398_HUMAN;tr|G9F6X8|G9F6X8_PIG;tr|I3L312|I3L312_HUMAN;tr|I3NI03|I3NI03_HUMAN;tr|I3L4M2|I3L4M2_HUMAN	sp|P07237|PDIA1_HUMAN	1	1	1	0	0
NNFEGEVTK	sp|P07237|PDIA1_HUMAN;tr|A0A024R8S5|A0A024R8S5_HUMAN;tr|H7BZ94|H7BZ94_HUMAN;tr|B4DUA5|B4DUA5_HUMAN;tr|B4DNL5|B4DNL5_HUMAN;tr|F5H8J2|F5H8J2_HUMAN;tr|B4DLN6|B4DLN6_HUMAN;tr|I3L398|I3L398_HUMAN;tr|I3L312|I3L312_HUMAN;tr|B4DJS0|B4DJS0_HUMAN;tr|I3NI03|I3NI03_HUMAN;tr|I3L4M2|I3L4M2_HUMAN	sp|P07237|PDIA1_HUMAN	1	0	0	1	0
VHSFPTLK	sp|P07237|PDIA1_HUMAN;tr|A0A024R8S5|A0A024R8S5_HUMAN;tr|H7BZ94|H7BZ94_HUMAN;tr|B4DUA5|B4DUA5_HUMAN;tr|B4DNL5|B4DNL5_HUMAN;tr|F5H8J2|F5H8J2_HUMAN;tr|H0Y3Z3|H0Y3Z3_HUMAN;tr|Q96C96|Q96C96_HUMAN;tr|G9F6X8|G9F6X8_PIG;tr|B3KTQ9|B3KTQ9_HUMAN;tr|I3L0S0|I3L0S0_HUMAN	sp|P07237|PDIA1_HUMAN	1	1	1	0	0
QFLQAAEAIDDIPFGITSNSDVFSK	sp|P07237|PDIA1_HUMAN;tr|A0A024R8S5|A0A024R8S5_HUMAN;tr|H7BZ94|H7BZ94_HUMAN;tr|B4DUA5|B4DUA5_HUMAN;tr|B4DNL5|B4DNL5_HUMAN;tr|I3L398|I3L398_HUMAN;tr|I3L312|I3L312_HUMAN;tr|B4DJS0|B4DJS0_HUMAN;tr|I3L3U6|I3L3U6_HUMAN	sp|P07237|PDIA1_HUMAN	1	0	0	1	0
SNFAEALAAHK	sp|P07237|PDIA1_HUMAN;tr|A0A024R8S5|A0A024R8S5_HUMAN;tr|H7BZ94|H7BZ94_HUMAN;tr|B4DUA5|B4DUA5_HUMAN;tr|F5H8J2|F5H8J2_HUMAN;tr|B4DLN6|B4DLN6_HUMAN;tr|I3L312|I3L312_HUMAN;tr|B4DJS0|B4DJS0_HUMAN;tr|I3NI03|I3NI03_HUMAN;tr|I3L3U6|I3L3U6_HUMAN;tr|I3L0S0|I3L0S0_HUMAN;tr|B4DNP9|B4DNP9_HUMAN;tr|I3L3P5|I3L3P5_HUMAN;tr|I3L514|I3L514_HUMAN;tr|I3L1Y5|I3L1Y5_HUMAN	sp|P07237|PDIA1_HUMAN	1	0	0	1	0
THILLFLPK	sp|P07237|PDIA1_HUMAN;tr|A0A024R8S5|A0A024R8S5_HUMAN;tr|H7BZ94|H7BZ94_HUMAN;tr|B4DUA5|B4DUA5_HUMAN;tr|F5H8J2|F5H8J2_HUMAN;tr|B4DLN6|B4DLN6_HUMAN;tr|I3L398|I3L398_HUMAN;tr|G9F6X8|G9F6X8_PIG;tr|I3L312|I3L312_HUMAN;tr|I3L4M2|I3L4M2_HUMAN	sp|P07237|PDIA1_HUMAN	1	1	1	0	0
IFGGEIK	sp|P07237|PDIA1_HUMAN;tr|A0A024R8S5|A0A024R8S5_HUMAN;tr|H7BZ94|H7BZ94_HUMAN;tr|B4DUA5|B4DUA5_HUMAN;tr|F5H8J2|F5H8J2_HUMAN;tr|B4DLN6|B4DLN6_HUMAN;tr|I3L398|I3L398_HUMAN;tr|I3L312|I3L312_HUMAN;tr|I3NI03|I3NI03_HUMAN;tr|I3L4M2|I3L4M2_HUMAN	sp|P07237|PDIA1_HUMAN	1	0	0	1	0
ALLYLCGGDD	sp|P07355|ANXA2_HUMAN;tr|A0A024R5Z7|A0A024R5Z7_HUMAN;tr|V9HW65|V9HW65_HUMAN;sp|A6NMY6|AXA2L_HUMAN;tr|B3KRQ1|B3KRQ1_HUMAN;tr|B4DNH8|B4DNH8_HUMAN;tr|F1S073|F1S073_PIG;sp|P19620|ANXA2_PIG;tr|A0A286ZJV6|A0A286ZJV6_PIG;tr|A0A287AC54|A0A287AC54_PIG	sp|P07355|ANXA2_HUMAN	1	1	1	0	0
SLYYYIQQDTK	sp|P07355|ANXA2_HUMAN;tr|A0A024R5Z7|A0A024R5Z7_HUMAN;tr|V9HW65|V9HW65_HUMAN;sp|A6NMY6|AXA2L_HUMAN;tr|B4DNH8|B4DNH8_HUMAN	sp|P07355|ANXA2_HUMAN	1	0	0	1	0
SEVDMLK	sp|P07355|ANXA2_HUMAN;tr|A0A024R5Z7|A0A024R5Z7_HUMAN;tr|V9HW65|V9HW65_HUMAN;sp|A6NMY6|AXA2L_HUMAN;tr|B4DNH8|B4DNH8_HUMAN;tr|F1S073|F1S073_PIG;sp|P19620|ANXA2_PIG;tr|A0A286ZJV6|A0A286ZJV6_PIG;tr|A0A287AC54|A0A287AC54_PIG	sp|P07355|ANXA2_HUMAN	1	1	1	0	0
GDLENAFLNLVQCIQNKPLYFADR	sp|P07355|ANXA2_HUMAN;tr|A0A024R5Z7|A0A024R5Z7_HUMAN;tr|V9HW65|V9HW65_HUMAN;tr|H0YM50|H0YM50_HUMAN;tr|B3KRQ1|B3KRQ1_HUMAN;tr|F1S073|F1S073_PIG;sp|P19620|ANXA2_PIG;tr|A0A286ZJV6|A0A286ZJV6_PIG;tr|A0A287BI04|A0A287BI04_PIG	sp|P07355|ANXA2_HUMAN	1	1	1	0	0
PLYFADR	sp|P07355|ANXA2_HUMAN;tr|A0A024R5Z7|A0A024R5Z7_HUMAN;tr|V9HW65|V9HW65_HUMAN;tr|H0YM50|H0YM50_HUMAN;tr|B3KRQ1|B3KRQ1_HUMAN;tr|F1S073|F1S073_PIG;sp|P19620|ANXA2_PIG;tr|A0A286ZJV6|A0A286ZJV6_PIG;tr|A0A287BI04|A0A287BI04_PIG	sp|P07355|ANXA2_HUMAN	1	1	1	0	0
SYSPYDMLESIR	sp|P07355|ANXA2_HUMAN;tr|A0A024R5Z7|A0A024R5Z7_HUMAN;tr|V9HW65|V9HW65_HUMAN;tr|H0YN42|H0YN42_HUMAN;sp|A6NMY6|AXA2L_HUMAN;tr|H0YM50|H0YM50_HUMAN;tr|B3KRQ1|B3KRQ1_HUMAN;tr|H0YN28|H0YN28_HUMAN;tr|H0YL33|H0YL33_HUMAN	sp|P07355|ANXA2_HUMAN	1	0	0	1	0
SYSPYDMLESIRK	sp|P07355|ANXA2_HUMAN;tr|A0A024R5Z7|A0A024R5Z7_HUMAN;tr|V9HW65|V9HW65_HUMAN;tr|H0YN42|H0YN42_HUMAN;sp|A6NMY6|AXA2L_HUMAN;tr|H0YM50|H0YM50_HUMAN;tr|B3KRQ1|B3KRQ1_HUMAN;tr|H0YN28|H0YN28_HUMAN;tr|H0YL33|H0YL33_HUMAN	sp|P07355|ANXA2_HUMAN	1	0	0	1	0
LSLEGDHSTPPSAYGSVK	sp|P07355|ANXA2_HUMAN;tr|A0A024R5Z7|A0A024R5Z7_HUMAN;tr|V9HW65|V9HW65_HUMAN;tr|H0YN42|H0YN42_HUMAN;tr|H0YMD0|H0YMD0_HUMAN;sp|A6NMY6|AXA2L_HUMAN;tr|H0YMU9|H0YMU9_HUMAN;tr|H0YKS4|H0YKS4_HUMAN;tr|B4DNH8|B4DNH8_HUMAN;tr|H0YMM1|H0YMM1_HUMAN;tr|H0YMT9|H0YMT9_HUMAN;tr|H0YKX9|H0YKX9_HUMAN;tr|H0YKZ7|H0YKZ7_HUMAN;tr|H0YLV6|H0YLV6_HUMAN;tr|H0YMW4|H0YMW4_HUMAN;tr|H0YKL9|H0YKL9_HUMAN;tr|H0YKV8|H0YKV8_HUMAN;tr…	sp|P07355|ANXA2_HUMAN	1	0	0	1	0
AYTNFDAER	sp|P07355|ANXA2_HUMAN;tr|A0A024R5Z7|A0A024R5Z7_HUMAN;tr|V9HW65|V9HW65_HUMAN;tr|H0YN42|H0YN42_HUMAN;tr|H0YMD0|H0YMD0_HUMAN;sp|A6NMY6|AXA2L_HUMAN;tr|H0YMU9|H0YMU9_HUMAN;tr|H0YKS4|H0YKS4_HUMAN;tr|B4DNH8|B4DNH8_HUMAN;tr|H0YMM1|H0YMM1_HUMAN;tr|H0YMT9|H0YMT9_HUMAN;tr|H0YKX9|H0YKX9_HUMAN;tr|H0YKZ7|H0YKZ7_HUMAN;tr|H0YLV6|H0YLV6_HUMAN;tr|H0YMW4|H0YMW4_HUMAN;tr|H0YKL9|H0YKL9_HUMAN;tr|H0YKV8|H0YKV8_HUMAN;tr…	sp|P07355|ANXA2_HUMAN	1	1	1	0	0
AYTNFDAERDALNIETAIK	sp|P07355|ANXA2_HUMAN;tr|A0A024R5Z7|A0A024R5Z7_HUMAN;tr|V9HW65|V9HW65_HUMAN;tr|H0YN42|H0YN42_HUMAN;tr|H0YMD0|H0YMD0_HUMAN;sp|A6NMY6|AXA2L_HUMAN;tr|H0YMU9|H0YMU9_HUMAN;tr|H0YKS4|H0YKS4_HUMAN;tr|B4DNH8|B4DNH8_HUMAN;tr|H0YMM1|H0YMM1_HUMAN;tr|H0YMT9|H0YMT9_HUMAN;tr|H0YKX9|H0YKX9_HUMAN;tr|H0YKZ7|H0YKZ7_HUMAN;tr|H0YLV6|H0YLV6_HUMAN;tr|H0YMW4|H0YMW4_HUMAN;tr|H0YKL9|H0YKL9_HUMAN;tr|H0YKV8|H0YKV8_HUMAN;tr…	sp|P07355|ANXA2_HUMAN	1	1	1	0	0
DALNIETAIK	sp|P07355|ANXA2_HUMAN;tr|A0A024R5Z7|A0A024R5Z7_HUMAN;tr|V9HW65|V9HW65_HUMAN;tr|H0YN42|H0YN42_HUMAN;tr|H0YMD0|H0YMD0_HUMAN;sp|A6NMY6|AXA2L_HUMAN;tr|H0YMU9|H0YMU9_HUMAN;tr|H0YKS4|H0YKS4_HUMAN;tr|B4DNH8|B4DNH8_HUMAN;tr|H0YMM1|H0YMM1_HUMAN;tr|H0YMT9|H0YMT9_HUMAN;tr|H0YKX9|H0YKX9_HUMAN;tr|H0YKZ7|H0YKZ7_HUMAN;tr|H0YLV6|H0YLV6_HUMAN;tr|H0YMW4|H0YMW4_HUMAN;tr|H0YKL9|H0YKL9_HUMAN;tr|H0YKV8|H0YKV8_HUMAN;tr…	sp|P07355|ANXA2_HUMAN	1	1	1	0	0
STVHEILCK	sp|P07355|ANXA2_HUMAN;tr|A0A024R5Z7|A0A024R5Z7_HUMAN;tr|V9HW65|V9HW65_HUMAN;tr|H0YN42|H0YN42_HUMAN;tr|H0YMD0|H0YMD0_HUMAN;sp|A6NMY6|AXA2L_HUMAN;tr|H0YMU9|H0YMU9_HUMAN;tr|H0YKS4|H0YKS4_HUMAN;tr|B4DNH8|B4DNH8_HUMAN;tr|H0YNP5|H0YNP5_HUMAN;tr|H0YMM1|H0YMM1_HUMAN;tr|H0YMT9|H0YMT9_HUMAN;tr|H0YKX9|H0YKX9_HUMAN;tr|H0YKZ7|H0YKZ7_HUMAN;tr|H0YLV6|H0YLV6_HUMAN;tr|H0YKL9|H0YKL9_HUMAN;tr|H0YKV8|H0YKV8_HUMAN;tr…	sp|P07355|ANXA2_HUMAN	1	1	1	0	0
WISIMTER	sp|P07355|ANXA2_HUMAN;tr|A0A024R5Z7|A0A024R5Z7_HUMAN;tr|V9HW65|V9HW65_HUMAN;tr|H0YN42|H0YN42_HUMAN;tr|H0YMD0|H0YMD0_HUMAN;sp|A6NMY6|AXA2L_HUMAN;tr|H0YMU9|H0YMU9_HUMAN;tr|H0YM50|H0YM50_HUMAN;tr|B3KRQ1|B3KRQ1_HUMAN;tr|H0YNP5|H0YNP5_HUMAN;tr|H0YN28|H0YN28_HUMAN;tr|H0YL33|H0YL33_HUMAN;tr|F1S073|F1S073_PIG;sp|P19620|ANXA2_PIG;tr|A0A286ZJV6|A0A286ZJV6_PIG;tr|A0A287BI04|A0A287BI04_PIG	sp|P07355|ANXA2_HUMAN	1	1	1	0	0
GLGTDEDSLIEIICSR	sp|P07355|ANXA2_HUMAN;tr|A0A024R5Z7|A0A024R5Z7_HUMAN;tr|V9HW65|V9HW65_HUMAN;tr|H0YN42|H0YN42_HUMAN;tr|H0YMD0|H0YMD0_HUMAN;sp|A6NMY6|AXA2L_HUMAN;tr|H0YMU9|H0YMU9_HUMAN;tr|H0YM50|H0YM50_HUMAN;tr|H0YKS4|H0YKS4_HUMAN;tr|B3KRQ1|B3KRQ1_HUMAN;tr|B4DNH8|B4DNH8_HUMAN;tr|H0YNP5|H0YNP5_HUMAN;tr|H0YN28|H0YN28_HUMAN;tr|H0YL33|H0YL33_HUMAN;tr|H0YMM1|H0YMM1_HUMAN;tr|H0YNA0|H0YNA0_HUMAN;tr|H0YN52|H0YN52_HUMAN;tr…	sp|P07355|ANXA2_HUMAN	1	1	1	0	0
TNQELQEINR	sp|P07355|ANXA2_HUMAN;tr|A0A024R5Z7|A0A024R5Z7_HUMAN;tr|V9HW65|V9HW65_HUMAN;tr|H0YN42|H0YN42_HUMAN;tr|H0YMD0|H0YMD0_HUMAN;sp|A6NMY6|AXA2L_HUMAN;tr|H0YMU9|H0YMU9_HUMAN;tr|H0YM50|H0YM50_HUMAN;tr|H0YKS4|H0YKS4_HUMAN;tr|B3KRQ1|B3KRQ1_HUMAN;tr|B4DNH8|B4DNH8_HUMAN;tr|H0YNP5|H0YNP5_HUMAN;tr|H0YN28|H0YN28_HUMAN;tr|H0YL33|H0YL33_HUMAN;tr|H0YMM1|H0YMM1_HUMAN;tr|H0YNA0|H0YNA0_HUMAN;tr|H0YN52|H0YN52_HUMAN;tr…	sp|P07355|ANXA2_HUMAN	1	1	1	0	0
DIISDTSGDFR	sp|P07355|ANXA2_HUMAN;tr|A0A024R5Z7|A0A024R5Z7_HUMAN;tr|V9HW65|V9HW65_HUMAN;tr|H0YN42|H0YN42_HUMAN;tr|H0YMD0|H0YMD0_HUMAN;sp|A6NMY6|AXA2L_HUMAN;tr|H0YMU9|H0YMU9_HUMAN;tr|H0YM50|H0YM50_HUMAN;tr|H0YKS4|H0YKS4_HUMAN;tr|B3KRQ1|B3KRQ1_HUMAN;tr|H0YNP5|H0YNP5_HUMAN;tr|H0YN28|H0YN28_HUMAN;tr|H0YL33|H0YL33_HUMAN;tr|H0YNA0|H0YNA0_HUMAN;tr|H0YN52|H0YN52_HUMAN;tr|F1S073|F1S073_PIG;sp|P19620|ANXA2_PIG;tr|A0A2…	sp|P07355|ANXA2_HUMAN	1	1	1	0	0
DIISDTSGDFRK	sp|P07355|ANXA2_HUMAN;tr|A0A024R5Z7|A0A024R5Z7_HUMAN;tr|V9HW65|V9HW65_HUMAN;tr|H0YN42|H0YN42_HUMAN;tr|H0YMD0|H0YMD0_HUMAN;sp|A6NMY6|AXA2L_HUMAN;tr|H0YMU9|H0YMU9_HUMAN;tr|H0YM50|H0YM50_HUMAN;tr|H0YKS4|H0YKS4_HUMAN;tr|B3KRQ1|B3KRQ1_HUMAN;tr|H0YNP5|H0YNP5_HUMAN;tr|H0YN28|H0YN28_HUMAN;tr|H0YL33|H0YL33_HUMAN;tr|H0YNA0|H0YNA0_HUMAN;tr|H0YN52|H0YN52_HUMAN;tr|F1S073|F1S073_PIG;sp|P19620|ANXA2_PIG;tr|A0A2…	sp|P07355|ANXA2_HUMAN	1	1	1	0	0
LMVALAK	sp|P07355|ANXA2_HUMAN;tr|A0A024R5Z7|A0A024R5Z7_HUMAN;tr|V9HW65|V9HW65_HUMAN;tr|H0YN42|H0YN42_HUMAN;tr|H0YMD0|H0YMD0_HUMAN;sp|A6NMY6|AXA2L_HUMAN;tr|H0YMU9|H0YMU9_HUMAN;tr|H0YM50|H0YM50_HUMAN;tr|H0YKS4|H0YKS4_HUMAN;tr|B3KRQ1|B3KRQ1_HUMAN;tr|H0YNP5|H0YNP5_HUMAN;tr|H0YN28|H0YN28_HUMAN;tr|H0YL33|H0YL33_HUMAN;tr|H0YNA0|H0YNA0_HUMAN;tr|H0YN52|H0YN52_HUMAN;tr|F1S073|F1S073_PIG;sp|P19620|ANXA2_PIG;tr|A0A2…	sp|P07355|ANXA2_HUMAN	1	1	1	0	0
TDLEKDIISDTSGDFR	sp|P07355|ANXA2_HUMAN;tr|A0A024R5Z7|A0A024R5Z7_HUMAN;tr|V9HW65|V9HW65_HUMAN;tr|H0YN42|H0YN42_HUMAN;tr|H0YMD0|H0YMD0_HUMAN;sp|A6NMY6|AXA2L_HUMAN;tr|H0YMU9|H0YMU9_HUMAN;tr|H0YM50|H0YM50_HUMAN;tr|H0YKS4|H0YKS4_HUMAN;tr|B3KRQ1|B3KRQ1_HUMAN;tr|H0YNP5|H0YNP5_HUMAN;tr|H0YN28|H0YN28_HUMAN;tr|H0YL33|H0YL33_HUMAN;tr|H0YNA0|H0YNA0_HUMAN;tr|H0YN52|H0YN52_HUMAN;tr|F1S073|F1S073_PIG;sp|P19620|ANXA2_PIG;tr|A0A2…	sp|P07355|ANXA2_HUMAN	1	1	1	0	0
TDLEKDIISDTSGDFRK	sp|P07355|ANXA2_HUMAN;tr|A0A024R5Z7|A0A024R5Z7_HUMAN;tr|V9HW65|V9HW65_HUMAN;tr|H0YN42|H0YN42_HUMAN;tr|H0YMD0|H0YMD0_HUMAN;sp|A6NMY6|AXA2L_HUMAN;tr|H0YMU9|H0YMU9_HUMAN;tr|H0YM50|H0YM50_HUMAN;tr|H0YKS4|H0YKS4_HUMAN;tr|B3KRQ1|B3KRQ1_HUMAN;tr|H0YNP5|H0YNP5_HUMAN;tr|H0YN28|H0YN28_HUMAN;tr|H0YL33|H0YL33_HUMAN;tr|H0YNA0|H0YNA0_HUMAN;tr|H0YN52|H0YN52_HUMAN;tr|F1S073|F1S073_PIG;sp|P19620|ANXA2_PIG;tr|A0A2…	sp|P07355|ANXA2_HUMAN	1	1	1	0	0
KELASALK	sp|P07355|ANXA2_HUMAN;tr|A0A024R5Z7|A0A024R5Z7_HUMAN;tr|V9HW65|V9HW65_HUMAN;tr|H0YN42|H0YN42_HUMAN;tr|H0YMD0|H0YMD0_HUMAN;sp|A6NMY6|AXA2L_HUMAN;tr|H0YMU9|H0YMU9_HUMAN;tr|H0YM50|H0YM50_HUMAN;tr|H0YKS4|H0YKS4_HUMAN;tr|B4DNH8|B4DNH8_HUMAN;tr|H0YMM1|H0YMM1_HUMAN;tr|H0YMT9|H0YMT9_HUMAN;tr|H0YKX9|H0YKX9_HUMAN;tr|H0YKZ7|H0YKZ7_HUMAN;tr|H0YLV6|H0YLV6_HUMAN;tr|H0YMW4|H0YMW4_HUMAN;tr|H0YKL9|H0YKL9_HUMAN;tr…	sp|P07355|ANXA2_HUMAN	1	1	1	0	0
SALSGHLETVILGLLK	sp|P07355|ANXA2_HUMAN;tr|A0A024R5Z7|A0A024R5Z7_HUMAN;tr|V9HW65|V9HW65_HUMAN;tr|H0YN42|H0YN42_HUMAN;tr|H0YMD0|H0YMD0_HUMAN;sp|A6NMY6|AXA2L_HUMAN;tr|H0YMU9|H0YMU9_HUMAN;tr|H0YM50|H0YM50_HUMAN;tr|H0YKS4|H0YKS4_HUMAN;tr|B4DNH8|B4DNH8_HUMAN;tr|H0YNP5|H0YNP5_HUMAN;tr|H0YMM1|H0YMM1_HUMAN;tr|H0YMT9|H0YMT9_HUMAN;tr|H0YKX9|H0YKX9_HUMAN;tr|H0YKZ7|H0YKZ7_HUMAN;tr|H0YLV6|H0YLV6_HUMAN;tr|H0YMW4|H0YMW4_HUMAN;tr…	sp|P07355|ANXA2_HUMAN	1	1	1	0	0
TPAQYDASELK	sp|P07355|ANXA2_HUMAN;tr|A0A024R5Z7|A0A024R5Z7_HUMAN;tr|V9HW65|V9HW65_HUMAN;tr|H0YN42|H0YN42_HUMAN;tr|H0YMD0|H0YMD0_HUMAN;sp|A6NMY6|AXA2L_HUMAN;tr|H0YMU9|H0YMU9_HUMAN;tr|H0YM50|H0YM50_HUMAN;tr|H0YKS4|H0YKS4_HUMAN;tr|B4DNH8|B4DNH8_HUMAN;tr|H0YNP5|H0YNP5_HUMAN;tr|H0YMM1|H0YMM1_HUMAN;tr|H0YMT9|H0YMT9_HUMAN;tr|H0YKX9|H0YKX9_HUMAN;tr|H0YKZ7|H0YKZ7_HUMAN;tr|H0YLV6|H0YLV6_HUMAN;tr|H0YMW4|H0YMW4_HUMAN;tr…	sp|P07355|ANXA2_HUMAN	1	1	1	0	0
GVDEVTIVNILTNR	sp|P07355|ANXA2_HUMAN;tr|A0A024R5Z7|A0A024R5Z7_HUMAN;tr|V9HW65|V9HW65_HUMAN;tr|H0YN42|H0YN42_HUMAN;tr|H0YMD0|H0YMD0_HUMAN;tr|H0YMU9|H0YMU9_HUMAN;tr|H0YKS4|H0YKS4_HUMAN;tr|B4DNH8|B4DNH8_HUMAN;tr|H0YMM1|H0YMM1_HUMAN;tr|H0YMT9|H0YMT9_HUMAN;tr|H0YKX9|H0YKX9_HUMAN;tr|H0YKZ7|H0YKZ7_HUMAN;tr|H0YLV6|H0YLV6_HUMAN;tr|H0YMW4|H0YMW4_HUMAN;tr|H0YKL9|H0YKL9_HUMAN;tr|H0YKV8|H0YKV8_HUMAN;tr|H0YMD9|H0YMD9_HUMAN;t…	sp|P07355|ANXA2_HUMAN	1	1	1	0	0
AEDGSVIDYELIDQDAR	sp|P07355|ANXA2_HUMAN;tr|A0A024R5Z7|A0A024R5Z7_HUMAN;tr|V9HW65|V9HW65_HUMAN;tr|H0YN42|H0YN42_HUMAN;tr|H0YMD0|H0YMD0_HUMAN;tr|H0YMU9|H0YMU9_HUMAN;tr|H0YM50|H0YM50_HUMAN;tr|B3KRQ1|B3KRQ1_HUMAN;tr|H0YNP5|H0YNP5_HUMAN;tr|H0YN28|H0YN28_HUMAN;tr|H0YL33|H0YL33_HUMAN;tr|H0YNA0|H0YNA0_HUMAN;tr|F1S073|F1S073_PIG;sp|P19620|ANXA2_PIG;tr|A0A286ZJV6|A0A286ZJV6_PIG;tr|A0A287BI04|A0A287BI04_PIG	sp|P07355|ANXA2_HUMAN	1	1	1	0	0
DLYDAGVK	sp|P07355|ANXA2_HUMAN;tr|A0A024R5Z7|A0A024R5Z7_HUMAN;tr|V9HW65|V9HW65_HUMAN;tr|H0YN42|H0YN42_HUMAN;tr|H0YMD0|H0YMD0_HUMAN;tr|H0YMU9|H0YMU9_HUMAN;tr|H0YM50|H0YM50_HUMAN;tr|B3KRQ1|B3KRQ1_HUMAN;tr|H0YNP5|H0YNP5_HUMAN;tr|H0YN28|H0YN28_HUMAN;tr|H0YL33|H0YL33_HUMAN;tr|F1S073|F1S073_PIG;sp|P19620|ANXA2_PIG;tr|A0A286ZJV6|A0A286ZJV6_PIG;tr|A0A287BI04|A0A287BI04_PIG	sp|P07355|ANXA2_HUMAN	1	1	1	0	0
RAEDGSVIDYELIDQDAR	sp|P07355|ANXA2_HUMAN;tr|A0A024R5Z7|A0A024R5Z7_HUMAN;tr|V9HW65|V9HW65_HUMAN;tr|H0YN42|H0YN42_HUMAN;tr|H0YMD0|H0YMD0_HUMAN;tr|H0YMU9|H0YMU9_HUMAN;tr|H0YM50|H0YM50_HUMAN;tr|B3KRQ1|B3KRQ1_HUMAN;tr|H0YNP5|H0YNP5_HUMAN;tr|H0YN28|H0YN28_HUMAN;tr|H0YL33|H0YL33_HUMAN;tr|H0YNA0|H0YNA0_HUMAN;tr|F1S073|F1S073_PIG;sp|P19620|ANXA2_PIG;tr|A0A286ZJV6|A0A286ZJV6_PIG;tr|A0A287BI04|A0A287BI04_PIG	sp|P07355|ANXA2_HUMAN	1	1	1	0	0
QDIAFAYQR	sp|P07355|ANXA2_HUMAN;tr|A0A024R5Z7|A0A024R5Z7_HUMAN;tr|V9HW65|V9HW65_HUMAN;tr|H0YN42|H0YN42_HUMAN;tr|H0YMD0|H0YMD0_HUMAN;tr|H0YMU9|H0YMU9_HUMAN;tr|H0YM50|H0YM50_HUMAN;tr|H0YKS4|H0YKS4_HUMAN;tr|B4DNH8|B4DNH8_HUMAN;tr|H0YMM1|H0YMM1_HUMAN;tr|H0YMT9|H0YMT9_HUMAN;tr|H0YKX9|H0YKX9_HUMAN;tr|H0YKZ7|H0YKZ7_HUMAN;tr|H0YLV6|H0YLV6_HUMAN;tr|H0YMW4|H0YMW4_HUMAN;tr|H0YKL9|H0YKL9_HUMAN;tr|H0YKV8|H0YKV8_HUMAN;t…	sp|P07355|ANXA2_HUMAN	1	1	1	0	0
DSPSVWAAVPGK	sp|P07737|PROF1_HUMAN;tr|I3L3D5|I3L3D5_HUMAN;tr|F1RFY1|F1RFY1_PIG	sp|P07737|PROF1_HUMAN	1	1	1	0	0
TFVNITPAEVGVLVGK	sp|P07737|PROF1_HUMAN;tr|I3L3D5|I3L3D5_HUMAN;tr|F1RFY1|F1RFY1_PIG	sp|P07737|PROF1_HUMAN	1	1	1	0	0
DSLLQDGEFSMDLR	sp|P07737|PROF1_HUMAN;tr|K7EJ44|K7EJ44_HUMAN	sp|P07737|PROF1_HUMAN	1	0	0	1	0
EGVHGGLINK	sp|P07737|PROF1_HUMAN;tr|K7EJ44|K7EJ44_HUMAN	sp|P07737|PROF1_HUMAN	1	0	0	1	0
STGGAPTFNVTVTK	sp|P07737|PROF1_HUMAN;tr|K7EJ44|K7EJ44_HUMAN	sp|P07737|PROF1_HUMAN	1	0	0	1	0
CYEMASHLR	sp|P07737|PROF1_HUMAN;tr|K7EJ44|K7EJ44_HUMAN;tr|F1RFY1|F1RFY1_PIG	sp|P07737|PROF1_HUMAN	1	1	1	0	0
TLVLLMGK	sp|P07737|PROF1_HUMAN;tr|K7EJ44|K7EJ44_HUMAN;tr|F1RFY1|F1RFY1_PIG	sp|P07737|PROF1_HUMAN	1	1	1	0	0
SSFYVNGLTLGGQK	sp|P07737|PROF1_HUMAN;tr|K7EJ44|K7EJ44_HUMAN;tr|I3L3D5|I3L3D5_HUMAN	sp|P07737|PROF1_HUMAN	1	0	0	1	0
KEENLADWYSQVITK	sp|P07814|SYEP_HUMAN	sp|P07814|SYEP_HUMAN	1	0	0	1	0
AIQGGTSHHLGQNFSK	sp|P07814|SYEP_HUMAN;tr|B4DP50|B4DP50_HUMAN	sp|P07814|SYEP_HUMAN	1	0	0	1	0
FAGGDYTTTIEAFISASGR	sp|P07814|SYEP_HUMAN;tr|B4DP50|B4DP50_HUMAN	sp|P07814|SYEP_HUMAN	1	0	0	1	0
LTVAENEAETK	sp|P07814|SYEP_HUMAN;tr|B4DP50|B4DP50_HUMAN	sp|P07814|SYEP_HUMAN	1	0	0	1	0
SLCIPFKPLCELQPGAK	sp|P07814|SYEP_HUMAN;tr|B4DP50|B4DP50_HUMAN	sp|P07814|SYEP_HUMAN	1	0	0	1	0
TELAEPIAIRPTSETVMYPAYAK	sp|P07814|SYEP_HUMAN;tr|B4DP50|B4DP50_HUMAN	sp|P07814|SYEP_HUMAN	1	0	0	1	0
THVADFAPEVAWVTR	sp|P07814|SYEP_HUMAN;tr|B4DP50|B4DP50_HUMAN	sp|P07814|SYEP_HUMAN	1	0	0	1	0
VASQGEVVR	sp|P07814|SYEP_HUMAN;tr|V9GYZ6|V9GYZ6_HUMAN;tr|Q3KQZ8|Q3KQZ8_HUMAN;tr|B4DKX5|B4DKX5_HUMAN	sp|P07814|SYEP_HUMAN	1	0	0	1	0
INEAVECLLSLK	sp|P07814|SYEP_HUMAN;tr|V9GYZ6|V9GYZ6_HUMAN;tr|Q3KQZ8|Q3KQZ8_HUMAN;tr|B4DKX5|B4DKX5_HUMAN;tr|H6WCP5|H6WCP5_HUMAN	sp|P07814|SYEP_HUMAN	1	0	0	1	0
LNLNNTVLSK	sp|P07814|SYEP_HUMAN;tr|V9GYZ6|V9GYZ6_HUMAN;tr|Q3KQZ8|Q3KQZ8_HUMAN;tr|B4DKX5|B4DKX5_HUMAN;tr|H6WCP5|H6WCP5_HUMAN	sp|P07814|SYEP_HUMAN	1	0	0	1	0
NPEVGLKPVWYSPK	sp|P07814|SYEP_HUMAN;tr|V9GYZ6|V9GYZ6_HUMAN;tr|Q3KQZ8|Q3KQZ8_HUMAN;tr|B4DKX5|B4DKX5_HUMAN;tr|H6WCP5|H6WCP5_HUMAN	sp|P07814|SYEP_HUMAN	1	0	0	1	0
SLYDEVAAQGEVVR	sp|P07814|SYEP_HUMAN;tr|V9GYZ6|V9GYZ6_HUMAN;tr|Q3KQZ8|Q3KQZ8_HUMAN;tr|B4DKX5|B4DKX5_HUMAN;tr|H6WCP5|H6WCP5_HUMAN	sp|P07814|SYEP_HUMAN	1	0	0	1	0
YNVYPTYDFACPIVDSIEGVTHALR	sp|P07814|SYEP_HUMAN;tr|V9GYZ6|V9GYZ6_HUMAN;tr|Q3KQZ8|Q3KQZ8_HUMAN;tr|B4DKX5|B4DKX5_HUMAN;tr|H6WCP5|H6WCP5_HUMAN	sp|P07814|SYEP_HUMAN	1	0	0	1	0
GLVSGGLYESHVGCR	sp|P07858|CATB_HUMAN;tr|A0A024R374|A0A024R374_HUMAN;tr|A8K2H4|A8K2H4_HUMAN;tr|B3KUJ8|B3KUJ8_HUMAN;tr|B4DMY4|B4DMY4_HUMAN;tr|Q6LAF9|Q6LAF9_HUMAN;tr|Q8TAC7|Q8TAC7_HUMAN	sp|P07858|CATB_HUMAN	1	0	0	1	0
HYGYNSYSVSNSEK	sp|P07858|CATB_HUMAN;tr|A0A024R374|A0A024R374_HUMAN;tr|A8K2H4|A8K2H4_HUMAN;tr|B4DL49|B4DL49_HUMAN;tr|B3KUJ8|B3KUJ8_HUMAN;tr|B4DMY4|B4DMY4_HUMAN	sp|P07858|CATB_HUMAN	1	0	0	1	0
DIMAEIYK	sp|P07858|CATB_HUMAN;tr|A0A024R374|A0A024R374_HUMAN;tr|A8K2H4|A8K2H4_HUMAN;tr|B4DL49|B4DL49_HUMAN;tr|B3KUJ8|B3KUJ8_HUMAN;tr|B4DMY4|B4DMY4_HUMAN;tr|Q6LAF9|Q6LAF9_HUMAN	sp|P07858|CATB_HUMAN	1	0	0	1	0
ICEPGYSPTYK	sp|P07858|CATB_HUMAN;tr|A0A024R374|A0A024R374_HUMAN;tr|A8K2H4|A8K2H4_HUMAN;tr|B4DL49|B4DL49_HUMAN;tr|B3KUJ8|B3KUJ8_HUMAN;tr|B4DMY4|B4DMY4_HUMAN;tr|Q6LAF9|Q6LAF9_HUMAN	sp|P07858|CATB_HUMAN	1	0	0	1	0
SGVYQHVTGEMMGGHAIR	sp|P07858|CATB_HUMAN;tr|A0A024R374|A0A024R374_HUMAN;tr|A8K2H4|A8K2H4_HUMAN;tr|B4DL49|B4DL49_HUMAN;tr|B3KUJ8|B3KUJ8_HUMAN;tr|B4DMY4|B4DMY4_HUMAN;tr|Q6LAF9|Q6LAF9_HUMAN;tr|R4GMQ5|R4GMQ5_HUMAN	sp|P07858|CATB_HUMAN	1	0	0	1	0
GQDHCGIESEVVAGIPR	sp|P07858|CATB_HUMAN;tr|A0A024R374|A0A024R374_HUMAN;tr|A8K2H4|A8K2H4_HUMAN;tr|B4DL49|B4DL49_HUMAN;tr|B3KUJ8|B3KUJ8_HUMAN;tr|B4DMY4|B4DMY4_HUMAN;tr|R4GMQ5|R4GMQ5_HUMAN	sp|P07858|CATB_HUMAN	1	0	0	1	0
DQGSCGSCWAFGAVEAISDR	sp|P07858|CATB_HUMAN;tr|A0A024R374|A0A024R374_HUMAN;tr|A8K2H4|A8K2H4_HUMAN;tr|B4DL49|B4DL49_HUMAN;tr|E9PQM1|E9PQM1_HUMAN;tr|E9PLY3|E9PLY3_HUMAN;tr|E9PSG5|E9PSG5_HUMAN;tr|E9PNL5|E9PNL5_HUMAN;tr|E9PKQ7|E9PKQ7_HUMAN;tr|E9PHZ5|E9PHZ5_HUMAN;sp|A1E295|CATB_PIG;tr|A0A287BF94|A0A287BF94_PIG	sp|P07858|CATB_HUMAN	1	1	1	0	0
EQWPQCPTIK	sp|P07858|CATB_HUMAN;tr|A0A024R374|A0A024R374_HUMAN;tr|A8K2H4|A8K2H4_HUMAN;tr|B4DL49|B4DL49_HUMAN;tr|E9PQM1|E9PQM1_HUMAN;tr|E9PLY3|E9PLY3_HUMAN;tr|E9PSG5|E9PSG5_HUMAN;tr|E9PNL5|E9PNL5_HUMAN;tr|E9PKQ7|E9PKQ7_HUMAN;tr|E9PHZ5|E9PHZ5_HUMAN;tr|E9PCB3|E9PCB3_HUMAN;tr|Q5HYG5|Q5HYG5_HUMAN;tr|E9PJ67|E9PJ67_HUMAN;tr|E9PR54|E9PR54_HUMAN	sp|P07858|CATB_HUMAN	1	0	0	1	0
LPASFDAR	sp|P07858|CATB_HUMAN;tr|A0A024R374|A0A024R374_HUMAN;tr|A8K2H4|A8K2H4_HUMAN;tr|B4DL49|B4DL49_HUMAN;tr|E9PQM1|E9PQM1_HUMAN;tr|E9PLY3|E9PLY3_HUMAN;tr|E9PSG5|E9PSG5_HUMAN;tr|E9PNL5|E9PNL5_HUMAN;tr|E9PKQ7|E9PKQ7_HUMAN;tr|E9PHZ5|E9PHZ5_HUMAN;tr|E9PCB3|E9PCB3_HUMAN;tr|Q5HYG5|Q5HYG5_HUMAN;tr|E9PJ67|E9PJ67_HUMAN;tr|E9PR54|E9PR54_HUMAN;tr|E9PS78|E9PS78_HUMAN	sp|P07858|CATB_HUMAN	1	0	0	1	0
NGPVEGAFSVYSDFLLYK	sp|P07858|CATB_HUMAN;tr|A0A024R374|A0A024R374_HUMAN;tr|B4DL49|B4DL49_HUMAN;tr|B3KUJ8|B3KUJ8_HUMAN;tr|B4DMY4|B4DMY4_HUMAN;tr|Q6LAF9|Q6LAF9_HUMAN	sp|P07858|CATB_HUMAN	1	0	0	1	0
CGACPPGYSGNGIQCTDVDECK	sp|P07996|TSP1_HUMAN	sp|P07996|TSP1_HUMAN	1	0	0	1	0
CGACPPGYSGNGIQCTDVDECKEVPDACFNHNGEHR	sp|P07996|TSP1_HUMAN	sp|P07996|TSP1_HUMAN	1	0	0	1	0
DCVGDVTENQICNK	sp|P07996|TSP1_HUMAN	sp|P07996|TSP1_HUMAN	1	0	0	1	0
DDFDHDSVPDIDDICPENVDISETDFR	sp|P07996|TSP1_HUMAN	sp|P07996|TSP1_HUMAN	1	0	0	1	0
DDFDHDSVPDIDDICPENVDISETDFRR	sp|P07996|TSP1_HUMAN	sp|P07996|TSP1_HUMAN	1	0	0	1	0
DSDGDGRGDACKDDFDHDSVPDIDDICPENVDISETDFR	sp|P07996|TSP1_HUMAN	sp|P07996|TSP1_HUMAN	1	0	0	1	0
FTGSQPFGQGVEHATANK	sp|P07996|TSP1_HUMAN	sp|P07996|TSP1_HUMAN	1	0	0	1	0
GDACDHDDDNDGIPDDK	sp|P07996|TSP1_HUMAN	sp|P07996|TSP1_HUMAN	1	0	0	1	0
GDACDHDDDNDGIPDDKDNCR	sp|P07996|TSP1_HUMAN	sp|P07996|TSP1_HUMAN	1	0	0	1	0
GDACKDDFDHDSVPDIDDICPENVDISETDFR	sp|P07996|TSP1_HUMAN	sp|P07996|TSP1_HUMAN	1	0	0	1	0
GDACKDDFDHDSVPDIDDICPENVDISETDFRR	sp|P07996|TSP1_HUMAN	sp|P07996|TSP1_HUMAN	1	0	0	1	0
CENTDPGYNCLPCPPR	sp|P07996|TSP1_HUMAN;CON__Q28194	sp|P07996|TSP1_HUMAN	1	0	0	1	0
LCNNPTPQFGGK	sp|P07996|TSP1_HUMAN;CON__Q28194	sp|P07996|TSP1_HUMAN	1	0	0	1	0
AQLYIDCEKMENAELDVPIQSVFTR	sp|P07996|TSP1_HUMAN;tr|A0PJG0|A0PJG0_HUMAN	sp|P07996|TSP1_HUMAN	1	0	0	1	0
GTLLALER	sp|P07996|TSP1_HUMAN;tr|A0PJG0|A0PJG0_HUMAN	sp|P07996|TSP1_HUMAN	1	0	0	1	0
MENAELDVPIQSVFTR	sp|P07996|TSP1_HUMAN;tr|A0PJG0|A0PJG0_HUMAN	sp|P07996|TSP1_HUMAN	1	0	0	1	0
NNEEWTVDSCTECHCQNSVTICK	sp|P07996|TSP1_HUMAN;tr|A0PJG0|A0PJG0_HUMAN	sp|P07996|TSP1_HUMAN	1	0	0	1	0
DLASIAR	sp|P07996|TSP1_HUMAN;tr|A0PJG0|A0PJG0_HUMAN;CON__Q28194	sp|P07996|TSP1_HUMAN	1	0	0	1	0
ELANELR	sp|P07996|TSP1_HUMAN;tr|A0PJG0|A0PJG0_HUMAN;CON__Q28194	sp|P07996|TSP1_HUMAN	1	0	0	1	0
KVTEENKELANELR	sp|P07996|TSP1_HUMAN;tr|A0PJG0|A0PJG0_HUMAN;CON__Q28194	sp|P07996|TSP1_HUMAN	1	0	0	1	0
QHVVSVEEALLATGQWK	sp|P07996|TSP1_HUMAN;tr|A0PJG0|A0PJG0_HUMAN;CON__Q28194	sp|P07996|TSP1_HUMAN	1	0	0	1	0
VTEENKELANELR	sp|P07996|TSP1_HUMAN;tr|A0PJG0|A0PJG0_HUMAN;CON__Q28194	sp|P07996|TSP1_HUMAN	1	0	0	1	0
IEDANLIPPVPDDK	sp|P07996|TSP1_HUMAN;tr|A0PJG0|A0PJG0_HUMAN;tr|A8MZG1|A8MZG1_HUMAN;tr|F1SS26|F1SS26_PIG	sp|P07996|TSP1_HUMAN	1	1	1	0	0
IEDANLIPPVPDDKFQDLVDAVR	sp|P07996|TSP1_HUMAN;tr|A0PJG0|A0PJG0_HUMAN;tr|A8MZG1|A8MZG1_HUMAN;tr|F1SS26|F1SS26_PIG	sp|P07996|TSP1_HUMAN	1	1	1	0	0
FQDLVDAVR	sp|P07996|TSP1_HUMAN;tr|A0PJG0|A0PJG0_HUMAN;tr|A8MZG1|A8MZG1_HUMAN;tr|F1SS26|F1SS26_PIG;CON__Q28194	sp|P07996|TSP1_HUMAN	1	1	1	0	0
GPDPSSPAFR	sp|P07996|TSP1_HUMAN;tr|A0PJG0|A0PJG0_HUMAN;tr|A8MZG1|A8MZG1_HUMAN;tr|F1SS26|F1SS26_PIG;CON__Q28194	sp|P07996|TSP1_HUMAN	1	1	1	0	0
IPESGGDNSVFDIFELTGAAR	sp|P07996|TSP1_HUMAN;tr|A0PJG0|A0PJG0_HUMAN;tr|A8MZG1|A8MZG1_HUMAN;tr|F1SS26|F1SS26_PIG;CON__Q28194	sp|P07996|TSP1_HUMAN	1	1	1	0	0
DHSGQVFSVVSNGK	sp|P07996|TSP1_HUMAN;tr|A0PJG0|A0PJG0_HUMAN;tr|F1SS26|F1SS26_PIG	sp|P07996|TSP1_HUMAN	1	1	1	0	0
KDHSGQVFSVVSNGK	sp|P07996|TSP1_HUMAN;tr|A0PJG0|A0PJG0_HUMAN;tr|F1SS26|F1SS26_PIG	sp|P07996|TSP1_HUMAN	1	1	1	0	0
TNYIGHK	sp|P07996|TSP1_HUMAN;tr|A0PJG0|A0PJG0_HUMAN;tr|F1SS26|F1SS26_PIG	sp|P07996|TSP1_HUMAN	1	1	1	0	0
AGTLDLSLTVQGK	sp|P07996|TSP1_HUMAN;tr|A0PJG0|A0PJG0_HUMAN;tr|F1SS26|F1SS26_PIG;CON__Q28194	sp|P07996|TSP1_HUMAN	1	1	1	0	0
AQLYIDCEK	sp|P07996|TSP1_HUMAN;tr|A0PJG0|A0PJG0_HUMAN;tr|F1SS26|F1SS26_PIG;CON__Q28194	sp|P07996|TSP1_HUMAN	1	1	1	0	0
DLQAICGISCDELSSMVLELR	sp|P07996|TSP1_HUMAN;tr|A0PJG0|A0PJG0_HUMAN;tr|F1SS26|F1SS26_PIG;CON__Q28194	sp|P07996|TSP1_HUMAN	1	1	1	0	0
FVFGTTPEDILR	sp|P07996|TSP1_HUMAN;tr|A0PJG0|A0PJG0_HUMAN;tr|F1SS26|F1SS26_PIG;CON__Q28194	sp|P07996|TSP1_HUMAN	1	1	1	0	0
GFLLLASLR	sp|P07996|TSP1_HUMAN;tr|A0PJG0|A0PJG0_HUMAN;tr|F1SS26|F1SS26_PIG;CON__Q28194	sp|P07996|TSP1_HUMAN	1	1	1	0	0
GGVNDNFQGVLQNVR	sp|P07996|TSP1_HUMAN;tr|A0PJG0|A0PJG0_HUMAN;tr|F1SS26|F1SS26_PIG;CON__Q28194	sp|P07996|TSP1_HUMAN	1	1	1	0	0
IAKGGVNDNFQGVLQNVR	sp|P07996|TSP1_HUMAN;tr|A0PJG0|A0PJG0_HUMAN;tr|F1SS26|F1SS26_PIG;CON__Q28194	sp|P07996|TSP1_HUMAN	1	1	1	0	0
RPPLCYHNGVQYR	sp|P07996|TSP1_HUMAN;tr|A0PJG0|A0PJG0_HUMAN;tr|F1SS26|F1SS26_PIG;CON__Q28194	sp|P07996|TSP1_HUMAN	1	1	1	0	0
SITLFVQEDR	sp|P07996|TSP1_HUMAN;tr|A0PJG0|A0PJG0_HUMAN;tr|F1SS26|F1SS26_PIG;CON__Q28194	sp|P07996|TSP1_HUMAN	1	1	1	0	0
TIVTTLQDSIR	sp|P07996|TSP1_HUMAN;tr|A0PJG0|A0PJG0_HUMAN;tr|F1SS26|F1SS26_PIG;CON__Q28194	sp|P07996|TSP1_HUMAN	1	1	1	0	0
TIVTTLQDSIRK	sp|P07996|TSP1_HUMAN;tr|A0PJG0|A0PJG0_HUMAN;tr|F1SS26|F1SS26_PIG;CON__Q28194	sp|P07996|TSP1_HUMAN	1	1	1	0	0
CTSYPDGSWK	sp|P07996|TSP1_HUMAN;tr|F1SS26|F1SS26_PIG	sp|P07996|TSP1_HUMAN	1	1	1	0	0
DNCQYVYNVDQR	sp|P07996|TSP1_HUMAN;tr|F1SS26|F1SS26_PIG	sp|P07996|TSP1_HUMAN	1	1	1	0	0
LCNSPSPQMNGKPCEGEAR	sp|P07996|TSP1_HUMAN;tr|F1SS26|F1SS26_PIG	sp|P07996|TSP1_HUMAN	1	1	1	0	0
AQGYSGLSVK	sp|P07996|TSP1_HUMAN;tr|F1SS26|F1SS26_PIG;CON__Q28194	sp|P07996|TSP1_HUMAN	1	1	1	0	0
CDNCPYNHNPDQADTDNNGEGDACAADIDGDGILNER	sp|P07996|TSP1_HUMAN;tr|F1SS26|F1SS26_PIG;CON__Q28194	sp|P07996|TSP1_HUMAN	1	1	1	0	0
CNYLGHYSDPMYR	sp|P07996|TSP1_HUMAN;tr|F1SS26|F1SS26_PIG;CON__Q28194	sp|P07996|TSP1_HUMAN	1	1	1	0	0
DGIGDACDDDDDNDKIPDDR	sp|P07996|TSP1_HUMAN;tr|F1SS26|F1SS26_PIG;CON__Q28194	sp|P07996|TSP1_HUMAN	1	1	1	0	0
DNCPFHYNPAQYDYDR	sp|P07996|TSP1_HUMAN;tr|F1SS26|F1SS26_PIG;CON__Q28194	sp|P07996|TSP1_HUMAN	1	1	1	0	0
DNCPFHYNPAQYDYDRDDVGDR	sp|P07996|TSP1_HUMAN;tr|F1SS26|F1SS26_PIG;CON__Q28194	sp|P07996|TSP1_HUMAN	1	1	1	0	0
DNCPNLPNSGQEDYDK	sp|P07996|TSP1_HUMAN;tr|F1SS26|F1SS26_PIG;CON__Q28194	sp|P07996|TSP1_HUMAN	1	1	1	0	0
DTDMDGVGDQCDNCPLEHNPDQLDSDSDR	sp|P07996|TSP1_HUMAN;tr|F1SS26|F1SS26_PIG;CON__Q28194	sp|P07996|TSP1_HUMAN	1	1	1	0	0
EVPDACFNHNGEHR	sp|P07996|TSP1_HUMAN;tr|F1SS26|F1SS26_PIG;CON__Q28194	sp|P07996|TSP1_HUMAN	1	1	1	0	0
FQMIPLDPK	sp|P07996|TSP1_HUMAN;tr|F1SS26|F1SS26_PIG;CON__Q28194	sp|P07996|TSP1_HUMAN	1	1	1	0	0
GTSQNDPNWVVR	sp|P07996|TSP1_HUMAN;tr|F1SS26|F1SS26_PIG;CON__Q28194	sp|P07996|TSP1_HUMAN	1	1	1	0	0
IGDTCDNNQDIDEDGHQNNLDNCPYVPNANQADHDK	sp|P07996|TSP1_HUMAN;tr|F1SS26|F1SS26_PIG;CON__Q28194	sp|P07996|TSP1_HUMAN	1	1	1	0	0
IGDTCDNNQDIDEDGHQNNLDNCPYVPNANQADHDKDGK	sp|P07996|TSP1_HUMAN;tr|F1SS26|F1SS26_PIG;CON__Q28194	sp|P07996|TSP1_HUMAN	1	1	1	0	0
IMADSGPIYDK	sp|P07996|TSP1_HUMAN;tr|F1SS26|F1SS26_PIG;CON__Q28194	sp|P07996|TSP1_HUMAN	1	1	1	0	0
KDNCPNLPNSGQEDYDK	sp|P07996|TSP1_HUMAN;tr|F1SS26|F1SS26_PIG;CON__Q28194	sp|P07996|TSP1_HUMAN	1	1	1	0	0
KIMADSGPIYDK	sp|P07996|TSP1_HUMAN;tr|F1SS26|F1SS26_PIG;CON__Q28194	sp|P07996|TSP1_HUMAN	1	1	1	0	0
LCNSPSPQMNGK	sp|P07996|TSP1_HUMAN;tr|F1SS26|F1SS26_PIG;CON__Q28194	sp|P07996|TSP1_HUMAN	1	1	1	0	0
LVPNPDQK	sp|P07996|TSP1_HUMAN;tr|F1SS26|F1SS26_PIG;CON__Q28194	sp|P07996|TSP1_HUMAN	1	1	1	0	0
LVPNPDQKDSDGDGR	sp|P07996|TSP1_HUMAN;tr|F1SS26|F1SS26_PIG;CON__Q28194	sp|P07996|TSP1_HUMAN	1	1	1	0	0
QVTQSYWDTNPTR	sp|P07996|TSP1_HUMAN;tr|F1SS26|F1SS26_PIG;CON__Q28194	sp|P07996|TSP1_HUMAN	1	1	1	0	0
RFQMIPLDPK	sp|P07996|TSP1_HUMAN;tr|F1SS26|F1SS26_PIG;CON__Q28194	sp|P07996|TSP1_HUMAN	1	1	1	0	0
TCHIQECDKR	sp|P07996|TSP1_HUMAN;tr|F1SS26|F1SS26_PIG;CON__Q28194	sp|P07996|TSP1_HUMAN	1	1	1	0	0
VVMYEGK	sp|P07996|TSP1_HUMAN;tr|F1SS26|F1SS26_PIG;CON__Q28194	sp|P07996|TSP1_HUMAN	1	1	1	0	0
TLWHDPR	sp|P07996|TSP1_HUMAN;tr|F1SS26|F1SS26_PIG;CON__Q28194;sp|P35442|TSP2_HUMAN;tr|Q6MZL6|Q6MZL6_HUMAN	sp|P07996|TSP1_HUMAN	1	1	1	0	0
DDDYAGFVFGYQSSSR	sp|P07996|TSP1_HUMAN;tr|F1SS26|F1SS26_PIG;CON__Q28194;sp|P35442|TSP2_HUMAN;tr|Q6MZL6|Q6MZL6_HUMAN;tr|A0A287AQ98|A0A287AQ98_PIG	sp|P07996|TSP1_HUMAN	1	1	1	0	0
FYVVMWK	sp|P07996|TSP1_HUMAN;tr|F1SS26|F1SS26_PIG;CON__Q28194;sp|P35442|TSP2_HUMAN;tr|Q6MZL6|Q6MZL6_HUMAN;tr|A0A287AQ98|A0A287AQ98_PIG	sp|P07996|TSP1_HUMAN	1	1	1	0	0
NALWHTGNTPGQVR	sp|P07996|TSP1_HUMAN;tr|F1SS26|F1SS26_PIG;sp|P35442|TSP2_HUMAN;tr|Q6MZL6|Q6MZL6_HUMAN	sp|P07996|TSP1_HUMAN	1	1	1	0	0
CEGSSVQTR	sp|P07996|TSP1_HUMAN;tr|Q7KYY3|Q7KYY3_HUMAN;tr|F1SS26|F1SS26_PIG;CON__Q28194	sp|P07996|TSP1_HUMAN	1	1	1	0	0
SCDSLNNR	sp|P07996|TSP1_HUMAN;tr|Q7KYY3|Q7KYY3_HUMAN;tr|F1SS26|F1SS26_PIG;CON__Q28194	sp|P07996|TSP1_HUMAN	1	1	1	0	0
EEDDVVSEDLVQQDVQDLYEAGELK	sp|P08133|ANXA6_HUMAN;tr|A8K3Q7|A8K3Q7_HUMAN;tr|B7Z582|B7Z582_HUMAN	sp|P08133|ANXA6_HUMAN	1	0	0	1	0
GELSGDFEK	sp|P08133|ANXA6_HUMAN;tr|A8K3Q7|A8K3Q7_HUMAN;tr|B7Z582|B7Z582_HUMAN	sp|P08133|ANXA6_HUMAN	1	0	0	1	0
LMLAVVK	sp|P08133|ANXA6_HUMAN;tr|A8K3Q7|A8K3Q7_HUMAN;tr|B7Z582|B7Z582_HUMAN	sp|P08133|ANXA6_HUMAN	1	0	0	1	0
LVFDEYLK	sp|P08133|ANXA6_HUMAN;tr|A8K3Q7|A8K3Q7_HUMAN;tr|B7Z582|B7Z582_HUMAN	sp|P08133|ANXA6_HUMAN	1	0	0	1	0
SELDMLDIR	sp|P08133|ANXA6_HUMAN;tr|A8K3Q7|A8K3Q7_HUMAN;tr|B7Z582|B7Z582_HUMAN	sp|P08133|ANXA6_HUMAN	1	0	0	1	0
STPEYFAER	sp|P08133|ANXA6_HUMAN;tr|A8K3Q7|A8K3Q7_HUMAN;tr|B7Z582|B7Z582_HUMAN	sp|P08133|ANXA6_HUMAN	1	0	0	1	0
TTGKPIEASIR	sp|P08133|ANXA6_HUMAN;tr|A8K3Q7|A8K3Q7_HUMAN;tr|B7Z582|B7Z582_HUMAN	sp|P08133|ANXA6_HUMAN	1	0	0	1	0
WGTDEAQFIYILGNR	sp|P08133|ANXA6_HUMAN;tr|A8K3Q7|A8K3Q7_HUMAN;tr|B7Z582|B7Z582_HUMAN	sp|P08133|ANXA6_HUMAN	1	0	0	1	0
MLVVLLQGTR	sp|P08133|ANXA6_HUMAN;tr|A8K3Q7|A8K3Q7_HUMAN;tr|B7Z582|B7Z582_HUMAN;tr|E5RK63|E5RK63_HUMAN	sp|P08133|ANXA6_HUMAN	1	0	0	1	0
DLEADIIGDTSGHFQK	sp|P08133|ANXA6_HUMAN;tr|A8K3Q7|A8K3Q7_HUMAN;tr|B7Z582|B7Z582_HUMAN;tr|E5RK63|E5RK63_HUMAN;tr|E5RJF5|E5RJF5_HUMAN	sp|P08133|ANXA6_HUMAN	1	0	0	1	0
GLGTDEDTIIDIITHR	sp|P08133|ANXA6_HUMAN;tr|A8K3Q7|A8K3Q7_HUMAN;tr|B7Z582|B7Z582_HUMAN;tr|E5RK69|E5RK69_HUMAN	sp|P08133|ANXA6_HUMAN	1	0	0	1	0
GTVRPANDFNPDADAK	sp|P08133|ANXA6_HUMAN;tr|A8K3Q7|A8K3Q7_HUMAN;tr|B7Z582|B7Z582_HUMAN;tr|E5RK69|E5RK69_HUMAN	sp|P08133|ANXA6_HUMAN	1	0	0	1	0
AINEAYKEDYHK	sp|P08133|ANXA6_HUMAN;tr|A8K3Q7|A8K3Q7_HUMAN;tr|B7Z582|B7Z582_HUMAN;tr|E5RK69|E5RK69_HUMAN;tr|Q6ZP35|Q6ZP35_HUMAN;tr|E7EMC6|E7EMC6_HUMAN	sp|P08133|ANXA6_HUMAN	1	0	0	1	0
ALIEILATR	sp|P08133|ANXA6_HUMAN;tr|A8K3Q7|A8K3Q7_HUMAN;tr|B7Z582|B7Z582_HUMAN;tr|E5RK69|E5RK69_HUMAN;tr|Q6ZP35|Q6ZP35_HUMAN;tr|E7EMC6|E7EMC6_HUMAN	sp|P08133|ANXA6_HUMAN	1	0	0	1	0
ALLALCGGED	sp|P08133|ANXA6_HUMAN;tr|A8K3Q7|A8K3Q7_HUMAN;tr|B7Z582|B7Z582_HUMAN;tr|E5RK69|E5RK69_HUMAN;tr|Q6ZP35|Q6ZP35_HUMAN;tr|E7EMC6|E7EMC6_HUMAN	sp|P08133|ANXA6_HUMAN	1	0	0	1	0
DAFVAIVQSVK	sp|P08133|ANXA6_HUMAN;tr|A8K3Q7|A8K3Q7_HUMAN;tr|B7Z582|B7Z582_HUMAN;tr|E5RK69|E5RK69_HUMAN;tr|Q6ZP35|Q6ZP35_HUMAN;tr|E7EMC6|E7EMC6_HUMAN	sp|P08133|ANXA6_HUMAN	1	0	0	1	0
DLMTDLK	sp|P08133|ANXA6_HUMAN;tr|A8K3Q7|A8K3Q7_HUMAN;tr|B7Z582|B7Z582_HUMAN;tr|E5RK69|E5RK69_HUMAN;tr|Q6ZP35|Q6ZP35_HUMAN;tr|E7EMC6|E7EMC6_HUMAN	sp|P08133|ANXA6_HUMAN	1	0	0	1	0
FMTILCTR	sp|P08133|ANXA6_HUMAN;tr|A8K3Q7|A8K3Q7_HUMAN;tr|B7Z582|B7Z582_HUMAN;tr|E5RK69|E5RK69_HUMAN;tr|Q6ZP35|Q6ZP35_HUMAN;tr|E7EMC6|E7EMC6_HUMAN	sp|P08133|ANXA6_HUMAN	1	0	0	1	0
ILISLATGHR	sp|P08133|ANXA6_HUMAN;tr|A8K3Q7|A8K3Q7_HUMAN;tr|B7Z582|B7Z582_HUMAN;tr|E5RK69|E5RK69_HUMAN;tr|Q6ZP35|Q6ZP35_HUMAN;tr|E7EMC6|E7EMC6_HUMAN	sp|P08133|ANXA6_HUMAN	1	0	0	1	0
LILGLMMPPAHYDAK	sp|P08133|ANXA6_HUMAN;tr|A8K3Q7|A8K3Q7_HUMAN;tr|B7Z582|B7Z582_HUMAN;tr|E5RK69|E5RK69_HUMAN;tr|Q6ZP35|Q6ZP35_HUMAN;tr|E7EMC6|E7EMC6_HUMAN	sp|P08133|ANXA6_HUMAN	1	0	0	1	0
MTNYDVEHTIK	sp|P08133|ANXA6_HUMAN;tr|A8K3Q7|A8K3Q7_HUMAN;tr|B7Z582|B7Z582_HUMAN;tr|E5RK69|E5RK69_HUMAN;tr|Q6ZP35|Q6ZP35_HUMAN;tr|E7EMC6|E7EMC6_HUMAN	sp|P08133|ANXA6_HUMAN	1	0	0	1	0
SLEDALSSDTSGHFR	sp|P08133|ANXA6_HUMAN;tr|A8K3Q7|A8K3Q7_HUMAN;tr|B7Z582|B7Z582_HUMAN;tr|E5RK69|E5RK69_HUMAN;tr|Q6ZP35|Q6ZP35_HUMAN;tr|E7EMC6|E7EMC6_HUMAN	sp|P08133|ANXA6_HUMAN	1	0	0	1	0
SEIDLLNIR	sp|P08133|ANXA6_HUMAN;tr|A8K3Q7|A8K3Q7_HUMAN;tr|B7Z582|B7Z582_HUMAN;tr|E5RK69|E5RK69_HUMAN;tr|Q6ZP35|Q6ZP35_HUMAN;tr|E7EMC6|E7EMC6_HUMAN;tr|E5RFF0|E5RFF0_HUMAN;tr|H0YC77|H0YC77_HUMAN	sp|P08133|ANXA6_HUMAN	1	0	0	1	0
SLHQAIEGDTSGDFLK	sp|P08133|ANXA6_HUMAN;tr|A8K3Q7|A8K3Q7_HUMAN;tr|B7Z582|B7Z582_HUMAN;tr|E5RK69|E5RK69_HUMAN;tr|Q6ZP35|Q6ZP35_HUMAN;tr|E7EMC6|E7EMC6_HUMAN;tr|E5RFF0|E5RFF0_HUMAN;tr|H0YC77|H0YC77_HUMAN	sp|P08133|ANXA6_HUMAN	1	0	0	1	0
TNEQMHQLVAAYK	sp|P08133|ANXA6_HUMAN;tr|A8K3Q7|A8K3Q7_HUMAN;tr|E5RK63|E5RK63_HUMAN;tr|E5RJF5|E5RJF5_HUMAN	sp|P08133|ANXA6_HUMAN	1	0	0	1	0
CLIEILASR	sp|P08133|ANXA6_HUMAN;tr|A8K3Q7|A8K3Q7_HUMAN;tr|E5RK63|E5RK63_HUMAN;tr|E5RJF5|E5RJF5_HUMAN;tr|E5RI05|E5RI05_HUMAN	sp|P08133|ANXA6_HUMAN	1	0	0	1	0
DAISGIGTDEK	sp|P08133|ANXA6_HUMAN;tr|A8K3Q7|A8K3Q7_HUMAN;tr|E5RK63|E5RK63_HUMAN;tr|E5RJF5|E5RJF5_HUMAN;tr|E5RI05|E5RI05_HUMAN	sp|P08133|ANXA6_HUMAN	1	0	0	1	0
LIVGLMRPPAYCDAK	sp|P08133|ANXA6_HUMAN;tr|A8K3Q7|A8K3Q7_HUMAN;tr|E5RK63|E5RK63_HUMAN;tr|E5RJF5|E5RJF5_HUMAN;tr|E5RI05|E5RI05_HUMAN;tr|E5RFF0|E5RFF0_HUMAN;tr|E5RJR0|E5RJR0_HUMAN	sp|P08133|ANXA6_HUMAN	1	0	0	1	0
DLIADLK	sp|P08133|ANXA6_HUMAN;tr|A8K3Q7|A8K3Q7_HUMAN;tr|E5RK63|E5RK63_HUMAN;tr|E5RJF5|E5RJF5_HUMAN;tr|E5RI05|E5RI05_HUMAN;tr|E5RFF0|E5RFF0_HUMAN;tr|E5RJR0|E5RJR0_HUMAN;tr|E5RIU8|E5RIU8_HUMAN	sp|P08133|ANXA6_HUMAN	1	0	0	1	0
GSIHDFPGFDPNQDAEALYTAMK	sp|P08133|ANXA6_HUMAN;tr|A8K3Q7|A8K3Q7_HUMAN;tr|E5RK69|E5RK69_HUMAN;tr|Q6ZP35|Q6ZP35_HUMAN;tr|E7EMC6|E7EMC6_HUMAN;tr|E5RI05|E5RI05_HUMAN;tr|E5RFF0|E5RFF0_HUMAN;tr|E5RJR0|E5RJR0_HUMAN;tr|E5RIU8|E5RIU8_HUMAN	sp|P08133|ANXA6_HUMAN	1	0	0	1	0
EAILDIITSR	sp|P08133|ANXA6_HUMAN;tr|A8K3Q7|A8K3Q7_HUMAN;tr|E5RK69|E5RK69_HUMAN;tr|Q6ZP35|Q6ZP35_HUMAN;tr|E7EMC6|E7EMC6_HUMAN;tr|E5RK63|E5RK63_HUMAN;tr|E5RJF5|E5RJF5_HUMAN;tr|E5RI05|E5RI05_HUMAN;tr|E5RFF0|E5RFF0_HUMAN;tr|E5RJR0|E5RJR0_HUMAN;tr|E5RIU8|E5RIU8_HUMAN	sp|P08133|ANXA6_HUMAN	1	0	0	1	0
GFGSDKEAILDIITSR	sp|P08133|ANXA6_HUMAN;tr|A8K3Q7|A8K3Q7_HUMAN;tr|E5RK69|E5RK69_HUMAN;tr|Q6ZP35|Q6ZP35_HUMAN;tr|E7EMC6|E7EMC6_HUMAN;tr|E5RK63|E5RK63_HUMAN;tr|E5RJF5|E5RJF5_HUMAN;tr|E5RI05|E5RI05_HUMAN;tr|E5RFF0|E5RFF0_HUMAN;tr|E5RJR0|E5RJR0_HUMAN;tr|E5RIU8|E5RIU8_HUMAN	sp|P08133|ANXA6_HUMAN	1	0	0	1	0
QEVCQSYK	sp|P08133|ANXA6_HUMAN;tr|A8K3Q7|A8K3Q7_HUMAN;tr|E5RK69|E5RK69_HUMAN;tr|Q6ZP35|Q6ZP35_HUMAN;tr|E7EMC6|E7EMC6_HUMAN;tr|E5RK63|E5RK63_HUMAN;tr|E5RJF5|E5RJF5_HUMAN;tr|E5RI05|E5RI05_HUMAN;tr|E5RFF0|E5RFF0_HUMAN;tr|E5RJR0|E5RJR0_HUMAN;tr|E5RIU8|E5RIU8_HUMAN	sp|P08133|ANXA6_HUMAN	1	0	0	1	0
EEGGENLDQAR	sp|P08133|ANXA6_HUMAN;tr|B7Z582|B7Z582_HUMAN;tr|E5RK69|E5RK69_HUMAN;tr|Q6ZP35|Q6ZP35_HUMAN;tr|E7EMC6|E7EMC6_HUMAN	sp|P08133|ANXA6_HUMAN	1	0	0	1	0
ILISLATGHREEGGENLDQAR	sp|P08133|ANXA6_HUMAN;tr|B7Z582|B7Z582_HUMAN;tr|E5RK69|E5RK69_HUMAN;tr|Q6ZP35|Q6ZP35_HUMAN;tr|E7EMC6|E7EMC6_HUMAN	sp|P08133|ANXA6_HUMAN	1	0	0	1	0
EDAQVAAEILEIADTPSGDK	sp|P08133|ANXA6_HUMAN;tr|B7Z582|B7Z582_HUMAN;tr|Q6ZP35|Q6ZP35_HUMAN;tr|E7EMC6|E7EMC6_HUMAN	sp|P08133|ANXA6_HUMAN	1	0	0	1	0
CGVPDVGHFR	sp|P08254|MMP3_HUMAN	sp|P08254|MMP3_HUMAN	1	0	0	1	0
DLVFIFK	sp|P08254|MMP3_HUMAN	sp|P08254|MMP3_HUMAN	1	0	0	1	0
GEILIFK	sp|P08254|MMP3_HUMAN	sp|P08254|MMP3_HUMAN	1	0	0	1	0
GNQFWAIR	sp|P08254|MMP3_HUMAN	sp|P08254|MMP3_HUMAN	1	0	0	1	0
IVNYTPDLPK	sp|P08254|MMP3_HUMAN	sp|P08254|MMP3_HUMAN	1	0	0	1	0
LDSDTLEVMR	sp|P08254|MMP3_HUMAN	sp|P08254|MMP3_HUMAN	1	0	0	1	0
YLENYYDLK	sp|P08254|MMP3_HUMAN	sp|P08254|MMP3_HUMAN	1	0	0	1	0
GEDTSMNLVQK	sp|P08254|MMP3_HUMAN;tr|A5GZ70|A5GZ70_HUMAN	sp|P08254|MMP3_HUMAN	1	0	0	1	0
FLGLEVTGK	sp|P08254|MMP3_HUMAN;tr|A5GZ70|A5GZ70_HUMAN;tr|F5GYX7|F5GYX7_HUMAN;sp|P09238|MMP10_HUMAN;tr|F1SV58|F1SV58_PIG	sp|P08254|MMP3_HUMAN	1	1	1	0	0
VWEEVTPLTFSR	sp|P08254|MMP3_HUMAN;tr|F5GYX7|F5GYX7_HUMAN;sp|P09238|MMP10_HUMAN	sp|P08254|MMP3_HUMAN	1	0	0	1	0
ISQSNYIPTQQDVLR	sp|P08754|GNAI3_HUMAN	sp|P08754|GNAI3_HUMAN	1	0	0	1	0
EYQLNDSASYYLNDLDR	sp|P08754|GNAI3_HUMAN;tr|Q06AS8|Q06AS8_PIG	sp|P08754|GNAI3_HUMAN	1	1	1	0	0
APSTYGGGLSVSSR	sp|P08779|K1C16_HUMAN;CON__P08779	sp|P08779|K1C16_HUMAN	1	0	0	1	0
LLEGEDAHLSSQQASGQSYSSR	sp|P08779|K1C16_HUMAN;CON__P08779	sp|P08779|K1C16_HUMAN	1	0	0	1	0
QTVEADVNGLR	sp|P08779|K1C16_HUMAN;CON__P08779	sp|P08779|K1C16_HUMAN	1	0	0	1	0
IIAATIENAQPILQIDNAR	sp|P08779|K1C16_HUMAN;CON__P08779;tr|B4DWU0|B4DWU0_HUMAN;tr|B4E2J5|B4E2J5_HUMAN	sp|P08779|K1C16_HUMAN	1	0	0	1	0
TDLEMQIEGLK	sp|P08779|K1C16_HUMAN;CON__P08779;tr|B4DWU0|B4DWU0_HUMAN;tr|Q16195|Q16195_HUMAN	sp|P08779|K1C16_HUMAN	1	0	0	1	0
EVFTSSSSSSSR	sp|P08779|K1C16_HUMAN;CON__P08779;tr|Q16195|Q16195_HUMAN	sp|P08779|K1C16_HUMAN	1	0	0	1	0
GQTGGDVNVEMDAAPGVDLSR	sp|P08779|K1C16_HUMAN;CON__P08779;tr|Q16195|Q16195_HUMAN;CON__Q9Z2K1;CON__Q3ZAW8;tr|K7ENW6|K7ENW6_HUMAN	sp|P08779|K1C16_HUMAN	1	0	0	1	0
DAETWFLSK	sp|P08779|K1C16_HUMAN;CON__P08779;tr|Q16195|Q16195_HUMAN;tr|K7ENW6|K7ENW6_HUMAN	sp|P08779|K1C16_HUMAN	1	0	0	1	0
EVASNSELVQSSR	sp|P08779|K1C16_HUMAN;CON__P08779;tr|Q16195|Q16195_HUMAN;tr|K7ENW6|K7ENW6_HUMAN	sp|P08779|K1C16_HUMAN	1	0	0	1	0
DGGAWGTEQR	sp|P09382|LEG1_HUMAN	sp|P09382|LEG1_HUMAN	1	0	0	1	0
DSNNLCLHFNPR	sp|P09382|LEG1_HUMAN	sp|P09382|LEG1_HUMAN	1	0	0	1	0
FNAHGDANTIVCNSK	sp|P09382|LEG1_HUMAN	sp|P09382|LEG1_HUMAN	1	0	0	1	0
LNLEAINYMAADGDFK	sp|P09382|LEG1_HUMAN	sp|P09382|LEG1_HUMAN	1	0	0	1	0
LPDGYEFK	sp|P09382|LEG1_HUMAN	sp|P09382|LEG1_HUMAN	1	0	0	1	0
SFVLNLGK	sp|P09382|LEG1_HUMAN	sp|P09382|LEG1_HUMAN	1	0	0	1	0
ACGLVASNLNLK	sp|P09382|LEG1_HUMAN;tr|F8WEI7|F8WEI7_HUMAN	sp|P09382|LEG1_HUMAN	1	0	0	1	0
ACGLVASNLNLKPGECLR	sp|P09382|LEG1_HUMAN;tr|F8WEI7|F8WEI7_HUMAN	sp|P09382|LEG1_HUMAN	1	0	0	1	0
ADRDQYELLCR	sp|P09571|TRFE_PIG;tr|A0A288CFV5|A0A288CFV5_PIG	sp|P09571|TRFE_PIG	0	1	0	0	1
DDTQCLAR	sp|P09571|TRFE_PIG;tr|A0A288CFV5|A0A288CFV5_PIG	sp|P09571|TRFE_PIG	0	1	0	0	1
EDAGDVAFVK	sp|P09571|TRFE_PIG;tr|A0A288CFV5|A0A288CFV5_PIG	sp|P09571|TRFE_PIG	0	1	0	0	1
EPVDNAENCHLAR	sp|P09571|TRFE_PIG;tr|A0A288CFV5|A0A288CFV5_PIG	sp|P09571|TRFE_PIG	0	1	0	0	1
FDQFFGEGCAPGSQR	sp|P09571|TRFE_PIG;tr|A0A288CFV5|A0A288CFV5_PIG	sp|P09571|TRFE_PIG	0	1	0	0	1
RPVDDYENCYLAQVPSHAVVAR	sp|P09571|TRFE_PIG;tr|A0A288CFV5|A0A288CFV5_PIG;tr|I3LBF1|I3LBF1_PIG;sp|Q29545|ICA_PIG	sp|P09571|TRFE_PIG	0	1	0	0	1
AGYIIPLQGPGLTTTESR	sp|P10253|LYAG_HUMAN;tr|A0A024R8Q1|A0A024R8Q1_HUMAN	sp|P10253|LYAG_HUMAN	1	0	0	1	0
GAYTQVIFLAR	sp|P10253|LYAG_HUMAN;tr|A0A024R8Q1|A0A024R8Q1_HUMAN	sp|P10253|LYAG_HUMAN	1	0	0	1	0
NHNSLLSLPQEPYSFSEPAQQAMR	sp|P10253|LYAG_HUMAN;tr|A0A024R8Q1|A0A024R8Q1_HUMAN	sp|P10253|LYAG_HUMAN	1	0	0	1	0
PLFLEFPK	sp|P10253|LYAG_HUMAN;tr|A0A024R8Q1|A0A024R8Q1_HUMAN	sp|P10253|LYAG_HUMAN	1	0	0	1	0
DFPAMVQELHQGGR	sp|P10253|LYAG_HUMAN;tr|A0A024R8Q1|A0A024R8Q1_HUMAN;tr|B7Z5V6|B7Z5V6_HUMAN	sp|P10253|LYAG_HUMAN	1	0	0	1	0
HWPFMVVNDAGRPK	sp|P11142|HSP7C_HUMAN;tr|V9HW22|V9HW22_HUMAN;tr|E9PKE3|E9PKE3_HUMAN;tr|Q53GZ6|Q53GZ6_HUMAN;tr|Q53HF2|Q53HF2_HUMAN;tr|Q96IS6|Q96IS6_HUMAN;tr|E9PN89|E9PN89_HUMAN;tr|E9PNE6|E9PNE6_HUMAN;tr|B4DTX2|B4DTX2_HUMAN;tr|E9PLF4|E9PLF4_HUMAN;tr|E9PQQ4|E9PQQ4_HUMAN;tr|E9PQK7|E9PQK7_HUMAN;tr|E9PPY6|E9PPY6_HUMAN;tr|E9PN25|E9PN25_HUMAN	sp|P11142|HSP7C_HUMAN	1	0	0	1	0
NSLESYAFNMK	sp|P11142|HSP7C_HUMAN;tr|V9HW22|V9HW22_HUMAN;tr|F1S9Q3|F1S9Q3_PIG;tr|F1S9Q1|F1S9Q1_PIG;tr|E9PKE3|E9PKE3_HUMAN;tr|Q53GZ6|Q53GZ6_HUMAN;tr|A0A286ZPN4|A0A286ZPN4_PIG;tr|B3KTV0|B3KTV0_HUMAN;tr|Q96IS6|Q96IS6_HUMAN;tr|A0A287APM9|A0A287APM9_PIG;tr|E9PNE6|E9PNE6_HUMAN;tr|B4E1Q1|B4E1Q1_HUMAN;tr|A8K7Q2|A8K7Q2_HUMAN;tr|Q96BE0|Q96BE0_HUMAN;tr|E9PS65|E9PS65_HUMAN;tr|Q9NWW3|Q9NWW3_HUMAN;tr|Q96H53|Q96H53_HUMAN;t…	sp|P11142|HSP7C_HUMAN	1	1	1	0	0
VCNPIITK	sp|P11142|HSP7C_HUMAN;tr|V9HW22|V9HW22_HUMAN;tr|F1S9Q3|F1S9Q3_PIG;tr|F1S9Q1|F1S9Q1_PIG;tr|E9PKE3|E9PKE3_HUMAN;tr|Q53GZ6|Q53GZ6_HUMAN;tr|A0A286ZPN4|A0A286ZPN4_PIG;tr|B3KTV0|B3KTV0_HUMAN;tr|Q96IS6|Q96IS6_HUMAN;tr|A0A287APM9|A0A287APM9_PIG;tr|E9PNE6|E9PNE6_HUMAN;tr|B4E1Q1|B4E1Q1_HUMAN;tr|A8K7Q2|A8K7Q2_HUMAN;tr|Q96BE0|Q96BE0_HUMAN;tr|E9PS65|E9PS65_HUMAN;tr|Q9NWW3|Q9NWW3_HUMAN;tr|Q96H53|Q96H53_HUMAN;t…	sp|P11142|HSP7C_HUMAN	1	1	1	0	0
GPAVGIDLGTTYSCVGVFQHGK	sp|P11142|HSP7C_HUMAN;tr|V9HW22|V9HW22_HUMAN;tr|F1S9Q3|F1S9Q3_PIG;tr|F1S9Q1|F1S9Q1_PIG;tr|E9PKE3|E9PKE3_HUMAN;tr|Q53GZ6|Q53GZ6_HUMAN;tr|Q53HF2|Q53HF2_HUMAN;tr|A0A286ZPN4|A0A286ZPN4_PIG;tr|B3KTV0|B3KTV0_HUMAN;tr|E9PNE6|E9PNE6_HUMAN;tr|B4DTX2|B4DTX2_HUMAN;tr|E9PLF4|E9PLF4_HUMAN;tr|E9PQQ4|E9PQQ4_HUMAN;tr|E9PQK7|E9PQK7_HUMAN;tr|E9PI65|E9PI65_HUMAN;tr|E9PPY6|E9PPY6_HUMAN;tr|E9PN25|E9PN25_HUMAN	sp|P11142|HSP7C_HUMAN	1	1	1	0	0
TTPSYVAFTDTER	sp|P11142|HSP7C_HUMAN;tr|V9HW22|V9HW22_HUMAN;tr|F1S9Q3|F1S9Q3_PIG;tr|F1S9Q1|F1S9Q1_PIG;tr|E9PKE3|E9PKE3_HUMAN;tr|Q53GZ6|Q53GZ6_HUMAN;tr|Q53HF2|Q53HF2_HUMAN;tr|A0A286ZPN4|A0A286ZPN4_PIG;tr|B3KTV0|B3KTV0_HUMAN;tr|E9PNE6|E9PNE6_HUMAN;tr|B4DTX2|B4DTX2_HUMAN;tr|E9PLF4|E9PLF4_HUMAN;tr|E9PQQ4|E9PQQ4_HUMAN;tr|E9PQK7|E9PQK7_HUMAN;tr|E9PI65|E9PI65_HUMAN;tr|A0A024R6B5|A0A024R6B5_HUMAN;sp|P54652|HSP72_HUMAN;…	sp|P11142|HSP7C_HUMAN	1	1	1	0	0
ARFEELNADLFR	sp|P11142|HSP7C_HUMAN;tr|V9HW22|V9HW22_HUMAN;tr|F1S9Q3|F1S9Q3_PIG;tr|F1S9Q1|F1S9Q1_PIG;tr|E9PKE3|E9PKE3_HUMAN;tr|Q53GZ6|Q53GZ6_HUMAN;tr|Q53HF2|Q53HF2_HUMAN;tr|A0A286ZPN4|A0A286ZPN4_PIG;tr|B3KTV0|B3KTV0_HUMAN;tr|Q96IS6|Q96IS6_HUMAN;tr|A0A287APM9|A0A287APM9_PIG;tr|E9PN89|E9PN89_HUMAN;tr|E9PNE6|E9PNE6_HUMAN;tr|B4E1Q1|B4E1Q1_HUMAN;tr|A8K7Q2|A8K7Q2_HUMAN;tr|A0A024R6B5|A0A024R6B5_HUMAN;sp|P54652|HSP72_…	sp|P11142|HSP7C_HUMAN	1	1	1	0	0
DAGTIAGLNVLR	sp|P11142|HSP7C_HUMAN;tr|V9HW22|V9HW22_HUMAN;tr|F1S9Q3|F1S9Q3_PIG;tr|F1S9Q1|F1S9Q1_PIG;tr|E9PKE3|E9PKE3_HUMAN;tr|Q53GZ6|Q53GZ6_HUMAN;tr|Q53HF2|Q53HF2_HUMAN;tr|A0A286ZPN4|A0A286ZPN4_PIG;tr|B3KTV0|B3KTV0_HUMAN;tr|Q96IS6|Q96IS6_HUMAN;tr|A0A287APM9|A0A287APM9_PIG;tr|E9PN89|E9PN89_HUMAN;tr|B4E1Q1|B4E1Q1_HUMAN;tr|B4DTX2|B4DTX2_HUMAN;tr|E9PLF4|E9PLF4_HUMAN;tr|E9PQQ4|E9PQQ4_HUMAN;tr|E9PQK7|E9PQK7_HUMAN;t…	sp|P11142|HSP7C_HUMAN	1	1	1	0	0
EIAEAYLGK	sp|P11142|HSP7C_HUMAN;tr|V9HW22|V9HW22_HUMAN;tr|F1S9Q3|F1S9Q3_PIG;tr|F1S9Q1|F1S9Q1_PIG;tr|E9PKE3|E9PKE3_HUMAN;tr|Q53GZ6|Q53GZ6_HUMAN;tr|Q53HF2|Q53HF2_HUMAN;tr|A0A286ZPN4|A0A286ZPN4_PIG;tr|B3KTV0|B3KTV0_HUMAN;tr|Q96IS6|Q96IS6_HUMAN;tr|A0A287APM9|A0A287APM9_PIG;tr|E9PN89|E9PN89_HUMAN;tr|B4DTX2|B4DTX2_HUMAN;tr|E9PLF4|E9PLF4_HUMAN;tr|E9PQQ4|E9PQQ4_HUMAN;tr|E9PQK7|E9PQK7_HUMAN;tr|E9PI65|E9PI65_HUMAN;t…	sp|P11142|HSP7C_HUMAN	1	1	1	0	0
FEELNADLFR	sp|P11142|HSP7C_HUMAN;tr|V9HW22|V9HW22_HUMAN;tr|F1S9Q3|F1S9Q3_PIG;tr|F1S9Q1|F1S9Q1_PIG;tr|E9PKE3|E9PKE3_HUMAN;tr|Q53GZ6|Q53GZ6_HUMAN;tr|Q53HF2|Q53HF2_HUMAN;tr|A0A286ZPN4|A0A286ZPN4_PIG;tr|B3KTV0|B3KTV0_HUMAN;tr|Q96IS6|Q96IS6_HUMAN;tr|A0A287APM9|A0A287APM9_PIG;tr|E9PN89|E9PN89_HUMAN;tr|E9PNE6|E9PNE6_HUMAN;tr|B4E1Q1|B4E1Q1_HUMAN;tr|A8K7Q2|A8K7Q2_HUMAN;tr|A0A024R6B5|A0A024R6B5_HUMAN;sp|P54652|HSP72_…	sp|P11142|HSP7C_HUMAN	1	1	1	0	0
GTLDPVEK	sp|P11142|HSP7C_HUMAN;tr|V9HW22|V9HW22_HUMAN;tr|F1S9Q3|F1S9Q3_PIG;tr|F1S9Q1|F1S9Q1_PIG;tr|E9PKE3|E9PKE3_HUMAN;tr|Q53GZ6|Q53GZ6_HUMAN;tr|Q53HF2|Q53HF2_HUMAN;tr|A0A286ZPN4|A0A286ZPN4_PIG;tr|B3KTV0|B3KTV0_HUMAN;tr|Q96IS6|Q96IS6_HUMAN;tr|A0A287APM9|A0A287APM9_PIG;tr|E9PN89|E9PN89_HUMAN;tr|E9PNE6|E9PNE6_HUMAN;tr|B4E1Q1|B4E1Q1_HUMAN;tr|A8K7Q2|A8K7Q2_HUMAN	sp|P11142|HSP7C_HUMAN	1	1	1	0	0
LLQDFFNGK	sp|P11142|HSP7C_HUMAN;tr|V9HW22|V9HW22_HUMAN;tr|F1S9Q3|F1S9Q3_PIG;tr|F1S9Q1|F1S9Q1_PIG;tr|E9PKE3|E9PKE3_HUMAN;tr|Q53GZ6|Q53GZ6_HUMAN;tr|Q53HF2|Q53HF2_HUMAN;tr|A0A286ZPN4|A0A286ZPN4_PIG;tr|B3KTV0|B3KTV0_HUMAN;tr|Q96IS6|Q96IS6_HUMAN;tr|A0A287APM9|A0A287APM9_PIG;tr|E9PN89|E9PN89_HUMAN;tr|E9PNE6|E9PNE6_HUMAN;tr|B4E1Q1|B4E1Q1_HUMAN;tr|A8K7Q2|A8K7Q2_HUMAN;tr|A0A024R6B5|A0A024R6B5_HUMAN;sp|P54652|HSP72_…	sp|P11142|HSP7C_HUMAN	1	1	1	0	0
MVNHFIAEFK	sp|P11142|HSP7C_HUMAN;tr|V9HW22|V9HW22_HUMAN;tr|F1S9Q3|F1S9Q3_PIG;tr|F1S9Q1|F1S9Q1_PIG;tr|E9PKE3|E9PKE3_HUMAN;tr|Q53GZ6|Q53GZ6_HUMAN;tr|Q53HF2|Q53HF2_HUMAN;tr|A0A286ZPN4|A0A286ZPN4_PIG;tr|B3KTV0|B3KTV0_HUMAN;tr|Q96IS6|Q96IS6_HUMAN;tr|A0A287APM9|A0A287APM9_PIG;tr|E9PN89|E9PN89_HUMAN;tr|B4E1Q1|B4E1Q1_HUMAN;tr|A8K7Q2|A8K7Q2_HUMAN	sp|P11142|HSP7C_HUMAN	1	1	1	0	0
QTQTFTTYSDNQPGVLIQVYEGER	sp|P11142|HSP7C_HUMAN;tr|V9HW22|V9HW22_HUMAN;tr|F1S9Q3|F1S9Q3_PIG;tr|F1S9Q1|F1S9Q1_PIG;tr|E9PKE3|E9PKE3_HUMAN;tr|Q53GZ6|Q53GZ6_HUMAN;tr|Q53HF2|Q53HF2_HUMAN;tr|A0A286ZPN4|A0A286ZPN4_PIG;tr|B3KTV0|B3KTV0_HUMAN;tr|Q96IS6|Q96IS6_HUMAN;tr|A0A287APM9|A0A287APM9_PIG;tr|E9PNE6|E9PNE6_HUMAN;tr|B4E1Q1|B4E1Q1_HUMAN;tr|A8K7Q2|A8K7Q2_HUMAN;tr|Q96BE0|Q96BE0_HUMAN;tr|E9PS65|E9PS65_HUMAN	sp|P11142|HSP7C_HUMAN	1	1	1	0	0
SFYPEEVSSMVLTK	sp|P11142|HSP7C_HUMAN;tr|V9HW22|V9HW22_HUMAN;tr|F1S9Q3|F1S9Q3_PIG;tr|F1S9Q1|F1S9Q1_PIG;tr|E9PKE3|E9PKE3_HUMAN;tr|Q53GZ6|Q53GZ6_HUMAN;tr|Q53HF2|Q53HF2_HUMAN;tr|A0A286ZPN4|A0A286ZPN4_PIG;tr|B3KTV0|B3KTV0_HUMAN;tr|Q96IS6|Q96IS6_HUMAN;tr|A0A287APM9|A0A287APM9_PIG;tr|E9PN89|E9PN89_HUMAN;tr|B4DTX2|B4DTX2_HUMAN;tr|E9PLF4|E9PLF4_HUMAN;tr|E9PQQ4|E9PQQ4_HUMAN;tr|E9PQK7|E9PQK7_HUMAN;tr|E9PI65|E9PI65_HUMAN;t…	sp|P11142|HSP7C_HUMAN	1	1	1	0	0
SINPDEAVAYGAAVQAAILSGDK	sp|P11142|HSP7C_HUMAN;tr|V9HW22|V9HW22_HUMAN;tr|F1S9Q3|F1S9Q3_PIG;tr|F1S9Q1|F1S9Q1_PIG;tr|E9PKE3|E9PKE3_HUMAN;tr|Q53GZ6|Q53GZ6_HUMAN;tr|Q53HF2|Q53HF2_HUMAN;tr|A0A286ZPN4|A0A286ZPN4_PIG;tr|B3KTV0|B3KTV0_HUMAN;tr|Q96IS6|Q96IS6_HUMAN;tr|A0A287APM9|A0A287APM9_PIG;tr|E9PNE6|E9PNE6_HUMAN;tr|B4E1Q1|B4E1Q1_HUMAN;tr|A8K7Q2|A8K7Q2_HUMAN	sp|P11142|HSP7C_HUMAN	1	1	1	0	0
SQIHDIVLVGGSTR	sp|P11142|HSP7C_HUMAN;tr|V9HW22|V9HW22_HUMAN;tr|F1S9Q3|F1S9Q3_PIG;tr|F1S9Q1|F1S9Q1_PIG;tr|E9PKE3|E9PKE3_HUMAN;tr|Q53GZ6|Q53GZ6_HUMAN;tr|Q53HF2|Q53HF2_HUMAN;tr|A0A286ZPN4|A0A286ZPN4_PIG;tr|B3KTV0|B3KTV0_HUMAN;tr|Q96IS6|Q96IS6_HUMAN;tr|A0A287APM9|A0A287APM9_PIG;tr|E9PN89|E9PN89_HUMAN;tr|E9PNE6|E9PNE6_HUMAN;tr|B4E1Q1|B4E1Q1_HUMAN;tr|A8K7Q2|A8K7Q2_HUMAN	sp|P11142|HSP7C_HUMAN	1	1	1	0	0
NQVAMNPTNTVFDAK	sp|P11142|HSP7C_HUMAN;tr|V9HW22|V9HW22_HUMAN;tr|F1S9Q3|F1S9Q3_PIG;tr|F1S9Q1|F1S9Q1_PIG;tr|E9PKE3|E9PKE3_HUMAN;tr|Q53GZ6|Q53GZ6_HUMAN;tr|Q53HF2|Q53HF2_HUMAN;tr|A0A286ZPN4|A0A286ZPN4_PIG;tr|E9PNE6|E9PNE6_HUMAN;tr|B4DTX2|B4DTX2_HUMAN;tr|E9PLF4|E9PLF4_HUMAN;tr|E9PQQ4|E9PQQ4_HUMAN;tr|E9PQK7|E9PQK7_HUMAN;tr|E9PPY6|E9PPY6_HUMAN;tr|E9PN25|E9PN25_HUMAN	sp|P11142|HSP7C_HUMAN	1	1	1	0	0
RFDDAVVQSDMK	sp|P11142|HSP7C_HUMAN;tr|V9HW22|V9HW22_HUMAN;tr|F1S9Q3|F1S9Q3_PIG;tr|F1S9Q1|F1S9Q1_PIG;tr|E9PKE3|E9PKE3_HUMAN;tr|Q53GZ6|Q53GZ6_HUMAN;tr|Q53HF2|Q53HF2_HUMAN;tr|A0A286ZPN4|A0A286ZPN4_PIG;tr|Q96IS6|Q96IS6_HUMAN;tr|A0A287APM9|A0A287APM9_PIG;tr|E9PN89|E9PN89_HUMAN;tr|E9PNE6|E9PNE6_HUMAN;tr|B4DTX2|B4DTX2_HUMAN;tr|E9PLF4|E9PLF4_HUMAN;tr|E9PQQ4|E9PQQ4_HUMAN;tr|E9PQK7|E9PQK7_HUMAN;tr|E9PPY6|E9PPY6_HUMAN;t…	sp|P11142|HSP7C_HUMAN	1	1	1	0	0
STAGDTHLGGEDFDNR	sp|P11142|HSP7C_HUMAN;tr|V9HW22|V9HW22_HUMAN;tr|F1S9Q3|F1S9Q3_PIG;tr|F1S9Q1|F1S9Q1_PIG;tr|E9PKE3|E9PKE3_HUMAN;tr|Q53GZ6|Q53GZ6_HUMAN;tr|Q53HF2|Q53HF2_HUMAN;tr|B3KTV0|B3KTV0_HUMAN;tr|Q96IS6|Q96IS6_HUMAN;tr|A0A287APM9|A0A287APM9_PIG;tr|E9PN89|E9PN89_HUMAN;tr|A0A024R6B5|A0A024R6B5_HUMAN;sp|P54652|HSP72_HUMAN;tr|F1SA70|F1SA70_PIG	sp|P11142|HSP7C_HUMAN	1	1	1	0	0
IINEPTAAAIAYGLDK	sp|P11142|HSP7C_HUMAN;tr|V9HW22|V9HW22_HUMAN;tr|F1S9Q3|F1S9Q3_PIG;tr|F1S9Q1|F1S9Q1_PIG;tr|E9PKE3|E9PKE3_HUMAN;tr|Q53HF2|Q53HF2_HUMAN;tr|A0A286ZPN4|A0A286ZPN4_PIG;tr|B3KTV0|B3KTV0_HUMAN;tr|Q96IS6|Q96IS6_HUMAN;tr|A0A287APM9|A0A287APM9_PIG;tr|E9PN89|E9PN89_HUMAN;tr|B4E1Q1|B4E1Q1_HUMAN;tr|B4DTX2|B4DTX2_HUMAN;tr|E9PLF4|E9PLF4_HUMAN;tr|E9PI65|E9PI65_HUMAN;tr|A0A024R6B5|A0A024R6B5_HUMAN;sp|P54652|HSP72_…	sp|P11142|HSP7C_HUMAN	1	1	1	0	0
IINEPTAAAIAYGLDKK	sp|P11142|HSP7C_HUMAN;tr|V9HW22|V9HW22_HUMAN;tr|F1S9Q3|F1S9Q3_PIG;tr|F1S9Q1|F1S9Q1_PIG;tr|E9PKE3|E9PKE3_HUMAN;tr|Q53HF2|Q53HF2_HUMAN;tr|A0A286ZPN4|A0A286ZPN4_PIG;tr|B3KTV0|B3KTV0_HUMAN;tr|Q96IS6|Q96IS6_HUMAN;tr|A0A287APM9|A0A287APM9_PIG;tr|E9PN89|E9PN89_HUMAN;tr|B4E1Q1|B4E1Q1_HUMAN;tr|B4DTX2|B4DTX2_HUMAN;tr|E9PI65|E9PI65_HUMAN;tr|A0A024R6B5|A0A024R6B5_HUMAN;sp|P54652|HSP72_HUMAN	sp|P11142|HSP7C_HUMAN	1	1	1	0	0
TVTNAVVTVPAYFNDSQR	sp|P11142|HSP7C_HUMAN;tr|V9HW22|V9HW22_HUMAN;tr|F1S9Q3|F1S9Q3_PIG;tr|F1S9Q1|F1S9Q1_PIG;tr|Q53GZ6|Q53GZ6_HUMAN;tr|Q53HF2|Q53HF2_HUMAN;tr|A0A286ZPN4|A0A286ZPN4_PIG;tr|B3KTV0|B3KTV0_HUMAN;tr|Q96IS6|Q96IS6_HUMAN;tr|A0A287APM9|A0A287APM9_PIG;tr|E9PN89|E9PN89_HUMAN;tr|B4DTX2|B4DTX2_HUMAN;tr|E9PLF4|E9PLF4_HUMAN;tr|E9PQQ4|E9PQQ4_HUMAN;tr|E9PQK7|E9PQK7_HUMAN;tr|E9PI65|E9PI65_HUMAN	sp|P11142|HSP7C_HUMAN	1	1	1	0	0
ALCDRDVTVTAIGIGDMFHEK	sp|P12110|CO6A2_HUMAN	sp|P12110|CO6A2_HUMAN	1	0	0	1	0
DVTVTAIGIGDMFHEK	sp|P12110|CO6A2_HUMAN	sp|P12110|CO6A2_HUMAN	1	0	0	1	0
FIDDMEDVLCPDPQIVCPDLPCQTELSVAQCTQR	sp|P12110|CO6A2_HUMAN	sp|P12110|CO6A2_HUMAN	1	0	0	1	0
GLAGEVGNK	sp|P12110|CO6A2_HUMAN	sp|P12110|CO6A2_HUMAN	1	0	0	1	0
GPDGYPGEAGSPGER	sp|P12110|CO6A2_HUMAN	sp|P12110|CO6A2_HUMAN	1	0	0	1	0
LFAVAPNQNLK	sp|P12110|CO6A2_HUMAN	sp|P12110|CO6A2_HUMAN	1	0	0	1	0
NDYATMLPDSTEIDQDTINR	sp|P12110|CO6A2_HUMAN	sp|P12110|CO6A2_HUMAN	1	0	0	1	0
QGDPGIEGPIGFPGPK	sp|P12110|CO6A2_HUMAN	sp|P12110|CO6A2_HUMAN	1	0	0	1	0
GTVHFAVVITDGHVTGSPCGGIK	sp|P12110|CO6A2_HUMAN;tr|C9JH44|C9JH44_HUMAN	sp|P12110|CO6A2_HUMAN	1	0	0	1	0
NLQGISSFR	sp|P12110|CO6A2_HUMAN;tr|C9JH44|C9JH44_HUMAN	sp|P12110|CO6A2_HUMAN	1	0	0	1	0
YGGLHFSDQVEVFSPPGSDR	sp|P12110|CO6A2_HUMAN;tr|C9JH44|C9JH44_HUMAN	sp|P12110|CO6A2_HUMAN	1	0	0	1	0
GPQGALGEPGK	sp|P12110|CO6A2_HUMAN;tr|H7C0M5|H7C0M5_HUMAN	sp|P12110|CO6A2_HUMAN	1	0	0	1	0
GVPGPEGEPGPPGDPGLTECDVMTYVR	sp|P12110|CO6A2_HUMAN;tr|H7C0M5|H7C0M5_HUMAN	sp|P12110|CO6A2_HUMAN	1	0	0	1	0
PGFSYPGPR	sp|P12110|CO6A2_HUMAN;tr|H7C0M5|H7C0M5_HUMAN	sp|P12110|CO6A2_HUMAN	1	0	0	1	0
IDSLSSFK	sp|P12110|CO6A2_HUMAN;tr|H7C0M5|H7C0M5_HUMAN;tr|I3LQ84|I3LQ84_PIG	sp|P12110|CO6A2_HUMAN	1	1	1	0	0
NFVINVVNR	sp|P12110|CO6A2_HUMAN;tr|H7C0M5|H7C0M5_HUMAN;tr|I3LQ84|I3LQ84_PIG	sp|P12110|CO6A2_HUMAN	1	1	1	0	0
VGVVQYSHEGTFEAIQLDDER	sp|P12110|CO6A2_HUMAN;tr|H7C0M5|H7C0M5_HUMAN;tr|I3LQ84|I3LQ84_PIG	sp|P12110|CO6A2_HUMAN	1	1	1	0	0
VGVVQYSHEGTFEAIQLDDERIDSLSSFK	sp|P12110|CO6A2_HUMAN;tr|H7C0M5|H7C0M5_HUMAN;tr|I3LQ84|I3LQ84_PIG	sp|P12110|CO6A2_HUMAN	1	1	1	0	0
DDDLNLR	sp|P12110|CO6A2_HUMAN;tr|I3LQ84|I3LQ84_PIG	sp|P12110|CO6A2_HUMAN	1	1	1	0	0
DIASTPHELYR	sp|P12110|CO6A2_HUMAN;tr|I3LQ84|I3LQ84_PIG	sp|P12110|CO6A2_HUMAN	1	1	1	0	0
HDPRDDDLNLR	sp|P12110|CO6A2_HUMAN;tr|I3LQ84|I3LQ84_PIG	sp|P12110|CO6A2_HUMAN	1	1	1	0	0
HEAYGECYK	sp|P12110|CO6A2_HUMAN;tr|I3LQ84|I3LQ84_PIG	sp|P12110|CO6A2_HUMAN	1	1	1	0	0
HESENLYSIACDKPQQVR	sp|P12110|CO6A2_HUMAN;tr|I3LQ84|I3LQ84_PIG	sp|P12110|CO6A2_HUMAN	1	1	1	0	0
NLEWIAGGTWTPSALK	sp|P12110|CO6A2_HUMAN;tr|I3LQ84|I3LQ84_PIG	sp|P12110|CO6A2_HUMAN	1	1	1	0	0
VFAVVITDGR	sp|P12110|CO6A2_HUMAN;tr|I3LQ84|I3LQ84_PIG	sp|P12110|CO6A2_HUMAN	1	1	1	0	0
AAVFHEKDYDSLAQPGFFDR	sp|P12110|CO6A2_HUMAN;tr|Q7LCA7|Q7LCA7_HUMAN;tr|Q6FHW5|Q6FHW5_HUMAN	sp|P12110|CO6A2_HUMAN	1	0	0	1	0
DYDSLAQPGFFDR	sp|P12110|CO6A2_HUMAN;tr|Q7LCA7|Q7LCA7_HUMAN;tr|Q6FHW5|Q6FHW5_HUMAN	sp|P12110|CO6A2_HUMAN	1	0	0	1	0
FVEQVAR	sp|P12110|CO6A2_HUMAN;tr|Q7LCA7|Q7LCA7_HUMAN;tr|Q6FHW5|Q6FHW5_HUMAN	sp|P12110|CO6A2_HUMAN	1	0	0	1	0
KQNVVPTVLALGSDVDMDVLTTLSLGDR	sp|P12110|CO6A2_HUMAN;tr|Q7LCA7|Q7LCA7_HUMAN;tr|Q6FHW5|Q6FHW5_HUMAN	sp|P12110|CO6A2_HUMAN	1	0	0	1	0
QNVVPTVLALGSDVDMDVLTTLSLGDR	sp|P12110|CO6A2_HUMAN;tr|Q7LCA7|Q7LCA7_HUMAN;tr|Q6FHW5|Q6FHW5_HUMAN	sp|P12110|CO6A2_HUMAN	1	0	0	1	0
RFVEQVAR	sp|P12110|CO6A2_HUMAN;tr|Q7LCA7|Q7LCA7_HUMAN;tr|Q6FHW5|Q6FHW5_HUMAN	sp|P12110|CO6A2_HUMAN	1	0	0	1	0
DDDPLNAR	sp|P12110|CO6A2_HUMAN;tr|Q7LCA7|Q7LCA7_HUMAN;tr|Q6FHW5|Q6FHW5_HUMAN;tr|I3LQ84|I3LQ84_PIG	sp|P12110|CO6A2_HUMAN	1	1	1	0	0
LGEQNFHK	sp|P12110|CO6A2_HUMAN;tr|Q7LCA7|Q7LCA7_HUMAN;tr|Q6FHW5|Q6FHW5_HUMAN;tr|I3LQ84|I3LQ84_PIG	sp|P12110|CO6A2_HUMAN	1	1	1	0	0
PVDIVFLLDGSER	sp|P12110|CO6A2_HUMAN;tr|Q7LCA7|Q7LCA7_HUMAN;tr|Q6FHW5|Q6FHW5_HUMAN;tr|I3LQ84|I3LQ84_PIG	sp|P12110|CO6A2_HUMAN	1	1	1	0	0
RDDDPLNAR	sp|P12110|CO6A2_HUMAN;tr|Q7LCA7|Q7LCA7_HUMAN;tr|Q6FHW5|Q6FHW5_HUMAN;tr|I3LQ84|I3LQ84_PIG	sp|P12110|CO6A2_HUMAN	1	1	1	0	0
ACLISLGYDIGNDPQGEAEFAR	sp|P12814|ACTN1_HUMAN;tr|A0A024R694|A0A024R694_HUMAN	sp|P12814|ACTN1_HUMAN	1	0	0	1	0
ASFNHFDRDHSGTLGPEEFK	sp|P12814|ACTN1_HUMAN;tr|A0A024R694|A0A024R694_HUMAN	sp|P12814|ACTN1_HUMAN	1	0	0	1	0
DHSGTLGPEEFK	sp|P12814|ACTN1_HUMAN;tr|A0A024R694|A0A024R694_HUMAN	sp|P12814|ACTN1_HUMAN	1	0	0	1	0
DLLLDPAWEK	sp|P12814|ACTN1_HUMAN;tr|A0A024R694|A0A024R694_HUMAN;tr|F1RU49|F1RU49_PIG;tr|B2R8Y4|B2R8Y4_HUMAN;sp|Q08043|ACTN3_HUMAN;tr|B7Z4V1|B7Z4V1_HUMAN;tr|A0A287AU97|A0A287AU97_PIG;tr|B3W6H3|B3W6H3_HUMAN;tr|D6RH00|D6RH00_HUMAN;sp|O43707|ACTN4_HUMAN;tr|F1RI39|F1RI39_PIG;tr|A0A287AA30|A0A287AA30_PIG;tr|A0A287A4Q7|A0A287A4Q7_PIG;tr|A0A287BAZ5|A0A287BAZ5_PIG;tr|A0A287BQV2|A0A287BQV2_PIG;tr|B4E337|B4E337_HUMAN;…	sp|O43707|ACTN4_HUMAN	1	1	1	0	0
ISIEMHGTLEDQLSHLR	sp|P12814|ACTN1_HUMAN;tr|A0A024R694|A0A024R694_HUMAN;tr|H0YJW3|H0YJW3_HUMAN;tr|H0YJ11|H0YJ11_HUMAN;tr|H9KV75|H9KV75_HUMAN;tr|B7Z565|B7Z565_HUMAN;tr|B4DFY0|B4DFY0_HUMAN	sp|P12814|ACTN1_HUMAN	1	0	0	1	0
QFGAQANVIGPWIQTK	sp|P12814|ACTN1_HUMAN;tr|A0A024R694|A0A024R694_HUMAN;tr|H0YJW3|H0YJW3_HUMAN;tr|H0YJ11|H0YJ11_HUMAN;tr|H9KV75|H9KV75_HUMAN;tr|B7Z565|B7Z565_HUMAN;tr|B4DFY0|B4DFY0_HUMAN;tr|B3KUX9|B3KUX9_HUMAN	sp|P12814|ACTN1_HUMAN	1	0	0	1	0
ETADTDTADQVMASFK	sp|P12814|ACTN1_HUMAN;tr|A0A024R694|A0A024R694_HUMAN;tr|H0YJW3|H0YJW3_HUMAN;tr|H9KV75|H9KV75_HUMAN;tr|B7Z565|B7Z565_HUMAN;tr|B4DFY0|B4DFY0_HUMAN;tr|B3KUX9|B3KUX9_HUMAN	sp|P12814|ACTN1_HUMAN	1	0	0	1	0
IMSIVDPNR	sp|P12814|ACTN1_HUMAN;tr|A0A024R694|A0A024R694_HUMAN;tr|H0YJW3|H0YJW3_HUMAN;tr|H9KV75|H9KV75_HUMAN;tr|B7Z565|B7Z565_HUMAN;tr|B4DFY0|B4DFY0_HUMAN;tr|B3KUX9|B3KUX9_HUMAN	sp|P12814|ACTN1_HUMAN	1	0	0	1	0
NYITMDELR	sp|P12814|ACTN1_HUMAN;tr|A0A024R694|A0A024R694_HUMAN;tr|H0YJW3|H0YJW3_HUMAN;tr|H9KV75|H9KV75_HUMAN;tr|B7Z565|B7Z565_HUMAN;tr|B4DFY0|B4DFY0_HUMAN;tr|B3KUX9|B3KUX9_HUMAN	sp|P12814|ACTN1_HUMAN	1	0	0	1	0
ELPPDQAEYCIAR	sp|P12814|ACTN1_HUMAN;tr|A0A024R694|A0A024R694_HUMAN;tr|H0YJW3|H0YJW3_HUMAN;tr|H9KV75|H9KV75_HUMAN;tr|B7Z565|B7Z565_HUMAN;tr|B4DFY0|B4DFY0_HUMAN;tr|B3KUX9|B3KUX9_HUMAN;sp|O43707|ACTN4_HUMAN;tr|F1RI39|F1RI39_PIG;tr|A0A287AA30|A0A287AA30_PIG;tr|A0A287A4Q7|A0A287A4Q7_PIG;tr|A0A287BAZ5|A0A287BAZ5_PIG;tr|A0A287BQV2|A0A287BQV2_PIG;tr|Q96BG6|Q96BG6_HUMAN;tr|F5GXS2|F5GXS2_HUMAN;tr|H7C144|H7C144_HUMAN	sp|O43707|ACTN4_HUMAN	1	1	1	0	0
GISQEQMNEFR	sp|P12814|ACTN1_HUMAN;tr|A0A024R694|A0A024R694_HUMAN;tr|H7C5W8|H7C5W8_HUMAN;tr|H0YJW3|H0YJW3_HUMAN;tr|H0YJ11|H0YJ11_HUMAN;tr|Q5ZEZ4|Q5ZEZ4_HUMAN;tr|H9KV75|H9KV75_HUMAN;tr|B7Z565|B7Z565_HUMAN;tr|B4DFY0|B4DFY0_HUMAN;tr|B3KUX9|B3KUX9_HUMAN	sp|P12814|ACTN1_HUMAN	1	0	0	1	0
IDQLEGDHQLIQEALIFDNK	sp|P12814|ACTN1_HUMAN;tr|A0A024R694|A0A024R694_HUMAN;tr|H7C5W8|H7C5W8_HUMAN;tr|H0YJW3|H0YJW3_HUMAN;tr|H0YJ11|H0YJ11_HUMAN;tr|Q5ZEZ4|Q5ZEZ4_HUMAN;tr|H9KV75|H9KV75_HUMAN;tr|B7Z565|B7Z565_HUMAN;tr|B4DFY0|B4DFY0_HUMAN;tr|B3KUX9|B3KUX9_HUMAN	sp|P12814|ACTN1_HUMAN	1	0	0	1	0
HTNYTMEHIR	sp|P12814|ACTN1_HUMAN;tr|A0A024R694|A0A024R694_HUMAN;tr|H7C5W8|H7C5W8_HUMAN;tr|H0YJW3|H0YJW3_HUMAN;tr|H0YJ11|H0YJ11_HUMAN;tr|Q5ZEZ4|Q5ZEZ4_HUMAN;tr|H9KV75|H9KV75_HUMAN;tr|B7Z565|B7Z565_HUMAN;tr|B4DFY0|B4DFY0_HUMAN;tr|B3KUX9|B3KUX9_HUMAN;sp|O43707|ACTN4_HUMAN;tr|F1RI39|F1RI39_PIG;tr|A0A287AA30|A0A287AA30_PIG;tr|A0A287A4Q7|A0A287A4Q7_PIG;tr|A0A287BAZ5|A0A287BAZ5_PIG;tr|A0A287BQV2|A0A287BQV2_PIG;tr|…	sp|O43707|ACTN4_HUMAN	1	1	1	0	0
TINEVENQILTR	sp|P12814|ACTN1_HUMAN;tr|A0A024R694|A0A024R694_HUMAN;tr|H7C5W8|H7C5W8_HUMAN;tr|H0YJW3|H0YJW3_HUMAN;tr|H0YJ11|H0YJ11_HUMAN;tr|Q5ZEZ4|Q5ZEZ4_HUMAN;tr|H9KV75|H9KV75_HUMAN;tr|B7Z565|B7Z565_HUMAN;tr|B4DFY0|B4DFY0_HUMAN;tr|B3KUX9|B3KUX9_HUMAN;sp|O43707|ACTN4_HUMAN;tr|F1RI39|F1RI39_PIG;tr|A0A287AA30|A0A287AA30_PIG;tr|A0A287A4Q7|A0A287A4Q7_PIG;tr|A0A287BAZ5|A0A287BAZ5_PIG;tr|A0A287BQV2|A0A287BQV2_PIG;tr|…	sp|O43707|ACTN4_HUMAN	1	1	1	0	0
VGWEQLLTTIAR	sp|P12814|ACTN1_HUMAN;tr|A0A024R694|A0A024R694_HUMAN;tr|H7C5W8|H7C5W8_HUMAN;tr|H0YJW3|H0YJW3_HUMAN;tr|H0YJ11|H0YJ11_HUMAN;tr|Q5ZEZ4|Q5ZEZ4_HUMAN;tr|H9KV75|H9KV75_HUMAN;tr|B7Z565|B7Z565_HUMAN;tr|B4DFY0|B4DFY0_HUMAN;tr|B3KUX9|B3KUX9_HUMAN;sp|O43707|ACTN4_HUMAN;tr|F1RI39|F1RI39_PIG;tr|A0A287AA30|A0A287AA30_PIG;tr|A0A287A4Q7|A0A287A4Q7_PIG;tr|A0A287BAZ5|A0A287BAZ5_PIG;tr|A0A287BQV2|A0A287BQV2_PIG;tr|…	sp|O43707|ACTN4_HUMAN	1	1	1	0	0
IVQTYHVNMAGTNPYTTITPQEINGK	sp|P12814|ACTN1_HUMAN;tr|A0A024R694|A0A024R694_HUMAN;tr|H7C5W8|H7C5W8_HUMAN;tr|H9KV75|H9KV75_HUMAN;tr|B7Z565|B7Z565_HUMAN;tr|B4DFY0|B4DFY0_HUMAN;tr|B3KUX9|B3KUX9_HUMAN	sp|P12814|ACTN1_HUMAN	1	0	0	1	0
LAILGIHNEVSK	sp|P12814|ACTN1_HUMAN;tr|A0A024R694|A0A024R694_HUMAN;tr|H7C5W8|H7C5W8_HUMAN;tr|H9KV75|H9KV75_HUMAN;tr|B7Z565|B7Z565_HUMAN;tr|B4DFY0|B4DFY0_HUMAN;tr|B3KUX9|B3KUX9_HUMAN	sp|P12814|ACTN1_HUMAN	1	0	0	1	0
CQLEINFNTLQTK	sp|P12814|ACTN1_HUMAN;tr|A0A024R694|A0A024R694_HUMAN;tr|Q86TX4|Q86TX4_HUMAN;tr|F1RU49|F1RU49_PIG;tr|B2R8Y4|B2R8Y4_HUMAN;sp|Q08043|ACTN3_HUMAN;tr|B4DZQ2|B4DZQ2_HUMAN;tr|A0A087WSZ2|A0A087WSZ2_HUMAN;tr|F1RUT3|F1RUT3_PIG;tr|Q4VAM3|Q4VAM3_HUMAN;tr|H9KV75|H9KV75_HUMAN;tr|B7Z565|B7Z565_HUMAN;sp|O43707|ACTN4_HUMAN;tr|F1RI39|F1RI39_PIG;tr|A0A287AA30|A0A287AA30_PIG;tr|A0A287A4Q7|A0A287A4Q7_PIG;tr|A0A287BAZ…	sp|O43707|ACTN4_HUMAN	1	1	1	0	0
AGTQIENIEEDFR	sp|P12814|ACTN1_HUMAN;tr|A0A024R694|A0A024R694_HUMAN;tr|Q86TX4|Q86TX4_HUMAN;tr|G3V2N5|G3V2N5_HUMAN;tr|B4DRP5|B4DRP5_HUMAN;tr|F1RU49|F1RU49_PIG;tr|B2R8Y4|B2R8Y4_HUMAN;sp|Q08043|ACTN3_HUMAN;tr|B4DZQ2|B4DZQ2_HUMAN;tr|A0A087WSZ2|A0A087WSZ2_HUMAN;tr|B7Z4V1|B7Z4V1_HUMAN;tr|G3V5M4|G3V5M4_HUMAN;tr|A0A287AU97|A0A287AU97_PIG;tr|G3V380|G3V380_HUMAN;tr|I3LCP0|I3LCP0_PIG;tr|F1RHL9|F1RHL9_PIG;sp|P35609|ACTN2_H…	sp|P12814|ACTN1_HUMAN	1	1	1	0	0
LMLLLEVISGER	sp|P12814|ACTN1_HUMAN;tr|A0A024R694|A0A024R694_HUMAN;tr|Q86TX4|Q86TX4_HUMAN;tr|G3V2N5|G3V2N5_HUMAN;tr|B4DRP5|B4DRP5_HUMAN;tr|F1RU49|F1RU49_PIG;tr|B2R8Y4|B2R8Y4_HUMAN;sp|Q08043|ACTN3_HUMAN;tr|B4DZQ2|B4DZQ2_HUMAN;tr|A0A087WSZ2|A0A087WSZ2_HUMAN;tr|B7Z4V1|B7Z4V1_HUMAN;tr|G3V5M4|G3V5M4_HUMAN;tr|A0A287AU97|A0A287AU97_PIG;sp|O43707|ACTN4_HUMAN;tr|F1RI39|F1RI39_PIG;tr|A0A287AA30|A0A287AA30_PIG;tr|A0A287A…	sp|O43707|ACTN4_HUMAN	1	1	1	0	0
TFTAWCNSHLR	sp|P12814|ACTN1_HUMAN;tr|A0A024R694|A0A024R694_HUMAN;tr|Q86TX4|Q86TX4_HUMAN;tr|G3V2N5|G3V2N5_HUMAN;tr|B4DRP5|B4DRP5_HUMAN;tr|F1RU49|F1RU49_PIG;tr|B2R8Y4|B2R8Y4_HUMAN;sp|Q08043|ACTN3_HUMAN;tr|B7Z4V1|B7Z4V1_HUMAN;tr|A0A287AU97|A0A287AU97_PIG;sp|O43707|ACTN4_HUMAN;tr|F1RI39|F1RI39_PIG;tr|A0A287AA30|A0A287AA30_PIG;tr|A0A287A4Q7|A0A287A4Q7_PIG;tr|A0A287BAZ5|A0A287BAZ5_PIG;tr|A0A287BQV2|A0A287BQV2_PIG;…	sp|O43707|ACTN4_HUMAN	1	1	1	0	0
LVSIGAEEIVDGNVK	sp|P12814|ACTN1_HUMAN;tr|A0A024R694|A0A024R694_HUMAN;tr|Q86TX4|Q86TX4_HUMAN;tr|G3V2N5|G3V2N5_HUMAN;tr|B4DRP5|B4DRP5_HUMAN;tr|G3V2W4|G3V2W4_HUMAN;tr|B7Z4V1|B7Z4V1_HUMAN;tr|G3V2X9|G3V2X9_HUMAN;tr|G3V5M4|G3V5M4_HUMAN;tr|A0A287AU97|A0A287AU97_PIG;tr|G3V2E8|G3V2E8_HUMAN;tr|H9KV75|H9KV75_HUMAN;tr|B7Z565|B7Z565_HUMAN;tr|I3LCP0|I3LCP0_PIG;tr|F1RHL9|F1RHL9_PIG;sp|P35609|ACTN2_HUMAN;tr|B7Z2N5|B7Z2N5_HUMAN	sp|P12814|ACTN1_HUMAN	1	1	1	0	0
ALDFIASK	sp|P12814|ACTN1_HUMAN;tr|A0A024R694|A0A024R694_HUMAN;tr|Q86TX4|Q86TX4_HUMAN;tr|G3V2N5|G3V2N5_HUMAN;tr|B4DRP5|B4DRP5_HUMAN;tr|G3V2W4|G3V2W4_HUMAN;tr|F1RU49|F1RU49_PIG;tr|B2R8Y4|B2R8Y4_HUMAN;sp|Q08043|ACTN3_HUMAN;tr|B4DZQ2|B4DZQ2_HUMAN;tr|A0A087WSZ2|A0A087WSZ2_HUMAN;tr|G3V2X9|G3V2X9_HUMAN;tr|G3V5M4|G3V5M4_HUMAN;tr|F1RUT3|F1RUT3_PIG;tr|G3V2E8|G3V2E8_HUMAN;tr|H9KV75|H9KV75_HUMAN;tr|B7Z565|B7Z565_HUMA…	sp|O43707|ACTN4_HUMAN	1	1	1	0	0
EGLLLWCQR	sp|P12814|ACTN1_HUMAN;tr|A0A024R694|A0A024R694_HUMAN;tr|Q86TX4|Q86TX4_HUMAN;tr|G3V2N5|G3V2N5_HUMAN;tr|B4DRP5|B4DRP5_HUMAN;tr|G3V2W4|G3V2W4_HUMAN;tr|F1RU49|F1RU49_PIG;tr|B2R8Y4|B2R8Y4_HUMAN;sp|Q08043|ACTN3_HUMAN;tr|B4DZQ2|B4DZQ2_HUMAN;tr|A0A087WSZ2|A0A087WSZ2_HUMAN;tr|B7Z4V1|B7Z4V1_HUMAN;tr|G3V2X9|G3V2X9_HUMAN;tr|F1RUT3|F1RUT3_PIG;tr|H9KV75|H9KV75_HUMAN;tr|B7Z565|B7Z565_HUMAN;sp|O43707|ACTN4_HUMAN…	sp|O43707|ACTN4_HUMAN	1	1	1	0	0
FAIQDISVEETSAK	sp|P12814|ACTN1_HUMAN;tr|A0A024R694|A0A024R694_HUMAN;tr|Q86TX4|Q86TX4_HUMAN;tr|G3V2N5|G3V2N5_HUMAN;tr|B4DRP5|B4DRP5_HUMAN;tr|G3V2W4|G3V2W4_HUMAN;tr|F1RU49|F1RU49_PIG;tr|B2R8Y4|B2R8Y4_HUMAN;sp|Q08043|ACTN3_HUMAN;tr|B4DZQ2|B4DZQ2_HUMAN;tr|A0A087WSZ2|A0A087WSZ2_HUMAN;tr|B7Z4V1|B7Z4V1_HUMAN;tr|G3V2X9|G3V2X9_HUMAN;tr|G3V5M4|G3V5M4_HUMAN;tr|F1RUT3|F1RUT3_PIG;tr|G3V2E8|G3V2E8_HUMAN;tr|H9KV75|H9KV75_HUMA…	sp|O43707|ACTN4_HUMAN	1	1	1	0	0
MTLGMIWTIILR	sp|P12814|ACTN1_HUMAN;tr|A0A024R694|A0A024R694_HUMAN;tr|Q86TX4|Q86TX4_HUMAN;tr|G3V2N5|G3V2N5_HUMAN;tr|B4DRP5|B4DRP5_HUMAN;tr|G3V2W4|G3V2W4_HUMAN;tr|F1RU49|F1RU49_PIG;tr|B2R8Y4|B2R8Y4_HUMAN;sp|Q08043|ACTN3_HUMAN;tr|B4DZQ2|B4DZQ2_HUMAN;tr|A0A087WSZ2|A0A087WSZ2_HUMAN;tr|B7Z4V1|B7Z4V1_HUMAN;tr|G3V2X9|G3V2X9_HUMAN;tr|G3V5M4|G3V5M4_HUMAN;tr|F1RUT3|F1RUT3_PIG;tr|A0A287AU97|A0A287AU97_PIG;tr|G3V2E8|G3V2E…	sp|O43707|ACTN4_HUMAN	1	1	1	0	0
NVNIQNFHISWK	sp|P12814|ACTN1_HUMAN;tr|A0A024R694|A0A024R694_HUMAN;tr|Q86TX4|Q86TX4_HUMAN;tr|G3V2N5|G3V2N5_HUMAN;tr|B4DRP5|B4DRP5_HUMAN;tr|G3V2W4|G3V2W4_HUMAN;tr|G3V2X9|G3V2X9_HUMAN;tr|H9KV75|H9KV75_HUMAN	sp|P12814|ACTN1_HUMAN	1	0	0	1	0
DGLGFCALIHR	sp|P12814|ACTN1_HUMAN;tr|A0A024R694|A0A024R694_HUMAN;tr|Q86TX4|Q86TX4_HUMAN;tr|G3V2N5|G3V2N5_HUMAN;tr|B4DRP5|B4DRP5_HUMAN;tr|G3V2W4|G3V2W4_HUMAN;tr|G3V2X9|G3V2X9_HUMAN;tr|H9KV75|H9KV75_HUMAN;tr|B7Z565|B7Z565_HUMAN	sp|P12814|ACTN1_HUMAN	1	0	0	1	0
HRPELIDYGK	sp|P12814|ACTN1_HUMAN;tr|A0A024R694|A0A024R694_HUMAN;tr|Q86TX4|Q86TX4_HUMAN;tr|G3V2N5|G3V2N5_HUMAN;tr|B4DRP5|B4DRP5_HUMAN;tr|G3V2W4|G3V2W4_HUMAN;tr|G3V2X9|G3V2X9_HUMAN;tr|H9KV75|H9KV75_HUMAN;tr|B7Z565|B7Z565_HUMAN	sp|P12814|ACTN1_HUMAN	1	0	0	1	0
DDPLTNLNTAFDVAEK	sp|P12814|ACTN1_HUMAN;tr|A0A024R694|A0A024R694_HUMAN;tr|Q86TX4|Q86TX4_HUMAN;tr|G3V2N5|G3V2N5_HUMAN;tr|B4DRP5|B4DRP5_HUMAN;tr|G3V2W4|G3V2W4_HUMAN;tr|H9KV75|H9KV75_HUMAN;tr|B7Z565|B7Z565_HUMAN	sp|P12814|ACTN1_HUMAN	1	0	0	1	0
KDDPLTNLNTAFDVAEK	sp|P12814|ACTN1_HUMAN;tr|A0A024R694|A0A024R694_HUMAN;tr|Q86TX4|Q86TX4_HUMAN;tr|G3V2N5|G3V2N5_HUMAN;tr|B4DRP5|B4DRP5_HUMAN;tr|G3V2W4|G3V2W4_HUMAN;tr|H9KV75|H9KV75_HUMAN;tr|B7Z565|B7Z565_HUMAN	sp|P12814|ACTN1_HUMAN	1	0	0	1	0
MLDAEDIVGTARPDEK	sp|P12814|ACTN1_HUMAN;tr|A0A024R694|A0A024R694_HUMAN;tr|Q86TX4|Q86TX4_HUMAN;tr|G3V2N5|G3V2N5_HUMAN;tr|B4DRP5|B4DRP5_HUMAN;tr|G3V2W4|G3V2W4_HUMAN;tr|H9KV75|H9KV75_HUMAN;tr|B7Z565|B7Z565_HUMAN	sp|P12814|ACTN1_HUMAN	1	0	0	1	0
AIMTYVSSFYHAFSGAQK	sp|P12814|ACTN1_HUMAN;tr|A0A024R694|A0A024R694_HUMAN;tr|Q86TX4|Q86TX4_HUMAN;tr|G3V2N5|G3V2N5_HUMAN;tr|B4DRP5|B4DRP5_HUMAN;tr|G3V2W4|G3V2W4_HUMAN;tr|H9KV75|H9KV75_HUMAN;tr|B7Z565|B7Z565_HUMAN;sp|O43707|ACTN4_HUMAN;tr|F1RI39|F1RI39_PIG;tr|A0A287AA30|A0A287AA30_PIG;tr|A0A287A4Q7|A0A287A4Q7_PIG;tr|B4E337|B4E337_HUMAN;tr|B4DSX0|B4DSX0_HUMAN	sp|O43707|ACTN4_HUMAN	1	1	1	0	0
AGTQIENIEEDFRDGLK	sp|P12814|ACTN1_HUMAN;tr|A0A024R694|A0A024R694_HUMAN;tr|Q86TX4|Q86TX4_HUMAN;tr|G3V2N5|G3V2N5_HUMAN;tr|B4DRP5|B4DRP5_HUMAN;tr|G3V5M4|G3V5M4_HUMAN;tr|G3V380|G3V380_HUMAN	sp|P12814|ACTN1_HUMAN	1	0	0	1	0
VLAVNQENEQLMEDYEK	sp|P12814|ACTN1_HUMAN;tr|A0A024R694|A0A024R694_HUMAN;tr|Q86TX4|Q86TX4_HUMAN;tr|G3V2N5|G3V2N5_HUMAN;tr|G3V2W4|G3V2W4_HUMAN;tr|H9KV75|H9KV75_HUMAN;tr|B7Z565|B7Z565_HUMAN	sp|P12814|ACTN1_HUMAN	1	0	0	1	0
LASDLLEWIR	sp|P12814|ACTN1_HUMAN;tr|A0A024R694|A0A024R694_HUMAN;tr|Q86TX4|Q86TX4_HUMAN;tr|G3V2W4|G3V2W4_HUMAN;tr|H9KV75|H9KV75_HUMAN;tr|B7Z565|B7Z565_HUMAN;sp|O43707|ACTN4_HUMAN;tr|F1RI39|F1RI39_PIG;tr|A0A287AA30|A0A287AA30_PIG;tr|A0A287A4Q7|A0A287A4Q7_PIG;tr|A0A287BAZ5|A0A287BAZ5_PIG;tr|A0A287BQV2|A0A287BQV2_PIG;tr|Q96BG6|Q96BG6_HUMAN;tr|B4DSX0|B4DSX0_HUMAN;tr|K7EJH8|K7EJH8_HUMAN	sp|O43707|ACTN4_HUMAN	1	1	1	0	0
TIPWLENR	sp|P12814|ACTN1_HUMAN;tr|A0A024R694|A0A024R694_HUMAN;tr|Q86TX4|Q86TX4_HUMAN;tr|G3V2W4|G3V2W4_HUMAN;tr|H9KV75|H9KV75_HUMAN;tr|B7Z565|B7Z565_HUMAN;tr|I3LCP0|I3LCP0_PIG;tr|F1RHL9|F1RHL9_PIG;sp|P35609|ACTN2_HUMAN;tr|B7Z2N5|B7Z2N5_HUMAN;tr|B7Z4P6|B7Z4P6_HUMAN;tr|Q59FD9|Q59FD9_HUMAN;tr|B7Z4K1|B7Z4K1_HUMAN;tr|F6THM6|F6THM6_HUMAN;tr|A0A287BIH3|A0A287BIH3_PIG	sp|P12814|ACTN1_HUMAN	1	1	1	0	0
HEAFESDLAAHQDR	sp|P12814|ACTN1_HUMAN;tr|A0A024R694|A0A024R694_HUMAN;tr|Q86TX4|Q86TX4_HUMAN;tr|H7C5W8|H7C5W8_HUMAN;tr|F1RU49|F1RU49_PIG;tr|B2R8Y4|B2R8Y4_HUMAN;sp|Q08043|ACTN3_HUMAN;tr|B4DZQ2|B4DZQ2_HUMAN;tr|A0A087WSZ2|A0A087WSZ2_HUMAN;tr|F1RUT3|F1RUT3_PIG;tr|Q4VAM3|Q4VAM3_HUMAN;tr|Q4JCP9|Q4JCP9_HUMAN;tr|H9KV75|H9KV75_HUMAN;tr|B7Z565|B7Z565_HUMAN;tr|B4DFY0|B4DFY0_HUMAN;tr|B3KUX9|B3KUX9_HUMAN;sp|O43707|ACTN4_HUMAN…	sp|O43707|ACTN4_HUMAN	1	1	1	0	0
LLETIDQLYLEYAK	sp|P12814|ACTN1_HUMAN;tr|A0A024R694|A0A024R694_HUMAN;tr|Q86TX4|Q86TX4_HUMAN;tr|H7C5W8|H7C5W8_HUMAN;tr|H0YJ11|H0YJ11_HUMAN;tr|H9KV75|H9KV75_HUMAN;tr|B7Z565|B7Z565_HUMAN;tr|B4DFY0|B4DFY0_HUMAN;tr|B3KUX9|B3KUX9_HUMAN	sp|P12814|ACTN1_HUMAN	1	0	0	1	0
DYETATLSEIK	sp|P12814|ACTN1_HUMAN;tr|A0A024R694|A0A024R694_HUMAN;tr|Q86TX4|Q86TX4_HUMAN;tr|H7C5W8|H7C5W8_HUMAN;tr|H9KV75|H9KV75_HUMAN;tr|B7Z565|B7Z565_HUMAN;tr|B4DFY0|B4DFY0_HUMAN;tr|B3KUX9|B3KUX9_HUMAN	sp|P12814|ACTN1_HUMAN	1	0	0	1	0
ICDQWDNLGALTQK	sp|P12814|ACTN1_HUMAN;tr|A0A024R694|A0A024R694_HUMAN;tr|Q86TX4|Q86TX4_HUMAN;tr|H7C5W8|H7C5W8_HUMAN;tr|H9KV75|H9KV75_HUMAN;tr|B7Z565|B7Z565_HUMAN;tr|B4DFY0|B4DFY0_HUMAN;tr|B3KUX9|B3KUX9_HUMAN	sp|P12814|ACTN1_HUMAN	1	0	0	1	0
VEQIAAIAQELNELDYYDSPSVNAR	sp|P12814|ACTN1_HUMAN;tr|A0A024R694|A0A024R694_HUMAN;tr|Q86TX4|Q86TX4_HUMAN;tr|H7C5W8|H7C5W8_HUMAN;tr|H9KV75|H9KV75_HUMAN;tr|B7Z565|B7Z565_HUMAN;tr|B4DFY0|B4DFY0_HUMAN;tr|B3KUX9|B3KUX9_HUMAN	sp|P12814|ACTN1_HUMAN	1	0	0	1	0
KHEAFESDLAAHQDR	sp|P12814|ACTN1_HUMAN;tr|A0A024R694|A0A024R694_HUMAN;tr|Q86TX4|Q86TX4_HUMAN;tr|H7C5W8|H7C5W8_HUMAN;tr|H9KV75|H9KV75_HUMAN;tr|B7Z565|B7Z565_HUMAN;tr|B4DFY0|B4DFY0_HUMAN;tr|B3KUX9|B3KUX9_HUMAN;sp|O43707|ACTN4_HUMAN;tr|F1RI39|F1RI39_PIG;tr|A0A287AA30|A0A287AA30_PIG;tr|A0A287A4Q7|A0A287A4Q7_PIG;tr|A0A287BAZ5|A0A287BAZ5_PIG;tr|A0A287BQV2|A0A287BQV2_PIG;tr|Q96BG6|Q96BG6_HUMAN;tr|B4E337|B4E337_HUMAN;tr|…	sp|O43707|ACTN4_HUMAN	1	1	1	0	0
LSNRPAFMPSEGR	sp|P12814|ACTN1_HUMAN;tr|A0A024R694|A0A024R694_HUMAN;tr|Q86TX4|Q86TX4_HUMAN;tr|H9KV75|H9KV75_HUMAN;tr|B7Z565|B7Z565_HUMAN	sp|P12814|ACTN1_HUMAN	1	0	0	1	0
MVSDINNAWGCLEQVEK	sp|P12814|ACTN1_HUMAN;tr|A0A024R694|A0A024R694_HUMAN;tr|Q86TX4|Q86TX4_HUMAN;tr|H9KV75|H9KV75_HUMAN;tr|B7Z565|B7Z565_HUMAN	sp|P12814|ACTN1_HUMAN	1	0	0	1	0
VPENTMHAMQQK	sp|P12814|ACTN1_HUMAN;tr|A0A024R694|A0A024R694_HUMAN;tr|Q86TX4|Q86TX4_HUMAN;tr|H9KV75|H9KV75_HUMAN;tr|B7Z565|B7Z565_HUMAN	sp|P12814|ACTN1_HUMAN	1	0	0	1	0
ASIHEAWTDGK	sp|P12814|ACTN1_HUMAN;tr|A0A024R694|A0A024R694_HUMAN;tr|Q86TX4|Q86TX4_HUMAN;tr|H9KV75|H9KV75_HUMAN;tr|B7Z565|B7Z565_HUMAN;tr|B4DFY0|B4DFY0_HUMAN;sp|O43707|ACTN4_HUMAN;tr|F1RI39|F1RI39_PIG;tr|A0A287AA30|A0A287AA30_PIG;tr|A0A287A4Q7|A0A287A4Q7_PIG;tr|A0A287BAZ5|A0A287BAZ5_PIG;tr|A0A287BQV2|A0A287BQV2_PIG;tr|Q96BG6|Q96BG6_HUMAN;tr|B4E337|B4E337_HUMAN	sp|O43707|ACTN4_HUMAN	1	1	1	0	0
GYEEWLLNEIR	sp|P12814|ACTN1_HUMAN;tr|A0A024R694|A0A024R694_HUMAN;tr|Q86TX4|Q86TX4_HUMAN;tr|H9KV75|H9KV75_HUMAN;tr|B7Z565|B7Z565_HUMAN;tr|B4DFY0|B4DFY0_HUMAN;sp|O43707|ACTN4_HUMAN;tr|F1RI39|F1RI39_PIG;tr|A0A287AA30|A0A287AA30_PIG;tr|A0A287A4Q7|A0A287A4Q7_PIG;tr|A0A287BAZ5|A0A287BAZ5_PIG;tr|A0A287BQV2|A0A287BQV2_PIG;tr|Q96BG6|Q96BG6_HUMAN;tr|B4E337|B4E337_HUMAN;tr|I3LCP0|I3LCP0_PIG;tr|F1RHL9|F1RHL9_PIG;sp|P356…	sp|O43707|ACTN4_HUMAN	1	1	1	0	0
GYEEWLLNEIRR	sp|P12814|ACTN1_HUMAN;tr|A0A024R694|A0A024R694_HUMAN;tr|Q86TX4|Q86TX4_HUMAN;tr|H9KV75|H9KV75_HUMAN;tr|B7Z565|B7Z565_HUMAN;tr|B4DFY0|B4DFY0_HUMAN;sp|O43707|ACTN4_HUMAN;tr|F1RI39|F1RI39_PIG;tr|A0A287AA30|A0A287AA30_PIG;tr|A0A287A4Q7|A0A287A4Q7_PIG;tr|A0A287BAZ5|A0A287BAZ5_PIG;tr|A0A287BQV2|A0A287BQV2_PIG;tr|Q96BG6|Q96BG6_HUMAN;tr|B4E337|B4E337_HUMAN;tr|I3LCP0|I3LCP0_PIG;tr|F1RHL9|F1RHL9_PIG;sp|P356…	sp|O43707|ACTN4_HUMAN	1	1	1	0	0
ANPQVGVAFPHIK	sp|P13010|XRCC5_HUMAN;tr|Q53T09|Q53T09_HUMAN	sp|P13010|XRCC5_HUMAN	1	0	0	1	0
EEASGSSVTAEEAK	sp|P13010|XRCC5_HUMAN;tr|Q53T09|Q53T09_HUMAN	sp|P13010|XRCC5_HUMAN	1	0	0	1	0
LTIGSNLSIR	sp|P13010|XRCC5_HUMAN;tr|Q53T09|Q53T09_HUMAN	sp|P13010|XRCC5_HUMAN	1	0	0	1	0
TDTLEDLFPTTK	sp|P13010|XRCC5_HUMAN;tr|Q53T09|Q53T09_HUMAN	sp|P13010|XRCC5_HUMAN	1	0	0	1	0
TLFPLIEAK	sp|P13010|XRCC5_HUMAN;tr|Q53T09|Q53T09_HUMAN	sp|P13010|XRCC5_HUMAN	1	0	0	1	0
TWTVVDAK	sp|P13010|XRCC5_HUMAN;tr|Q53T09|Q53T09_HUMAN	sp|P13010|XRCC5_HUMAN	1	0	0	1	0
YGSDIVPFSK	sp|P13010|XRCC5_HUMAN;tr|Q53T09|Q53T09_HUMAN	sp|P13010|XRCC5_HUMAN	1	0	0	1	0
SQLDIIIHSLK	sp|P13010|XRCC5_HUMAN;tr|Q53TC2|Q53TC2_HUMAN	sp|P13010|XRCC5_HUMAN	1	0	0	1	0
VNFTVDQIR	sp|P13639|EF2_HUMAN;tr|A0A287AWI9|A0A287AWI9_PIG;tr|A0A287A1E0|A0A287A1E0_PIG;tr|B4DPU3|B4DPU3_HUMAN;tr|Q6PK56|Q6PK56_HUMAN;tr|B4DRE8|B4DRE8_HUMAN;tr|B4DMC6|B4DMC6_HUMAN	sp|P13639|EF2_HUMAN	1	1	1	0	0
NMSVIAHVDHGK	sp|P13639|EF2_HUMAN;tr|A0A287AWI9|A0A287AWI9_PIG;tr|A0A287A1E0|A0A287A1E0_PIG;tr|I3LII3|I3LII3_PIG;tr|B4DPU3|B4DPU3_HUMAN;tr|Q6PK56|Q6PK56_HUMAN;tr|B4DRE8|B4DRE8_HUMAN;tr|B4DMC6|B4DMC6_HUMAN	sp|P13639|EF2_HUMAN	1	1	1	0	0
STLTDSLVCK	sp|P13639|EF2_HUMAN;tr|A0A287AWI9|A0A287AWI9_PIG;tr|A0A287A1E0|A0A287A1E0_PIG;tr|I3LII3|I3LII3_PIG;tr|B4DPU3|B4DPU3_HUMAN;tr|Q6PK56|Q6PK56_HUMAN;tr|B4DRE8|B4DRE8_HUMAN;tr|B4DMC6|B4DMC6_HUMAN	sp|P13639|EF2_HUMAN	1	1	1	0	0
TFCQLILDPIFK	sp|P13639|EF2_HUMAN;tr|A0A287AWI9|A0A287AWI9_PIG;tr|A0A287A1E0|A0A287A1E0_PIG;tr|I3LII3|I3LII3_PIG;tr|Q6PK56|Q6PK56_HUMAN;tr|B4DRE8|B4DRE8_HUMAN;tr|B4DMC6|B4DMC6_HUMAN	sp|P13639|EF2_HUMAN	1	1	1	0	0
VFDAIMNFK	sp|P13639|EF2_HUMAN;tr|A0A287AWI9|A0A287AWI9_PIG;tr|A0A287A1E0|A0A287A1E0_PIG;tr|I3LII3|I3LII3_PIG;tr|Q6PK56|Q6PK56_HUMAN;tr|B4DRE8|B4DRE8_HUMAN;tr|B4DMC6|B4DMC6_HUMAN	sp|P13639|EF2_HUMAN	1	1	1	0	0
CLYASVLTAQPR	sp|P13639|EF2_HUMAN;tr|A0A287AWI9|A0A287AWI9_PIG;tr|A0A287A1E0|A0A287A1E0_PIG;tr|I3LII3|I3LII3_PIG;tr|Q8TA90|Q8TA90_HUMAN;tr|B4DPU3|B4DPU3_HUMAN	sp|P13639|EF2_HUMAN	1	1	1	0	0
EGALCEENMR	sp|P13639|EF2_HUMAN;tr|A0A287AWI9|A0A287AWI9_PIG;tr|A0A287A1E0|A0A287A1E0_PIG;tr|I3LII3|I3LII3_PIG;tr|Q8TA90|Q8TA90_HUMAN;tr|B4DPU3|B4DPU3_HUMAN	sp|P13639|EF2_HUMAN	1	1	1	0	0
EGIPALDNFLDKL	sp|P13639|EF2_HUMAN;tr|A0A287AWI9|A0A287AWI9_PIG;tr|A0A287A1E0|A0A287A1E0_PIG;tr|I3LII3|I3LII3_PIG;tr|Q8TA90|Q8TA90_HUMAN;tr|B4DPU3|B4DPU3_HUMAN	sp|P13639|EF2_HUMAN	1	1	1	0	0
GHVFEESQVAGTPMFVVK	sp|P13639|EF2_HUMAN;tr|A0A287AWI9|A0A287AWI9_PIG;tr|A0A287A1E0|A0A287A1E0_PIG;tr|I3LII3|I3LII3_PIG;tr|Q8TA90|Q8TA90_HUMAN;tr|B4DPU3|B4DPU3_HUMAN	sp|P13639|EF2_HUMAN	1	1	1	0	0
PSQVVAETR	sp|P13639|EF2_HUMAN;tr|A0A287AWI9|A0A287AWI9_PIG;tr|A0A287A1E0|A0A287A1E0_PIG;tr|I3LII3|I3LII3_PIG;tr|Q8TA90|Q8TA90_HUMAN;tr|B4DPU3|B4DPU3_HUMAN	sp|P13639|EF2_HUMAN	1	1	1	0	0
GGGQIIPTAR	sp|P13639|EF2_HUMAN;tr|A0A287AWI9|A0A287AWI9_PIG;tr|A0A287A1E0|A0A287A1E0_PIG;tr|I3LII3|I3LII3_PIG;tr|Q8TA90|Q8TA90_HUMAN;tr|B4DPU3|B4DPU3_HUMAN;tr|K7EJ74|K7EJ74_HUMAN;tr|Q6IBM8|Q6IBM8_HUMAN;tr|A8KAP3|A8KAP3_HUMAN;sp|Q15029|U5S1_HUMAN;tr|Q8IXJ3|Q8IXJ3_HUMAN;tr|B3KX19|B3KX19_HUMAN;tr|B4DZB1|B4DZB1_HUMAN;tr|K7EP67|K7EP67_HUMAN;tr|F1RQZ9|F1RQZ9_PIG	sp|P13639|EF2_HUMAN	1	1	1	0	0
DLEEDHACIPIK	sp|P13639|EF2_HUMAN;tr|A0A287AWI9|A0A287AWI9_PIG;tr|A0A287A1E0|A0A287A1E0_PIG;tr|I3LII3|I3LII3_PIG;tr|Q8TA90|Q8TA90_HUMAN;tr|B4DPU3|B4DPU3_HUMAN;tr|Q6PK56|Q6PK56_HUMAN	sp|P13639|EF2_HUMAN	1	1	1	0	0
DLEEDHACIPIKK	sp|P13639|EF2_HUMAN;tr|A0A287AWI9|A0A287AWI9_PIG;tr|A0A287A1E0|A0A287A1E0_PIG;tr|I3LII3|I3LII3_PIG;tr|Q8TA90|Q8TA90_HUMAN;tr|B4DPU3|B4DPU3_HUMAN;tr|Q6PK56|Q6PK56_HUMAN	sp|P13639|EF2_HUMAN	1	1	1	0	0
ARPFPDGLAEDIDKGEVSAR	sp|P13639|EF2_HUMAN;tr|A0A287AWI9|A0A287AWI9_PIG;tr|A0A287A1E0|A0A287A1E0_PIG;tr|I3LII3|I3LII3_PIG;tr|Q8TA90|Q8TA90_HUMAN;tr|B4DPU3|B4DPU3_HUMAN;tr|Q6W6M8|Q6W6M8_HUMAN	sp|P13639|EF2_HUMAN	1	1	1	0	0
DSVVAGFQWATK	sp|P13639|EF2_HUMAN;tr|A0A287AWI9|A0A287AWI9_PIG;tr|A0A287A1E0|A0A287A1E0_PIG;tr|I3LII3|I3LII3_PIG;tr|Q8TA90|Q8TA90_HUMAN;tr|B4DPU3|B4DPU3_HUMAN;tr|Q6W6M8|Q6W6M8_HUMAN	sp|P13639|EF2_HUMAN	1	1	1	0	0
ETVSEESNVLCLSK	sp|P13639|EF2_HUMAN;tr|A0A287AWI9|A0A287AWI9_PIG;tr|A0A287A1E0|A0A287A1E0_PIG;tr|I3LII3|I3LII3_PIG;tr|Q8TA90|Q8TA90_HUMAN;tr|B4DPU3|B4DPU3_HUMAN;tr|Q6W6M8|Q6W6M8_HUMAN	sp|P13639|EF2_HUMAN	1	1	1	0	0
GVQYLNEIK	sp|P13639|EF2_HUMAN;tr|A0A287AWI9|A0A287AWI9_PIG;tr|A0A287A1E0|A0A287A1E0_PIG;tr|I3LII3|I3LII3_PIG;tr|Q8TA90|Q8TA90_HUMAN;tr|B4DPU3|B4DPU3_HUMAN;tr|Q6W6M8|Q6W6M8_HUMAN	sp|P13639|EF2_HUMAN	1	1	1	0	0
IWCFGPDGTGPNILTDITK	sp|P13639|EF2_HUMAN;tr|A0A287AWI9|A0A287AWI9_PIG;tr|A0A287A1E0|A0A287A1E0_PIG;tr|I3LII3|I3LII3_PIG;tr|Q8TA90|Q8TA90_HUMAN;tr|B4DPU3|B4DPU3_HUMAN;tr|Q6W6M8|Q6W6M8_HUMAN	sp|P13639|EF2_HUMAN	1	1	1	0	0
SDPVVSYR	sp|P13639|EF2_HUMAN;tr|A0A287AWI9|A0A287AWI9_PIG;tr|A0A287A1E0|A0A287A1E0_PIG;tr|I3LII3|I3LII3_PIG;tr|Q8TA90|Q8TA90_HUMAN;tr|B4DPU3|B4DPU3_HUMAN;tr|Q6W6M8|Q6W6M8_HUMAN	sp|P13639|EF2_HUMAN	1	1	1	0	0
YEWDVAEAR	sp|P13639|EF2_HUMAN;tr|A0A287AWI9|A0A287AWI9_PIG;tr|A0A287A1E0|A0A287A1E0_PIG;tr|I3LII3|I3LII3_PIG;tr|Q8TA90|Q8TA90_HUMAN;tr|B4DPU3|B4DPU3_HUMAN;tr|Q6W6M8|Q6W6M8_HUMAN	sp|P13639|EF2_HUMAN	1	1	1	0	0
FSVSPVVR	sp|P13639|EF2_HUMAN;tr|A0A287AWI9|A0A287AWI9_PIG;tr|A0A287A1E0|A0A287A1E0_PIG;tr|I3LII3|I3LII3_PIG;tr|Q8TA90|Q8TA90_HUMAN;tr|Q6PK56|Q6PK56_HUMAN	sp|P13639|EF2_HUMAN	1	1	1	0	0
IMGPNYTPGK	sp|P13639|EF2_HUMAN;tr|A0A287AWI9|A0A287AWI9_PIG;tr|A0A287A1E0|A0A287A1E0_PIG;tr|I3LII3|I3LII3_PIG;tr|Q8TA90|Q8TA90_HUMAN;tr|Q6PK56|Q6PK56_HUMAN	sp|P13639|EF2_HUMAN	1	1	1	0	0
TGTITTFEHAHNMR	sp|P13639|EF2_HUMAN;tr|A0A287AWI9|A0A287AWI9_PIG;tr|A0A287A1E0|A0A287A1E0_PIG;tr|I3LII3|I3LII3_PIG;tr|Q8TA90|Q8TA90_HUMAN;tr|Q6PK56|Q6PK56_HUMAN	sp|P13639|EF2_HUMAN	1	1	1	0	0
EDLYLKPIQR	sp|P13639|EF2_HUMAN;tr|A0A287AWI9|A0A287AWI9_PIG;tr|A0A287A1E0|A0A287A1E0_PIG;tr|I3LII3|I3LII3_PIG;tr|Q8TA90|Q8TA90_HUMAN;tr|Q6PK56|Q6PK56_HUMAN;tr|B4DRE8|B4DRE8_HUMAN	sp|P13639|EF2_HUMAN	1	1	1	0	0
KEDLYLKPIQR	sp|P13639|EF2_HUMAN;tr|A0A287AWI9|A0A287AWI9_PIG;tr|A0A287A1E0|A0A287A1E0_PIG;tr|I3LII3|I3LII3_PIG;tr|Q8TA90|Q8TA90_HUMAN;tr|Q6PK56|Q6PK56_HUMAN;tr|B4DRE8|B4DRE8_HUMAN	sp|P13639|EF2_HUMAN	1	1	1	0	0
TILMMGR	sp|P13639|EF2_HUMAN;tr|A0A287AWI9|A0A287AWI9_PIG;tr|A0A287A1E0|A0A287A1E0_PIG;tr|I3LII3|I3LII3_PIG;tr|Q8TA90|Q8TA90_HUMAN;tr|Q6PK56|Q6PK56_HUMAN;tr|B4DRE8|B4DRE8_HUMAN	sp|P13639|EF2_HUMAN	1	1	1	0	0
VFSGLVSTGLK	sp|P13639|EF2_HUMAN;tr|A0A287AWI9|A0A287AWI9_PIG;tr|A0A287A1E0|A0A287A1E0_PIG;tr|I3LII3|I3LII3_PIG;tr|Q8TA90|Q8TA90_HUMAN;tr|Q6PK56|Q6PK56_HUMAN;tr|B4DRE8|B4DRE8_HUMAN	sp|P13639|EF2_HUMAN	1	1	1	0	0
YVEPIEDVPCGNIVGLVGVDQFLVK	sp|P13639|EF2_HUMAN;tr|A0A287AWI9|A0A287AWI9_PIG;tr|A0A287A1E0|A0A287A1E0_PIG;tr|I3LII3|I3LII3_PIG;tr|Q8TA90|Q8TA90_HUMAN;tr|Q6PK56|Q6PK56_HUMAN;tr|B4DRE8|B4DRE8_HUMAN	sp|P13639|EF2_HUMAN	1	1	1	0	0
CELLYEGPPDDEAAMGIK	sp|P13639|EF2_HUMAN;tr|A0A287AWI9|A0A287AWI9_PIG;tr|A0A287A1E0|A0A287A1E0_PIG;tr|I3LII3|I3LII3_PIG;tr|Q8TA90|Q8TA90_HUMAN;tr|Q6PK56|Q6PK56_HUMAN;tr|B4DRE8|B4DRE8_HUMAN;tr|B4DMC6|B4DMC6_HUMAN	sp|P13639|EF2_HUMAN	1	1	1	0	0
WLPAGDALLQMITIHLPSPVTAQK	sp|P13639|EF2_HUMAN;tr|A0A287AWI9|A0A287AWI9_PIG;tr|A0A287A1E0|A0A287A1E0_PIG;tr|I3LII3|I3LII3_PIG;tr|Q8TA90|Q8TA90_HUMAN;tr|Q6PK56|Q6PK56_HUMAN;tr|B4DRE8|B4DRE8_HUMAN;tr|B4DMC6|B4DMC6_HUMAN	sp|P13639|EF2_HUMAN	1	1	1	0	0
GEGQLGPAER	sp|P13639|EF2_HUMAN;tr|A0A287AWI9|A0A287AWI9_PIG;tr|I3LII3|I3LII3_PIG;tr|B4DPU3|B4DPU3_HUMAN;tr|Q6PK56|Q6PK56_HUMAN;tr|B4DRE8|B4DRE8_HUMAN;tr|B4DMC6|B4DMC6_HUMAN	sp|P13639|EF2_HUMAN	1	1	1	0	0
SNTGGQAFPQCVFDHWQILPGDPFDNSSR	sp|P13639|EF2_HUMAN;tr|Q8TA90|Q8TA90_HUMAN;tr|B4DPU3|B4DPU3_HUMAN	sp|P13639|EF2_HUMAN	1	0	0	1	0
MIGFPSSAGSVSPR	sp|P13646|K1C13_HUMAN	sp|P13646|K1C13_HUMAN	1	0	0	1	0
SLLEGQDAK	sp|P13646|K1C13_HUMAN;tr|K7ERE3|K7ERE3_HUMAN	sp|P13646|K1C13_HUMAN	1	0	0	1	0
EQYEAMAER	sp|P13646|K1C13_HUMAN;tr|K7ERE3|K7ERE3_HUMAN;CON__ENSEMBL:ENSP00000377550	sp|P13646|K1C13_HUMAN	1	0	0	1	0
EVSTNTAMIQTSK	sp|P13646|K1C13_HUMAN;tr|K7ERE3|K7ERE3_HUMAN;CON__ENSEMBL:ENSP00000377550	sp|P13646|K1C13_HUMAN	1	0	0	1	0
TEITELR	sp|P13646|K1C13_HUMAN;tr|K7ERE3|K7ERE3_HUMAN;CON__ENSEMBL:ENSP00000377550	sp|P13646|K1C13_HUMAN	1	0	0	1	0
ILTATIENNR	sp|P13646|K1C13_HUMAN;tr|K7ERE3|K7ERE3_HUMAN;CON__ENSEMBL:ENSP00000377550;tr|K7EMD9|K7EMD9_HUMAN	sp|P13646|K1C13_HUMAN	1	0	0	1	0
VILEIDNAR	sp|P13646|K1C13_HUMAN;tr|K7ERE3|K7ERE3_HUMAN;CON__ENSEMBL:ENSP00000377550;tr|K7EMD9|K7EMD9_HUMAN	sp|P13646|K1C13_HUMAN	1	0	0	1	0
YENELALR	sp|P13646|K1C13_HUMAN;tr|K7ERE3|K7ERE3_HUMAN;CON__ENSEMBL:ENSP00000377550;tr|K7EMD9|K7EMD9_HUMAN	sp|P13646|K1C13_HUMAN	1	0	0	1	0
TTAENEFVMLK	sp|P13647|K2C5_HUMAN;CON__P13647;tr|A0A287B5P2|A0A287B5P2_PIG;tr|B4DL32|B4DL32_HUMAN;tr|F8W0C6|F8W0C6_HUMAN;tr|H0YIN9|H0YIN9_HUMAN	sp|P13647|K2C5_HUMAN	1	1	1	0	0
SRTEAESWYQTK	sp|P13647|K2C5_HUMAN;CON__P13647;tr|A0A287B5P2|A0A287B5P2_PIG;tr|B4DL32|B4DL32_HUMAN;tr|H0YI76|H0YI76_HUMAN;tr|H0YIN9|H0YIN9_HUMAN	sp|P13647|K2C5_HUMAN	1	1	1	0	0
SRTEAESWYQTKYEELQQTAGR	sp|P13647|K2C5_HUMAN;CON__P13647;tr|A0A287B5P2|A0A287B5P2_PIG;tr|B4DL32|B4DL32_HUMAN;tr|H0YI76|H0YI76_HUMAN;tr|H0YIN9|H0YIN9_HUMAN	sp|P13647|K2C5_HUMAN	1	1	1	0	0
TEAESWYQTK	sp|P13647|K2C5_HUMAN;CON__P13647;tr|A0A287B5P2|A0A287B5P2_PIG;tr|B4DL32|B4DL32_HUMAN;tr|H0YI76|H0YI76_HUMAN;tr|H0YIN9|H0YIN9_HUMAN	sp|P13647|K2C5_HUMAN	1	1	1	0	0
TEAESWYQTKYEELQQTAGR	sp|P13647|K2C5_HUMAN;CON__P13647;tr|A0A287B5P2|A0A287B5P2_PIG;tr|B4DL32|B4DL32_HUMAN;tr|H0YI76|H0YI76_HUMAN;tr|H0YIN9|H0YIN9_HUMAN	sp|P13647|K2C5_HUMAN	1	1	1	0	0
YEELQQTAGR	sp|P13647|K2C5_HUMAN;CON__P13647;tr|A0A287B5P2|A0A287B5P2_PIG;tr|B4DL32|B4DL32_HUMAN;tr|H0YI76|H0YI76_HUMAN;tr|H0YIN9|H0YIN9_HUMAN	sp|P13647|K2C5_HUMAN	1	1	1	0	0
SLYNLGGSK	sp|P13647|K2C5_HUMAN;CON__P13647;tr|A0A287B5P2|A0A287B5P2_PIG;tr|F8VV57|F8VV57_HUMAN	sp|P13647|K2C5_HUMAN	1	1	1	0	0
NMQDLVEDFK	sp|P13647|K2C5_HUMAN;CON__P13647;tr|A0A287B5P2|A0A287B5P2_PIG;tr|F8W0C6|F8W0C6_HUMAN	sp|P13647|K2C5_HUMAN	1	1	1	0	0
EYQELMNTK	sp|P13647|K2C5_HUMAN;CON__P13647;tr|B4DL32|B4DL32_HUMAN;tr|H0YI76|H0YI76_HUMAN	sp|P13647|K2C5_HUMAN	1	0	0	1	0
LAELEEALQK	sp|P13647|K2C5_HUMAN;CON__P13647;tr|B4DL32|B4DL32_HUMAN;tr|H0YI76|H0YI76_HUMAN	sp|P13647|K2C5_HUMAN	1	0	0	1	0
QCANLQNAIADAEQR	sp|P13647|K2C5_HUMAN;CON__P13647;tr|B4DL32|B4DL32_HUMAN;tr|H0YI76|H0YI76_HUMAN	sp|P13647|K2C5_HUMAN	1	0	0	1	0
NLDLDSIIAEVKAQYEEIANR	sp|P13647|K2C5_HUMAN;CON__P13647;tr|B4DL32|B4DL32_HUMAN;tr|H0YI76|H0YI76_HUMAN;tr|H0YIN9|H0YIN9_HUMAN	sp|P13647|K2C5_HUMAN	1	0	0	1	0
VDALMDEINFMK	sp|P13647|K2C5_HUMAN;CON__P13647;tr|B4DL32|B4DL32_HUMAN;tr|H0YIN9|H0YIN9_HUMAN	sp|P13647|K2C5_HUMAN	1	0	0	1	0
ISISTSGGSFR	sp|P13647|K2C5_HUMAN;CON__P13647;tr|F8VV57|F8VV57_HUMAN	sp|P13647|K2C5_HUMAN	1	0	0	1	0
RISISTSGGSFR	sp|P13647|K2C5_HUMAN;CON__P13647;tr|F8VV57|F8VV57_HUMAN	sp|P13647|K2C5_HUMAN	1	0	0	1	0
VSLAGACGVGGYGSR	sp|P13647|K2C5_HUMAN;CON__P13647;tr|F8VV57|F8VV57_HUMAN	sp|P13647|K2C5_HUMAN	1	0	0	1	0
SFSTASAITPSVSR	sp|P13647|K2C5_HUMAN;CON__P13647;tr|F8VV57|F8VV57_HUMAN;tr|F8VU69|F8VU69_HUMAN	sp|P13647|K2C5_HUMAN	1	0	0	1	0
TSFTSVSR	sp|P13647|K2C5_HUMAN;CON__P13647;tr|F8VV57|F8VV57_HUMAN;tr|F8VU69|F8VU69_HUMAN	sp|P13647|K2C5_HUMAN	1	0	0	1	0
ATISNPITGDLETVHYR	sp|P13674|P4HA1_HUMAN;tr|A1X898|A1X898_PIG	sp|P13674|P4HA1_HUMAN	1	1	1	0	0
FHDIISDAEIEIVK	sp|P13674|P4HA1_HUMAN;tr|Q5VSQ6|Q5VSQ6_HUMAN	sp|P13674|P4HA1_HUMAN	1	0	0	1	0
SFLTAEDCFELGK	sp|P13674|P4HA1_HUMAN;tr|Q5VSQ6|Q5VSQ6_HUMAN	sp|P13674|P4HA1_HUMAN	1	0	0	1	0
DLVTSLK	sp|P13674|P4HA1_HUMAN;tr|Q5VSQ6|Q5VSQ6_HUMAN;tr|A1X898|A1X898_PIG;tr|A0A286ZUW5|A0A286ZUW5_PIG	sp|P13674|P4HA1_HUMAN	1	1	1	0	0
DPEGFVGHPVNAFK	sp|P13674|P4HA1_HUMAN;tr|Q5VSQ6|Q5VSQ6_HUMAN;tr|A1X898|A1X898_PIG;tr|A0A286ZUW5|A0A286ZUW5_PIG	sp|P13674|P4HA1_HUMAN	1	1	1	0	0
FILAPAK	sp|P13674|P4HA1_HUMAN;tr|Q5VSQ6|Q5VSQ6_HUMAN;tr|A1X898|A1X898_PIG;tr|A0A286ZUW5|A0A286ZUW5_PIG	sp|P13674|P4HA1_HUMAN	1	1	1	0	0
GVAVDYLPER	sp|P13674|P4HA1_HUMAN;tr|Q5VSQ6|Q5VSQ6_HUMAN;tr|A1X898|A1X898_PIG;tr|A0A286ZUW5|A0A286ZUW5_PIG	sp|P13674|P4HA1_HUMAN	1	1	1	0	0
HAACPVLVGNK	sp|P13674|P4HA1_HUMAN;tr|Q5VSQ6|Q5VSQ6_HUMAN;tr|A1X898|A1X898_PIG;tr|A0A286ZUW5|A0A286ZUW5_PIG	sp|P13674|P4HA1_HUMAN	1	1	1	0	0
LLELDPEHQR	sp|P13674|P4HA1_HUMAN;tr|Q5VSQ6|Q5VSQ6_HUMAN;tr|A1X898|A1X898_PIG;tr|A0A286ZUW5|A0A286ZUW5_PIG	sp|P13674|P4HA1_HUMAN	1	1	1	0	0
LNTEWSELENLVLK	sp|P13674|P4HA1_HUMAN;tr|Q5VSQ6|Q5VSQ6_HUMAN;tr|A1X898|A1X898_PIG;tr|A0A286ZUW5|A0A286ZUW5_PIG	sp|P13674|P4HA1_HUMAN	1	1	1	0	0
QYFPNDEDQVGAAK	sp|P13674|P4HA1_HUMAN;tr|Q5VSQ6|Q5VSQ6_HUMAN;tr|A1X898|A1X898_PIG;tr|A0A286ZUW5|A0A286ZUW5_PIG	sp|P13674|P4HA1_HUMAN	1	1	1	0	0
SAWLSGYENPVVSR	sp|P13674|P4HA1_HUMAN;tr|Q5VSQ6|Q5VSQ6_HUMAN;tr|A1X898|A1X898_PIG;tr|A0A286ZUW5|A0A286ZUW5_PIG	sp|P13674|P4HA1_HUMAN	1	1	1	0	0
VSVLDYLSYAVYQQGDLDK	sp|P13674|P4HA1_HUMAN;tr|Q5VSQ6|Q5VSQ6_HUMAN;tr|A1X898|A1X898_PIG;tr|A0A286ZUW5|A0A286ZUW5_PIG	sp|P13674|P4HA1_HUMAN	1	1	1	0	0
YFEYIMAK	sp|P13674|P4HA1_HUMAN;tr|Q5VSQ6|Q5VSQ6_HUMAN;tr|A1X898|A1X898_PIG;tr|A0A286ZUW5|A0A286ZUW5_PIG	sp|P13674|P4HA1_HUMAN	1	1	1	0	0
PMFIVNTNVPR	sp|P14174|MIF_HUMAN;tr|I4AY87|I4AY87_HUMAN	sp|P14174|MIF_HUMAN	1	0	0	1	0
LLCGLLAER	sp|P14174|MIF_HUMAN;tr|I4AY87|I4AY87_HUMAN;sp|P80928|MIF_PIG	sp|P14174|MIF_HUMAN	1	1	1	0	0
VLTEDEMGHPEIGDAIAR	sp|P14324|FPPS_HUMAN;tr|A0A087WTP2|A0A087WTP2_HUMAN;tr|B3KMW3|B3KMW3_HUMAN;tr|A0A087X1D8|A0A087X1D8_HUMAN;tr|A0A087WVN4|A0A087WVN4_HUMAN	sp|P14324|FPPS_HUMAN	1	0	0	1	0
QDFVQHFSQIVR	sp|P14324|FPPS_HUMAN;tr|A0A087WTP2|A0A087WTP2_HUMAN;tr|B3KMW3|B3KMW3_HUMAN;tr|A0A087X1D8|A0A087X1D8_HUMAN;tr|A0A087WVN4|A0A087WVN4_HUMAN;tr|Q14329|Q14329_HUMAN	sp|P14324|FPPS_HUMAN	1	0	0	1	0
IGTDIQDNK	sp|P14324|FPPS_HUMAN;tr|A0A087X090|A0A087X090_HUMAN;tr|D0G6X4|D0G6X4_PIG	sp|P14324|FPPS_HUMAN	1	1	1	0	0
GSGTAEVELK	sp|P14618|KPYM_HUMAN;tr|V9HWB8|V9HWB8_HUMAN;tr|A0A024R609|A0A024R609_HUMAN;tr|H3BQ34|H3BQ34_HUMAN;tr|H3BUW1|H3BUW1_HUMAN;tr|H3BTJ2|H3BTJ2_HUMAN;tr|H3BT25|H3BT25_HUMAN;tr|A0A024R5Z9|A0A024R5Z9_HUMAN;tr|B4DRT3|B4DRT3_HUMAN;tr|H3BTN5|H3BTN5_HUMAN;tr|F1SHL9|F1SHL9_PIG	sp|P14618|KPYM_HUMAN	1	1	1	0	0
GSGTAEVELKK	sp|P14618|KPYM_HUMAN;tr|V9HWB8|V9HWB8_HUMAN;tr|A0A024R609|A0A024R609_HUMAN;tr|H3BQ34|H3BQ34_HUMAN;tr|H3BUW1|H3BUW1_HUMAN;tr|H3BTJ2|H3BTJ2_HUMAN;tr|H3BT25|H3BT25_HUMAN;tr|A0A024R5Z9|A0A024R5Z9_HUMAN;tr|B4DRT3|B4DRT3_HUMAN;tr|H3BTN5|H3BTN5_HUMAN;tr|F1SHL9|F1SHL9_PIG	sp|P14618|KPYM_HUMAN	1	1	1	0	0
LNFSHGTHEYHAETIK	sp|P14618|KPYM_HUMAN;tr|V9HWB8|V9HWB8_HUMAN;tr|A0A024R609|A0A024R609_HUMAN;tr|H3BQ34|H3BQ34_HUMAN;tr|H3BUW1|H3BUW1_HUMAN;tr|H3BTJ2|H3BTJ2_HUMAN;tr|H3BT25|H3BT25_HUMAN;tr|A0A024R5Z9|A0A024R5Z9_HUMAN;tr|B4DRT3|B4DRT3_HUMAN;tr|H3BTN5|H3BTN5_HUMAN;tr|F1SHL9|F1SHL9_PIG	sp|P14618|KPYM_HUMAN	1	1	1	0	0
TATESFASDPILYR	sp|P14618|KPYM_HUMAN;tr|V9HWB8|V9HWB8_HUMAN;tr|A0A024R609|A0A024R609_HUMAN;tr|H3BQ34|H3BQ34_HUMAN;tr|H3BUW1|H3BUW1_HUMAN;tr|H3BTJ2|H3BTJ2_HUMAN;tr|H3BT25|H3BT25_HUMAN;tr|A0A024R5Z9|A0A024R5Z9_HUMAN;tr|H3BTN5|H3BTN5_HUMAN	sp|P14618|KPYM_HUMAN	1	0	0	1	0
TATESFASDPILYRPVAVALDTK	sp|P14618|KPYM_HUMAN;tr|V9HWB8|V9HWB8_HUMAN;tr|A0A024R609|A0A024R609_HUMAN;tr|H3BQ34|H3BQ34_HUMAN;tr|H3BUW1|H3BUW1_HUMAN;tr|H3BTJ2|H3BTJ2_HUMAN;tr|H3BT25|H3BT25_HUMAN;tr|A0A024R5Z9|A0A024R5Z9_HUMAN;tr|H3BTN5|H3BTN5_HUMAN	sp|P14618|KPYM_HUMAN	1	0	0	1	0
PVAVALDTK	sp|P14618|KPYM_HUMAN;tr|V9HWB8|V9HWB8_HUMAN;tr|A0A024R609|A0A024R609_HUMAN;tr|H3BQ34|H3BQ34_HUMAN;tr|H3BUW1|H3BUW1_HUMAN;tr|H3BTJ2|H3BTJ2_HUMAN;tr|H3BT25|H3BT25_HUMAN;tr|A0A024R5Z9|A0A024R5Z9_HUMAN;tr|H3BTN5|H3BTN5_HUMAN;tr|F1SHL9|F1SHL9_PIG	sp|P14618|KPYM_HUMAN	1	1	1	0	0
IYVDDGLISLQVK	sp|P14618|KPYM_HUMAN;tr|V9HWB8|V9HWB8_HUMAN;tr|B4DNK4|B4DNK4_HUMAN;tr|A0A024R609|A0A024R609_HUMAN;tr|H3BQ34|H3BQ34_HUMAN;tr|A0A024R5Z9|A0A024R5Z9_HUMAN;tr|B4DRT3|B4DRT3_HUMAN;tr|H3BTN5|H3BTN5_HUMAN	sp|P14618|KPYM_HUMAN	1	0	0	1	0
CDENILWLDYK	sp|P14618|KPYM_HUMAN;tr|V9HWB8|V9HWB8_HUMAN;tr|B4DNK4|B4DNK4_HUMAN;tr|A0A024R609|A0A024R609_HUMAN;tr|H3BQ34|H3BQ34_HUMAN;tr|H3BUW1|H3BUW1_HUMAN;tr|H3BTJ2|H3BTJ2_HUMAN;tr|A0A024R5Z9|A0A024R5Z9_HUMAN;tr|B4DRT3|B4DRT3_HUMAN;tr|H3BTN5|H3BTN5_HUMAN	sp|P14618|KPYM_HUMAN	1	0	0	1	0
ITLDNAYMEK	sp|P14618|KPYM_HUMAN;tr|V9HWB8|V9HWB8_HUMAN;tr|B4DNK4|B4DNK4_HUMAN;tr|A0A024R609|A0A024R609_HUMAN;tr|H3BQ34|H3BQ34_HUMAN;tr|H3BUW1|H3BUW1_HUMAN;tr|H3BTJ2|H3BTJ2_HUMAN;tr|H3BT25|H3BT25_HUMAN;tr|A0A024R5Z9|A0A024R5Z9_HUMAN;tr|B4DRT3|B4DRT3_HUMAN;tr|H3BTN5|H3BTN5_HUMAN;tr|F1SHL9|F1SHL9_PIG	sp|P14618|KPYM_HUMAN	1	1	1	0	0
NTGIICTIGPASR	sp|P14618|KPYM_HUMAN;tr|V9HWB8|V9HWB8_HUMAN;tr|B4DNK4|B4DNK4_HUMAN;tr|A0A024R609|A0A024R609_HUMAN;tr|H3BQ34|H3BQ34_HUMAN;tr|H3BUW1|H3BUW1_HUMAN;tr|H3BTJ2|H3BTJ2_HUMAN;tr|H3BT25|H3BT25_HUMAN;tr|H3BU13|H3BU13_HUMAN;tr|A0A024R5Z9|A0A024R5Z9_HUMAN;tr|B4DRT3|B4DRT3_HUMAN;tr|H3BTN5|H3BTN5_HUMAN;tr|F1SHL9|F1SHL9_PIG	sp|P14618|KPYM_HUMAN	1	1	1	0	0
SKPHSEAGTAFIQTQQLHAAMADTFLEHMCR	sp|P14618|KPYM_HUMAN;tr|V9HWB8|V9HWB8_HUMAN;tr|B4DNK4|B4DNK4_HUMAN;tr|A0A024R609|A0A024R609_HUMAN;tr|H3BQ34|H3BQ34_HUMAN;tr|H3BUW1|H3BUW1_HUMAN;tr|H3BTJ2|H3BTJ2_HUMAN;tr|H3BT25|H3BT25_HUMAN;tr|H3BU13|H3BU13_HUMAN;tr|H3BN34|H3BN34_HUMAN;tr|H3BQZ3|H3BQZ3_HUMAN;tr|A0A024R5Z9|A0A024R5Z9_HUMAN;tr|B4DRT3|B4DRT3_HUMAN;tr|H3BTN5|H3BTN5_HUMAN;tr|Q504U3|Q504U3_HUMAN;tr|H3BR70|H3BR70_HUMAN	sp|P14618|KPYM_HUMAN	1	0	0	1	0
LDIDSPPITAR	sp|P14618|KPYM_HUMAN;tr|V9HWB8|V9HWB8_HUMAN;tr|B4DNK4|B4DNK4_HUMAN;tr|A0A024R609|A0A024R609_HUMAN;tr|H3BQ34|H3BQ34_HUMAN;tr|H3BUW1|H3BUW1_HUMAN;tr|H3BTJ2|H3BTJ2_HUMAN;tr|H3BT25|H3BT25_HUMAN;tr|H3BU13|H3BU13_HUMAN;tr|H3BN34|H3BN34_HUMAN;tr|H3BQZ3|H3BQZ3_HUMAN;tr|A0A024R5Z9|A0A024R5Z9_HUMAN;tr|B4DRT3|B4DRT3_HUMAN;tr|H3BTN5|H3BTN5_HUMAN;tr|F1SHL9|F1SHL9_PIG	sp|P14618|KPYM_HUMAN	1	1	1	0	0
GIFPVLCK	sp|P14618|KPYM_HUMAN;tr|V9HWB8|V9HWB8_HUMAN;tr|B4DNK4|B4DNK4_HUMAN;tr|Q8WUW7|Q8WUW7_HUMAN;tr|A0A024R5Z9|A0A024R5Z9_HUMAN;tr|B4DRT3|B4DRT3_HUMAN;tr|H3BTN5|H3BTN5_HUMAN;tr|Q504U3|Q504U3_HUMAN;tr|H3BR70|H3BR70_HUMAN	sp|P14618|KPYM_HUMAN	1	0	0	1	0
AEGSDVANAVLDGADCIMLSGETAK	sp|P14618|KPYM_HUMAN;tr|V9HWB8|V9HWB8_HUMAN;tr|B4DNK4|B4DNK4_HUMAN;tr|Q8WUW7|Q8WUW7_HUMAN;tr|A0A024R5Z9|A0A024R5Z9_HUMAN;tr|B4DRT3|B4DRT3_HUMAN;tr|H3BTN5|H3BTN5_HUMAN;tr|Q504U3|Q504U3_HUMAN;tr|H3BR70|H3BR70_HUMAN;tr|F1SHL9|F1SHL9_PIG	sp|P14618|KPYM_HUMAN	1	1	1	0	0
AGKPVICATQMLESMIK	sp|P14618|KPYM_HUMAN;tr|V9HWB8|V9HWB8_HUMAN;tr|B4DNK4|B4DNK4_HUMAN;tr|Q8WUW7|Q8WUW7_HUMAN;tr|A0A024R5Z9|A0A024R5Z9_HUMAN;tr|B4DRT3|B4DRT3_HUMAN;tr|H3BTN5|H3BTN5_HUMAN;tr|Q504U3|Q504U3_HUMAN;tr|H3BR70|H3BR70_HUMAN;tr|F1SHL9|F1SHL9_PIG	sp|P14618|KPYM_HUMAN	1	1	1	0	0
APIIAVTR	sp|P14618|KPYM_HUMAN;tr|V9HWB8|V9HWB8_HUMAN;tr|B4DNK4|B4DNK4_HUMAN;tr|Q8WUW7|Q8WUW7_HUMAN;tr|A0A024R5Z9|A0A024R5Z9_HUMAN;tr|B4DRT3|B4DRT3_HUMAN;tr|H3BTN5|H3BTN5_HUMAN;tr|Q504U3|Q504U3_HUMAN;tr|H3BR70|H3BR70_HUMAN;tr|F1SHL9|F1SHL9_PIG	sp|P14618|KPYM_HUMAN	1	1	1	0	0
FDEILEASDGIMVAR	sp|P14618|KPYM_HUMAN;tr|V9HWB8|V9HWB8_HUMAN;tr|B4DNK4|B4DNK4_HUMAN;tr|Q8WUW7|Q8WUW7_HUMAN;tr|A0A024R5Z9|A0A024R5Z9_HUMAN;tr|B4DRT3|B4DRT3_HUMAN;tr|H3BTN5|H3BTN5_HUMAN;tr|Q504U3|Q504U3_HUMAN;tr|H3BR70|H3BR70_HUMAN;tr|F1SHL9|F1SHL9_PIG	sp|P14618|KPYM_HUMAN	1	1	1	0	0
GDYPLEAVR	sp|P14618|KPYM_HUMAN;tr|V9HWB8|V9HWB8_HUMAN;tr|B4DNK4|B4DNK4_HUMAN;tr|Q8WUW7|Q8WUW7_HUMAN;tr|A0A024R5Z9|A0A024R5Z9_HUMAN;tr|B4DRT3|B4DRT3_HUMAN;tr|H3BTN5|H3BTN5_HUMAN;tr|Q504U3|Q504U3_HUMAN;tr|H3BR70|H3BR70_HUMAN;tr|F1SHL9|F1SHL9_PIG	sp|P14618|KPYM_HUMAN	1	1	1	0	0
MQHLIAR	sp|P14618|KPYM_HUMAN;tr|V9HWB8|V9HWB8_HUMAN;tr|B4DNK4|B4DNK4_HUMAN;tr|Q8WUW7|Q8WUW7_HUMAN;tr|A0A024R5Z9|A0A024R5Z9_HUMAN;tr|B4DRT3|B4DRT3_HUMAN;tr|H3BTN5|H3BTN5_HUMAN;tr|Q504U3|Q504U3_HUMAN;tr|H3BR70|H3BR70_HUMAN;tr|F1SHL9|F1SHL9_PIG	sp|P14618|KPYM_HUMAN	1	1	1	0	0
PVICATQMLESMIK	sp|P14618|KPYM_HUMAN;tr|V9HWB8|V9HWB8_HUMAN;tr|B4DNK4|B4DNK4_HUMAN;tr|Q8WUW7|Q8WUW7_HUMAN;tr|A0A024R5Z9|A0A024R5Z9_HUMAN;tr|B4DRT3|B4DRT3_HUMAN;tr|H3BTN5|H3BTN5_HUMAN;tr|Q504U3|Q504U3_HUMAN;tr|H3BR70|H3BR70_HUMAN;tr|F1SHL9|F1SHL9_PIG	sp|P14618|KPYM_HUMAN	1	1	1	0	0
RFDEILEASDGIMVAR	sp|P14618|KPYM_HUMAN;tr|V9HWB8|V9HWB8_HUMAN;tr|B4DNK4|B4DNK4_HUMAN;tr|Q8WUW7|Q8WUW7_HUMAN;tr|A0A024R5Z9|A0A024R5Z9_HUMAN;tr|B4DRT3|B4DRT3_HUMAN;tr|H3BTN5|H3BTN5_HUMAN;tr|Q504U3|Q504U3_HUMAN;tr|H3BR70|H3BR70_HUMAN;tr|F1SHL9|F1SHL9_PIG	sp|P14618|KPYM_HUMAN	1	1	1	0	0
GIFPVLCKDPVQEAWAEDVDLR	sp|P14618|KPYM_HUMAN;tr|V9HWB8|V9HWB8_HUMAN;tr|B4DNK4|B4DNK4_HUMAN;tr|Q8WUW7|Q8WUW7_HUMAN;tr|A0A024R5Z9|A0A024R5Z9_HUMAN;tr|B4DRT3|B4DRT3_HUMAN;tr|Q504U3|Q504U3_HUMAN;tr|H3BR70|H3BR70_HUMAN	sp|P14618|KPYM_HUMAN	1	0	0	1	0
VNFAMNVGK	sp|P14618|KPYM_HUMAN;tr|V9HWB8|V9HWB8_HUMAN;tr|B4DNK4|B4DNK4_HUMAN;tr|Q8WUW7|Q8WUW7_HUMAN;tr|A0A024R5Z9|A0A024R5Z9_HUMAN;tr|B4DRT3|B4DRT3_HUMAN;tr|Q504U3|Q504U3_HUMAN;tr|H3BR70|H3BR70_HUMAN	sp|P14618|KPYM_HUMAN	1	0	0	1	0
DPVQEAWAEDVDLR	sp|P14618|KPYM_HUMAN;tr|V9HWB8|V9HWB8_HUMAN;tr|B4DNK4|B4DNK4_HUMAN;tr|Q8WUW7|Q8WUW7_HUMAN;tr|A0A024R5Z9|A0A024R5Z9_HUMAN;tr|B4DRT3|B4DRT3_HUMAN;tr|Q504U3|Q504U3_HUMAN;tr|H3BR70|H3BR70_HUMAN;tr|F1SHL9|F1SHL9_PIG	sp|P14618|KPYM_HUMAN	1	1	1	0	0
GDVVIVLTGWR	sp|P14618|KPYM_HUMAN;tr|V9HWB8|V9HWB8_HUMAN;tr|B4DNK4|B4DNK4_HUMAN;tr|Q8WUW7|Q8WUW7_HUMAN;tr|A0A024R5Z9|A0A024R5Z9_HUMAN;tr|B4DRT3|B4DRT3_HUMAN;tr|Q504U3|Q504U3_HUMAN;tr|H3BR70|H3BR70_HUMAN;tr|F1SHL9|F1SHL9_PIG	sp|P14618|KPYM_HUMAN	1	1	1	0	0
GDVVIVLTGWRPGSGFTNTMR	sp|P14618|KPYM_HUMAN;tr|V9HWB8|V9HWB8_HUMAN;tr|B4DNK4|B4DNK4_HUMAN;tr|Q8WUW7|Q8WUW7_HUMAN;tr|A0A024R5Z9|A0A024R5Z9_HUMAN;tr|B4DRT3|B4DRT3_HUMAN;tr|Q504U3|Q504U3_HUMAN;tr|H3BR70|H3BR70_HUMAN;tr|F1SHL9|F1SHL9_PIG	sp|P14618|KPYM_HUMAN	1	1	1	0	0
PGSGFTNTMR	sp|P14618|KPYM_HUMAN;tr|V9HWB8|V9HWB8_HUMAN;tr|B4DNK4|B4DNK4_HUMAN;tr|Q8WUW7|Q8WUW7_HUMAN;tr|A0A024R5Z9|A0A024R5Z9_HUMAN;tr|B4DRT3|B4DRT3_HUMAN;tr|Q504U3|Q504U3_HUMAN;tr|H3BR70|H3BR70_HUMAN;tr|F1SHL9|F1SHL9_PIG	sp|P14618|KPYM_HUMAN	1	1	1	0	0
GDLGIEIPAEK	sp|P14618|KPYM_HUMAN;tr|V9HWB8|V9HWB8_HUMAN;tr|B4DNK4|B4DNK4_HUMAN;tr|Q8WUW7|Q8WUW7_HUMAN;tr|A0A024R609|A0A024R609_HUMAN;tr|B4DPM0|B4DPM0_HUMAN;tr|I3LAK4|I3LAK4_PIG;tr|A0A287BAZ7|A0A287BAZ7_PIG;tr|A0A286ZYV7|A0A286ZYV7_PIG;tr|Q16716|Q16716_HUMAN;sp|P30613|KPYR_HUMAN;tr|Q16715|Q16715_HUMAN;tr|A0A024R5Z9|A0A024R5Z9_HUMAN;tr|B4DRT3|B4DRT3_HUMAN;tr|H3BTN5|H3BTN5_HUMAN;tr|Q504U3|Q504U3_HUMAN;tr|H3BR70…	sp|P14618|KPYM_HUMAN	1	1	1	0	0
GADFLVTEVENGGSLGSK	sp|P14618|KPYM_HUMAN;tr|V9HWB8|V9HWB8_HUMAN;tr|B4DNK4|B4DNK4_HUMAN;tr|Q8WUW7|Q8WUW7_HUMAN;tr|A0A024R609|A0A024R609_HUMAN;tr|H3BQ34|H3BQ34_HUMAN;tr|A0A024R5Z9|A0A024R5Z9_HUMAN;tr|B4DRT3|B4DRT3_HUMAN;tr|H3BTN5|H3BTN5_HUMAN	sp|P14618|KPYM_HUMAN	1	0	0	1	0
FGVEQDVDMVFASFIR	sp|P14618|KPYM_HUMAN;tr|V9HWB8|V9HWB8_HUMAN;tr|B4DNK4|B4DNK4_HUMAN;tr|Q8WUW7|Q8WUW7_HUMAN;tr|A0A024R609|A0A024R609_HUMAN;tr|H3BQ34|H3BQ34_HUMAN;tr|A0A024R5Z9|A0A024R5Z9_HUMAN;tr|B4DRT3|B4DRT3_HUMAN;tr|H3BTN5|H3BTN5_HUMAN;tr|Q504U3|Q504U3_HUMAN;tr|H3BR70|H3BR70_HUMAN;tr|F1SHL9|F1SHL9_PIG	sp|P14618|KPYM_HUMAN	1	1	1	0	0
GVNLPGAAVDLPAVSEK	sp|P14618|KPYM_HUMAN;tr|V9HWB8|V9HWB8_HUMAN;tr|B4DNK4|B4DNK4_HUMAN;tr|Q8WUW7|Q8WUW7_HUMAN;tr|A0A024R609|A0A024R609_HUMAN;tr|H3BQ34|H3BQ34_HUMAN;tr|A0A024R5Z9|A0A024R5Z9_HUMAN;tr|B4DRT3|B4DRT3_HUMAN;tr|H3BTN5|H3BTN5_HUMAN;tr|Q504U3|Q504U3_HUMAN;tr|H3BR70|H3BR70_HUMAN;tr|F1SHL9|F1SHL9_PIG	sp|P14618|KPYM_HUMAN	1	1	1	0	0
GVNLPGAAVDLPAVSEKDIQDLK	sp|P14618|KPYM_HUMAN;tr|V9HWB8|V9HWB8_HUMAN;tr|B4DNK4|B4DNK4_HUMAN;tr|Q8WUW7|Q8WUW7_HUMAN;tr|A0A024R609|A0A024R609_HUMAN;tr|H3BQ34|H3BQ34_HUMAN;tr|A0A024R5Z9|A0A024R5Z9_HUMAN;tr|B4DRT3|B4DRT3_HUMAN;tr|H3BTN5|H3BTN5_HUMAN;tr|Q504U3|Q504U3_HUMAN;tr|H3BR70|H3BR70_HUMAN;tr|F1SHL9|F1SHL9_PIG	sp|P14618|KPYM_HUMAN	1	1	1	0	0
KGVNLPGAAVDLPAVSEK	sp|P14618|KPYM_HUMAN;tr|V9HWB8|V9HWB8_HUMAN;tr|B4DNK4|B4DNK4_HUMAN;tr|Q8WUW7|Q8WUW7_HUMAN;tr|A0A024R609|A0A024R609_HUMAN;tr|H3BQ34|H3BQ34_HUMAN;tr|A0A024R5Z9|A0A024R5Z9_HUMAN;tr|B4DRT3|B4DRT3_HUMAN;tr|H3BTN5|H3BTN5_HUMAN;tr|Q504U3|Q504U3_HUMAN;tr|H3BR70|H3BR70_HUMAN;tr|F1SHL9|F1SHL9_PIG	sp|P14618|KPYM_HUMAN	1	1	1	0	0
KGVNLPGAAVDLPAVSEKDIQDLK	sp|P14618|KPYM_HUMAN;tr|V9HWB8|V9HWB8_HUMAN;tr|B4DNK4|B4DNK4_HUMAN;tr|Q8WUW7|Q8WUW7_HUMAN;tr|A0A024R609|A0A024R609_HUMAN;tr|H3BQ34|H3BQ34_HUMAN;tr|A0A024R5Z9|A0A024R5Z9_HUMAN;tr|B4DRT3|B4DRT3_HUMAN;tr|H3BTN5|H3BTN5_HUMAN;tr|Q504U3|Q504U3_HUMAN;tr|H3BR70|H3BR70_HUMAN;tr|F1SHL9|F1SHL9_PIG	sp|P14618|KPYM_HUMAN	1	1	1	0	0
CCSGAIIVLTK	sp|P14618|KPYM_HUMAN;tr|V9HWB8|V9HWB8_HUMAN;tr|B4DNK4|B4DNK4_HUMAN;tr|Q8WUW7|Q8WUW7_HUMAN;tr|Q9UKK4|Q9UKK4_HUMAN;tr|Q9NYI7|Q9NYI7_HUMAN;tr|Q9UK31|Q9UK31_HUMAN;tr|F1SHL9|F1SHL9_PIG	sp|P14618|KPYM_HUMAN	1	1	1	0	0
EAEAAIYHLQLFEELR	sp|P14618|KPYM_HUMAN;tr|V9HWB8|V9HWB8_HUMAN;tr|B4DNK4|B4DNK4_HUMAN;tr|Q8WUW7|Q8WUW7_HUMAN;tr|Q9UKK4|Q9UKK4_HUMAN;tr|Q9NYI7|Q9NYI7_HUMAN;tr|Q9UN47|Q9UN47_HUMAN;tr|F1SHL9|F1SHL9_PIG	sp|P14618|KPYM_HUMAN	1	1	1	0	0
EAEAAIYHLQLFEELRR	sp|P14618|KPYM_HUMAN;tr|V9HWB8|V9HWB8_HUMAN;tr|B4DNK4|B4DNK4_HUMAN;tr|Q8WUW7|Q8WUW7_HUMAN;tr|Q9UKK4|Q9UKK4_HUMAN;tr|Q9NYI7|Q9NYI7_HUMAN;tr|Q9UN47|Q9UN47_HUMAN;tr|F1SHL9|F1SHL9_PIG	sp|P14618|KPYM_HUMAN	1	1	1	0	0
LAPITSDPTEATAVGAVEASFK	sp|P14618|KPYM_HUMAN;tr|V9HWB8|V9HWB8_HUMAN;tr|B4DNK4|B4DNK4_HUMAN;tr|Q8WUW7|Q8WUW7_HUMAN;tr|Q9UKK4|Q9UKK4_HUMAN;tr|Q9UK31|Q9UK31_HUMAN	sp|P14618|KPYM_HUMAN	1	0	0	1	0
GTGIVSAPVPK	sp|P15880|RS2_HUMAN;tr|Q3KQT6|Q3KQT6_HUMAN;tr|I3LJ87|I3LJ87_PIG;tr|Q8J014|Q8J014_HUMAN;tr|H0YEN5|H0YEN5_HUMAN;tr|Q6IPX5|Q6IPX5_HUMAN;tr|E9PQD7|E9PQD7_HUMAN;tr|E9PMM9|E9PMM9_HUMAN;tr|E9PM36|E9PM36_HUMAN;tr|I3L404|I3L404_HUMAN;tr|Q9BSW5|Q9BSW5_HUMAN	sp|P15880|RS2_HUMAN	1	1	1	0	0
SPYQEFTDHLVK	sp|P15880|RS2_HUMAN;tr|Q3KQT6|Q3KQT6_HUMAN;tr|I3LJ87|I3LJ87_PIG;tr|Q8J014|Q8J014_HUMAN;tr|H0YEN5|H0YEN5_HUMAN;tr|Q8N5L9|Q8N5L9_HUMAN;tr|E9PQD7|E9PQD7_HUMAN;tr|A4D0Y7|A4D0Y7_HUMAN;tr|Q9BSW5|Q9BSW5_HUMAN;tr|Q8NI62|Q8NI62_HUMAN;tr|O60249|O60249_HUMAN;tr|A0A287AVE1|A0A287AVE1_PIG;tr|A0A286ZZS6|A0A286ZZS6_PIG	sp|P15880|RS2_HUMAN	1	1	1	0	0
LSIVPVR	sp|P15880|RS2_HUMAN;tr|Q3KQT6|Q3KQT6_HUMAN;tr|I3LJ87|I3LJ87_PIG;tr|Q8J014|Q8J014_HUMAN;tr|H0YEN5|H0YEN5_HUMAN;tr|Q8N5L9|Q8N5L9_HUMAN;tr|Q6IPX5|Q6IPX5_HUMAN;tr|E9PMM9|E9PMM9_HUMAN;tr|E9PM36|E9PM36_HUMAN;tr|Q8NI61|Q8NI61_HUMAN;tr|E9PPT0|E9PPT0_HUMAN;tr|A4D0Y7|A4D0Y7_HUMAN;tr|I3L404|I3L404_HUMAN	sp|P15880|RS2_HUMAN	1	1	1	0	0
AFVAIGDYNGHVGLGVK	sp|P15880|RS2_HUMAN;tr|Q3KQT6|Q3KQT6_HUMAN;tr|I3LJ87|I3LJ87_PIG;tr|Q8J014|Q8J014_HUMAN;tr|H0YEN5|H0YEN5_HUMAN;tr|Q8N5L9|Q8N5L9_HUMAN;tr|Q6IPX5|Q6IPX5_HUMAN;tr|E9PMM9|E9PMM9_HUMAN;tr|E9PM36|E9PM36_HUMAN;tr|Q8NI61|Q8NI61_HUMAN;tr|E9PPT0|E9PPT0_HUMAN;tr|I3L404|I3L404_HUMAN	sp|P15880|RS2_HUMAN	1	1	1	0	0
TYSYLTPDLWK	sp|P15880|RS2_HUMAN;tr|Q3KQT6|Q3KQT6_HUMAN;tr|I3LJ87|I3LJ87_PIG;tr|Q8J014|Q8J014_HUMAN;tr|H0YEN5|H0YEN5_HUMAN;tr|Q8N5L9|Q8N5L9_HUMAN;tr|Q6IPX5|Q6IPX5_HUMAN;tr|E9PQD7|E9PQD7_HUMAN;tr|A4D0Y7|A4D0Y7_HUMAN;tr|Q9BSW5|Q9BSW5_HUMAN;tr|Q8NI62|Q8NI62_HUMAN;tr|O60249|O60249_HUMAN	sp|P15880|RS2_HUMAN	1	1	1	0	0
SLEEIYLFSLPIK	sp|P15880|RS2_HUMAN;tr|Q3KQT6|Q3KQT6_HUMAN;tr|I3LJ87|I3LJ87_PIG;tr|Q8J014|Q8J014_HUMAN;tr|H0YEN5|H0YEN5_HUMAN;tr|Q8N5L9|Q8N5L9_HUMAN;tr|Q6IPX5|Q6IPX5_HUMAN;tr|E9PQD7|E9PQD7_HUMAN;tr|E9PMM9|E9PMM9_HUMAN;tr|Q8NI61|Q8NI61_HUMAN;tr|E9PPT0|E9PPT0_HUMAN;tr|H0YE27|H0YE27_HUMAN;tr|D3DU83|D3DU83_HUMAN;tr|A0A287A6D2|A0A287A6D2_PIG;tr|H3BNG3|H3BNG3_HUMAN	sp|P15880|RS2_HUMAN	1	1	1	0	0
TLELQGLINDLQR	sp|P15924|DESP_HUMAN	sp|P15924|DESP_HUMAN	1	0	0	1	0
VQEQELTR	sp|P15924|DESP_HUMAN	sp|P15924|DESP_HUMAN	1	0	0	1	0
AITGFDDPFSGK	sp|P15924|DESP_HUMAN;tr|Q4LE79|Q4LE79_HUMAN	sp|P15924|DESP_HUMAN	1	0	0	1	0
AVTGYNDPETGNIISLFQAMNKELIEKGHGIR	sp|P15924|DESP_HUMAN;tr|Q4LE79|Q4LE79_HUMAN	sp|P15924|DESP_HUMAN	1	0	0	1	0
ESHRLPVDIAYK	sp|P15924|DESP_HUMAN;tr|Q4LE79|Q4LE79_HUMAN	sp|P15924|DESP_HUMAN	1	0	0	1	0
IGLVRPGTALELLEAQAATGFIVDPVSNLRLPVEEAYK	sp|P15924|DESP_HUMAN;tr|Q4LE79|Q4LE79_HUMAN	sp|P15924|DESP_HUMAN	1	0	0	1	0
LEDSTRETQSQLETER	sp|P15924|DESP_HUMAN;tr|Q4LE79|Q4LE79_HUMAN	sp|P15924|DESP_HUMAN	1	0	0	1	0
LGIYEAMK	sp|P15924|DESP_HUMAN;tr|Q4LE79|Q4LE79_HUMAN	sp|P15924|DESP_HUMAN	1	0	0	1	0
LLEAQIATGGIIDPK	sp|P15924|DESP_HUMAN;tr|Q4LE79|Q4LE79_HUMAN	sp|P15924|DESP_HUMAN	1	0	0	1	0
STLEAETR	sp|P15924|DESP_HUMAN;tr|Q4LE79|Q4LE79_HUMAN	sp|P15924|DESP_HUMAN	1	0	0	1	0
VLLQEEGTRK	sp|P15924|DESP_HUMAN;tr|Q4LE79|Q4LE79_HUMAN;tr|B4E2A0|B4E2A0_HUMAN	sp|P15924|DESP_HUMAN	1	0	0	1	0
AQQIHSQTSQQYPLYDLDLGKFGEK	sp|P15924|DESP_HUMAN;tr|Q4LE79|Q4LE79_HUMAN;tr|B4E2A0|B4E2A0_HUMAN;tr|B4DKX6|B4DKX6_HUMAN	sp|P15924|DESP_HUMAN	1	0	0	1	0
FGDSNTVMR	sp|P15924|DESP_HUMAN;tr|Q4LE79|Q4LE79_HUMAN;tr|B4E2A0|B4E2A0_HUMAN;tr|B4DKX6|B4DKX6_HUMAN	sp|P15924|DESP_HUMAN	1	0	0	1	0
IEVLEEELR	sp|P15924|DESP_HUMAN;tr|Q4LE79|Q4LE79_HUMAN;tr|B4E2A0|B4E2A0_HUMAN;tr|B4DKX6|B4DKX6_HUMAN	sp|P15924|DESP_HUMAN	1	0	0	1	0
IEVLEEELRLAR	sp|P15924|DESP_HUMAN;tr|Q4LE79|Q4LE79_HUMAN;tr|B4E2A0|B4E2A0_HUMAN;tr|B4DKX6|B4DKX6_HUMAN	sp|P15924|DESP_HUMAN	1	0	0	1	0
TMIQSPSGVILQEAADVHAR	sp|P15924|DESP_HUMAN;tr|Q4LE79|Q4LE79_HUMAN;tr|B4E2A0|B4E2A0_HUMAN;tr|B4DKX6|B4DKX6_HUMAN	sp|P15924|DESP_HUMAN	1	0	0	1	0
ALLQAILQTEDMLK	sp|P15924|DESP_HUMAN;tr|Q4LE79|Q4LE79_HUMAN;tr|B4E2A0|B4E2A0_HUMAN;tr|B4DKX6|B4DKX6_HUMAN;tr|B4DWT7|B4DWT7_HUMAN	sp|P15924|DESP_HUMAN	1	0	0	1	0
NLPLADQGSSHHITVK	sp|P15924|DESP_HUMAN;tr|Q4LE79|Q4LE79_HUMAN;tr|B4E2A0|B4E2A0_HUMAN;tr|B4DKX6|B4DKX6_HUMAN;tr|B4DWT7|B4DWT7_HUMAN	sp|P15924|DESP_HUMAN	1	0	0	1	0
NLPLADQGSSHHITVKINELK	sp|P15924|DESP_HUMAN;tr|Q4LE79|Q4LE79_HUMAN;tr|B4E2A0|B4E2A0_HUMAN;tr|B4DKX6|B4DKX6_HUMAN;tr|B4DWT7|B4DWT7_HUMAN	sp|P15924|DESP_HUMAN	1	0	0	1	0
QLQNIIQATSR	sp|P15924|DESP_HUMAN;tr|Q4LE79|Q4LE79_HUMAN;tr|B4E2A0|B4E2A0_HUMAN;tr|B4DKX6|B4DKX6_HUMAN;tr|B4DWT7|B4DWT7_HUMAN	sp|P15924|DESP_HUMAN	1	0	0	1	0
QVQNLVNK	sp|P15924|DESP_HUMAN;tr|Q4LE79|Q4LE79_HUMAN;tr|B4E2A0|B4E2A0_HUMAN;tr|B4DKX6|B4DKX6_HUMAN;tr|B4DWT7|B4DWT7_HUMAN	sp|P15924|DESP_HUMAN	1	0	0	1	0
SAIYQLEEEYENLLK	sp|P15924|DESP_HUMAN;tr|Q4LE79|Q4LE79_HUMAN;tr|B4E2A0|B4E2A0_HUMAN;tr|B4DKX6|B4DKX6_HUMAN;tr|B4DWT7|B4DWT7_HUMAN	sp|P15924|DESP_HUMAN	1	0	0	1	0
SAIYQLEEEYENLLKASFER	sp|P15924|DESP_HUMAN;tr|Q4LE79|Q4LE79_HUMAN;tr|B4E2A0|B4E2A0_HUMAN;tr|B4DKX6|B4DKX6_HUMAN;tr|B4DWT7|B4DWT7_HUMAN	sp|P15924|DESP_HUMAN	1	0	0	1	0
TIADLELHYQEFIR	sp|P15924|DESP_HUMAN;tr|Q4LE79|Q4LE79_HUMAN;tr|B4E2A0|B4E2A0_HUMAN;tr|B4DKX6|B4DKX6_HUMAN;tr|B4DWT7|B4DWT7_HUMAN	sp|P15924|DESP_HUMAN	1	0	0	1	0
AESGPDLRYEVTSGGGGTSR	sp|P15924|DESP_HUMAN;tr|Q4LE79|Q4LE79_HUMAN;tr|B4E2A0|B4E2A0_HUMAN;tr|G1UI31|G1UI31_HUMAN	sp|P15924|DESP_HUMAN	1	0	0	1	0
AELIVQPELK	sp|P15924|DESP_HUMAN;tr|Q4LE79|Q4LE79_HUMAN;tr|B4E2A0|B4E2A0_HUMAN;tr|G1UI31|G1UI31_HUMAN;tr|Q6ZP16|Q6ZP16_HUMAN	sp|P15924|DESP_HUMAN	1	0	0	1	0
AELIVQPELKYGDGIQLTR	sp|P15924|DESP_HUMAN;tr|Q4LE79|Q4LE79_HUMAN;tr|B4E2A0|B4E2A0_HUMAN;tr|G1UI31|G1UI31_HUMAN;tr|Q6ZP16|Q6ZP16_HUMAN	sp|P15924|DESP_HUMAN	1	0	0	1	0
DVCTELLPLIKPQGR	sp|P16152|CBR1_HUMAN	sp|P16152|CBR1_HUMAN	1	0	0	1	0
ILLNACCPGWVR	sp|P16152|CBR1_HUMAN;tr|A0A287BJQ5|A0A287BJQ5_PIG;tr|A0A287AE80|A0A287AE80_PIG;tr|A0A287BA90|A0A287BA90_PIG;tr|I3LM03|I3LM03_PIG;tr|A0A287BL83|A0A287BL83_PIG;tr|A0A287AAY9|A0A287AAY9_PIG;sp|Q28960|CBR1_PIG;tr|A0A286ZID9|A0A286ZID9_PIG	sp|P16152|CBR1_HUMAN	1	1	1	0	0
LFSGDVVLTAR	sp|P16152|CBR1_HUMAN;tr|A8MTM1|A8MTM1_HUMAN;tr|E9PQ63|E9PQ63_HUMAN	sp|P16152|CBR1_HUMAN	1	0	0	1	0
SSGIHVALVTGGNK	sp|P16152|CBR1_HUMAN;tr|A8MTM1|A8MTM1_HUMAN;tr|E9PQ63|E9PQ63_HUMAN	sp|P16152|CBR1_HUMAN	1	0	0	1	0
FHQLDIDDLQSIR	sp|P16152|CBR1_HUMAN;tr|A8MTM1|A8MTM1_HUMAN;tr|E9PQ63|E9PQ63_HUMAN;tr|V9HW40|V9HW40_HUMAN;sp|O75828|CBR3_HUMAN;tr|Q53F60|Q53F60_HUMAN;tr|I3L7L5|I3L7L5_PIG;tr|F1SGX4|F1SGX4_PIG;tr|A0A287AY34|A0A287AY34_PIG	sp|P16152|CBR1_HUMAN	1	1	1	0	0
GQAAVQQLQAEGLSPR	sp|P16152|CBR1_HUMAN;tr|A8MTM1|A8MTM1_HUMAN;tr|E9PQ63|E9PQ63_HUMAN;tr|V9HW40|V9HW40_HUMAN;tr|A0A287BJQ5|A0A287BJQ5_PIG;tr|A0A287AE80|A0A287AE80_PIG;tr|A0A287BA90|A0A287BA90_PIG;sp|O75828|CBR3_HUMAN;tr|Q53F60|Q53F60_HUMAN;tr|I3LM03|I3LM03_PIG;tr|A0A287BL83|A0A287BL83_PIG	sp|P16152|CBR1_HUMAN	1	1	1	0	0
APWIEQERPEYWDQETR	sp|P16189|1A31_HUMAN;tr|M1JNG6|M1JNG6_HUMAN;tr|F6IR38|F6IR38_HUMAN;tr|F6IR37|F6IR37_HUMAN;tr|F6IR36|F6IR36_HUMAN;tr|F6IR34|F6IR34_HUMAN;tr|G9FTJ9|G9FTJ9_HUMAN;tr|Q2MJJ6|Q2MJJ6_HUMAN;tr|A0A090KI70|A0A090KI70_HUMAN;tr|A4URF1|A4URF1_HUMAN;tr|I6RB65|I6RB65_HUMAN;tr|A7Y1U3|A7Y1U3_HUMAN;tr|E2FIL8|E2FIL8_HUMAN;tr|F6IR35|F6IR35_HUMAN;tr|D5H3W1|D5H3W1_HUMAN;tr|H6SHQ5|H6SHQ5_HUMAN;tr|U5YMR8|U5YMR8_HUMAN;tr…	sp|P16189|1A31_HUMAN	1	0	0	1	0
DGEDQTQDTELVETRPAGDGTFQK	sp|P16189|1A31_HUMAN;tr|M1JNG6|M1JNG6_HUMAN;tr|F6IR38|F6IR38_HUMAN;tr|F6IR37|F6IR37_HUMAN;tr|F6IR36|F6IR36_HUMAN;tr|F6IR34|F6IR34_HUMAN;tr|G9FTJ9|G9FTJ9_HUMAN;tr|Q2MJJ6|Q2MJJ6_HUMAN;tr|U5YJR6|U5YJR6_HUMAN;tr|Q861E7|Q861E7_HUMAN;tr|A0A090KI70|A0A090KI70_HUMAN;tr|F6IR44|F6IR44_HUMAN;tr|F6IR43|F6IR43_HUMAN;tr|A4URF1|A4URF1_HUMAN;tr|I6RB65|I6RB65_HUMAN;tr|F6IR52|F6IR52_HUMAN;tr|A7Y1U3|A7Y1U3_HUMAN;tr…	sp|P16189|1A31_HUMAN	1	0	0	1	0
FDSDAASQR	sp|P16189|1A31_HUMAN;tr|M1JNG6|M1JNG6_HUMAN;tr|F6IR38|F6IR38_HUMAN;tr|F6IR37|F6IR37_HUMAN;tr|F6IR36|F6IR36_HUMAN;tr|F6IR34|F6IR34_HUMAN;tr|G9FTJ9|G9FTJ9_HUMAN;tr|Q2MJJ6|Q2MJJ6_HUMAN;tr|U5YJR6|U5YJR6_HUMAN;tr|Q861E7|Q861E7_HUMAN;tr|A0A090KI70|A0A090KI70_HUMAN;tr|F6IR44|F6IR44_HUMAN;tr|F6IR43|F6IR43_HUMAN;tr|A4URF1|A4URF1_HUMAN;tr|I6RB65|I6RB65_HUMAN;tr|F6IR52|F6IR52_HUMAN;tr|A7Y1U3|A7Y1U3_HUMAN;tr…		1	0	0	1	0
GYQQDAYDGK	sp|P16189|1A31_HUMAN;tr|M1JNG6|M1JNG6_HUMAN;tr|F6IR38|F6IR38_HUMAN;tr|F6IR37|F6IR37_HUMAN;tr|F6IR36|F6IR36_HUMAN;tr|F6IR34|F6IR34_HUMAN;tr|G9FTJ9|G9FTJ9_HUMAN;tr|Q2MJJ6|Q2MJJ6_HUMAN;tr|U5YJR6|U5YJR6_HUMAN;tr|Q861E7|Q861E7_HUMAN;tr|A0A090KI70|A0A090KI70_HUMAN;tr|F6IR44|F6IR44_HUMAN;tr|F6IR43|F6IR43_HUMAN;tr|A4URF1|A4URF1_HUMAN;tr|I6RB65|I6RB65_HUMAN;tr|F6IR52|F6IR52_HUMAN;tr|A7Y1U3|A7Y1U3_HUMAN;tr…	sp|P16189|1A31_HUMAN	1	0	0	1	0
THMTHHAVSDHEATLR	sp|P16189|1A31_HUMAN;tr|M1JNG6|M1JNG6_HUMAN;tr|F6IR38|F6IR38_HUMAN;tr|F6IR37|F6IR37_HUMAN;tr|F6IR36|F6IR36_HUMAN;tr|F6IR34|F6IR34_HUMAN;tr|G9FTJ9|G9FTJ9_HUMAN;tr|Q2MJJ6|Q2MJJ6_HUMAN;tr|U5YJR6|U5YJR6_HUMAN;tr|Q861E7|Q861E7_HUMAN;tr|A0A090KI70|A0A090KI70_HUMAN;tr|F6IR44|F6IR44_HUMAN;tr|F6IR43|F6IR43_HUMAN;tr|A4URF1|A4URF1_HUMAN;tr|I6RB65|I6RB65_HUMAN;tr|F6IR52|F6IR52_HUMAN;tr|A7Y1U3|A7Y1U3_HUMAN;tr…	sp|P16189|1A31_HUMAN	1	0	0	1	0
VDLGTLR	sp|P16189|1A31_HUMAN;tr|M1JNG6|M1JNG6_HUMAN;tr|F6IR38|F6IR38_HUMAN;tr|F6IR37|F6IR37_HUMAN;tr|F6IR36|F6IR36_HUMAN;tr|F6IR34|F6IR34_HUMAN;tr|G9FTJ9|G9FTJ9_HUMAN;tr|Q2MJJ6|Q2MJJ6_HUMAN;tr|U5YJR6|U5YJR6_HUMAN;tr|Q861E7|Q861E7_HUMAN;tr|A0A090KI70|A0A090KI70_HUMAN;tr|F6IR44|F6IR44_HUMAN;tr|F6IR43|F6IR43_HUMAN;tr|A4URF1|A4URF1_HUMAN;tr|I6RB65|I6RB65_HUMAN;tr|F6IR52|F6IR52_HUMAN;tr|A7Y1U3|A7Y1U3_HUMAN;tr…	sp|P16189|1A31_HUMAN	1	0	0	1	0
WASVVVPSGQEQR	sp|P16189|1A31_HUMAN;tr|M1JNG6|M1JNG6_HUMAN;tr|F6IR38|F6IR38_HUMAN;tr|F6IR37|F6IR37_HUMAN;tr|F6IR36|F6IR36_HUMAN;tr|F6IR34|F6IR34_HUMAN;tr|G9FTJ9|G9FTJ9_HUMAN;tr|Q2MJJ6|Q2MJJ6_HUMAN;tr|U5YJR6|U5YJR6_HUMAN;tr|Q861E7|Q861E7_HUMAN;tr|A0A090KI70|A0A090KI70_HUMAN;tr|F6IR44|F6IR44_HUMAN;tr|F6IR43|F6IR43_HUMAN;tr|A4URF1|A4URF1_HUMAN;tr|I6RB65|I6RB65_HUMAN;tr|F6IR52|F6IR52_HUMAN;tr|A7Y1U3|A7Y1U3_HUMAN;tr…	sp|P16189|1A31_HUMAN	1	0	0	1	0
YFTTSVSR	sp|P16189|1A31_HUMAN;tr|M1JNG6|M1JNG6_HUMAN;tr|F6IR38|F6IR38_HUMAN;tr|F6IR37|F6IR37_HUMAN;tr|F6IR36|F6IR36_HUMAN;tr|F6IR34|F6IR34_HUMAN;tr|G9FTJ9|G9FTJ9_HUMAN;tr|Q2MJJ6|Q2MJJ6_HUMAN;tr|U5YJR6|U5YJR6_HUMAN;tr|Q861E7|Q861E7_HUMAN;tr|A0A090KI70|A0A090KI70_HUMAN;tr|F6IR44|F6IR44_HUMAN;tr|F6IR43|F6IR43_HUMAN;tr|A4URF1|A4URF1_HUMAN;tr|I6RB65|I6RB65_HUMAN;tr|F6IR52|F6IR52_HUMAN;tr|A7Y1U3|A7Y1U3_HUMAN;tr…	sp|P16189|1A31_HUMAN	1	0	0	1	0
MAVMAPR	sp|P16189|1A31_HUMAN;tr|M1JNG6|M1JNG6_HUMAN;tr|F6IR38|F6IR38_HUMAN;tr|F6IR37|F6IR37_HUMAN;tr|F6IR36|F6IR36_HUMAN;tr|F6IR34|F6IR34_HUMAN;tr|G9FTJ9|G9FTJ9_HUMAN;tr|Q2MJJ6|Q2MJJ6_HUMAN;tr|U5YJR6|U5YJR6_HUMAN;tr|Q861E7|Q861E7_HUMAN;tr|F6IR44|F6IR44_HUMAN;tr|F6IR43|F6IR43_HUMAN;tr|F6IR52|F6IR52_HUMAN;tr|Q7YP31|Q7YP31_HUMAN;tr|F6IR45|F6IR45_HUMAN;tr|U5YMF4|U5YMF4_HUMAN;tr|G4Y0P1|G4Y0P1_HUMAN;tr|A0JKD2|…	sp|P16189|1A31_HUMAN	1	0	0	1	0
ATGPPVSELITK	sp|P16401|H15_HUMAN	sp|P16401|H15_HUMAN	1	0	0	1	0
SETAPAETATPAPVEK	sp|P16401|H15_HUMAN;tr|Q14463|Q14463_HUMAN	sp|P16401|H15_HUMAN	1	0	0	1	0
SETAPAAPAAAPPAEK	sp|P16403|H12_HUMAN	sp|P16403|H12_HUMAN	1	0	0	1	0
SGVSLAALK	sp|P16403|H12_HUMAN;tr|Q4VB24|Q4VB24_HUMAN;tr|B2R984|B2R984_HUMAN;tr|A3R0T8|A3R0T8_HUMAN;tr|A3R0T7|A3R0T7_HUMAN;tr|A0A286ZZB7|A0A286ZZB7_PIG;sp|P10412|H14_HUMAN;sp|P16402|H13_HUMAN	sp|P16403|H12_HUMAN	1	1	1	0	0
ASGPPVSELITK	sp|P16403|H12_HUMAN;tr|Q4VB24|Q4VB24_HUMAN;tr|B2R984|B2R984_HUMAN;tr|A3R0T8|A3R0T8_HUMAN;tr|A3R0T7|A3R0T7_HUMAN;tr|A0A286ZZB7|A0A286ZZB7_PIG;sp|P10412|H14_HUMAN;sp|P16402|H13_HUMAN;tr|F6PYW2|F6PYW2_PIG	sp|P16403|H12_HUMAN	1	1	1	0	0
ALAAAGYDVEK	sp|P16403|H12_HUMAN;tr|Q4VB24|Q4VB24_HUMAN;tr|B2R984|B2R984_HUMAN;tr|A3R0T8|A3R0T8_HUMAN;tr|A3R0T7|A3R0T7_HUMAN;tr|A0A286ZZB7|A0A286ZZB7_PIG;sp|P10412|H14_HUMAN;sp|P16402|H13_HUMAN;tr|F6PYW2|F6PYW2_PIG;tr|A1L407|A1L407_HUMAN;sp|P22492|H1T_HUMAN;sp|P06348|H1T_PIG;tr|A0A287BAD3|A0A287BAD3_PIG;sp|Q02539|H11_HUMAN	sp|P16403|H12_HUMAN	1	1	1	0	0
DIVPGDIVEIAVGDK	sp|P16615|AT2A2_HUMAN;sp|P11607|AT2A2_PIG	sp|P16615|AT2A2_HUMAN	1	1	1	0	0
DIVPGDIVEIAVGDKVPADIR	sp|P16615|AT2A2_HUMAN;sp|P11607|AT2A2_PIG	sp|P16615|AT2A2_HUMAN	1	1	1	0	0
WGSNELPAEEGK	sp|P16615|AT2A2_HUMAN;sp|P11607|AT2A2_PIG	sp|P16615|AT2A2_HUMAN	1	1	1	0	0
AMGVVVATGVNTEIGK	sp|P16615|AT2A2_HUMAN;sp|P11607|AT2A2_PIG;tr|H7C5W9|H7C5W9_HUMAN	sp|P16615|AT2A2_HUMAN	1	1	1	0	0
ANACNSVIK	sp|P16615|AT2A2_HUMAN;sp|P11607|AT2A2_PIG;tr|H7C5W9|H7C5W9_HUMAN	sp|P16615|AT2A2_HUMAN	1	1	1	0	0
EWGSGSDTLR	sp|P16615|AT2A2_HUMAN;sp|P11607|AT2A2_PIG;tr|H7C5W9|H7C5W9_HUMAN	sp|P16615|AT2A2_HUMAN	1	1	1	0	0
HTDPVPDPR	sp|P16615|AT2A2_HUMAN;sp|P11607|AT2A2_PIG;tr|H7C5W9|H7C5W9_HUMAN	sp|P16615|AT2A2_HUMAN	1	1	1	0	0
IEVASSVK	sp|P16615|AT2A2_HUMAN;sp|P11607|AT2A2_PIG;tr|H7C5W9|H7C5W9_HUMAN	sp|P16615|AT2A2_HUMAN	1	1	1	0	0
IGIFGQDEDVTSK	sp|P16615|AT2A2_HUMAN;sp|P11607|AT2A2_PIG;tr|H7C5W9|H7C5W9_HUMAN	sp|P16615|AT2A2_HUMAN	1	1	1	0	0
IRDEMVATEQER	sp|P16615|AT2A2_HUMAN;sp|P11607|AT2A2_PIG;tr|H7C5W9|H7C5W9_HUMAN	sp|P16615|AT2A2_HUMAN	1	1	1	0	0
MNVFDTELK	sp|P16615|AT2A2_HUMAN;sp|P11607|AT2A2_PIG;tr|H7C5W9|H7C5W9_HUMAN	sp|P16615|AT2A2_HUMAN	1	1	1	0	0
SMSVYCTPNKPSR	sp|P16615|AT2A2_HUMAN;sp|P11607|AT2A2_PIG;tr|H7C5W9|H7C5W9_HUMAN	sp|P16615|AT2A2_HUMAN	1	1	1	0	0
VEGDTCSLNEFTITGSTYAPIGEVHK	sp|P16615|AT2A2_HUMAN;sp|P11607|AT2A2_PIG;tr|H7C5W9|H7C5W9_HUMAN	sp|P16615|AT2A2_HUMAN	1	1	1	0	0
VGEATETALTCLVEK	sp|P16615|AT2A2_HUMAN;sp|P11607|AT2A2_PIG;tr|H7C5W9|H7C5W9_HUMAN;tr|A0A286ZW82|A0A286ZW82_PIG;tr|A0A286ZQ54|A0A286ZQ54_PIG;tr|A8K9K1|A8K9K1_HUMAN;tr|F1RGR0|F1RGR0_PIG;sp|Q93084|AT2A3_HUMAN	sp|P16615|AT2A2_HUMAN	1	1	1	0	0
GTAVAICR	sp|P16615|AT2A2_HUMAN;sp|P11607|AT2A2_PIG;tr|H7C5W9|H7C5W9_HUMAN;tr|A0A286ZW82|A0A286ZW82_PIG;tr|A0A286ZQ54|A0A286ZQ54_PIG;tr|I3LKC9|I3LKC9_PIG;tr|A8K9K1|A8K9K1_HUMAN;tr|F1RGR0|F1RGR0_PIG;sp|Q93084|AT2A3_HUMAN	sp|P16615|AT2A2_HUMAN	1	1	1	0	0
TGTLTTNQMSVCR	sp|P16615|AT2A2_HUMAN;sp|P11607|AT2A2_PIG;tr|H7C5W9|H7C5W9_HUMAN;tr|A0A286ZW82|A0A286ZW82_PIG;tr|A0A286ZQ54|A0A286ZQ54_PIG;tr|I3LKC9|I3LKC9_PIG;tr|A8K9K1|A8K9K1_HUMAN;tr|F1RGR0|F1RGR0_PIG;sp|Q93084|AT2A3_HUMAN	sp|P16615|AT2A2_HUMAN	1	1	1	0	0
ISLPVILMDETLK	sp|P16615|AT2A2_HUMAN;sp|P11607|AT2A2_PIG;tr|H7C5W9|H7C5W9_HUMAN;tr|B1PM99|B1PM99_HUMAN	sp|P16615|AT2A2_HUMAN	1	1	1	0	0
VIMITGDNK	sp|P16615|AT2A2_HUMAN;sp|P11607|AT2A2_PIG;tr|H7C5W9|H7C5W9_HUMAN;tr|Q7Z675|Q7Z675_HUMAN;tr|F1RFH9|F1RFH9_PIG;sp|O14983|AT2A1_HUMAN;tr|Q8N3X5|Q8N3X5_HUMAN;tr|A0A287APK5|A0A287APK5_PIG	sp|P16615|AT2A2_HUMAN	1	1	1	0	0
GAIYYFK	sp|P16615|AT2A2_HUMAN;sp|P11607|AT2A2_PIG;tr|H7C5W9|H7C5W9_HUMAN;tr|Q7Z675|Q7Z675_HUMAN;tr|F1RFH9|F1RFH9_PIG;sp|O14983|AT2A1_HUMAN;tr|Q8N3X5|Q8N3X5_HUMAN;tr|A0A287APK5|A0A287APK5_PIG;tr|Q7Z6E5|Q7Z6E5_HUMAN	sp|P16615|AT2A2_HUMAN	1	1	1	0	0
LDEFGEQLSK	sp|P16615|AT2A2_HUMAN;sp|P11607|AT2A2_PIG;tr|H7C5W9|H7C5W9_HUMAN;tr|Q7Z675|Q7Z675_HUMAN;tr|F1RFH9|F1RFH9_PIG;sp|O14983|AT2A1_HUMAN;tr|Q8N3X5|Q8N3X5_HUMAN;tr|A0A287APK5|A0A287APK5_PIG;tr|Q7Z6E5|Q7Z6E5_HUMAN	sp|P16615|AT2A2_HUMAN	1	1	1	0	0
NMLFSGTNIAAGK	sp|P16615|AT2A2_HUMAN;sp|P11607|AT2A2_PIG;tr|H7C5W9|H7C5W9_HUMAN;tr|Q7Z675|Q7Z675_HUMAN;tr|F1RFH9|F1RFH9_PIG;sp|O14983|AT2A1_HUMAN;tr|Q8N3X5|Q8N3X5_HUMAN;tr|A0A287APK5|A0A287APK5_PIG;tr|Q7Z6E5|Q7Z6E5_HUMAN	sp|P16615|AT2A2_HUMAN	1	1	1	0	0
KEFTLEFSR	sp|P16615|AT2A2_HUMAN;sp|P11607|AT2A2_PIG;tr|H7C5W9|H7C5W9_HUMAN;tr|Q7Z675|Q7Z675_HUMAN;tr|F1RFH9|F1RFH9_PIG;sp|O14983|AT2A1_HUMAN;tr|Q8N3X5|Q8N3X5_HUMAN;tr|A0A287APK5|A0A287APK5_PIG;tr|Q7Z6E5|Q7Z6E5_HUMAN;tr|A0A286ZW82|A0A286ZW82_PIG;tr|A0A286ZQ54|A0A286ZQ54_PIG;tr|I3LKC9|I3LKC9_PIG;tr|A8K9K1|A8K9K1_HUMAN;tr|F1RGR0|F1RGR0_PIG;sp|Q93084|AT2A3_HUMAN	sp|P16615|AT2A2_HUMAN	1	1	1	0	0
NAENAIEALK	sp|P16615|AT2A2_HUMAN;sp|P11607|AT2A2_PIG;tr|H7C5W9|H7C5W9_HUMAN;tr|Q7Z675|Q7Z675_HUMAN;tr|F1RFH9|F1RFH9_PIG;sp|O14983|AT2A1_HUMAN;tr|Q8N3X5|Q8N3X5_HUMAN;tr|A0A287APK5|A0A287APK5_PIG;tr|Q7Z6E5|Q7Z6E5_HUMAN;tr|A0A286ZW82|A0A286ZW82_PIG;tr|A0A286ZQ54|A0A286ZQ54_PIG;tr|I3LKC9|I3LKC9_PIG;tr|H3BVB2|H3BVB2_HUMAN	sp|P16615|AT2A2_HUMAN	1	1	1	0	0
SLPSVETLGCTSVICSDK	sp|P16615|AT2A2_HUMAN;sp|P11607|AT2A2_PIG;tr|H7C5W9|H7C5W9_HUMAN;tr|Q7Z675|Q7Z675_HUMAN;tr|F1RFH9|F1RFH9_PIG;sp|O14983|AT2A1_HUMAN;tr|Q8N3X5|Q8N3X5_HUMAN;tr|A0A287APK5|A0A287APK5_PIG;tr|Q7Z6E5|Q7Z6E5_HUMAN;tr|A0A286ZW82|A0A286ZW82_PIG;tr|A0A286ZQ54|A0A286ZQ54_PIG;tr|I3LKC9|I3LKC9_PIG;tr|A8K9K1|A8K9K1_HUMAN;tr|F1RGR0|F1RGR0_PIG;sp|Q93084|AT2A3_HUMAN;tr|H3BTW4|H3BTW4_HUMAN	sp|P16615|AT2A2_HUMAN	1	1	1	0	0
TASEMVLADDNFSTIVAAVEEGR	sp|P16615|AT2A2_HUMAN;sp|P11607|AT2A2_PIG;tr|H7C5W9|H7C5W9_HUMAN;tr|Q7Z675|Q7Z675_HUMAN;tr|F1RFH9|F1RFH9_PIG;sp|O14983|AT2A1_HUMAN;tr|Q8N3X5|Q8N3X5_HUMAN;tr|A0A287APK5|A0A287APK5_PIG;tr|Q7Z6E5|Q7Z6E5_HUMAN;tr|B3KS35|B3KS35_HUMAN	sp|P16615|AT2A2_HUMAN	1	1	1	0	0
TVEEVLGHFGVNESTGLSLEQVK	sp|P16615|AT2A2_HUMAN;sp|P11607|AT2A2_PIG;tr|J3QSY6|J3QSY6_HUMAN	sp|P16615|AT2A2_HUMAN	1	1	1	0	0
VDQSILTGESVSVIK	sp|P16615|AT2A2_HUMAN;sp|P11607|AT2A2_PIG;tr|Q7Z675|Q7Z675_HUMAN;tr|F1RFH9|F1RFH9_PIG;sp|O14983|AT2A1_HUMAN;tr|Q8N3X5|Q8N3X5_HUMAN;tr|A0A287APK5|A0A287APK5_PIG;tr|Q7Z6E5|Q7Z6E5_HUMAN	sp|P16615|AT2A2_HUMAN	1	1	1	0	0
CLALATHDNPLR	sp|P16615|AT2A2_HUMAN;tr|H7C5W9|H7C5W9_HUMAN	sp|P16615|AT2A2_HUMAN	1	0	0	1	0
EEMHLEDSANFIK	sp|P16615|AT2A2_HUMAN;tr|H7C5W9|H7C5W9_HUMAN	sp|P16615|AT2A2_HUMAN	1	0	0	1	0
VSFYQLSHFLQCK	sp|P16615|AT2A2_HUMAN;tr|H7C5W9|H7C5W9_HUMAN	sp|P16615|AT2A2_HUMAN	1	0	0	1	0
EMLSSTTYPVVVK	sp|P17600|SYN1_HUMAN;tr|F6PZQ8|F6PZQ8_PIG;tr|B7TY10|B7TY10_PIG	sp|P17600|SYN1_HUMAN	1	1	1	0	0
PVAGGPGAPPAARPPASPSPQR	sp|P17600|SYN1_HUMAN;tr|F6PZQ8|F6PZQ8_PIG;tr|B7TY10|B7TY10_PIG	sp|P17600|SYN1_HUMAN	1	1	1	0	0
VDNQHDFQDIASVVALTK	sp|P17600|SYN1_HUMAN;tr|F6PZQ8|F6PZQ8_PIG;tr|B7TY10|B7TY10_PIG	sp|P17600|SYN1_HUMAN	1	1	1	0	0
TNTGSAMLEQIAMSDR	sp|P17600|SYN1_HUMAN;tr|F6PZQ8|F6PZQ8_PIG;tr|B7TY10|B7TY10_PIG;tr|A0A087WW91|A0A087WW91_HUMAN;tr|B3KRB3|B3KRB3_HUMAN	sp|P17600|SYN1_HUMAN	1	1	1	0	0
RPTEICADPQFIIGGATR	sp|P17655|CAN2_HUMAN;tr|Q59EF6|Q59EF6_HUMAN;tr|B2RCM3|B2RCM3_HUMAN	sp|P17655|CAN2_HUMAN	1	0	0	1	0
GHAYSVTGAEEVESNGSLQK	sp|P17655|CAN2_HUMAN;tr|Q59EF6|Q59EF6_HUMAN;tr|B2RCM3|B2RCM3_HUMAN;tr|B4DN77|B4DN77_HUMAN	sp|P17655|CAN2_HUMAN	1	0	0	1	0
ADYQAVDDEIEANLEEFDISEDDIDDGFRR	sp|P17655|CAN2_HUMAN;tr|Q59EF6|Q59EF6_HUMAN;tr|B2RCM3|B2RCM3_HUMAN;tr|B4DN77|B4DN77_HUMAN;tr|B3KUH9|B3KUH9_HUMAN;tr|Q6ZVC6|Q6ZVC6_HUMAN	sp|P17655|CAN2_HUMAN	1	0	0	1	0
YLNQDYEALR	sp|P17655|CAN2_HUMAN;tr|Q59EF6|Q59EF6_HUMAN;tr|B2RCM3|B2RCM3_HUMAN;tr|B4E1R7|B4E1R7_HUMAN	sp|P17655|CAN2_HUMAN	1	0	0	1	0
LPPGEYILVPSTFEPNK	sp|P17655|CAN2_HUMAN;tr|Q59EF6|Q59EF6_HUMAN;tr|B2RCM3|B2RCM3_HUMAN;tr|B4E1R7|B4E1R7_HUMAN;tr|B3KUH9|B3KUH9_HUMAN;tr|Q6ZVC6|Q6ZVC6_HUMAN;tr|I3LQD3|I3LQD3_PIG;sp|P43367|CAN2_PIG	sp|P17655|CAN2_HUMAN	1	1	1	0	0
LPPGEYILVPSTFEPNKDGDFCIR	sp|P17655|CAN2_HUMAN;tr|Q59EF6|Q59EF6_HUMAN;tr|B2RCM3|B2RCM3_HUMAN;tr|B4E1R7|B4E1R7_HUMAN;tr|B3KUH9|B3KUH9_HUMAN;tr|Q6ZVC6|Q6ZVC6_HUMAN;tr|I3LQD3|I3LQD3_PIG;sp|P43367|CAN2_PIG	sp|P17655|CAN2_HUMAN	1	1	1	0	0
LEEEDEDEEDGESGCTFLVGLIQK	sp|P17655|CAN2_HUMAN;tr|Q59EF6|Q59EF6_HUMAN;tr|B2RCM3|B2RCM3_HUMAN;tr|B4E1R7|B4E1R7_HUMAN;tr|B4DN77|B4DN77_HUMAN	sp|P17655|CAN2_HUMAN	1	0	0	1	0
LEICNLTPDTLTSDTYK	sp|P17655|CAN2_HUMAN;tr|Q59EF6|Q59EF6_HUMAN;tr|B2RCM3|B2RCM3_HUMAN;tr|B4E1R7|B4E1R7_HUMAN;tr|B4DN77|B4DN77_HUMAN	sp|P17655|CAN2_HUMAN	1	0	0	1	0
NPWGEVEWTGR	sp|P17655|CAN2_HUMAN;tr|Q59EF6|Q59EF6_HUMAN;tr|B2RCM3|B2RCM3_HUMAN;tr|B4E1R7|B4E1R7_HUMAN;tr|B4DN77|B4DN77_HUMAN	sp|P17655|CAN2_HUMAN	1	0	0	1	0
MPCQLHQVIVAR	sp|P17655|CAN2_HUMAN;tr|Q59EF6|Q59EF6_HUMAN;tr|B2RCM3|B2RCM3_HUMAN;tr|B4E1R7|B4E1R7_HUMAN;tr|B4DN77|B4DN77_HUMAN;tr|B3KUH9|B3KUH9_HUMAN	sp|P17655|CAN2_HUMAN	1	0	0	1	0
ALEEAGFK	sp|P17655|CAN2_HUMAN;tr|Q59EF6|Q59EF6_HUMAN;tr|B2RCM3|B2RCM3_HUMAN;tr|B4E1R7|B4E1R7_HUMAN;tr|B4DN77|B4DN77_HUMAN;tr|B3KUH9|B3KUH9_HUMAN;tr|I3LQD3|I3LQD3_PIG;sp|P43367|CAN2_PIG	sp|P17655|CAN2_HUMAN	1	1	1	0	0
FADDQLIIDFDNFVR	sp|P17655|CAN2_HUMAN;tr|Q59EF6|Q59EF6_HUMAN;tr|B2RCM3|B2RCM3_HUMAN;tr|B4E1R7|B4E1R7_HUMAN;tr|B4DN77|B4DN77_HUMAN;tr|B3KUH9|B3KUH9_HUMAN;tr|I3LQD3|I3LQD3_PIG;sp|P43367|CAN2_PIG	sp|P17655|CAN2_HUMAN	1	1	1	0	0
NFFLTNR	sp|P17655|CAN2_HUMAN;tr|Q59EF6|Q59EF6_HUMAN;tr|B2RCM3|B2RCM3_HUMAN;tr|B4E1R7|B4E1R7_HUMAN;tr|B4DN77|B4DN77_HUMAN;tr|B3KUH9|B3KUH9_HUMAN;tr|Q6ZVC6|Q6ZVC6_HUMAN	sp|P17655|CAN2_HUMAN	1	0	0	1	0
SDTFINLR	sp|P17655|CAN2_HUMAN;tr|Q59EF6|Q59EF6_HUMAN;tr|B2RCM3|B2RCM3_HUMAN;tr|B4E1R7|B4E1R7_HUMAN;tr|B4DN77|B4DN77_HUMAN;tr|B3KUH9|B3KUH9_HUMAN;tr|Q6ZVC6|Q6ZVC6_HUMAN;tr|I3LQD3|I3LQD3_PIG;sp|P43367|CAN2_PIG	sp|P17655|CAN2_HUMAN	1	1	1	0	0
IMVDMLDSDGSGK	sp|P17655|CAN2_HUMAN;tr|Q59EF6|Q59EF6_HUMAN;tr|B4E1R7|B4E1R7_HUMAN;tr|B4DN77|B4DN77_HUMAN;tr|B3KUH9|B3KUH9_HUMAN;tr|Q6ZVC6|Q6ZVC6_HUMAN;tr|I3LQD3|I3LQD3_PIG	sp|P17655|CAN2_HUMAN	1	1	1	0	0
SDGFSIETCK	sp|P17655|CAN2_HUMAN;tr|Q59EF6|Q59EF6_HUMAN;tr|B4E1R7|B4E1R7_HUMAN;tr|B4DN77|B4DN77_HUMAN;tr|B3KUH9|B3KUH9_HUMAN;tr|Q6ZVC6|Q6ZVC6_HUMAN;tr|I3LQD3|I3LQD3_PIG	sp|P17655|CAN2_HUMAN	1	1	1	0	0
AIGVLTSGGDAQGMNAAVR	sp|P17858|PFKAL_HUMAN;tr|A0A287AGA4|A0A287AGA4_PIG;sp|Q01813|PFKAP_HUMAN;tr|I3LK68|I3LK68_PIG;tr|F1RX49|F1RX49_PIG	sp|Q01813|PFKAP_HUMAN	1	1	1	0	0
MGIYVGAK	sp|P17858|PFKAL_HUMAN;tr|A0A287AGA4|A0A287AGA4_PIG;tr|B4E108|B4E108_HUMAN;sp|Q01813|PFKAP_HUMAN;tr|I3LK68|I3LK68_PIG;tr|Q5VSR5|Q5VSR5_HUMAN;tr|F1RX49|F1RX49_PIG;tr|V9GYV7|V9GYV7_HUMAN	sp|Q01813|PFKAP_HUMAN	1	1	1	0	0
AAAYNLVQHGITNLCVIGGDGSLTGANIFR	sp|P17858|PFKAL_HUMAN;tr|B4E108|B4E108_HUMAN	sp|P17858|PFKAL_HUMAN	1	0	0	1	0
SEWGSLLEELVAEGK	sp|P17858|PFKAL_HUMAN;tr|B4E108|B4E108_HUMAN	sp|P17858|PFKAL_HUMAN	1	0	0	1	0
IMEVIDAITTTAQSHQR	sp|P17858|PFKAL_HUMAN;tr|I3LFQ5|I3LFQ5_PIG;tr|A0A287AGA4|A0A287AGA4_PIG;tr|A0A286ZZL7|A0A286ZZL7_PIG	sp|P17858|PFKAL_HUMAN	1	1	1	0	0
TFVLEVMGR	sp|P17858|PFKAL_HUMAN;tr|I3LFQ5|I3LFQ5_PIG;tr|A0A287AGA4|A0A287AGA4_PIG;tr|A0A286ZZL7|A0A286ZZL7_PIG;sp|Q01813|PFKAP_HUMAN;tr|I3LK68|I3LK68_PIG;tr|Q5VSR5|Q5VSR5_HUMAN;tr|B4E162|B4E162_HUMAN;tr|Q96I60|Q96I60_HUMAN;tr|A0A024R0Y5|A0A024R0Y5_HUMAN;sp|P08237|PFKAM_HUMAN;tr|A0A287B7N8|A0A287B7N8_PIG;tr|A0A286ZWG4|A0A286ZWG4_PIG;tr|I3LCA1|I3LCA1_PIG;sp|Q2HYU2|PFKAM_PIG;tr|A0A286ZQ47|A0A286ZQ47_PIG;tr|A0…	sp|Q01813|PFKAP_HUMAN	1	1	1	0	0
GGSFENNWNIYK	sp|P17858|PFKAL_HUMAN;tr|Q9BSP4|Q9BSP4_HUMAN;tr|Q7L2M7|Q7L2M7_HUMAN	sp|P17858|PFKAL_HUMAN	1	0	0	1	0
AVAFSPVTELKK	sp|P17858|PFKAL_HUMAN;tr|Q9BSP4|Q9BSP4_HUMAN;tr|Q7L2M7|Q7L2M7_HUMAN;tr|B3KNQ7|B3KNQ7_HUMAN	sp|P17858|PFKAL_HUMAN	1	0	0	1	0
ISMAAYVSGELEHVTR	sp|P17858|PFKAL_HUMAN;tr|Q9BSP4|Q9BSP4_HUMAN;tr|Q7L2M7|Q7L2M7_HUMAN;tr|B3KNQ7|B3KNQ7_HUMAN	sp|P17858|PFKAL_HUMAN	1	0	0	1	0
AVAFSPVTELK	sp|P17858|PFKAL_HUMAN;tr|Q9BSP4|Q9BSP4_HUMAN;tr|Q7L2M7|Q7L2M7_HUMAN;tr|B3KNQ7|B3KNQ7_HUMAN;tr|I3LFQ5|I3LFQ5_PIG;tr|A0A286ZZL7|A0A286ZZL7_PIG	sp|P17858|PFKAL_HUMAN	1	1	1	0	0
TNVLGHLQQGGAPTPFDR	sp|P17858|PFKAL_HUMAN;tr|Q9BSP4|Q9BSP4_HUMAN;tr|Q7L2M7|Q7L2M7_HUMAN;tr|B3KNQ7|B3KNQ7_HUMAN;tr|I3LFQ5|I3LFQ5_PIG;tr|A0A286ZZL7|A0A286ZZL7_PIG	sp|P17858|PFKAL_HUMAN	1	1	1	0	0
GQVQEVGWHDVAGWLGR	sp|P17858|PFKAL_HUMAN;tr|Q9BSP4|Q9BSP4_HUMAN;tr|Q7L2M7|Q7L2M7_HUMAN;tr|B3KNQ7|B3KNQ7_HUMAN;tr|I3LFQ5|I3LFQ5_PIG;tr|A0A287AGA4|A0A287AGA4_PIG;tr|A0A286ZZL7|A0A286ZZL7_PIG;tr|Q6MZK4|Q6MZK4_HUMAN;tr|Q59GI2|Q59GI2_HUMAN;tr|Q7Z3R9|Q7Z3R9_HUMAN	sp|P17858|PFKAL_HUMAN	1	1	1	0	0
VNVEHMTEK	sp|P17858|PFKAL_HUMAN;tr|Q9BSP4|Q9BSP4_HUMAN;tr|Q7L2M7|Q7L2M7_HUMAN;tr|B3KNQ7|B3KNQ7_HUMAN;tr|Q6MZK4|Q6MZK4_HUMAN;tr|Q59GI2|Q59GI2_HUMAN	sp|P17858|PFKAL_HUMAN	1	0	0	1	0
GQLESIVENIR	sp|P17858|PFKAL_HUMAN;tr|Q9BSP4|Q9BSP4_HUMAN;tr|Q7L2M7|Q7L2M7_HUMAN;tr|B3KNQ7|B3KNQ7_HUMAN;tr|Q6MZK4|Q6MZK4_HUMAN;tr|Q59GI2|Q59GI2_HUMAN;tr|Q7Z3R9|Q7Z3R9_HUMAN	sp|P17858|PFKAL_HUMAN	1	0	0	1	0
TGISHGHTVYVVHDGFEGLAK	sp|P17858|PFKAL_HUMAN;tr|Q9BSP4|Q9BSP4_HUMAN;tr|Q7L2M7|Q7L2M7_HUMAN;tr|B3KNQ7|B3KNQ7_HUMAN;tr|Q6MZK4|Q6MZK4_HUMAN;tr|Q59GI2|Q59GI2_HUMAN;tr|Q7Z3R9|Q7Z3R9_HUMAN	sp|P17858|PFKAL_HUMAN	1	0	0	1	0
ALAQCAPPPAVCAELVR	sp|P17936|IBP3_HUMAN;tr|A6XND0|A6XND0_HUMAN;tr|A6XND1|A6XND1_HUMAN	sp|P17936|IBP3_HUMAN	1	0	0	1	0
YGQPLPGYTTK	sp|P17936|IBP3_HUMAN;tr|A6XND0|A6XND0_HUMAN;tr|A6XND1|A6XND1_HUMAN;tr|A6XNC9|A6XNC9_HUMAN;tr|B3KRZ1|B3KRZ1_HUMAN;tr|Q6ZSD0|Q6ZSD0_HUMAN;tr|B4DN53|B4DN53_HUMAN;tr|B3KVF9|B3KVF9_HUMAN;tr|B3KTS7|B3KTS7_HUMAN;tr|B3KPF0|B3KPF0_HUMAN;tr|B3KTQ0|B3KTQ0_HUMAN;tr|B3KWK7|B3KWK7_HUMAN;tr|B3KTS0|B3KTS0_HUMAN;tr|B3KVY6|B3KVY6_HUMAN;tr|H0Y5K2|H0Y5K2_HUMAN;tr|H0Y485|H0Y485_HUMAN;tr|B4DP07|B4DP07_HUMAN	sp|P17936|IBP3_HUMAN	1	0	0	1	0
YPVNSVNILK	sp|P17987|TCPA_HUMAN;tr|E7EQR6|E7EQR6_HUMAN;tr|E7ERF2|E7ERF2_HUMAN	sp|P17987|TCPA_HUMAN	1	0	0	1	0
SLHDALCVVK	sp|P17987|TCPA_HUMAN;tr|E7EQR6|E7EQR6_HUMAN;tr|E7ERF2|E7ERF2_HUMAN;tr|F5H282|F5H282_HUMAN;tr|F5GZ03|F5GZ03_HUMAN	sp|P17987|TCPA_HUMAN	1	0	0	1	0
YFVEAGAMAVR	sp|P17987|TCPA_HUMAN;tr|E7EQR6|E7EQR6_HUMAN;tr|E7ERF2|E7ERF2_HUMAN;tr|F5H282|F5H282_HUMAN;tr|F5GZ03|F5GZ03_HUMAN	sp|P17987|TCPA_HUMAN	1	0	0	1	0
YINENLIVNTDELGR	sp|P17987|TCPA_HUMAN;tr|E7ERF2|E7ERF2_HUMAN;tr|F5H136|F5H136_HUMAN;tr|F5H7Y1|F5H7Y1_HUMAN	sp|P17987|TCPA_HUMAN	1	0	0	1	0
AFHNEAQVNPER	sp|P17987|TCPA_HUMAN;tr|F1SB63|F1SB63_PIG;tr|E7EQR6|E7EQR6_HUMAN;tr|A0A287AJY2|A0A287AJY2_PIG;tr|F5H282|F5H282_HUMAN;tr|A0A287AKV4|A0A287AKV4_PIG	sp|P17987|TCPA_HUMAN	1	1	1	0	0
EQLAIAEFAR	sp|P17987|TCPA_HUMAN;tr|F1SB63|F1SB63_PIG;tr|E7EQR6|E7EQR6_HUMAN;tr|A0A287AJY2|A0A287AJY2_PIG;tr|F5H282|F5H282_HUMAN;tr|A0A287AKV4|A0A287AKV4_PIG	sp|P17987|TCPA_HUMAN	1	1	1	0	0
FATEAAITILR	sp|P17987|TCPA_HUMAN;tr|F1SB63|F1SB63_PIG;tr|E7EQR6|E7EQR6_HUMAN;tr|A0A287AJY2|A0A287AJY2_PIG;tr|F5H282|F5H282_HUMAN;tr|A0A287AKV4|A0A287AKV4_PIG	sp|P17987|TCPA_HUMAN	1	1	1	0	0
QAGVFEPTIVK	sp|P17987|TCPA_HUMAN;tr|F1SB63|F1SB63_PIG;tr|E7EQR6|E7EQR6_HUMAN;tr|A0A287AJY2|A0A287AJY2_PIG;tr|F5H282|F5H282_HUMAN;tr|A0A287AKV4|A0A287AKV4_PIG	sp|P17987|TCPA_HUMAN	1	1	1	0	0
SLLVIPNTLAVNAAQDSTDLVAK	sp|P17987|TCPA_HUMAN;tr|F1SB63|F1SB63_PIG;tr|E7EQR6|E7EQR6_HUMAN;tr|A0A287AJY2|A0A287AJY2_PIG;tr|F5H282|F5H282_HUMAN;tr|A0A287AKV4|A0A287AKV4_PIG	sp|P17987|TCPA_HUMAN	1	1	1	0	0
IACLDFSLQK	sp|P17987|TCPA_HUMAN;tr|F1SB63|F1SB63_PIG;tr|E7EQR6|E7EQR6_HUMAN;tr|E7ERF2|E7ERF2_HUMAN;tr|A0A287AJY2|A0A287AJY2_PIG;tr|F5H282|F5H282_HUMAN;tr|A0A287AKV4|A0A287AKV4_PIG;tr|F5GZ03|F5GZ03_HUMAN	sp|P17987|TCPA_HUMAN	1	1	1	0	0
ICDDELILIK	sp|P17987|TCPA_HUMAN;tr|F1SB63|F1SB63_PIG;tr|E7EQR6|E7EQR6_HUMAN;tr|E7ERF2|E7ERF2_HUMAN;tr|A0A287AJY2|A0A287AJY2_PIG;tr|F5H282|F5H282_HUMAN;tr|A0A287AKV4|A0A287AKV4_PIG;tr|F5GZ03|F5GZ03_HUMAN	sp|P17987|TCPA_HUMAN	1	1	1	0	0
TSASIILR	sp|P17987|TCPA_HUMAN;tr|F1SB63|F1SB63_PIG;tr|E7EQR6|E7EQR6_HUMAN;tr|E7ERF2|E7ERF2_HUMAN;tr|A0A287AJY2|A0A287AJY2_PIG;tr|F5H282|F5H282_HUMAN;tr|A0A287AKV4|A0A287AKV4_PIG;tr|F5GZ03|F5GZ03_HUMAN	sp|P17987|TCPA_HUMAN	1	1	1	0	0
IHPTSVISGYR	sp|P17987|TCPA_HUMAN;tr|F1SB63|F1SB63_PIG;tr|E7ERF2|E7ERF2_HUMAN;tr|A0A287AJY2|A0A287AJY2_PIG;tr|A0A287AKV4|A0A287AKV4_PIG;tr|F5H136|F5H136_HUMAN;tr|F5H676|F5H676_HUMAN	sp|P17987|TCPA_HUMAN	1	1	1	0	0
SSLGPVGLDK	sp|P17987|TCPA_HUMAN;tr|F1SB63|F1SB63_PIG;tr|E7ERF2|E7ERF2_HUMAN;tr|A0A287AJY2|A0A287AJY2_PIG;tr|F5H136|F5H136_HUMAN;tr|F5GZI8|F5GZI8_HUMAN;tr|F5H676|F5H676_HUMAN;tr|F5GYL4|F5GYL4_HUMAN;tr|F5H726|F5H726_HUMAN	sp|P17987|TCPA_HUMAN	1	1	1	0	0
MLVDDIGDVTITNDGATILK	sp|P17987|TCPA_HUMAN;tr|F1SB63|F1SB63_PIG;tr|E7ERF2|E7ERF2_HUMAN;tr|A0A287AJY2|A0A287AJY2_PIG;tr|F5H136|F5H136_HUMAN;tr|F5GZI8|F5GZI8_HUMAN;tr|F5H676|F5H676_HUMAN;tr|F5H726|F5H726_HUMAN	sp|P17987|TCPA_HUMAN	1	1	1	0	0
MEGPLSVFGDR	sp|P17987|TCPA_HUMAN;tr|F1SB63|F1SB63_PIG;tr|E7ERF2|E7ERF2_HUMAN;tr|F5GZ03|F5GZ03_HUMAN;tr|F5GZI8|F5GZI8_HUMAN;tr|F5GYL4|F5GYL4_HUMAN	sp|P17987|TCPA_HUMAN	1	1	1	0	0
LGLQSLR	sp|P18085|ARF4_HUMAN;tr|C9JAK5|C9JAK5_HUMAN;tr|Q56P20|Q56P20_PIG;tr|U3KQF2|U3KQF2_HUMAN;tr|A0A287A1L1|A0A287A1L1_PIG	sp|P18085|ARF4_HUMAN	1	1	1	0	0
QDLPNAMAISEMTDK	sp|P18085|ARF4_HUMAN;tr|C9JAK5|C9JAK5_HUMAN;tr|Q56P20|Q56P20_PIG;tr|U3KQF2|U3KQF2_HUMAN;tr|A0A287A1L1|A0A287A1L1_PIG	sp|P18085|ARF4_HUMAN	1	1	1	0	0
IQEVADELQK	sp|P18085|ARF4_HUMAN;tr|C9JPM4|C9JPM4_HUMAN;tr|C9JAK5|C9JAK5_HUMAN	sp|P18085|ARF4_HUMAN	1	0	0	1	0
NICFTVWDVGGQDR	sp|P18085|ARF4_HUMAN;tr|C9JPM4|C9JPM4_HUMAN;tr|C9JAK5|C9JAK5_HUMAN	sp|P18085|ARF4_HUMAN	1	0	0	1	0
HYFQNTQGLIFVVDSNDR	sp|P18085|ARF4_HUMAN;tr|C9JPM4|C9JPM4_HUMAN;tr|C9JAK5|C9JAK5_HUMAN;tr|Q56P20|Q56P20_PIG;tr|C4MXZ1|C4MXZ1_PIG;sp|P61204|ARF3_HUMAN;sp|P84077|ARF1_HUMAN;tr|A0A024R0Y6|A0A024R0Y6_HUMAN;tr|A0A024R3Q3|A0A024R3Q3_HUMAN;tr|A0A287B5T6|A0A287B5T6_PIG;tr|A0A287BM57|A0A287BM57_PIG;tr|F5H423|F5H423_HUMAN;tr|A0A286ZTI3|A0A286ZTI3_PIG;tr|B4DEB9|B4DEB9_HUMAN;tr|B4DLJ3|B4DLJ3_HUMAN;tr|F5H0C7|F5H0C7_HUMAN;tr|B9V4…	sp|P18085|ARF4_HUMAN	1	1	1	0	0
HYFQNTQGLIFVVDSNDRER	sp|P18085|ARF4_HUMAN;tr|C9JPM4|C9JPM4_HUMAN;tr|C9JAK5|C9JAK5_HUMAN;tr|Q56P20|Q56P20_PIG;tr|C4MXZ1|C4MXZ1_PIG;sp|P61204|ARF3_HUMAN;sp|P84077|ARF1_HUMAN;tr|A0A024R0Y6|A0A024R0Y6_HUMAN;tr|A0A024R3Q3|A0A024R3Q3_HUMAN;tr|A0A287B5T6|A0A287B5T6_PIG;tr|A0A287BM57|A0A287BM57_PIG;tr|F5H423|F5H423_HUMAN;tr|A0A286ZTI3|A0A286ZTI3_PIG;tr|B4DEB9|B4DEB9_HUMAN;tr|B4DLJ3|B4DLJ3_HUMAN;tr|F5H0C7|F5H0C7_HUMAN;tr|B9V4…	sp|P18085|ARF4_HUMAN	1	1	1	0	0
DAVLLLFANK	sp|P18085|ARF4_HUMAN;tr|C9JPM4|C9JPM4_HUMAN;tr|C9JAK5|C9JAK5_HUMAN;tr|U3KQF2|U3KQF2_HUMAN	sp|P18085|ARF4_HUMAN	1	0	0	1	0
MLLVDELR	sp|P18085|ARF4_HUMAN;tr|C9JPM4|C9JPM4_HUMAN;tr|C9JAK5|C9JAK5_HUMAN;tr|U3KQF2|U3KQF2_HUMAN	sp|P18085|ARF4_HUMAN	1	0	0	1	0
LGEIVTTIPTIGFNVETVEYK	sp|P18085|ARF4_HUMAN;tr|C9JPM4|C9JPM4_HUMAN;tr|Q56P20|Q56P20_PIG;tr|A0A287A1L1|A0A287A1L1_PIG;tr|C4MXZ1|C4MXZ1_PIG;sp|P61204|ARF3_HUMAN;sp|P84077|ARF1_HUMAN;tr|A0A024R0Y6|A0A024R0Y6_HUMAN;tr|A0A024R3Q3|A0A024R3Q3_HUMAN;tr|A0A287B5T6|A0A287B5T6_PIG;tr|A0A287BM57|A0A287BM57_PIG;tr|F5H423|F5H423_HUMAN;tr|B4DEB9|B4DEB9_HUMAN;tr|B4DLJ3|B4DLJ3_HUMAN;tr|F5H0C7|F5H0C7_HUMAN;tr|B9V4F0|B9V4F0_PIG;tr|A4D0Z3…	sp|P18085|ARF4_HUMAN	1	1	1	0	0
ILMVGLDAAGK	sp|P18085|ARF4_HUMAN;tr|C9JPM4|C9JPM4_HUMAN;tr|Q56P20|Q56P20_PIG;tr|A0A287A1L1|A0A287A1L1_PIG;tr|F5H1V1|F5H1V1_HUMAN;tr|F5H6T5|F5H6T5_HUMAN;tr|F8WDB3|F8WDB3_HUMAN;tr|A0A287BAC3|A0A287BAC3_PIG;tr|C4MXZ1|C4MXZ1_PIG;sp|P61204|ARF3_HUMAN;sp|P84077|ARF1_HUMAN;tr|A0A024R0Y6|A0A024R0Y6_HUMAN;tr|A0A024R3Q3|A0A024R3Q3_HUMAN;tr|A0A287B5T6|A0A287B5T6_PIG;tr|A0A287BM57|A0A287BM57_PIG;tr|F5H423|F5H423_HUMAN;t…	sp|P18085|ARF4_HUMAN	1	1	1	0	0
EVPAVPETLK	sp|P18124|RL7_HUMAN;tr|A0A024R814|A0A024R814_HUMAN	sp|P18124|RL7_HUMAN	1	0	0	1	0
ASINMLR	sp|P18124|RL7_HUMAN;tr|A0A024R814|A0A024R814_HUMAN;tr|A8MUD9|A8MUD9_HUMAN;tr|A0A287A8T0|A0A287A8T0_PIG;tr|C9JIJ5|C9JIJ5_HUMAN	sp|P18124|RL7_HUMAN	1	1	1	0	0
AGNFYVPAEPK	sp|P18124|RL7_HUMAN;tr|A0A024R814|A0A024R814_HUMAN;tr|A8MUD9|A8MUD9_HUMAN;tr|A0A287A8T0|A0A287A8T0_PIG;tr|C9JIJ5|C9JIJ5_HUMAN;tr|C9JZ88|C9JZ88_HUMAN	sp|P18124|RL7_HUMAN	1	1	1	0	0
EANNFLWPFK	sp|P18124|RL7_HUMAN;tr|A0A024R814|A0A024R814_HUMAN;tr|A8MUD9|A8MUD9_HUMAN;tr|A0A287A8T0|A0A287A8T0_PIG;tr|O95036|O95036_HUMAN	sp|P18124|RL7_HUMAN	1	1	1	0	0
IALTDNALIAR	sp|P18124|RL7_HUMAN;tr|A0A024R814|A0A024R814_HUMAN;tr|A8MUD9|A8MUD9_HUMAN;tr|A0A287A8T0|A0A287A8T0_PIG;tr|O95036|O95036_HUMAN	sp|P18124|RL7_HUMAN	1	1	1	0	0
TTHFVEGGDAGNR	sp|P18124|RL7_HUMAN;tr|A0A024R814|A0A024R814_HUMAN;tr|A8MUD9|A8MUD9_HUMAN;tr|A0A287A8T0|A0A287A8T0_PIG;tr|O95036|O95036_HUMAN	sp|P18124|RL7_HUMAN	1	1	1	0	0
TTHFVEGGDAGNREDQINR	sp|P18124|RL7_HUMAN;tr|A0A024R814|A0A024R814_HUMAN;tr|A8MUD9|A8MUD9_HUMAN;tr|A0A287A8T0|A0A287A8T0_PIG;tr|O95036|O95036_HUMAN	sp|P18124|RL7_HUMAN	1	1	1	0	0
SVNELIYK	sp|P18124|RL7_HUMAN;tr|A0A024R814|A0A024R814_HUMAN;tr|A8MUD9|A8MUD9_HUMAN;tr|A0A287A8T0|A0A287A8T0_PIG;tr|O95036|O95036_HUMAN;tr|A0A287AHH5|A0A287AHH5_PIG	sp|P18124|RL7_HUMAN	1	1	1	0	0
YGIICMEDLIHEIYTVGK	sp|P18124|RL7_HUMAN;tr|A0A024R814|A0A024R814_HUMAN;tr|A8MUD9|A8MUD9_HUMAN;tr|A0A287A8T0|A0A287A8T0_PIG;tr|O95036|O95036_HUMAN;tr|A0A287AHH5|A0A287AHH5_PIG	sp|P18124|RL7_HUMAN	1	1	1	0	0
DGFIDKEDLHDMLASLGK	sp|P19105|ML12A_HUMAN;tr|F2Z5V6|F2Z5V6_PIG;tr|F1SM78|F1SM78_PIG;sp|O14950|ML12B_HUMAN;tr|J3QRS3|J3QRS3_HUMAN;tr|A0A287A0J0|A0A287A0J0_PIG;tr|Q2F834|Q2F834_HUMAN;tr|J3KTJ1|J3KTJ1_HUMAN;tr|Q6IBG1|Q6IBG1_HUMAN;sp|P29269|MYL9_PIG;sp|P24844|MYL9_HUMAN;tr|Q71U02|Q71U02_HUMAN	sp|P19105|ML12A_HUMAN	1	1	1	0	0
FTDEEVDELYR	sp|P19105|ML12A_HUMAN;tr|F2Z5V6|F2Z5V6_PIG;tr|F1SM78|F1SM78_PIG;sp|O14950|ML12B_HUMAN;tr|J3QRS3|J3QRS3_HUMAN;tr|A0A287A0J0|A0A287A0J0_PIG;tr|Q53HL1|Q53HL1_HUMAN;tr|A0A287AL19|A0A287AL19_PIG	sp|P19105|ML12A_HUMAN	1	1	1	0	0
GNFNYIEFTR	sp|P19105|ML12A_HUMAN;tr|F2Z5V6|F2Z5V6_PIG;tr|F1SM78|F1SM78_PIG;sp|O14950|ML12B_HUMAN;tr|J3QRS3|J3QRS3_HUMAN;tr|A0A287A0J0|A0A287A0J0_PIG;tr|Q53HL1|Q53HL1_HUMAN;tr|A0A287AL19|A0A287AL19_PIG	sp|P19105|ML12A_HUMAN	1	1	1	0	0
NAFACFDEEATGTIQEDYLR	sp|P19105|ML12A_HUMAN;tr|F2Z5V6|F2Z5V6_PIG;tr|F1SM78|F1SM78_PIG;sp|O14950|ML12B_HUMAN;tr|J3QRS3|J3QRS3_HUMAN;tr|A0A287A0J0|A0A287A0J0_PIG;tr|Q53HL1|Q53HL1_HUMAN;tr|A0A287AL19|A0A287AL19_PIG;tr|Q2F834|Q2F834_HUMAN	sp|P19105|ML12A_HUMAN	1	1	1	0	0
ATSNVFAMFDQSQIQEFK	sp|P19105|ML12A_HUMAN;tr|F2Z5V6|F2Z5V6_PIG;tr|F1SM78|F1SM78_PIG;sp|O14950|ML12B_HUMAN;tr|J3QRS3|J3QRS3_HUMAN;tr|A0A287A0J0|A0A287A0J0_PIG;tr|Q53HL1|Q53HL1_HUMAN;tr|A0A287AL19|A0A287AL19_PIG;tr|Q2F834|Q2F834_HUMAN;tr|J3KTJ1|J3KTJ1_HUMAN;tr|Q6IBG1|Q6IBG1_HUMAN;sp|P29269|MYL9_PIG;sp|P24844|MYL9_HUMAN;tr|Q71U02|Q71U02_HUMAN	sp|P19105|ML12A_HUMAN	1	1	1	0	0
EAFNMIDQNR	sp|P19105|ML12A_HUMAN;tr|F2Z5V6|F2Z5V6_PIG;tr|F1SM78|F1SM78_PIG;sp|O14950|ML12B_HUMAN;tr|J3QRS3|J3QRS3_HUMAN;tr|A0A287A0J0|A0A287A0J0_PIG;tr|Q53HL1|Q53HL1_HUMAN;tr|A0A287AL19|A0A287AL19_PIG;tr|Q2F834|Q2F834_HUMAN;tr|J3KTJ1|J3KTJ1_HUMAN;tr|Q6IBG1|Q6IBG1_HUMAN;sp|P29269|MYL9_PIG;sp|P24844|MYL9_HUMAN;tr|Q71U02|Q71U02_HUMAN	sp|P19105|ML12A_HUMAN	1	1	1	0	0
LNGTDPEDVIR	sp|P19105|ML12A_HUMAN;tr|F2Z5V6|F2Z5V6_PIG;tr|F1SM78|F1SM78_PIG;sp|O14950|ML12B_HUMAN;tr|J3QRS3|J3QRS3_HUMAN;tr|A0A287A0J0|A0A287A0J0_PIG;tr|Q53HL1|Q53HL1_HUMAN;tr|A0A287AL19|A0A287AL19_PIG;tr|Q2F834|Q2F834_HUMAN;tr|J3KTJ1|J3KTJ1_HUMAN;tr|Q6IBG1|Q6IBG1_HUMAN;sp|P29269|MYL9_PIG;sp|P24844|MYL9_HUMAN;tr|Q71U02|Q71U02_HUMAN	sp|P19105|ML12A_HUMAN	1	1	1	0	0
ELLTTMGDR	sp|P19105|ML12A_HUMAN;tr|F2Z5V6|F2Z5V6_PIG;tr|F1SM78|F1SM78_PIG;sp|O14950|ML12B_HUMAN;tr|J3QRS3|J3QRS3_HUMAN;tr|A0A287A0J0|A0A287A0J0_PIG;tr|Q53HL1|Q53HL1_HUMAN;tr|A0A287AL19|A0A287AL19_PIG;tr|Q2F834|Q2F834_HUMAN;tr|Q6IBG1|Q6IBG1_HUMAN;sp|P29269|MYL9_PIG;sp|P24844|MYL9_HUMAN;tr|Q71U02|Q71U02_HUMAN	sp|P19105|ML12A_HUMAN	1	1	1	0	0
YQDILVFR	sp|P19623|SPEE_HUMAN;tr|I3LPB8|I3LPB8_PIG;tr|K7EKM4|K7EKM4_HUMAN	sp|P19623|SPEE_HUMAN	1	1	1	0	0
AAFVLPEFAR	sp|P19623|SPEE_HUMAN;tr|I3LPB8|I3LPB8_PIG;tr|K7EL89|K7EL89_HUMAN	sp|P19623|SPEE_HUMAN	1	1	1	0	0
LTLHVGDGFEFMK	sp|P19623|SPEE_HUMAN;tr|I3LPB8|I3LPB8_PIG;tr|K7EQ47|K7EQ47_HUMAN	sp|P19623|SPEE_HUMAN	1	1	1	0	0
VLIIGGGDGGVLR	sp|P19623|SPEE_HUMAN;tr|I3LPB8|I3LPB8_PIG;tr|K7ESL0|K7ESL0_HUMAN	sp|P19623|SPEE_HUMAN	1	1	1	0	0
MEPGPDGPAASGPAAIR	sp|P19623|SPEE_HUMAN;tr|K7EKM4|K7EKM4_HUMAN	sp|P19623|SPEE_HUMAN	1	0	0	1	0
HPSVESVVQCEIDEDVIQVSK	sp|P19623|SPEE_HUMAN;tr|K7ESL0|K7ESL0_HUMAN	sp|P19623|SPEE_HUMAN	1	0	0	1	0
SSLYEGLEKPESR	sp|P20020|AT2B1_HUMAN;tr|E7ERY9|E7ERY9_HUMAN;tr|F1SPZ5|F1SPZ5_PIG;tr|F1SPZ4|F1SPZ4_PIG;tr|A0A287BTK2|A0A287BTK2_PIG;sp|P23220|AT2B1_PIG;tr|A0A024RBC7|A0A024RBC7_HUMAN;tr|F1S2B2|F1S2B2_PIG;sp|Q01814|AT2B2_HUMAN;tr|F1SQA7|F1SQA7_PIG;tr|A0A024R2K6|A0A024R2K6_HUMAN;tr|H0YHH6|H0YHH6_HUMAN;tr|A0A286ZSF2|A0A286ZSF2_PIG;tr|Q4LE63|Q4LE63_HUMAN;tr|A0A024R2E4|A0A024R2E4_HUMAN;tr|A0A286ZYZ7|A0A286ZYZ7_PIG;tr…	sp|P20020|AT2B1_HUMAN	1	1	1	0	0
EASDIILTDDNFTSIVK	sp|P20020|AT2B1_HUMAN;tr|E7ERY9|E7ERY9_HUMAN;tr|F1SPZ5|F1SPZ5_PIG;tr|F1SPZ4|F1SPZ4_PIG;tr|A0A287BTK2|A0A287BTK2_PIG;sp|P23220|AT2B1_PIG;tr|A0A024RBC7|A0A024RBC7_HUMAN;tr|Q59H63|Q59H63_HUMAN;tr|A0A287A4L1|A0A287A4L1_PIG;sp|P23634|AT2B4_HUMAN;sp|Q16720|AT2B3_HUMAN;tr|M3TYK5|M3TYK5_PIG;tr|A0A024R968|A0A024R968_HUMAN;tr|Q68DH9|Q68DH9_HUMAN;tr|A0A287BKH5|A0A287BKH5_PIG;tr|A1L3B5|A1L3B5_HUMAN;tr|K7GRJ7…	sp|P20020|AT2B1_HUMAN	1	1	1	0	0
MVTGDNINTAR	sp|P20020|AT2B1_HUMAN;tr|E7ERY9|E7ERY9_HUMAN;tr|F1SPZ5|F1SPZ5_PIG;tr|F1SPZ4|F1SPZ4_PIG;tr|A0A287BTK2|A0A287BTK2_PIG;sp|P23220|AT2B1_PIG;tr|A0A024RBC7|A0A024RBC7_HUMAN;tr|Q59H63|Q59H63_HUMAN;tr|A0A287A4L1|A0A287A4L1_PIG;tr|F1S2B2|F1S2B2_PIG;sp|P23634|AT2B4_HUMAN;sp|Q01814|AT2B2_HUMAN;tr|F1SQA7|F1SQA7_PIG;tr|A0A024R2K6|A0A024R2K6_HUMAN;sp|Q16720|AT2B3_HUMAN;tr|A0A286ZSF2|A0A286ZSF2_PIG;tr|Q4LE63|Q4…	sp|P20020|AT2B1_HUMAN	1	1	1	0	0
EEIPEEELAEDVEEIDHAER	sp|P20020|AT2B1_HUMAN;tr|E7ERY9|E7ERY9_HUMAN;tr|F1SPZ5|F1SPZ5_PIG;tr|F1SPZ4|F1SPZ4_PIG;tr|A0A287BTK2|A0A287BTK2_PIG;sp|P23220|AT2B1_PIG;tr|A0A024RBC7|A0A024RBC7_HUMAN;tr|Q59H63|Q59H63_HUMAN;tr|A0A287A4L1|A0A287A4L1_PIG;tr|H0YHH6|H0YHH6_HUMAN;tr|Q3L582|Q3L582_HUMAN	sp|P20020|AT2B1_HUMAN	1	1	1	0	0
AGQSAAGAAPGGGVDTR	sp|P21333|FLNA_HUMAN;tr|Q5HY54|Q5HY54_HUMAN	sp|P21333|FLNA_HUMAN	1	0	0	1	0
DAEMPATEK	sp|P21333|FLNA_HUMAN;tr|Q5HY54|Q5HY54_HUMAN;tr|F8WE98|F8WE98_HUMAN	sp|P21333|FLNA_HUMAN	1	0	0	1	0
AEGPGLSR	sp|P21333|FLNA_HUMAN;tr|Q5HY54|Q5HY54_HUMAN;tr|Q60FE6|Q60FE6_HUMAN;tr|Q60FE5|Q60FE5_HUMAN;tr|A6NDY9|A6NDY9_HUMAN;tr|A0A087WWY3|A0A087WWY3_HUMAN	sp|P21333|FLNA_HUMAN	1	0	0	1	0
AFGPGLQGGSAGSPAR	sp|P21333|FLNA_HUMAN;tr|Q5HY54|Q5HY54_HUMAN;tr|Q60FE6|Q60FE6_HUMAN;tr|Q60FE5|Q60FE5_HUMAN;tr|A6NDY9|A6NDY9_HUMAN;tr|A0A087WWY3|A0A087WWY3_HUMAN	sp|P21333|FLNA_HUMAN	1	0	0	1	0
AHEPTYFTVDCAEAGQGDVSIGIK	sp|P21333|FLNA_HUMAN;tr|Q5HY54|Q5HY54_HUMAN;tr|Q60FE6|Q60FE6_HUMAN;tr|Q60FE5|Q60FE5_HUMAN;tr|A6NDY9|A6NDY9_HUMAN;tr|A0A087WWY3|A0A087WWY3_HUMAN	sp|P21333|FLNA_HUMAN	1	0	0	1	0
AHVVPCFDASK	sp|P21333|FLNA_HUMAN;tr|Q5HY54|Q5HY54_HUMAN;tr|Q60FE6|Q60FE6_HUMAN;tr|Q60FE5|Q60FE5_HUMAN;tr|A6NDY9|A6NDY9_HUMAN;tr|A0A087WWY3|A0A087WWY3_HUMAN	sp|P21333|FLNA_HUMAN	1	0	0	1	0
AWGPGLEGGVVGK	sp|P21333|FLNA_HUMAN;tr|Q5HY54|Q5HY54_HUMAN;tr|Q60FE6|Q60FE6_HUMAN;tr|Q60FE5|Q60FE5_HUMAN;tr|A6NDY9|A6NDY9_HUMAN;tr|A0A087WWY3|A0A087WWY3_HUMAN	sp|P21333|FLNA_HUMAN	1	0	0	1	0
CAPGVVGPAEADIDFDIIR	sp|P21333|FLNA_HUMAN;tr|Q5HY54|Q5HY54_HUMAN;tr|Q60FE6|Q60FE6_HUMAN;tr|Q60FE5|Q60FE5_HUMAN;tr|A6NDY9|A6NDY9_HUMAN;tr|A0A087WWY3|A0A087WWY3_HUMAN	sp|P21333|FLNA_HUMAN	1	0	0	1	0
CSGPGLER	sp|P21333|FLNA_HUMAN;tr|Q5HY54|Q5HY54_HUMAN;tr|Q60FE6|Q60FE6_HUMAN;tr|Q60FE5|Q60FE5_HUMAN;tr|A6NDY9|A6NDY9_HUMAN;tr|A0A087WWY3|A0A087WWY3_HUMAN	sp|P21333|FLNA_HUMAN	1	0	0	1	0
DAPQDFHPDR	sp|P21333|FLNA_HUMAN;tr|Q5HY54|Q5HY54_HUMAN;tr|Q60FE6|Q60FE6_HUMAN;tr|Q60FE5|Q60FE5_HUMAN;tr|A6NDY9|A6NDY9_HUMAN;tr|A0A087WWY3|A0A087WWY3_HUMAN	sp|P21333|FLNA_HUMAN	1	0	0	1	0
DNGNGTYSCSYVPR	sp|P21333|FLNA_HUMAN;tr|Q5HY54|Q5HY54_HUMAN;tr|Q60FE6|Q60FE6_HUMAN;tr|Q60FE5|Q60FE5_HUMAN;tr|A6NDY9|A6NDY9_HUMAN;tr|A0A087WWY3|A0A087WWY3_HUMAN	sp|P21333|FLNA_HUMAN	1	0	0	1	0
DVDIIDHHDNTYTVK	sp|P21333|FLNA_HUMAN;tr|Q5HY54|Q5HY54_HUMAN;tr|Q60FE6|Q60FE6_HUMAN;tr|Q60FE5|Q60FE5_HUMAN;tr|A6NDY9|A6NDY9_HUMAN;tr|A0A087WWY3|A0A087WWY3_HUMAN	sp|P21333|FLNA_HUMAN	1	0	0	1	0
EEGPYEVEVTYDGVPVPGSPFPLEAVAPTKPSK	sp|P21333|FLNA_HUMAN;tr|Q5HY54|Q5HY54_HUMAN;tr|Q60FE6|Q60FE6_HUMAN;tr|Q60FE5|Q60FE5_HUMAN;tr|A6NDY9|A6NDY9_HUMAN;tr|A0A087WWY3|A0A087WWY3_HUMAN	sp|P21333|FLNA_HUMAN	1	0	0	1	0
GAGSYTIMVLFADQATPTSPIR	sp|P21333|FLNA_HUMAN;tr|Q5HY54|Q5HY54_HUMAN;tr|Q60FE6|Q60FE6_HUMAN;tr|Q60FE5|Q60FE5_HUMAN;tr|A6NDY9|A6NDY9_HUMAN;tr|A0A087WWY3|A0A087WWY3_HUMAN	sp|P21333|FLNA_HUMAN	1	0	0	1	0
HTAMVSWGGVSIPNSPFR	sp|P21333|FLNA_HUMAN;tr|Q5HY54|Q5HY54_HUMAN;tr|Q60FE6|Q60FE6_HUMAN;tr|Q60FE5|Q60FE5_HUMAN;tr|A6NDY9|A6NDY9_HUMAN;tr|A0A087WWY3|A0A087WWY3_HUMAN	sp|P21333|FLNA_HUMAN	1	0	0	1	0
IVGPSGAAVPCK	sp|P21333|FLNA_HUMAN;tr|Q5HY54|Q5HY54_HUMAN;tr|Q60FE6|Q60FE6_HUMAN;tr|Q60FE5|Q60FE5_HUMAN;tr|A6NDY9|A6NDY9_HUMAN;tr|A0A087WWY3|A0A087WWY3_HUMAN	sp|P21333|FLNA_HUMAN	1	0	0	1	0
LDVQFSGLTK	sp|P21333|FLNA_HUMAN;tr|Q5HY54|Q5HY54_HUMAN;tr|Q60FE6|Q60FE6_HUMAN;tr|Q60FE5|Q60FE5_HUMAN;tr|A6NDY9|A6NDY9_HUMAN;tr|A0A087WWY3|A0A087WWY3_HUMAN	sp|P21333|FLNA_HUMAN	1	0	0	1	0
LSPFMADIR	sp|P21333|FLNA_HUMAN;tr|Q5HY54|Q5HY54_HUMAN;tr|Q60FE6|Q60FE6_HUMAN;tr|Q60FE5|Q60FE5_HUMAN;tr|A6NDY9|A6NDY9_HUMAN;tr|A0A087WWY3|A0A087WWY3_HUMAN	sp|P21333|FLNA_HUMAN	1	0	0	1	0
SADFVVEAIGDDVGTLGFSVEGPSQAK	sp|P21333|FLNA_HUMAN;tr|Q5HY54|Q5HY54_HUMAN;tr|Q60FE6|Q60FE6_HUMAN;tr|Q60FE5|Q60FE5_HUMAN;tr|A6NDY9|A6NDY9_HUMAN;tr|A0A087WWY3|A0A087WWY3_HUMAN	sp|P21333|FLNA_HUMAN	1	0	0	1	0
SPFSVAVSPSLDLSK	sp|P21333|FLNA_HUMAN;tr|Q5HY54|Q5HY54_HUMAN;tr|Q60FE6|Q60FE6_HUMAN;tr|Q60FE5|Q60FE5_HUMAN;tr|A6NDY9|A6NDY9_HUMAN;tr|A0A087WWY3|A0A087WWY3_HUMAN	sp|P21333|FLNA_HUMAN	1	0	0	1	0
TGVAVNKPAEFTVDAK	sp|P21333|FLNA_HUMAN;tr|Q5HY54|Q5HY54_HUMAN;tr|Q60FE6|Q60FE6_HUMAN;tr|Q60FE5|Q60FE5_HUMAN;tr|A6NDY9|A6NDY9_HUMAN;tr|A0A087WWY3|A0A087WWY3_HUMAN	sp|P21333|FLNA_HUMAN	1	0	0	1	0
TGVELGKPTHFTVNAK	sp|P21333|FLNA_HUMAN;tr|Q5HY54|Q5HY54_HUMAN;tr|Q60FE6|Q60FE6_HUMAN;tr|Q60FE5|Q60FE5_HUMAN;tr|A6NDY9|A6NDY9_HUMAN;tr|A0A087WWY3|A0A087WWY3_HUMAN	sp|P21333|FLNA_HUMAN	1	0	0	1	0
VDVGKDQEFTVK	sp|P21333|FLNA_HUMAN;tr|Q5HY54|Q5HY54_HUMAN;tr|Q60FE6|Q60FE6_HUMAN;tr|Q60FE5|Q60FE5_HUMAN;tr|A6NDY9|A6NDY9_HUMAN;tr|A0A087WWY3|A0A087WWY3_HUMAN	sp|P21333|FLNA_HUMAN	1	0	0	1	0
VEPGLGADNSVVR	sp|P21333|FLNA_HUMAN;tr|Q5HY54|Q5HY54_HUMAN;tr|Q60FE6|Q60FE6_HUMAN;tr|Q60FE5|Q60FE5_HUMAN;tr|A6NDY9|A6NDY9_HUMAN;tr|A0A087WWY3|A0A087WWY3_HUMAN	sp|P21333|FLNA_HUMAN	1	0	0	1	0
VNVGAGSHPNK	sp|P21333|FLNA_HUMAN;tr|Q5HY54|Q5HY54_HUMAN;tr|Q60FE6|Q60FE6_HUMAN;tr|Q60FE5|Q60FE5_HUMAN;tr|A6NDY9|A6NDY9_HUMAN;tr|A0A087WWY3|A0A087WWY3_HUMAN	sp|P21333|FLNA_HUMAN	1	0	0	1	0
VQVQDNEGCPVEALVK	sp|P21333|FLNA_HUMAN;tr|Q5HY54|Q5HY54_HUMAN;tr|Q60FE6|Q60FE6_HUMAN;tr|Q60FE5|Q60FE5_HUMAN;tr|A6NDY9|A6NDY9_HUMAN;tr|A0A087WWY3|A0A087WWY3_HUMAN	sp|P21333|FLNA_HUMAN	1	0	0	1	0
VYGPGVAK	sp|P21333|FLNA_HUMAN;tr|Q5HY54|Q5HY54_HUMAN;tr|Q60FE6|Q60FE6_HUMAN;tr|Q60FE5|Q60FE5_HUMAN;tr|A6NDY9|A6NDY9_HUMAN;tr|A0A087WWY3|A0A087WWY3_HUMAN	sp|P21333|FLNA_HUMAN	1	0	0	1	0
YTPVQQGPVGVNVTYGGDPIPK	sp|P21333|FLNA_HUMAN;tr|Q5HY54|Q5HY54_HUMAN;tr|Q60FE6|Q60FE6_HUMAN;tr|Q60FE5|Q60FE5_HUMAN;tr|A6NDY9|A6NDY9_HUMAN;tr|A0A087WWY3|A0A087WWY3_HUMAN	sp|P21333|FLNA_HUMAN	1	0	0	1	0
YWPQEAGEYAVHVLCNSEDIR	sp|P21333|FLNA_HUMAN;tr|Q5HY54|Q5HY54_HUMAN;tr|Q60FE6|Q60FE6_HUMAN;tr|Q60FE5|Q60FE5_HUMAN;tr|A6NDY9|A6NDY9_HUMAN;tr|A0A087WWY3|A0A087WWY3_HUMAN	sp|P21333|FLNA_HUMAN	1	0	0	1	0
IECDDKGDGSCDVR	sp|P21333|FLNA_HUMAN;tr|Q5HY54|Q5HY54_HUMAN;tr|Q60FE6|Q60FE6_HUMAN;tr|Q60FE5|Q60FE5_HUMAN;tr|A6NDY9|A6NDY9_HUMAN;tr|A0A087WWY3|A0A087WWY3_HUMAN;sp|Q14315|FLNC_HUMAN;tr|A0A286ZRX8|A0A286ZRX8_PIG;tr|A0A287A8C2|A0A287A8C2_PIG;tr|F1SMN5|F1SMN5_PIG	sp|P21333|FLNA_HUMAN	1	1	1	0	0
NDNDTFTVK	sp|P21333|FLNA_HUMAN;tr|Q5HY54|Q5HY54_HUMAN;tr|Q60FE6|Q60FE6_HUMAN;tr|Q60FE5|Q60FE5_HUMAN;tr|A6NDY9|A6NDY9_HUMAN;tr|A0A087WWY3|A0A087WWY3_HUMAN;sp|Q14315|FLNC_HUMAN;tr|A0A286ZRX8|A0A286ZRX8_PIG;tr|A0A287A8C2|A0A287A8C2_PIG;tr|F1SMN5|F1SMN5_PIG	sp|P21333|FLNA_HUMAN	1	1	1	0	0
AEFTVETR	sp|P21333|FLNA_HUMAN;tr|Q5HY54|Q5HY54_HUMAN;tr|Q60FE6|Q60FE6_HUMAN;tr|Q60FE5|Q60FE5_HUMAN;tr|A6NDY9|A6NDY9_HUMAN;tr|A0A087WWY3|A0A087WWY3_HUMAN;tr|F8WE98|F8WE98_HUMAN	sp|P21333|FLNA_HUMAN	1	0	0	1	0
ALGALVDSCAPGLCPDWDSWDASKPVTNAR	sp|P21333|FLNA_HUMAN;tr|Q5HY54|Q5HY54_HUMAN;tr|Q60FE6|Q60FE6_HUMAN;tr|Q60FE5|Q60FE5_HUMAN;tr|A6NDY9|A6NDY9_HUMAN;tr|A0A087WWY3|A0A087WWY3_HUMAN;tr|F8WE98|F8WE98_HUMAN	sp|P21333|FLNA_HUMAN	1	0	0	1	0
AYGPGIEPTGNMVK	sp|P21333|FLNA_HUMAN;tr|Q5HY54|Q5HY54_HUMAN;tr|Q60FE6|Q60FE6_HUMAN;tr|Q60FE5|Q60FE5_HUMAN;tr|A6NDY9|A6NDY9_HUMAN;tr|A0A087WWY3|A0A087WWY3_HUMAN;tr|F8WE98|F8WE98_HUMAN	sp|P21333|FLNA_HUMAN	1	0	0	1	0
CSYQPTMEGVHTVHVTFAGVPIPR	sp|P21333|FLNA_HUMAN;tr|Q5HY54|Q5HY54_HUMAN;tr|Q60FE6|Q60FE6_HUMAN;tr|Q60FE5|Q60FE5_HUMAN;tr|A6NDY9|A6NDY9_HUMAN;tr|A0A087WWY3|A0A087WWY3_HUMAN;tr|F8WE98|F8WE98_HUMAN	sp|P21333|FLNA_HUMAN	1	0	0	1	0
GTVEPQLEAR	sp|P21333|FLNA_HUMAN;tr|Q5HY54|Q5HY54_HUMAN;tr|Q60FE6|Q60FE6_HUMAN;tr|Q60FE5|Q60FE5_HUMAN;tr|A6NDY9|A6NDY9_HUMAN;tr|A0A087WWY3|A0A087WWY3_HUMAN;tr|F8WE98|F8WE98_HUMAN	sp|P21333|FLNA_HUMAN	1	0	0	1	0
IANLQTDLSDGLR	sp|P21333|FLNA_HUMAN;tr|Q5HY54|Q5HY54_HUMAN;tr|Q60FE6|Q60FE6_HUMAN;tr|Q60FE5|Q60FE5_HUMAN;tr|A6NDY9|A6NDY9_HUMAN;tr|A0A087WWY3|A0A087WWY3_HUMAN;tr|F8WE98|F8WE98_HUMAN	sp|P21333|FLNA_HUMAN	1	0	0	1	0
LPQLPITNFSR	sp|P21333|FLNA_HUMAN;tr|Q5HY54|Q5HY54_HUMAN;tr|Q60FE6|Q60FE6_HUMAN;tr|Q60FE5|Q60FE5_HUMAN;tr|A6NDY9|A6NDY9_HUMAN;tr|A0A087WWY3|A0A087WWY3_HUMAN;tr|F8WE98|F8WE98_HUMAN	sp|P21333|FLNA_HUMAN	1	0	0	1	0
RAEFTVETR	sp|P21333|FLNA_HUMAN;tr|Q5HY54|Q5HY54_HUMAN;tr|Q60FE6|Q60FE6_HUMAN;tr|Q60FE5|Q60FE5_HUMAN;tr|A6NDY9|A6NDY9_HUMAN;tr|A0A087WWY3|A0A087WWY3_HUMAN;tr|F8WE98|F8WE98_HUMAN	sp|P21333|FLNA_HUMAN	1	0	0	1	0
RIANLQTDLSDGLR	sp|P21333|FLNA_HUMAN;tr|Q5HY54|Q5HY54_HUMAN;tr|Q60FE6|Q60FE6_HUMAN;tr|Q60FE5|Q60FE5_HUMAN;tr|A6NDY9|A6NDY9_HUMAN;tr|A0A087WWY3|A0A087WWY3_HUMAN;tr|F8WE98|F8WE98_HUMAN	sp|P21333|FLNA_HUMAN	1	0	0	1	0
SAGQGEVLVYVEDPAGHQEEAK	sp|P21333|FLNA_HUMAN;tr|Q5HY54|Q5HY54_HUMAN;tr|Q60FE6|Q60FE6_HUMAN;tr|Q60FE5|Q60FE5_HUMAN;tr|A6NDY9|A6NDY9_HUMAN;tr|A0A087WWY3|A0A087WWY3_HUMAN;tr|F8WE98|F8WE98_HUMAN	sp|P21333|FLNA_HUMAN	1	0	0	1	0
SPFEVYVDK	sp|P21333|FLNA_HUMAN;tr|Q5HY54|Q5HY54_HUMAN;tr|Q60FE6|Q60FE6_HUMAN;tr|Q60FE5|Q60FE5_HUMAN;tr|A6NDY9|A6NDY9_HUMAN;tr|A0A087WWY3|A0A087WWY3_HUMAN;tr|F8WE98|F8WE98_HUMAN	sp|P21333|FLNA_HUMAN	1	0	0	1	0
SPYTVTVGQACNPSACR	sp|P21333|FLNA_HUMAN;tr|Q5HY54|Q5HY54_HUMAN;tr|Q60FE6|Q60FE6_HUMAN;tr|Q60FE5|Q60FE5_HUMAN;tr|A6NDY9|A6NDY9_HUMAN;tr|A0A087WWY3|A0A087WWY3_HUMAN;tr|F8WE98|F8WE98_HUMAN	sp|P21333|FLNA_HUMAN	1	0	0	1	0
TFSVWYVPEVTGTHK	sp|P21333|FLNA_HUMAN;tr|Q5HY54|Q5HY54_HUMAN;tr|Q60FE6|Q60FE6_HUMAN;tr|Q60FE5|Q60FE5_HUMAN;tr|A6NDY9|A6NDY9_HUMAN;tr|A0A087WWY3|A0A087WWY3_HUMAN;tr|F8WE98|F8WE98_HUMAN	sp|P21333|FLNA_HUMAN	1	0	0	1	0
VTAQGPGLEPSGNIANK	sp|P21333|FLNA_HUMAN;tr|Q5HY54|Q5HY54_HUMAN;tr|Q60FE6|Q60FE6_HUMAN;tr|Q60FE5|Q60FE5_HUMAN;tr|A6NDY9|A6NDY9_HUMAN;tr|A0A087WWY3|A0A087WWY3_HUMAN;tr|F8WE98|F8WE98_HUMAN	sp|P21333|FLNA_HUMAN	1	0	0	1	0
VTVLFAGQHIAK	sp|P21333|FLNA_HUMAN;tr|Q5HY54|Q5HY54_HUMAN;tr|Q60FE6|Q60FE6_HUMAN;tr|Q60FE5|Q60FE5_HUMAN;tr|A6NDY9|A6NDY9_HUMAN;tr|A0A087WWY3|A0A087WWY3_HUMAN;tr|F8WE98|F8WE98_HUMAN	sp|P21333|FLNA_HUMAN	1	0	0	1	0
QMQLENVSVALEFLDR	sp|P21333|FLNA_HUMAN;tr|Q5HY54|Q5HY54_HUMAN;tr|Q60FE6|Q60FE6_HUMAN;tr|Q60FE5|Q60FE5_HUMAN;tr|A6NDY9|A6NDY9_HUMAN;tr|A0A087WWY3|A0A087WWY3_HUMAN;tr|F8WE98|F8WE98_HUMAN;sp|O75369|FLNB_HUMAN;tr|A0A024R321|A0A024R321_HUMAN;tr|A0A287BGW3|A0A287BGW3_PIG;tr|A0A286ZPG4|A0A286ZPG4_PIG;tr|A0A287BLE0|A0A287BLE0_PIG;tr|F1SGJ3|F1SGJ3_PIG;tr|A0A287AHQ3|A0A287AHQ3_PIG	sp|P21333|FLNA_HUMAN	1	1	1	0	0
AIVDGNLK	sp|P21333|FLNA_HUMAN;tr|Q5HY54|Q5HY54_HUMAN;tr|Q60FE6|Q60FE6_HUMAN;tr|Q60FE5|Q60FE5_HUMAN;tr|A6NDY9|A6NDY9_HUMAN;tr|A0A087WWY3|A0A087WWY3_HUMAN;tr|F8WE98|F8WE98_HUMAN;sp|Q14315|FLNC_HUMAN;tr|A0A286ZRX8|A0A286ZRX8_PIG;tr|A0A287A8C2|A0A287A8C2_PIG;tr|F1SMN5|F1SMN5_PIG;sp|O75369|FLNB_HUMAN;tr|A0A024R321|A0A024R321_HUMAN;tr|A0A287BGW3|A0A287BGW3_PIG;tr|A0A286ZPG4|A0A286ZPG4_PIG;tr|A0A287BLE0|A0A287BL…	sp|P21333|FLNA_HUMAN	1	1	1	0	0
DLAEDAPWK	sp|P21333|FLNA_HUMAN;tr|Q5HY54|Q5HY54_HUMAN;tr|Q60FE6|Q60FE6_HUMAN;tr|Q60FE5|Q60FE5_HUMAN;tr|A6NDY9|A6NDY9_HUMAN;tr|A0A087WWY3|A0A087WWY3_HUMAN;tr|F8WE98|F8WE98_HUMAN;sp|Q14315|FLNC_HUMAN;tr|A0A286ZRX8|A0A286ZRX8_PIG;tr|A0A287A8C2|A0A287A8C2_PIG;tr|F1SMN5|F1SMN5_PIG;sp|O75369|FLNB_HUMAN;tr|A0A024R321|A0A024R321_HUMAN;tr|A0A287BGW3|A0A287BGW3_PIG;tr|A0A286ZPG4|A0A286ZPG4_PIG;tr|A0A287BLE0|A0A287BL…	sp|P21333|FLNA_HUMAN	1	1	1	0	0
DLAEDAPWKK	sp|P21333|FLNA_HUMAN;tr|Q5HY54|Q5HY54_HUMAN;tr|Q60FE6|Q60FE6_HUMAN;tr|Q60FE5|Q60FE5_HUMAN;tr|A6NDY9|A6NDY9_HUMAN;tr|A0A087WWY3|A0A087WWY3_HUMAN;tr|F8WE98|F8WE98_HUMAN;sp|Q14315|FLNC_HUMAN;tr|A0A286ZRX8|A0A286ZRX8_PIG;tr|A0A287A8C2|A0A287A8C2_PIG;tr|F1SMN5|F1SMN5_PIG;sp|O75369|FLNB_HUMAN;tr|A0A024R321|A0A024R321_HUMAN;tr|A0A287BGW3|A0A287BGW3_PIG;tr|A0A286ZPG4|A0A286ZPG4_PIG;tr|A0A287BLE0|A0A287BL…	sp|P21333|FLNA_HUMAN	1	1	1	0	0
IQQNTFTR	sp|P21333|FLNA_HUMAN;tr|Q5HY54|Q5HY54_HUMAN;tr|Q60FE6|Q60FE6_HUMAN;tr|Q60FE5|Q60FE5_HUMAN;tr|A6NDY9|A6NDY9_HUMAN;tr|A0A087WWY3|A0A087WWY3_HUMAN;tr|F8WE98|F8WE98_HUMAN;sp|Q14315|FLNC_HUMAN;tr|A0A286ZRX8|A0A286ZRX8_PIG;tr|A0A287A8C2|A0A287A8C2_PIG;tr|F1SMN5|F1SMN5_PIG;sp|O75369|FLNB_HUMAN;tr|A0A024R321|A0A024R321_HUMAN;tr|A0A287BGW3|A0A287BGW3_PIG;tr|A0A286ZPG4|A0A286ZPG4_PIG;tr|A0A287BLE0|A0A287BL…	sp|P21333|FLNA_HUMAN	1	1	1	0	0
LIALLEVLSQK	sp|P21333|FLNA_HUMAN;tr|Q5HY54|Q5HY54_HUMAN;tr|Q60FE6|Q60FE6_HUMAN;tr|Q60FE5|Q60FE5_HUMAN;tr|A6NDY9|A6NDY9_HUMAN;tr|A0A087WWY3|A0A087WWY3_HUMAN;tr|F8WE98|F8WE98_HUMAN;sp|Q14315|FLNC_HUMAN;tr|A0A286ZRX8|A0A286ZRX8_PIG;tr|A0A287A8C2|A0A287A8C2_PIG;tr|F1SMN5|F1SMN5_PIG;sp|O75369|FLNB_HUMAN;tr|A0A024R321|A0A024R321_HUMAN;tr|A0A287BGW3|A0A287BGW3_PIG;tr|A0A286ZPG4|A0A286ZPG4_PIG;tr|A0A287BLE0|A0A287BL…	sp|P21333|FLNA_HUMAN	1	1	1	0	0
LLGWIQNK	sp|P21333|FLNA_HUMAN;tr|Q5HY54|Q5HY54_HUMAN;tr|Q60FE6|Q60FE6_HUMAN;tr|Q60FE5|Q60FE5_HUMAN;tr|A6NDY9|A6NDY9_HUMAN;tr|A0A087WWY3|A0A087WWY3_HUMAN;tr|F8WE98|F8WE98_HUMAN;sp|Q14315|FLNC_HUMAN;tr|A0A286ZRX8|A0A286ZRX8_PIG;tr|A0A287A8C2|A0A287A8C2_PIG;tr|F1SMN5|F1SMN5_PIG;sp|O75369|FLNB_HUMAN;tr|A0A024R321|A0A024R321_HUMAN;tr|A0A287BGW3|A0A287BGW3_PIG;tr|A0A286ZPG4|A0A286ZPG4_PIG;tr|A0A287BLE0|A0A287BL…	sp|P21333|FLNA_HUMAN	1	1	1	0	0
LVSIDSK	sp|P21333|FLNA_HUMAN;tr|Q5HY54|Q5HY54_HUMAN;tr|Q60FE6|Q60FE6_HUMAN;tr|Q60FE5|Q60FE5_HUMAN;tr|A6NDY9|A6NDY9_HUMAN;tr|A0A087WWY3|A0A087WWY3_HUMAN;tr|F8WE98|F8WE98_HUMAN;sp|Q14315|FLNC_HUMAN;tr|A0A286ZRX8|A0A286ZRX8_PIG;tr|A0A287A8C2|A0A287A8C2_PIG;tr|F1SMN5|F1SMN5_PIG;sp|O75369|FLNB_HUMAN;tr|A0A024R321|A0A024R321_HUMAN;tr|A0A287BGW3|A0A287BGW3_PIG;tr|A0A286ZPG4|A0A286ZPG4_PIG;tr|A0A287BLE0|A0A287BL…	sp|P21333|FLNA_HUMAN	1	1	1	0	0
AGVAPLQVK	sp|P21333|FLNA_HUMAN;tr|Q5HY54|Q5HY54_HUMAN;tr|Q60FE6|Q60FE6_HUMAN;tr|Q60FE5|Q60FE5_HUMAN;tr|A6NDY9|A6NDY9_HUMAN;tr|A0A087WWY3|A0A087WWY3_HUMAN;tr|Q8TES4|Q8TES4_HUMAN	sp|P21333|FLNA_HUMAN	1	0	0	1	0
ALTQTGGPHVK	sp|P21333|FLNA_HUMAN;tr|Q5HY54|Q5HY54_HUMAN;tr|Q60FE6|Q60FE6_HUMAN;tr|Q60FE5|Q60FE5_HUMAN;tr|A6NDY9|A6NDY9_HUMAN;tr|A0A087WWY3|A0A087WWY3_HUMAN;tr|Q8TES4|Q8TES4_HUMAN	sp|P21333|FLNA_HUMAN	1	0	0	1	0
ANLPQSFQVDTSK	sp|P21333|FLNA_HUMAN;tr|Q5HY54|Q5HY54_HUMAN;tr|Q60FE6|Q60FE6_HUMAN;tr|Q60FE5|Q60FE5_HUMAN;tr|A6NDY9|A6NDY9_HUMAN;tr|A0A087WWY3|A0A087WWY3_HUMAN;tr|Q8TES4|Q8TES4_HUMAN	sp|P21333|FLNA_HUMAN	1	0	0	1	0
ASGPGLNTTGVPASLPVEFTIDAK	sp|P21333|FLNA_HUMAN;tr|Q5HY54|Q5HY54_HUMAN;tr|Q60FE6|Q60FE6_HUMAN;tr|Q60FE5|Q60FE5_HUMAN;tr|A6NDY9|A6NDY9_HUMAN;tr|A0A087WWY3|A0A087WWY3_HUMAN;tr|Q8TES4|Q8TES4_HUMAN	sp|P21333|FLNA_HUMAN	1	0	0	1	0
CSGPGLSPGMVR	sp|P21333|FLNA_HUMAN;tr|Q5HY54|Q5HY54_HUMAN;tr|Q60FE6|Q60FE6_HUMAN;tr|Q60FE5|Q60FE5_HUMAN;tr|A6NDY9|A6NDY9_HUMAN;tr|A0A087WWY3|A0A087WWY3_HUMAN;tr|Q8TES4|Q8TES4_HUMAN	sp|P21333|FLNA_HUMAN	1	0	0	1	0
DAGEGLLAVQITDPEGK	sp|P21333|FLNA_HUMAN;tr|Q5HY54|Q5HY54_HUMAN;tr|Q60FE6|Q60FE6_HUMAN;tr|Q60FE5|Q60FE5_HUMAN;tr|A6NDY9|A6NDY9_HUMAN;tr|A0A087WWY3|A0A087WWY3_HUMAN;tr|Q8TES4|Q8TES4_HUMAN	sp|P21333|FLNA_HUMAN	1	0	0	1	0
DAGEGLLAVQITDPEGKPK	sp|P21333|FLNA_HUMAN;tr|Q5HY54|Q5HY54_HUMAN;tr|Q60FE6|Q60FE6_HUMAN;tr|Q60FE5|Q60FE5_HUMAN;tr|A6NDY9|A6NDY9_HUMAN;tr|A0A087WWY3|A0A087WWY3_HUMAN;tr|Q8TES4|Q8TES4_HUMAN	sp|P21333|FLNA_HUMAN	1	0	0	1	0
DGSCSVEYIPYEAGTYSLNVTYGGHQVPGSPFK	sp|P21333|FLNA_HUMAN;tr|Q5HY54|Q5HY54_HUMAN;tr|Q60FE6|Q60FE6_HUMAN;tr|Q60FE5|Q60FE5_HUMAN;tr|A6NDY9|A6NDY9_HUMAN;tr|A0A087WWY3|A0A087WWY3_HUMAN;tr|Q8TES4|Q8TES4_HUMAN	sp|P21333|FLNA_HUMAN	1	0	0	1	0
EATTEFSVDAR	sp|P21333|FLNA_HUMAN;tr|Q5HY54|Q5HY54_HUMAN;tr|Q60FE6|Q60FE6_HUMAN;tr|Q60FE5|Q60FE5_HUMAN;tr|A6NDY9|A6NDY9_HUMAN;tr|A0A087WWY3|A0A087WWY3_HUMAN;tr|Q8TES4|Q8TES4_HUMAN	sp|P21333|FLNA_HUMAN	1	0	0	1	0
EGPYSISVLYGDEEVPR	sp|P21333|FLNA_HUMAN;tr|Q5HY54|Q5HY54_HUMAN;tr|Q60FE6|Q60FE6_HUMAN;tr|Q60FE5|Q60FE5_HUMAN;tr|A6NDY9|A6NDY9_HUMAN;tr|A0A087WWY3|A0A087WWY3_HUMAN;tr|Q8TES4|Q8TES4_HUMAN	sp|P21333|FLNA_HUMAN	1	0	0	1	0
GAGTGGLGLAVEGPSEAK	sp|P21333|FLNA_HUMAN;tr|Q5HY54|Q5HY54_HUMAN;tr|Q60FE6|Q60FE6_HUMAN;tr|Q60FE5|Q60FE5_HUMAN;tr|A6NDY9|A6NDY9_HUMAN;tr|A0A087WWY3|A0A087WWY3_HUMAN;tr|Q8TES4|Q8TES4_HUMAN	sp|P21333|FLNA_HUMAN	1	0	0	1	0
GLVEPVDVVDNADGTQTVNYVPSR	sp|P21333|FLNA_HUMAN;tr|Q5HY54|Q5HY54_HUMAN;tr|Q60FE6|Q60FE6_HUMAN;tr|Q60FE5|Q60FE5_HUMAN;tr|A6NDY9|A6NDY9_HUMAN;tr|A0A087WWY3|A0A087WWY3_HUMAN;tr|Q8TES4|Q8TES4_HUMAN	sp|P21333|FLNA_HUMAN	1	0	0	1	0
LQVEPAVDTSGVQCYGPGIEGQGVFR	sp|P21333|FLNA_HUMAN;tr|Q5HY54|Q5HY54_HUMAN;tr|Q60FE6|Q60FE6_HUMAN;tr|Q60FE5|Q60FE5_HUMAN;tr|A6NDY9|A6NDY9_HUMAN;tr|A0A087WWY3|A0A087WWY3_HUMAN;tr|Q8TES4|Q8TES4_HUMAN	sp|P21333|FLNA_HUMAN	1	0	0	1	0
THIQDNHDGTYTVAYVPDVTGR	sp|P21333|FLNA_HUMAN;tr|Q5HY54|Q5HY54_HUMAN;tr|Q60FE6|Q60FE6_HUMAN;tr|Q60FE5|Q60FE5_HUMAN;tr|A6NDY9|A6NDY9_HUMAN;tr|A0A087WWY3|A0A087WWY3_HUMAN;tr|Q8TES4|Q8TES4_HUMAN	sp|P21333|FLNA_HUMAN	1	0	0	1	0
VANPSGNLTETYVQDR	sp|P21333|FLNA_HUMAN;tr|Q5HY54|Q5HY54_HUMAN;tr|Q60FE6|Q60FE6_HUMAN;tr|Q60FE5|Q60FE5_HUMAN;tr|A6NDY9|A6NDY9_HUMAN;tr|A0A087WWY3|A0A087WWY3_HUMAN;tr|Q8TES4|Q8TES4_HUMAN	sp|P21333|FLNA_HUMAN	1	0	0	1	0
VEYTPYEEGLHSVDVTYDGSPVPSSPFQVPVTEGCDPSR	sp|P21333|FLNA_HUMAN;tr|Q5HY54|Q5HY54_HUMAN;tr|Q60FE6|Q60FE6_HUMAN;tr|Q60FE5|Q60FE5_HUMAN;tr|A6NDY9|A6NDY9_HUMAN;tr|A0A087WWY3|A0A087WWY3_HUMAN;tr|Q8TES4|Q8TES4_HUMAN	sp|P21333|FLNA_HUMAN	1	0	0	1	0
VPVHDVTDASK	sp|P21333|FLNA_HUMAN;tr|Q5HY54|Q5HY54_HUMAN;tr|Q60FE6|Q60FE6_HUMAN;tr|Q60FE5|Q60FE5_HUMAN;tr|A6NDY9|A6NDY9_HUMAN;tr|A0A087WWY3|A0A087WWY3_HUMAN;tr|Q8TES4|Q8TES4_HUMAN	sp|P21333|FLNA_HUMAN	1	0	0	1	0
YGGDEIPFSPYR	sp|P21333|FLNA_HUMAN;tr|Q5HY54|Q5HY54_HUMAN;tr|Q60FE6|Q60FE6_HUMAN;tr|Q60FE5|Q60FE5_HUMAN;tr|A6NDY9|A6NDY9_HUMAN;tr|A0A087WWY3|A0A087WWY3_HUMAN;tr|Q8TES4|Q8TES4_HUMAN	sp|P21333|FLNA_HUMAN	1	0	0	1	0
YGGQPVPNFPSK	sp|P21333|FLNA_HUMAN;tr|Q5HY54|Q5HY54_HUMAN;tr|Q60FE6|Q60FE6_HUMAN;tr|Q60FE5|Q60FE5_HUMAN;tr|A6NDY9|A6NDY9_HUMAN;tr|A0A087WWY3|A0A087WWY3_HUMAN;tr|Q8TES4|Q8TES4_HUMAN	sp|P21333|FLNA_HUMAN	1	0	0	1	0
YNEQHVPGSPFTAR	sp|P21333|FLNA_HUMAN;tr|Q5HY54|Q5HY54_HUMAN;tr|Q60FE6|Q60FE6_HUMAN;tr|Q60FE5|Q60FE5_HUMAN;tr|A6NDY9|A6NDY9_HUMAN;tr|A0A087WWY3|A0A087WWY3_HUMAN;tr|Q8TES4|Q8TES4_HUMAN;tr|Q6NXF2|Q6NXF2_HUMAN;tr|Q96C61|Q96C61_HUMAN	sp|P21333|FLNA_HUMAN	1	0	0	1	0
AEISCTDNQDGTCSVSYLPVLPGDYSILVK	sp|P21333|FLNA_HUMAN;tr|Q5HY54|Q5HY54_HUMAN;tr|Q60FE6|Q60FE6_HUMAN;tr|Q60FE5|Q60FE5_HUMAN;tr|A6NDY9|A6NDY9_HUMAN;tr|A0A087WWY3|A0A087WWY3_HUMAN;tr|Q8TES4|Q8TES4_HUMAN;tr|Q6NXF2|Q6NXF2_HUMAN;tr|Q96C61|Q96C61_HUMAN;tr|B4DTD5|B4DTD5_HUMAN	sp|P21333|FLNA_HUMAN	1	0	0	1	0
DAGEGGLSLAIEGPSK	sp|P21333|FLNA_HUMAN;tr|Q5HY54|Q5HY54_HUMAN;tr|Q60FE6|Q60FE6_HUMAN;tr|Q60FE5|Q60FE5_HUMAN;tr|A6NDY9|A6NDY9_HUMAN;tr|A0A087WWY3|A0A087WWY3_HUMAN;tr|Q8TES4|Q8TES4_HUMAN;tr|Q6NXF2|Q6NXF2_HUMAN;tr|Q96C61|Q96C61_HUMAN;tr|B4DTD5|B4DTD5_HUMAN	sp|P21333|FLNA_HUMAN	1	0	0	1	0
ENGVYLIDVK	sp|P21333|FLNA_HUMAN;tr|Q5HY54|Q5HY54_HUMAN;tr|Q60FE6|Q60FE6_HUMAN;tr|Q60FE5|Q60FE5_HUMAN;tr|A6NDY9|A6NDY9_HUMAN;tr|A0A087WWY3|A0A087WWY3_HUMAN;tr|Q8TES4|Q8TES4_HUMAN;tr|Q6NXF2|Q6NXF2_HUMAN;tr|Q96C61|Q96C61_HUMAN;tr|B4DTD5|B4DTD5_HUMAN	sp|P21333|FLNA_HUMAN	1	0	0	1	0
FNGTHIPGSPFK	sp|P21333|FLNA_HUMAN;tr|Q5HY54|Q5HY54_HUMAN;tr|Q60FE6|Q60FE6_HUMAN;tr|Q60FE5|Q60FE5_HUMAN;tr|A6NDY9|A6NDY9_HUMAN;tr|A0A087WWY3|A0A087WWY3_HUMAN;tr|Q8TES4|Q8TES4_HUMAN;tr|Q6NXF2|Q6NXF2_HUMAN;tr|Q96C61|Q96C61_HUMAN;tr|B4DTD5|B4DTD5_HUMAN	sp|P21333|FLNA_HUMAN	1	0	0	1	0
LTVSSLQESGLK	sp|P21333|FLNA_HUMAN;tr|Q5HY54|Q5HY54_HUMAN;tr|Q60FE6|Q60FE6_HUMAN;tr|Q60FE5|Q60FE5_HUMAN;tr|A6NDY9|A6NDY9_HUMAN;tr|A0A087WWY3|A0A087WWY3_HUMAN;tr|Q8TES4|Q8TES4_HUMAN;tr|Q6NXF2|Q6NXF2_HUMAN;tr|Q96C61|Q96C61_HUMAN;tr|B4DTD5|B4DTD5_HUMAN	sp|P21333|FLNA_HUMAN	1	0	0	1	0
RLTVSSLQESGLK	sp|P21333|FLNA_HUMAN;tr|Q5HY54|Q5HY54_HUMAN;tr|Q60FE6|Q60FE6_HUMAN;tr|Q60FE5|Q60FE5_HUMAN;tr|A6NDY9|A6NDY9_HUMAN;tr|A0A087WWY3|A0A087WWY3_HUMAN;tr|Q8TES4|Q8TES4_HUMAN;tr|Q6NXF2|Q6NXF2_HUMAN;tr|Q96C61|Q96C61_HUMAN;tr|B4DTD5|B4DTD5_HUMAN	sp|P21333|FLNA_HUMAN	1	0	0	1	0
VHSPSGALEECYVTEIDQDK	sp|P21333|FLNA_HUMAN;tr|Q5HY54|Q5HY54_HUMAN;tr|Q60FE6|Q60FE6_HUMAN;tr|Q60FE5|Q60FE5_HUMAN;tr|A6NDY9|A6NDY9_HUMAN;tr|A0A087WWY3|A0A087WWY3_HUMAN;tr|Q8TES4|Q8TES4_HUMAN;tr|Q6NXF2|Q6NXF2_HUMAN;tr|Q96C61|Q96C61_HUMAN;tr|B4DTD5|B4DTD5_HUMAN	sp|P21333|FLNA_HUMAN	1	0	0	1	0
VHSPSGALEECYVTEIDQDKYAVR	sp|P21333|FLNA_HUMAN;tr|Q5HY54|Q5HY54_HUMAN;tr|Q60FE6|Q60FE6_HUMAN;tr|Q60FE5|Q60FE5_HUMAN;tr|A6NDY9|A6NDY9_HUMAN;tr|A0A087WWY3|A0A087WWY3_HUMAN;tr|Q8TES4|Q8TES4_HUMAN;tr|Q6NXF2|Q6NXF2_HUMAN;tr|Q96C61|Q96C61_HUMAN;tr|B4DTD5|B4DTD5_HUMAN	sp|P21333|FLNA_HUMAN	1	0	0	1	0
VNQPASFAVSLNGAK	sp|P21333|FLNA_HUMAN;tr|Q5HY54|Q5HY54_HUMAN;tr|Q60FE6|Q60FE6_HUMAN;tr|Q60FE5|Q60FE5_HUMAN;tr|A6NDY9|A6NDY9_HUMAN;tr|A0A087WWY3|A0A087WWY3_HUMAN;tr|Q8TES4|Q8TES4_HUMAN;tr|Q6NXF2|Q6NXF2_HUMAN;tr|Q96C61|Q96C61_HUMAN;tr|B4DTD5|B4DTD5_HUMAN	sp|P21333|FLNA_HUMAN	1	0	0	1	0
VAQPTITDNK	sp|P21333|FLNA_HUMAN;tr|Q5HY54|Q5HY54_HUMAN;tr|Q60FE6|Q60FE6_HUMAN;tr|Q60FE5|Q60FE5_HUMAN;tr|A6NDY9|A6NDY9_HUMAN;tr|A0A087WWY3|A0A087WWY3_HUMAN;tr|Q8TES4|Q8TES4_HUMAN;tr|Q6NXF2|Q6NXF2_HUMAN;tr|Q96C61|Q96C61_HUMAN;tr|B4DTD5|B4DTD5_HUMAN;tr|H0Y5F3|H0Y5F3_HUMAN	sp|P21333|FLNA_HUMAN	1	0	0	1	0
VAQPTITDNKDGTVTVR	sp|P21333|FLNA_HUMAN;tr|Q5HY54|Q5HY54_HUMAN;tr|Q60FE6|Q60FE6_HUMAN;tr|Q60FE5|Q60FE5_HUMAN;tr|A6NDY9|A6NDY9_HUMAN;tr|A0A087WWY3|A0A087WWY3_HUMAN;tr|Q8TES4|Q8TES4_HUMAN;tr|Q6NXF2|Q6NXF2_HUMAN;tr|Q96C61|Q96C61_HUMAN;tr|B4DTD5|B4DTD5_HUMAN;tr|H0Y5F3|H0Y5F3_HUMAN	sp|P21333|FLNA_HUMAN	1	0	0	1	0
YAPSEAGLHEMDIR	sp|P21333|FLNA_HUMAN;tr|Q5HY54|Q5HY54_HUMAN;tr|Q60FE6|Q60FE6_HUMAN;tr|Q60FE5|Q60FE5_HUMAN;tr|A6NDY9|A6NDY9_HUMAN;tr|A0A087WWY3|A0A087WWY3_HUMAN;tr|Q8TES4|Q8TES4_HUMAN;tr|Q6NXF2|Q6NXF2_HUMAN;tr|Q96C61|Q96C61_HUMAN;tr|B4DTD5|B4DTD5_HUMAN;tr|H0Y5F3|H0Y5F3_HUMAN	sp|P21333|FLNA_HUMAN	1	0	0	1	0
DGSCGVAYVVQEPGDYEVSVK	sp|P21333|FLNA_HUMAN;tr|Q5HY54|Q5HY54_HUMAN;tr|Q60FE6|Q60FE6_HUMAN;tr|Q60FE5|Q60FE5_HUMAN;tr|A6NDY9|A6NDY9_HUMAN;tr|A0A087WWY3|A0A087WWY3_HUMAN;tr|Q8TES4|Q8TES4_HUMAN;tr|Q6NXF2|Q6NXF2_HUMAN;tr|Q96C61|Q96C61_HUMAN;tr|B4DTD5|B4DTD5_HUMAN;tr|Q2VP91|Q2VP91_HUMAN;tr|H0Y5C6|H0Y5C6_HUMAN	sp|P21333|FLNA_HUMAN	1	0	0	1	0
FNEEHIPDSPFVVPVASPSGDAR	sp|P21333|FLNA_HUMAN;tr|Q5HY54|Q5HY54_HUMAN;tr|Q60FE6|Q60FE6_HUMAN;tr|Q60FE5|Q60FE5_HUMAN;tr|A6NDY9|A6NDY9_HUMAN;tr|A0A087WWY3|A0A087WWY3_HUMAN;tr|Q8TES4|Q8TES4_HUMAN;tr|Q6NXF2|Q6NXF2_HUMAN;tr|Q96C61|Q96C61_HUMAN;tr|B4DTD5|B4DTD5_HUMAN;tr|Q2VP91|Q2VP91_HUMAN;tr|H0Y5C6|H0Y5C6_HUMAN	sp|P21333|FLNA_HUMAN	1	0	0	1	0
AGNNMLLVGVHGPR	sp|P21333|FLNA_HUMAN;tr|Q5HY54|Q5HY54_HUMAN;tr|Q60FE6|Q60FE6_HUMAN;tr|Q60FE5|Q60FE5_HUMAN;tr|A6NDY9|A6NDY9_HUMAN;tr|A0A087WWY3|A0A087WWY3_HUMAN;tr|Q8TES4|Q8TES4_HUMAN;tr|Q6NXF2|Q6NXF2_HUMAN;tr|Q96C61|Q96C61_HUMAN;tr|Q86TQ3|Q86TQ3_HUMAN	sp|P21333|FLNA_HUMAN	1	0	0	1	0
ATCAPQHGAPGPGPADASK	sp|P21333|FLNA_HUMAN;tr|Q5HY54|Q5HY54_HUMAN;tr|Q60FE6|Q60FE6_HUMAN;tr|Q60FE5|Q60FE5_HUMAN;tr|A6NDY9|A6NDY9_HUMAN;tr|A0A087WWY3|A0A087WWY3_HUMAN;tr|Q8TES4|Q8TES4_HUMAN;tr|Q6NXF2|Q6NXF2_HUMAN;tr|Q96C61|Q96C61_HUMAN;tr|Q86TQ3|Q86TQ3_HUMAN	sp|P21333|FLNA_HUMAN	1	0	0	1	0
DKGEYTLVVK	sp|P21333|FLNA_HUMAN;tr|Q5HY54|Q5HY54_HUMAN;tr|Q60FE6|Q60FE6_HUMAN;tr|Q60FE5|Q60FE5_HUMAN;tr|A6NDY9|A6NDY9_HUMAN;tr|A0A087WWY3|A0A087WWY3_HUMAN;tr|Q8TES4|Q8TES4_HUMAN;tr|Q6NXF2|Q6NXF2_HUMAN;tr|Q96C61|Q96C61_HUMAN;tr|Q86TQ3|Q86TQ3_HUMAN	sp|P21333|FLNA_HUMAN	1	0	0	1	0
GEYTLVVK	sp|P21333|FLNA_HUMAN;tr|Q5HY54|Q5HY54_HUMAN;tr|Q60FE6|Q60FE6_HUMAN;tr|Q60FE5|Q60FE5_HUMAN;tr|A6NDY9|A6NDY9_HUMAN;tr|A0A087WWY3|A0A087WWY3_HUMAN;tr|Q8TES4|Q8TES4_HUMAN;tr|Q6NXF2|Q6NXF2_HUMAN;tr|Q96C61|Q96C61_HUMAN;tr|Q86TQ3|Q86TQ3_HUMAN	sp|P21333|FLNA_HUMAN	1	0	0	1	0
LVSNHSLHETSSVFVDSLTK	sp|P21333|FLNA_HUMAN;tr|Q5HY54|Q5HY54_HUMAN;tr|Q60FE6|Q60FE6_HUMAN;tr|Q60FE5|Q60FE5_HUMAN;tr|A6NDY9|A6NDY9_HUMAN;tr|A0A087WWY3|A0A087WWY3_HUMAN;tr|Q8TES4|Q8TES4_HUMAN;tr|Q6NXF2|Q6NXF2_HUMAN;tr|Q96C61|Q96C61_HUMAN;tr|Q86TQ3|Q86TQ3_HUMAN	sp|P21333|FLNA_HUMAN	1	0	0	1	0
LYSVSYLLK	sp|P21333|FLNA_HUMAN;tr|Q5HY54|Q5HY54_HUMAN;tr|Q60FE6|Q60FE6_HUMAN;tr|Q60FE5|Q60FE5_HUMAN;tr|A6NDY9|A6NDY9_HUMAN;tr|A0A087WWY3|A0A087WWY3_HUMAN;tr|Q8TES4|Q8TES4_HUMAN;tr|Q6NXF2|Q6NXF2_HUMAN;tr|Q96C61|Q96C61_HUMAN;tr|Q86TQ3|Q86TQ3_HUMAN	sp|P21333|FLNA_HUMAN	1	0	0	1	0
MDCQECPEGYR	sp|P21333|FLNA_HUMAN;tr|Q5HY54|Q5HY54_HUMAN;tr|Q60FE6|Q60FE6_HUMAN;tr|Q60FE5|Q60FE5_HUMAN;tr|A6NDY9|A6NDY9_HUMAN;tr|A0A087WWY3|A0A087WWY3_HUMAN;tr|Q8TES4|Q8TES4_HUMAN;tr|Q6NXF2|Q6NXF2_HUMAN;tr|Q96C61|Q96C61_HUMAN;tr|Q86TQ3|Q86TQ3_HUMAN	sp|P21333|FLNA_HUMAN	1	0	0	1	0
SSFTVDCSK	sp|P21333|FLNA_HUMAN;tr|Q5HY54|Q5HY54_HUMAN;tr|Q60FE6|Q60FE6_HUMAN;tr|Q60FE5|Q60FE5_HUMAN;tr|A6NDY9|A6NDY9_HUMAN;tr|A0A087WWY3|A0A087WWY3_HUMAN;tr|Q8TES4|Q8TES4_HUMAN;tr|Q6NXF2|Q6NXF2_HUMAN;tr|Q96C61|Q96C61_HUMAN;tr|Q86TQ3|Q86TQ3_HUMAN	sp|P21333|FLNA_HUMAN	1	0	0	1	0
TPCEEILVK	sp|P21333|FLNA_HUMAN;tr|Q5HY54|Q5HY54_HUMAN;tr|Q60FE6|Q60FE6_HUMAN;tr|Q60FE5|Q60FE5_HUMAN;tr|A6NDY9|A6NDY9_HUMAN;tr|A0A087WWY3|A0A087WWY3_HUMAN;tr|Q8TES4|Q8TES4_HUMAN;tr|Q6NXF2|Q6NXF2_HUMAN;tr|Q96C61|Q96C61_HUMAN;tr|Q86TQ3|Q86TQ3_HUMAN	sp|P21333|FLNA_HUMAN	1	0	0	1	0
VTYTPMAPGSYLISIK	sp|P21333|FLNA_HUMAN;tr|Q5HY54|Q5HY54_HUMAN;tr|Q60FE6|Q60FE6_HUMAN;tr|Q60FE5|Q60FE5_HUMAN;tr|A6NDY9|A6NDY9_HUMAN;tr|A0A087WWY3|A0A087WWY3_HUMAN;tr|Q8TES4|Q8TES4_HUMAN;tr|Q6NXF2|Q6NXF2_HUMAN;tr|Q96C61|Q96C61_HUMAN;tr|Q86TQ3|Q86TQ3_HUMAN	sp|P21333|FLNA_HUMAN	1	0	0	1	0
WGDEHIPGSPYR	sp|P21333|FLNA_HUMAN;tr|Q5HY54|Q5HY54_HUMAN;tr|Q60FE6|Q60FE6_HUMAN;tr|Q60FE5|Q60FE5_HUMAN;tr|A6NDY9|A6NDY9_HUMAN;tr|A0A087WWY3|A0A087WWY3_HUMAN;tr|Q8TES4|Q8TES4_HUMAN;tr|Q6NXF2|Q6NXF2_HUMAN;tr|Q96C61|Q96C61_HUMAN;tr|Q86TQ3|Q86TQ3_HUMAN	sp|P21333|FLNA_HUMAN	1	0	0	1	0
YGGPYHIGGSPFK	sp|P21333|FLNA_HUMAN;tr|Q5HY54|Q5HY54_HUMAN;tr|Q60FE6|Q60FE6_HUMAN;tr|Q60FE5|Q60FE5_HUMAN;tr|A6NDY9|A6NDY9_HUMAN;tr|A0A087WWY3|A0A087WWY3_HUMAN;tr|Q8TES4|Q8TES4_HUMAN;tr|Q6NXF2|Q6NXF2_HUMAN;tr|Q96C61|Q96C61_HUMAN;tr|Q86TQ3|Q86TQ3_HUMAN	sp|P21333|FLNA_HUMAN	1	0	0	1	0
ETGEHLVHVK	sp|P21333|FLNA_HUMAN;tr|Q5HY54|Q5HY54_HUMAN;tr|Q60FE6|Q60FE6_HUMAN;tr|Q60FE5|Q60FE5_HUMAN;tr|Q8TES4|Q8TES4_HUMAN;tr|Q6NXF2|Q6NXF2_HUMAN;tr|Q96C61|Q96C61_HUMAN;tr|B4DTD5|B4DTD5_HUMAN	sp|P21333|FLNA_HUMAN	1	0	0	1	0
NGHVGISFVPK	sp|P21333|FLNA_HUMAN;tr|Q5HY54|Q5HY54_HUMAN;tr|Q60FE6|Q60FE6_HUMAN;tr|Q60FE5|Q60FE5_HUMAN;tr|Q8TES4|Q8TES4_HUMAN;tr|Q6NXF2|Q6NXF2_HUMAN;tr|Q96C61|Q96C61_HUMAN;tr|B4DTD5|B4DTD5_HUMAN	sp|P21333|FLNA_HUMAN	1	0	0	1	0
DAGYGGLSLSIEGPSK	sp|P21333|FLNA_HUMAN;tr|Q5HY54|Q5HY54_HUMAN;tr|Q60FE6|Q60FE6_HUMAN;tr|Q60FE5|Q60FE5_HUMAN;tr|Q8TES4|Q8TES4_HUMAN;tr|Q6NXF2|Q6NXF2_HUMAN;tr|Q96C61|Q96C61_HUMAN;tr|B4DTD5|B4DTD5_HUMAN;tr|H0Y5C6|H0Y5C6_HUMAN	sp|P21333|FLNA_HUMAN	1	0	0	1	0
NGQHVASSPIPVVISQSEIGDASR	sp|P21333|FLNA_HUMAN;tr|Q5HY54|Q5HY54_HUMAN;tr|Q60FE6|Q60FE6_HUMAN;tr|Q60FE5|Q60FE5_HUMAN;tr|Q8TES4|Q8TES4_HUMAN;tr|Q6NXF2|Q6NXF2_HUMAN;tr|Q96C61|Q96C61_HUMAN;tr|B4DTD5|B4DTD5_HUMAN;tr|H0Y5C6|H0Y5C6_HUMAN	sp|P21333|FLNA_HUMAN	1	0	0	1	0
VSGQGLHEGHTFEPAEFIIDTR	sp|P21333|FLNA_HUMAN;tr|Q5HY54|Q5HY54_HUMAN;tr|Q60FE6|Q60FE6_HUMAN;tr|Q60FE5|Q60FE5_HUMAN;tr|Q8TES4|Q8TES4_HUMAN;tr|Q6NXF2|Q6NXF2_HUMAN;tr|Q96C61|Q96C61_HUMAN;tr|B4DTD5|B4DTD5_HUMAN;tr|H0Y5C6|H0Y5C6_HUMAN	sp|P21333|FLNA_HUMAN	1	0	0	1	0
EEPCLLK	sp|P21333|FLNA_HUMAN;tr|Q5HY54|Q5HY54_HUMAN;tr|Q60FE6|Q60FE6_HUMAN;tr|Q60FE5|Q60FE5_HUMAN;tr|Q8TES4|Q8TES4_HUMAN;tr|Q6NXF2|Q6NXF2_HUMAN;tr|Q96C61|Q96C61_HUMAN;tr|B4DTD5|B4DTD5_HUMAN;tr|H0Y5F3|H0Y5F3_HUMAN	sp|P21333|FLNA_HUMAN	1	0	0	1	0
VGSAADIPINISETDLSLLTATVVPPSGR	sp|P21333|FLNA_HUMAN;tr|Q5HY54|Q5HY54_HUMAN;tr|Q60FE6|Q60FE6_HUMAN;tr|Q60FE5|Q60FE5_HUMAN;tr|Q8TES4|Q8TES4_HUMAN;tr|Q6NXF2|Q6NXF2_HUMAN;tr|Q96C61|Q96C61_HUMAN;tr|B4DTD5|B4DTD5_HUMAN;tr|H0Y5F3|H0Y5F3_HUMAN	sp|P21333|FLNA_HUMAN	1	0	0	1	0
APSVANVGSHCDLSLK	sp|P21333|FLNA_HUMAN;tr|Q5HY54|Q5HY54_HUMAN;tr|Q60FE6|Q60FE6_HUMAN;tr|Q60FE5|Q60FE5_HUMAN;tr|Q8TES4|Q8TES4_HUMAN;tr|Q6NXF2|Q6NXF2_HUMAN;tr|Q96C61|Q96C61_HUMAN;tr|B4DTD5|B4DTD5_HUMAN;tr|Q2VP91|Q2VP91_HUMAN	sp|P21333|FLNA_HUMAN	1	0	0	1	0
FADQHVPGSPFSVK	sp|P21333|FLNA_HUMAN;tr|Q5HY54|Q5HY54_HUMAN;tr|Q60FE6|Q60FE6_HUMAN;tr|Q60FE5|Q60FE5_HUMAN;tr|Q8TES4|Q8TES4_HUMAN;tr|Q6NXF2|Q6NXF2_HUMAN;tr|Q96C61|Q96C61_HUMAN;tr|B4DTD5|B4DTD5_HUMAN;tr|Q2VP91|Q2VP91_HUMAN	sp|P21333|FLNA_HUMAN	1	0	0	1	0
IPEISIQDMTAQVTSPSGK	sp|P21333|FLNA_HUMAN;tr|Q5HY54|Q5HY54_HUMAN;tr|Q60FE6|Q60FE6_HUMAN;tr|Q60FE5|Q60FE5_HUMAN;tr|Q8TES4|Q8TES4_HUMAN;tr|Q6NXF2|Q6NXF2_HUMAN;tr|Q96C61|Q96C61_HUMAN;tr|B4DTD5|B4DTD5_HUMAN;tr|Q2VP91|Q2VP91_HUMAN	sp|P21333|FLNA_HUMAN	1	0	0	1	0
RAPSVANVGSHCDLSLK	sp|P21333|FLNA_HUMAN;tr|Q5HY54|Q5HY54_HUMAN;tr|Q60FE6|Q60FE6_HUMAN;tr|Q60FE5|Q60FE5_HUMAN;tr|Q8TES4|Q8TES4_HUMAN;tr|Q6NXF2|Q6NXF2_HUMAN;tr|Q96C61|Q96C61_HUMAN;tr|B4DTD5|B4DTD5_HUMAN;tr|Q2VP91|Q2VP91_HUMAN	sp|P21333|FLNA_HUMAN	1	0	0	1	0
AEAGVPAEFSIWTR	sp|P21333|FLNA_HUMAN;tr|Q5HY54|Q5HY54_HUMAN;tr|Q60FE6|Q60FE6_HUMAN;tr|Q60FE5|Q60FE5_HUMAN;tr|Q8TES4|Q8TES4_HUMAN;tr|Q6NXF2|Q6NXF2_HUMAN;tr|Q96C61|Q96C61_HUMAN;tr|B4DTD5|B4DTD5_HUMAN;tr|Q2VP91|Q2VP91_HUMAN;tr|H0Y5C6|H0Y5C6_HUMAN	sp|P21333|FLNA_HUMAN	1	0	0	1	0
AEISFEDR	sp|P21333|FLNA_HUMAN;tr|Q5HY54|Q5HY54_HUMAN;tr|Q60FE6|Q60FE6_HUMAN;tr|Q60FE5|Q60FE5_HUMAN;tr|Q8TES4|Q8TES4_HUMAN;tr|Q6NXF2|Q6NXF2_HUMAN;tr|Q96C61|Q96C61_HUMAN;tr|B4DTD5|B4DTD5_HUMAN;tr|Q2VP91|Q2VP91_HUMAN;tr|H0Y5C6|H0Y5C6_HUMAN	sp|P21333|FLNA_HUMAN	1	0	0	1	0
EAGAGGLAIAVEGPSK	sp|P21333|FLNA_HUMAN;tr|Q5HY54|Q5HY54_HUMAN;tr|Q60FE6|Q60FE6_HUMAN;tr|Q60FE5|Q60FE5_HUMAN;tr|Q8TES4|Q8TES4_HUMAN;tr|Q6NXF2|Q6NXF2_HUMAN;tr|Q96C61|Q96C61_HUMAN;tr|B4DTD5|B4DTD5_HUMAN;tr|Q2VP91|Q2VP91_HUMAN;tr|H0Y5C6|H0Y5C6_HUMAN	sp|P21333|FLNA_HUMAN	1	0	0	1	0
FVPAEMGTHTVSVK	sp|P21333|FLNA_HUMAN;tr|Q5HY54|Q5HY54_HUMAN;tr|Q60FE6|Q60FE6_HUMAN;tr|Q60FE5|Q60FE5_HUMAN;tr|Q8TES4|Q8TES4_HUMAN;tr|Q6NXF2|Q6NXF2_HUMAN;tr|Q96C61|Q96C61_HUMAN;tr|B4DTD5|B4DTD5_HUMAN;tr|Q2VP91|Q2VP91_HUMAN;tr|H0Y5C6|H0Y5C6_HUMAN	sp|P21333|FLNA_HUMAN	1	0	0	1	0
THEAEIVEGENHTYCIR	sp|P21333|FLNA_HUMAN;tr|Q5HY54|Q5HY54_HUMAN;tr|Q60FE6|Q60FE6_HUMAN;tr|Q60FE5|Q60FE5_HUMAN;tr|Q8TES4|Q8TES4_HUMAN;tr|Q6NXF2|Q6NXF2_HUMAN;tr|Q96C61|Q96C61_HUMAN;tr|B4DTD5|B4DTD5_HUMAN;tr|Q2VP91|Q2VP91_HUMAN;tr|H0Y5C6|H0Y5C6_HUMAN	sp|P21333|FLNA_HUMAN	1	0	0	1	0
VDINTEDLEDGTCR	sp|P21333|FLNA_HUMAN;tr|Q5HY54|Q5HY54_HUMAN;tr|Q60FE6|Q60FE6_HUMAN;tr|Q60FE5|Q60FE5_HUMAN;tr|Q8TES4|Q8TES4_HUMAN;tr|Q6NXF2|Q6NXF2_HUMAN;tr|Q96C61|Q96C61_HUMAN;tr|B4DTD5|B4DTD5_HUMAN;tr|Q2VP91|Q2VP91_HUMAN;tr|H0Y5C6|H0Y5C6_HUMAN	sp|P21333|FLNA_HUMAN	1	0	0	1	0
VTYCPTEPGNYIINIK	sp|P21333|FLNA_HUMAN;tr|Q5HY54|Q5HY54_HUMAN;tr|Q60FE6|Q60FE6_HUMAN;tr|Q60FE5|Q60FE5_HUMAN;tr|Q8TES4|Q8TES4_HUMAN;tr|Q6NXF2|Q6NXF2_HUMAN;tr|Q96C61|Q96C61_HUMAN;tr|B4DTD5|B4DTD5_HUMAN;tr|Q2VP91|Q2VP91_HUMAN;tr|H0Y5C6|H0Y5C6_HUMAN	sp|P21333|FLNA_HUMAN	1	0	0	1	0
AGGPGLER	sp|P21333|FLNA_HUMAN;tr|Q5HY54|Q5HY54_HUMAN;tr|Q60FE6|Q60FE6_HUMAN;tr|Q60FE5|Q60FE5_HUMAN;tr|Q8TES4|Q8TES4_HUMAN;tr|Q6NXF2|Q6NXF2_HUMAN;tr|Q96C61|Q96C61_HUMAN;tr|B4DTD5|B4DTD5_HUMAN;tr|Q2VP91|Q2VP91_HUMAN;tr|H0Y5C6|H0Y5C6_HUMAN;sp|O75369|FLNB_HUMAN;tr|A0A024R321|A0A024R321_HUMAN;tr|Q68CT4|Q68CT4_HUMAN;tr|E7EN95|E7EN95_HUMAN;tr|A0A287BGW3|A0A287BGW3_PIG;tr|A0A286ZPG4|A0A286ZPG4_PIG;tr|A0A287BLE0|A…	sp|P21333|FLNA_HUMAN	1	1	1	0	0
GQHVPGSPFQFTVGPLGEGGAHK	sp|P21333|FLNA_HUMAN;tr|Q5HY54|Q5HY54_HUMAN;tr|Q60FE6|Q60FE6_HUMAN;tr|Q60FE5|Q60FE5_HUMAN;tr|Q8TES4|Q8TES4_HUMAN;tr|Q6NXF2|Q6NXF2_HUMAN;tr|Q96C61|Q96C61_HUMAN;tr|B4DTD5|B4DTD5_HUMAN;tr|Q2VP91|Q2VP91_HUMAN;tr|H0Y5C6|H0Y5C6_HUMAN;sp|Q14315|FLNC_HUMAN;tr|A0A286ZRX8|A0A286ZRX8_PIG;tr|A0A287A8C2|A0A287A8C2_PIG;tr|F1SMN5|F1SMN5_PIG;tr|Q59H94|Q59H94_HUMAN	sp|P21333|FLNA_HUMAN	1	1	1	0	0
FGGEHVPNSPFQVTALAGDQPSVQPPLR	sp|P21333|FLNA_HUMAN;tr|Q60FE6|Q60FE6_HUMAN;tr|Q60FE5|Q60FE5_HUMAN;tr|A6NDY9|A6NDY9_HUMAN;tr|A0A087WWY3|A0A087WWY3_HUMAN;tr|Q8TES4|Q8TES4_HUMAN;tr|Q6NXF2|Q6NXF2_HUMAN;tr|H0Y5F3|H0Y5F3_HUMAN	sp|P21333|FLNA_HUMAN	1	0	0	1	0
LTFDSSFSPNTGK	sp|P21796|VDAC1_HUMAN;sp|Q9MZ16|VDAC1_PIG;tr|A0A287AVV2|A0A287AVV2_PIG;tr|A0A2C9F3B2|A0A2C9F3B2_PIG;tr|C9JI87|C9JI87_HUMAN	sp|P21796|VDAC1_HUMAN	1	1	1	0	0
LETAVNLAWTAGNSNTR	sp|P21796|VDAC1_HUMAN;tr|B3KTS5|B3KTS5_HUMAN;sp|Q9MZ16|VDAC1_PIG;tr|A0A287AVV2|A0A287AVV2_PIG;tr|A0A2C9F3B2|A0A2C9F3B2_PIG	sp|P21796|VDAC1_HUMAN	1	1	1	0	0
TDEFQLHTNVNDGTEFGGSIYQK	sp|P21796|VDAC1_HUMAN;tr|B3KTS5|B3KTS5_HUMAN;sp|Q9MZ16|VDAC1_PIG;tr|A0A287AVV2|A0A287AVV2_PIG;tr|A0A2C9F3B2|A0A2C9F3B2_PIG;tr|B4DEI3|B4DEI3_HUMAN	sp|P21796|VDAC1_HUMAN	1	1	1	0	0
SENGLEFTSSGSANTETTK	sp|P21796|VDAC1_HUMAN;tr|B3KTS5|B3KTS5_HUMAN;sp|Q9MZ16|VDAC1_PIG;tr|A0A287AVV2|A0A287AVV2_PIG;tr|A0A2C9F3B2|A0A2C9F3B2_PIG;tr|C9JI87|C9JI87_HUMAN	sp|P21796|VDAC1_HUMAN	1	1	1	0	0
WNTDNTLGTEITVEDQLAR	sp|P21796|VDAC1_HUMAN;tr|B3KTS5|B3KTS5_HUMAN;sp|Q9MZ16|VDAC1_PIG;tr|A0A287AVV2|A0A287AVV2_PIG;tr|A0A2C9F3B2|A0A2C9F3B2_PIG;tr|C9JI87|C9JI87_HUMAN	sp|P21796|VDAC1_HUMAN	1	1	1	0	0
WTEYGLTFTEK	sp|P21796|VDAC1_HUMAN;tr|B3KTS5|B3KTS5_HUMAN;sp|Q9MZ16|VDAC1_PIG;tr|A0A287AVV2|A0A287AVV2_PIG;tr|A0A2C9F3B2|A0A2C9F3B2_PIG;tr|C9JI87|C9JI87_HUMAN	sp|P21796|VDAC1_HUMAN	1	1	1	0	0
VTQSNFAVGYK	sp|P21796|VDAC1_HUMAN;tr|B3KTS5|B3KTS5_HUMAN;sp|Q9MZ16|VDAC1_PIG;tr|A0A287AVV2|A0A287AVV2_PIG;tr|A0A2C9F3B2|A0A2C9F3B2_PIG;tr|C9JI87|C9JI87_HUMAN;tr|B4DEI3|B4DEI3_HUMAN	sp|P21796|VDAC1_HUMAN	1	1	1	0	0
GYGFGLIK	sp|P21796|VDAC1_HUMAN;tr|B3KTS5|B3KTS5_HUMAN;sp|Q9MZ16|VDAC1_PIG;tr|A0A287AVV2|A0A287AVV2_PIG;tr|A0A2C9F3B2|A0A2C9F3B2_PIG;tr|C9JI87|C9JI87_HUMAN;tr|B4DEI3|B4DEI3_HUMAN;tr|A0A287BP16|A0A287BP16_PIG	sp|P21796|VDAC1_HUMAN	1	1	1	0	0
LTLSALLDGK	sp|P21796|VDAC1_HUMAN;tr|B3KTS5|B3KTS5_HUMAN;sp|Q9MZ16|VDAC1_PIG;tr|A0A287AVV2|A0A287AVV2_PIG;tr|B4DEI3|B4DEI3_HUMAN	sp|P21796|VDAC1_HUMAN	1	1	1	0	0
VNNSSLIGLGYTQTLKPGIK	sp|P21796|VDAC1_HUMAN;tr|B3KTS5|B3KTS5_HUMAN;sp|Q9MZ16|VDAC1_PIG;tr|A0A287AVV2|A0A287AVV2_PIG;tr|B4DEI3|B4DEI3_HUMAN	sp|P21796|VDAC1_HUMAN	1	1	1	0	0
YQIDPDACFSAK	sp|P21796|VDAC1_HUMAN;tr|B3KTS5|B3KTS5_HUMAN;sp|Q9MZ16|VDAC1_PIG;tr|A0A287AVV2|A0A287AVV2_PIG;tr|B4DEI3|B4DEI3_HUMAN	sp|P21796|VDAC1_HUMAN	1	1	1	0	0
EHINLGCDMDFDIAGPSIR	sp|P21796|VDAC1_HUMAN;tr|B3KTS5|B3KTS5_HUMAN;tr|C9JI87|C9JI87_HUMAN	sp|P21796|VDAC1_HUMAN	1	0	0	1	0
DERPHFYTLYLEEPDSSGHSYGPVSSEVIK	sp|P22413|ENPP1_HUMAN;tr|B2RBY8|B2RBY8_HUMAN	sp|P22413|ENPP1_HUMAN	1	0	0	1	0
DTSQTPLHCENLDTLAFILPHR	sp|P22413|ENPP1_HUMAN;tr|B2RBY8|B2RBY8_HUMAN	sp|P22413|ENPP1_HUMAN	1	0	0	1	0
HETLPYGRPR	sp|P22413|ENPP1_HUMAN;tr|B2RBY8|B2RBY8_HUMAN	sp|P22413|ENPP1_HUMAN	1	0	0	1	0
ITDVEHITGLSFYQQR	sp|P22413|ENPP1_HUMAN;tr|B2RBY8|B2RBY8_HUMAN	sp|P22413|ENPP1_HUMAN	1	0	0	1	0
ILAVLQWLQLPK	sp|P22413|ENPP1_HUMAN;tr|B2RBY8|B2RBY8_HUMAN;tr|E9PE72|E9PE72_HUMAN	sp|P22413|ENPP1_HUMAN	1	0	0	1	0
AEYLHTWGGLLPVISK	sp|P22413|ENPP1_HUMAN;tr|B2RBY8|B2RBY8_HUMAN;tr|E9PE72|E9PE72_HUMAN;tr|F1S3P5|F1S3P5_PIG;tr|A0A287AT99|A0A287AT99_PIG;tr|A0A286ZUF1|A0A286ZUF1_PIG;tr|A0A287A5T9|A0A287A5T9_PIG;tr|A0A287B8S2|A0A287B8S2_PIG	sp|P22413|ENPP1_HUMAN	1	1	1	0	0
VIYGPAAR	sp|P22413|ENPP1_HUMAN;tr|B2RBY8|B2RBY8_HUMAN;tr|Q7Z3P5|Q7Z3P5_HUMAN	sp|P22413|ENPP1_HUMAN	1	0	0	1	0
YYSFNYEGIAR	sp|P22413|ENPP1_HUMAN;tr|B2RBY8|B2RBY8_HUMAN;tr|Q7Z3P5|Q7Z3P5_HUMAN	sp|P22413|ENPP1_HUMAN	1	0	0	1	0
SHAAEAPGDPQAAASLLAPMDVGEEPLEK	sp|P22413|ENPP1_HUMAN;tr|E9PE72|E9PE72_HUMAN;tr|Q9NS95|Q9NS95_HUMAN	sp|P22413|ENPP1_HUMAN	1	0	0	1	0
FGFPEGSVELYAEK	sp|P23396|RS3_HUMAN;sp|Q0Z8U2|RS3_PIG;tr|F2Z2S8|F2Z2S8_HUMAN;tr|E9PPU1|E9PPU1_HUMAN;tr|H0YCJ7|H0YCJ7_HUMAN;tr|H0YF32|H0YF32_HUMAN;tr|A7E2S3|A7E2S3_HUMAN	sp|P23396|RS3_HUMAN	1	1	1	0	0
RFGFPEGSVELYAEK	sp|P23396|RS3_HUMAN;sp|Q0Z8U2|RS3_PIG;tr|F2Z2S8|F2Z2S8_HUMAN;tr|E9PPU1|E9PPU1_HUMAN;tr|H0YCJ7|H0YCJ7_HUMAN;tr|H0YF32|H0YF32_HUMAN;tr|A7E2S3|A7E2S3_HUMAN	sp|P23396|RS3_HUMAN	1	1	1	0	0
FVDGLMIHSGDPVNYYVDTAVR	sp|P23396|RS3_HUMAN;sp|Q0Z8U2|RS3_PIG;tr|Q53G83|Q53G83_HUMAN;tr|E9PL09|E9PL09_HUMAN;tr|A7E2S3|A7E2S3_HUMAN;tr|H0YEU2|H0YEU2_HUMAN;tr|Q9NQS8|Q9NQS8_HUMAN;tr|E9PSF4|E9PSF4_HUMAN	sp|P23396|RS3_HUMAN	1	1	1	0	0
GCEVVVSGK	sp|P23396|RS3_HUMAN;sp|Q0Z8U2|RS3_PIG;tr|Q53G83|Q53G83_HUMAN;tr|E9PL09|E9PL09_HUMAN;tr|A7E2S3|A7E2S3_HUMAN;tr|H0YEU2|H0YEU2_HUMAN;tr|Q9NQS8|Q9NQS8_HUMAN;tr|E9PSF4|E9PSF4_HUMAN;tr|E9PJN9|E9PJN9_HUMAN;tr|A0A286ZUY6|A0A286ZUY6_PIG	sp|P23396|RS3_HUMAN	1	1	1	0	0
DEILPTTPISEQK	sp|P23396|RS3_HUMAN;sp|Q0Z8U2|RS3_PIG;tr|Q53G83|Q53G83_HUMAN;tr|E9PL09|E9PL09_HUMAN;tr|E9PPU1|E9PPU1_HUMAN;tr|H0YEU2|H0YEU2_HUMAN;tr|Q9NQS8|Q9NQS8_HUMAN;tr|E9PSF4|E9PSF4_HUMAN	sp|P23396|RS3_HUMAN	1	1	1	0	0
KPLPDHVSIVEPK	sp|P23396|RS3_HUMAN;sp|Q0Z8U2|RS3_PIG;tr|Q53G83|Q53G83_HUMAN;tr|E9PL09|E9PL09_HUMAN;tr|E9PPU1|E9PPU1_HUMAN;tr|H0YEU2|H0YEU2_HUMAN;tr|Q9NQS8|Q9NQS8_HUMAN;tr|E9PSF4|E9PSF4_HUMAN;tr|A0A287BLJ0|A0A287BLJ0_PIG	sp|P23396|RS3_HUMAN	1	1	1	0	0
FVADGIFK	sp|P23396|RS3_HUMAN;sp|Q0Z8U2|RS3_PIG;tr|Q53G83|Q53G83_HUMAN;tr|E9PL09|E9PL09_HUMAN;tr|F2Z2S8|F2Z2S8_HUMAN;tr|E9PPU1|E9PPU1_HUMAN;tr|H0YCJ7|H0YCJ7_HUMAN;tr|E9PK82|E9PK82_HUMAN;tr|E9PJH4|E9PJH4_HUMAN;tr|E9PQ96|E9PQ96_HUMAN;tr|E9PQX2|E9PQX2_HUMAN	sp|P23396|RS3_HUMAN	1	1	1	0	0
ELTAVVQK	sp|P23396|RS3_HUMAN;sp|Q0Z8U2|RS3_PIG;tr|Q53G83|Q53G83_HUMAN;tr|E9PL09|E9PL09_HUMAN;tr|F2Z2S8|F2Z2S8_HUMAN;tr|E9PPU1|E9PPU1_HUMAN;tr|H0YCJ7|H0YCJ7_HUMAN;tr|H0YF32|H0YF32_HUMAN;tr|A7E2S3|A7E2S3_HUMAN;tr|E9PK82|E9PK82_HUMAN;tr|E9PJH4|E9PJH4_HUMAN;tr|E9PQ96|E9PQ96_HUMAN	sp|P23396|RS3_HUMAN	1	1	1	0	0
TQNVLGEK	sp|P23396|RS3_HUMAN;sp|Q0Z8U2|RS3_PIG;tr|Q53G83|Q53G83_HUMAN;tr|E9PL09|E9PL09_HUMAN;tr|F2Z2S8|F2Z2S8_HUMAN;tr|E9PPU1|E9PPU1_HUMAN;tr|H0YCJ7|H0YCJ7_HUMAN;tr|H0YF32|H0YF32_HUMAN;tr|E9PK82|E9PK82_HUMAN;tr|E9PJH4|E9PJH4_HUMAN;tr|E9PQ96|E9PQ96_HUMAN	sp|P23396|RS3_HUMAN	1	1	1	0	0
AELNEFLTR	sp|P23396|RS3_HUMAN;sp|Q0Z8U2|RS3_PIG;tr|Q53G83|Q53G83_HUMAN;tr|E9PL09|E9PL09_HUMAN;tr|F2Z2S8|F2Z2S8_HUMAN;tr|E9PPU1|E9PPU1_HUMAN;tr|H0YCJ7|H0YCJ7_HUMAN;tr|H0YF32|H0YF32_HUMAN;tr|H0YEU2|H0YEU2_HUMAN;tr|E9PK82|E9PK82_HUMAN;tr|E9PJH4|E9PJH4_HUMAN;tr|E9PQ96|E9PQ96_HUMAN;tr|E9PQX2|E9PQX2_HUMAN;tr|H0YES8|H0YES8_HUMAN	sp|P23396|RS3_HUMAN	1	1	1	0	0
ELAEDGYSGVEVR	sp|P23396|RS3_HUMAN;sp|Q0Z8U2|RS3_PIG;tr|Q53G83|Q53G83_HUMAN;tr|E9PL09|E9PL09_HUMAN;tr|F2Z2S8|F2Z2S8_HUMAN;tr|E9PPU1|E9PPU1_HUMAN;tr|H0YCJ7|H0YCJ7_HUMAN;tr|H0YF32|H0YF32_HUMAN;tr|H0YEU2|H0YEU2_HUMAN;tr|E9PK82|E9PK82_HUMAN;tr|E9PJH4|E9PJH4_HUMAN;tr|E9PQ96|E9PQ96_HUMAN	sp|P23396|RS3_HUMAN	1	1	1	0	0
TEIIILATR	sp|P23396|RS3_HUMAN;sp|Q0Z8U2|RS3_PIG;tr|Q53G83|Q53G83_HUMAN;tr|E9PL09|E9PL09_HUMAN;tr|F2Z2S8|F2Z2S8_HUMAN;tr|E9PPU1|E9PPU1_HUMAN;tr|H0YCJ7|H0YCJ7_HUMAN;tr|H0YF32|H0YF32_HUMAN;tr|H0YEU2|H0YEU2_HUMAN;tr|E9PK82|E9PK82_HUMAN;tr|E9PJH4|E9PJH4_HUMAN;tr|E9PQ96|E9PQ96_HUMAN	sp|P23396|RS3_HUMAN	1	1	1	0	0
LLGGLAVR	sp|P23396|RS3_HUMAN;sp|Q0Z8U2|RS3_PIG;tr|Q53G83|Q53G83_HUMAN;tr|E9PL09|E9PL09_HUMAN;tr|F2Z2S8|F2Z2S8_HUMAN;tr|H0YCJ7|H0YCJ7_HUMAN;tr|H0YF32|H0YF32_HUMAN;tr|A7E2S3|A7E2S3_HUMAN;tr|Q9NQS8|Q9NQS8_HUMAN	sp|P23396|RS3_HUMAN	1	1	1	0	0
GLCAIAQAESLR	sp|P23396|RS3_HUMAN;sp|Q0Z8U2|RS3_PIG;tr|Q53G83|Q53G83_HUMAN;tr|F2Z2S8|F2Z2S8_HUMAN;tr|H0YCJ7|H0YCJ7_HUMAN;tr|H0YF32|H0YF32_HUMAN;tr|A7E2S3|A7E2S3_HUMAN;tr|Q9NQS8|Q9NQS8_HUMAN	sp|P23396|RS3_HUMAN	1	1	1	0	0
VADIGLAAWGR	sp|P23526|SAHH_HUMAN	sp|P23526|SAHH_HUMAN	1	0	0	1	0
YPQLLPGIR	sp|P23526|SAHH_HUMAN;tr|Q1RMG2|Q1RMG2_HUMAN	sp|P23526|SAHH_HUMAN	1	0	0	1	0
ATDVMIAGK	sp|P23526|SAHH_HUMAN;tr|Q1RMG2|Q1RMG2_HUMAN;sp|Q710C4|SAHH_PIG;tr|F1S4Y7|F1S4Y7_PIG;tr|A0A287B4J2|A0A287B4J2_PIG	sp|P23526|SAHH_HUMAN	1	1	1	0	0
VAVVAGYGDVGK	sp|P23526|SAHH_HUMAN;tr|Q1RMG2|Q1RMG2_HUMAN;sp|Q710C4|SAHH_PIG;tr|F1S4Y7|F1S4Y7_PIG;tr|A0A287B4J2|A0A287B4J2_PIG	sp|P23526|SAHH_HUMAN	1	1	1	0	0
VPAINVNDSVTK	sp|P23526|SAHH_HUMAN;tr|Q1RMG2|Q1RMG2_HUMAN;sp|Q710C4|SAHH_PIG;tr|F1S4Y7|F1S4Y7_PIG;tr|A0A287B4J2|A0A287B4J2_PIG	sp|P23526|SAHH_HUMAN	1	1	1	0	0
HELQANCYEEVK	sp|P23528|COF1_HUMAN;tr|V9HWI5|V9HWI5_HUMAN;tr|E9PK25|E9PK25_HUMAN;tr|E9PP50|E9PP50_HUMAN;tr|G3V1A4|G3V1A4_HUMAN;sp|P10668|COF1_PIG;tr|K7GQY9|K7GQY9_PIG;tr|A0A287AQF2|A0A287AQF2_PIG;tr|K7GK75|K7GK75_PIG	sp|P23528|COF1_HUMAN	1	1	1	0	0
HELQANCYEEVKDR	sp|P23528|COF1_HUMAN;tr|V9HWI5|V9HWI5_HUMAN;tr|E9PK25|E9PK25_HUMAN;tr|E9PP50|E9PP50_HUMAN;tr|G3V1A4|G3V1A4_HUMAN;sp|P10668|COF1_PIG;tr|K7GQY9|K7GQY9_PIG;tr|A0A287AQF2|A0A287AQF2_PIG;tr|K7GK75|K7GK75_PIG	sp|P23528|COF1_HUMAN	1	1	1	0	0
AVLFCLSEDK	sp|P23528|COF1_HUMAN;tr|V9HWI5|V9HWI5_HUMAN;tr|E9PK25|E9PK25_HUMAN;tr|E9PP50|E9PP50_HUMAN;tr|G3V1A4|G3V1A4_HUMAN;sp|P10668|COF1_PIG;tr|K7GQY9|K7GQY9_PIG;tr|A0A287AQF2|A0A287AQF2_PIG;tr|K7GK75|K7GK75_PIG;tr|E9PQB7|E9PQB7_HUMAN;tr|B4E112|B4E112_HUMAN;tr|E9PS23|E9PS23_HUMAN;tr|E9PLJ3|E9PLJ3_HUMAN;tr|A0A287BNG9|A0A287BNG9_PIG	sp|P23528|COF1_HUMAN	1	1	1	0	0
AVLFCLSEDKK	sp|P23528|COF1_HUMAN;tr|V9HWI5|V9HWI5_HUMAN;tr|E9PK25|E9PK25_HUMAN;tr|E9PP50|E9PP50_HUMAN;tr|G3V1A4|G3V1A4_HUMAN;sp|P10668|COF1_PIG;tr|K7GQY9|K7GQY9_PIG;tr|A0A287AQF2|A0A287AQF2_PIG;tr|K7GK75|K7GK75_PIG;tr|E9PQB7|E9PQB7_HUMAN;tr|B4E112|B4E112_HUMAN;tr|E9PS23|E9PS23_HUMAN;tr|E9PLJ3|E9PLJ3_HUMAN	sp|P23528|COF1_HUMAN	1	1	1	0	0
EILVGDVGQTVDDPYATFVK	sp|P23528|COF1_HUMAN;tr|V9HWI5|V9HWI5_HUMAN;tr|E9PK25|E9PK25_HUMAN;tr|E9PP50|E9PP50_HUMAN;tr|G3V1A4|G3V1A4_HUMAN;sp|P10668|COF1_PIG;tr|K7GQY9|K7GQY9_PIG;tr|A0A287AQF2|A0A287AQF2_PIG;tr|K7GK75|K7GK75_PIG;tr|E9PQB7|E9PQB7_HUMAN;tr|B4E112|B4E112_HUMAN;tr|E9PS23|E9PS23_HUMAN;tr|E9PLJ3|E9PLJ3_HUMAN	sp|P23528|COF1_HUMAN	1	1	1	0	0
NIILEEGK	sp|P23528|COF1_HUMAN;tr|V9HWI5|V9HWI5_HUMAN;tr|E9PK25|E9PK25_HUMAN;tr|E9PP50|E9PP50_HUMAN;tr|G3V1A4|G3V1A4_HUMAN;sp|P10668|COF1_PIG;tr|K7GQY9|K7GQY9_PIG;tr|A0A287AQF2|A0A287AQF2_PIG;tr|K7GK75|K7GK75_PIG;tr|E9PQB7|E9PQB7_HUMAN;tr|B4E112|B4E112_HUMAN;tr|E9PS23|E9PS23_HUMAN;tr|E9PLJ3|E9PLJ3_HUMAN	sp|P23528|COF1_HUMAN	1	1	1	0	0
NIILEEGKEILVGDVGQTVDDPYATFVK	sp|P23528|COF1_HUMAN;tr|V9HWI5|V9HWI5_HUMAN;tr|E9PK25|E9PK25_HUMAN;tr|E9PP50|E9PP50_HUMAN;tr|G3V1A4|G3V1A4_HUMAN;sp|P10668|COF1_PIG;tr|K7GQY9|K7GQY9_PIG;tr|A0A287AQF2|A0A287AQF2_PIG;tr|K7GK75|K7GK75_PIG;tr|E9PQB7|E9PQB7_HUMAN;tr|B4E112|B4E112_HUMAN;tr|E9PS23|E9PS23_HUMAN;tr|E9PLJ3|E9PLJ3_HUMAN	sp|P23528|COF1_HUMAN	1	1	1	0	0
YALYDATYETK	sp|P23528|COF1_HUMAN;tr|V9HWI5|V9HWI5_HUMAN;tr|E9PK25|E9PK25_HUMAN;tr|E9PP50|E9PP50_HUMAN;tr|G3V1A4|G3V1A4_HUMAN;sp|P10668|COF1_PIG;tr|K7GQY9|K7GQY9_PIG;tr|A0A287AQF2|A0A287AQF2_PIG;tr|K7GK75|K7GK75_PIG;tr|E9PQB7|E9PQB7_HUMAN;tr|B4E112|B4E112_HUMAN;tr|E9PLJ3|E9PLJ3_HUMAN;tr|Q549N0|Q549N0_HUMAN;sp|Q5G6V9|COF2_PIG;sp|Q9Y281|COF2_HUMAN	sp|P23528|COF1_HUMAN	1	1	1	0	0
KEDLVFIFWAPESAPLK	sp|P23528|COF1_HUMAN;tr|V9HWI5|V9HWI5_HUMAN;tr|E9PK25|E9PK25_HUMAN;tr|E9PP50|E9PP50_HUMAN;tr|G3V1A4|G3V1A4_HUMAN;tr|E9PQB7|E9PQB7_HUMAN;tr|Q549N0|Q549N0_HUMAN;sp|Q5G6V9|COF2_PIG;sp|Q9Y281|COF2_HUMAN	sp|P23528|COF1_HUMAN	1	1	1	0	0
LGGSAVISLEGKPL	sp|P23528|COF1_HUMAN;tr|V9HWI5|V9HWI5_HUMAN;tr|E9PK25|E9PK25_HUMAN;tr|G3V1A4|G3V1A4_HUMAN;sp|P10668|COF1_PIG;tr|A0A287AQF2|A0A287AQF2_PIG;tr|K7GK75|K7GK75_PIG	sp|P23528|COF1_HUMAN	1	1	1	0	0
ASGVAVSDGVIK	sp|P23528|COF1_HUMAN;tr|V9HWI5|V9HWI5_HUMAN;tr|E9PP50|E9PP50_HUMAN;sp|P10668|COF1_PIG;tr|K7GQY9|K7GQY9_PIG;tr|B4E112|B4E112_HUMAN;tr|E9PS23|E9PS23_HUMAN	sp|P23528|COF1_HUMAN	1	1	1	0	0
LGTFEVEDQIEAAR	sp|P27487|DPP4_HUMAN	sp|P27487|DPP4_HUMAN	1	0	0	1	0
VTCLSCELNPER	sp|P27487|DPP4_HUMAN;tr|K7GMK0|K7GMK0_PIG;sp|P22411|DPP4_PIG;tr|A0A2C9F3H7|A0A2C9F3H7_PIG	sp|P27487|DPP4_HUMAN	1	1	1	0	0
GEPGLPGPPGFPGIGK	sp|P27658|CO8A1_HUMAN	sp|P27658|CO8A1_HUMAN	1	0	0	1	0
GEPGLQGFPGKPGFLGEVGPPGMR	sp|P27658|CO8A1_HUMAN	sp|P27658|CO8A1_HUMAN	1	0	0	1	0
GEQGLPGLPGPPGLPGIGK	sp|P27658|CO8A1_HUMAN	sp|P27658|CO8A1_HUMAN	1	0	0	1	0
GFGMPGAPGVK	sp|P27658|CO8A1_HUMAN	sp|P27658|CO8A1_HUMAN	1	0	0	1	0
GFLDQASGSAVLLLR	sp|P27658|CO8A1_HUMAN	sp|P27658|CO8A1_HUMAN	1	0	0	1	0
GFLDQASGSAVLLLRPGDR	sp|P27658|CO8A1_HUMAN	sp|P27658|CO8A1_HUMAN	1	0	0	1	0
GGNVWVALFK	sp|P27658|CO8A1_HUMAN	sp|P27658|CO8A1_HUMAN	1	0	0	1	0
GMGGVPGALGPR	sp|P27658|CO8A1_HUMAN	sp|P27658|CO8A1_HUMAN	1	0	0	1	0
GPPGMHGPPGPVGLPGVGK	sp|P27658|CO8A1_HUMAN	sp|P27658|CO8A1_HUMAN	1	0	0	1	0
GVPGLPGVPGLLGPK	sp|P27658|CO8A1_HUMAN	sp|P27658|CO8A1_HUMAN	1	0	0	1	0
NNEPVMYTYDEYK	sp|P27658|CO8A1_HUMAN	sp|P27658|CO8A1_HUMAN	1	0	0	1	0
PGFLGEVGPPGMR	sp|P27658|CO8A1_HUMAN	sp|P27658|CO8A1_HUMAN	1	0	0	1	0
PGGPGLPGQPGPK	sp|P27658|CO8A1_HUMAN	sp|P27658|CO8A1_HUMAN	1	0	0	1	0
PGQDGIPGQPGFPGGK	sp|P27658|CO8A1_HUMAN	sp|P27658|CO8A1_HUMAN	1	0	0	1	0
PGVTGFPGPQGPLGK	sp|P27658|CO8A1_HUMAN	sp|P27658|CO8A1_HUMAN	1	0	0	1	0
EIPLASLR	sp|P27658|CO8A1_HUMAN;tr|A0A087WZI0|A0A087WZI0_HUMAN	sp|P27658|CO8A1_HUMAN	1	0	0	1	0
GKPGPQGYPGVGK	sp|P27658|CO8A1_HUMAN;tr|A0A087WZI0|A0A087WZI0_HUMAN	sp|P27658|CO8A1_HUMAN	1	0	0	1	0
GPPGPPGLPGHGIPGIK	sp|P27658|CO8A1_HUMAN;tr|A0A087WZI0|A0A087WZI0_HUMAN	sp|P27658|CO8A1_HUMAN	1	0	0	1	0
PGPQGYPGVGK	sp|P27658|CO8A1_HUMAN;tr|A0A087WZI0|A0A087WZI0_HUMAN	sp|P27658|CO8A1_HUMAN	1	0	0	1	0
CESAPGCGVWQRPVIDNPNYK	sp|P27824|CALX_HUMAN	sp|P27824|CALX_HUMAN	1	0	0	1	0
IPNPDFFEDLEPFR	sp|P27824|CALX_HUMAN	sp|P27824|CALX_HUMAN	1	0	0	1	0
IVDDWANDGWGLK	sp|P27824|CALX_HUMAN	sp|P27824|CALX_HUMAN	1	0	0	1	0
KIPNPDFFEDLEPFR	sp|P27824|CALX_HUMAN	sp|P27824|CALX_HUMAN	1	0	0	1	0
TPELNLDQFHDK	sp|P27824|CALX_HUMAN;tr|A0A287AXF5|A0A287AXF5_PIG;tr|F1S441|F1S441_PIG;tr|A0A286ZSW6|A0A286ZSW6_PIG;tr|D6RGY2|D6RGY2_HUMAN;tr|A0A287ASN5|A0A287ASN5_PIG;tr|Q6ZP56|Q6ZP56_HUMAN;tr|H0Y9Q7|H0Y9Q7_HUMAN;tr|H0Y9H1|H0Y9H1_HUMAN;tr|D6RFL1|D6RFL1_HUMAN	sp|P27824|CALX_HUMAN	1	1	1	0	0
EIEDPEDR	sp|P27824|CALX_HUMAN;tr|A0A287AXF5|A0A287AXF5_PIG;tr|F1S441|F1S441_PIG;tr|A0A287AME1|A0A287AME1_PIG;tr|A0A286ZSW6|A0A286ZSW6_PIG;tr|D6RGY2|D6RGY2_HUMAN;tr|A0A287ASN5|A0A287ASN5_PIG;tr|Q6ZP56|Q6ZP56_HUMAN;tr|Q16094|Q16094_HUMAN	sp|P27824|CALX_HUMAN	1	1	1	0	0
APVPTGEVYFADSFDR	sp|P27824|CALX_HUMAN;tr|A0A287AXF5|A0A287AXF5_PIG;tr|F1S441|F1S441_PIG;tr|A0A287AME1|A0A287AME1_PIG;tr|A0A286ZSW6|A0A286ZSW6_PIG;tr|Q16094|Q16094_HUMAN;tr|H0Y9Q7|H0Y9Q7_HUMAN;tr|D6RDP7|D6RDP7_HUMAN;tr|D6RB85|D6RB85_HUMAN;tr|D6RAU8|D6RAU8_HUMAN;tr|D6RAQ8|D6RAQ8_HUMAN;tr|D6RD16|D6RD16_HUMAN;tr|D6RHJ3|D6RHJ3_HUMAN	sp|P27824|CALX_HUMAN	1	1	1	0	0
GTLSGWILSK	sp|P27824|CALX_HUMAN;tr|A0A287AXF5|A0A287AXF5_PIG;tr|F1S441|F1S441_PIG;tr|A0A287AME1|A0A287AME1_PIG;tr|A0A286ZSW6|A0A286ZSW6_PIG;tr|Q16094|Q16094_HUMAN;tr|H0Y9Q7|H0Y9Q7_HUMAN;tr|D6RDP7|D6RDP7_HUMAN;tr|D6RB85|D6RB85_HUMAN;tr|D6RAU8|D6RAU8_HUMAN;tr|D6RAQ8|D6RAQ8_HUMAN	sp|P27824|CALX_HUMAN	1	1	1	0	0
SDAEEDGGTVSQEEEDR	sp|P27824|CALX_HUMAN;tr|A0A287AXF5|A0A287AXF5_PIG;tr|F1S441|F1S441_PIG;tr|A0A287AME1|A0A287AME1_PIG;tr|A0A287ASN5|A0A287ASN5_PIG	sp|P27824|CALX_HUMAN	1	1	1	0	0
IPDPEAVKPDDWDEDAPAK	sp|P27824|CALX_HUMAN;tr|D6RGY2|D6RGY2_HUMAN;tr|Q6ZP56|Q6ZP56_HUMAN	sp|P27824|CALX_HUMAN	1	0	0	1	0
VSSDNVADLHEK	sp|P28074|PSB5_HUMAN	sp|P28074|PSB5_HUMAN	1	0	0	1	0
GYSYDLEVEQAYDLAR	sp|P28074|PSB5_HUMAN;tr|A0A287AGG3|A0A287AGG3_PIG	sp|P28074|PSB5_HUMAN	1	1	1	0	0
ATAGAYIASQTVK	sp|P28074|PSB5_HUMAN;tr|A0A287AGG3|A0A287AGG3_PIG;tr|H0YJM8|H0YJM8_HUMAN	sp|P28074|PSB5_HUMAN	1	1	1	0	0
ATNFLAHEK	sp|P29692|EF1D_HUMAN;tr|E9PK01|E9PK01_HUMAN;tr|E9PQZ1|E9PQZ1_HUMAN;tr|E9PI39|E9PI39_HUMAN;tr|E9PQ49|E9PQ49_HUMAN;tr|E9PL12|E9PL12_HUMAN;tr|E9PPR1|E9PPR1_HUMAN;tr|E9PMW7|E9PMW7_HUMAN;tr|E9PL71|E9PL71_HUMAN;tr|E9PN91|E9PN91_HUMAN;tr|E9PK06|E9PK06_HUMAN;tr|E9PJD0|E9PJD0_HUMAN;tr|E9PK72|E9PK72_HUMAN;tr|E9PKK3|E9PKK3_HUMAN;tr|E9PNW6|E9PNW6_HUMAN	sp|P29692|EF1D_HUMAN	1	0	0	1	0
SLAGSSGPGASSGTSGDHGELVVR	sp|P29692|EF1D_HUMAN;tr|E9PRY8|E9PRY8_HUMAN;tr|B2RAR6|B2RAR6_HUMAN;tr|D3DWK1|D3DWK1_HUMAN;tr|E9PK01|E9PK01_HUMAN;tr|Q9H7G6|Q9H7G6_HUMAN;tr|Q71RH4|Q71RH4_HUMAN;tr|A0A087X1X7|A0A087X1X7_HUMAN;tr|E9PI39|E9PI39_HUMAN;tr|E9PQ49|E9PQ49_HUMAN;tr|E9PL12|E9PL12_HUMAN;tr|E9PPR1|E9PPR1_HUMAN;tr|E9PMW7|E9PMW7_HUMAN;tr|H0YCK7|H0YCK7_HUMAN;tr|E9PIZ1|E9PIZ1_HUMAN	sp|P29692|EF1D_HUMAN	1	0	0	1	0
LQIQCVVEDDK	sp|P29692|EF1D_HUMAN;tr|E9PRY8|E9PRY8_HUMAN;tr|B2RAR6|B2RAR6_HUMAN;tr|D3DWK1|D3DWK1_HUMAN;tr|Q9BW34|Q9BW34_HUMAN;tr|E9PK01|E9PK01_HUMAN;tr|E9PQZ1|E9PQZ1_HUMAN;tr|H0YE72|H0YE72_HUMAN;tr|I3LT08|I3LT08_PIG;tr|A0A287ANN7|A0A287ANN7_PIG;tr|F1SEV8|F1SEV8_PIG;tr|A0A287BF97|A0A287BF97_PIG;tr|H0YE58|H0YE58_HUMAN;tr|A0A024R3W7|A0A024R3W7_HUMAN;sp|P24534|EF1B_HUMAN;tr|F1SHD6|F1SHD6_PIG;tr|A4D1M6|A4D1M6_HUMAN	sp|P29692|EF1D_HUMAN	1	1	1	0	0
SIQLDGLVWGASK	sp|P29692|EF1D_HUMAN;tr|E9PRY8|E9PRY8_HUMAN;tr|B2RAR6|B2RAR6_HUMAN;tr|D3DWK1|D3DWK1_HUMAN;tr|Q9BW34|Q9BW34_HUMAN;tr|E9PK01|E9PK01_HUMAN;tr|E9PQZ1|E9PQZ1_HUMAN;tr|Q9H7G6|Q9H7G6_HUMAN;tr|Q71RH4|Q71RH4_HUMAN;tr|A0A087X1X7|A0A087X1X7_HUMAN;tr|H0YE72|H0YE72_HUMAN;tr|H0YE58|H0YE58_HUMAN;tr|E9PQC9|E9PQC9_HUMAN	sp|P29692|EF1D_HUMAN	1	0	0	1	0
LVPVGYGIR	sp|P29692|EF1D_HUMAN;tr|E9PRY8|E9PRY8_HUMAN;tr|B2RAR6|B2RAR6_HUMAN;tr|D3DWK1|D3DWK1_HUMAN;tr|Q9BW34|Q9BW34_HUMAN;tr|E9PK01|E9PK01_HUMAN;tr|E9PQZ1|E9PQZ1_HUMAN;tr|Q9H7G6|Q9H7G6_HUMAN;tr|Q71RH4|Q71RH4_HUMAN;tr|A0A087X1X7|A0A087X1X7_HUMAN;tr|H0YE72|H0YE72_HUMAN;tr|I3LT08|I3LT08_PIG;tr|A0A287ANN7|A0A287ANN7_PIG;tr|F1SEV8|F1SEV8_PIG;tr|A0A287BF97|A0A287BF97_PIG;tr|H0YE58|H0YE58_HUMAN;tr|E9PQC9|E9PQC9_…	sp|P29692|EF1D_HUMAN	1	1	1	0	0
GVVQELQQAISK	sp|P29692|EF1D_HUMAN;tr|E9PRY8|E9PRY8_HUMAN;tr|B2RAR6|B2RAR6_HUMAN;tr|D3DWK1|D3DWK1_HUMAN;tr|Q9BW34|Q9BW34_HUMAN;tr|E9PK01|E9PK01_HUMAN;tr|Q9H7G6|Q9H7G6_HUMAN;tr|Q71RH4|Q71RH4_HUMAN;tr|A0A087X1X7|A0A087X1X7_HUMAN;tr|E9PI39|E9PI39_HUMAN;tr|E9PQ49|E9PQ49_HUMAN;tr|E9PL12|E9PL12_HUMAN;tr|E9PPR1|E9PPR1_HUMAN;tr|E9PMW7|E9PMW7_HUMAN;tr|H0YCK7|H0YCK7_HUMAN;tr|E9PL71|E9PL71_HUMAN;tr|E9PIZ1|E9PIZ1_HUMAN;tr…	sp|P29692|EF1D_HUMAN	1	0	0	1	0
IASLEVENQSLR	sp|P29692|EF1D_HUMAN;tr|E9PRY8|E9PRY8_HUMAN;tr|B2RAR6|B2RAR6_HUMAN;tr|D3DWK1|D3DWK1_HUMAN;tr|Q9BW34|Q9BW34_HUMAN;tr|E9PK01|E9PK01_HUMAN;tr|Q9H7G6|Q9H7G6_HUMAN;tr|Q71RH4|Q71RH4_HUMAN;tr|A0A087X1X7|A0A087X1X7_HUMAN;tr|I3LT08|I3LT08_PIG;tr|A0A287ANN7|A0A287ANN7_PIG;tr|F1SEV8|F1SEV8_PIG;tr|A0A287BF97|A0A287BF97_PIG;tr|E9PI39|E9PI39_HUMAN;tr|E9PQ49|E9PQ49_HUMAN;tr|E9PL12|E9PL12_HUMAN;tr|E9PPR1|E9PPR1_…	sp|P29692|EF1D_HUMAN	1	1	1	0	0
FEEHVQSVDIAAFNK	sp|P29692|EF1D_HUMAN;tr|E9PRY8|E9PRY8_HUMAN;tr|B2RAR6|B2RAR6_HUMAN;tr|D3DWK1|D3DWK1_HUMAN;tr|Q9BW34|Q9BW34_HUMAN;tr|E9PQZ1|E9PQZ1_HUMAN;tr|H0YE72|H0YE72_HUMAN;tr|I3LT08|I3LT08_PIG;tr|A0A287ANN7|A0A287ANN7_PIG	sp|P29692|EF1D_HUMAN	1	1	1	0	0
VGTDLLEEEITK	sp|P29692|EF1D_HUMAN;tr|E9PRY8|E9PRY8_HUMAN;tr|B2RAR6|B2RAR6_HUMAN;tr|D3DWK1|D3DWK1_HUMAN;tr|Q9BW34|Q9BW34_HUMAN;tr|E9PQZ1|E9PQZ1_HUMAN;tr|H0YE72|H0YE72_HUMAN;tr|I3LT08|I3LT08_PIG;tr|A0A287ANN7|A0A287ANN7_PIG;tr|F1SEV8|F1SEV8_PIG;tr|A0A287BF97|A0A287BF97_PIG;tr|H0YE58|H0YE58_HUMAN	sp|P29692|EF1D_HUMAN	1	1	1	0	0
GPILMELQTYR	sp|P29804|ODPA_PIG;tr|I3LCI2|I3LCI2_PIG;tr|A0A024RBX9|A0A024RBX9_HUMAN;sp|P08559|ODPA_HUMAN;tr|A5YPB6|A5YPB6_HUMAN;tr|A5PHJ9|A5PHJ9_HUMAN;sp|P29803|ODPAT_HUMAN	sp|P29804|ODPA_PIG	1	1	1	0	0
LEEGPPVTTVLTR	sp|P29804|ODPA_PIG;tr|I3LCI2|I3LCI2_PIG;tr|A0A024RBX9|A0A024RBX9_HUMAN;sp|P08559|ODPA_HUMAN;tr|Q5JPU2|Q5JPU2_HUMAN;tr|Q5JPU0|Q5JPU0_HUMAN;tr|Q5JPT9|Q5JPT9_HUMAN;tr|Q5JPU1|Q5JPU1_HUMAN;tr|Q53GE3|Q53GE3_HUMAN	sp|P29804|ODPA_PIG	1	1	1	0	0
LAPALATGNTVVMK	sp|P30837|AL1B1_HUMAN	sp|P30837|AL1B1_HUMAN	1	0	0	1	0
LLNLLADLVER	sp|P30837|AL1B1_HUMAN	sp|P30837|AL1B1_HUMAN	1	0	0	1	0
VAEQTPLSALYLASLIK	sp|P30837|AL1B1_HUMAN	sp|P30837|AL1B1_HUMAN	1	0	0	1	0
VAFTGSTEVGHLIQK	sp|P30837|AL1B1_HUMAN	sp|P30837|AL1B1_HUMAN	1	0	0	1	0
GFFIKPTVFGGVQDDMR	sp|P30837|AL1B1_HUMAN;tr|B4DLJ0|B4DLJ0_HUMAN	sp|P30837|AL1B1_HUMAN	1	0	0	1	0
IEEVVER	sp|P30837|AL1B1_HUMAN;tr|B4DLJ0|B4DLJ0_HUMAN	sp|P30837|AL1B1_HUMAN	1	0	0	1	0
TFVEESIYNEFLER	sp|P30837|AL1B1_HUMAN;tr|B4DLJ0|B4DLJ0_HUMAN	sp|P30837|AL1B1_HUMAN	1	0	0	1	0
VGNPFELDTQQGPQVDK	sp|P30837|AL1B1_HUMAN;tr|B4DLJ0|B4DLJ0_HUMAN	sp|P30837|AL1B1_HUMAN	1	0	0	1	0
VGNPFELDTQQGPQVDKEQFER	sp|P30837|AL1B1_HUMAN;tr|B4DLJ0|B4DLJ0_HUMAN	sp|P30837|AL1B1_HUMAN	1	0	0	1	0
VLGYIQLGQK	sp|P30837|AL1B1_HUMAN;tr|B4DLJ0|B4DLJ0_HUMAN	sp|P30837|AL1B1_HUMAN	1	0	0	1	0
YGLAAAVFTR	sp|P30837|AL1B1_HUMAN;tr|B4DLJ0|B4DLJ0_HUMAN	sp|P30837|AL1B1_HUMAN	1	0	0	1	0
VTLELGGK	sp|P30837|AL1B1_HUMAN;tr|B4YAH7|B4YAH7_HUMAN;sp|Q2XQV4|ALDH2_PIG;tr|Q53FB6|Q53FB6_HUMAN;sp|P05091|ALDH2_HUMAN;sp|P47895|AL1A3_HUMAN;tr|A0A024RC95|A0A024RC95_HUMAN;tr|I3LK50|I3LK50_PIG;tr|B2R5T2|B2R5T2_HUMAN;tr|I3LRS5|I3LRS5_PIG;tr|V9HVX6|V9HVX6_HUMAN;tr|V9HW83|V9HW83_HUMAN;sp|P00352|AL1A1_HUMAN;tr|A0A287A8H8|A0A287A8H8_PIG;tr|F1SR94|F1SR94_PIG;tr|B4DYU3|B4DYU3_HUMAN;tr|A0A287BHY7|A0A287BHY7_PIG;t…	sp|P30837|AL1B1_HUMAN	1	1	1	0	0
ACQGAPCPIDGR	sp|P35442|TSP2_HUMAN	sp|P35442|TSP2_HUMAN	1	0	0	1	0
ACVGDVQER	sp|P35442|TSP2_HUMAN	sp|P35442|TSP2_HUMAN	1	0	0	1	0
CVNTQPGFHCLPCPPR	sp|P35442|TSP2_HUMAN	sp|P35442|TSP2_HUMAN	1	0	0	1	0
DNCPHLPNSGQEDFDK	sp|P35442|TSP2_HUMAN	sp|P35442|TSP2_HUMAN	1	0	0	1	0
EGFFLTAQLK	sp|P35442|TSP2_HUMAN	sp|P35442|TSP2_HUMAN	1	0	0	1	0
GCQQGQGAEINAISENTETLR	sp|P35442|TSP2_HUMAN	sp|P35442|TSP2_HUMAN	1	0	0	1	0
GNQPVGVGLEAAK	sp|P35442|TSP2_HUMAN	sp|P35442|TSP2_HUMAN	1	0	0	1	0
GTLLALEGPGLSQR	sp|P35442|TSP2_HUMAN	sp|P35442|TSP2_HUMAN	1	0	0	1	0
HAECIYLGHFSDPMYK	sp|P35442|TSP2_HUMAN	sp|P35442|TSP2_HUMAN	1	0	0	1	0
HVVSLEDVGLADSQWK	sp|P35442|TSP2_HUMAN	sp|P35442|TSP2_HUMAN	1	0	0	1	0
KGCQQGQGAEINAISENTETLR	sp|P35442|TSP2_HUMAN	sp|P35442|TSP2_HUMAN	1	0	0	1	0
LCNSPVPQMGGK	sp|P35442|TSP2_HUMAN	sp|P35442|TSP2_HUMAN	1	0	0	1	0
LGPHVTTEYVGPSSER	sp|P35442|TSP2_HUMAN	sp|P35442|TSP2_HUMAN	1	0	0	1	0
QVCEPENPCK	sp|P35442|TSP2_HUMAN	sp|P35442|TSP2_HUMAN	1	0	0	1	0
QVCEPENPCKDK	sp|P35442|TSP2_HUMAN	sp|P35442|TSP2_HUMAN	1	0	0	1	0
RVSNDNQFLWELIGGPPK	sp|P35442|TSP2_HUMAN	sp|P35442|TSP2_HUMAN	1	0	0	1	0
SCEELGNMVQELSGLHVLVNQLSENLK	sp|P35442|TSP2_HUMAN	sp|P35442|TSP2_HUMAN	1	0	0	1	0
VCNSPEPQYGGK	sp|P35442|TSP2_HUMAN	sp|P35442|TSP2_HUMAN	1	0	0	1	0
SCDVTSNTCLGPSIQTR	sp|P35442|TSP2_HUMAN;tr|A0A287AQ98|A0A287AQ98_PIG	sp|P35442|TSP2_HUMAN	1	1	1	0	0
VSNDNQFLWELIGGPPK	sp|P35442|TSP2_HUMAN;tr|A0A287AQ98|A0A287AQ98_PIG	sp|P35442|TSP2_HUMAN	1	1	1	0	0
DTTFDLFSISNINR	sp|P35442|TSP2_HUMAN;tr|Q5RI53|Q5RI53_HUMAN	sp|P35442|TSP2_HUMAN	1	0	0	1	0
FDYIPPVNADDLSK	sp|P35442|TSP2_HUMAN;tr|Q5RI53|Q5RI53_HUMAN	sp|P35442|TSP2_HUMAN	1	0	0	1	0
GPDPGVPAYR	sp|P35442|TSP2_HUMAN;tr|Q5RI53|Q5RI53_HUMAN	sp|P35442|TSP2_HUMAN	1	0	0	1	0
CDNCPYVHNPAQIDTDNNGEGDACSVDIDGDDVFNER	sp|P35442|TSP2_HUMAN;tr|Q6MZL6|Q6MZL6_HUMAN	sp|P35442|TSP2_HUMAN	1	0	0	1	0
DGQGDACDPDDDNDGVPDDRDNCR	sp|P35442|TSP2_HUMAN;tr|Q6MZL6|Q6MZL6_HUMAN	sp|P35442|TSP2_HUMAN	1	0	0	1	0
LVFNPDQEDLDGDGR	sp|P35442|TSP2_HUMAN;tr|Q6MZL6|Q6MZL6_HUMAN	sp|P35442|TSP2_HUMAN	1	0	0	1	0
LVFNPDQEDLDGDGRGDICK	sp|P35442|TSP2_HUMAN;tr|Q6MZL6|Q6MZL6_HUMAN	sp|P35442|TSP2_HUMAN	1	0	0	1	0
QADYDKDEVGDR	sp|P35442|TSP2_HUMAN;tr|Q6MZL6|Q6MZL6_HUMAN	sp|P35442|TSP2_HUMAN	1	0	0	1	0
QVMADSGPIYDQTYAGGR	sp|P35442|TSP2_HUMAN;tr|Q6MZL6|Q6MZL6_HUMAN	sp|P35442|TSP2_HUMAN	1	0	0	1	0
AYGYSGVSLK	sp|P35442|TSP2_HUMAN;tr|Q6MZL6|Q6MZL6_HUMAN;tr|A0A287AQ98|A0A287AQ98_PIG	sp|P35442|TSP2_HUMAN	1	1	1	0	0
DNCPYVYNTDQR	sp|P35442|TSP2_HUMAN;tr|Q6MZL6|Q6MZL6_HUMAN;tr|A0A287AQ98|A0A287AQ98_PIG	sp|P35442|TSP2_HUMAN	1	1	1	0	0
DNCQLLFNPR	sp|P35442|TSP2_HUMAN;tr|Q6MZL6|Q6MZL6_HUMAN;tr|A0A287AQ98|A0A287AQ98_PIG	sp|P35442|TSP2_HUMAN	1	1	1	0	0
NFQMVPLDPK	sp|P35442|TSP2_HUMAN;tr|Q6MZL6|Q6MZL6_HUMAN;tr|A0A287AQ98|A0A287AQ98_PIG	sp|P35442|TSP2_HUMAN	1	1	1	0	0
QVTQTYWEDQPTR	sp|P35442|TSP2_HUMAN;tr|Q6MZL6|Q6MZL6_HUMAN;tr|A0A287AQ98|A0A287AQ98_PIG	sp|P35442|TSP2_HUMAN	1	1	1	0	0
FSSSGGGGGGGRFSSSSGYGGGSSR	sp|P35527|K1C9_HUMAN	sp|P35527|K1C9_HUMAN	1	0	0	1	0
DQIVDLTVGNNK	sp|P35527|K1C9_HUMAN;CON__P35527	sp|P35527|K1C9_HUMAN	1	0	0	1	0
FSSSSGYGGGSSR	sp|P35527|K1C9_HUMAN;CON__P35527	sp|P35527|K1C9_HUMAN	1	0	0	1	0
GGGGSFGYSYGGGSGGGFSASSLGGGFGGGSR	sp|P35527|K1C9_HUMAN;CON__P35527	sp|P35527|K1C9_HUMAN	1	0	0	1	0
IQDWYDK	sp|P35527|K1C9_HUMAN;CON__P35527	sp|P35527|K1C9_HUMAN	1	0	0	1	0
LASYLDKVQALEEANNDLENK	sp|P35527|K1C9_HUMAN;CON__P35527	sp|P35527|K1C9_HUMAN	1	0	0	1	0
LASYLDKVQALEEANNDLENKIQDWYDK	sp|P35527|K1C9_HUMAN;CON__P35527	sp|P35527|K1C9_HUMAN	1	0	0	1	0
NYSPYYNTIDDLK	sp|P35527|K1C9_HUMAN;CON__P35527	sp|P35527|K1C9_HUMAN	1	0	0	1	0
NYSPYYNTIDDLKDQIVDLTVGNNK	sp|P35527|K1C9_HUMAN;CON__P35527	sp|P35527|K1C9_HUMAN	1	0	0	1	0
SGGGGGGGLGSGGSIR	sp|P35527|K1C9_HUMAN;CON__P35527	sp|P35527|K1C9_HUMAN	1	0	0	1	0
SGGGGGGGLGSGGSIRSSYSR	sp|P35527|K1C9_HUMAN;CON__P35527	sp|P35527|K1C9_HUMAN	1	0	0	1	0
STMQELNSR	sp|P35527|K1C9_HUMAN;CON__P35527	sp|P35527|K1C9_HUMAN	1	0	0	1	0
TLLDIDNTR	sp|P35527|K1C9_HUMAN;CON__P35527	sp|P35527|K1C9_HUMAN	1	0	0	1	0
TLLDIDNTRMTLDDFR	sp|P35527|K1C9_HUMAN;CON__P35527	sp|P35527|K1C9_HUMAN	1	0	0	1	0
TLLDIDNTRMTLDDFRIK	sp|P35527|K1C9_HUMAN;CON__P35527	sp|P35527|K1C9_HUMAN	1	0	0	1	0
VQALEEANNDLENK	sp|P35527|K1C9_HUMAN;CON__P35527	sp|P35527|K1C9_HUMAN	1	0	0	1	0
VQALEEANNDLENKIQDWYDK	sp|P35527|K1C9_HUMAN;CON__P35527	sp|P35527|K1C9_HUMAN	1	0	0	1	0
LASYLDK	sp|P35527|K1C9_HUMAN;CON__P35527;tr|B4DJM5|B4DJM5_HUMAN;tr|A0A287AXD4|A0A287AXD4_PIG;tr|A0A287A6N9|A0A287A6N9_PIG;tr|A0A287BR26|A0A287BR26_PIG;tr|I3LHI0|I3LHI0_PIG;tr|A0A287AB99|A0A287AB99_PIG;tr|F1RXG3|F1RXG3_PIG;tr|A0A287ABQ4|A0A287ABQ4_PIG;tr|A0A286ZP27|A0A286ZP27_PIG;CON__P02533;sp|P02533|K1C14_HUMAN;tr|A0A287AEL2|A0A287AEL2_PIG;tr|A0A287BSX6|A0A287BSX6_PIG;tr|A0A287AK58|A0A287AK58_PIG;tr|A0A…	sp|P35527|K1C9_HUMAN	1	1	1	0	0
DIENQYETQITQIEHEVSSSGQEVQSSAK	sp|P35527|K1C9_HUMAN;CON__P35527;tr|K7EQQ3|K7EQQ3_HUMAN	sp|P35527|K1C9_HUMAN	1	0	0	1	0
DIENQYETQITQIEHEVSSSGQEVQSSAKEVTQLR	sp|P35527|K1C9_HUMAN;CON__P35527;tr|K7EQQ3|K7EQQ3_HUMAN	sp|P35527|K1C9_HUMAN	1	0	0	1	0
EEMSQLTGQNSGDVNVEINVAPGK	sp|P35527|K1C9_HUMAN;CON__P35527;tr|K7EQQ3|K7EQQ3_HUMAN	sp|P35527|K1C9_HUMAN	1	0	0	1	0
EIETYHNLLEGGQEDFESSGAGK	sp|P35527|K1C9_HUMAN;CON__P35527;tr|K7EQQ3|K7EQQ3_HUMAN	sp|P35527|K1C9_HUMAN	1	0	0	1	0
EVTQLRHGVQELEIELQSQLSK	sp|P35527|K1C9_HUMAN;CON__P35527;tr|K7EQQ3|K7EQQ3_HUMAN	sp|P35527|K1C9_HUMAN	1	0	0	1	0
FEMEQNLR	sp|P35527|K1C9_HUMAN;CON__P35527;tr|K7EQQ3|K7EQQ3_HUMAN	sp|P35527|K1C9_HUMAN	1	0	0	1	0
GGSGGSHGGGSGFGGESGGSYGGGEEASGSGGGYGGGSGK	sp|P35527|K1C9_HUMAN;CON__P35527;tr|K7EQQ3|K7EQQ3_HUMAN	sp|P35527|K1C9_HUMAN	1	0	0	1	0
GGSGGSYGGGGSGGGYGGGSGSR	sp|P35527|K1C9_HUMAN;CON__P35527;tr|K7EQQ3|K7EQQ3_HUMAN	sp|P35527|K1C9_HUMAN	1	0	0	1	0
GSRGGSGGSYGGGGSGGGYGGGSGSR	sp|P35527|K1C9_HUMAN;CON__P35527;tr|K7EQQ3|K7EQQ3_HUMAN	sp|P35527|K1C9_HUMAN	1	0	0	1	0
HGVQELEIELQSQLSK	sp|P35527|K1C9_HUMAN;CON__P35527;tr|K7EQQ3|K7EQQ3_HUMAN	sp|P35527|K1C9_HUMAN	1	0	0	1	0
HGVQELEIELQSQLSKK	sp|P35527|K1C9_HUMAN;CON__P35527;tr|K7EQQ3|K7EQQ3_HUMAN	sp|P35527|K1C9_HUMAN	1	0	0	1	0
IGLGGRGGSGGSYGR	sp|P35527|K1C9_HUMAN;CON__P35527;tr|K7EQQ3|K7EQQ3_HUMAN	sp|P35527|K1C9_HUMAN	1	0	0	1	0
KDIENQYETQITQIEHEVSSSGQEVQSSAK	sp|P35527|K1C9_HUMAN;CON__P35527;tr|K7EQQ3|K7EQQ3_HUMAN	sp|P35527|K1C9_HUMAN	1	0	0	1	0
LEKEIETYHNLLEGGQEDFESSGAGK	sp|P35527|K1C9_HUMAN;CON__P35527;tr|K7EQQ3|K7EQQ3_HUMAN	sp|P35527|K1C9_HUMAN	1	0	0	1	0
MRLEKEIETYHNLLEGGQEDFESSGAGK	sp|P35527|K1C9_HUMAN;CON__P35527;tr|K7EQQ3|K7EQQ3_HUMAN	sp|P35527|K1C9_HUMAN	1	0	0	1	0
MTLDDFR	sp|P35527|K1C9_HUMAN;CON__P35527;tr|K7EQQ3|K7EQQ3_HUMAN	sp|P35527|K1C9_HUMAN	1	0	0	1	0
NHKEEMSQLTGQNSGDVNVEINVAPGKDLTK	sp|P35527|K1C9_HUMAN;CON__P35527;tr|K7EQQ3|K7EQQ3_HUMAN	sp|P35527|K1C9_HUMAN	1	0	0	1	0
NRKDIENQYETQITQIEHEVSSSGQEVQSSAK	sp|P35527|K1C9_HUMAN;CON__P35527;tr|K7EQQ3|K7EQQ3_HUMAN	sp|P35527|K1C9_HUMAN	1	0	0	1	0
QEIECQNQEYSLLLSIK	sp|P35527|K1C9_HUMAN;CON__P35527;tr|K7EQQ3|K7EQQ3_HUMAN	sp|P35527|K1C9_HUMAN	1	0	0	1	0
QEYEQLIAK	sp|P35527|K1C9_HUMAN;CON__P35527;tr|K7EQQ3|K7EQQ3_HUMAN	sp|P35527|K1C9_HUMAN	1	0	0	1	0
QGVDADINGLR	sp|P35527|K1C9_HUMAN;CON__P35527;tr|K7EQQ3|K7EQQ3_HUMAN	sp|P35527|K1C9_HUMAN	1	0	0	1	0
QGVDADINGLRQVLDNLTMEK	sp|P35527|K1C9_HUMAN;CON__P35527;tr|K7EQQ3|K7EQQ3_HUMAN	sp|P35527|K1C9_HUMAN	1	0	0	1	0
QVLDNLTMEK	sp|P35527|K1C9_HUMAN;CON__P35527;tr|K7EQQ3|K7EQQ3_HUMAN	sp|P35527|K1C9_HUMAN	1	0	0	1	0
SDLEMQYETLQEELMALK	sp|P35527|K1C9_HUMAN;CON__P35527;tr|K7EQQ3|K7EQQ3_HUMAN	sp|P35527|K1C9_HUMAN	1	0	0	1	0
SDLEMQYETLQEELMALKK	sp|P35527|K1C9_HUMAN;CON__P35527;tr|K7EQQ3|K7EQQ3_HUMAN	sp|P35527|K1C9_HUMAN	1	0	0	1	0
TLNDMRQEYEQLIAK	sp|P35527|K1C9_HUMAN;CON__P35527;tr|K7EQQ3|K7EQQ3_HUMAN	sp|P35527|K1C9_HUMAN	1	0	0	1	0
YCGQLQMIQEQISNLEAQITDVR	sp|P35527|K1C9_HUMAN;CON__P35527;tr|K7EQQ3|K7EQQ3_HUMAN	sp|P35527|K1C9_HUMAN	1	0	0	1	0
GFSLDQTGSSCEDVDECEGNHR	sp|P35555|FBN1_HUMAN	sp|P35555|FBN1_HUMAN	1	0	0	1	0
GNPEPPVSGEMDDNSLSPEACYECK	sp|P35555|FBN1_HUMAN	sp|P35555|FBN1_HUMAN	1	0	0	1	0
TGYTPDITGTSCVDLNECNQAPK	sp|P35555|FBN1_HUMAN	sp|P35555|FBN1_HUMAN	1	0	0	1	0
TGYTPDITGTSCVDLNECNQAPKPCNFICK	sp|P35555|FBN1_HUMAN	sp|P35555|FBN1_HUMAN	1	0	0	1	0
CECDMGFVPSADGK	sp|P35555|FBN1_HUMAN;tr|B4E3I6|B4E3I6_HUMAN	sp|P35555|FBN1_HUMAN	1	0	0	1	0
SGNCYLDIRPR	sp|P35555|FBN1_HUMAN;tr|B4E3I6|B4E3I6_HUMAN	sp|P35555|FBN1_HUMAN	1	0	0	1	0
ACEDIDECSLPNICVFGTCHNLPGLFR	sp|P35555|FBN1_HUMAN;tr|B4E3I6|B4E3I6_HUMAN;tr|F1SN67|F1SN67_PIG	sp|P35555|FBN1_HUMAN	1	1	1	0	0
GDNGDTACSNEIGVGVSK	sp|P35555|FBN1_HUMAN;tr|B4E3I6|B4E3I6_HUMAN;tr|F1SN67|F1SN67_PIG;sp|Q9TV36|FBN1_PIG	sp|P35555|FBN1_HUMAN	1	1	1	0	0
CICPPGYSLQNEK	sp|P35555|FBN1_HUMAN;tr|B4E3I6|B4E3I6_HUMAN;tr|Q59HB9|Q59HB9_HUMAN;tr|H0YND0|H0YND0_HUMAN	sp|P35555|FBN1_HUMAN	1	0	0	1	0
CLCPEGFSLSSSGR	sp|P35555|FBN1_HUMAN;tr|B4E3I6|B4E3I6_HUMAN;tr|Q59HB9|Q59HB9_HUMAN;tr|H0YND0|H0YND0_HUMAN	sp|P35555|FBN1_HUMAN	1	0	0	1	0
CPVGYVLR	sp|P35555|FBN1_HUMAN;tr|B4E3I6|B4E3I6_HUMAN;tr|Q59HB9|Q59HB9_HUMAN;tr|H0YND0|H0YND0_HUMAN	sp|P35555|FBN1_HUMAN	1	0	0	1	0
TCVDINECLLEPR	sp|P35555|FBN1_HUMAN;tr|B4E3I6|B4E3I6_HUMAN;tr|Q59HB9|Q59HB9_HUMAN;tr|H0YND0|H0YND0_HUMAN	sp|P35555|FBN1_HUMAN	1	0	0	1	0
TNDDQTMCLDINECER	sp|P35555|FBN1_HUMAN;tr|B4E3I6|B4E3I6_HUMAN;tr|Q59HB9|Q59HB9_HUMAN;tr|H0YND0|H0YND0_HUMAN	sp|P35555|FBN1_HUMAN	1	0	0	1	0
AWNKPCEQCPIPSTDEFATLCGSQR	sp|P35555|FBN1_HUMAN;tr|B4E3I6|B4E3I6_HUMAN;tr|Q59HB9|Q59HB9_HUMAN;tr|H0YND0|H0YND0_HUMAN;tr|F1SN67|F1SN67_PIG;sp|Q9TV36|FBN1_PIG	sp|P35555|FBN1_HUMAN	1	1	1	0	0
CECPVGFFYNDK	sp|P35555|FBN1_HUMAN;tr|B4E3I6|B4E3I6_HUMAN;tr|Q59HB9|Q59HB9_HUMAN;tr|H0YND0|H0YND0_HUMAN;tr|F1SN67|F1SN67_PIG;sp|Q9TV36|FBN1_PIG	sp|P35555|FBN1_HUMAN	1	1	1	0	0
CPTGYYLNEDTR	sp|P35555|FBN1_HUMAN;tr|B4E3I6|B4E3I6_HUMAN;tr|Q59HB9|Q59HB9_HUMAN;tr|H0YND0|H0YND0_HUMAN;tr|F1SN67|F1SN67_PIG;sp|Q9TV36|FBN1_PIG	sp|P35555|FBN1_HUMAN	1	1	1	0	0
EIPGVCENGVCINMVGSFR	sp|P35555|FBN1_HUMAN;tr|B4E3I6|B4E3I6_HUMAN;tr|Q59HB9|Q59HB9_HUMAN;tr|H0YND0|H0YND0_HUMAN;tr|F1SN67|F1SN67_PIG;sp|Q9TV36|FBN1_PIG	sp|P35555|FBN1_HUMAN	1	1	1	0	0
GEGWGDPCELCPTEPDEAFR	sp|P35555|FBN1_HUMAN;tr|B4E3I6|B4E3I6_HUMAN;tr|Q59HB9|Q59HB9_HUMAN;tr|H0YND0|H0YND0_HUMAN;tr|F1SN67|F1SN67_PIG;sp|Q9TV36|FBN1_PIG	sp|P35555|FBN1_HUMAN	1	1	1	0	0
ILCPGGEGFRPNPITVILEDIDECQELPGLCQGGK	sp|P35555|FBN1_HUMAN;tr|B4E3I6|B4E3I6_HUMAN;tr|Q59HB9|Q59HB9_HUMAN;tr|H0YND0|H0YND0_HUMAN;tr|F1SN67|F1SN67_PIG;sp|Q9TV36|FBN1_PIG	sp|P35555|FBN1_HUMAN	1	1	1	0	0
LLVCEDIDECQNGPVCQR	sp|P35555|FBN1_HUMAN;tr|B4E3I6|B4E3I6_HUMAN;tr|Q59HB9|Q59HB9_HUMAN;tr|H0YND0|H0YND0_HUMAN;tr|F1SN67|F1SN67_PIG;sp|Q9TV36|FBN1_PIG	sp|P35555|FBN1_HUMAN	1	1	1	0	0
MSYCYAK	sp|P35555|FBN1_HUMAN;tr|B4E3I6|B4E3I6_HUMAN;tr|Q59HB9|Q59HB9_HUMAN;tr|H0YND0|H0YND0_HUMAN;tr|F1SN67|F1SN67_PIG;sp|Q9TV36|FBN1_PIG	sp|P35555|FBN1_HUMAN	1	1	1	0	0
QICPYGSGIIVGPDDSAVDMDECKEPDVCK	sp|P35555|FBN1_HUMAN;tr|B4E3I6|B4E3I6_HUMAN;tr|Q59HB9|Q59HB9_HUMAN;tr|H0YND0|H0YND0_HUMAN;tr|F1SN67|F1SN67_PIG;sp|Q9TV36|FBN1_PIG	sp|P35555|FBN1_HUMAN	1	1	1	0	0
DLDECATK	sp|P35555|FBN1_HUMAN;tr|F1SN67|F1SN67_PIG;sp|Q9TV36|FBN1_PIG	sp|P35555|FBN1_HUMAN	1	1	1	0	0
EGYCFTEVLQNMCQIGSSNR	sp|P35555|FBN1_HUMAN;tr|F1SN67|F1SN67_PIG;sp|Q9TV36|FBN1_PIG	sp|P35555|FBN1_HUMAN	1	1	1	0	0
GFMTNGADIDECK	sp|P35555|FBN1_HUMAN;tr|F1SN67|F1SN67_PIG;sp|Q9TV36|FBN1_PIG	sp|P35555|FBN1_HUMAN	1	1	1	0	0
GWGPHCEICPFQGTVAFK	sp|P35555|FBN1_HUMAN;tr|F1SN67|F1SN67_PIG;sp|Q9TV36|FBN1_PIG	sp|P35555|FBN1_HUMAN	1	1	1	0	0
GYILQEDGR	sp|P35555|FBN1_HUMAN;tr|F1SN67|F1SN67_PIG;sp|Q9TV36|FBN1_PIG	sp|P35555|FBN1_HUMAN	1	1	1	0	0
IGQGHCVSGMGMGR	sp|P35555|FBN1_HUMAN;tr|F1SN67|F1SN67_PIG;sp|Q9TV36|FBN1_PIG	sp|P35555|FBN1_HUMAN	1	1	1	0	0
PCNFICK	sp|P35555|FBN1_HUMAN;tr|F1SN67|F1SN67_PIG;sp|Q9TV36|FBN1_PIG	sp|P35555|FBN1_HUMAN	1	1	1	0	0
NLIGTYMCICGPGYQR	sp|P35555|FBN1_HUMAN;tr|Q59HB9|Q59HB9_HUMAN;tr|H0YND0|H0YND0_HUMAN	sp|P35555|FBN1_HUMAN	1	0	0	1	0
RPDGEGCVDENECQTK	sp|P35555|FBN1_HUMAN;tr|Q59HB9|Q59HB9_HUMAN;tr|H0YND0|H0YND0_HUMAN;tr|F1SN67|F1SN67_PIG;sp|Q9TV36|FBN1_PIG	sp|P35555|FBN1_HUMAN	1	1	1	0	0
RPDGEGCVDENECQTKPGICENGR	sp|P35555|FBN1_HUMAN;tr|Q59HB9|Q59HB9_HUMAN;tr|H0YND0|H0YND0_HUMAN;tr|F1SN67|F1SN67_PIG;sp|Q9TV36|FBN1_PIG	sp|P35555|FBN1_HUMAN	1	1	1	0	0
AGYQSTLTR	sp|P35555|FBN1_HUMAN;tr|Q75N88|Q75N88_HUMAN	sp|P35555|FBN1_HUMAN	1	0	0	1	0
CWSPGVTVAPEMCPIR	sp|P35555|FBN1_HUMAN;tr|Q75N88|Q75N88_HUMAN	sp|P35555|FBN1_HUMAN	1	0	0	1	0
GQCIKPLFGAVTK	sp|P35555|FBN1_HUMAN;tr|Q75N88|Q75N88_HUMAN	sp|P35555|FBN1_HUMAN	1	0	0	1	0
TGCTDINECEIGAHNCGK	sp|P35555|FBN1_HUMAN;tr|Q75N88|Q75N88_HUMAN	sp|P35555|FBN1_HUMAN	1	0	0	1	0
CSCSPGWIGDGIK	sp|P35555|FBN1_HUMAN;tr|Q75N88|Q75N88_HUMAN;tr|B4E3I6|B4E3I6_HUMAN;tr|F1SN67|F1SN67_PIG	sp|P35555|FBN1_HUMAN	1	1	1	0	0
TGPCFTVISNQMCQGQLSGIVCTK	sp|P35555|FBN1_HUMAN;tr|Q75N88|Q75N88_HUMAN;tr|B4E3I6|B4E3I6_HUMAN;tr|F6U495|F6U495_HUMAN	sp|P35555|FBN1_HUMAN	1	0	0	1	0
TLPGGNQCIVPICR	sp|P35555|FBN1_HUMAN;tr|Q75N88|Q75N88_HUMAN;tr|B4E3I6|B4E3I6_HUMAN;tr|F6U495|F6U495_HUMAN;tr|Q75N89|Q75N89_HUMAN;tr|E9PHW4|E9PHW4_HUMAN;tr|A0A087WV40|A0A087WV40_HUMAN;tr|Q8WYH1|Q8WYH1_HUMAN;tr|F1SN67|F1SN67_PIG;sp|Q9TV36|FBN1_PIG	sp|P35555|FBN1_HUMAN	1	1	1	0	0
GYIGTHCGQPVCESGCLNGGR	sp|P35555|FBN1_HUMAN;tr|Q75N88|Q75N88_HUMAN;tr|B4E3I6|B4E3I6_HUMAN;tr|F6U495|F6U495_HUMAN;tr|Q75N89|Q75N89_HUMAN;tr|F1SN67|F1SN67_PIG;sp|Q9TV36|FBN1_PIG	sp|P35555|FBN1_HUMAN	1	1	1	0	0
YNAYCCPGWK	sp|P35555|FBN1_HUMAN;tr|Q75N88|Q75N88_HUMAN;tr|B4E3I6|B4E3I6_HUMAN;tr|F6U495|F6U495_HUMAN;tr|Q75N89|Q75N89_HUMAN;tr|F1SN67|F1SN67_PIG;sp|Q9TV36|FBN1_PIG	sp|P35555|FBN1_HUMAN	1	1	1	0	0
GFIPNIR	sp|P35555|FBN1_HUMAN;tr|Q75N88|Q75N88_HUMAN;tr|E9PHW4|E9PHW4_HUMAN;tr|F1SA65|F1SA65_PIG;tr|I3LI73|I3LI73_PIG;tr|F1SN67|F1SN67_PIG;sp|Q9TV36|FBN1_PIG	sp|P35555|FBN1_HUMAN	1	1	1	0	0
AWGHPCEMCPAQPHPCR	sp|P35555|FBN1_HUMAN;tr|Q75N88|Q75N88_HUMAN;tr|F1SN67|F1SN67_PIG;sp|Q9TV36|FBN1_PIG	sp|P35555|FBN1_HUMAN	1	1	1	0	0
CECFPGLAVGLDGR	sp|P35555|FBN1_HUMAN;tr|Q75N88|Q75N88_HUMAN;tr|F1SN67|F1SN67_PIG;sp|Q9TV36|FBN1_PIG	sp|P35555|FBN1_HUMAN	1	1	1	0	0
CICKPGFQLASDGR	sp|P35555|FBN1_HUMAN;tr|Q75N88|Q75N88_HUMAN;tr|F1SN67|F1SN67_PIG;sp|Q9TV36|FBN1_PIG	sp|P35555|FBN1_HUMAN	1	1	1	0	0
CICNSGYEVDSTGK	sp|P35555|FBN1_HUMAN;tr|Q75N88|Q75N88_HUMAN;tr|F1SN67|F1SN67_PIG;sp|Q9TV36|FBN1_PIG	sp|P35555|FBN1_HUMAN	1	1	1	0	0
CPPGFYTSPDGTR	sp|P35555|FBN1_HUMAN;tr|Q75N88|Q75N88_HUMAN;tr|F1SN67|F1SN67_PIG;sp|Q9TV36|FBN1_PIG	sp|P35555|FBN1_HUMAN	1	1	1	0	0
CSNQLPQSITK	sp|P35555|FBN1_HUMAN;tr|Q75N88|Q75N88_HUMAN;tr|F1SN67|F1SN67_PIG;sp|Q9TV36|FBN1_PIG	sp|P35555|FBN1_HUMAN	1	1	1	0	0
GECIDVDECEK	sp|P35555|FBN1_HUMAN;tr|Q75N88|Q75N88_HUMAN;tr|F1SN67|F1SN67_PIG;sp|Q9TV36|FBN1_PIG	sp|P35555|FBN1_HUMAN	1	1	1	0	0
GFIYKPDLK	sp|P35555|FBN1_HUMAN;tr|Q75N88|Q75N88_HUMAN;tr|F1SN67|F1SN67_PIG;sp|Q9TV36|FBN1_PIG	sp|P35555|FBN1_HUMAN	1	1	1	0	0
GFQLDLR	sp|P35555|FBN1_HUMAN;tr|Q75N88|Q75N88_HUMAN;tr|F1SN67|F1SN67_PIG;sp|Q9TV36|FBN1_PIG	sp|P35555|FBN1_HUMAN	1	1	1	0	0
NCEDMDECSIR	sp|P35555|FBN1_HUMAN;tr|Q75N88|Q75N88_HUMAN;tr|F1SN67|F1SN67_PIG;sp|Q9TV36|FBN1_PIG	sp|P35555|FBN1_HUMAN	1	1	1	0	0
PGFQLASDGR	sp|P35555|FBN1_HUMAN;tr|Q75N88|Q75N88_HUMAN;tr|F1SN67|F1SN67_PIG;sp|Q9TV36|FBN1_PIG	sp|P35555|FBN1_HUMAN	1	1	1	0	0
PLFGAVTK	sp|P35555|FBN1_HUMAN;tr|Q75N88|Q75N88_HUMAN;tr|F1SN67|F1SN67_PIG;sp|Q9TV36|FBN1_PIG	sp|P35555|FBN1_HUMAN	1	1	1	0	0
STCYGGYK	sp|P35555|FBN1_HUMAN;tr|Q75N88|Q75N88_HUMAN;tr|F1SN67|F1SN67_PIG;sp|Q9TV36|FBN1_PIG	sp|P35555|FBN1_HUMAN	1	1	1	0	0
CQCPSGMTLDATGR	sp|P35555|FBN1_HUMAN;tr|Q75N88|Q75N88_HUMAN;tr|Q9NP01|Q9NP01_HUMAN	sp|P35555|FBN1_HUMAN	1	0	0	1	0
GTCWQTVIDGR	sp|P35555|FBN1_HUMAN;tr|Q75N88|Q75N88_HUMAN;tr|Q9NP01|Q9NP01_HUMAN	sp|P35555|FBN1_HUMAN	1	0	0	1	0
MIPSLCTHGK	sp|P35555|FBN1_HUMAN;tr|Q75N88|Q75N88_HUMAN;tr|Q9NP01|Q9NP01_HUMAN	sp|P35555|FBN1_HUMAN	1	0	0	1	0
YEDEECTLPIAGR	sp|P35555|FBN1_HUMAN;tr|Q75N88|Q75N88_HUMAN;tr|Q9NP01|Q9NP01_HUMAN	sp|P35555|FBN1_HUMAN	1	0	0	1	0
YQCACNPGYHSTPDR	sp|P35555|FBN1_HUMAN;tr|Q75N88|Q75N88_HUMAN;tr|Q9NP01|Q9NP01_HUMAN;tr|F1SN67|F1SN67_PIG	sp|P35555|FBN1_HUMAN	1	1	1	0	0
CDEGYESGFMMMK	sp|P35555|FBN1_HUMAN;tr|Q75N88|Q75N88_HUMAN;tr|Q9NP01|Q9NP01_HUMAN;tr|F1SN67|F1SN67_PIG;sp|Q9TV36|FBN1_PIG	sp|P35555|FBN1_HUMAN	1	1	1	0	0
CDSGFALDSEER	sp|P35555|FBN1_HUMAN;tr|Q75N88|Q75N88_HUMAN;tr|Q9NP01|Q9NP01_HUMAN;tr|F1SN67|F1SN67_PIG;sp|Q9TV36|FBN1_PIG	sp|P35555|FBN1_HUMAN	1	1	1	0	0
CVNLIGK	sp|P35555|FBN1_HUMAN;tr|Q75N88|Q75N88_HUMAN;tr|Q9NP01|Q9NP01_HUMAN;tr|F1SN67|F1SN67_PIG;sp|Q9TV36|FBN1_PIG	sp|P35555|FBN1_HUMAN	1	1	1	0	0
EITNGKPFFK	sp|P35555|FBN1_HUMAN;tr|Q75N88|Q75N88_HUMAN;tr|Q9NP01|Q9NP01_HUMAN;tr|F1SN67|F1SN67_PIG;sp|Q9TV36|FBN1_PIG	sp|P35555|FBN1_HUMAN	1	1	1	0	0
GQCVNTPGDFECK	sp|P35555|FBN1_HUMAN;tr|Q75N88|Q75N88_HUMAN;tr|Q9NP01|Q9NP01_HUMAN;tr|F1SN67|F1SN67_PIG;sp|Q9TV36|FBN1_PIG	sp|P35555|FBN1_HUMAN	1	1	1	0	0
GTQCEDIDECEVFPGVCK	sp|P35555|FBN1_HUMAN;tr|Q75N88|Q75N88_HUMAN;tr|Q9NP01|Q9NP01_HUMAN;tr|F1SN67|F1SN67_PIG;sp|Q9TV36|FBN1_PIG	sp|P35555|FBN1_HUMAN	1	1	1	0	0
ISPDLCGR	sp|P35555|FBN1_HUMAN;tr|Q75N88|Q75N88_HUMAN;tr|Q9NP01|Q9NP01_HUMAN;tr|F1SN67|F1SN67_PIG;sp|Q9TV36|FBN1_PIG	sp|P35555|FBN1_HUMAN	1	1	1	0	0
LETCFLR	sp|P35555|FBN1_HUMAN;tr|Q75N88|Q75N88_HUMAN;tr|Q9NP01|Q9NP01_HUMAN;tr|F1SN67|F1SN67_PIG;sp|Q9TV36|FBN1_PIG	sp|P35555|FBN1_HUMAN	1	1	1	0	0
NCMDIDECQR	sp|P35555|FBN1_HUMAN;tr|Q75N88|Q75N88_HUMAN;tr|Q9NP01|Q9NP01_HUMAN;tr|F1SN67|F1SN67_PIG;sp|Q9TV36|FBN1_PIG	sp|P35555|FBN1_HUMAN	1	1	1	0	0
NCMDIDECQRDPLLCR	sp|P35555|FBN1_HUMAN;tr|Q75N88|Q75N88_HUMAN;tr|Q9NP01|Q9NP01_HUMAN;tr|F1SN67|F1SN67_PIG;sp|Q9TV36|FBN1_PIG	sp|P35555|FBN1_HUMAN	1	1	1	0	0
NSPGSFICECSSESTLDPTK	sp|P35555|FBN1_HUMAN;tr|Q75N88|Q75N88_HUMAN;tr|Q9NP01|Q9NP01_HUMAN;tr|F1SN67|F1SN67_PIG;sp|Q9TV36|FBN1_PIG	sp|P35555|FBN1_HUMAN	1	1	1	0	0
NTPEYEELCPR	sp|P35555|FBN1_HUMAN;tr|Q75N88|Q75N88_HUMAN;tr|Q9NP01|Q9NP01_HUMAN;tr|F1SN67|F1SN67_PIG;sp|Q9TV36|FBN1_PIG	sp|P35555|FBN1_HUMAN	1	1	1	0	0
SCTDIDECEDNPNICDGGQCTNIPGEYR	sp|P35555|FBN1_HUMAN;tr|Q75N88|Q75N88_HUMAN;tr|Q9NP01|Q9NP01_HUMAN;tr|F1SN67|F1SN67_PIG;sp|Q9TV36|FBN1_PIG	sp|P35555|FBN1_HUMAN	1	1	1	0	0
TCVDVNECDLNPNICLSGTCENTK	sp|P35555|FBN1_HUMAN;tr|Q75N88|Q75N88_HUMAN;tr|Q9NP01|Q9NP01_HUMAN;tr|F1SN67|F1SN67_PIG;sp|Q9TV36|FBN1_PIG	sp|P35555|FBN1_HUMAN	1	1	1	0	0
TICIETIK	sp|P35555|FBN1_HUMAN;tr|Q75N88|Q75N88_HUMAN;tr|Q9NP01|Q9NP01_HUMAN;tr|F1SN67|F1SN67_PIG;sp|Q9TV36|FBN1_PIG	sp|P35555|FBN1_HUMAN	1	1	1	0	0
DLEGLSQR	sp|P35579|MYH9_HUMAN;tr|A0A024R1N1|A0A024R1N1_HUMAN	sp|P35579|MYH9_HUMAN	1	0	0	1	0
KMEDSVGCLETAEEVK	sp|P35579|MYH9_HUMAN;tr|A0A024R1N1|A0A024R1N1_HUMAN	sp|P35579|MYH9_HUMAN	1	0	0	1	0
KMEDSVGCLETAEEVKR	sp|P35579|MYH9_HUMAN;tr|A0A024R1N1|A0A024R1N1_HUMAN	sp|P35579|MYH9_HUMAN	1	0	0	1	0
LQQELDDLLVDLDHQR	sp|P35579|MYH9_HUMAN;tr|A0A024R1N1|A0A024R1N1_HUMAN	sp|P35579|MYH9_HUMAN	1	0	0	1	0
MEDSVGCLETAEEVK	sp|P35579|MYH9_HUMAN;tr|A0A024R1N1|A0A024R1N1_HUMAN	sp|P35579|MYH9_HUMAN	1	0	0	1	0
MEDSVGCLETAEEVKR	sp|P35579|MYH9_HUMAN;tr|A0A024R1N1|A0A024R1N1_HUMAN	sp|P35579|MYH9_HUMAN	1	0	0	1	0
FDQLLAEEK	sp|P35579|MYH9_HUMAN;tr|A0A024R1N1|A0A024R1N1_HUMAN;tr|B4E177|B4E177_HUMAN;tr|A1L2Z2|A1L2Z2_HUMAN;tr|A0A024QZJ6|A0A024QZJ6_HUMAN;tr|A0A024QZJ4|A0A024QZJ4_HUMAN;sp|P35749|MYH11_HUMAN;tr|B1PS43|B1PS43_HUMAN;tr|F1SKI0|F1SKI0_PIG;tr|A0A286ZR94|A0A286ZR94_PIG;tr|A0A287ASK1|A0A287ASK1_PIG;tr|Q7Z7R0|Q7Z7R0_HUMAN;tr|O14729|O14729_HUMAN;tr|O14794|O14794_HUMAN;tr|Q68D89|Q68D89_HUMAN;tr|I3LV99|I3LV99_PIG;tr…	sp|P35579|MYH9_HUMAN	1	1	1	0	0
ALEEAMEQK	sp|P35579|MYH9_HUMAN;tr|A0A024R1N1|A0A024R1N1_HUMAN;tr|Q2PS10|Q2PS10_HUMAN	sp|P35579|MYH9_HUMAN	1	0	0	1	0
ALEQQVEEMK	sp|P35579|MYH9_HUMAN;tr|A0A024R1N1|A0A024R1N1_HUMAN;tr|Q6ZNL4|Q6ZNL4_HUMAN	sp|P35579|MYH9_HUMAN	1	0	0	1	0
ANLQIDQINTDLNLER	sp|P35579|MYH9_HUMAN;tr|A0A024R1N1|A0A024R1N1_HUMAN;tr|Q6ZNL4|Q6ZNL4_HUMAN	sp|P35579|MYH9_HUMAN	1	0	0	1	0
ASITALEAK	sp|P35579|MYH9_HUMAN;tr|A0A024R1N1|A0A024R1N1_HUMAN;tr|Q6ZNL4|Q6ZNL4_HUMAN	sp|P35579|MYH9_HUMAN	1	0	0	1	0
ASREEILAQAK	sp|P35579|MYH9_HUMAN;tr|A0A024R1N1|A0A024R1N1_HUMAN;tr|Q6ZNL4|Q6ZNL4_HUMAN	sp|P35579|MYH9_HUMAN	1	0	0	1	0
DELADEIANSSGK	sp|P35579|MYH9_HUMAN;tr|A0A024R1N1|A0A024R1N1_HUMAN;tr|Q6ZNL4|Q6ZNL4_HUMAN	sp|P35579|MYH9_HUMAN	1	0	0	1	0
DLEAHIDSANK	sp|P35579|MYH9_HUMAN;tr|A0A024R1N1|A0A024R1N1_HUMAN;tr|Q6ZNL4|Q6ZNL4_HUMAN	sp|P35579|MYH9_HUMAN	1	0	0	1	0
DVLLQVDDER	sp|P35579|MYH9_HUMAN;tr|A0A024R1N1|A0A024R1N1_HUMAN;tr|Q6ZNL4|Q6ZNL4_HUMAN	sp|P35579|MYH9_HUMAN	1	0	0	1	0
DVLLQVDDERR	sp|P35579|MYH9_HUMAN;tr|A0A024R1N1|A0A024R1N1_HUMAN;tr|Q6ZNL4|Q6ZNL4_HUMAN	sp|P35579|MYH9_HUMAN	1	0	0	1	0
EEILAQAK	sp|P35579|MYH9_HUMAN;tr|A0A024R1N1|A0A024R1N1_HUMAN;tr|Q6ZNL4|Q6ZNL4_HUMAN	sp|P35579|MYH9_HUMAN	1	0	0	1	0
ELEDATETADAMNR	sp|P35579|MYH9_HUMAN;tr|A0A024R1N1|A0A024R1N1_HUMAN;tr|Q6ZNL4|Q6ZNL4_HUMAN	sp|P35579|MYH9_HUMAN	1	0	0	1	0
EMEAELEDER	sp|P35579|MYH9_HUMAN;tr|A0A024R1N1|A0A024R1N1_HUMAN;tr|Q6ZNL4|Q6ZNL4_HUMAN	sp|P35579|MYH9_HUMAN	1	0	0	1	0
EMEAELEDERK	sp|P35579|MYH9_HUMAN;tr|A0A024R1N1|A0A024R1N1_HUMAN;tr|Q6ZNL4|Q6ZNL4_HUMAN	sp|P35579|MYH9_HUMAN	1	0	0	1	0
GALALEEK	sp|P35579|MYH9_HUMAN;tr|A0A024R1N1|A0A024R1N1_HUMAN;tr|Q6ZNL4|Q6ZNL4_HUMAN	sp|P35579|MYH9_HUMAN	1	0	0	1	0
GDLPFVVPR	sp|P35579|MYH9_HUMAN;tr|A0A024R1N1|A0A024R1N1_HUMAN;tr|Q6ZNL4|Q6ZNL4_HUMAN	sp|P35579|MYH9_HUMAN	1	0	0	1	0
IAQLEEELEEEQGNTELINDR	sp|P35579|MYH9_HUMAN;tr|A0A024R1N1|A0A024R1N1_HUMAN;tr|Q6ZNL4|Q6ZNL4_HUMAN	sp|P35579|MYH9_HUMAN	1	0	0	1	0
IAQLEEQLDNETK	sp|P35579|MYH9_HUMAN;tr|A0A024R1N1|A0A024R1N1_HUMAN;tr|Q6ZNL4|Q6ZNL4_HUMAN	sp|P35579|MYH9_HUMAN	1	0	0	1	0
KANLQIDQINTDLNLER	sp|P35579|MYH9_HUMAN;tr|A0A024R1N1|A0A024R1N1_HUMAN;tr|Q6ZNL4|Q6ZNL4_HUMAN	sp|P35579|MYH9_HUMAN	1	0	0	1	0
LEMDLKDLEAHIDSANK	sp|P35579|MYH9_HUMAN;tr|A0A024R1N1|A0A024R1N1_HUMAN;tr|Q6ZNL4|Q6ZNL4_HUMAN	sp|P35579|MYH9_HUMAN	1	0	0	1	0
LEVNLQAMK	sp|P35579|MYH9_HUMAN;tr|A0A024R1N1|A0A024R1N1_HUMAN;tr|Q6ZNL4|Q6ZNL4_HUMAN	sp|P35579|MYH9_HUMAN	1	0	0	1	0
LKDVLLQVDDERR	sp|P35579|MYH9_HUMAN;tr|A0A024R1N1|A0A024R1N1_HUMAN;tr|Q6ZNL4|Q6ZNL4_HUMAN	sp|P35579|MYH9_HUMAN	1	0	0	1	0
LQEMEGTVK	sp|P35579|MYH9_HUMAN;tr|A0A024R1N1|A0A024R1N1_HUMAN;tr|Q6ZNL4|Q6ZNL4_HUMAN	sp|P35579|MYH9_HUMAN	1	0	0	1	0
LRLEVNLQAMK	sp|P35579|MYH9_HUMAN;tr|A0A024R1N1|A0A024R1N1_HUMAN;tr|Q6ZNL4|Q6ZNL4_HUMAN	sp|P35579|MYH9_HUMAN	1	0	0	1	0
QAQQERDELADEIANSSGK	sp|P35579|MYH9_HUMAN;tr|A0A024R1N1|A0A024R1N1_HUMAN;tr|Q6ZNL4|Q6ZNL4_HUMAN	sp|P35579|MYH9_HUMAN	1	0	0	1	0
QLEEAEEEAQR	sp|P35579|MYH9_HUMAN;tr|A0A024R1N1|A0A024R1N1_HUMAN;tr|Q6ZNL4|Q6ZNL4_HUMAN	sp|P35579|MYH9_HUMAN	1	0	0	1	0
RALEQQVEEMK	sp|P35579|MYH9_HUMAN;tr|A0A024R1N1|A0A024R1N1_HUMAN;tr|Q6ZNL4|Q6ZNL4_HUMAN	sp|P35579|MYH9_HUMAN	1	0	0	1	0
RGDLPFVVPR	sp|P35579|MYH9_HUMAN;tr|A0A024R1N1|A0A024R1N1_HUMAN;tr|Q6ZNL4|Q6ZNL4_HUMAN	sp|P35579|MYH9_HUMAN	1	0	0	1	0
RQAQQERDELADEIANSSGK	sp|P35579|MYH9_HUMAN;tr|A0A024R1N1|A0A024R1N1_HUMAN;tr|Q6ZNL4|Q6ZNL4_HUMAN	sp|P35579|MYH9_HUMAN	1	0	0	1	0
RQLEEAEEEAQR	sp|P35579|MYH9_HUMAN;tr|A0A024R1N1|A0A024R1N1_HUMAN;tr|Q6ZNL4|Q6ZNL4_HUMAN	sp|P35579|MYH9_HUMAN	1	0	0	1	0
SMEAEMIQLQEELAAAER	sp|P35579|MYH9_HUMAN;tr|A0A024R1N1|A0A024R1N1_HUMAN;tr|Q6ZNL4|Q6ZNL4_HUMAN	sp|P35579|MYH9_HUMAN	1	0	0	1	0
TQLEELEDELQATEDAK	sp|P35579|MYH9_HUMAN;tr|A0A024R1N1|A0A024R1N1_HUMAN;tr|Q6ZNL4|Q6ZNL4_HUMAN;tr|A0A024QZJ6|A0A024QZJ6_HUMAN;tr|A0A024QZJ4|A0A024QZJ4_HUMAN;sp|P35749|MYH11_HUMAN;tr|B1PS43|B1PS43_HUMAN;tr|F1SKI0|F1SKI0_PIG;tr|A0A286ZR94|A0A286ZR94_PIG;tr|A0A287ASK1|A0A287ASK1_PIG;tr|O14729|O14729_HUMAN;tr|O14794|O14794_HUMAN;tr|Q66K75|Q66K75_HUMAN;sp|P35580|MYH10_HUMAN	sp|P35579|MYH9_HUMAN	1	1	1	0	0
TEMEDLMSSK	sp|P35579|MYH9_HUMAN;tr|A0A024R1N1|A0A024R1N1_HUMAN;tr|Q6ZNL4|Q6ZNL4_HUMAN;tr|Q2PS10|Q2PS10_HUMAN	sp|P35579|MYH9_HUMAN	1	0	0	1	0
DFSALESQLQDTQELLQEENR	sp|P35579|MYH9_HUMAN;tr|A0A024R1N1|A0A024R1N1_HUMAN;tr|Q86XU5|Q86XU5_HUMAN	sp|P35579|MYH9_HUMAN	1	0	0	1	0
EQLEEEEEAK	sp|P35579|MYH9_HUMAN;tr|A0A024R1N1|A0A024R1N1_HUMAN;tr|Q86XU5|Q86XU5_HUMAN	sp|P35579|MYH9_HUMAN	1	0	0	1	0
GELANEVK	sp|P35579|MYH9_HUMAN;tr|A0A024R1N1|A0A024R1N1_HUMAN;tr|Q86XU5|Q86XU5_HUMAN	sp|P35579|MYH9_HUMAN	1	0	0	1	0
HSQAVEELAEQLEQTK	sp|P35579|MYH9_HUMAN;tr|A0A024R1N1|A0A024R1N1_HUMAN;tr|Q86XU5|Q86XU5_HUMAN	sp|P35579|MYH9_HUMAN	1	0	0	1	0
HSQAVEELAEQLEQTKR	sp|P35579|MYH9_HUMAN;tr|A0A024R1N1|A0A024R1N1_HUMAN;tr|Q86XU5|Q86XU5_HUMAN	sp|P35579|MYH9_HUMAN	1	0	0	1	0
KMQQNIQELEEQLEEEESAR	sp|P35579|MYH9_HUMAN;tr|A0A024R1N1|A0A024R1N1_HUMAN;tr|Q86XU5|Q86XU5_HUMAN	sp|P35579|MYH9_HUMAN	1	0	0	1	0
KQELEEICHDLEAR	sp|P35579|MYH9_HUMAN;tr|A0A024R1N1|A0A024R1N1_HUMAN;tr|Q86XU5|Q86XU5_HUMAN	sp|P35579|MYH9_HUMAN	1	0	0	1	0
LQVELDNVTGLLSQSDSK	sp|P35579|MYH9_HUMAN;tr|A0A024R1N1|A0A024R1N1_HUMAN;tr|Q86XU5|Q86XU5_HUMAN	sp|P35579|MYH9_HUMAN	1	0	0	1	0
QELEEICHDLEAR	sp|P35579|MYH9_HUMAN;tr|A0A024R1N1|A0A024R1N1_HUMAN;tr|Q86XU5|Q86XU5_HUMAN	sp|P35579|MYH9_HUMAN	1	0	0	1	0
QIATLHAQVADMK	sp|P35579|MYH9_HUMAN;tr|A0A024R1N1|A0A024R1N1_HUMAN;tr|Q86XU5|Q86XU5_HUMAN	sp|P35579|MYH9_HUMAN	1	0	0	1	0
QTLENERGELANEVK	sp|P35579|MYH9_HUMAN;tr|A0A024R1N1|A0A024R1N1_HUMAN;tr|Q86XU5|Q86XU5_HUMAN	sp|P35579|MYH9_HUMAN	1	0	0	1	0
TELEDTLDSTAAQQELR	sp|P35579|MYH9_HUMAN;tr|A0A024R1N1|A0A024R1N1_HUMAN;tr|Q86XU5|Q86XU5_HUMAN	sp|P35579|MYH9_HUMAN	1	0	0	1	0
THEAQIQEMR	sp|P35579|MYH9_HUMAN;tr|A0A024R1N1|A0A024R1N1_HUMAN;tr|Q86XU5|Q86XU5_HUMAN	sp|P35579|MYH9_HUMAN	1	0	0	1	0
VEAQLQELQVK	sp|P35579|MYH9_HUMAN;tr|A0A024R1N1|A0A024R1N1_HUMAN;tr|Q86XU5|Q86XU5_HUMAN	sp|P35579|MYH9_HUMAN	1	0	0	1	0
DLGEELEALK	sp|P35579|MYH9_HUMAN;tr|A0A024R1N1|A0A024R1N1_HUMAN;tr|Q86XU5|Q86XU5_HUMAN;tr|A0A024QZJ6|A0A024QZJ6_HUMAN;tr|A0A024QZJ4|A0A024QZJ4_HUMAN;sp|P35749|MYH11_HUMAN;tr|B1PS43|B1PS43_HUMAN;tr|F1SKI0|F1SKI0_PIG;tr|A0A286ZR94|A0A286ZR94_PIG;tr|A0A287ASK1|A0A287ASK1_PIG;tr|Q7Z7R0|Q7Z7R0_HUMAN	sp|P35579|MYH9_HUMAN	1	1	1	0	0
RDLGEELEALK	sp|P35579|MYH9_HUMAN;tr|A0A024R1N1|A0A024R1N1_HUMAN;tr|Q86XU5|Q86XU5_HUMAN;tr|A0A024QZJ6|A0A024QZJ6_HUMAN;tr|A0A024QZJ4|A0A024QZJ4_HUMAN;sp|P35749|MYH11_HUMAN;tr|B1PS43|B1PS43_HUMAN;tr|F1SKI0|F1SKI0_PIG;tr|A0A286ZR94|A0A286ZR94_PIG;tr|A0A287ASK1|A0A287ASK1_PIG;tr|Q7Z7R0|Q7Z7R0_HUMAN	sp|P35579|MYH9_HUMAN	1	1	1	0	0
ALELDSNLYR	sp|P35579|MYH9_HUMAN;tr|A0A024R1N1|A0A024R1N1_HUMAN;tr|Q86XU5|Q86XU5_HUMAN;tr|B4E3S1|B4E3S1_HUMAN	sp|P35579|MYH9_HUMAN	1	0	0	1	0
DMFQETMEAMR	sp|P35579|MYH9_HUMAN;tr|A0A024R1N1|A0A024R1N1_HUMAN;tr|Q86XU5|Q86XU5_HUMAN;tr|B4E3S1|B4E3S1_HUMAN	sp|P35579|MYH9_HUMAN	1	0	0	1	0
FLSNGHVTIPGQQDK	sp|P35579|MYH9_HUMAN;tr|A0A024R1N1|A0A024R1N1_HUMAN;tr|Q86XU5|Q86XU5_HUMAN;tr|B4E3S1|B4E3S1_HUMAN	sp|P35579|MYH9_HUMAN	1	0	0	1	0
FVSELWK	sp|P35579|MYH9_HUMAN;tr|A0A024R1N1|A0A024R1N1_HUMAN;tr|Q86XU5|Q86XU5_HUMAN;tr|B4E3S1|B4E3S1_HUMAN	sp|P35579|MYH9_HUMAN	1	0	0	1	0
IIGLDQVAGMSETALPGAFK	sp|P35579|MYH9_HUMAN;tr|A0A024R1N1|A0A024R1N1_HUMAN;tr|Q86XU5|Q86XU5_HUMAN;tr|B4E3S1|B4E3S1_HUMAN	sp|P35579|MYH9_HUMAN	1	0	0	1	0
IMGIPEEEQMGLLR	sp|P35579|MYH9_HUMAN;tr|A0A024R1N1|A0A024R1N1_HUMAN;tr|Q86XU5|Q86XU5_HUMAN;tr|B4E3S1|B4E3S1_HUMAN	sp|P35579|MYH9_HUMAN	1	0	0	1	0
ITDVIIGFQACCR	sp|P35579|MYH9_HUMAN;tr|A0A024R1N1|A0A024R1N1_HUMAN;tr|Q86XU5|Q86XU5_HUMAN;tr|B4E3S1|B4E3S1_HUMAN	sp|P35579|MYH9_HUMAN	1	0	0	1	0
LQLQEQLQAETELCAEAEELR	sp|P35579|MYH9_HUMAN;tr|A0A024R1N1|A0A024R1N1_HUMAN;tr|Q86XU5|Q86XU5_HUMAN;tr|B4E3S1|B4E3S1_HUMAN	sp|P35579|MYH9_HUMAN	1	0	0	1	0
LTEMETLQSQLMAEK	sp|P35579|MYH9_HUMAN;tr|A0A024R1N1|A0A024R1N1_HUMAN;tr|Q86XU5|Q86XU5_HUMAN;tr|B4E3S1|B4E3S1_HUMAN	sp|P35579|MYH9_HUMAN	1	0	0	1	0
NMDPLNDNIATLLHQSSDK	sp|P35579|MYH9_HUMAN;tr|A0A024R1N1|A0A024R1N1_HUMAN;tr|Q86XU5|Q86XU5_HUMAN;tr|B4E3S1|B4E3S1_HUMAN	sp|P35579|MYH9_HUMAN	1	0	0	1	0
QRYEILTPNSIPK	sp|P35579|MYH9_HUMAN;tr|A0A024R1N1|A0A024R1N1_HUMAN;tr|Q86XU5|Q86XU5_HUMAN;tr|B4E3S1|B4E3S1_HUMAN	sp|P35579|MYH9_HUMAN	1	0	0	1	0
TDLLLEPYNK	sp|P35579|MYH9_HUMAN;tr|A0A024R1N1|A0A024R1N1_HUMAN;tr|Q86XU5|Q86XU5_HUMAN;tr|B4E3S1|B4E3S1_HUMAN	sp|P35579|MYH9_HUMAN	1	0	0	1	0
TFHIFYYLLSGAGEHLK	sp|P35579|MYH9_HUMAN;tr|A0A024R1N1|A0A024R1N1_HUMAN;tr|Q86XU5|Q86XU5_HUMAN;tr|B4E3S1|B4E3S1_HUMAN	sp|P35579|MYH9_HUMAN	1	0	0	1	0
VISGVLQLGNIVFK	sp|P35579|MYH9_HUMAN;tr|A0A024R1N1|A0A024R1N1_HUMAN;tr|Q86XU5|Q86XU5_HUMAN;tr|B4E3S1|B4E3S1_HUMAN	sp|P35579|MYH9_HUMAN	1	0	0	1	0
VISGVLQLGNIVFKK	sp|P35579|MYH9_HUMAN;tr|A0A024R1N1|A0A024R1N1_HUMAN;tr|Q86XU5|Q86XU5_HUMAN;tr|B4E3S1|B4E3S1_HUMAN	sp|P35579|MYH9_HUMAN	1	0	0	1	0
VSHLLGINVTDFTR	sp|P35579|MYH9_HUMAN;tr|A0A024R1N1|A0A024R1N1_HUMAN;tr|Q86XU5|Q86XU5_HUMAN;tr|B4E3S1|B4E3S1_HUMAN	sp|P35579|MYH9_HUMAN	1	0	0	1	0
VVFQEFR	sp|P35579|MYH9_HUMAN;tr|A0A024R1N1|A0A024R1N1_HUMAN;tr|Q86XU5|Q86XU5_HUMAN;tr|B4E3S1|B4E3S1_HUMAN	sp|P35579|MYH9_HUMAN	1	0	0	1	0
YEILTPNSIPK	sp|P35579|MYH9_HUMAN;tr|A0A024R1N1|A0A024R1N1_HUMAN;tr|Q86XU5|Q86XU5_HUMAN;tr|B4E3S1|B4E3S1_HUMAN	sp|P35579|MYH9_HUMAN	1	0	0	1	0
ADEWLMK	sp|P35579|MYH9_HUMAN;tr|A0A024R1N1|A0A024R1N1_HUMAN;tr|Q86XU5|Q86XU5_HUMAN;tr|B4E3S1|B4E3S1_HUMAN;sp|P35580|MYH10_HUMAN	sp|P35579|MYH9_HUMAN	1	0	0	1	0
ADFCIIHYAGK	sp|P35579|MYH9_HUMAN;tr|A0A024R1N1|A0A024R1N1_HUMAN;tr|Q86XU5|Q86XU5_HUMAN;tr|B4E3S1|B4E3S1_HUMAN;sp|P35580|MYH10_HUMAN	sp|P35579|MYH9_HUMAN	1	0	0	1	0
AGVLAHLEEER	sp|P35579|MYH9_HUMAN;tr|A0A024R1N1|A0A024R1N1_HUMAN;tr|Q86XU5|Q86XU5_HUMAN;tr|B4E3S1|B4E3S1_HUMAN;sp|P35580|MYH10_HUMAN	sp|P35579|MYH9_HUMAN	1	0	0	1	0
AGVLAHLEEERDLK	sp|P35579|MYH9_HUMAN;tr|A0A024R1N1|A0A024R1N1_HUMAN;tr|Q86XU5|Q86XU5_HUMAN;tr|B4E3S1|B4E3S1_HUMAN;sp|P35580|MYH10_HUMAN	sp|P35579|MYH9_HUMAN	1	0	0	1	0
LDPHLVLDQLR	sp|P35579|MYH9_HUMAN;tr|A0A024R1N1|A0A024R1N1_HUMAN;tr|Q86XU5|Q86XU5_HUMAN;tr|B4E3S1|B4E3S1_HUMAN;sp|P35580|MYH10_HUMAN	sp|P35579|MYH9_HUMAN	1	0	0	1	0
NTNPNFVR	sp|P35579|MYH9_HUMAN;tr|A0A024R1N1|A0A024R1N1_HUMAN;tr|Q86XU5|Q86XU5_HUMAN;tr|B4E3S1|B4E3S1_HUMAN;sp|P35580|MYH10_HUMAN	sp|P35579|MYH9_HUMAN	1	0	0	1	0
CIIPNHEK	sp|P35579|MYH9_HUMAN;tr|A0A024R1N1|A0A024R1N1_HUMAN;tr|Q86XU5|Q86XU5_HUMAN;tr|B4E3S1|B4E3S1_HUMAN;tr|A0A024QZJ6|A0A024QZJ6_HUMAN;tr|A0A024QZJ4|A0A024QZJ4_HUMAN;sp|P35749|MYH11_HUMAN;tr|B1PS43|B1PS43_HUMAN;tr|F1SKI0|F1SKI0_PIG;tr|A0A286ZR94|A0A286ZR94_PIG;tr|A0A287ASK1|A0A287ASK1_PIG;sp|P35580|MYH10_HUMAN	sp|P35579|MYH9_HUMAN	1	1	1	0	0
LQQLFNHTMFILEQEEYQR	sp|P35579|MYH9_HUMAN;tr|A0A024R1N1|A0A024R1N1_HUMAN;tr|Q86XU5|Q86XU5_HUMAN;tr|B4E3S1|B4E3S1_HUMAN;tr|A0A024QZJ6|A0A024QZJ6_HUMAN;tr|A0A024QZJ4|A0A024QZJ4_HUMAN;sp|P35749|MYH11_HUMAN;tr|B1PS43|B1PS43_HUMAN;tr|F1SKI0|F1SKI0_PIG;tr|A0A286ZR94|A0A286ZR94_PIG;tr|A0A287ASK1|A0A287ASK1_PIG;sp|P35580|MYH10_HUMAN	sp|P35579|MYH9_HUMAN	1	1	1	0	0
NCAAYLK	sp|P35579|MYH9_HUMAN;tr|A0A024R1N1|A0A024R1N1_HUMAN;tr|Q86XU5|Q86XU5_HUMAN;tr|B4E3S1|B4E3S1_HUMAN;tr|A0A024QZJ6|A0A024QZJ6_HUMAN;tr|A0A024QZJ4|A0A024QZJ4_HUMAN;sp|P35749|MYH11_HUMAN;tr|B1PS43|B1PS43_HUMAN;tr|F1SKI0|F1SKI0_PIG;tr|A0A286ZR94|A0A286ZR94_PIG;tr|A0A287ASK1|A0A287ASK1_PIG;tr|I3LV99|I3LV99_PIG;tr|I3LIE3|I3LIE3_PIG;tr|B3KWH4|B3KWH4_HUMAN;sp|P35580|MYH10_HUMAN	sp|P35579|MYH9_HUMAN	1	1	1	0	0
NTDQASMPDNTAAQK	sp|P35579|MYH9_HUMAN;tr|A0A024R1N1|A0A024R1N1_HUMAN;tr|Q86XU5|Q86XU5_HUMAN;tr|B4E3S1|B4E3S1_HUMAN;tr|A0A024QZJ6|A0A024QZJ6_HUMAN;tr|A0A024QZJ4|A0A024QZJ4_HUMAN;sp|P35749|MYH11_HUMAN;tr|B1PS43|B1PS43_HUMAN;tr|F1SKI0|F1SKI0_PIG;tr|A0A286ZR94|A0A286ZR94_PIG;tr|A0A287ASK1|A0A287ASK1_PIG;tr|I3LV99|I3LV99_PIG;tr|I3LIE3|I3LIE3_PIG	sp|P35579|MYH9_HUMAN	1	1	1	0	0
QLLQANPILEAFGNAK	sp|P35579|MYH9_HUMAN;tr|A0A024R1N1|A0A024R1N1_HUMAN;tr|Q86XU5|Q86XU5_HUMAN;tr|B4E3S1|B4E3S1_HUMAN;tr|A0A024QZJ6|A0A024QZJ6_HUMAN;tr|A0A024QZJ4|A0A024QZJ4_HUMAN;sp|P35749|MYH11_HUMAN;tr|B1PS43|B1PS43_HUMAN;tr|F1SKI0|F1SKI0_PIG;tr|A0A286ZR94|A0A286ZR94_PIG;tr|A0A287ASK1|A0A287ASK1_PIG	sp|P35579|MYH9_HUMAN	1	1	1	0	0
QQQLTAMK	sp|P35579|MYH9_HUMAN;tr|A0A024R1N1|A0A024R1N1_HUMAN;tr|Q86XU5|Q86XU5_HUMAN;tr|B4E3S1|B4E3S1_HUMAN;tr|A0A024QZJ6|A0A024QZJ6_HUMAN;tr|A0A024QZJ4|A0A024QZJ4_HUMAN;sp|P35749|MYH11_HUMAN;tr|B1PS43|B1PS43_HUMAN;tr|F1SKI0|F1SKI0_PIG;tr|A0A286ZR94|A0A286ZR94_PIG;tr|A0A287ASK1|A0A287ASK1_PIG	sp|P35579|MYH9_HUMAN	1	1	1	0	0
TVGQLYK	sp|P35579|MYH9_HUMAN;tr|A0A024R1N1|A0A024R1N1_HUMAN;tr|Q86XU5|Q86XU5_HUMAN;tr|B4E3S1|B4E3S1_HUMAN;tr|A0A024QZJ6|A0A024QZJ6_HUMAN;tr|A0A024QZJ4|A0A024QZJ4_HUMAN;sp|P35749|MYH11_HUMAN;tr|B1PS43|B1PS43_HUMAN;tr|F1SKI0|F1SKI0_PIG;tr|A0A286ZR94|A0A286ZR94_PIG;tr|A0A287ASK1|A0A287ASK1_PIG;tr|I3LV99|I3LV99_PIG;tr|I3LIE3|I3LIE3_PIG;tr|B3KWH4|B3KWH4_HUMAN;sp|P35580|MYH10_HUMAN	sp|P35579|MYH9_HUMAN	1	1	1	0	0
CNGVLEGIR	sp|P35579|MYH9_HUMAN;tr|A0A024R1N1|A0A024R1N1_HUMAN;tr|Q86XU5|Q86XU5_HUMAN;tr|B4E3S1|B4E3S1_HUMAN;tr|F1SS62|F1SS62_PIG;tr|A0A286ZXE3|A0A286ZXE3_PIG;sp|Q9Y623|MYH4_HUMAN;sp|Q9UKX3|MYH13_HUMAN;tr|K7GMH0|K7GMH0_PIG;sp|P13535|MYH8_HUMAN;sp|Q9TV62|MYH4_PIG;sp|P13533|MYH6_HUMAN;tr|A0A287AGU3|A0A287AGU3_PIG;tr|F1SS65|F1SS65_PIG;tr|A0A087X0T3|A0A087X0T3_HUMAN;sp|Q9TV61|MYH1_PIG;sp|Q9TV63|MYH2_PIG;tr|V9HW…	sp|P35579|MYH9_HUMAN	1	1	1	0	0
HEMPPHIYAITDTAYR	sp|P35579|MYH9_HUMAN;tr|A0A024R1N1|A0A024R1N1_HUMAN;tr|Q86XU5|Q86XU5_HUMAN;tr|B4E3S1|B4E3S1_HUMAN;tr|Q5BKV1|Q5BKV1_HUMAN	sp|P35579|MYH9_HUMAN	1	0	0	1	0
NLPIYSEEIVEMYK	sp|P35579|MYH9_HUMAN;tr|A0A024R1N1|A0A024R1N1_HUMAN;tr|Q86XU5|Q86XU5_HUMAN;tr|B4E3S1|B4E3S1_HUMAN;tr|Q5BKV1|Q5BKV1_HUMAN	sp|P35579|MYH9_HUMAN	1	0	0	1	0
RHEMPPHIYAITDTAYR	sp|P35579|MYH9_HUMAN;tr|A0A024R1N1|A0A024R1N1_HUMAN;tr|Q86XU5|Q86XU5_HUMAN;tr|B4E3S1|B4E3S1_HUMAN;tr|Q5BKV1|Q5BKV1_HUMAN	sp|P35579|MYH9_HUMAN	1	0	0	1	0
SMMQDREDQSILCTGESGAGK	sp|P35579|MYH9_HUMAN;tr|A0A024R1N1|A0A024R1N1_HUMAN;tr|Q86XU5|Q86XU5_HUMAN;tr|B4E3S1|B4E3S1_HUMAN;tr|Q5BKV1|Q5BKV1_HUMAN	sp|P35579|MYH9_HUMAN	1	0	0	1	0
EDQSILCTGESGAGK	sp|P35579|MYH9_HUMAN;tr|A0A024R1N1|A0A024R1N1_HUMAN;tr|Q86XU5|Q86XU5_HUMAN;tr|B4E3S1|B4E3S1_HUMAN;tr|Q5BKV1|Q5BKV1_HUMAN;tr|A0A024QZJ6|A0A024QZJ6_HUMAN;tr|A0A024QZJ4|A0A024QZJ4_HUMAN;sp|P35749|MYH11_HUMAN;tr|B1PS43|B1PS43_HUMAN;tr|F1SKI0|F1SKI0_PIG;tr|A0A286ZR94|A0A286ZR94_PIG;tr|A0A287ASK1|A0A287ASK1_PIG;tr|I3LV99|I3LV99_PIG;tr|I3LIE3|I3LIE3_PIG;sp|P35580|MYH10_HUMAN;tr|A0A287AMU3|A0A287AMU3_PIG…	sp|P35579|MYH9_HUMAN	1	1	1	0	0
LVWVPSDK	sp|P35579|MYH9_HUMAN;tr|A0A024R1N1|A0A024R1N1_HUMAN;tr|Q86XU5|Q86XU5_HUMAN;tr|B4E3S1|B4E3S1_HUMAN;tr|Q5BKV1|Q5BKV1_HUMAN;tr|B1AH99|B1AH99_HUMAN	sp|P35579|MYH9_HUMAN	1	0	0	1	0
NFINNPLAQADWAAK	sp|P35579|MYH9_HUMAN;tr|A0A024R1N1|A0A024R1N1_HUMAN;tr|Q86XU5|Q86XU5_HUMAN;tr|B4E3S1|B4E3S1_HUMAN;tr|Q5BKV1|Q5BKV1_HUMAN;tr|B1AH99|B1AH99_HUMAN	sp|P35579|MYH9_HUMAN	1	0	0	1	0
SGFEPASLK	sp|P35579|MYH9_HUMAN;tr|A0A024R1N1|A0A024R1N1_HUMAN;tr|Q86XU5|Q86XU5_HUMAN;tr|B4E3S1|B4E3S1_HUMAN;tr|Q5BKV1|Q5BKV1_HUMAN;tr|B1AH99|B1AH99_HUMAN	sp|P35579|MYH9_HUMAN	1	0	0	1	0
SGFEPASLKEEVGEEAIVELVENGK	sp|P35579|MYH9_HUMAN;tr|A0A024R1N1|A0A024R1N1_HUMAN;tr|Q86XU5|Q86XU5_HUMAN;tr|B4E3S1|B4E3S1_HUMAN;tr|Q5BKV1|Q5BKV1_HUMAN;tr|B1AH99|B1AH99_HUMAN	sp|P35579|MYH9_HUMAN	1	0	0	1	0
VEDMAELTCLNEASVLHNLK	sp|P35579|MYH9_HUMAN;tr|A0A024R1N1|A0A024R1N1_HUMAN;tr|Q86XU5|Q86XU5_HUMAN;tr|B4E3S1|B4E3S1_HUMAN;tr|Q5BKV1|Q5BKV1_HUMAN;tr|B1AH99|B1AH99_HUMAN;sp|P35580|MYH10_HUMAN;tr|A0A287AMU3|A0A287AMU3_PIG;tr|A0A287BIK2|A0A287BIK2_PIG;tr|E7ERA5|E7ERA5_HUMAN;tr|G1UI33|G1UI33_HUMAN	sp|P35579|MYH9_HUMAN	1	1	1	0	0
VIQYLAYVASSHK	sp|P35579|MYH9_HUMAN;tr|A0A024R1N1|A0A024R1N1_HUMAN;tr|Q86XU5|Q86XU5_HUMAN;tr|B4E3S1|B4E3S1_HUMAN;tr|Q5BKV1|Q5BKV1_HUMAN;tr|Q9UMJ0|Q9UMJ0_HUMAN	sp|P35579|MYH9_HUMAN	1	0	0	1	0
ELESQISELQEDLESER	sp|P35579|MYH9_HUMAN;tr|A0A024R1N1|A0A024R1N1_HUMAN;tr|Q86XU5|Q86XU5_HUMAN;tr|Q99529|Q99529_HUMAN	sp|P35579|MYH9_HUMAN	1	0	0	1	0
HEAMITDLEER	sp|P35579|MYH9_HUMAN;tr|A0A024R1N1|A0A024R1N1_HUMAN;tr|Q86XU5|Q86XU5_HUMAN;tr|Q99529|Q99529_HUMAN	sp|P35579|MYH9_HUMAN	1	0	0	1	0
IAEFTTNLTEEEEK	sp|P35579|MYH9_HUMAN;tr|A0A024R1N1|A0A024R1N1_HUMAN;tr|Q86XU5|Q86XU5_HUMAN;tr|Q99529|Q99529_HUMAN	sp|P35579|MYH9_HUMAN	1	0	0	1	0
IAEFTTNLTEEEEKSK	sp|P35579|MYH9_HUMAN;tr|A0A024R1N1|A0A024R1N1_HUMAN;tr|Q86XU5|Q86XU5_HUMAN;tr|Q99529|Q99529_HUMAN	sp|P35579|MYH9_HUMAN	1	0	0	1	0
KLEEEQIILEDQNCK	sp|P35579|MYH9_HUMAN;tr|A0A024R1N1|A0A024R1N1_HUMAN;tr|Q86XU5|Q86XU5_HUMAN;tr|Q99529|Q99529_HUMAN	sp|P35579|MYH9_HUMAN	1	0	0	1	0
KLEGDSTDLSDQIAELQAQIAELK	sp|P35579|MYH9_HUMAN;tr|A0A024R1N1|A0A024R1N1_HUMAN;tr|Q86XU5|Q86XU5_HUMAN;tr|Q99529|Q99529_HUMAN	sp|P35579|MYH9_HUMAN	1	0	0	1	0
LEEEQIILEDQNCK	sp|P35579|MYH9_HUMAN;tr|A0A024R1N1|A0A024R1N1_HUMAN;tr|Q86XU5|Q86XU5_HUMAN;tr|Q99529|Q99529_HUMAN	sp|P35579|MYH9_HUMAN	1	0	0	1	0
LEGDSTDLSDQIAELQAQIAELK	sp|P35579|MYH9_HUMAN;tr|A0A024R1N1|A0A024R1N1_HUMAN;tr|Q86XU5|Q86XU5_HUMAN;tr|Q99529|Q99529_HUMAN	sp|P35579|MYH9_HUMAN	1	0	0	1	0
MQQNIQELEEQLEEEESAR	sp|P35579|MYH9_HUMAN;tr|A0A024R1N1|A0A024R1N1_HUMAN;tr|Q86XU5|Q86XU5_HUMAN;tr|Q99529|Q99529_HUMAN	sp|P35579|MYH9_HUMAN	1	0	0	1	0
EEELQAALAR	sp|P35579|MYH9_HUMAN;tr|A0A024R1N1|A0A024R1N1_HUMAN;tr|Q86XU5|Q86XU5_HUMAN;tr|Q99529|Q99529_HUMAN;tr|A0A024QZJ6|A0A024QZJ6_HUMAN;tr|A0A024QZJ4|A0A024QZJ4_HUMAN;sp|P35749|MYH11_HUMAN;tr|B1PS43|B1PS43_HUMAN;tr|Q7Z7R0|Q7Z7R0_HUMAN;tr|I3LV99|I3LV99_PIG;tr|I3LIE3|I3LIE3_PIG	sp|P35579|MYH9_HUMAN	1	1	1	0	0
KEEELQAALAR	sp|P35579|MYH9_HUMAN;tr|A0A024R1N1|A0A024R1N1_HUMAN;tr|Q86XU5|Q86XU5_HUMAN;tr|Q99529|Q99529_HUMAN;tr|A0A024QZJ6|A0A024QZJ6_HUMAN;tr|A0A024QZJ4|A0A024QZJ4_HUMAN;sp|P35749|MYH11_HUMAN;tr|B1PS43|B1PS43_HUMAN;tr|Q7Z7R0|Q7Z7R0_HUMAN;tr|I3LV99|I3LV99_PIG;tr|I3LIE3|I3LIE3_PIG	sp|P35579|MYH9_HUMAN	1	1	1	0	0
ALEQQVEEMR	sp|P35580|MYH10_HUMAN	sp|P35580|MYH10_HUMAN	1	0	0	1	0
ATISALEAK	sp|P35580|MYH10_HUMAN	sp|P35580|MYH10_HUMAN	1	0	0	1	0
DAASLESQLQDTQELLQEETR	sp|P35580|MYH10_HUMAN	sp|P35580|MYH10_HUMAN	1	0	0	1	0
DHNIPGELER	sp|P35580|MYH10_HUMAN	sp|P35580|MYH10_HUMAN	1	0	0	1	0
DLEAQIEAANK	sp|P35580|MYH10_HUMAN	sp|P35580|MYH10_HUMAN	1	0	0	1	0
DLSEELEALK	sp|P35580|MYH10_HUMAN	sp|P35580|MYH10_HUMAN	1	0	0	1	0
ELDDATEANEGLSR	sp|P35580|MYH10_HUMAN	sp|P35580|MYH10_HUMAN	1	0	0	1	0
ELEAELEDERK	sp|P35580|MYH10_HUMAN	sp|P35580|MYH10_HUMAN	1	0	0	1	0
FLSNGYIPIPGQQDK	sp|P35580|MYH10_HUMAN	sp|P35580|MYH10_HUMAN	1	0	0	1	0
FVAELWK	sp|P35580|MYH10_HUMAN	sp|P35580|MYH10_HUMAN	1	0	0	1	0
HATALEELSEQLEQAK	sp|P35580|MYH10_HUMAN	sp|P35580|MYH10_HUMAN	1	0	0	1	0
HQQLLEEK	sp|P35580|MYH10_HUMAN	sp|P35580|MYH10_HUMAN	1	0	0	1	0
IGQLEEQLEQEAK	sp|P35580|MYH10_HUMAN	sp|P35580|MYH10_HUMAN	1	0	0	1	0
KEEELQGALAR	sp|P35580|MYH10_HUMAN	sp|P35580|MYH10_HUMAN	1	0	0	1	0
KQELEEILHDLESR	sp|P35580|MYH10_HUMAN	sp|P35580|MYH10_HUMAN	1	0	0	1	0
LDAQVQELHAK	sp|P35580|MYH10_HUMAN	sp|P35580|MYH10_HUMAN	1	0	0	1	0
LQNELDNVSTLLEEAEK	sp|P35580|MYH10_HUMAN	sp|P35580|MYH10_HUMAN	1	0	0	1	0
LQNELDNVSTLLEEAEKK	sp|P35580|MYH10_HUMAN	sp|P35580|MYH10_HUMAN	1	0	0	1	0
LQQELDDLTVDLDHQR	sp|P35580|MYH10_HUMAN	sp|P35580|MYH10_HUMAN	1	0	0	1	0
MEEEILLLEDQNSK	sp|P35580|MYH10_HUMAN	sp|P35580|MYH10_HUMAN	1	0	0	1	0
MQAHIQDLEEQLDEEEGAR	sp|P35580|MYH10_HUMAN	sp|P35580|MYH10_HUMAN	1	0	0	1	0
NMDPLNDNVATLLHQSSDR	sp|P35580|MYH10_HUMAN	sp|P35580|MYH10_HUMAN	1	0	0	1	0
NQILQNEK	sp|P35580|MYH10_HUMAN	sp|P35580|MYH10_HUMAN	1	0	0	1	0
NSLQEQQEEEEEARK	sp|P35580|MYH10_HUMAN	sp|P35580|MYH10_HUMAN	1	0	0	1	0
NTDQASMPENTVAQK	sp|P35580|MYH10_HUMAN	sp|P35580|MYH10_HUMAN	1	0	0	1	0
PANPPGVLALLDEECWFPK	sp|P35580|MYH10_HUMAN	sp|P35580|MYH10_HUMAN	1	0	0	1	0
QVLALQSQLADTK	sp|P35580|MYH10_HUMAN	sp|P35580|MYH10_HUMAN	1	0	0	1	0
SDLLLEGFNNYR	sp|P35580|MYH10_HUMAN	sp|P35580|MYH10_HUMAN	1	0	0	1	0
SLEAEILQLQEELASSER	sp|P35580|MYH10_HUMAN	sp|P35580|MYH10_HUMAN	1	0	0	1	0
TELEDTLDTTAAQQELR	sp|P35580|MYH10_HUMAN	sp|P35580|MYH10_HUMAN	1	0	0	1	0
TTLQVDTLNAELAAER	sp|P35580|MYH10_HUMAN	sp|P35580|MYH10_HUMAN	1	0	0	1	0
VDDDLGTIESLEEAK	sp|P35580|MYH10_HUMAN	sp|P35580|MYH10_HUMAN	1	0	0	1	0
VEEEEERNQILQNEK	sp|P35580|MYH10_HUMAN	sp|P35580|MYH10_HUMAN	1	0	0	1	0
VEGELEEMER	sp|P35580|MYH10_HUMAN	sp|P35580|MYH10_HUMAN	1	0	0	1	0
VVSSVLQFGNISFK	sp|P35580|MYH10_HUMAN	sp|P35580|MYH10_HUMAN	1	0	0	1	0
VIQYLAHVASSHK	sp|P35580|MYH10_HUMAN;tr|A0A287AMU3|A0A287AMU3_PIG;tr|A0A287BIK2|A0A287BIK2_PIG	sp|P35580|MYH10_HUMAN	1	1	1	0	0
NLPIYSENIIEMYR	sp|P35580|MYH10_HUMAN;tr|A0A287AMU3|A0A287AMU3_PIG;tr|A0A287BIK2|A0A287BIK2_PIG;tr|E7ERA5|E7ERA5_HUMAN;tr|G1UI33|G1UI33_HUMAN	sp|P35580|MYH10_HUMAN	1	1	1	0	0
AVIYNPATQADWTAK	sp|P35580|MYH10_HUMAN;tr|A0A287AMU3|A0A287AMU3_PIG;tr|A0A287BIK2|A0A287BIK2_PIG;tr|E7ERA5|E7ERA5_HUMAN;tr|G1UI33|G1UI33_HUMAN;tr|Q9UE82|Q9UE82_HUMAN	sp|P35580|MYH10_HUMAN	1	1	1	0	0
HGFEAASIK	sp|P35580|MYH10_HUMAN;tr|A0A287AMU3|A0A287AMU3_PIG;tr|A0A287BIK2|A0A287BIK2_PIG;tr|E7ERA5|E7ERA5_HUMAN;tr|G1UI33|G1UI33_HUMAN;tr|Q9UE82|Q9UE82_HUMAN	sp|P35580|MYH10_HUMAN	1	1	1	0	0
HGFEAASIKEER	sp|P35580|MYH10_HUMAN;tr|A0A287AMU3|A0A287AMU3_PIG;tr|A0A287BIK2|A0A287BIK2_PIG;tr|E7ERA5|E7ERA5_HUMAN;tr|G1UI33|G1UI33_HUMAN;tr|Q9UE82|Q9UE82_HUMAN	sp|P35580|MYH10_HUMAN	1	1	1	0	0
LVWIPSER	sp|P35580|MYH10_HUMAN;tr|A0A287AMU3|A0A287AMU3_PIG;tr|A0A287BIK2|A0A287BIK2_PIG;tr|E7ERA5|E7ERA5_HUMAN;tr|G1UI33|G1UI33_HUMAN;tr|Q9UE82|Q9UE82_HUMAN	sp|P35580|MYH10_HUMAN	1	1	1	0	0
TGLEDPER	sp|P35580|MYH10_HUMAN;tr|A0A287AMU3|A0A287AMU3_PIG;tr|A0A287BIK2|A0A287BIK2_PIG;tr|E7ERA5|E7ERA5_HUMAN;tr|G1UI33|G1UI33_HUMAN;tr|Q9UE82|Q9UE82_HUMAN	sp|P35580|MYH10_HUMAN	1	1	1	0	0
IVGLDQVTGMTETAFGSAYK	sp|P35580|MYH10_HUMAN;tr|A5XEH4|A5XEH4_HUMAN	sp|P35580|MYH10_HUMAN	1	0	0	1	0
QLLQANPILESFGNAK	sp|P35580|MYH10_HUMAN;tr|Q9UMG3|Q9UMG3_HUMAN	sp|P35580|MYH10_HUMAN	1	0	0	1	0
EGPFGTLVYTIK	sp|P35625|TIMP3_HUMAN;tr|A0A286ZZX3|A0A286ZZX3_PIG	sp|P35625|TIMP3_HUMAN	1	1	1	0	0
GGYCSWYR	sp|P35625|TIMP3_HUMAN;tr|A0A286ZZX3|A0A286ZZX3_PIG;tr|B4DNZ4|B4DNZ4_HUMAN	sp|P35625|TIMP3_HUMAN	1	1	1	0	0
GWAPPDK	sp|P35625|TIMP3_HUMAN;tr|A0A286ZZX3|A0A286ZZX3_PIG;tr|B4DNZ4|B4DNZ4_HUMAN	sp|P35625|TIMP3_HUMAN	1	1	1	0	0
MPHVQYIHTEASESLCGLK	sp|P35625|TIMP3_HUMAN;tr|A0A286ZZX3|A0A286ZZX3_PIG;tr|B4DNZ4|B4DNZ4_HUMAN	sp|P35625|TIMP3_HUMAN	1	1	1	0	0
MYTGLCNFVER	sp|P35625|TIMP3_HUMAN;tr|A0A286ZZX3|A0A286ZZX3_PIG;tr|B4DNZ4|B4DNZ4_HUMAN	sp|P35625|TIMP3_HUMAN	1	1	1	0	0
SCYYLPCFVTSK	sp|P35625|TIMP3_HUMAN;tr|A0A286ZZX3|A0A286ZZX3_PIG;tr|B4DNZ4|B4DNZ4_HUMAN	sp|P35625|TIMP3_HUMAN	1	1	1	0	0
WDQLTLSQR	sp|P35625|TIMP3_HUMAN;tr|A0A286ZZX3|A0A286ZZX3_PIG;tr|B4DNZ4|B4DNZ4_HUMAN	sp|P35625|TIMP3_HUMAN	1	1	1	0	0
YQYLLTGR	sp|P35625|TIMP3_HUMAN;tr|A0A286ZZX3|A0A286ZZX3_PIG;tr|B4DNZ4|B4DNZ4_HUMAN	sp|P35625|TIMP3_HUMAN	1	1	1	0	0
DVDNAYMIK	sp|P35908|K22E_HUMAN;CON__P35908v2	sp|P35908|K22E_HUMAN	1	0	0	1	0
DYQELMNVK	sp|P35908|K22E_HUMAN;CON__P35908v2	sp|P35908|K22E_HUMAN	1	0	0	1	0
EEAEALYHSK	sp|P35908|K22E_HUMAN;CON__P35908v2	sp|P35908|K22E_HUMAN	1	0	0	1	0
FGGFGGPGGVGGLGGPGGFGPGGYPGGIHEVSVNQSLLQPLNVK	sp|P35908|K22E_HUMAN;CON__P35908v2	sp|P35908|K22E_HUMAN	1	0	0	1	0
GFSSGSAVVSGGSR	sp|P35908|K22E_HUMAN;CON__P35908v2	sp|P35908|K22E_HUMAN	1	0	0	1	0
GGGFGGGSSFGGGSGFSGGGFGGGGFGGGR	sp|P35908|K22E_HUMAN;CON__P35908v2	sp|P35908|K22E_HUMAN	1	0	0	1	0
GGSGGGGSISGGGYGSGGGSGGR	sp|P35908|K22E_HUMAN;CON__P35908v2	sp|P35908|K22E_HUMAN	1	0	0	1	0
GGSISGGGYGSGGGK	sp|P35908|K22E_HUMAN;CON__P35908v2	sp|P35908|K22E_HUMAN	1	0	0	1	0
GSSSGGGYSSGSSSYGSGGR	sp|P35908|K22E_HUMAN;CON__P35908v2	sp|P35908|K22E_HUMAN	1	0	0	1	0
HGGGGGGFGGGGFGSR	sp|P35908|K22E_HUMAN;CON__P35908v2	sp|P35908|K22E_HUMAN	1	0	0	1	0
KDVDNAYMIK	sp|P35908|K22E_HUMAN;CON__P35908v2	sp|P35908|K22E_HUMAN	1	0	0	1	0
KYEDEINK	sp|P35908|K22E_HUMAN;CON__P35908v2	sp|P35908|K22E_HUMAN	1	0	0	1	0
KYEDEINKR	sp|P35908|K22E_HUMAN;CON__P35908v2	sp|P35908|K22E_HUMAN	1	0	0	1	0
LNDLEEALQQAK	sp|P35908|K22E_HUMAN;CON__P35908v2	sp|P35908|K22E_HUMAN	1	0	0	1	0
LQGEIAHVK	sp|P35908|K22E_HUMAN;CON__P35908v2	sp|P35908|K22E_HUMAN	1	0	0	1	0
MSGDLSSNVTVSVTSSTISSNVASK	sp|P35908|K22E_HUMAN;CON__P35908v2	sp|P35908|K22E_HUMAN	1	0	0	1	0
NVQDAIADAEQR	sp|P35908|K22E_HUMAN;CON__P35908v2	sp|P35908|K22E_HUMAN	1	0	0	1	0
NVQDAIADAEQRGEHALK	sp|P35908|K22E_HUMAN;CON__P35908v2	sp|P35908|K22E_HUMAN	1	0	0	1	0
PINLEPIFQGYIDSLK	sp|P35908|K22E_HUMAN;CON__P35908v2	sp|P35908|K22E_HUMAN	1	0	0	1	0
PINLEPIFQGYIDSLKR	sp|P35908|K22E_HUMAN;CON__P35908v2	sp|P35908|K22E_HUMAN	1	0	0	1	0
RTAAENDFVTLK	sp|P35908|K22E_HUMAN;CON__P35908v2	sp|P35908|K22E_HUMAN	1	0	0	1	0
SISISVAGGGGGFGAAGGFGGR	sp|P35908|K22E_HUMAN;CON__P35908v2	sp|P35908|K22E_HUMAN	1	0	0	1	0
SKEEAEALYHSK	sp|P35908|K22E_HUMAN;CON__P35908v2	sp|P35908|K22E_HUMAN	1	0	0	1	0
SLVGLGGTK	sp|P35908|K22E_HUMAN;CON__P35908v2	sp|P35908|K22E_HUMAN	1	0	0	1	0
STSSFSCLSR	sp|P35908|K22E_HUMAN;CON__P35908v2	sp|P35908|K22E_HUMAN	1	0	0	1	0
TAAENDFVTLK	sp|P35908|K22E_HUMAN;CON__P35908v2	sp|P35908|K22E_HUMAN	1	0	0	1	0
TAAENDFVTLKK	sp|P35908|K22E_HUMAN;CON__P35908v2	sp|P35908|K22E_HUMAN	1	0	0	1	0
TSQNSELNNMQDLVEDYKK	sp|P35908|K22E_HUMAN;CON__P35908v2	sp|P35908|K22E_HUMAN	1	0	0	1	0
VDLLNQEIEFLK	sp|P35908|K22E_HUMAN;CON__P35908v2	sp|P35908|K22E_HUMAN	1	0	0	1	0
VDPEIQNVK	sp|P35908|K22E_HUMAN;CON__P35908v2	sp|P35908|K22E_HUMAN	1	0	0	1	0
VDPEIQNVKAQER	sp|P35908|K22E_HUMAN;CON__P35908v2	sp|P35908|K22E_HUMAN	1	0	0	1	0
VLYDAEISQIHQSVTDTNVILSMDNSR	sp|P35908|K22E_HUMAN;CON__P35908v2	sp|P35908|K22E_HUMAN	1	0	0	1	0
WELLQQMNVGTR	sp|P35908|K22E_HUMAN;CON__P35908v2	sp|P35908|K22E_HUMAN	1	0	0	1	0
YEELQVTVGR	sp|P35908|K22E_HUMAN;CON__P35908v2	sp|P35908|K22E_HUMAN	1	0	0	1	0
YLDGLTAER	sp|P35908|K22E_HUMAN;CON__P35908v2	sp|P35908|K22E_HUMAN	1	0	0	1	0
IEISELNR	sp|P35908|K22E_HUMAN;CON__P35908v2;tr|H6VRG0|H6VRG0_HUMAN;tr|H6VRF8|H6VRF8_HUMAN;sp|P04264|K2C1_HUMAN;tr|H6VRG1|H6VRG1_HUMAN;tr|H6VRG3|H6VRG3_HUMAN;tr|H6VRF9|H6VRF9_HUMAN;CON__P04264	tr|H6VRG0|H6VRG0_HUMAN	1	0	0	1	0
IEISELNRVIQR	sp|P35908|K22E_HUMAN;CON__P35908v2;tr|H6VRG0|H6VRG0_HUMAN;tr|H6VRF8|H6VRF8_HUMAN;sp|P04264|K2C1_HUMAN;tr|H6VRG1|H6VRG1_HUMAN;tr|H6VRG3|H6VRG3_HUMAN;tr|H6VRF9|H6VRF9_HUMAN;CON__P04264	tr|H6VRG0|H6VRG0_HUMAN	1	0	0	1	0
FLEQQNQVLQTK	sp|P35908|K22E_HUMAN;CON__P35908v2;tr|Q0IIN1|Q0IIN1_HUMAN;sp|Q7Z794|K2C1B_HUMAN;CON__Q7Z794;tr|H6VRG0|H6VRG0_HUMAN;tr|H6VRF8|H6VRF8_HUMAN;sp|P04264|K2C1_HUMAN;tr|H6VRG1|H6VRG1_HUMAN;tr|H6VRG3|H6VRG3_HUMAN;tr|H6VRF9|H6VRF9_HUMAN;CON__P04264	tr|H6VRG0|H6VRG0_HUMAN	1	0	0	1	0
APIRPDIVNFVHTNLR	sp|P36578|RL4_HUMAN;tr|Q59GY2|Q59GY2_HUMAN;tr|B4DMJ6|B4DMJ6_HUMAN;tr|B4DFI6|B4DFI6_HUMAN;tr|H3BTP7|H3BTP7_HUMAN;tr|H3BU31|H3BU31_HUMAN;tr|B4DP82|B4DP82_HUMAN	sp|P36578|RL4_HUMAN	1	0	0	1	0
FCIWTESAFR	sp|P36578|RL4_HUMAN;tr|Q59GY2|Q59GY2_HUMAN;tr|B4DMJ6|B4DMJ6_HUMAN;tr|H3BM89|H3BM89_HUMAN;tr|B4DMJ2|B4DMJ2_HUMAN	sp|P36578|RL4_HUMAN	1	0	0	1	0
AAAAAAALQAK	sp|P36578|RL4_HUMAN;tr|Q59GY2|Q59GY2_HUMAN;tr|B4DMJ6|B4DMJ6_HUMAN;tr|H3BM89|H3BM89_HUMAN;tr|H3BU31|H3BU31_HUMAN	sp|P36578|RL4_HUMAN	1	0	0	1	0
GPCIIYNEDNGIIK	sp|P36578|RL4_HUMAN;tr|Q59GY2|Q59GY2_HUMAN;tr|B4DMJ6|B4DMJ6_HUMAN;tr|H3BM89|H3BM89_HUMAN;tr|Q53G74|Q53G74_HUMAN;tr|B4DFI6|B4DFI6_HUMAN;tr|B4DMJ2|B4DMJ2_HUMAN	sp|P36578|RL4_HUMAN	1	0	0	1	0
LDELYGTWR	sp|P36578|RL4_HUMAN;tr|Q59GY2|Q59GY2_HUMAN;tr|B4DMJ6|B4DMJ6_HUMAN;tr|H3BM89|H3BM89_HUMAN;tr|Q53G74|Q53G74_HUMAN;tr|B4DMJ2|B4DMJ2_HUMAN	sp|P36578|RL4_HUMAN	1	0	0	1	0
NIPGITLLNVSK	sp|P36578|RL4_HUMAN;tr|Q59GY2|Q59GY2_HUMAN;tr|B4DMJ6|B4DMJ6_HUMAN;tr|H3BM89|H3BM89_HUMAN;tr|Q53G74|Q53G74_HUMAN;tr|B4DMJ2|B4DMJ2_HUMAN;tr|A0A287AF87|A0A287AF87_PIG;tr|A0A287B2C1|A0A287B2C1_PIG;tr|A0A287A9X4|A0A287A9X4_PIG	sp|P36578|RL4_HUMAN	1	1	1	0	0
PLISVYSEK	sp|P36578|RL4_HUMAN;tr|Q59GY2|Q59GY2_HUMAN;tr|B4DMJ6|B4DMJ6_HUMAN;tr|Q53G74|Q53G74_HUMAN;tr|B4DFI6|B4DFI6_HUMAN;tr|H3BTP7|H3BTP7_HUMAN;tr|H3BU31|H3BU31_HUMAN;tr|B4DP82|B4DP82_HUMAN	sp|P36578|RL4_HUMAN	1	0	0	1	0
QPYAVSELAGHQTSAESWGTGR	sp|P36578|RL4_HUMAN;tr|Q59GY2|Q59GY2_HUMAN;tr|B4DMJ6|B4DMJ6_HUMAN;tr|Q53G74|Q53G74_HUMAN;tr|B4DFI6|B4DFI6_HUMAN;tr|H3BTP7|H3BTP7_HUMAN;tr|H3BU31|H3BU31_HUMAN;tr|B4DP82|B4DP82_HUMAN	sp|P36578|RL4_HUMAN	1	0	0	1	0
IEEVPELPLVVEDK	sp|P36578|RL4_HUMAN;tr|Q59GY2|Q59GY2_HUMAN;tr|H3BM89|H3BM89_HUMAN;tr|Q53G74|Q53G74_HUMAN;tr|B4DFI6|B4DFI6_HUMAN;tr|B4DMJ2|B4DMJ2_HUMAN	sp|P36578|RL4_HUMAN	1	0	0	1	0
EAVLLLK	sp|P36578|RL4_HUMAN;tr|Q59GY2|Q59GY2_HUMAN;tr|H3BM89|H3BM89_HUMAN;tr|Q53G74|Q53G74_HUMAN;tr|B4DFI6|B4DFI6_HUMAN;tr|B4DMJ2|B4DMJ2_HUMAN;tr|H3BTP7|H3BTP7_HUMAN;tr|A0A287AF87|A0A287AF87_PIG;tr|A0A287B2C1|A0A287B2C1_PIG	sp|P36578|RL4_HUMAN	1	1	1	0	0
TQAYQDQKPGTSGLR	sp|P36871|PGM1_HUMAN	sp|P36871|PGM1_HUMAN	1	0	0	1	0
LSLCGEESFGTGSDHIR	sp|P36871|PGM1_HUMAN;tr|B4DDQ8|B4DDQ8_HUMAN;tr|B4DFP1|B4DFP1_HUMAN;tr|F1S814|F1S814_PIG;tr|A0A287A530|A0A287A530_PIG;tr|A0A287B4M6|A0A287B4M6_PIG	sp|P36871|PGM1_HUMAN	1	1	1	0	0
ELLSGPNR	sp|P36871|PGM1_HUMAN;tr|B4DDQ8|B4DDQ8_HUMAN;tr|B4DFP1|B4DFP1_HUMAN;tr|F1S814|F1S814_PIG;tr|A0A287A530|A0A287A530_PIG;tr|A0A287B4M6|A0A287B4M6_PIG;tr|B7Z6C2|B7Z6C2_HUMAN	sp|P36871|PGM1_HUMAN	1	1	1	0	0
YDYEEVEAEGANK	sp|P36871|PGM1_HUMAN;tr|B4DDQ8|B4DDQ8_HUMAN;tr|B4DFP1|B4DFP1_HUMAN;tr|F1S814|F1S814_PIG;tr|A0A287A530|A0A287A530_PIG;tr|A0A287B4M6|A0A287B4M6_PIG;tr|B7Z6C2|B7Z6C2_HUMAN	sp|P36871|PGM1_HUMAN	1	1	1	0	0
IALYETPTGWK	sp|P36871|PGM1_HUMAN;tr|B4DDQ8|B4DDQ8_HUMAN;tr|B4DFP1|B4DFP1_HUMAN;tr|F1S814|F1S814_PIG;tr|A0A287A530|A0A287A530_PIG;tr|A0A287B4M6|A0A287B4M6_PIG;tr|B7Z6C2|B7Z6C2_HUMAN;tr|Q9H1D2|Q9H1D2_HUMAN	sp|P36871|PGM1_HUMAN	1	1	1	0	0
LSGTGSAGATIR	sp|P36871|PGM1_HUMAN;tr|B4DDQ8|B4DDQ8_HUMAN;tr|B4DFP1|B4DFP1_HUMAN;tr|F1S814|F1S814_PIG;tr|B7Z6C2|B7Z6C2_HUMAN	sp|P36871|PGM1_HUMAN	1	1	1	0	0
GASQAGMTGYGMPR	sp|P37802|TAGL2_HUMAN;tr|F1RJ93|F1RJ93_PIG	sp|P37802|TAGL2_HUMAN	1	1	1	0	0
DGTVLCELINALYPEGQAPVK	sp|P37802|TAGL2_HUMAN;tr|X6RJP6|X6RJP6_HUMAN	sp|P37802|TAGL2_HUMAN	1	0	0	1	0
DGTVLCELINALYPEGQAPVKK	sp|P37802|TAGL2_HUMAN;tr|X6RJP6|X6RJP6_HUMAN	sp|P37802|TAGL2_HUMAN	1	0	0	1	0
DDGLFSGDPNWFPK	sp|P37802|TAGL2_HUMAN;tr|X6RJP6|X6RJP6_HUMAN;tr|F1RJ93|F1RJ93_PIG	sp|P37802|TAGL2_HUMAN	1	1	1	0	0
QMEQISQFLQAAER	sp|P37802|TAGL2_HUMAN;tr|X6RJP6|X6RJP6_HUMAN;tr|F1RJ93|F1RJ93_PIG	sp|P37802|TAGL2_HUMAN	1	1	1	0	0
TLMNLGGLAVAR	sp|P37802|TAGL2_HUMAN;tr|X6RJP6|X6RJP6_HUMAN;tr|F1RJ93|F1RJ93_PIG	sp|P37802|TAGL2_HUMAN	1	1	1	0	0
YGINTTDIFQTVDLWEGK	sp|P37802|TAGL2_HUMAN;tr|X6RJP6|X6RJP6_HUMAN;tr|F1RJ93|F1RJ93_PIG	sp|P37802|TAGL2_HUMAN	1	1	1	0	0
IQASTMAFK	sp|P37802|TAGL2_HUMAN;tr|X6RJP6|X6RJP6_HUMAN;tr|F1RJ93|F1RJ93_PIG;tr|A0A286ZN10|A0A286ZN10_PIG	sp|P37802|TAGL2_HUMAN	1	1	1	0	0
NFSDNQLQEGK	sp|P37802|TAGL2_HUMAN;tr|X6RJP6|X6RJP6_HUMAN;tr|F1RJ93|F1RJ93_PIG;tr|A0A286ZN10|A0A286ZN10_PIG	sp|P37802|TAGL2_HUMAN	1	1	1	0	0
NVIGLQMGTNR	sp|P37802|TAGL2_HUMAN;tr|X6RJP6|X6RJP6_HUMAN;tr|F1RJ93|F1RJ93_PIG;tr|A0A286ZN10|A0A286ZN10_PIG	sp|P37802|TAGL2_HUMAN	1	1	1	0	0
ENFQNWLK	sp|P37802|TAGL2_HUMAN;tr|X6RJP6|X6RJP6_HUMAN;tr|F1RJ93|F1RJ93_PIG;tr|B7Z5A2|B7Z5A2_HUMAN	sp|P37802|TAGL2_HUMAN	1	1	1	0	0
GPAYGLSR	sp|P37802|TAGL2_HUMAN;tr|X6RJP6|X6RJP6_HUMAN;tr|F1RJ93|F1RJ93_PIG;tr|B7Z5A2|B7Z5A2_HUMAN	sp|P37802|TAGL2_HUMAN	1	1	1	0	0
GNEMSEVLR	sp|P38606|VATA_HUMAN;tr|A0A287BCX5|A0A287BCX5_PIG;tr|F1SP93|F1SP93_PIG	sp|P38606|VATA_HUMAN	1	1	1	0	0
LPANHPLLTGQR	sp|P38606|VATA_HUMAN;tr|A0A287BCX5|A0A287BCX5_PIG;tr|F1SP93|F1SP93_PIG;sp|Q29048|VATA_PIG	sp|P38606|VATA_HUMAN	1	1	1	0	0
HFTEFVPLR	sp|P38606|VATA_HUMAN;tr|A0A287BCX5|A0A287BCX5_PIG;tr|F1SP93|F1SP93_PIG;sp|Q29048|VATA_PIG;tr|B7Z2V6|B7Z2V6_HUMAN	sp|P38606|VATA_HUMAN	1	1	1	0	0
TALVANTSNMPVAAR	sp|P38606|VATA_HUMAN;tr|A0A287BCX5|A0A287BCX5_PIG;tr|F1SP93|F1SP93_PIG;sp|Q29048|VATA_PIG;tr|B7Z2V6|B7Z2V6_HUMAN	sp|P38606|VATA_HUMAN	1	1	1	0	0
VGHSELVGEIIR	sp|P38606|VATA_HUMAN;tr|A0A287BCX5|A0A287BCX5_PIG;tr|F1SP93|F1SP93_PIG;sp|Q29048|VATA_PIG;tr|C9JA17|C9JA17_HUMAN;tr|C9JVW8|C9JVW8_HUMAN	sp|P38606|VATA_HUMAN	1	1	1	0	0
VGSHITGGDIYGIVSENSLIK	sp|P38606|VATA_HUMAN;tr|C9JA17|C9JA17_HUMAN;tr|C9JVW8|C9JVW8_HUMAN	sp|P38606|VATA_HUMAN	1	0	0	1	0
TELISVSEVHPSR	sp|P42224|STAT1_HUMAN;tr|A0A287BKW1|A0A287BKW1_PIG;tr|G9BFU0|G9BFU0_PIG;sp|Q764M5|STAT1_PIG;tr|A0A287AVD2|A0A287AVD2_PIG;tr|A0A287BNK4|A0A287BNK4_PIG	sp|P42224|STAT1_HUMAN	1	1	1	0	0
NLSFFLTPPCAR	sp|P42224|STAT1_HUMAN;tr|J3KPM9|J3KPM9_HUMAN	sp|P42224|STAT1_HUMAN	1	0	0	1	0
KELSAVTFPDIIR	sp|P42224|STAT1_HUMAN;tr|J3KPM9|J3KPM9_HUMAN;tr|A0A287BKW1|A0A287BKW1_PIG;tr|G9BFU0|G9BFU0_PIG;sp|Q764M5|STAT1_PIG;tr|A0A287AVD2|A0A287AVD2_PIG;tr|A0A287BNK4|A0A287BNK4_PIG;tr|A0A287A5C9|A0A287A5C9_PIG;tr|G9BFU1|G9BFU1_PIG;tr|K7GST8|K7GST8_PIG	sp|P42224|STAT1_HUMAN	1	1	1	0	0
DQQPGTFLLR	sp|P42224|STAT1_HUMAN;tr|J3KPM9|J3KPM9_HUMAN;tr|A0A287BKW1|A0A287BKW1_PIG;tr|G9BFU0|G9BFU0_PIG;sp|Q764M5|STAT1_PIG;tr|A0A287AVD2|A0A287AVD2_PIG;tr|A0A287BNK4|A0A287BNK4_PIG;tr|A0A287A5C9|A0A287A5C9_PIG;tr|G9BFU1|G9BFU1_PIG;tr|K7GST8|K7GST8_PIG;tr|A0A287AB86|A0A287AB86_PIG	sp|P42224|STAT1_HUMAN	1	1	1	0	0
FHDLLSQLDDQYSR	sp|P42224|STAT1_HUMAN;tr|J3KPM9|J3KPM9_HUMAN;tr|A0A287BKW1|A0A287BKW1_PIG;tr|G9BFU0|G9BFU0_PIG;sp|Q764M5|STAT1_PIG;tr|A0A287AVD2|A0A287AVD2_PIG;tr|A0A287BNK4|A0A287BNK4_PIG;tr|A0A287A5C9|A0A287A5C9_PIG;tr|G9BFU1|G9BFU1_PIG;tr|K7GST8|K7GST8_PIG;tr|A0A287AB86|A0A287AB86_PIG;tr|E7EPD2|E7EPD2_HUMAN;tr|D2KFR9|D2KFR9_HUMAN;tr|E7ENM1|E7ENM1_HUMAN	sp|P42224|STAT1_HUMAN	1	1	1	0	0
FSLENNFLLQHNIR	sp|P42224|STAT1_HUMAN;tr|J3KPM9|J3KPM9_HUMAN;tr|A0A287BKW1|A0A287BKW1_PIG;tr|G9BFU0|G9BFU0_PIG;sp|Q764M5|STAT1_PIG;tr|A0A287AVD2|A0A287AVD2_PIG;tr|A0A287BNK4|A0A287BNK4_PIG;tr|A0A287A5C9|A0A287A5C9_PIG;tr|G9BFU1|G9BFU1_PIG;tr|K7GST8|K7GST8_PIG;tr|A0A287AB86|A0A287AB86_PIG;tr|E7EPD2|E7EPD2_HUMAN;tr|D2KFR9|D2KFR9_HUMAN;tr|E7ENM1|E7ENM1_HUMAN	sp|P42224|STAT1_HUMAN	1	1	1	0	0
LEELEQK	sp|P42224|STAT1_HUMAN;tr|J3KPM9|J3KPM9_HUMAN;tr|A0A287BKW1|A0A287BKW1_PIG;tr|G9BFU0|G9BFU0_PIG;sp|Q764M5|STAT1_PIG;tr|A0A287AVD2|A0A287AVD2_PIG;tr|A0A287BNK4|A0A287BNK4_PIG;tr|A0A287A5C9|A0A287A5C9_PIG;tr|G9BFU1|G9BFU1_PIG;tr|K7GST8|K7GST8_PIG;tr|A0A287AB86|A0A287AB86_PIG	sp|P42224|STAT1_HUMAN	1	1	1	0	0
YTYEHDPITK	sp|P42224|STAT1_HUMAN;tr|J3KPM9|J3KPM9_HUMAN;tr|A0A287BKW1|A0A287BKW1_PIG;tr|G9BFU0|G9BFU0_PIG;sp|Q764M5|STAT1_PIG;tr|A0A287AVD2|A0A287AVD2_PIG;tr|A0A287BNK4|A0A287BNK4_PIG;tr|A0A287A5C9|A0A287A5C9_PIG;tr|G9BFU1|G9BFU1_PIG;tr|K7GST8|K7GST8_PIG;tr|A0A287AB86|A0A287AB86_PIG	sp|P42224|STAT1_HUMAN	1	1	1	0	0
[truncated: 6,929 more rows]
