# Supplementary material for: Application of Tendon-Derived Matrix and Carbodiimide Crosslinking Matures the Engineered Tendon-Like Proteome on Meltblown Scaffolds
Source: J Tissue Eng Regen Med. 2025 Feb 26;2025:2184723. doi: 10.1155/term/2184723 (PMC11985250; doi:10.1155/term/2184723)
Supplement: Supporting Information 14 — Supporting Table 12: Results of BLAST analysis comparing the percent identity to human (Homo sapiens) or pig (Sus scrofa) for each peptide that mapped to both species. [file 2184723.f14.xlsx]

## Sheet: BLAST Comparison
Sequence	Human Hit	Human % Identity	Human E-value	Human Score	Pig Hit	Pig % Identity	Pig E-value	Pig Score	Human/Pig/Equal			# Peptides	% Peptides
AATPYTVSIYGVIQGYR	tr|J3QSU6|J3QSU6_HUMAN	100	5.13e-06	40.4		0	0	0	H		Human	112	48.2759
AAVFHEKDYDSLAQPGFFDR	sp|P12110|CO6A2_HUMAN	100	2.72e-08	47	tr|I3LQ84|I3LQ84_PIG	90	4.61e-07	42.7	H		Pig	57	24.569
AAVYQPQPHPQPPPYGHCVTDSGVVYSVGMQWLK	tr|B7ZLE5|B7ZLE5_HUMAN	100	3.61e-18	75.9	tr|F1SS24|F1SS24_PIG	91.176	7.92e-09	48.5	H		Equal	63	27.1552
AEIVTEAEPEVDNLLVSDATPDGFR	tr|A0A024R884|A0A024R884_HUMAN	100	3.47e-10	52.8	tr|A0A287AVF2|A0A287AVF2_PIG	100	1.74e-10	52.8	E		Total	232
ALCDRDVTVTAIGIGDMFHEK	sp|P12110|CO6A2_HUMAN	100	3.11e-09	49.7	tr|I3LQ84|I3LQ84_PIG	90.476	5.47e-08	45.4	H
ASTEQAPELENLTVTEVGWDGLR	tr|J3QSU6|J3QSU6_HUMAN	100	3.65e-09	49.7	tr|A0A287AIY5|A0A287AIY5_PIG	78.261	1.1e-06	42	H
ASYSGVSLFSNPVQYWEIQPSTFR	tr|Q6FH10|Q6FH10_HUMAN	100	1.03e-11	57	tr|F1SQ10|F1SQ10_PIG	100	5.64e-12	57	E
ATGVFTTLQPGSSIPPYNTEVTETTIVITWTPAPR	sp|P02751|FINC_HUMAN	100	1.94e-16	70.9	tr|F1SS24|F1SS24_PIG	94.286	6.97e-15	65.9	H
ATLTGLRPGTEYGIGVSAVK	tr|D3YHM4|D3YHM4_HUMAN	100	2.16e-06	41.6	sp|Q29116|TENA_PIG	100	4.48e-07	42.7	E
AVFNGLNQMIVVELGTNPLK		0	0	0	tr|F1SQ10|F1SQ10_PIG	100	4.94e-07	42.7	P
AYYNGISLFNNPVPYWEVQPATFR	tr|A6NLG9|A6NLG9_HUMAN	100	1.15e-12	59.3	tr|F1S2B6|F1S2B6_PIG	100	1.59e-12	58.5	E
CDPVDQCQDSETGTFYQIGDSWEK	tr|Q6MZM7|Q6MZM7_HUMAN	100	2.23e-11	55.8	tr|F1SS24|F1SS24_PIG	95.833	1.86e-10	52.4	H
CEACPPGYSGPTHEGVGLAFAK	tr|G3XAP6|G3XAP6_HUMAN	95.455	4.25e-09	49.3	tr|F1S902|F1S902_PIG	100	6.14e-10	50.8	P
CEACPPGYSGPTHQGVGLAFAK	tr|G3XAP6|G3XAP6_HUMAN	100	1.34e-09	50.8	tr|F1S902|F1S902_PIG	95.455	2.51e-09	49.3	H
CICNEGYSGEDCSEVSPPK	tr|Q4LE33|Q4LE33_HUMAN	100	3.61e-07	43.5	tr|A0A287AVF2|A0A287AVF2_PIG	94.737	4.03e-07	42.7	H
CPDYTCPITFSSPADITILLDGSASVGSHNFDTTK	tr|Q8TBN2|Q8TBN2_HUMAN	100	4.43e-19	78.6		0	0	0	H
CVENECVCDEGFTGEDCSELICPNDCFDR	tr|Q4LE33|Q4LE33_HUMAN	100	4.14e-14	63.9	tr|A0A287AVF2|A0A287AVF2_PIG	93.103	3.41e-13	60.5	H
DCPQECDCPPNFPTAMYCDNR	tr|A0A024R971|A0A024R971_HUMAN	100	5.83e-11	54.7	tr|F1S6B5|F1S6B5_PIG	100	3.41e-11	54.7	E
DDKESVPISDTIIPAVPPPTDLR	tr|A0A024R462|A0A024R462_HUMAN	100	1.57e-08	47.8	tr|A0A286ZY95|A0A286ZY95_PIG	95.652	1.09e-07	44.7	H
DGIGDACDPDADGDGVLNEQDNCPLVR	tr|B4DN90|B4DN90_HUMAN	92.593	5.01e-10	52.4	tr|F1S902|F1S902_PIG	100	1.18e-11	56.2	P
DGIGDACDPDADGDGVPNEK	tr|Q53FR6|Q53FR6_HUMAN	100	1.66e-06	42		0	0	0	H
DGPPGPAGNTGAPGSPGVSGPK	sp|P02461|CO3A1_HUMAN	100	8.85e-06	40		0	0	0	H
DGVGDACQGDFDADKVVDK		0	0	0	tr|F1S902|F1S902_PIG	100	7.65e-06	39.3	P
DLAPPSEPSESFQEHTVDGENQIVFTHR	tr|B4E1W8|B4E1W8_HUMAN	100	5.33e-14	63.5	sp|Q29116|TENA_PIG	92.857	7.07e-12	57	H
DLEVVAATPTSLLISWDAPAVTVR	tr|B4DTK1|B4DTK1_HUMAN	100	5.79e-09	49.3	tr|A0A286ZY95|A0A286ZY95_PIG	87.5	3.58e-08	46.2	H
DLTATEVQSETALLTWRPPR	tr|B4E1W8|B4E1W8_HUMAN	100	1.59e-08	47.8	sp|Q29116|TENA_PIG	100	1.6e-07	43.9	E
DLVVTEVTEETVNLAWDNEMR	tr|B4E1W8|B4E1W8_HUMAN	100	8.76e-09	48.5	tr|A0A287AIY5|A0A287AIY5_PIG	95.238	7.02e-09	47.8	H
DNCPTVPNSAQQDSDHDGQGDACDDDDDNDGVPDSR	tr|A8K3I0|A8K3I0_HUMAN	97.222	5.89e-16	69.7	tr|F1S902|F1S902_PIG	100	8.88e-17	71.2	P
DNCVTVPNSGQEDVDRDGIGDACDPDADGDGVPNEK	sp|P49747|COMP_HUMAN	100	6.07e-17	72.4	tr|F1S902|F1S902_PIG	94.444	9.51e-16	68.2	H
DQCIVDDITYNVNDTFHK	tr|Q6MZM7|Q6MZM7_HUMAN	100	8.14e-08	45.4	tr|A0A286ZY95|A0A286ZY95_PIG	100	4.45e-08	45.4	E
DTDQDGRGDACDDDIDGDRIR	tr|B4DN90|B4DN90_HUMAN	100	2.4e-06	41.6	tr|F1S902|F1S902_PIG	100	1.36e-06	41.6	E
DTLTSRPAQGVVTTLENVSPPR	tr|A6YID5|A6YID5_HUMAN	100	6.13e-08	46.2	tr|F1SS24|F1SS24_PIG	100	3.33e-08	46.2	E
DTLTSRPAQGVVTTLENVSPPRR	tr|B7ZLE5|B7ZLE5_HUMAN	100	1.25e-08	48.1	tr|F1SS24|F1SS24_PIG	100	6.57e-09	48.1	E
DTTPLNVLCSPGIQVVSVGIK	tr|Q8TBN2|Q8TBN2_HUMAN	100	6.66e-08	45.8		0	0	0	H
DVDHDFVGDACDSDQDKDGDGHQDSR	tr|B4DN90|B4DN90_HUMAN	96.154	1.29e-09	51.2	tr|F1S902|F1S902_PIG	100	1.85e-10	52.8	P
DVFDFIPGSDQLNVISCQGLAPSQGR	tr|Q8TBN2|Q8TBN2_HUMAN	100	6.78e-12	57.4		0	0	0	H
DVFDFIPGSDQLNVISCQGLAPSQGRPGLSLVK	tr|Q8TBN2|Q8TBN2_HUMAN	100	2.17e-16	70.9		0	0	0	H
EDKESNPATINAATELDTPK	tr|A7MBN2|A7MBN2_HUMAN	100	2.81e-06	41.2		0	0	0	H
EEVVTVGNSVNEGLNQPTDDSCFDPYTVSHYAVGDEWER	tr|Q7L553|Q7L553_HUMAN	100	5.75e-22	84	tr|F1SS24|F1SS24_PIG	87.179	3.98e-19	78.2	H
EINLAPDSSSVVVSGLMVATK	tr|A6YID5|A6YID5_HUMAN	100	7.79e-07	42.7	tr|A0A286ZY95|A0A286ZY95_PIG	100	5.09e-07	42.7	E
EISPDTTLLDLQNNDISELR	tr|B4DQD6|B4DQD6_HUMAN	100	1.28e-06	42	tr|F1S2B6|F1S2B6_PIG	100	1.09e-06	41.6	E
EISPDTTLLDLQNNDISELRK	tr|B4DQD6|B4DQD6_HUMAN	100	2.56e-07	44.3	tr|F1S2B6|F1S2B6_PIG	100	2.13e-07	43.9	E
ESVPISDTIIPAVPPPTDLR	tr|B7ZLE5|B7ZLE5_HUMAN	100	2.05e-06	41.6	tr|A0A286ZY95|A0A286ZY95_PIG	100	1.14e-06	41.6	E
EVIVGPDTTSYSLADLSPSTHYTAK	tr|E9PC84|E9PC84_HUMAN	100	2.03e-10	53.1	sp|Q29116|TENA_PIG	80	2.93e-08	46.2	H
EVTSDSGSIVVSGLTPGVEYVYTIQVLR	tr|Q6MZM7|Q6MZM7_HUMAN	100	2.88e-11	55.8	tr|A0A286ZY95|A0A286ZY95_PIG	96.429	1.14e-10	53.5	H
EYLGAICSCTCFGGQR	tr|Q6MZM7|Q6MZM7_HUMAN	100	6.11e-07	42.7	tr|F1SS24|F1SS24_PIG	100	5.99e-07	42	E
FCPDGSPSECHEHADCVLER	tr|B4DN90|B4DN90_HUMAN	100	3.82e-08	46.6	tr|F1S902|F1S902_PIG	85	1.88e-06	40.8	H
FEPGQSYAGVVQYSHSQMQEHVSLR	sp|P12109|CO6A1_HUMAN	100	1.24e-11	56.6		0	0	0	H
FGFCPMAAHEEICTTNEGVMYR	tr|Q6MZM7|Q6MZM7_HUMAN	100	1.83e-11	56.2	tr|F1SS24|F1SS24_PIG	100	1.61e-11	55.5	E
FIDDMEDVLCPDPQIVCPDLPCQTELSVAQCTQR	sp|P12110|CO6A2_HUMAN	100	2.17e-19	79.3	tr|I3LQ84|I3LQ84_PIG	97.059	2.74e-18	75.5	H
FLATTPNSLLVSWQPPR		0	0	0	tr|F1SS24|F1SS24_PIG	100	9.23e-06	38.9	P
FPEVPELEPLGPMCPFR		0	0	0	sp|Q9XSD9|PGS2_PIG	100	6.51e-07	42	P
FTQVTPTSLSAQWTPPNVQLTGYR	tr|A6YID5|A6YID5_HUMAN	100	3.59e-10	52.4	tr|F1SS24|F1SS24_PIG	91.667	7.26e-09	48.1	H
FTQVTPTSLTAQWTAPNVQLTGYR	tr|Q5CZ99|Q5CZ99_HUMAN	91.667	5.59e-09	49.3	tr|F1SS24|F1SS24_PIG	100	4.3e-10	51.6	P
FTYSVTVDGCTSHTGAWGK	sp|P02452|CO1A1_HUMAN	100	2.19e-08	47	tr|A0A287A1S6|A0A287A1S6_PIG	89.474	4.08e-06	40	H
FYEGPELVADSNVVLDTTMR	tr|Q53FR6|Q53FR6_HUMAN	100	6.73e-08	45.8	tr|F1S902|F1S902_PIG	100	4.26e-08	45.4	E
GAAGPPGPPGAAGTPGLQGMPGER	sp|P02461|CO3A1_HUMAN	100	6.57e-07	43.1		0	0	0	H
GAPGDRGEPGPPGPAGFAGPPGADGQPGAK	tr|D3DTX7|D3DTX7_HUMAN	100	3.12e-10	53.1	tr|A0A287A1S6|A0A287A1S6_PIG	100	2.25e-10	52.8	E
GAPGEKGEGGPPGVAGPPGGSGPAGPPGPQGVK	sp|P02461|CO3A1_HUMAN	100	1.68e-10	53.9		0	0	0	H
GDAGAPGAPGSQGAPGLQGMPGER	tr|D3DTX7|D3DTX7_HUMAN	100	1.71e-07	45.1	tr|A0A287A1S6|A0A287A1S6_PIG	100	1.11e-07	44.7	E
GDAGPAGPKGEPGSPGENGAPGQMGPR	sp|P02452|CO1A1_HUMAN	100	4.53e-09	49.7	tr|A0A287BLD2|A0A287BLD2_PIG	100	2.36e-09	49.7	E
GDAGPPGPAGPAGPPGPIGNVGAPGAK	tr|D3DTX7|D3DTX7_HUMAN	100	4.87e-08	46.6		0	0	0	H
GDAGPPGPAGPTGPPGPIGSVGAPGPK		0	0	0	tr|A0A287BLD2|A0A287BLD2_PIG	100	4.15e-08	46.2	P
GDAGPPGPAGPTGPPGPIGSVGAPGPKGAR		0	0	0	tr|A0A287A1S6|A0A287A1S6_PIG	100	7.15e-10	51.2	P
GDAGQPGEKGSPGAQGPPGAPGPLGIAGITGAR	sp|P02461|CO3A1_HUMAN	100	3.29e-12	58.9		0	0	0	H
GDAGQPGEKGSPGPQGPPGAPGPGGISGITGAR		0	0	0	tr|A0A286ZQ85|A0A286ZQ85_PIG	100	4.38e-12	57.8	P
GDEGEAGDPGDDNNDIAPR	sp|P12109|CO6A1_HUMAN	100	7.66e-06	40		0	0	0	H
GDKESDPATINAATDLDPPKDFR		0	0	0	tr|A0A287BR78|A0A287BR78_PIG	100	6.48e-10	50.8	P
GDRGENGSPGAPGAPGHPGPPGPVGPAGK	sp|P02461|CO3A1_HUMAN	100	8.34e-10	51.6	tr|A0A286ZQ85|A0A286ZQ85_PIG	100	4.57e-10	51.6	E
GDRGESGPAGPPGAPGAPGAPGPVGPAGK	tr|D3DTX7|D3DTX7_HUMAN	96.552	1.2e-08	48.5	tr|A0A287A1S6|A0A287A1S6_PIG	100	4.5e-09	48.9	P
GDRGETGPAGPPGAPGAPGAPGPVGPAGK	tr|D3DTX7|D3DTX7_HUMAN	100	4.38e-09	49.7	tr|A0A287A1S6|A0A287A1S6_PIG	96.552	8.67e-09	48.1	H
GDTGAKGEPGPTGVQGPPGPAGEEGK	sp|P02452|CO1A1_HUMAN	96.154	1.07e-07	45.8	tr|A0A287A1S6|A0A287A1S6_PIG	100	1.38e-08	47.4	P
GDTGAKGEPGPVGVQGPPGPAGEEGK	sp|P02452|CO1A1_HUMAN	100	2.76e-08	47.4	tr|A0A287A1S6|A0A287A1S6_PIG	96.154	4.35e-08	45.8	H
GDTGPPGPQGLQGLPGTGGPPGENGK	sp|P02461|CO3A1_HUMAN	100	2.34e-08	47.4	tr|A0A286ZQ85|A0A286ZQ85_PIG	92.308	1.24e-07	44.7	H
GDTGPPGPQGLQGLPGTGGPPGENGKPGEPGPK	sp|P02461|CO3A1_HUMAN	100	6.92e-12	57.8	tr|F1RYI8|F1RYI8_PIG	93.939	1.74e-11	55.8	H
GDTGPPGQQGLQGLPGTSGPPGENGKPGEPGPK		0	0	0	tr|A0A286ZQ85|A0A286ZQ85_PIG	100	1.08e-12	59.3	P
GEDGKDGSPGEPGANGLPGAAGER	sp|P02461|CO3A1_HUMAN	100	1.29e-07	45.4	tr|F1RYI8|F1RYI8_PIG	100	6.86e-08	45.4	E
GEGGPPGIAGQPGGTGPPGPPGPQGVK		0	0	0	tr|F1RYI8|F1RYI8_PIG	100	4.53e-08	45.8	P
GEGGPPGIAGQPGGTGPPGPPGPQGVKGER		0	0	0	tr|A0A286ZQ85|A0A286ZQ85_PIG	100	5.55e-10	51.6	P
GEGGPPGVAGPPGGSGPAGPPGPQGVK	sp|P02461|CO3A1_HUMAN	100	2.29e-07	44.7		0	0	0	H
GEGGPPGVAGPPGGSGPAGPPGPQGVKGER	sp|P02461|CO3A1_HUMAN	100	2.89e-09	50.4		0	0	0	H
GEHGPPGPAGFPGAPGQNGEPGAK		0	0	0	tr|F1RYI8|F1RYI8_PIG	100	8.1e-08	45.1	P
GENGSPGAPGAPGHPGPPGPVGPAGK	sp|P02461|CO3A1_HUMAN	100	1.15e-07	45.4	tr|F1RYI8|F1RYI8_PIG	100	5.83e-08	45.4	E
GEPGDAGAKGDAGPPGPAGPAGPPGPIGNVGAPGAK	tr|D3DTX7|D3DTX7_HUMAN	100	6.19e-13	61.2		0	0	0	H
GEPGDAGAKGDAGPPGPAGPTGPPGPIGSVGAPGPK		0	0	0	tr|A0A287BLD2|A0A287BLD2_PIG	100	4.34e-13	60.8	P
GEPGPPGPAGAAGPAGNPGADGQPGAK	sp|P02452|CO1A1_HUMAN	100	7.22e-08	46.2	tr|A0A287A1S6|A0A287A1S6_PIG	96.296	1.4e-07	44.7	H
GEPGPPGPAGAAGPAGNPGADGQPGGK	sp|P02452|CO1A1_HUMAN	96.296	3.82e-07	44.3	tr|A0A287BLD2|A0A287BLD2_PIG	100	4.53e-08	45.8	P
GEPGPPGPAGFAGPPGADGQPGAK	tr|D3DTX7|D3DTX7_HUMAN	100	7.3e-07	43.1	tr|A0A287BLD2|A0A287BLD2_PIG	100	4.68e-07	42.7	E
GEPGPPGPAGFAGPPGADGQPGAKGEPGDAGAK	tr|D3DTX7|D3DTX7_HUMAN	100	1.26e-11	57.4	tr|A0A287BLD2|A0A287BLD2_PIG	100	8.42e-12	57	E
GEPGPQGHAGAAGPPGPPGSNGSPGGK		0	0	0	tr|A0A286ZQ85|A0A286ZQ85_PIG	100	1.97e-08	47	P
GEPGPQGHAGAQGPPGPPGINGSPGGK	sp|P02461|CO3A1_HUMAN	100	1.2e-08	48.5		0	0	0	H
GEPGPTGVQGPPGPAGEEGKR		0	0	0	tr|A0A287A1S6|A0A287A1S6_PIG	100	7.71e-06	39.3	P
GEPGPVGVQGPPGPAGEEGKR		0	0	0	tr|A0A287A1S6|A0A287A1S6_PIG	95.238	9.85e-06	38.9	P
GEQGPAGSPGFQGLPGPAGPPGEAGK	tr|D3DTX7|D3DTX7_HUMAN	100	3.04e-08	47.4	tr|A0A287A1S6|A0A287A1S6_PIG	100	2.09e-08	47	E
GEQGPAGSPGFQGLPGPAGPPGEAGKPGEQGVPGDLGAPGPSGAR	tr|D3DTX7|D3DTX7_HUMAN	100	7.4e-19	78.6	tr|A0A287A1S6|A0A287A1S6_PIG	100	6.02e-19	77.8	E
GESGPAGPPGAPGAPGAPGPVGPAGK	tr|D3DTX7|D3DTX7_HUMAN	96.154	1.57e-06	42.4	tr|A0A287A1S6|A0A287A1S6_PIG	100	5.89e-07	42.7	P
GETGPAGPPGAPGAPGAPGPVGPAGK	tr|D3DTX7|D3DTX7_HUMAN	100	5.62e-07	43.5	tr|A0A287A1S6|A0A287A1S6_PIG	96.154	1.19e-06	42	H
GETGPAGRPGEAGPPGPPGPAGEK		0	0	0	tr|A0A287BLD2|A0A287BLD2_PIG	100	9.2e-07	42	P
GETGPAGRPGEAGPPGPPGPAGEKGSPGADGPAGAPGTPGPQGIAGQR	tr|D3DTX7|D3DTX7_HUMAN	97.917	3.16e-19	79.7	tr|A0A287A1S6|A0A287A1S6_PIG	100	1.3e-19	80.1	P
GETGPAGRPGEVGPPGPPGPAGEK	tr|D3DTX7|D3DTX7_HUMAN	100	7.44e-07	43.1		0	0	0	H
GETGPAGRPGEVGPPGPPGPAGEKGSPGADGPAGAPGTPGPQGIAGQR	tr|D3DTX7|D3DTX7_HUMAN	100	7.77e-20	81.3	tr|A0A287A1S6|A0A287A1S6_PIG	97.917	3.16e-19	79	H
GETGPPGPAGFPGAPGQNGEPGGK	sp|P02461|CO3A1_HUMAN	100	4.71e-07	43.5		0	0	0	H
GETGPPGPAGFPGAPGQNGEPGGKGER	sp|P02461|CO3A1_HUMAN	100	6.31e-09	49.3		0	0	0	H
GFNCESKPEAEETCFDK	sp|P02751|FINC_HUMAN	100	1.91e-06	41.6	tr|F1SS24|F1SS24_PIG	94.118	3.5e-06	40	H
GFNCESKPEPEETCFDK		0	0	0	tr|F1SS24|F1SS24_PIG	100	1.04e-06	41.6	P
GFPGLPGPSGEPGKQGPSGPSGER		0	0	0	tr|A0A287A1S6|A0A287A1S6_PIG	100	1.28e-07	44.7	P
GFPGNPGAPGSPGPAGHQGAVGSPGPAGPR	sp|P02461|CO3A1_HUMAN	92.593	3.47e-08	47.4	tr|A0A286ZQ85|A0A286ZQ85_PIG	100	1.15e-10	53.5	P
GFPGNPGAPGSPGPAGQQGAIGSPGPAGPR	sp|P02461|CO3A1_HUMAN	100	4.12e-10	52.8	tr|A0A286ZQ85|A0A286ZQ85_PIG	92.593	1.74e-08	47.4	H
GFSGLQGPPGPPGSPGEQGPSGASGPAGPR	tr|B7Z4S2|B7Z4S2_HUMAN	100	9.42e-11	54.3	tr|A0A287A1S6|A0A287A1S6_PIG	100	2.53e-10	52.4	E
GHSTRPLAVEVVTEDLPQLGDLAVSEVGWDGLR	sp|P24821|TENA_HUMAN	100	3.93e-16	70.1	tr|A0A287BR78|A0A287BR78_PIG	70.968	4.58e-09	49.3	H
GLCVDGQCVCEDGFTGPDCAELSCPNDCHGR	tr|Q4LE33|Q4LE33_HUMAN	100	4.22e-16	69.7	tr|A0A287AKK6|A0A287AKK6_PIG	67.742	6.81e-12	57	H
GLKPGVVYEGQLISIQQYGHQEVTR	tr|Q6MZM7|Q6MZM7_HUMAN	100	1.22e-10	53.9	tr|A0A286ZY95|A0A286ZY95_PIG	84	4.01e-09	48.9	H
GLPGPPGAPGPQGFQGPPGEPGEPGASGPMGPR	sp|P02452|CO1A1_HUMAN	100	9.93e-12	57.4	tr|A0A287A1S6|A0A287A1S6_PIG	100	5.32e-12	57.4	E
GLPGPPGSNGNPGPPGSSGPPGK		0	0	0	tr|A0A286ZQ85|A0A286ZQ85_PIG	100	6.65e-06	39.7	P
GLTGPIGPPGPAGAPGDKGESGPSGPAGPTGAR	tr|D3DTX7|D3DTX7_HUMAN	100	8.05e-12	57.8	tr|A0A287BLD2|A0A287BLD2_PIG	96.97	1.28e-11	56.2	H
GLTGPIGPPGPAGAPGDKGETGPSGPAGPTGAR	tr|D3DTX7|D3DTX7_HUMAN	96.97	1.64e-11	57	tr|A0A287A1S6|A0A287A1S6_PIG	100	4.82e-12	57.8	P
GLTGSPGSPGPDGKTGPPGPAGQDGR	sp|P02452|CO1A1_HUMAN	100	2.39e-08	47.4	tr|A0A287A1S6|A0A287A1S6_PIG	100	1.19e-08	47.4	E
GMPGSPGGPGSDGKPGPPGSQGESGR	sp|P02461|CO3A1_HUMAN	100	1.03e-07	45.8	tr|F1RYI8|F1RYI8_PIG	100	5.44e-08	45.8	E
GNDGATGAAGPPGPTGPAGPPGFPGAVGAK	sp|P02452|CO1A1_HUMAN	100	4.68e-10	52.4	tr|A0A287A1S6|A0A287A1S6_PIG	100	2.53e-10	52.4	E
GNDGATGAAGPPGPTGPAGPPGFPGAVGAKGEAGPQGAR	sp|P02452|CO1A1_HUMAN	97.436	2.21e-14	65.5	tr|A0A287A1S6|A0A287A1S6_PIG	100	2.3e-15	67.4	P
GPAGPPGPPGAAGTPGLQGMPGER		0	0	0	tr|A0A286ZQ85|A0A286ZQ85_PIG	100	3.33e-07	43.5	P
GPAGPQGPRGDKGETGEQGDR	tr|B7Z4S2|B7Z4S2_HUMAN	100	7.7e-07	42.7	tr|A0A287A1S6|A0A287A1S6_PIG	100	1.72e-06	41.2	E
GPEGPQGPPGHQGPPGPDECEILDIIMK	tr|A0A087X0S5|A0A087X0S5_HUMAN	100	1.34e-12	59.7		0	0	0	H
GPPGPQGLPGLAGAAGEPGRDGNPGSDGLPGR	sp|P02461|CO3A1_HUMAN	96.875	2.47e-11	56.2	tr|A0A286ZQ85|A0A286ZQ85_PIG	100	4.43e-12	57.8	P
GPPGPQGLPGLAGTAGEPGRDGNPGSDGLPGR	sp|P02461|CO3A1_HUMAN	100	5.21e-12	58.2	tr|F1RYI8|F1RYI8_PIG	96.875	1.15e-11	56.6	H
GPPGSAGAPGKDGLNGLPGPIGPPGPR	tr|B7Z4S2|B7Z4S2_HUMAN	100	2.51e-09	50.1	tr|A0A287A1S6|A0A287A1S6_PIG	100	6.02e-09	48.5	E
GPSGPQGPGGPPGPKGNSGEPGAPGSK	sp|P02452|CO1A1_HUMAN	100	9.23e-08	45.8	tr|A0A287A1S6|A0A287A1S6_PIG	96.296	2.51e-07	43.9	H
GPSGPQGPSGPPGPKGNSGEPGAPGSK	sp|P02452|CO1A1_HUMAN	96.296	2.93e-07	44.3	tr|A0A287A1S6|A0A287A1S6_PIG	100	3.95e-08	46.2	P
GPTGPIGPPGPAGQPGDKGEGGAPGLPGIAGPR	sp|P02461|CO3A1_HUMAN	100	1.47e-11	57	tr|F1RYI8|F1RYI8_PIG	96.97	2.97e-11	55.5	H
GPTGPIGPPGPAGQPGDKGESGAPGLPGIAGPR	sp|P02461|CO3A1_HUMAN	96.97	3.72e-11	55.8	tr|A0A286ZQ85|A0A286ZQ85_PIG	100	4.17e-12	57.8	P
GPVGPSGPPGKDGASGHPGPIGPPGPR	sp|P02461|CO3A1_HUMAN	96.296	5.13e-08	46.6	tr|A0A286ZQ85|A0A286ZQ85_PIG	100	8.26e-09	48.1	P
GPVGPSGPPGKDGTSGHPGPIGPPGPR	sp|P02461|CO3A1_HUMAN	100	1.12e-08	48.5	tr|A0A286ZQ85|A0A286ZQ85_PIG	96.296	2.22e-08	47	H
GSDGQPGPPGPPGTAGFPGSPGAK	tr|H7C435|H7C435_HUMAN	100	1.15e-07	43.5	tr|A0A286ZQ85|A0A286ZQ85_PIG	100	3.67e-07	43.1	E
GSEGPQGVRGEPGPPGPAGAAGPAGNPGADGQPGAK	sp|P02452|CO1A1_HUMAN	100	3.17e-13	62	tr|A0A287BLD2|A0A287BLD2_PIG	97.222	7.08e-13	60.1	H
GSEGPQGVRGEPGPPGPAGAAGPAGNPGADGQPGGK	sp|P02452|CO1A1_HUMAN	97.222	1.61e-12	60.1	tr|A0A287BLD2|A0A287BLD2_PIG	100	2.28e-13	61.6	P
GSFQCGPCQPGFVGDQASGCQR	tr|G3XAP6|G3XAP6_HUMAN	100	8.18e-09	48.5	tr|F1S902|F1S902_PIG	95.455	1.19e-08	47.4	H
GSPGADGPAGAPGTPGPQGIAGQR	tr|D3DTX7|D3DTX7_HUMAN	100	4.22e-07	43.9	tr|A0A287A1S6|A0A287A1S6_PIG	100	2.81e-07	43.5	E
GSPGAQGPPGAPGPLGIAGITGAR	sp|P02461|CO3A1_HUMAN	100	6.97e-07	43.1		0	0	0	H
GSPGEAGRPGEAGLPGAKGLTGSPGSPGPDGK	sp|P02452|CO1A1_HUMAN	100	2.28e-11	56.2	tr|A0A287BLD2|A0A287BLD2_PIG	100	1.22e-11	56.2	E
GSPGPAGPKGSPGEAGRPGEAGLPGAK	sp|P02452|CO1A1_HUMAN	100	3.9e-08	47	tr|A0A287A1S6|A0A287A1S6_PIG	100	2.15e-08	47	E
GSPGPQGPPGAPGPGGISGITGAR		0	0	0	tr|A0A286ZQ85|A0A286ZQ85_PIG	100	8.69e-07	42	P
GSPGPQGVKGESGKPGANGLSGER	sp|P02461|CO3A1_HUMAN	100	1.5e-07	45.1	tr|F1RYI8|F1RYI8_PIG	83.333	8.86e-06	39.3	H
GTVHFAVVITDGHVTGSPCGGIK	tr|C9JH44|C9JH44_HUMAN	100	5.64e-11	53.9	tr|I3LQ84|I3LQ84_PIG	95.238	8.46e-08	45.1	H
GVPGPEGEPGPPGDPGLTECDVMTYVR	sp|P12110|CO6A2_HUMAN	100	7.25e-12	57.4	tr|I3LQ84|I3LQ84_PIG	91.667	6.18e-09	48.5	H
GVPGPPGAVGPAGKDGEAGAQGPPGPAGPAGER	tr|D3DTX7|D3DTX7_HUMAN	100	1.85e-11	56.6	tr|A0A287A1S6|A0A287A1S6_PIG	100	1.57e-11	56.2	E
GYDCSDMSCPNDCHQHGR	tr|Q4LE33|Q4LE33_HUMAN	100	3.76e-08	46.6	tr|A0A287AVF2|A0A287AVF2_PIG	88.889	3.3e-07	43.1	H
HESENLYSIACDKPQQVR	sp|P12110|CO6A2_HUMAN	100	2.94e-07	43.9	tr|I3LQ84|I3LQ84_PIG	100	3.31e-07	43.1	E
HRPRPYPPNVGEEIQIGHIPR	sp|P02751|FINC_HUMAN	100	1.13e-08	48.1	tr|F1SS24|F1SS24_PIG	76.19	5.61e-06	39.7	H
INEFSISSFCTVVDVMNFSK	tr|A0A024R971|A0A024R971_HUMAN	95	3.46e-07	43.9	tr|F1S6B5|F1S6B5_PIG	100	3.7e-08	45.8	P
ITYGETGGNSPVQEFTVPGSK	tr|Q5CZ99|Q5CZ99_HUMAN	100	6.54e-08	45.8	tr|F1SS24|F1SS24_PIG	100	5.46e-08	45.4	E
ITYVPITGGAPSVVTVDGTK	tr|D3YHM4|D3YHM4_HUMAN	90	5.69e-06	40.4	sp|Q29116|TENA_PIG	100	2.42e-07	43.5	P
ITYVPITGGTPSMVTVDGTK	tr|D3YHM4|D3YHM4_HUMAN	100	3.85e-07	43.5	sp|Q29116|TENA_PIG	90	3.33e-06	40.4	H
KCPDYTCPITFSSPADITILLDGSASVGSHNFDTTK	tr|Q8TBN2|Q8TBN2_HUMAN	100	8.8e-20	80.5		0	0	0	H
KQNVVPTVLALGSDVDMDVLTTLSLGDR	sp|P12110|CO6A2_HUMAN	100	1.88e-12	59.3	tr|I3LQ84|I3LQ84_PIG	77.778	2.23e-08	47	H
KTDELPQLVTLPHPNLHGPEILDVPSTVQK	tr|A0A024R462|A0A024R462_HUMAN	100	4.98e-14	63.9	tr|F1SS24|F1SS24_PIG	96.667	4.57e-14	63.2	H
KVPDGLPSALEQLYLEHNNVYSVPDSYFR	tr|B3KS64|B3KS64_HUMAN	93.103	1.12e-13	62.4	sp|Q9TTB4|FMOD_PIG	100	4.24e-15	63.5	P
LLLFSDGNSQGATPAAIEK	tr|Q8TBN2|Q8TBN2_HUMAN	100	3.28e-06	41.2		0	0	0	H
LNYGLPSGQPVEVQLPR		0	0	0	sp|Q29116|TENA_PIG	100	1.52e-06	41.2	P
LPVGSQCSVDLESASGEK	tr|F5H5D6|F5H5D6_HUMAN	100	5.46e-06	38.9		0	0	0	H
LSVRPLSQCAPGFCFPGVACTETASGAR	tr|G3XAP6|G3XAP6_HUMAN	81.481	5.3e-09	49.3	tr|F1S902|F1S902_PIG	100	3.57e-13	60.5	P
LVPNPGQEDADRDGVGDVCQDDFDADKVVDK	tr|Q53FR6|Q53FR6_HUMAN	100	1.73e-13	62.4	tr|F1S902|F1S902_PIG	90.323	5.37e-12	57.4	H
LVPNPGQEDVDRDGVGDACQGDFDADK	tr|G3XAP6|G3XAP6_HUMAN	88.889	2.37e-09	50.4	tr|F1S902|F1S902_PIG	100	1.11e-11	56.2	P
LVPNPGQEDVDRDGVGDACQGDFDADKVVDK	tr|G3XAP6|G3XAP6_HUMAN	90.323	1.41e-11	57	tr|F1S902|F1S902_PIG	100	5.3e-14	63.2	P
NCPGAEVPEGECCPVCPDGSESPTDQETTGVEGPK	tr|Q6LAN8|Q6LAN8_HUMAN	100	3.12e-17	73.2	tr|A0A287A1S6|A0A287A1S6_PIG	82.857	9.32e-13	59.7	H
NDYATMLPDSTEIDQDTINR	sp|P12110|CO6A2_HUMAN	100	2.59e-08	47		0	0	0	H
NGDRGETGPAGPAGAPGPAGSR		0	0	0	tr|F1RYI8|F1RYI8_PIG	100	2.21e-06	40.8	P
NLEWIAGGTWTPSALK	tr|Q9BUM6|Q9BUM6_HUMAN	100	2.4e-06	41.2	tr|I3LQ84|I3LQ84_PIG	100	2.02e-06	40.4	E
NLQPASEYTVSLVAIKGNQESPK	tr|Q6MZM7|Q6MZM7_HUMAN	100	8.38e-09	48.5	tr|F1SS24|F1SS24_PIG	73.913	7.66e-06	39.3	H
NLVWNAGALHYSDEVEIIQGLTR	tr|Q05BT9|Q05BT9_HUMAN	100	1.73e-11	53.5	tr|I3LS72|I3LS72_PIG	95.652	2.9e-10	52	H
NMNCIEMGGNPLENSGFEPGAFDGLK	tr|A8K7E0|A8K7E0_HUMAN	100	5.77e-13	60.5	tr|F1S2B6|F1S2B6_PIG	100	2.72e-13	60.8	E
NNVEQVCCSFECQPAR	sp|P12109|CO6A1_HUMAN	100	4.79e-07	43.1		0	0	0	H
NSITLTNLTPGTEYVVSIVALNGR	tr|Q5CZ99|Q5CZ99_HUMAN	100	4.17e-09	49.7		0	0	0	H
NTFAEVTGLSPGVTYHFK		0	0	0	tr|A0A286ZY95|A0A286ZY95_PIG	100	2.25e-06	40.4	P
NTFAEVTGLSPGVTYYFK	tr|Q6MZF4|Q6MZF4_HUMAN	100	3.25e-06	40.8		0	0	0	H
PGEAGPPGPPGPAGEKGSPGADGPAGAPGTPGPQGIAGQR	tr|D3DTX7|D3DTX7_HUMAN	97.5	9.39e-15	66.6	tr|A0A287A1S6|A0A287A1S6_PIG	100	3.08e-15	67	P
PGEVGPPGPPGPAGEKGSPGADGPAGAPGTPGPQGIAGQR	tr|D3DTX7|D3DTX7_HUMAN	100	2.01e-15	68.6	tr|A0A287BLD2|A0A287BLD2_PIG	97.5	6.46e-15	66.2	H
PGVTEATITGLEPGTEYTIYVIALK	tr|O95608|O95608_HUMAN	100	2.54e-10	51.2	tr|F1SS24|F1SS24_PIG	92	3.62e-08	46.2	H
PGVVYEGQLISIQQYGHQEVTR	tr|A0A024R462|A0A024R462_HUMAN	100	1.46e-08	47.8	tr|F1SS24|F1SS24_PIG	86.364	2.07e-07	43.9	H
PLLHCAPGFCFPGVACIQTESGAR	tr|G3XAP6|G3XAP6_HUMAN	100	3.07e-11	55.5	tr|F1S902|F1S902_PIG	79.167	8.51e-08	45.1	H
PRPGVTEATITGLEPGTEYTIYVIALK	tr|O95608|O95608_HUMAN	100	5.83e-12	55.5	tr|A0A286ZY95|A0A286ZY95_PIG	92.593	8.82e-10	50.8	H
PRPYPPNVGEEIQIGHIPR	sp|P02751|FINC_HUMAN	100	4.18e-07	43.5		0	0	0	H
PYPPNVGEEIQIGHIPR	tr|A6YID6|A6YID6_HUMAN	100	9.06e-06	39.7		0	0	0	H
QDGHLWCSTTSNYEQDQK	tr|Q6MZM7|Q6MZM7_HUMAN	100	3.53e-07	43.5	tr|F1SS24|F1SS24_PIG	100	2.48e-07	43.1	E
QGENGQMMSCTCLGNGK	tr|Q68CX6|Q68CX6_HUMAN	100	2.5e-07	43.9	tr|F1SS24|F1SS24_PIG	100	6.08e-07	42	E
QNVVPTVLALGSDVDMDVLTTLSLGDR	sp|P12110|CO6A2_HUMAN	100	7.32e-12	57.4	tr|I3LQ84|I3LQ84_PIG	76.923	1.04e-07	45.1	H
QTGLAPGQEYEISLHIVK	tr|D3YHM4|D3YHM4_HUMAN	100	1.2e-06	42	tr|I3LJU9|I3LJU9_PIG	100	6.37e-07	42	E
QVCTDINECETGQHNCVPNSVCINTR	tr|A8K3I0|A8K3I0_HUMAN	100	1.19e-11	57	tr|F1S902|F1S902_PIG	96	5.79e-11	54.3	H
RLLLFSDGNSQGATPAAIEK	tr|Q8TBN2|Q8TBN2_HUMAN	100	4.99e-07	43.5		0	0	0	H
RPGGEPSPEGTTGQSYNQYSQR	tr|Q53S27|Q53S27_HUMAN	100	6.71e-09	47.8		0	0	0	H
RPHETGGYMLECVCLGNGK	tr|A0A024R462|A0A024R462_HUMAN	100	1.12e-08	48.1	tr|F1SS24|F1SS24_PIG	100	5.67e-09	48.1	E
SFSTFDKDTDSAITNCALSYK	tr|E9PC84|E9PC84_HUMAN	100	8e-08	45.8	tr|A0A286ZR70|A0A286ZR70_PIG	100	1.78e-08	46.6	E
SGDRGETGPAGPAGPVGPVGAR	tr|D3DTX7|D3DTX7_HUMAN	100	2.59e-06	41.6	tr|A0A287A1S6|A0A287A1S6_PIG	100	1.63e-06	41.2	E
SGEYWIDPNQGCNLDAIK	sp|P02452|CO1A1_HUMAN	100	5.43e-08	45.8	tr|A0A287A1S6|A0A287A1S6_PIG	100	2.88e-08	45.8	E
SLQWMAGGTFTGEALQYTR	tr|Q8TBN2|Q8TBN2_HUMAN	100	4.72e-08	46.2		0	0	0	H
SNMIQTIFTTIGLLYPFPK	tr|Q4LE33|Q4LE33_HUMAN	100	9.01e-08	45.4		0	0	0	H
SNPDQADVDHDFVGDACDSDQDQDGDGHQDSR	sp|P49747|COMP_HUMAN	100	5.5e-14	63.9	tr|F1S902|F1S902_PIG	90.625	5.21e-12	57.4	H
STATISGLKPGVDYTITVYAVTGR	tr|Q5CZ99|Q5CZ99_HUMAN	100	4.93e-09	49.3	tr|A0A286ZY95|A0A286ZY95_PIG	100	3.13e-09	48.9	E
TAHISGLPPSTDFIVYLSGLAPSIR	tr|D3YHM4|D3YHM4_HUMAN	100	1.06e-11	57	sp|Q29116|TENA_PIG	80	6.1e-08	45.4	H
TDELPQLVTLPHPNLHGPEILDVPSTVQK	tr|A0A024R462|A0A024R462_HUMAN	100	2.54e-13	61.6	tr|F1SS24|F1SS24_PIG	100	1.3e-13	61.6	E
TEIDKPSQMQVTDVQDNSISVK	tr|Q5CZ99|Q5CZ99_HUMAN	100	7.02e-08	45.8	tr|A0A286ZY95|A0A286ZY95_PIG	95.455	7.42e-08	45.1	H
TEIDKPSQMQVTDVQDNSISVR	tr|Q5CZ99|Q5CZ99_HUMAN	95.455	1.6e-07	45.1	tr|F1SS24|F1SS24_PIG	100	2.79e-08	46.2	P
TETITGFQVDAVPANGQTPIQR	tr|Q5CZ99|Q5CZ99_HUMAN	100	1.72e-08	47.8	tr|A0A286ZY95|A0A286ZY95_PIG	100	1.16e-08	47.4	E
TGDAGPVGPPGPPGPPGPPGPPSAGFDFSFLPQPPQEK	tr|D3DTX7|D3DTX7_HUMAN	100	6.45e-16	69.7	tr|A0A287BLD2|A0A287BLD2_PIG	97.368	1.83e-15	67.8	H
TGDAGPVGPPGPPGPPGPPGPPSGGFDFSFLPQPPQEK	tr|D3DTX7|D3DTX7_HUMAN	97.368	4.77e-15	67	tr|A0A287A1S6|A0A287A1S6_PIG	100	7.73e-16	68.6	P
TGLDSPTGIDFSDITANSFTVHWIAPR	tr|Q5CZ99|Q5CZ99_HUMAN	100	9.74e-13	60.1	tr|F1SS24|F1SS24_PIG	96.296	1.01e-11	56.2	H
TGPPGPAGQDGRPGPPGPPGAR		0	0	0	tr|A0A287BLD2|A0A287BLD2_PIG	100	6.18e-06	39.7	P
TNTNVNCPIECFMPLDVQADREDSRE	tr|H0Y7Z1|H0Y7Z1_HUMAN	100	2.2e-12	58.9	tr|F1SS24|F1SS24_PIG	96.154	1.33e-11	55.8	H
TPFVTHPGYDTGNGIQLPGTSGQQPSVGQQMIFEEHGFR	tr|Q14327|Q14327_HUMAN	100	8.37e-23	82.8	tr|F1SS24|F1SS24_PIG	94.872	5.14e-20	80.5	H
TPVLSAEASTGETPNLGEVVVAEVGWDALK	tr|J3QSU6|J3QSU6_HUMAN	100	3.48e-13	61.6	tr|A0A286ZR70|A0A286ZR70_PIG	83.333	4.39e-11	54.7	H
TTIDLTEDENQYSIGNLKPDTEYEVSLISR	tr|B4E1W8|B4E1W8_HUMAN	100	1.53e-14	65.5	tr|I3LJU9|I3LJU9_PIG	93.333	4.28e-13	60.5	H
TTIDLTHEENQYSIGNLKPDTEYEVSLISR	tr|B4E1W8|B4E1W8_HUMAN	93.333	1.57e-13	62.4	tr|I3LJU9|I3LJU9_PIG	100	7.67e-15	65.5	P
TTLTGLRPGTEYGIGVSAVK	tr|D3YHM4|D3YHM4_HUMAN	100	8.35e-07	42.7	sp|Q29116|TENA_PIG	100	2.34e-06	40.8	E
TVSGNTVEYALTDLEPATEYTLR	tr|D3YHM4|D3YHM4_HUMAN	100	1e-08	48.5	tr|I3LJU9|I3LJU9_PIG	95.652	2.47e-08	46.6	H
TVSGNTVEYALTNLEPATEYTLR	tr|D3YHM4|D3YHM4_HUMAN	95.652	2.88e-08	47	tr|I3LJU9|I3LJU9_PIG	100	2.93e-09	48.9	P
VEGYSGTAGDSMAYHNGR	tr|Q4LE33|Q4LE33_HUMAN	100	1.1e-06	42.4	tr|I3LDR6|I3LDR6_PIG	100	9.89e-07	41.6	E
VEYELSEEGDEPQYLDLPSTATSVNIPDLLPGR	tr|Q6MZF4|Q6MZF4_HUMAN	100	6.38e-16	69.3	tr|A0A286ZY95|A0A286ZY95_PIG	100	4.73e-16	68.9	E
VEYELSEEGDEPQYLDLPSTATSVNIPDLLPGRK	tr|Q6MZF4|Q6MZF4_HUMAN	100	1.01e-16	71.6	tr|A0A286ZY95|A0A286ZY95_PIG	100	8e-17	71.2	E
VFCNMETGETCISANPLNVPR	sp|P02461|CO3A1_HUMAN	100	1.14e-09	50.8	tr|A0A287BF88|A0A287BF88_PIG	80.952	3.29e-07	43.1	H
VGVVQYSHEGTFEAIQLDDER	tr|H7C0M5|H7C0M5_HUMAN	100	5.94e-09	48.9	tr|I3LQ84|I3LQ84_PIG	100	4.84e-09	48.5	E
VGVVQYSHEGTFEAIQLDDERIDSLSSFK	tr|H7C0M5|H7C0M5_HUMAN	100	2.55e-14	63.9	tr|I3LQ84|I3LQ84_PIG	100	2.45e-14	63.9	E
VLVTGKTAEYDVAYGESHLFR	sp|P12109|CO6A1_HUMAN	100	1.21e-08	48.1		0	0	0	H
VPAGECCPVCPEGEVSPTDQETTGVEGPK	tr|I3L3H7|I3L3H7_HUMAN	86.207	3.42e-10	51.6	tr|A0A287BLD2|A0A287BLD2_PIG	100	5.17e-13	60.1	P
VPDGLPSALEQLYLEHNNVYSVPDSYFR	tr|B3KS64|B3KS64_HUMAN	92.857	6.86e-13	60.1	sp|Q9TTB4|FMOD_PIG	100	2.97e-14	61.2	P
VTEYLVVYTPTHEGGLEMQFR	tr|D3YHM4|D3YHM4_HUMAN	100	1.86e-09	50.4	sp|Q29116|TENA_PIG	90.476	1.61e-08	47	H
VTYSSPEDGIHELFPAPDGEEDTAELQGLR	tr|A6YID5|A6YID5_HUMAN	100	1.01e-14	65.9	tr|A0A286ZY95|A0A286ZY95_PIG	100	1.07e-14	65.1	E
VVDKIDVCPENAEVTLTDFR	tr|G3XAP6|G3XAP6_HUMAN	100	7.04e-07	43.1	tr|F1S902|F1S902_PIG	100	3.32e-07	43.1	E
VVTPLSPPTNLHLEANPDTGVLTVSWER	tr|B7ZLE5|B7ZLE5_HUMAN	100	1.18e-12	59.7	tr|F1SS24|F1SS24_PIG	100	6.31e-13	59.7	E
WQPAIATVDSYVISYTGEK	tr|D3YHM4|D3YHM4_HUMAN	100	1.16e-07	45.1		0	0	0	H
YGDNNHSQGVNWFHWK	tr|Q4LE33|Q4LE33_HUMAN	100	2.84e-08	46.6	tr|A0A287AVF2|A0A287AVF2_PIG	93.75	8.4e-08	44.7	H
YGGLHFSDQVEVFSPPGSDR	tr|C9JH44|C9JH44_HUMAN	100	3.06e-08	46.2	tr|I3LQ84|I3LQ84_PIG	95	5.49e-07	42.4	H
YIQVVYLHNNNISVVGSSDFCPPGHNTK	tr|F8VNV6|F8VNV6_HUMAN	100	4.64e-14	62	sp|Q9XSD9|PGS2_PIG	89.286	4.14e-12	57.4	H
YLIVVTDGHPLEGYKEPCGGLEDAVNEAK	tr|A0A087X0S5|A0A087X0S5_HUMAN	100	9.03e-14	63.2	tr|I3LS72|I3LS72_PIG	100	1.38e-14	63.9	E
