# Supplementary material for: Application of Tendon-Derived Matrix and Carbodiimide Crosslinking Matures the Engineered Tendon-Like Proteome on Meltblown Scaffolds
Source: J Tissue Eng Regen Med. 2025 Feb 26;2025:2184723. doi: 10.1155/term/2184723 (PMC11985250; doi:10.1155/term/2184723)
Supplement: Supporting Information 15 — Supporting Table 13: Fold-change analysis of human (Homo sapiens)-only protein intensity in hASC-seeded, untreated (PLA), tendon-derived matrix (TDM) coated, and TDM-crosslinked (EDC-TDM) PLA meltblown scaffolds after 28 days in culture (ANOVA; Tukey's post hoc test, n = 5). [file 2184723.f15.xlsx]

## Sheet: Human Only Proteins
Protein	UniProt Name	Protein Description	Division	Category	Gene Symbol	Intensity [IDPD (PLA Seeded)]	Intensity [IDPE (PLA Seeded)]	Intensity [IDPH (PLA Seeded)]	Intensity [IDPJ (PLA Seeded)]	Intensity [IDPK (PLA Seeded)]	Intensity [IDTD (TDM Seeded)]	Intensity [IDTE (TDM Seeded)]	Intensity [IDTH (TDM Seeded)]	Intensity [IDTJ (TDM Seeded)]	Intensity [IDTK (TDM Seeded)]	Intensity [IDED (EDC-TDM Seeded)]	Intensity [IDEE (EDC-TDM Seeded)]	Intensity [IDEH (EDC-TDM Seeded)]	Intensity [IDEJ (EDC-TDM Seeded)]	Intensity [IDEK (EDC-TDM Seeded)]	ANOVA P-value	Tukey HSD: TDM vs PLA	Tukey HSD: EDC-TDM vs PLA	Tukey HSD: EDC-TDM vs TDM
sp|P02452|CO1A1_HUMAN	CO1A1_HUMAN	Collagen alpha-1(I) chain	Core matrisome	Collagens	COL1A1	790451900	1350240400	2734920000	0	234978200	991313400	3260862100	1789060800	767755200	345265000	1571419900	1450132000	1358779600	207424600	2381018600	0.785838
tr|D3DTX7|D3DTX7_HUMAN	D3DTX7_HUMAN	Collagen, type I, alpha 1, isoform CRA_a	Core matrisome	Collagens	COL1A1	139230000	150420000	269090000	0	24666000	98321000	383570000	202850000	87452000	27403000	227020000	212540000	173100000	21364000	230580000	0.72321
tr|A0A087WTA8|A0A087WTA8_HUMAN	A0A087WTA8_HUMAN	Collagen alpha-2(I) chain	Core matrisome	Collagens	COL1A2	1960114300	3158974500	5856757200	19417800	681513100	2306910000	6229197700	3701686000	2672395000	972107000	4003631100	3500225000	3247180500	607159600	5680432000	0.691278
sp|P02461|CO3A1_HUMAN	CO3A1_HUMAN	Collagen alpha-1(III) chain	Core matrisome	Collagens	COL3A1	17304800	6942000	45423000	0	1882500	0	19886000	5553300	2053500	1035200	8125900	8801000	0	1326100	47121100	0.672807
sp|P02462|CO4A1_HUMAN	CO4A1_HUMAN	Collagen alpha-1(IV) chain	Core matrisome	Collagens	COL4A1	0	0	1311400	0	0	0	0	16877800	0	7105100	10267400	3622700	9466900	0	13236600	0.145334
tr|A0A024R8E5|A0A024R8E5_HUMAN	A0A024R8E5_HUMAN	Collagen, type V, alpha 1, isoform CRA_a	Core matrisome	Collagens	COL5A1	0	0	4025400	0	0	0	0	0	0	0	0	0	1762000	0	10926000	0.404416
sp|P05997|CO5A2_HUMAN	CO5A2_HUMAN	Collagen alpha-2(V) chain	Core matrisome	Collagens	COL5A2	0	6526400	12405000	0	0	14051000	43305000	40451000	43935000	16404000	44864000	23389000	36899000	5238900	51887000	0.0114256	A	A
tr|A0A087X0S5|A0A087X0S5_HUMAN	A0A087X0S5_HUMAN	Collagen alpha-1(VI) chain	Core matrisome	Collagens	COL6A1	925219100	1790218100	2740130800	5700200	363756000	1125516600	4400038300	2125403700	691660800	195101900	4999603200	3752141000	2607172200	401456200	3333122000	0.181203
sp|P12110|CO6A2_HUMAN	CO6A2_HUMAN	Collagen alpha-2(VI) chain	Core matrisome	Collagens	COL6A2	459899100	799429000	1082698000	1241900	192493100	472372000	1861443000	870272000	314973700	94119200	2030510200	1505070100	1130725400	141357200	1628916800	0.172528
tr|B7ZW00|B7ZW00_HUMAN	B7ZW00_HUMAN	COL6A3 protein	Core matrisome	Collagens	COL6A3	11945100	14833000	19848000	0	0	11430000	41899000	29073000	9640900	7917400	27416000	23261000	21816000	0	0	0.437835
tr|D9ZGF2|D9ZGF2_HUMAN	D9ZGF2_HUMAN	Collagen, type VI, alpha 3	Core matrisome	Collagens	COL6A3	2755201000	4885662700	6843876800	42609200	919501590	4103296800	12781420400	7105529500	3072855500	1631022600	14645526900	11836890300	8437148500	1050460600	10839824900	0.103391
sp|Q02388|CO7A1_HUMAN	CO7A1_HUMAN	Collagen alpha-1(VII) chain	Core matrisome	Collagens	COL7A1	0	0	0	0	0	0	12116000	0	0	0	0	0	0	0	0	0.396569
sp|P27658|CO8A1_HUMAN	CO8A1_HUMAN	Collagen alpha-1(VIII) chain	Core matrisome	Collagens	COL8A1	14374600	33573600	13487300	0	0	27773400	45062400	21480400	6314400	0	99954000	68589000	12496400	0	38554400	0.197197
tr|R9UJ55|R9UJ55_HUMAN	R9UJ55_HUMAN	Collagen type VIII alpha 2 (Fragment)	Core matrisome	Collagens	COL8A2	0	0	2344200	0	0	2013700	16475000	0	0	0	4810300	5259400	0	0	0	0.541169
sp|Q03692|COAA1_HUMAN	COAA1_HUMAN	Collagen alpha-1(X) chain	Core matrisome	Collagens	COL10A1	0	9372500	6567600	0	1814800	4719900	11693000	5939500	2838400	2385200	15228800	14484000	8647200	2417200	11395000	0.0763964
tr|D3DT71|D3DT71_HUMAN	D3DT71_HUMAN	Collagen, type XI, alpha 1, isoform CRA_b	Core matrisome	Collagens	COL11A1	38713300	73942100	177417900	0	30057700	73753000	162535000	165472600	152660400	60252600	204108300	139792000	129091100	28916000	234992400	0.176527
sp|Q99715|COCA1_HUMAN	COCA1_HUMAN	Collagen alpha-1(XII) chain	Core matrisome	Collagens	COL12A1	1551422900	3160983200	5383577500	11640800	777143100	2347549000	6064329200	3965174700	1993179000	541642900	9781458200	6785899900	4808913200	1058350700	7970086900	0.0790434
sp|Q05707|COEA1_HUMAN	COEA1_HUMAN	Collagen alpha-1(XIV) chain	Core matrisome	Collagens	COL14A1	0	0	13261300	0	0	2109400	0	8131200	0	0	2252100	3181600	5102400	0	0	0.968784
tr|A0A087X0K0|A0A087X0K0_HUMAN	A0A087X0K0_HUMAN	Collagen alpha-1(XV) chain	Core matrisome	Collagens	COL15A1	5141500	13682100	5000200	0	1304900	8099600	72182700	0	15093000	965450	45154000	38048900	30467100	2507400	11774200	0.303574
sp|Q8IUX7|AEBP1_HUMAN	AEBP1_HUMAN	Adipocyte enhancer-binding protein 1	Core matrisome	ECM Glycoproteins	AEBP1	39065100	111657200	137241200	0	18703300	72211000	304306900	123503500	32072000	10978900	308333400	211715000	119148700	33127900	282419800	0.163765
tr|G3XAP6|G3XAP6_HUMAN	G3XAP6_HUMAN	Cartilage oligomeric matrix protein	Core matrisome	ECM Glycoproteins	COMP	0	0	0	0	0	16269500	114611200	3898300	0	0	78059700	47547800	22051900	0	0	0.356429
sp|Q07507|DERM_HUMAN	DERM_HUMAN	Dermatopontin	Core matrisome	ECM Glycoproteins	DPT	0	0	2879300	0	0	1714900	4340400	3918600	0	0	7020600	4686500	4079400	0	0	0.238417
sp|Q9Y6C2|EMIL1_HUMAN	EMIL1_HUMAN	EMILIN-1	Core matrisome	ECM Glycoproteins	EMILIN1	24305200	51785500	59661200	0	11032370	31934500	131385000	63466400	26370700	6556800	117249900	88540400	56119000	19623000	168741400	0.14943
sp|P98095|FBLN2_HUMAN	FBLN2_HUMAN	Fibulin-2	Core matrisome	ECM Glycoproteins	FBLN2	15398600	15986300	82100400	0	6364900	27827300	29028400	119798300	9193900	3129100	90199800	52736800	100288600	11950100	82445200	0.239882
tr|A0A024R6G3|A0A024R6G3_HUMAN	A0A024R6G3_HUMAN	Fibulin 5, isoform CRA_b	Core matrisome	ECM Glycoproteins	FBLN5	0	0	0	0	0	0	0	5512700	0	0	12502000	0	0	0	0	0.548907
sp|P35555|FBN1_HUMAN	FBN1_HUMAN	Fibrillin-1	Core matrisome	ECM Glycoproteins	FBN1	24740800	111508800	124091100	0	12296400	112130900	302121600	175233300	1947200	0	404995400	365920000	227186800	40131100	385907200	0.0276561	A	A
tr|A0A024R462|A0A024R462_HUMAN	A0A024R462_HUMAN	Fibronectin 1, isoform CRA_n	Core matrisome	ECM Glycoproteins	FN1	1342400	8237400	7560200	0	990790	5764800	13396000	8649300	0	0	140570000	118430000	77252000	18358000	150820000	0.000459349	A	A	B
sp|P02751|FINC_HUMAN	FINC_HUMAN	Fibronectin	Core matrisome	ECM Glycoproteins	FN1	949642900	3698379800	5286104400	25149500	928812300	3162689000	10454369600	4641999400	1277180300	480068900	10181446800	10778625900	5474441800	1827587700	10782079800	0.0687416
sp|P07737|PROF1_HUMAN	PROF1_HUMAN	Profilin-1	Core matrisome	ECM Glycoproteins	FN1	16610900	31816200	46991600	0	15978000	54222800	76416000	39586300	0	0	132414000	143954000	78356000	12781000	162235000	0.0157643	A	A	B
sp|P17936|IBP3_HUMAN	IBP3_HUMAN	Insulin-like growth factor-binding protein 3	Core matrisome	ECM Glycoproteins	IGFBP3	0	0	0	0	0	0	6520300	0	0	0	4418900	4839500	0	1909700	0	0.294216
sp|P55001|MFAP2_HUMAN	MFAP2_HUMAN	Microfibrillar-associated protein 2	Core matrisome	ECM Glycoproteins	MFAP2	0	0	0	0	0	0	0	13757000	0	0	20305000	15504000	20626000	0	16837000	0.00548539	A	A	B
tr|F5GZN3|F5GZN3_HUMAN	F5GZN3_HUMAN	Lactadherin	Core matrisome	ECM Glycoproteins	MFGE8	5705200	4882900	29903000	0	1851200	10606600	11880900	32219900	3748400	0	71754000	40044200	44507000	11616900	22115100	0.0310889	A	A
sp|Q9NR99|MXRA5_HUMAN	MXRA5_HUMAN	Matrix-remodeling-associated protein 5	Core matrisome	ECM Glycoproteins	MXRA5	12879000	43518000	175125100	0	6901030	44404200	108660900	158033100	18555400	2181900	266291900	135351500	121443200	16112830	183372900	0.153352
tr|A0A0A0MTL9|A0A0A0MTL9_HUMAN	A0A0A0MTL9_HUMAN	Nidogen-2	Core matrisome	ECM Glycoproteins	NID2	0	0	0	0	0	1336100	3025600	1888100	0	0	4794800	3126600	3396500	0	14726300	0.0695562
sp|Q15113|PCOC1_HUMAN	PCOC1_HUMAN	Procollagen C-endopeptidase enhancer 1	Core matrisome	ECM Glycoproteins	PCOLCE	1026700	0	3311300	0	0	0	2369400	8396800	0	0	6461100	0	2575600	0	7702400	0.4645
tr|A0A024RDS2|A0A024RDS2_HUMAN	A0A024RDS2_HUMAN	Periostin, osteoblast specific factor, isoform CRA_c	Core matrisome	ECM Glycoproteins	POSTN	353467000	976343000	1624082400	10525400	127277900	269857000	858653100	385403500	271982200	145921200	732068900	1180609000	1246928100	289761900	1797282300	0.180006
tr|F5GY03|F5GY03_HUMAN	F5GY03_HUMAN	SPARC (Fragment)	Core matrisome	ECM Glycoproteins	SPARC	0	0	0	0	0	2175200	0	5130300	0	0	9210100	6815700	7381100	0	7836600	0.00432636	A	A	B
sp|P78539|SRPX_HUMAN	SRPX_HUMAN	Sushi repeat-containing protein SRPX	Core matrisome	ECM Glycoproteins	SRPX	1360700	2128300	3386200	0	0	0	0	0	1573600	0	0	0	3789200	0	4477500	0.409674
sp|O60687|SRPX2_HUMAN	SRPX2_HUMAN	Sushi repeat-containing protein SRPX2	Core matrisome	ECM Glycoproteins	SRPX2	0	0	4445800	0	0	0	0	0	3852700	0	0	0	0	0	0	0.615731
sp|Q15582|BGH3_HUMAN	BGH3_HUMAN	Transforming growth factor-beta-induced protein ig-h3	Core matrisome	ECM Glycoproteins	TGFBI	544569100	1066946500	1375695500	9910600	184692500	896182000	2798482000	1349759600	516629600	181702300	2825360000	2620551100	1961616900	324286800	2366339500	0.0828565
sp|P07996|TSP1_HUMAN	TSP1_HUMAN	Thrombospondin-1	Core matrisome	ECM Glycoproteins	THBS1	1234625100	2865783000	4392042000	5439800	805002800	2580129500	6010256000	3788031000	779934000	356076900	10500624000	8147655300	5033431800	1951645200	11086683300	0.0187437	A	A	B
sp|P35442|TSP2_HUMAN	TSP2_HUMAN	Thrombospondin-2	Core matrisome	ECM Glycoproteins	THBS2	46497200	95696800	175668100	0	28578700	137497500	330340000	178468100	24691100	7855200	527395200	356542100	200674000	66602000	537983300	0.0332079	A	A
tr|A0A024R884|A0A024R884_HUMAN	A0A024R884_HUMAN	Tenascin C (Hexabrachion), isoform CRA_a	Core matrisome	ECM Glycoproteins	TNC	504603600	809860300	1691158700	0	217998300	805369800	1973720900	1130289000	568376500	140583900	2360914300	1704448700	1150943400	263588000	1964479000	0.212794
tr|Q6FH10|Q6FH10_HUMAN	Q6FH10_HUMAN	DCN protein	Core matrisome	Proteoglycans	DCN	137919000	249864000	671936000	9224500	79813000	158412100	418371000	381623000	428771000	106367000	337833000	246709000	246191000	42408200	294597000	0.810543
tr|A0A024RAB6|A0A024RAB6_HUMAN	A0A024RAB6_HUMAN	Heparan sulfate proteoglycan 2 (Perlecan), isoform CRA_b	Core matrisome	Proteoglycans	HSPG2	103683000	367158800	406055100	0	65391900	202432100	694761000	303529400	172674000	28948250	936454500	854280400	409269100	114166220	954209400	0.0518067
sp|P51884|LUM_HUMAN	LUM_HUMAN	Lumican	Core matrisome	Proteoglycans	LUM	22138000	53240900	136181600	0	2084360	61099900	110770000	119805600	5425800	1674800	156275000	89681300	104970600	3011500	137128000	0.326125
sp|P07858|CATB_HUMAN	CATB_HUMAN	Cathepsin B	Matrisome-associated	ECM Regulators	CTSB	43132600	82669800	75363900	0	16888500	48513700	132158000	80431100	12427100	6653100	251436000	222706300	121583200	24903320	353228800	0.0220385	A	A	B
sp|P13639|EF2_HUMAN	EF2_HUMAN	Elongation factor 2	Matrisome-associated	ECM Regulators	F2	0	0	0	0	0	0	7160900	0	0	0	0	0	0	0	0	0.396569
sp|Q6IBS0|TWF2_HUMAN	TWF2_HUMAN	Twinfilin-2	Matrisome-associated	ECM Regulators	F2	0	0	0	0	0	0	0	0	0	0	3424700	0	0	0	0	0.396569
sp|Q92743|HTRA1_HUMAN	HTRA1_HUMAN	Serine protease HTRA1	Matrisome-associated	ECM Regulators	HTRA1	17623600	51330100	123153000	9500600	18713500	67625800	190649000	140472600	65987500	45418000	382696300	242682800	186290200	43653300	344475200	0.0135338	A	A
sp|Q9Y4K0|LOXL2_HUMAN	LOXL2_HUMAN	Lysyl oxidase homolog 2	Matrisome-associated	ECM Regulators	LOXL2	2040500	4747900	0	0	1624300	4347500	17755900	2116100	0	0	9854200	26966900	0	0	53871000	0.181502
tr|K4RH61|K4RH61_HUMAN	K4RH61_HUMAN	Matrix metalloproteinase 14 (Membrane-inserted)	Matrisome-associated	ECM Regulators	MMP14	0	0	0	0	0	0	0	0	0	0	3778100	0	0	0	0	0.396569
tr|A0A024R6R4|A0A024R6R4_HUMAN	A0A024R6R4_HUMAN	Matrix metallopeptidase 2 (Gelatinase A, 72kDa gelatinase, 72kDa type IV collagenase), isoform CRA_a	Matrisome-associated	ECM Regulators	MMP2	0	1255900	1439900	0	0	74784300	278208200	81459500	45671600	14699000	162054000	124043800	178474700	15784300	112808800	0.0448378		A
sp|P08254|MMP3_HUMAN	MMP3_HUMAN	Stromelysin-1	Matrisome-associated	ECM Regulators	MMP3	0	18927900	0	0	2326700	0	0	0	0	0	5810900	62154600	8600200	0	54849300	0.0798212
sp|P13674|P4HA1_HUMAN	P4HA1_HUMAN	Prolyl 4-hydroxylase subunit alpha-1	Matrisome-associated	ECM Regulators	P4HA1	0	7546100	12062400	0	0	4145000	12955700	10055900	0	0	24132300	16885100	7664200	0	14466100	0.158323
tr|Q05DA4|Q05DA4_HUMAN	Q05DA4_HUMAN	P4HA2 protein	Matrisome-associated	ECM Regulators	P4HA2	2366200	8163600	8688700	0	0	0	16201600	11789100	1442900	0	46457400	30633100	22643600	0	48853100	0.0117271	A	A	B
tr|A0A024R4H0|A0A024R4H0_HUMAN	A0A024R4H0_HUMAN	Procollagen-lysine 1, 2-oxoglutarate 5-dioxygenase 1, isoform CRA_a	Matrisome-associated	ECM Regulators	PLOD1	3293000	7764000	8375900	0	0	4414800	28381400	8046100	0	0	33044200	23127000	10092000	0	41371400	0.093192
sp|O00469|PLOD2_HUMAN	PLOD2_HUMAN	Procollagen-lysine,2-oxoglutarate 5-dioxygenase 2	Matrisome-associated	ECM Regulators	PLOD2	0	0	4169800	0	0	4421600	15992600	0	713750	0	24992500	29000600	7062400	1027400	0	0.148133
tr|E9PLA6|E9PLA6_HUMAN	E9PLA6_HUMAN	Serpin H1	Matrisome-associated	ECM Regulators	SERPINH1	0	2008500	4206200	0	0	0	3500400	0	0	0	10720000	6608500	0	0	0	0.378977
tr|E9PPV6|E9PPV6_HUMAN	E9PPV6_HUMAN	Serpin H1	Matrisome-associated	ECM Regulators	SERPINH1	6686400	16037000	25504000	0	3340300	19595000	43450000	26590000	8042300	6570600	60607000	42729000	29609000	6154600	51519000	0.053968
sp|P50454|SERPH_HUMAN	SERPH_HUMAN	Serpin H1	Matrisome-associated	ECM Regulators	SERPINH1	8849100	10149000	10753000	0	2582600	8620600	22052000	16121000	4869300	1776400	52452000	34391500	24795500	1470300	70943000	0.0249704	A	A
tr|A0A024R4U3|A0A024R4U3_HUMAN	A0A024R4U3_HUMAN	Tubulin tyrosine ligase-like family, member 12, isoform CRA_a	Matrisome-associated	ECM Regulators	TLL1	0	0	0	0	0	0	0	0	0	0	0	0	0	0	3513800	0.396569
tr|Q5TZZ9|Q5TZZ9_HUMAN	Q5TZZ9_HUMAN	Annexin	Matrisome-associated	ECM-affiliated Proteins	ANXA1	20665800	39450700	84476200	0	18698100	70395800	72806500	95622100	24806500	12519900	180264600	174495700	136330900	32418800	159657800	0.00755324	A	A	B
sp|P07355|ANXA2_HUMAN	ANXA2_HUMAN	Annexin A2	Matrisome-associated	ECM-affiliated Proteins	ANXA2	63317000	56782000	104285000	0	27582000	132413000	222213000	125651000	33544200	16761800	305070000	246190200	192427000	37753100	218048800	0.0321975	A	A
sp|P08133|ANXA6_HUMAN	ANXA6_HUMAN	Annexin A6	Matrisome-associated	ECM-affiliated Proteins	ANXA6	80012700	171756700	231656700	0	65533900	273814500	346004400	426759900	84276700	65440900	881361800	523983700	537930100	112240300	913468400	0.0109994	A	A
tr|A0A024R4D5|A0A024R4D5_HUMAN	A0A024R4D5_HUMAN	Glypican 1, isoform CRA_c	Matrisome-associated	ECM-affiliated Proteins	GPC1	1053200	0	1717800	0	0	0	6504300	4133400	0	0	2942700	0	5573800	0	0	0.556147
sp|O75487|GPC4_HUMAN	GPC4_HUMAN	Glypican-4	Matrisome-associated	ECM-affiliated Proteins	GPC4	1990000	0	7224100	0	0	7110800	2027800	12017000	0	0	14201900	0	7968300	0	0	0.682279
tr|B4E2M1|B4E2M1_HUMAN	B4E2M1_HUMAN	cDNA FLJ58478, highly similar to Glypican-6	Matrisome-associated	ECM-affiliated Proteins	GPC6	0	0	0	0	0	0	0	2240100	0	0	0	0	0	0	0	0.396569
sp|Q9Y625|GPC6_HUMAN	GPC6_HUMAN	Glypican-6	Matrisome-associated	ECM-affiliated Proteins	GPC6	0	0	0	0	0	0	0	0	0	0	0	0	2910000	0	15588700	0.263053
sp|P09382|LEG1_HUMAN	LEG1_HUMAN	Galectin-1	Matrisome-associated	ECM-affiliated Proteins	LGALS1	101118000	209668000	259358000	0	68453000	287866000	566129000	322351000	51795300	17116300	888781000	789071000	352008000	119598000	807672000	0.0268512	A	A
sp|O43854|EDIL3_HUMAN	EDIL3_HUMAN	EGF-like repeat and discoidin I-like domain-containing protein 3	Matrisome-associated	Secreted Factors	IL3	0	0	0	0	0	0	0	0	0	0	7619200	4006500	3464900	0	0	0.0349922	A	A	B
sp|Q32P28|P3H1_HUMAN	P3H1_HUMAN	Prolyl 3-hydroxylase 1	Matrisome-associated	Secreted Factors	LEP	0	1299000	0	0	0	1395200	1792000	3399700	0	0	6169400	9158700	4375000	0	10954400	0.00912985	A	A	B
sp|Q8IVL6|P3H3_HUMAN	P3H3_HUMAN	Prolyl 3-hydroxylase 3	Matrisome-associated	Secreted Factors	LEP	0	0	0	0	0	0	4140900	4721800	0	0	3641800	0	0	0	3790000	0.296481
sp|Q14766|LTBP1_HUMAN	LTBP1_HUMAN	Latent-transforming growth factor beta-binding protein 1	Matrisome-associated	Secreted Factors	LTB	0	3367700	0	0	1022600	0	5458100	4210900	0	0	0	10185200	0	1250500	0	0.76291
tr|R4GN98|R4GN98_HUMAN	R4GN98_HUMAN	Protein S100 (Fragment)	Matrisome-associated	Secreted Factors	S100A6	13183500	14090000	20453000	0	4537900	36875400	0	39734000	23586000	12656000	112740000	66817000	66673300	11906000	186574000	0.0170661	A	A	B
sp|P05109|S10A8_HUMAN	S10A8_HUMAN	Protein S100-A8	Matrisome-associated	Secreted Factors	S100A8	0	1677800	1408600	0	791320	0	0	0	0	0	4211300	0	0	0	0	0.475218
sp|O43294|TGFI1_HUMAN	TGFI1_HUMAN	Transforming growth factor beta-1-induced transcript 1 protein	Matrisome-associated	Secreted Factors	TGFB1	0	0	0	0	0	0	0	0	0	0	0	2638300	0	0	6467500	0.170223
tr|A0A024R3F8|A0A024R3F8_HUMAN	A0A024R3F8_HUMAN	C1q and tumor necrosis factor related protein 5, isoform CRA_a	Matrisome-associated	Secreted Factors	TNF	0	0	3088500	0	0	8912900	5469800	24649400	0	0	8956500	8292000	23132200	0	6867700	0.195063
sp|P49588|SYAC_HUMAN	SYAC_HUMAN	Alanine--tRNA ligase, cytoplasmic	Non-Matrisomal	Non-Matrisomal	AARS	0	3787700	2666900	0	0	0	8972300	1884200	0	0	13343200	11628400	4956590	0	16811900	0.0336915	A	A
tr|G3V1M7|G3V1M7_HUMAN	G3V1M7_HUMAN	Very long-chain-specific acyl-CoA dehydrogenase, mitochondrial (Fragment)	Non-Matrisomal	Non-Matrisomal	ACADVL	0	0	0	0	0	0	2812800	0	0	0	4745900	0	0	0	0	0.584699
tr|A0A024R1Y2|A0A024R1Y2_HUMAN	A0A024R1Y2_HUMAN	ATP citrate lyase, isoform CRA_a	Non-Matrisomal	Non-Matrisomal	ACLY	0	0	6068300	0	0	0	3287700	3117500	0	0	13234500	7038300	3005600	0	0	0.286314
sp|P12814|ACTN1_HUMAN	ACTN1_HUMAN	Alpha-actinin-1	Non-Matrisomal	Non-Matrisomal	ACTN1	92573200	323090600	491157800	0	96389700	367023000	750209300	617991800	143817000	100919300	1408985800	1037419100	930535800	206448800	1655768000	0.010105	A	A	B
tr|H9KV75|H9KV75_HUMAN	H9KV75_HUMAN	Alpha-actinin-1	Non-Matrisomal	Non-Matrisomal	ACTN1	0	0	0	0	0	0	0	0	0	0	0	0	0	0	18366400	0.396569
sp|O43707|ACTN4_HUMAN	ACTN4_HUMAN	Alpha-actinin-4	Non-Matrisomal	Non-Matrisomal	ACTN4	0	9175100	8779700	0	0	14578800	18742900	16739300	2709700	569900	58473700	49120100	25750500	1447700	58344900	0.00842268	A	A	B
tr|F8WDR7|F8WDR7_HUMAN	F8WDR7_HUMAN	Actin related protein 3	Non-Matrisomal	Non-Matrisomal	ACTR3	0	3793600	13131000	0	1894600	10273000	17625000	15817000	0	0	34701000	27769000	15149000	3940400	0	0.199135
tr|Q6IRT1|Q6IRT1_HUMAN	Q6IRT1_HUMAN	Alcohol dehydrogenase 5 (Class III), chi polypeptide	Non-Matrisomal	Non-Matrisomal	ADH5	1232200	2692300	3145800	0	0	3147500	6871000	2447000	0	0	13807000	14617000	7299000	0	8456200	0.0215077	A	A
sp|P23526|SAHH_HUMAN	SAHH_HUMAN	Adenosylhomocysteinase	Non-Matrisomal	Non-Matrisomal	AHCY	0	0	0	0	0	0	0	0	0	0	1916500	3088600	1558800	0	0	0.0277243	A	A	B
sp|Q09666|AHNK_HUMAN	AHNK_HUMAN	Neuroblast differentiation-associated protein AHNAK	Non-Matrisomal	Non-Matrisomal	AHNAK	0	0	0	0	0	0	0	0	0	0	5393500	10461000	5057600	0	8076100	0.00195116	A	A	B
sp|P54886|P5CS_HUMAN	P5CS_HUMAN	Delta-1-pyrroline-5-carboxylate synthase	Non-Matrisomal	Non-Matrisomal	ALDH18A1	0	0	0	0	0	0	0	1364800	0	0	0	0	0	0	0	0.396569
sp|P30837|AL1B1_HUMAN	AL1B1_HUMAN	Aldehyde dehydrogenase X, mitochondrial	Non-Matrisomal	Non-Matrisomal	ALDH1B1	6510500	0	30599200	0	0	25203600	4572500	34802400	0	0	95451900	12194100	31850000	0	40751100	0.187539
sp|P04075|ALDOA_HUMAN	ALDOA_HUMAN	Fructose-bisphosphate aldolase A	Non-Matrisomal	Non-Matrisomal	ALDOA	54739300	44684200	85126900	0	11686800	66214300	150465800	43200700	6551500	2587600	159034500	190900000	158720500	7584900	243934000	0.0345894	A	A
tr|A0A087WV20|A0A087WV20_HUMAN	A0A087WV20_HUMAN	Alstrom syndrome protein 1	Non-Matrisomal	Non-Matrisomal	ALMS1	79854000	120670000	143230000	384600000	44264000	133670000	240150000	137710000	406390000	343960000	312820000	378140000	285420000	92433000	411160000	0.236588
tr|A0A024RC61|A0A024RC61_HUMAN	A0A024RC61_HUMAN	Alanyl (Membrane) aminopeptidase (Aminopeptidase N, aminopeptidase M, microsomal aminopeptidase, CD13, p150), isoform CRA_a	Non-Matrisomal	Non-Matrisomal	ANPEP	3539400	14843600	14699900	0	854480	7678200	26888900	10641600	11304900	0	42101900	27067700	24840700	869980	61675800	0.0499005	A	A
sp|O94973|AP2A2_HUMAN	AP2A2_HUMAN	AP-2 complex subunit alpha-2	Non-Matrisomal	Non-Matrisomal	AP2A2	0	0	2432900	0	0	0	3519700	2559700	0	0	0	0	0	0	0	0.288803
tr|Q6PK82|Q6PK82_HUMAN	Q6PK82_HUMAN	AP3D1 protein (Fragment)	Non-Matrisomal	Non-Matrisomal	AP3D1	0	0	0	0	0	0	0	2005500	0	0	3323100	1772200	0	0	0	0.309529
tr|H0Y512|H0Y512_HUMAN	H0Y512_HUMAN	Adipocyte plasma membrane-associated protein (Fragment)	Non-Matrisomal	Non-Matrisomal	APMAP	0	0	0	0	0	0	0	2059300	0	0	3865800	0	4398900	747880	5778400	0.019911	A	A	B
tr|Q12898|Q12898_HUMAN	Q12898_HUMAN	Adenine phosphoribosyltransferase (Fragment)	Non-Matrisomal	Non-Matrisomal	APRT	0	0	0	0	0	0	0	3282300	0	0	0	0	0	0	5518900	0.585089
sp|P18085|ARF4_HUMAN	ARF4_HUMAN	ADP-ribosylation factor 4	Non-Matrisomal	Non-Matrisomal	ARF4	16934800	26519000	36432200	0	7562000	21291700	46093700	34782000	8372400	6210600	61336600	46864900	25679000	7070700	72660000	0.157666
sp|Q07960|RHG01_HUMAN	RHG01_HUMAN	Rho GTPase-activating protein 1	Non-Matrisomal	Non-Matrisomal	ARHGAP1	0	2937400	8193000	0	929550	5155600	10315700	10073000	1925800	0	7032600	10837700	9898700	3808300	12197600	0.0694227
tr|J3KRE2|J3KRE2_HUMAN	J3KRE2_HUMAN	Rho GDP-dissociation inhibitor 1	Non-Matrisomal	Non-Matrisomal	ARHGDIA	2548700	4603300	8573500	0	0	7310800	0	8816700	3248400	0	17693000	0	12621000	4502800	25180000	0.10324
tr|A4D275|A4D275_HUMAN	A4D275_HUMAN	Actin related protein 2/3 complex, subunit 1B, 41kDa	Non-Matrisomal	Non-Matrisomal	ARPC1B	5590300	15831000	8823800	0	0	10675100	40039400	22723100	0	0	49679000	70299200	30864600	4438800	44841900	0.025819	A	A
sp|Q12797|ASPH_HUMAN	ASPH_HUMAN	Aspartyl/asparaginyl beta-hydroxylase	Non-Matrisomal	Non-Matrisomal	ASPH	0	0	9113700	0	0	9465300	26301400	8008400	7523400	1056200	17859900	0	0	0	0	0.198777
tr|Q5T6L4|Q5T6L4_HUMAN	Q5T6L4_HUMAN	Argininosuccinate synthetase, isoform CRA_a	Non-Matrisomal	Non-Matrisomal	ASS	1539700	2744900	4174500	0	636760	0	6399000	3382800	0	0	7360300	6768300	0	0	0	0.844783
tr|F5H6I7|F5H6I7_HUMAN	F5H6I7_HUMAN	Atlastin-3	Non-Matrisomal	Non-Matrisomal	ATL3	0	0	0	0	0	0	0	0	0	0	0	5476400	4258100	0	6967300	0.0206023	A	A	B
sp|P16615|AT2A2_HUMAN	AT2A2_HUMAN	Sarcoplasmic/endoplasmic reticulum calcium ATPase 2	Non-Matrisomal	Non-Matrisomal	ATP2A2	0	2206900	4341600	0	0	0	0	2625000	0	0	7850300	5319900	4507800	0	17044000	0.0444479	A		B
sp|P38606|VATA_HUMAN	VATA_HUMAN	V-type proton ATPase catalytic subunit A	Non-Matrisomal	Non-Matrisomal	ATP6V1A	0	0	0	0	0	1846800	6608500	2597900	0	0	6213900	5556200	4379400	0	0	0.125265
sp|P27824|CALX_HUMAN	CALX_HUMAN	Calnexin	Non-Matrisomal	Non-Matrisomal	CANX	0	1814900	3756400	0	1815400	4281400	8789600	4918500	0	0	15020700	6808600	5041800	0	5913500	0.160031
tr|A0A024R5A3|A0A024R5A3_HUMAN	A0A024R5A3_HUMAN	Calpain 1, (Mu/I) large subunit, isoform CRA_b	Non-Matrisomal	Non-Matrisomal	CAPN1	0	2150100	2838300	0	0	9873600	8929200	7755800	0	0	11995000	10756600	9129700	0	10927900	0.0385498	A	A
sp|P17655|CAN2_HUMAN	CAN2_HUMAN	Calpain-2 catalytic subunit	Non-Matrisomal	Non-Matrisomal	CAPN2	5617500	13198700	21289200	0	855900	20794300	53453500	39038900	2927000	0	73867100	44158000	30347000	7112620	40858900	0.0860529
sp|P04632|CPNS1_HUMAN	CPNS1_HUMAN	Calpain small subunit 1	Non-Matrisomal	Non-Matrisomal	CAPNS1	0	0	0	0	0	0	0	0	0	0	1904300	0	0	0	4151800	0.157018
tr|E9PCT3|E9PCT3_HUMAN	E9PCT3_HUMAN	Caveolin	Non-Matrisomal	Non-Matrisomal	CAV2	0	4531900	0	0	0	2870200	13071300	0	3118300	0	0	0	0	0	0	0.208048
tr|A8MTM1|A8MTM1_HUMAN	A8MTM1_HUMAN	Carbonyl reductase 1	Non-Matrisomal	Non-Matrisomal	CBR1	0	0	0	0	0	0	0	2183600	0	0	0	3415600	0	1063800	5408100	0.127135
sp|P16152|CBR1_HUMAN	CBR1_HUMAN	Carbonyl reductase [NADPH] 1	Non-Matrisomal	Non-Matrisomal	CBR1	0	0	2620500	0	0	0	0	0	0	0	3117800	2881000	1429200	0	4782900	0.0220701	A		B
tr|F5GWF6|F5GWF6_HUMAN	F5GWF6_HUMAN	T-complex protein 1 subunit beta	Non-Matrisomal	Non-Matrisomal	CCT2	0	2740700	5588500	0	1423200	0	8874300	0	1728300	0	16138600	10604600	4527500	0	0	0.313921
tr|B4DUR8|B4DUR8_HUMAN	B4DUR8_HUMAN	T-complex protein 1 subunit gamma	Non-Matrisomal	Non-Matrisomal	CCT3	0	7814900	5839800	0	0	4712800	11389900	6079300	0	0	8800400	6220300	7071200	0	12396000	0.351202
sp|P48643|TCPE_HUMAN	TCPE_HUMAN	T-complex protein 1 subunit epsilon	Non-Matrisomal	Non-Matrisomal	CCT5	0	0	7902100	0	0	2720000	8593200	7371200	0	0	24863500	16022800	7836800	0	10201600	0.0540088
tr|A1JUI8|A1JUI8_HUMAN	A1JUI8_HUMAN	Chaperonin subunit 6A (Fragment)	Non-Matrisomal	Non-Matrisomal	CCT6A	4662900	2550100	2380000	0	0	2607300	11347700	3040800	0	0	19525300	12974100	4206300	3024010	5318900	0.101442
tr|Q6IBT3|Q6IBT3_HUMAN	Q6IBT3_HUMAN	CCT7 protein	Non-Matrisomal	Non-Matrisomal	CCT7	0	0	3562200	0	0	4061700	0	6268200	0	0	0	0	7807500	0	10511000	0.440193
tr|H0Y5E4|H0Y5E4_HUMAN	H0Y5E4_HUMAN	CD44 antigen (Fragment)	Non-Matrisomal	Non-Matrisomal	CD44	1448300	9340000	7602400	0	3085470	4739800	27371000	4594600	15795200	6100800	16894800	8877200	15172600	3574600	16136400	0.180408
tr|E9PNW4|E9PNW4_HUMAN	E9PNW4_HUMAN	CD59 glycoprotein	Non-Matrisomal	Non-Matrisomal	CD59	5615200	7157800	10385000	0	2618100	0	0	12196000	0	0	26489000	4629800	20938100	0	0	0.327396
tr|E9PJK1|E9PJK1_HUMAN	E9PJK1_HUMAN	Tetraspanin	Non-Matrisomal	Non-Matrisomal	CD81	3507900	20627900	21532800	0	0	23260900	78596300	41729700	1815400	0	36741300	28905600	45397600	0	34670600	0.296368
tr|Q6FG59|Q6FG59_HUMAN	Q6FG59_HUMAN	CDC37 protein	Non-Matrisomal	Non-Matrisomal	CDC37	0	0	0	0	0	1829700	0	2949600	0	0	13781600	4651600	0	0	0	0.272099
tr|Q8IWQ7|Q8IWQ7_HUMAN	Q8IWQ7_HUMAN	Non-specific serine/threonine protein kinase	Non-Matrisomal	Non-Matrisomal	CDC42BPA	0	0	0	0	0	0	0	0	0	0	15645000	0	0	0	0	0.396569
tr|Q5SRT3|Q5SRT3_HUMAN	Q5SRT3_HUMAN	Chloride intracellular channel 1, isoform CRA_a	Non-Matrisomal	Non-Matrisomal	CLIC1	0	4457400	5199300	0	0	17569200	20169700	5151000	0	0	22785000	22957000	15811900	2414700	19596300	0.03017	A	A
tr|Q6FIC5|Q6FIC5_HUMAN	Q6FIC5_HUMAN	CLIC4 protein	Non-Matrisomal	Non-Matrisomal	CLIC4	0	12077900	11457300	0	0	6223300	24257700	9909900	0	0	41492500	22316200	15127800	0	33067000	0.0715073
sp|Q96KP4|CNDP2_HUMAN	CNDP2_HUMAN	Cytosolic non-specific dipeptidase	Non-Matrisomal	Non-Matrisomal	CNDP2	0	0	1457600	0	0	2912900	12411500	7386600	0	0	2861100	0	0	1759300	3045400	0.142342
tr|B4DDF4|B4DDF4_HUMAN	B4DDF4_HUMAN	Calponin	Non-Matrisomal	Non-Matrisomal	CNN2	9571500	30589900	57336000	0	5577800	26881600	57425000	48097100	0	2011700	52743000	42142700	43683000	5073000	100041000	0.291947
sp|Q15417|CNN3_HUMAN	CNN3_HUMAN	Calponin-3	Non-Matrisomal	Non-Matrisomal	CNN3	0	34821000	73213000	0	6484500	28429000	74931100	68143100	14964000	1072600	56237000	53374000	45575000	8712300	108425800	0.357411
tr|B8XPJ7|B8XPJ7_HUMAN	B8XPJ7_HUMAN	Soluble catechol-O-methyltransferase	Non-Matrisomal	Non-Matrisomal	COMT	0	4716600	4377300	0	0	0	16293000	16561400	0	0	44339500	17554200	0	0	5725500	0.336516
sp|P53621|COPA_HUMAN	COPA_HUMAN	Coatomer subunit alpha	Non-Matrisomal	Non-Matrisomal	COPA	5004600	2671700	7200100	0	0	13545900	14521300	12829000	0	0	19093200	14909400	4194800	0	13025100	0.234732
sp|P53618|COPB_HUMAN	COPB_HUMAN	Coatomer subunit beta	Non-Matrisomal	Non-Matrisomal	COPB1	0	0	1635000	0	0	1799500	4501200	2456600	0	0	4902500	3655300	2466000	0	5481300	0.0542117
tr|M0R061|M0R061_HUMAN	M0R061_HUMAN	Coatomer subunit epsilon	Non-Matrisomal	Non-Matrisomal	COPE	0	3010700	4389900	0	0	2959300	8357700	3632000	0	0	9112500	8057300	4417100	0	13573500	0.0922128
sp|Q9Y678|COPG1_HUMAN	COPG1_HUMAN	Coatomer subunit gamma-1	Non-Matrisomal	Non-Matrisomal	COPG1	0	0	2438100	0	0	0	0	0	0	0	0	0	0	0	0	0.396569
tr|A0A024R5K1|A0A024R5K1_HUMAN	A0A024R5K1_HUMAN	Coronin	Non-Matrisomal	Non-Matrisomal	CORO1B	0	0	2197300	0	0	0	2357700	1585400	0	0	0	1966100	1589700	0	2217400	0.580255
sp|Q14019|COTL1_HUMAN	COTL1_HUMAN	Coactosin-like protein	Non-Matrisomal	Non-Matrisomal	COTL1	0	0	0	0	0	0	9120300	0	0	0	7537000	0	8940900	0	14001000	0.103912
tr|B0QZ18|B0QZ18_HUMAN	B0QZ18_HUMAN	Copine-1	Non-Matrisomal	Non-Matrisomal	CPNE1	0	0	2651100	0	0	0	0	1994600	0	0	0	0	0	965590	0	0.836371
tr|E7ENH5|E7ENH5_HUMAN	E7ENH5_HUMAN	Copine 1	Non-Matrisomal	Non-Matrisomal	CPNE1	1791400	2173600	4010600	0	0	3328000	7122600	5050900	0	0	8352300	6079500	5775700	1569400	7397300	0.0606456
tr|A0A024R994|A0A024R994_HUMAN	A0A024R994_HUMAN	Copine III, isoform CRA_a	Non-Matrisomal	Non-Matrisomal	CPNE3	0	0	1229800	0	0	0	3972300	2042400	0	0	4078800	4519800	2582500	0	4463300	0.0344548	A	A
tr|A0A024RBB5|A0A024RBB5_HUMAN	A0A024RBB5_HUMAN	Cysteine and glycine-rich protein 2, isoform CRA_a	Non-Matrisomal	Non-Matrisomal	CSRP2	2041100	5848800	33022000	0	1232400	4483000	37077000	35198500	3260000	1799900	76820000	76507000	70589000	13172600	167460000	0.0115024	A	A	B
tr|A0A024R4X0|A0A024R4X0_HUMAN	A0A024R4X0_HUMAN	NADH-cytochrome b5 reductase	Non-Matrisomal	Non-Matrisomal	CYB5R3	6342700	9707300	36841900	0	2619800	10442600	27606000	9519000	5709400	0	49003900	43952500	40802200	0	24143500	0.0905812
tr|Q65ZQ3|Q65ZQ3_HUMAN	Q65ZQ3_HUMAN	FBRNP	Non-Matrisomal	Non-Matrisomal	D10S102	0	3016000	3770600	0	0	2289800	6136600	3576000	0	0	5312300	0	0	0	0	0.638054
tr|D3DP78|D3DP78_HUMAN	D3DP78_HUMAN	Aspartyl-tRNA synthetase, isoform CRA_b	Non-Matrisomal	Non-Matrisomal	DARS	1501000	9585200	3004200	0	568050	9028300	24325100	13608500	0	0	22447200	8568400	11458000	3778760	25151100	0.133773
sp|Q16643|DREB_HUMAN	DREB_HUMAN	Drebrin	Non-Matrisomal	Non-Matrisomal	DBN1	3558700	0	0	0	0	0	0	14060000	0	0	15707000	14063000	10646000	0	12601000	0.0256338	A	A
sp|P81605|DCD_HUMAN	DCD_HUMAN	Dermcidin	Non-Matrisomal	Non-Matrisomal	DCD	0	2232800	0	2640200	0	0	0	0	0	0	0	0	0	0	0	0.112472
tr|A0A024RAD5|A0A024RAD5_HUMAN	A0A024RAD5_HUMAN	Dolichyl-diphosphooligosaccharide--protein glycosyltransferase 48 kDa subunit	Non-Matrisomal	Non-Matrisomal	DDOST	0	5984400	15991800	0	708790	6252800	19232000	11327200	1490500	0	20489200	9559700	5170400	321390	17574100	0.48282
sp|Q08211|DHX9_HUMAN	DHX9_HUMAN	ATP-dependent RNA helicase A	Non-Matrisomal	Non-Matrisomal	DHX9	0	0	0	0	0	0	0	0	0	0	0	2961000	0	0	0	0.396569
tr|Q658U4|Q658U4_HUMAN	Q658U4_HUMAN	Putative uncharacterized protein DKFZp666D193	Non-Matrisomal	Non-Matrisomal	DKFZp666D193	0	0	0	0	857620	4254210	6661200	7547380	0	0	12822600	2541000	0	0	8644200	0.188349
sp|Q9Y3R5|DOP2_HUMAN	DOP2_HUMAN	Protein dopey-2	Non-Matrisomal	Non-Matrisomal	DOPEY2	0	1574700	0	0	0	0	0	0	0	838470	0	0	3739800	0	2851600	0.267991
sp|P27487|DPP4_HUMAN	DPP4_HUMAN	Dipeptidyl peptidase 4	Non-Matrisomal	Non-Matrisomal	DPP4	0	0	3389500	0	0	0	0	0	0	0	4168300	0	0	0	5778900	0.256385
sp|Q16555|DPYL2_HUMAN	DPYL2_HUMAN	Dihydropyrimidinase-related protein 2	Non-Matrisomal	Non-Matrisomal	DPYSL2	11967100	17358500	28675300	0	1545300	25372600	45722900	16955900	2335000	1338000	110003800	109842900	52373400	2300300	58986800	0.0217952	A	A	B
tr|Q6DEN2|Q6DEN2_HUMAN	Q6DEN2_HUMAN	DPYSL3 protein	Non-Matrisomal	Non-Matrisomal	DPYSL3	14455500	43332600	122485000	0	4051970	54111100	52634400	106486400	51019470	0	189722100	252251900	113390300	10337600	307253700	0.0290077	A	A
tr|Q9HB00|Q9HB00_HUMAN	Q9HB00_HUMAN	Desmocollin 1, isoform CRA_b	Non-Matrisomal	Non-Matrisomal	DSC1	0	0	0	0	1043500	0	0	0	0	0	0	0	0	0	0	0.396569
sp|Q14204|DYHC1_HUMAN	DYHC1_HUMAN	Cytoplasmic dynein 1 heavy chain 1	Non-Matrisomal	Non-Matrisomal	DYNC1H1	5046210	12274800	20266700	0	845560	28231600	59076800	32996500	1364100	0	52500300	36515200	28401000	1127600	55678000	0.130286
tr|A0A024R3W7|A0A024R3W7_HUMAN	A0A024R3W7_HUMAN	Eukaryotic translation elongation factor 1 beta 2, isoform CRA_a	Non-Matrisomal	Non-Matrisomal	EEF1B2	0	0	0	0	0	0	0	3538500	0	0	0	0	0	0	0	0.396569
sp|P29692|EF1D_HUMAN	EF1D_HUMAN	Elongation factor 1-delta	Non-Matrisomal	Non-Matrisomal	EEF1D	0	2340100	3967900	0	0	2122800	7705900	4114400	0	0	13996300	6021400	5432400	2584900	15193800	0.025678	A	A
tr|Q53YD7|Q53YD7_HUMAN	Q53YD7_HUMAN	EEF1G protein	Non-Matrisomal	Non-Matrisomal	EEF1G	4880600	14696900	29039900	0	1655700	16321100	24640200	30113800	3630900	0	58059000	24305800	26400500	1957000	49367900	0.126447
tr|A0A087WUA5|A0A087WUA5_HUMAN	A0A087WUA5_HUMAN	EH domain-containing protein 4	Non-Matrisomal	Non-Matrisomal	EHD4	0	0	0	0	0	0	2460300	0	0	0	0	0	0	0	0	0.396569
tr|H0YCQ8|H0YCQ8_HUMAN	H0YCQ8_HUMAN	Eukaryotic translation initiation factor 3 subunit M	Non-Matrisomal	Non-Matrisomal	EIF3M	0	0	0	0	0	0	0	0	0	0	0	5761400	0	0	2596200	0.158951
tr|Q5U0F4|Q5U0F4_HUMAN	Q5U0F4_HUMAN	Eukaryotic translation initiation factor 3 subunit I	Non-Matrisomal	Non-Matrisomal	EIF3S2	0	0	0	0	0	1159200	0	0	0	0	0	0	0	0	2341700	0.563241
tr|A0A024R4F1|A0A024R4F1_HUMAN	A0A024R4F1_HUMAN	Enolase 1, (Alpha), isoform CRA_a	Non-Matrisomal	Non-Matrisomal	ENO1	46422200	104920700	164957800	0	52893200	111576700	262068000	143536000	52517400	17214500	403903500	460985000	334075000	59676170	727492300	0.0120472	A	A	B
tr|Q6FHV6|Q6FHV6_HUMAN	Q6FHV6_HUMAN	ENO2 protein	Non-Matrisomal	Non-Matrisomal	ENO2	0	1195300	2151600	0	0	2835000	4662500	2278800	0	0	5228800	21027600	4382500	1456100	9798500	0.0464928	A	A
sp|P22413|ENPP1_HUMAN	ENPP1_HUMAN	Ectonucleotide pyrophosphatase/phosphodiesterase family member 1	Non-Matrisomal	Non-Matrisomal	ENPP1	1493000	6032300	2276900	0	0	6289500	22447700	1973100	0	0	64497000	26263400	19600400	1065300	0	0.152947
tr|R4SBI6|R4SBI6_HUMAN	R4SBI6_HUMAN	EPHX1	Non-Matrisomal	Non-Matrisomal	EPHX1	0	0	0	0	0	1625200	0	4075700	0	0	13689000	4579600	0	0	0	0.293928
sp|P07814|SYEP_HUMAN	SYEP_HUMAN	Bifunctional glutamate/proline--tRNA ligase	Non-Matrisomal	Non-Matrisomal	EPRS	0	0	0	0	0	2485100	30085400	22064600	0	0	50295000	15079900	16875500	486240	22677400	0.0808593
sp|Q96HE7|ERO1A_HUMAN	ERO1A_HUMAN	ERO1-like protein alpha	Non-Matrisomal	Non-Matrisomal	ERO1L	0	0	0	0	0	1200500	2930800	0	0	0	2755900	2758800	1477800	0	0	0.167094
sp|Q9BS26|ERP44_HUMAN	ERP44_HUMAN	Endoplasmic reticulum resident protein 44	Non-Matrisomal	Non-Matrisomal	ERP44	0	0	0	0	0	1271900	0	0	0	0	2567300	5371400	2082700	0	5114600	0.0064688	A	A	B
tr|A0A090N8Y2|A0A090N8Y2_HUMAN	A0A090N8Y2_HUMAN	Protein disulfide isomerase related protein (Calcium-binding protein, intestinal-related)	Non-Matrisomal	Non-Matrisomal	ERP70	0	0	0	0	0	0	3361600	2230700	0	0	11717600	2542500	6597800	0	7597300	0.0167723	A	A	B
tr|U3KQT1|U3KQT1_HUMAN	U3KQT1_HUMAN	S-formylglutathione hydrolase (Fragment)	Non-Matrisomal	Non-Matrisomal	ESD	0	0	0	0	0	0	0	0	0	0	0	0	2336200	0	0	0.396569
tr|B4DLR2|B4DLR2_HUMAN	B4DLR2_HUMAN	Prolyl endopeptidase FAP	Non-Matrisomal	Non-Matrisomal	FAP	0	2250400	15453500	0	0	3274100	3908300	20107900	0	0	21121800	21013100	15919000	1512500	40256200	0.0488915	A
sp|P49327|FAS_HUMAN	FAS_HUMAN	Fatty acid synthase	Non-Matrisomal	Non-Matrisomal	FASN	0	0	0	0	0	0	0	3059700	0	0	3114500	1955300	1797800	0	0	0.189319
sp|P14324|FPPS_HUMAN	FPPS_HUMAN	Farnesyl pyrophosphate synthase	Non-Matrisomal	Non-Matrisomal	FDPS	0	0	0	0	0	0	1941700	0	0	0	0	0	0	0	3863000	0.565122
sp|Q96AC1|FERM2_HUMAN	FERM2_HUMAN	Fermitin family homolog 2	Non-Matrisomal	Non-Matrisomal	FERMT2	0	0	0	0	0	0	0	0	0	0	0	0	0	0	20222000	0.396569
tr|Q6I9R8|Q6I9R8_HUMAN	Q6I9R8_HUMAN	FHL2 protein	Non-Matrisomal	Non-Matrisomal	FHL2	2055300	9030800	7865000	0	0	25355200	49549200	10875000	1573500	0	110748700	71205400	36917200	5503000	92481800	0.0121449	A	A	B
tr|F8VU90|F8VU90_HUMAN	F8VU90_HUMAN	Peptidyl-prolyl cis-trans isomerase	Non-Matrisomal	Non-Matrisomal	FKBP11	0	0	0	0	0	1137400	0	1402400	0	0	0	2742200	1842400	0	0	0.271034
tr|Q8TEP9|Q8TEP9_HUMAN	Q8TEP9_HUMAN	FLJ00144 protein (Fragment)	Non-Matrisomal	Non-Matrisomal	FLJ00144	1590800	978860	58725200	0	0	0	2249600	1604700	0	811140	13282400	0	1816500	0	0	0.485491
sp|P21333|FLNA_HUMAN	FLNA_HUMAN	Filamin-A	Non-Matrisomal	Non-Matrisomal	FLNA	700920800	1867318100	2834086400	1300500	415404400	1862367400	4113061400	2770743500	322608600	121371640	6366019000	5109879600	3889400000	1159314300	7446138300	0.0196852	A	A
sp|O75369|FLNB_HUMAN	FLNB_HUMAN	Filamin-B	Non-Matrisomal	Non-Matrisomal	FLNB	1945100	12291400	6433300	0	897440	5009400	24085300	5061900	0	0	39521200	41371100	13886200	8639900	120785300	0.0593707
sp|Q14315|FLNC_HUMAN	FLNC_HUMAN	Filamin-C	Non-Matrisomal	Non-Matrisomal	FLNC	4174000	13701500	30266600	0	4932080	9938800	15257500	14737100	0	0	35864400	60593000	31260300	8639900	116850800	0.0352149	A		B
sp|Q16658|FSCN1_HUMAN	FSCN1_HUMAN	Fascin	Non-Matrisomal	Non-Matrisomal	FSCN1	17034500	36082000	61767000	0	8808190	34517100	78006400	43012100	7335800	1531600	101484200	87565100	58908700	12336200	102645000	0.0729537
sp|P02794|FRIH_HUMAN	FRIH_HUMAN	Ferritin heavy chain	Non-Matrisomal	Non-Matrisomal	FTH1	18998900	29653600	32449000	0	15335200	42704000	101687400	54308900	31642800	11579700	160986200	158994500	119092500	36855000	214728000	0.00261691	A	A	B
sp|P02792|FRIL_HUMAN	FRIL_HUMAN	Ferritin light chain	Non-Matrisomal	Non-Matrisomal	FTL	14247600	10466000	18911800	0	6847500	32893900	92284600	31698400	22214700	8123400	98243200	88554600	63728000	13003200	92793000	0.0151916	A	A
tr|Q2Q9H2|Q2Q9H2_HUMAN	Q2Q9H2_HUMAN	Glucose-6-phosphate 1-dehydrogenase (Fragment)	Non-Matrisomal	Non-Matrisomal	G6PD	0	0	0	0	0	2783700	0	2192600	0	0	11489300	3851900	0	0	7768900	0.0726671
sp|P10253|LYAG_HUMAN	LYAG_HUMAN	Lysosomal alpha-glucosidase	Non-Matrisomal	Non-Matrisomal	GAA	0	852610	3198400	0	0	0	7037000	1626000	0	0	2858400	2577800	2063600	0	15345100	0.34032
tr|A0A090N8G0|A0A090N8G0_HUMAN	A0A090N8G0_HUMAN	Glycyl-tRNA synthetase	Non-Matrisomal	Non-Matrisomal	GARS	7491900	26574200	36764600	0	0	32516200	63440100	41947400	2242300	1000900	81762000	54343800	27528200	2737900	69497200	0.173081
tr|Q6IAT1|Q6IAT1_HUMAN	Q6IAT1_HUMAN	Epididymis secretory sperm binding protein Li 46e	Non-Matrisomal	Non-Matrisomal	GDI2	1955800	6950700	16420600	0	3337200	22599900	36763700	31035600	4310400	2368730	65810100	52776900	31952900	3480300	55107900	0.019393	A	A
sp|Q06210|GFPT1_HUMAN	GFPT1_HUMAN	Glutamine--fructose-6-phosphate aminotransferase [isomerizing] 1	Non-Matrisomal	Non-Matrisomal	GFPT1	0	0	0	0	0	0	4673300	0	0	0	0	0	0	0	0	0.396569
sp|P08754|GNAI3_HUMAN	GNAI3_HUMAN	Guanine nucleotide-binding protein G(k) subunit alpha	Non-Matrisomal	Non-Matrisomal	GNAI3	0	0	0	0	0	0	0	3115900	0	0	0	3100100	2386800	0	5219300	0.110843
tr|Q71UM6|Q71UM6_HUMAN	Q71UM6_HUMAN	Beta-subunit signal transducing proteins GS/GI	Non-Matrisomal	Non-Matrisomal	GNB1	3335000	0	0	0	0	0	0	0	0	0	0	0	0	0	0	0.396569
sp|Q9UBI6|GBG12_HUMAN	GBG12_HUMAN	Guanine nucleotide-binding protein G(I)/G(S)/G(O) subunit gamma-12	Non-Matrisomal	Non-Matrisomal	GNG12	1770700	0	0	0	0	0	0	0	0	0	10585000	0	0	0	0	0.456679
tr|A8K070|A8K070_HUMAN	A8K070_HUMAN	COP9 signalosome complex subunit 1	Non-Matrisomal	Non-Matrisomal	GPS1	0	0	0	0	0	0	0	2323400	0	0	0	0	0	0	0	0.396569
tr|A0A087WUQ6|A0A087WUQ6_HUMAN	A0A087WUQ6_HUMAN	Glutathione peroxidase	Non-Matrisomal	Non-Matrisomal	GPX1	1663500	0	7482100	0	947420	2974700	9603800	0	0	0	0	0	4340300	0	3549500	0.902545
sp|Q8TED1|GPX8_HUMAN	GPX8_HUMAN	Probable glutathione peroxidase 8	Non-Matrisomal	Non-Matrisomal	GPX8	0	0	3160800	0	0	9868000	5385000	10029100	1699400	0	41524300	9471900	5856200	0	12922900	0.131697
sp|P06396|GELS_HUMAN	GELS_HUMAN	Gelsolin	Non-Matrisomal	Non-Matrisomal	GSN	26527000	40064500	57387700	0	3794690	42813500	85062000	58645100	8921500	0	148321000	142785600	61805800	12556500	150616900	0.0353284	A	A
tr|Q6FGJ9|Q6FGJ9_HUMAN	Q6FGJ9_HUMAN	GSTM3 protein	Non-Matrisomal	Non-Matrisomal	GSTM3	2254500	2050200	12692200	0	0	4831200	1348200	15015900	0	0	22930900	6306600	9046400	0	35954300	0.153643
tr|Q5TA02|Q5TA02_HUMAN	Q5TA02_HUMAN	Glutathione S-transferase omega-1 (Fragment)	Non-Matrisomal	Non-Matrisomal	GSTO1	1452000	0	0	0	0	0	7043800	2093800	0	0	2771500	8218800	6562200	0	8122000	0.0460279	A	A
sp|P55084|ECHB_HUMAN	ECHB_HUMAN	Trifunctional enzyme subunit beta, mitochondrial	Non-Matrisomal	Non-Matrisomal	HADHB	0	1737600	1928000	0	0	1315600	3333100	1848900	0	0	0	3395200	0	0	12982200	0.483324
tr|A0A024R3J7|A0A024R3J7_HUMAN	A0A024R3J7_HUMAN	HCG2032701, isoform CRA_a	Non-Matrisomal	Non-Matrisomal	hCG_2032701	0	3448700	4239400	0	0	3351700	7370000	6287900	3133900	1685800	11701000	7154900	8301300	1557500	17645000	0.0254289	A	A
sp|Q00341|VIGLN_HUMAN	VIGLN_HUMAN	Vigilin	Non-Matrisomal	Non-Matrisomal	HDLBP	0	0	0	0	0	3520100	9392200	9168900	0	0	20336700	9915100	8941200	0	7766200	0.0360105	A	A
tr|V9HWE1|V9HWE1_HUMAN	V9HWE1_HUMAN	Epididymis luminal protein 113	Non-Matrisomal	Non-Matrisomal	HEL113	168582000	293763700	438443000	14855000	105684000	412039700	1114547000	608078700	418604000	190579000	1235152000	1014068900	804015500	151547000	928661000	0.0327452	A	A
tr|V9HW74|V9HW74_HUMAN	V9HW74_HUMAN	Ubiquitin carboxyl-terminal hydrolase	Non-Matrisomal	Non-Matrisomal	HEL-117	0	0	0	0	0	0	0	10065200	0	0	8796800	15091100	2699500	0	22591000	0.0509038
tr|V9HW43|V9HW43_HUMAN	V9HW43_HUMAN	Epididymis secretory protein Li 102	Non-Matrisomal	Non-Matrisomal	HEL-S-102	17692000	41880100	67544000	0	8519700	44930000	102433900	85810800	20150800	15768100	111745200	112651500	87247500	18755100	132406000	0.0513285
tr|V9HW26|V9HW26_HUMAN	V9HW26_HUMAN	ATP synthase subunit alpha	Non-Matrisomal	Non-Matrisomal	HEL-S-123m	0	2438700	0	0	0	3895200	4704100	2807000	1531100	1301800	25145800	12172000	4835800	0	9596100	0.0400635	A	A
tr|V9HWC7|V9HWC7_HUMAN	V9HWC7_HUMAN	Epididymis secretory sperm binding protein Li 128m	Non-Matrisomal	Non-Matrisomal	HEL-S-128m	5028500	22541800	30598000	0	3820300	23067000	51513800	30397100	8990700	4082900	86927300	67072000	47461400	9605800	80422200	0.0180349	A	A
tr|V9HWI3|V9HWI3_HUMAN	V9HWI3_HUMAN	Cathepsin D (Lysosomal aspartyl peptidase), isoform CRA_a	Non-Matrisomal	Non-Matrisomal	HEL-S-130P	0	0	0	0	0	2044600	0	0	0	0	0	0	0	0	0	0.396569
tr|V9HWB9|V9HWB9_HUMAN	V9HWB9_HUMAN	L-lactate dehydrogenase	Non-Matrisomal	Non-Matrisomal	HEL-S-133P	151536700	206615000	379403900	1570800	64115600	276390900	653897000	341505600	61908700	31855700	858264500	766890800	491003700	114292300	774939800	0.0363565	A	A
tr|V9HWA5|V9HWA5_HUMAN	V9HWA5_HUMAN	Calponin	Non-Matrisomal	Non-Matrisomal	HEL-S-14	0	0	7462600	0	0	0	0	11174000	0	0	0	0	0	7304300	29171000	0.486998
tr|V9HVZ4|V9HVZ4_HUMAN	V9HVZ4_HUMAN	Glyceraldehyde-3-phosphate dehydrogenase	Non-Matrisomal	Non-Matrisomal	HEL-S-162eP	185649000	461978600	728369700	20609000	100772500	308320600	977673000	564967000	195393600	106935600	1942398000	1583837000	1000720000	208180200	1552472000	0.015016	A	A	B
tr|V9HWJ0|V9HWJ0_HUMAN	V9HWJ0_HUMAN	Epididymis secretory sperm binding protein Li 164nA	Non-Matrisomal	Non-Matrisomal	HEL-S-164nA	9746800	15332300	27695900	0	2265910	23606500	48674600	44238200	1705800	5956600	54901300	44080100	27181300	4654400	54901300	0.127147
tr|V9HWE7|V9HWE7_HUMAN	V9HWE7_HUMAN	Epididymis secretory protein Li 19	Non-Matrisomal	Non-Matrisomal	HEL-S-19	0	0	0	0	0	0	0	0	0	0	0	2280400	0	0	2958200	0.115784
tr|V9HWE9|V9HWE9_HUMAN	V9HWE9_HUMAN	Epididymis secretory protein Li 22	Non-Matrisomal	Non-Matrisomal	HEL-S-22	0	8287500	13921500	0	1453500	17752600	33089200	15656100	4771800	1968300	38774000	56455100	37720700	6065500	44291400	0.00791188	A	A	B
tr|V9HWC6|V9HWC6_HUMAN	V9HWC6_HUMAN	Peptidyl-prolyl cis-trans isomerase	Non-Matrisomal	Non-Matrisomal	HEL-S-39	0	9270900	6941400	0	0	3821300	7443500	3812800	2721100	0	9486700	15525000	5529200	0	16852200	0.131404
tr|V9HWH9|V9HWH9_HUMAN	V9HWH9_HUMAN	Protein S100	Non-Matrisomal	Non-Matrisomal	HEL-S-43	10691100	22104300	35915100	0	4452600	35025500	65221300	46805700	8015200	3798700	62130000	54224000	67839000	6452600	48657000	0.100015
tr|V9HWK1|V9HWK1_HUMAN	V9HWK1_HUMAN	Triosephosphate isomerase	Non-Matrisomal	Non-Matrisomal	HEL-S-49	21017500	16059800	12520900	0	0	75446800	255670100	16933500	10921500	7998210	176139200	270024000	128613000	11610600	156189400	0.0587054
tr|V9HWG7|V9HWG7_HUMAN	V9HWG7_HUMAN	Epididymis secretory protein Li 52	Non-Matrisomal	Non-Matrisomal	HEL-S-52	21591700	40588100	46329200	0	5073900	37506900	84862300	41443600	1343200	0	130649400	85858600	39050600	12892600	150700000	0.0786684
tr|V9HW35|V9HW35_HUMAN	V9HW35_HUMAN	Epididymis secretory protein Li 55	Non-Matrisomal	Non-Matrisomal	HEL-S-55	3185700	2960700	10002200	0	995340	13536800	20021500	14551400	0	0	27655500	17266700	11893200	2430400	29202600	0.0660398
tr|V9HWF4|V9HWF4_HUMAN	V9HWF4_HUMAN	Phosphoglycerate kinase	Non-Matrisomal	Non-Matrisomal	HEL-S-68p	35787600	52705500	35388700	0	15161400	20716700	105692600	39922000	10921400	2550800	127043100	114693100	47516900	14040100	137014400	0.0788797
tr|V9HWE0|V9HWE0_HUMAN	V9HWE0_HUMAN	Annexin	Non-Matrisomal	Non-Matrisomal	HEL-S-7	79278100	189817200	298426100	4490100	85219900	360789200	569997000	407527000	166829900	65696000	888140500	695359500	518328700	104547500	789878000	0.0188551	A	A
tr|V9HW80|V9HW80_HUMAN	V9HW80_HUMAN	Epididymis luminal protein 220	Non-Matrisomal	Non-Matrisomal	HEL-S-70	1386300	3422500	4390800	0	0	3389200	9193800	5276700	0	0	14333000	11544000	6299500	0	9922600	0.0627701
tr|V9HWH7|V9HWH7_HUMAN	V9HWH7_HUMAN	Epididymis secretory sperm binding protein Li 70p	Non-Matrisomal	Non-Matrisomal	HEL-S-70p	0	783090	1793000	0	0	0	2021900	3605000	0	0	3266800	4566300	1300700	0	4233500	0.115969
tr|V9HWB4|V9HWB4_HUMAN	V9HWB4_HUMAN	Epididymis secretory sperm binding protein Li 89n	Non-Matrisomal	Non-Matrisomal	HEL-S-89n	0	0	0	0	0	0	5876400	0	0	0	7950300	0	4396300	0	0	0.349529
tr|V9HW63|V9HW63_HUMAN	V9HW63_HUMAN	Epididymis secretory sperm binding protein Li 97n	Non-Matrisomal	Non-Matrisomal	HEL-S-97n	7292300	17980400	21875200	0	2694200	16411300	38553000	24277000	1729100	1024000	39178000	42852000	21268300	2857000	46449200	0.127719
tr|Q9BVJ8|Q9BVJ8_HUMAN	Q9BVJ8_HUMAN	HEXA protein (Fragment)	Non-Matrisomal	Non-Matrisomal	HEXA	0	0	0	0	0	0	0	2280100	0	0	2330400	0	1957900	0	0	0.354005
tr|H0YA83|H0YA83_HUMAN	H0YA83_HUMAN	Beta-hexosaminidase subunit beta (Fragment)	Non-Matrisomal	Non-Matrisomal	HEXB	1051700	2816600	2156500	0	0	0	4183800	2545400	0	0	0	0	6150400	0	0	0.993462
sp|P16401|H15_HUMAN	H15_HUMAN	Histone H1.5	Non-Matrisomal	Non-Matrisomal	HIST1H1B	12177000	23940000	18288000	0	4098200	9863100	38632000	11997000	0	0	41472000	29298000	20202000	0	33408000	0.282935
sp|P16189|1A31_HUMAN	1A31_HUMAN	HLA class I histocompatibility antigen, A alpha chain	Non-Matrisomal	Non-Matrisomal	HLA-A	0	13810200	43809400	0	0	3709800	5333000	19163900	0	0	14597600	17747100	9064500	972920	14472200	0.704535
tr|B2DFX1|B2DFX1_HUMAN	B2DFX1_HUMAN	MHC class I antigen	Non-Matrisomal	Non-Matrisomal	HLA-B	1149700	0	3093100	0	0	0	6920700	2999600	0	0	15437800	10272300	5721500	0	12491700	0.0174766	A	A	B
sp|Q13151|ROA0_HUMAN	ROA0_HUMAN	Heterogeneous nuclear ribonucleoprotein A0	Non-Matrisomal	Non-Matrisomal	HNRNPA0	0	0	0	0	0	0	2261600	1285300	0	0	7378300	0	2028300	0	0	0.334702
tr|Q5EC54|Q5EC54_HUMAN	Q5EC54_HUMAN	Heterogeneous nuclear ribonucleoprotein K transcript variant	Non-Matrisomal	Non-Matrisomal	HNRPK	0	0	0	0	0	0	13901000	0	0	0	15588000	18271000	0	2541900	6693000	0.0988914
tr|A0A024RD80|A0A024RD80_HUMAN	A0A024RD80_HUMAN	Heat shock protein 90kDa alpha (Cytosolic), class B member 1, isoform CRA_a	Non-Matrisomal	Non-Matrisomal	HSP90AB1	0	0	0	0	0	4522900	13706000	0	0	0	20041000	0	9177000	0	16585000	0.112061
sp|P11142|HSP7C_HUMAN	HSP7C_HUMAN	Heat shock cognate 71 kDa protein	Non-Matrisomal	Non-Matrisomal	HSPA8	0	0	0	0	0	0	0	0	0	0	5264200	3636300	0	0	9419600	0.0392244	A
tr|Q0QER2|Q0QER2_HUMAN	Q0QER2_HUMAN	Isocitrate dehydrogenase 1 (Fragment)	Non-Matrisomal	Non-Matrisomal	IDH1	0	0	0	0	0	0	4529800	0	0	0	2934300	3499700	3201400	0	5198600	0.033996	A	A
sp|Q70UQ0|IKIP_HUMAN	IKIP_HUMAN	Inhibitor of nuclear factor kappa-B kinase-interacting protein	Non-Matrisomal	Non-Matrisomal	IKBIP	0	0	0	0	0	0	0	5729200	0	0	0	0	6395900	0	10618000	0.267649
tr|H0Y4R1|H0Y4R1_HUMAN	H0Y4R1_HUMAN	Inosine-5-monophosphate dehydrogenase 2 (Fragment)	Non-Matrisomal	Non-Matrisomal	IMPDH2	0	0	0	0	0	0	0	0	0	0	5600400	0	0	0	0	0.396569
sp|O00410|IPO5_HUMAN	IPO5_HUMAN	Importin-5	Non-Matrisomal	Non-Matrisomal	IPO5	0	4032100	4034300	0	0	4427800	8455600	8602800	0	0	10527200	7080600	5882500	0	6296200	0.188856
sp|P46940|IQGA1_HUMAN	IQGA1_HUMAN	Ras GTPase-activating-like protein IQGAP1	Non-Matrisomal	Non-Matrisomal	IQGAP1	7529100	22881800	24776000	0	648320	15320600	81750500	33245300	5521600	3262390	56961000	60089100	30372900	1992300	45706000	0.227571
tr|L7RXH0|L7RXH0_HUMAN	L7RXH0_HUMAN	Integrin, alpha V	Non-Matrisomal	Non-Matrisomal	ITGAV	0	0	0	0	0	0	0	1572900	0	0	0	0	0	0	7758300	0.469717
sp|P05556|ITB1_HUMAN	ITB1_HUMAN	Integrin beta-1	Non-Matrisomal	Non-Matrisomal	ITGB1	0	4957500	13356900	0	0	0	7927200	7081700	3809500	5330200	14485000	12510000	8979300	0	16038000	0.142606
sp|Q9BY89|K1671_HUMAN	K1671_HUMAN	Uncharacterized protein KIAA1671	Non-Matrisomal	Non-Matrisomal	KIAA1671	0	0	0	0	0	10165000	0	0	12658000	0	14517000	0	0	0	0	0.404666
tr|C1PHA2|C1PHA2_HUMAN	C1PHA2_HUMAN	Kinesin-like protein	Non-Matrisomal	Non-Matrisomal	KIF5B-ALK	0	0	0	0	0	0	0	0	0	0	0	2841700	2068600	0	0	0.118523
sp|Q14974|IMB1_HUMAN	IMB1_HUMAN	Importin subunit beta-1	Non-Matrisomal	Non-Matrisomal	KPNB1	0	2145300	2712400	0	0	1949200	5445500	3539300	0	0	6044700	3556500	0	0	5087800	0.408764
tr|H6VRG0|H6VRG0_HUMAN	H6VRG0_HUMAN	Keratin 1	Non-Matrisomal	Non-Matrisomal	KRT1	316717600	1169100700	909649200	1560235300	861174100	124191000	267907700	148675200	182644100	90887300	2154676000	143930500	570427800	26641800	317415100	0.122489
sp|P13646|K1C13_HUMAN	K1C13_HUMAN	Keratin, type I cytoskeletal 13	Non-Matrisomal	Non-Matrisomal	KRT13	0	0	0	0	1598300	0	0	0	0	0	0	0	0	0	0	0.396569
sp|P35527|K1C9_HUMAN	K1C9_HUMAN	Keratin, type I cytoskeletal 9	Non-Matrisomal	Non-Matrisomal	KRT9	94634200	507444800	435302700	748661700	279995500	9672200	89909500	52489500	44805100	54754700	269933000	72037800	266306000	0	20523500	0.00970954	A	A
tr|Q96QB2|Q96QB2_HUMAN	Q96QB2_HUMAN	Sodium-independent neutral amino acid transporter LAT1	Non-Matrisomal	Non-Matrisomal	lat1	0	0	0	0	0	0	4533600	0	0	0	0	4435600	2422100	0	0	0.433799
tr|Q5U077|Q5U077_HUMAN	Q5U077_HUMAN	L-lactate dehydrogenase	Non-Matrisomal	Non-Matrisomal	LDHB	2715600	8223200	21934200	0	1594300	5390600	9267000	5577300	1442800	0	28728900	33325800	20293600	0	12645300	0.0670218
tr|A0A024RCZ1|A0A024RCZ1_HUMAN	A0A024RCZ1_HUMAN	LEM domain containing 2, isoform CRA_a	Non-Matrisomal	Non-Matrisomal	LEMD2	0	1156800	2572900	0	0	0	2442200	0	0	0	4366700	0	0	0	1750500	0.718883
tr|F8VS07|F8VS07_HUMAN	F8VS07_HUMAN	LIM domain and actin-binding protein 1	Non-Matrisomal	Non-Matrisomal	LIMA1	0	1311800	0	0	0	0	0	0	0	0	0	0	0	0	0	0.396569
sp|Q9NZU5|LMCD1_HUMAN	LMCD1_HUMAN	LIM and cysteine-rich domains protein 1	Non-Matrisomal	Non-Matrisomal	LMCD1	0	5222500	7081500	0	0	2808000	0	2937700	0	0	2318700	0	7049200	1977000	19174000	0.300914
sp|P02545|LMNA_HUMAN	LMNA_HUMAN	Prelamin-A/C	Non-Matrisomal	Non-Matrisomal	LMNA	76749600	160965100	192056900	8396400	39281500	138526700	528552200	394088300	321645800	177750440	568734400	319623300	348151800	80505080	562000000	0.0353327	A	A
sp|Q03252|LMNB2_HUMAN	LMNB2_HUMAN	Lamin-B2	Non-Matrisomal	Non-Matrisomal	LMNB2	0	0	0	0	0	0	0	0	1992870	0	0	0	0	0	0	0.396569
sp|Q93052|LPP_HUMAN	LPP_HUMAN	Lipoma-preferred partner	Non-Matrisomal	Non-Matrisomal	LPP	0	0	0	0	520370	0	0	2469800	0	0	12724300	9449000	6100400	2855000	20017000	0.00191892	A	A	B
sp|Q07954|LRP1_HUMAN	LRP1_HUMAN	Prolow-density lipoprotein receptor-related protein 1	Non-Matrisomal	Non-Matrisomal	LRP1	0	0	0	0	0	0	0	2523800	0	0	0	0	0	0	0	0.396569
sp|Q96AG4|LRC59_HUMAN	LRC59_HUMAN	Leucine-rich repeat-containing protein 59	Non-Matrisomal	Non-Matrisomal	LRRC59	1266000	13561800	15075100	0	1792040	5361900	9906900	18085900	0	841860	10272700	18630200	8080900	1617200	21172200	0.455693
sp|P78559|MAP1A_HUMAN	MAP1A_HUMAN	Microtubule-associated protein 1A	Non-Matrisomal	Non-Matrisomal	MAP1A	0	3598500	0	0	0	0	0	0	0	0	0	0	0	0	0	0.396569
sp|P46821|MAP1B_HUMAN	MAP1B_HUMAN	Microtubule-associated protein 1B	Non-Matrisomal	Non-Matrisomal	MAP1B	0	0	2083500	0	0	0	2356000	3974800	0	0	0	0	0	0	3395300	0.656411
tr|Q96TF5|Q96TF5_HUMAN	Q96TF5_HUMAN	Mutant p53 binding protein 1 (MBP1)	Non-Matrisomal	Non-Matrisomal	MBP1	4312100	0	0	0	1765400	0	0	0	0	0	0	0	0	847120	18301000	0.459368
tr|B9A041|B9A041_HUMAN	B9A041_HUMAN	Malate dehydrogenase, cytoplasmic	Non-Matrisomal	Non-Matrisomal	MDH1	0	0	0	0	0	0	0	0	0	0	0	4231100	2513000	0	0	0.132207
tr|Q0QF37|Q0QF37_HUMAN	Q0QF37_HUMAN	Malate dehydrogenase (Fragment)	Non-Matrisomal	Non-Matrisomal	MDH2	0	0	0	0	0	0	0	0	0	0	0	0	0	0	7542600	0.396569
tr|Q6LET6|Q6LET6_HUMAN	Q6LET6_HUMAN	MGST1 protein (Fragment)	Non-Matrisomal	Non-Matrisomal	MGST1	2762400	9869300	9595100	0	0	0	0	0	0	0	0	0	0	0	0	0.0460765
sp|P14174|MIF_HUMAN	MIF_HUMAN	Macrophage migration inhibitory factor	Non-Matrisomal	Non-Matrisomal	MIF	7899900	6177400	4174900	0	3703000	7264800	22498000	9469100	0	0	13338000	22591000	16657000	3305400	50090000	0.0922748
tr|B7ZKY6|B7ZKY6_HUMAN	B7ZKY6_HUMAN	Membrane metallo-endopeptidase	Non-Matrisomal	Non-Matrisomal	MME	0	0	7305300	0	0	0	6871200	0	0	0	8363400	3483000	12842200	0	21185700	0.0682147
sp|Q9UBG0|MRC2_HUMAN	MRC2_HUMAN	C-type mannose receptor 2	Non-Matrisomal	Non-Matrisomal	MRC2	3527600	10151000	12414600	0	791740	8913500	50104000	20603900	0	0	62518300	55045800	25694500	2807000	20861900	0.102845
tr|V9GZ54|V9GZ54_HUMAN	V9GZ54_HUMAN	Moesin	Non-Matrisomal	Non-Matrisomal	MSN	0	2111500	3377000	0	0	1632900	4410200	4131300	0	0	12256000	14256000	6962300	0	12476000	0.00887655	A	A	B
sp|Q86UE4|LYRIC_HUMAN	LYRIC_HUMAN	Protein LYRIC	Non-Matrisomal	Non-Matrisomal	MTDH	0	0	2636700	0	0	0	0	0	0	0	0	0	0	0	0	0.396569
tr|A0A024R652|A0A024R652_HUMAN	A0A024R652_HUMAN	Methylenetetrahydrofolate dehydrogenase (NADP+ dependent) 1, methenyltetrahydrofolate cyclohydrolase, formyltetrahydrofolate synthetase, isoform CRA_a	Non-Matrisomal	Non-Matrisomal	MTHFD1	0	0	0	0	0	1129400	0	0	0	0	0	0	0	0	0	0.396569
sp|Q14764|MVP_HUMAN	MVP_HUMAN	Major vault protein	Non-Matrisomal	Non-Matrisomal	MVP	2406100	24698700	23580400	0	1336300	20058500	33628900	40061700	2333500	0	53045800	60217600	20846900	7214500	22553700	0.190776
tr|C9JZL8|C9JZL8_HUMAN	C9JZL8_HUMAN	Myeloid-associated differentiation marker (Fragment)	Non-Matrisomal	Non-Matrisomal	MYADM	0	0	5991500	0	0	4737100	12770000	9114400	0	0	16396000	12545000	12707000	0	25673000	0.0308601	A	A
sp|P35580|MYH10_HUMAN	MYH10_HUMAN	Myosin-10	Non-Matrisomal	Non-Matrisomal	MYH10	2624100	22492500	42906100	0	2826340	18447100	55117600	92657200	13827000	3523830	171908100	80572700	95302100	6392300	132528400	0.0261366	A	A
tr|A0A024QZJ6|A0A024QZJ6_HUMAN	A0A024QZJ6_HUMAN	Myosin, heavy polypeptide 11, smooth muscle, isoform CRA_b	Non-Matrisomal	Non-Matrisomal	MYH11	0	0	0	0	0	0	0	0	0	0	0	0	3856400	0	0	0.396569
sp|P35579|MYH9_HUMAN	MYH9_HUMAN	Myosin-9	Non-Matrisomal	Non-Matrisomal	MYH9	589452100	1735346800	2067616600	6061600	620607500	1458248100	3990165700	2152709600	1615672600	624335900	5177381000	3740118000	2876468600	752858050	5531944200	0.038357	A	A
sp|Q15746|MYLK_HUMAN	MYLK_HUMAN	Myosin light chain kinase, smooth muscle	Non-Matrisomal	Non-Matrisomal	MYLK	0	0	4979200	0	0	2824200	5486300	10653000	0	0	11150800	4033100	8520900	886670	15998300	0.0759419
tr|F5H6E2|F5H6E2_HUMAN	F5H6E2_HUMAN	Unconventional myosin-Ic	Non-Matrisomal	Non-Matrisomal	MYO1C	26045000	37658960	87718300	0	2798600	35906200	117245700	70548800	1208800	0	165279800	104293300	61361100	9777800	162721700	0.124111
tr|J3QRN6|J3QRN6_HUMAN	J3QRN6_HUMAN	Unconventional myosin-Id	Non-Matrisomal	Non-Matrisomal	MYO1D	0	0	3436300	0	0	3750000	2049900	2101100	0	0	11082900	2205200	1278200	0	0	0.512654
sp|Q9NZM1|MYOF_HUMAN	MYOF_HUMAN	Myoferlin	Non-Matrisomal	Non-Matrisomal	MYOF	8934400	23751600	37902500	0	3143000	12821000	50088300	33484400	2217900	602990	105102700	70063000	32581200	10467550	117277700	0.0355684	A	A
tr|H7C3G9|H7C3G9_HUMAN	H7C3G9_HUMAN	N-acetyl-D-glucosamine kinase	Non-Matrisomal	Non-Matrisomal	NAGK	0	0	0	0	0	0	0	1353300	0	0	0	9894700	0	0	0	0.445434
sp|O43776|SYNC_HUMAN	SYNC_HUMAN	Asparagine--tRNA ligase, cytoplasmic	Non-Matrisomal	Non-Matrisomal	NARS	4300900	7372600	9528500	0	0	11909800	29940000	14379800	0	0	33028100	20186800	12598800	1636300	16364500	0.184143
tr|B3KM80|B3KM80_HUMAN	B3KM80_HUMAN	Nucleolin, isoform CRA_c	Non-Matrisomal	Non-Matrisomal	NCL	0	3124700	0	0	787600	2591200	4504700	2256700	1237600	794780	4039800	0	0	0	6679000	0.486488
tr|E5RJY1|E5RJY1_HUMAN	E5RJY1_HUMAN	N-myc downstream regulated 1	Non-Matrisomal	Non-Matrisomal	NDRG1	0	0	0	0	0	0	0	0	0	0	0	0	0	0	7559000	0.396569
sp|Q92597|NDRG1_HUMAN	NDRG1_HUMAN	Protein NDRG1	Non-Matrisomal	Non-Matrisomal	NDRG1	0	3856300	2373900	0	0	0	4927500	0	0	0	4070200	18734400	9627900	0	32277000	0.0462098	A
tr|Q6FH49|Q6FH49_HUMAN	Q6FH49_HUMAN	NNMT protein	Non-Matrisomal	Non-Matrisomal	NNMT	88805000	163940400	249952200	0	35027700	148699400	367228000	240696100	59150900	22973900	592013100	409162600	259979000	67447600	440041000	0.0607882
sp|P55786|PSA_HUMAN	PSA_HUMAN	Puromycin-sensitive aminopeptidase	Non-Matrisomal	Non-Matrisomal	NPEPPS	942360	2553700	5834100	0	0	2100300	10912600	6111000	0	0	17422700	10478900	6990200	949320	13469900	0.0507573
tr|E5RGW4|E5RGW4_HUMAN	E5RGW4_HUMAN	Nucleophosmin 1	Non-Matrisomal	Non-Matrisomal	NPM1	0	6039700	5555200	0	1353300	6098900	12768000	6809100	0	0	17703000	16850000	0	0	17807000	0.194879
tr|Q6NZX3|Q6NZX3_HUMAN	Q6NZX3_HUMAN	5-nucleotidase, ecto (CD73)	Non-Matrisomal	Non-Matrisomal	NT5E	1968200	3824700	9279700	0	975730	0	0	2596400	2255300	0	0	3885700	3894400	2534100	17233900	0.315616
tr|B4DNG0|B4DNG0_HUMAN	B4DNG0_HUMAN	Olfactomedin-like protein 3	Non-Matrisomal	Non-Matrisomal	OLFML3	0	0	0	0	0	0	3950500	0	0	0	0	1476500	0	0	0	0.528869
tr|C9JIG9|C9JIG9_HUMAN	C9JIG9_HUMAN	Serine/threonine-protein kinase OSR1	Non-Matrisomal	Non-Matrisomal	OXSR1	0	1793700	0	0	0	0	0	0	0	0	0	0	0	0	0	0.396569
sp|P07237|PDIA1_HUMAN	PDIA1_HUMAN	Protein disulfide-isomerase	Non-Matrisomal	Non-Matrisomal	P4HB	23864300	51291800	61989600	0	20789600	87711100	160986100	89017600	23204600	9421800	344101900	270377000	154300800	32638600	281476600	0.00883962	A	A	B
tr|E9PBS1|E9PBS1_HUMAN	E9PBS1_HUMAN	Multifunctional protein ADE2 (Fragment)	Non-Matrisomal	Non-Matrisomal	PAICS	0	0	0	0	0	0	4597000	0	0	0	0	0	0	0	0	0.396569
sp|Q8WX93|PALLD_HUMAN	PALLD_HUMAN	Palladin	Non-Matrisomal	Non-Matrisomal	PALLD	9535600	27651100	39716100	0	4148700	28958700	57821500	53687200	0	0	106517900	117251100	69724000	11221400	105289000	0.013806	A	A	B
tr|Q5TB52|Q5TB52_HUMAN	Q5TB52_HUMAN	3-phosphoadenosine 5-phosphosulfate synthase 2, isoform CRA_b	Non-Matrisomal	Non-Matrisomal	PAPSS2	0	830790	0	0	0	0	0	1473100	0	0	0	3219000	0	0	8880200	0.252979
tr|A0A024R718|A0A024R718_HUMAN	A0A024R718_HUMAN	Pre-B-cell colony enhancing factor 1, isoform CRA_a	Non-Matrisomal	Non-Matrisomal	PBEF1	0	4234400	5260100	0	1299800	0	0	0	0	0	0	2702000	0	0	6677500	0.280186
tr|Q584P1|Q584P1_HUMAN	Q584P1_HUMAN	Putative uncharacterized protein PCYOX1 (Fragment)	Non-Matrisomal	Non-Matrisomal	PCYOX1	0	0	0	0	0	0	0	0	0	0	3540000	0	1716600	0	0	0.151109
sp|Q8WUM4|PDC6I_HUMAN	PDC6I_HUMAN	Programmed cell death 6-interacting protein	Non-Matrisomal	Non-Matrisomal	PDCD6IP	0	0	3477200	0	0	2402900	7244700	3703800	0	0	12832400	6180900	3149700	0	5619600	0.112404
sp|Q14554|PDIA5_HUMAN	PDIA5_HUMAN	Protein disulfide-isomerase A5	Non-Matrisomal	Non-Matrisomal	PDIA5	0	4933900	0	0	0	4197680	0	6086700	0	0	13450000	8845200	3574500	0	14289300	0.0417496	A	A
sp|Q15084|PDIA6_HUMAN	PDIA6_HUMAN	Protein disulfide-isomerase A6	Non-Matrisomal	Non-Matrisomal	PDIA6	2786700	4591600	11443200	0	1718600	11596700	36867400	10563700	3585400	0	25688600	28487100	19212500	0	28556300	0.109873
sp|P50479|PDLI4_HUMAN	PDLI4_HUMAN	PDZ and LIM domain protein 4	Non-Matrisomal	Non-Matrisomal	PDLIM4	0	0	0	0	0	0	0	0	0	0	5929400	13629000	0	0	7444100	0.035419	A
sp|Q96HC4|PDLI5_HUMAN	PDLI5_HUMAN	PDZ and LIM domain protein 5	Non-Matrisomal	Non-Matrisomal	PDLIM5	0	6283700	12942300	0	0	3452800	8521000	17750700	0	0	12606800	6091400	8439700	6223300	74483000	0.27315
sp|Q9NR12|PDLI7_HUMAN	PDLI7_HUMAN	PDZ and LIM domain protein 7	Non-Matrisomal	Non-Matrisomal	PDLIM7	1633500	11066100	20603000	0	1672990	4923000	31121600	21536200	1323500	0	42983200	24700800	31273300	12157700	74357000	0.0302348	A	A
tr|G1UI32|G1UI32_HUMAN	G1UI32_HUMAN	Pyridoxal kinase (Fragment)	Non-Matrisomal	Non-Matrisomal	PDXK	0	0	0	0	0	0	3458900	0	0	0	2622800	3566500	0	0	2619300	0.142249
sp|P17858|PFKAL_HUMAN	PFKAL_HUMAN	ATP-dependent 6-phosphofructokinase, liver type	Non-Matrisomal	Non-Matrisomal	PFKL	5608200	7971500	9968100	0	3540700	9760800	27267200	11489000	0	0	45888300	49468500	19985500	2522200	21319800	0.0453101	A	A
sp|Q01813|PFKAP_HUMAN	PFKAP_HUMAN	ATP-dependent 6-phosphofructokinase, platelet type	Non-Matrisomal	Non-Matrisomal	PFKP	12696800	16318000	18789800	0	4488200	12810300	59556700	18359700	0	1279000	62419100	48757100	30704800	1172300	73500100	0.0870519
tr|C9J0J7|C9J0J7_HUMAN	C9J0J7_HUMAN	Profilin-2	Non-Matrisomal	Non-Matrisomal	PFN2	0	0	0	0	0	0	0	0	0	0	2104900	0	0	0	0	0.396569
tr|M0R261|M0R261_HUMAN	M0R261_HUMAN	6-phosphogluconolactonase (Fragment)	Non-Matrisomal	Non-Matrisomal	PGLS	0	0	0	0	0	0	0	0	0	0	3430500	4187800	4283500	0	4765200	0.000542155	A	A	B
sp|P36871|PGM1_HUMAN	PGM1_HUMAN	Phosphoglucomutase-1	Non-Matrisomal	Non-Matrisomal	PGM1	0	0	0	0	0	0	0	0	0	0	0	3183800	0	0	0	0.396569
sp|O95394|AGM1_HUMAN	AGM1_HUMAN	Phosphoacetylglucosamine mutase	Non-Matrisomal	Non-Matrisomal	PGM3	3474300	8488500	0	0	0	0	11253500	8038000	0	0	19871900	18312900	13132200	0	7270500	0.0668564
sp|O15173|PGRC2_HUMAN	PGRC2_HUMAN	Membrane-associated progesterone receptor component 2	Non-Matrisomal	Non-Matrisomal	PGRMC2	0	0	4710900	0	0	2265400	5866800	2708500	1786000	0	6370700	4848400	0	0	5517900	0.333695
tr|F5GY37|F5GY37_HUMAN	F5GY37_HUMAN	Prohibitin-2	Non-Matrisomal	Non-Matrisomal	PHB2	0	0	0	0	0	0	0	0	1790400	855010	0	0	0	0	0	0.152707
sp|O43175|SERA_HUMAN	SERA_HUMAN	D-3-phosphoglycerate dehydrogenase	Non-Matrisomal	Non-Matrisomal	PHGDH	10121900	27753600	23539400	0	3100600	23687600	95993300	25934600	1460800	857730	82988200	52667800	38912100	9796400	75694100	0.145217
sp|P14618|KPYM_HUMAN	KPYM_HUMAN	Pyruvate kinase PKM	Non-Matrisomal	Non-Matrisomal	PKM	84649000	201879000	277226000	2523000	48180400	172299500	522083000	260855700	39125700	20815700	741590000	611059000	411260400	75422800	583154200	0.0350764	A	A
tr|A0A024R5Z9|A0A024R5Z9_HUMAN	A0A024R5Z9_HUMAN	Pyruvate kinase	Non-Matrisomal	Non-Matrisomal	PKM2	2313800	2114300	0	0	0	3025900	0	0	0	0	6680400	0	6237900	0	8151400	0.0745393
sp|Q15149|PLEC_HUMAN	PLEC_HUMAN	Plectin	Non-Matrisomal	Non-Matrisomal	PLEC	40945000	121321000	90020500	0	3491740	201202600	425107800	296169800	65985200	28971700	724554100	370990600	327666100	13416770	248262500	0.0765365
sp|O60664|PLIN3_HUMAN	PLIN3_HUMAN	Perilipin-3	Non-Matrisomal	Non-Matrisomal	PLIN3	0	0	0	0	0	0	3229400	6390700	0	0	0	0	3068900	0	7366800	0.369572
tr|H3BT57|H3BT57_HUMAN	H3BT57_HUMAN	Protein PML	Non-Matrisomal	Non-Matrisomal	PML	0	0	0	0	0	0	0	0	0	0	0	0	0	0	6628100	0.396569
tr|A0A024R5L0|A0A024R5L0_HUMAN	A0A024R5L0_HUMAN	Prolylcarboxypeptidase (Angiotensinase C), isoform CRA_a	Non-Matrisomal	Non-Matrisomal	PRCP	0	0	0	0	0	0	0	0	0	0	2754300	0	0	0	0	0.396569
sp|Q06830|PRDX1_HUMAN	PRDX1_HUMAN	Peroxiredoxin-1	Non-Matrisomal	Non-Matrisomal	PRDX1	0	0	0	0	0	0	0	0	0	0	0	0	0	0	10339000	0.396569
sp|P78527|PRKDC_HUMAN	PRKDC_HUMAN	DNA-dependent protein kinase catalytic subunit	Non-Matrisomal	Non-Matrisomal	PRKDC	0	1052500	0	0	0	0	0	1601800	0	0	4381800	2805700	0	0	4083800	0.0551176
tr|A0A024R280|A0A024R280_HUMAN	A0A024R280_HUMAN	Phosphoserine aminotransferase 1, isoform CRA_a	Non-Matrisomal	Non-Matrisomal	PSAT1	0	2004800	0	0	0	3106100	4822300	0	0	0	10632500	11209500	0	0	8396000	0.0615238
tr|Q05DH1|Q05DH1_HUMAN	Q05DH1_HUMAN	Proteasome subunit alpha type (Fragment)	Non-Matrisomal	Non-Matrisomal	PSMA7	0	0	0	0	0	1936600	3532100	0	0	0	0	0	0	0	0	0.139111
sp|P28074|PSB5_HUMAN	PSB5_HUMAN	Proteasome subunit beta type-5	Non-Matrisomal	Non-Matrisomal	PSMB5	0	0	0	0	0	0	0	0	0	0	6784200	0	4942400	0	0	0.118482
sp|O00232|PSD12_HUMAN	PSD12_HUMAN	26S proteasome non-ATPase regulatory subunit 12	Non-Matrisomal	Non-Matrisomal	PSMD12	0	0	0	0	0	0	0	1707700	0	0	11432300	0	5370600	0	0	0.185192
tr|H0YM70|H0YM70_HUMAN	H0YM70_HUMAN	Proteasome activator complex subunit 2	Non-Matrisomal	Non-Matrisomal	PSME2	0	0	0	0	569950	0	3276600	0	0	0	0	2679600	0	0	3712700	0.417075
tr|Q6LEN2|Q6LEN2_HUMAN	Q6LEN2_HUMAN	Prostacyclin synthase	Non-Matrisomal	Non-Matrisomal	PTGIS	0	0	0	0	0	0	0	5101800	0	0	0	0	2933300	0	1996100	0.513245
tr|A0A087X296|A0A087X296_HUMAN	A0A087X296_HUMAN	Prostaglandin G/H synthase 1	Non-Matrisomal	Non-Matrisomal	PTGS1	0	0	0	0	0	0	0	0	0	0	3501500	0	0	0	1984700	0.136147
sp|Q13308|PTK7_HUMAN	PTK7_HUMAN	Inactive tyrosine-protein kinase 7	Non-Matrisomal	Non-Matrisomal	PTK7	1840800	2193400	3709400	0	0	0	5156900	4395900	0	0	9809400	9380200	3289700	0	4536900	0.120753
sp|Q9P035|HACD3_HUMAN	HACD3_HUMAN	Very-long-chain (3R)-3-hydroxyacyl-CoA dehydratase 3	Non-Matrisomal	Non-Matrisomal	PTPLAD1	0	11570000	0	0	0	0	0	0	0	0	0	0	0	0	0	0.396569
tr|A8MZH8|A8MZH8_HUMAN	A8MZH8_HUMAN	Pituitary tumor-transforming gene 1 protein-interacting protein	Non-Matrisomal	Non-Matrisomal	PTTG1IP	0	0	5678700	0	0	5190500	0	8517700	0	0	9313000	0	5546400	0	0	0.69652
tr|Q2NLD4|Q2NLD4_HUMAN	Q2NLD4_HUMAN	PURA protein (Fragment)	Non-Matrisomal	Non-Matrisomal	PURA	0	0	0	0	0	0	0	0	0	0	0	0	0	0	2612200	0.396569
tr|E9PK47|E9PK47_HUMAN	E9PK47_HUMAN	Alpha-1,4 glucan phosphorylase	Non-Matrisomal	Non-Matrisomal	PYGL	0	0	1984200	0	0	1234800	2963300	1651600	644360	0	3789700	2843200	5655200	0	3162700	0.0340658	A	A
tr|Q96AW5|Q96AW5_HUMAN	Q96AW5_HUMAN	QARS protein (Fragment)	Non-Matrisomal	Non-Matrisomal	QARS	0	0	0	0	0	0	3810300	1453200	0	0	0	6514700	1432600	0	3069200	0.20894
sp|P51148|RAB5C_HUMAN	RAB5C_HUMAN	Ras-related protein Rab-5C	Non-Matrisomal	Non-Matrisomal	RAB5C	0	0	0	0	0	0	0	0	0	0	0	0	0	0	4048800	0.396569
tr|A0A090N7U9|A0A090N7U9_HUMAN	A0A090N7U9_HUMAN	Retinoic acid receptor responder (Tazarotene induced) 2	Non-Matrisomal	Non-Matrisomal	RARRES2	0	3505900	2354100	0	0	0	8679600	4663200	0	0	4823400	8735800	2126300	626980	0	0.583946
sp|P54136|SYRC_HUMAN	SYRC_HUMAN	Arginine--tRNA ligase, cytoplasmic	Non-Matrisomal	Non-Matrisomal	RARS	0	4080600	1810800	0	0	5731800	6961500	6033300	0	0	18794600	11624400	8393800	0	12092300	0.0234146	A	A
tr|Q2TAM5|Q2TAM5_HUMAN	Q2TAM5_HUMAN	RELA protein	Non-Matrisomal	Non-Matrisomal	RELA	0	0	0	0	0	0	31440000	0	0	0	0	0	0	0	0	0.396569
tr|Q5T092|Q5T092_HUMAN	Q5T092_HUMAN	Protein RER1 (Fragment)	Non-Matrisomal	Non-Matrisomal	RER1	0	1287700	1739900	0	0	1937200	3483700	2179600	0	0	3616100	6068900	0	0	0	0.541463
tr|A0A024RC87|A0A024RC87_HUMAN	A0A024RC87_HUMAN	Ribonuclease/angiogenin inhibitor 1, isoform CRA_a	Non-Matrisomal	Non-Matrisomal	RNH1	27703600	45974800	76683900	0	9313400	105149800	241921900	111080000	11225500	1144800	282575100	196131000	132656800	28978100	185980600	0.0634684
sp|Q9H4A4|AMPB_HUMAN	AMPB_HUMAN	Aminopeptidase B	Non-Matrisomal	Non-Matrisomal	RNPEP	0	0	0	0	0	1945800	7329300	0	0	0	2928200	8169100	1254300	0	9124700	0.11747
tr|F8W7C6|F8W7C6_HUMAN	F8W7C6_HUMAN	60S ribosomal protein L10	Non-Matrisomal	Non-Matrisomal	RPL10	0	0	0	0	0	0	0	4757600	0	0	0	0	0	0	0	0.396569
tr|Q6NZ55|Q6NZ55_HUMAN	Q6NZ55_HUMAN	60S ribosomal protein L13	Non-Matrisomal	Non-Matrisomal	RPL13	4775500	3133800	0	0	0	13044500	35621400	0	2774600	0	28597000	23925100	22902100	4143200	53502000	0.0363792	A	A
sp|Q9Y3U8|RL36_HUMAN	RL36_HUMAN	60S ribosomal protein L36	Non-Matrisomal	Non-Matrisomal	RPL36	0	4431600	4618700	0	740150	0	0	5791500	1303800	0	0	8015400	0	0	8158500	0.670066
sp|P36578|RL4_HUMAN	RL4_HUMAN	60S ribosomal protein L4	Non-Matrisomal	Non-Matrisomal	RPL4	4597800	17710900	43910000	0	3650990	21955300	65170900	40828500	3602400	1910900	85600100	61651000	57322500	9896140	66954700	0.0504413
tr|Q8TBK5|Q8TBK5_HUMAN	Q8TBK5_HUMAN	60S ribosomal protein L6	Non-Matrisomal	Non-Matrisomal	RPL6	3227500	9117900	18500800	0	0	11433200	23379600	15398200	1914700	0	42402800	29425500	31855600	0	31084300	0.0362336	A	A
sp|P18124|RL7_HUMAN	RL7_HUMAN	60S ribosomal protein L7	Non-Matrisomal	Non-Matrisomal	RPL7	0	0	0	0	0	0	0	11551000	0	0	0	0	0	0	0	0.396569
tr|Q6FG99|Q6FG99_HUMAN	Q6FG99_HUMAN	RPLP1 protein	Non-Matrisomal	Non-Matrisomal	RPLP1	0	0	0	0	0	0	7553600	0	0	0	0	0	0	0	0	0.396569
tr|Q8J014|Q8J014_HUMAN	Q8J014_HUMAN	40S ribosomal protein S2	Non-Matrisomal	Non-Matrisomal	RPS2	0	1717800	0	0	0	2299100	4488300	2409100	0	0	5558700	4801900	2845500	0	4872600	0.0382053	A	A
tr|Q96DV6|Q96DV6_HUMAN	Q96DV6_HUMAN	40S ribosomal protein S6	Non-Matrisomal	Non-Matrisomal	RPS6	0	4994100	6811400	0	1464200	4616100	9761900	6209900	3087700	0	0	10773000	0	0	0	0.558433
tr|Q5JR94|Q5JR94_HUMAN	Q5JR94_HUMAN	40S ribosomal protein S8	Non-Matrisomal	Non-Matrisomal	RPS8	4163800	7313100	9473200	0	0	8745500	25529000	12817000	3598400	0	31566000	22297000	15279000	0	29374000	0.0720245
tr|A0A024QZF2|A0A024QZF2_HUMAN	A0A024QZF2_HUMAN	Related RAS viral (R-ras) oncogene homolog, isoform CRA_a	Non-Matrisomal	Non-Matrisomal	RRAS	0	4677300	3680300	0	0	0	2704800	3396000	0	0	18256100	3940000	7411300	0	10538600	0.0507534
tr|A0A0A0MRV0|A0A0A0MRV0_HUMAN	A0A0A0MRV0_HUMAN	Ribosome-binding protein 1	Non-Matrisomal	Non-Matrisomal	RRBP1	5608200	7971500	13953700	0	4300570	9760800	29383500	28026400	1621500	0	33091800	7971500	19162800	0	30969800	0.32168
sp|Q9NQC3|RTN4_HUMAN	RTN4_HUMAN	Reticulon-4	Non-Matrisomal	Non-Matrisomal	RTN4	6964600	12078000	20259000	0	4205200	16236400	44255000	24374600	20392900	8954800	49209500	35366200	29423400	5495800	38335000	0.0469881	A	A
tr|B3KNL2|B3KNL2_HUMAN	B3KNL2_HUMAN	RuvB-like 2 (E. coli), isoform CRA_d	Non-Matrisomal	Non-Matrisomal	RUVBL2	0	1418900	0	0	0	0	0	0	0	0	0	0	0	0	0	0.396569
tr|Q0VGA5|Q0VGA5_HUMAN	Q0VGA5_HUMAN	SARS protein	Non-Matrisomal	Non-Matrisomal	SARS	0	0	5659500	0	0	4934900	12867000	6220100	0	0	23260200	20199900	5506100	0	20819900	0.0341998	A	A
tr|A0A024RDG6|A0A024RDG6_HUMAN	A0A024RDG6_HUMAN	Scavenger receptor class B, member 2, isoform CRA_a	Non-Matrisomal	Non-Matrisomal	SCARB2	0	0	0	0	0	0	0	3340600	0	0	0	0	3287500	0	0	0.618588
tr|B8ZZP4|B8ZZP4_HUMAN	B8ZZP4_HUMAN	Secernin-1	Non-Matrisomal	Non-Matrisomal	SCRN1	1618100	1869700	7945600	0	0	1906500	12189200	4485700	0	0	12885100	9929600	8254600	0	14133900	0.0996059
sp|Q15436|SC23A_HUMAN	SC23A_HUMAN	Protein transport protein Sec23A	Non-Matrisomal	Non-Matrisomal	SEC23A	0	0	0	0	0	2889300	0	0	0	0	6843500	5787300	3269300	0	0	0.0576608
tr|D6REX3|D6REX3_HUMAN	D6REX3_HUMAN	Protein transport protein Sec31A	Non-Matrisomal	Non-Matrisomal	SEC31A	1632100	4345200	6602900	0	0	1760400	3378200	2903400	0	0	6786000	2732300	9725800	0	7915300	0.148671
tr|A0A0A0MS41|A0A0A0MS41_HUMAN	A0A0A0MS41_HUMAN	Sideroflexin-3	Non-Matrisomal	Non-Matrisomal	SFXN3	0	0	0	0	0	1289500	0	2157500	0	0	0	0	0	0	0	0.131698
tr|A0A024R8U1|A0A024R8U1_HUMAN	A0A024R8U1_HUMAN	Solute carrier family 16 (Monocarboxylic acid transporters), member 3, isoform CRA_a	Non-Matrisomal	Non-Matrisomal	SLC16A3	2835500	20553300	29892400	0	6081370	0	34341100	12601500	3175600	2427100	13004000	39910900	18918100	7335200	76551100	0.22018
tr|Q71UA6|Q71UA6_HUMAN	Q71UA6_HUMAN	Amino acid transporter	Non-Matrisomal	Non-Matrisomal	SLC1A5	1646850	2828800	3836400	0	748220	4133400	6707700	4176600	0	0	3081100	0	2963300	603670	8021900	0.73239
tr|F8VVM2|F8VVM2_HUMAN	F8VVM2_HUMAN	Phosphate carrier protein, mitochondrial	Non-Matrisomal	Non-Matrisomal	SLC25A3	0	0	3992700	0	0	0	0	0	0	0	4663600	4653400	0	0	6560200	0.0695465
tr|V9GYG0|V9GYG0_HUMAN	V9GYG0_HUMAN	ADP/ATP translocase 1	Non-Matrisomal	Non-Matrisomal	SLC25A4	0	0	0	0	0	0	2232600	0	0	0	0	2245800	0	0	3062000	0.299685
sp|P04179|SODM_HUMAN	SODM_HUMAN	Superoxide dismutase [Mn], mitochondrial	Non-Matrisomal	Non-Matrisomal	SOD2	0	0	6716400	0	0	0	0	6200300	1102200	1016900	17321000	16688700	4233400	0	35721700	0.0414189	A
tr|D6W5C0|D6W5C0_HUMAN	D6W5C0_HUMAN	Spectrin, beta, non-erythrocytic 1, isoform CRA_b	Non-Matrisomal	Non-Matrisomal	SPTBN1	0	0	0	0	0	0	4988500	4168700	0	0	3384800	0	0	0	3875900	0.295115
sp|P19623|SPEE_HUMAN	SPEE_HUMAN	Spermidine synthase	Non-Matrisomal	Non-Matrisomal	SRM	0	0	0	0	0	3097000	0	3823300	0	0	7084800	5086200	2778300	0	0	0.12364
tr|Q86X80|Q86X80_HUMAN	Q86X80_HUMAN	SRP72 protein (Fragment)	Non-Matrisomal	Non-Matrisomal	SRP72	0	0	0	0	0	0	0	1903900	0	0	13521000	0	0	0	0	0.446921
tr|Q549N5|Q549N5_HUMAN	Q549N5_HUMAN	Signal recognition particle receptor beta subunit	Non-Matrisomal	Non-Matrisomal	SRPRB	0	0	0	0	0	2022400	0	0	0	0	0	0	0	0	0	0.396569
sp|P51571|SSRD_HUMAN	SSRD_HUMAN	Translocon-associated protein subunit delta	Non-Matrisomal	Non-Matrisomal	SSR4	0	0	0	0	0	0	6374200	0	0	0	7052900	0	3287100	0	4457700	0.190092
sp|P42224|STAT1_HUMAN	STAT1_HUMAN	Signal transducer and activator of transcription 1-alpha/beta	Non-Matrisomal	Non-Matrisomal	STAT1	0	1740900	0	0	0	0	0	0	0	0	6981400	0	0	0	3617100	0.19855
tr|B2R8Z8|B2R8Z8_HUMAN	B2R8Z8_HUMAN	cDNA, FLJ94136, highly similar to Homo sapiens synaptotagmin binding, cytoplasmic RNA interacting protein (SYNCRIP), mRNA	Non-Matrisomal	Non-Matrisomal	SYNCRIP	1817600	3841800	3916300	0	0	3822400	4485900	4326900	0	0	6833100	7082200	3613300	1294700	7913900	0.089867
tr|C9JYN0|C9JYN0_HUMAN	C9JYN0_HUMAN	Synaptophysin-like protein 1	Non-Matrisomal	Non-Matrisomal	SYPL1	2497500	0	0	0	0	0	0	0	0	0	0	3339400	0	0	3489400	0.260323
tr|Q5U0D2|Q5U0D2_HUMAN	Q5U0D2_HUMAN	Transgelin	Non-Matrisomal	Non-Matrisomal	TAGLN	36132000	73518000	142390000	0	36074000	71240000	113950000	144750000	38243000	26086000	253830000	199610000	183120000	82889000	296170000	0.00691514	A	A	B
sp|P37802|TAGL2_HUMAN	TAGL2_HUMAN	Transgelin-2	Non-Matrisomal	Non-Matrisomal	TAGLN2	0	5672400	3477000	0	0	5470700	21394400	14043300	2755000	0	31973000	14793000	12229000	0	24639300	0.0612274
tr|F2Z393|F2Z393_HUMAN	F2Z393_HUMAN	Transaldolase	Non-Matrisomal	Non-Matrisomal	TALDO1	0	0	2173400	0	0	0	2665300	2211500	0	0	2154200	3139100	2903500	579930	3240000	0.0494056		A
tr|Q5M7Z9|Q5M7Z9_HUMAN	Q5M7Z9_HUMAN	TARS protein (Fragment)	Non-Matrisomal	Non-Matrisomal	TARS	0	0	0	0	0	0	0	0	0	0	3226100	0	8812300	0	0	0.18308
tr|E9PMC5|E9PMC5_HUMAN	E9PMC5_HUMAN	V-type proton ATPase subunit a	Non-Matrisomal	Non-Matrisomal	TCIRG1	0	0	0	0	0	0	0	934160	0	0	0	0	0	0	0	0.396569
sp|P17987|TCPA_HUMAN	TCPA_HUMAN	T-complex protein 1 subunit alpha	Non-Matrisomal	Non-Matrisomal	TCP1	1539500	3498400	4830000	0	839560	0	7575800	0	0	0	9626400	2731900	0	0	11788000	0.393097
sp|Q9Y490|TLN1_HUMAN	TLN1_HUMAN	Talin-1	Non-Matrisomal	Non-Matrisomal	TLN1	10913900	42878700	50755600	0	2322790	28493600	75831300	49642900	4911100	1263100	136856600	97455000	63190900	20499800	182192400	0.0267309	A	A
sp|Q9Y490|TLN1_HUMAN	TLN1_HUMAN	Talin-1	Non-Matrisomal	Non-Matrisomal	TLN1	0	0	2577700	0	0	0	0	0	0	0	0	0	0	0	0	0.396569
tr|A0A024R6I3|A0A024R6I3_HUMAN	A0A024R6I3_HUMAN	Transmembrane emp24-like trafficking protein 10 (Yeast), isoform CRA_a	Non-Matrisomal	Non-Matrisomal	TMED10	0	3199600	5996600	0	0	4356900	7157400	6172000	0	0	9755400	9083200	7422100	0	11034000	0.0724319
tr|A0A0A6YYA0|A0A0A6YYA0_HUMAN	A0A0A6YYA0_HUMAN	Protein TMED7-TICAM2	Non-Matrisomal	Non-Matrisomal	TMED7-TICAM2	0	0	0	0	0	0	0	0	0	0	0	0	0	0	3911100	0.396569
tr|Q53SB5|Q53SB5_HUMAN	Q53SB5_HUMAN	Desmin, isoform CRA_a	Non-Matrisomal	Non-Matrisomal	tmp_locus_29	0	0	0	0	0	0	0	4605400	0	0	0	0	0	0	0	0.396569
tr|A1L0S7|A1L0S7_HUMAN	A1L0S7_HUMAN	TNS1 protein (Fragment)	Non-Matrisomal	Non-Matrisomal	TNS1	0	2032800	2818300	0	0	0	5105000	2691600	0	0	3443300	4498600	2440300	0	5283500	0.232315
tr|D9YZV5|D9YZV5_HUMAN	D9YZV5_HUMAN	Tropomyosin 1 (Alpha) isoform 4	Non-Matrisomal	Non-Matrisomal	TPM1	0	0	0	0	0	3659900	0	4636000	12127900	2738700	3229500	5899000	4442800	1738700	5004100	0.0431278
tr|Q6ZN40|Q6ZN40_HUMAN	Q6ZN40_HUMAN	Tropomyosin 1 (Alpha), isoform CRA_f	Non-Matrisomal	Non-Matrisomal	TPM1	0	0	0	0	0	0	0	0	0	0	0	0	0	0	7172800	0.396569
tr|Q5CAQ5|Q5CAQ5_HUMAN	Q5CAQ5_HUMAN	Tumor rejection antigen (Gp96) 1	Non-Matrisomal	Non-Matrisomal	TRA1	8264000	15490800	30234600	0	2337200	23561100	7761200	37922000	18442400	6765500	74161000	60382000	40512800	4863000	85854000	0.018832	A	A
tr|G3XAN4|G3XAN4_HUMAN	G3XAN4_HUMAN	Translocating chain-associated membrane protein 1	Non-Matrisomal	Non-Matrisomal	TRAM1	1518300	3460800	3018200	0	0	0	6513200	6213500	0	1284300	6256200	9335300	5522900	0	8965500	0.097913
sp|Q14258|TRI25_HUMAN	TRI25_HUMAN	E3 ubiquitin/ISG15 ligase TRIM25	Non-Matrisomal	Non-Matrisomal	TRIM25	0	0	0	0	0	0	0	0	0	0	1929700	0	0	0	0	0.396569
tr|M0QY85|M0QY85_HUMAN	M0QY85_HUMAN	Tubulin beta 4A class Iva	Non-Matrisomal	Non-Matrisomal	TUBB4B	11096000	11700000	19629000	0	6017100	3134000	13508000	16538000	1202500	0	38657000	14111000	0	4724000	59376000	0.245434
tr|Q3ZCR3|Q3ZCR3_HUMAN	Q3ZCR3_HUMAN	Tubulin beta chain	Non-Matrisomal	Non-Matrisomal	TUBB6	5385200	3523100	6845200	0	3224000	3769700	12830000	5975700	0	0	12630000	11210000	7994500	1561500	33212000	0.133802
sp|Q9BUF5|TBB6_HUMAN	TBB6_HUMAN	Tubulin beta-6 chain	Non-Matrisomal	Non-Matrisomal	TUBB6	7826700	29579200	64676500	0	5127000	26249200	56182300	54863500	0	1048900	133534900	99270500	43035800	8082300	142583700	0.0517506
sp|Q3ZCM7|TBB8_HUMAN	TBB8_HUMAN	Tubulin beta-8 chain	Non-Matrisomal	Non-Matrisomal	TUBB8	0	7824300	0	0	0	7870700	24756000	15344000	0	0	60166000	52248000	27202000	0	0	0.089699
sp|P49411|EFTU_HUMAN	EFTU_HUMAN	Elongation factor Tu, mitochondrial	Non-Matrisomal	Non-Matrisomal	TUFM	0	1621400	0	0	0	0	0	0	0	0	0	0	0	0	4167500	0.533635
tr|Q86UY0|Q86UY0_HUMAN	Q86UY0_HUMAN	Protein BLOC1S5-TXNDC5	Non-Matrisomal	Non-Matrisomal	TXNDC5	3352900	7605400	27390500	0	0	16438300	44238100	36383700	7960100	0	56451000	37559000	42968000	9795300	42749000	0.0364616	A	A
tr|A0A024R1A3|A0A024R1A3_HUMAN	A0A024R1A3_HUMAN	Ubiquitin-activating enzyme E1 (A1S9T and BN75 temperature sensitivity complementing), isoform CRA_a	Non-Matrisomal	Non-Matrisomal	UBE1	5009800	17682200	22919700	0	3256300	25129000	25890000	29322400	3997400	0	68590700	46482500	47948900	2882300	46069300	0.0248765	A	A
sp|O60701|UGDH_HUMAN	UGDH_HUMAN	UDP-glucose 6-dehydrogenase	Non-Matrisomal	Non-Matrisomal	UGDH	0	4893000	8394300	0	0	6296900	0	10023000	0	0	18431000	15280000	13377800	0	18221000	0.0209517	A	A	B
tr|A0A024RCN6|A0A024RCN6_HUMAN	A0A024RCN6_HUMAN	Valyl-tRNA synthetase, isoform CRA_a	Non-Matrisomal	Non-Matrisomal	VARS	969840	2200700	7365700	0	0	0	14806700	25195300	0	0	18008100	16490800	8592800	0	15844900	0.209014
tr|A0A024R1Z6|A0A024R1Z6_HUMAN	A0A024R1Z6_HUMAN	Vesicle amine transport protein 1 homolog (T californica), isoform CRA_a	Non-Matrisomal	Non-Matrisomal	VAT1	2720000	4279200	9038400	0	2596000	9055100	6955600	15139800	3092000	0	24373500	17647500	3182200	3188800	32931700	0.0908666
tr|A0A024QZN4|A0A024QZN4_HUMAN	A0A024QZN4_HUMAN	Vinculin, isoform CRA_c	Non-Matrisomal	Non-Matrisomal	VCL	0	4572400	4665500	0	1304500	0	0	0	5006200	3166100	32435000	38762000	9953100	2717100	0	0.066602
sp|P21796|VDAC1_HUMAN	VDAC1_HUMAN	Voltage-dependent anion-selective channel protein 1	Non-Matrisomal	Non-Matrisomal	VDAC1	0	0	0	0	0	0	0	0	0	0	0	0	0	0	4973300	0.396569
tr|A0A024RDG1|A0A024RDG1_HUMAN	A0A024RDG1_HUMAN	Vesicle docking protein p115, isoform CRA_a	Non-Matrisomal	Non-Matrisomal	VDP	0	0	5116100	0	0	3282600	8044400	2110400	0	0	18118000	3361600	2339800	693150	3214900	0.341608
sp|Q96QK1|VPS35_HUMAN	VPS35_HUMAN	Vacuolar protein sorting-associated protein 35	Non-Matrisomal	Non-Matrisomal	VPS35	0	3170300	0	0	0	0	0	0	0	0	12514000	7825900	5464100	0	7475400	0.00412205	A	A	B
tr|A0A024R6K8|A0A024R6K8_HUMAN	A0A024R6K8_HUMAN	Tryptophanyl-tRNA synthetase, isoform CRA_a	Non-Matrisomal	Non-Matrisomal	WARS	0	0	2409600	0	0	0	6313100	0	0	0	14711100	3527800	9958900	842780	5120600	0.0338137	A	A
tr|O95061|O95061_HUMAN	O95061_HUMAN	WASP interactor protein (Fragment)	Non-Matrisomal	Non-Matrisomal	WISP	0	0	0	0	0	0	2671400	0	0	0	4857600	0	1886100	0	3518200	0.0995574
sp|P13010|XRCC5_HUMAN	XRCC5_HUMAN	X-ray repair cross-complementing protein 5	Non-Matrisomal	Non-Matrisomal	XRCC5	1810100	11363200	8241600	0	0	5765400	12374900	5416900	0	0	23948000	5873300	11469600	1393000	29735500	0.121289
sp|P54577|SYYC_HUMAN	SYYC_HUMAN	Tyrosine--tRNA ligase, cytoplasmic	Non-Matrisomal	Non-Matrisomal	YARS	0	0	0	0	0	2308400	4378200	4277300	0	0	20031900	7014500	0	1185900	18471600	0.0523014
tr|A0JLU4|A0JLU4_HUMAN	A0JLU4_HUMAN	YBX1 protein	Non-Matrisomal	Non-Matrisomal	YBX1	0	0	0	0	0	0	6290100	0	0	0	0	0	0	0	0	0.396569
sp|Q15942|ZYX_HUMAN	ZYX_HUMAN	Zyxin	Non-Matrisomal	Non-Matrisomal	ZYX	0	6566200	21868000	0	1712100	0	12391000	13684500	0	0	57744300	34712500	22558900	6226000	67875200	0.0110241	A	A	B
tr|A6NLG9|A6NLG9_HUMAN	A6NLG9_HUMAN	cDNA FLJ36740 fis, clone UTERU2013322, highly similar to Biglycan	Non-Matrisomal	Non-Matrisomal		60572000	190872600	351757000	3219600	79271000	99335300	360427000	204019000	163490300	59831000	348806000	306993000	232649000	53605400	407990000	0.294278
tr|A8K0T9|A8K0T9_HUMAN	A8K0T9_HUMAN	cDNA FLJ75422, highly similar to Homo sapiens capping protein (actin filament) muscle Z-line, alpha 1, mRNA	Non-Matrisomal	Non-Matrisomal		0	0	3666100	0	0	3413600	6639500	3448800	0	0	16423800	6996200	5252000	0	6477500	0.0675728
tr|A8K4T6|A8K4T6_HUMAN	A8K4T6_HUMAN	cDNA FLJ76282, highly similar to Homo sapiens proteasome (prosome, macropain) 26S subunit, non-ATPase, 5 (PSMD5), mRNA	Non-Matrisomal	Non-Matrisomal		0	0	0	0	0	1617400	3536800	1694800	0	0	6701900	3957500	1676200	0	2875700	0.0440234	A	A
tr|A8K4Z4|A8K4Z4_HUMAN	A8K4Z4_HUMAN	cDNA FLJ75549, highly similar to Homo sapiens ribosomal protein, large, P0 (RPLP0), transcript variant 1, mRNA	Non-Matrisomal	Non-Matrisomal		0	2648300	0	0	0	0	6123200	6260800	0	0	10612000	0	6475000	0	7017600	0.179335
tr|A8K7N0|A8K7N0_HUMAN	A8K7N0_HUMAN	cDNA FLJ75556, highly similar to Homo sapiens ribosomal protein L14, mRNA	Non-Matrisomal	Non-Matrisomal		5052500	9457000	18853700	0	1394900	11373100	34898600	12288600	2853600	0	28057000	24348300	16978600	3862300	24524000	0.21183
tr|A8K8T0|A8K8T0_HUMAN	A8K8T0_HUMAN	cDNA FLJ78760, highly similar to Homo sapiens integrin, alpha 11 (ITGA11), transcript variant 1, mRNA	Non-Matrisomal	Non-Matrisomal		2451800	0	1638700	0	0	3816500	5303100	4458300	0	0	12004400	3498500	4802000	0	2146000	0.211842
tr|A8K916|A8K916_HUMAN	A8K916_HUMAN	cDNA FLJ78481, highly similar to Homo sapiens adaptor-related protein complex 2, beta 1 subunit, mRNA	Non-Matrisomal	Non-Matrisomal		0	0	2480000	0	0	0	3336400	2829900	0	0	4001400	3229000	2139800	0	4628000	0.100747
tr|A8K9K4|A8K9K4_HUMAN	A8K9K4_HUMAN	cDNA FLJ75504, highly similar to Homo sapiens glucosidase I, mRNA	Non-Matrisomal	Non-Matrisomal		0	1086400	1579200	0	0	972350	4875500	4725900	0	0	9428300	5672300	4623700	0	4508200	0.0479896	A	A
tr|A8KA16|A8KA16_HUMAN	A8KA16_HUMAN	cDNA FLJ77243, highly similar to Homo sapiens steroid sensitive gene 1 (URB), transcript variant 1, mRNA	Non-Matrisomal	Non-Matrisomal		1158900	2258100	2379200	0	521810	1781700	4612100	1694000	0	0	0	0	2304400	0	3835900	0.915039
tr|A8KA19|A8KA19_HUMAN	A8KA19_HUMAN	cDNA FLJ75831, highly similar to Homo sapiens exportin, tRNA (nuclear export receptor for tRNAs) (XPOT), mRNA	Non-Matrisomal	Non-Matrisomal		0	1727900	0	0	0	1539900	2839200	0	0	0	5534800	2386200	1878200	0	2679000	0.0862869
tr|A8KA83|A8KA83_HUMAN	A8KA83_HUMAN	cDNA FLJ78586, highly similar to Homo sapiens VAMP (vesicle-associated membrane protein)-associated protein A, 33kDa (VAPA), mRNA	Non-Matrisomal	Non-Matrisomal		993990	1975800	3085100	0	0	0	0	3241100	0	0	4993400	3095300	0	0	10263000	0.213367
tr|A8KAH7|A8KAH7_HUMAN	A8KAH7_HUMAN	cDNA FLJ75444, highly similar to Homo sapiens protein kinase, cAMP-dependent, regulatory, type II, alpha (PRKAR2A), mRNA	Non-Matrisomal	Non-Matrisomal		0	0	0	0	0	0	0	0	0	0	3819300	0	0	0	3525500	0.110644
tr|A8KAM5|A8KAM5_HUMAN	A8KAM5_HUMAN	cDNA FLJ77519, highly similar to Homo sapiens secreted frizzled related protein mRNA	Non-Matrisomal	Non-Matrisomal		2023100	0	0	0	0	0	0	0	0	0	6048400	2810600	0	0	3684400	0.0579712
tr|B2R4M6|B2R4M6_HUMAN	B2R4M6_HUMAN	Protein S100	Non-Matrisomal	Non-Matrisomal		0	0	0	0	782270	0	0	0	0	0	3922100	0	0	0	0	0.468513
tr|B2R514|B2R514_HUMAN	B2R514_HUMAN	cDNA, FLJ92300, Homo sapiens COP9 subunit 6 (MOV34 homolog, 34 kD) (COPS6), mRNA	Non-Matrisomal	Non-Matrisomal		0	0	0	0	0	0	0	0	0	0	1828300	0	0	0	0	0.396569
tr|B2RAN1|B2RAN1_HUMAN	B2RAN1_HUMAN	cDNA, FLJ95012, highly similar to Homo sapiens UDP-glucose pyrophosphorylase 2 (UGP2), mRNA	Non-Matrisomal	Non-Matrisomal		1683300	2489000	4018600	0	0	4229300	7992000	4561700	2164700	904780	9408000	6948500	6338400	0	19618700	0.0908159
tr|B2RDN9|B2RDN9_HUMAN	B2RDN9_HUMAN	cDNA, FLJ96699, highly similar to Homo sapiens thyroid autoantigen 70kDa (Ku antigen) (G22P1), mRNA	Non-Matrisomal	Non-Matrisomal		863430	7936600	7194500	0	0	4521400	19598800	11534500	0	0	19603100	9293400	8614100	0	19510800	0.237913
tr|B2RDY9|B2RDY9_HUMAN	B2RDY9_HUMAN	Adenylyl cyclase-associated protein	Non-Matrisomal	Non-Matrisomal		6765700	25557100	40619600	0	4270400	24345000	59143000	58038600	8340790	2699600	129480000	83560000	55929100	12331600	80113500	0.0333985	A	A
tr|B2RE46|B2RE46_HUMAN	B2RE46_HUMAN	cDNA, FLJ96923, highly similar to Homo sapiens ribophorin II (RPN2), mRNA	Non-Matrisomal	Non-Matrisomal		0	4793300	28744800	0	0	0	46808400	18418200	0	0	24371800	11622400	6152000	1595200	21421600	0.747037
tr|B2RE56|B2RE56_HUMAN	B2RE56_HUMAN	Peptidyl-prolyl cis-trans isomerase	Non-Matrisomal	Non-Matrisomal		4080900	9617800	13028000	0	2488800	10539000	17949000	10124000	2898300	0	18400000	22282000	14820000	0	23239000	0.134034
tr|B3KMR8|B3KMR8_HUMAN	B3KMR8_HUMAN	cDNA FLJ12445 fis, clone NT2RM1000256, highly similar to Glucosamine--fructose-6-phosphateaminotransferase (isomerizing) 2 (EC 2.6.1.16)	Non-Matrisomal	Non-Matrisomal		0	0	0	0	0	0	0	0	0	0	0	0	0	0	2230800	0.396569
tr|B3KNP8|B3KNP8_HUMAN	B3KNP8_HUMAN	cDNA FLJ30111 fis, clone BNGH42000360, highly similar to 3-ketoacyl-CoA thiolase, mitochondrial (EC 2.3.1.16)	Non-Matrisomal	Non-Matrisomal		0	0	0	0	0	1591300	0	0	0	0	4129600	0	0	0	0	0.532488
tr|B3KQQ0|B3KQQ0_HUMAN	B3KQQ0_HUMAN	cDNA PSEC0007 fis, clone NT2RM1000634, highly similar to FK506-binding protein 9 (EC 5.2.1.8)	Non-Matrisomal	Non-Matrisomal		0	0	4794000	0	0	0	8182500	2759300	0	0	6493100	4103900	0	0	0	0.766944
tr|B3KQT9|B3KQT9_HUMAN	B3KQT9_HUMAN	Protein disulfide-isomerase	Non-Matrisomal	Non-Matrisomal		46473400	88036300	137674900	0	24167800	112040800	207564900	138921000	22659800	13712600	348095500	267862500	167040400	58294300	431556200	0.0247373	A	A
tr|B3KS36|B3KS36_HUMAN	B3KS36_HUMAN	cDNA FLJ35376 fis, clone SKMUS2004044, highly similar to Homo sapiens ribosomal protein L3 (RPL3), transcript variant 2, mRNA	Non-Matrisomal	Non-Matrisomal		950000	4032500	2667800	0	0	0	0	7512900	955650	0	19210300	16253600	8494200	1567700	10219000	0.00810942	A	A	B
tr|B3KSG9|B3KSG9_HUMAN	B3KSG9_HUMAN	cDNA FLJ36188 fis, clone TESTI2027179, highly similar to Transmembrane 9 superfamily protein member 2	Non-Matrisomal	Non-Matrisomal		0	0	2064600	0	0	0	0	0	0	0	0	0	0	0	0	0.396569
tr|B3KVN0|B3KVN0_HUMAN	B3KVN0_HUMAN	cDNA FLJ16785 fis, clone NT2RI2015342, highly similar to Solute carrier family 2, facilitated glucose transporter member 1	Non-Matrisomal	Non-Matrisomal		0	0	0	0	0	0	0	0	0	0	0	0	0	0	11173000	0.396569
tr|B3KWD0|B3KWD0_HUMAN	B3KWD0_HUMAN	cDNA FLJ42779 fis, clone BRAWH3005300, highly similar to Exportin-1	Non-Matrisomal	Non-Matrisomal		0	1501500	0	0	0	0	2963100	2879800	0	0	5496100	3114200	2283200	0	0	0.244807
tr|B3KWI4|B3KWI4_HUMAN	B3KWI4_HUMAN	cDNA FLJ43122 fis, clone CTONG3003737, highly similar to Leucine-rich repeat-containing protein 15	Non-Matrisomal	Non-Matrisomal		0	4701600	4193300	0	0	5560400	19762200	25485600	0	0	36193000	25262500	19458600	0	21613800	0.0424964	A	A
tr|B3KWK5|B3KWK5_HUMAN	B3KWK5_HUMAN	cDNA FLJ43230 fis, clone HCHON2001269, highly similar to Connective tissue growth factor	Non-Matrisomal	Non-Matrisomal		0	0	0	0	0	0	0	0	0	0	0	2393100	0	0	0	0.396569
tr|B3KWV6|B3KWV6_HUMAN	B3KWV6_HUMAN	cDNA FLJ43948 fis, clone TESTI4014924, highly similar to Homo sapiens cytoplasmic FMR1 interacting protein 1 (CYFIP1), transcript variant 1, mRNA	Non-Matrisomal	Non-Matrisomal		0	0	2683800	0	0	0	2062500	0	0	0	3558300	2244300	2302300	0	6935400	0.0569952
tr|B3KXY9|B3KXY9_HUMAN	B3KXY9_HUMAN	cDNA FLJ46359 fis, clone TESTI4049786, highly similar to Hexokinase-1 (EC 2.7.1.1)	Non-Matrisomal	Non-Matrisomal		0	0	0	0	0	0	2537200	0	0	0	14914400	2947700	9254200	0	0	0.0833216
tr|B3KY04|B3KY04_HUMAN	B3KY04_HUMAN	cDNA FLJ46506 fis, clone THYMU3030752, highly similar to BTB/POZ domain-containing protein KCTD12	Non-Matrisomal	Non-Matrisomal		0	0	0	0	0	0	0	2580500	0	0	0	0	0	0	0	0.396569
tr|B4DDH8|B4DDH8_HUMAN	B4DDH8_HUMAN	cDNA FLJ55184, highly similar to Homo sapiens leukocyte receptor cluster (LRC) member 4 (LENG4), mRNA	Non-Matrisomal	Non-Matrisomal		1073700	4255700	7527400	0	0	2765700	8549200	6804300	1667700	0	9628700	9264000	7298700	0	10432700	0.159189
tr|B4DF70|B4DF70_HUMAN	B4DF70_HUMAN	cDNA FLJ60461, highly similar to Peroxiredoxin-2 (EC 1.11.1.15)	Non-Matrisomal	Non-Matrisomal		5171900	2730100	2797400	0	1571000	3736500	0	0	1661000	0	25254300	18297600	5023200	1349900	28601200	0.0127122	A	A	B
tr|B4DHX4|B4DHX4_HUMAN	B4DHX4_HUMAN	cDNA FLJ52902, highly similar to Rab GDP dissociation inhibitor alpha	Non-Matrisomal	Non-Matrisomal		0	1353300	0	0	0	4411800	15250000	6168700	0	0	13691300	12256700	5860700	0	21097000	0.0513388
tr|B4DI61|B4DI61_HUMAN	B4DI61_HUMAN	cDNA FLJ58182, highly similar to Protein CYR61	Non-Matrisomal	Non-Matrisomal		0	12009700	0	0	1908100	2644400	9906600	0	0	0	6788500	17226400	19483000	4843800	120569200	0.179761
tr|B4DIT7|B4DIT7_HUMAN	B4DIT7_HUMAN	cDNA FLJ58187, highly similar to Protein-glutamine gamma-glutamyltransferase 2(EC 2.3.2.13)	Non-Matrisomal	Non-Matrisomal		7327600	29700400	35947200	0	1315000	19421300	72162200	31236000	0	0	101715000	118017700	62719600	2606400	61249100	0.0468333	A	A
tr|B4DJK9|B4DJK9_HUMAN	B4DJK9_HUMAN	Perilipin	Non-Matrisomal	Non-Matrisomal		0	0	1341400	0	0	0	2164500	0	0	0	3984800	0	0	0	0	0.786177
tr|B4DKS8|B4DKS8_HUMAN	B4DKS8_HUMAN	cDNA FLJ57121, highly similar to Heterogeneous nuclear ribonucleoprotein F	Non-Matrisomal	Non-Matrisomal		0	0	0	0	0	0	0	0	0	0	3524800	0	0	0	0	0.396569
tr|B4DLA1|B4DLA1_HUMAN	B4DLA1_HUMAN	cDNA FLJ53453, highly similar to EH-domain-containing protein 2	Non-Matrisomal	Non-Matrisomal		3643700	0	0	0	0	0	0	0	0	0	0	11664000	0	0	0	0.508723
tr|B4DMB5|B4DMB5_HUMAN	B4DMB5_HUMAN	CTP synthase	Non-Matrisomal	Non-Matrisomal		0	0	0	0	0	0	0	0	0	0	0	0	0	0	3272300	0.396569
tr|B4DMC9|B4DMC9_HUMAN	B4DMC9_HUMAN	cDNA FLJ50990, highly similar to Gap junction alpha-1 protein	Non-Matrisomal	Non-Matrisomal		0	0	0	0	0	0	3348600	0	1397400	0	18186500	0	0	0	4031500	0.313719
tr|B4DMR3|B4DMR3_HUMAN	B4DMR3_HUMAN	cDNA FLJ51896, highly similar to Glia-derived nexin	Non-Matrisomal	Non-Matrisomal		0	0	0	0	0	0	0	2403800	0	0	0	0	2019700	0	4274000	0.315754
tr|B4DN15|B4DN15_HUMAN	B4DN15_HUMAN	cDNA FLJ55228, highly similar to Interstitial collagenase (EC 3.4.24.7)	Non-Matrisomal	Non-Matrisomal		0	2346100	0	0	1442800	0	0	0	0	0	0	10824500	0	0	29281700	0.208871
tr|B4DNL3|B4DNL3_HUMAN	B4DNL3_HUMAN	cDNA FLJ53145, highly similar to Ankycorbin (Fragment)	Non-Matrisomal	Non-Matrisomal		0	0	0	0	0	0	0	0	0	0	0	0	0	0	3149400	0.396569
tr|B4DPD6|B4DPD6_HUMAN	B4DPD6_HUMAN	cDNA FLJ56922, highly similar to Dipeptidyl-peptidase 2 (EC 3.4.14.2)	Non-Matrisomal	Non-Matrisomal		1106700	0	1748500	0	0	0	6196000	0	0	0	4120600	3278500	2487100	0	2124200	0.334985
tr|B4DPJ2|B4DPJ2_HUMAN	B4DPJ2_HUMAN	Annexin	Non-Matrisomal	Non-Matrisomal		0	0	2118500	0	0	0	0	0	0	0	0	0	6698900	0	3724500	0.208168
tr|B4DPW5|B4DPW5_HUMAN	B4DPW5_HUMAN	cDNA FLJ59374, highly similar to Homo sapiens caldesmon 1 (CALD1), transcript variant 2, mRNA	Non-Matrisomal	Non-Matrisomal		1934000	14367200	64642900	0	0	12944900	45204400	37954200	4696200	3809900	62035600	51423400	71770700	19125300	75684300	0.0395038	A	A
tr|B4DPW9|B4DPW9_HUMAN	B4DPW9_HUMAN	cDNA FLJ51929, highly similar to Plastin-3	Non-Matrisomal	Non-Matrisomal		0	0	0	0	0	0	0	0	0	0	2792400	1892800	1906400	0	3783100	0.00190578	A	A	B
tr|B4DRR0|B4DRR0_HUMAN	B4DRR0_HUMAN	cDNA FLJ53910, highly similar to Keratin, type II cytoskeletal 6A	Non-Matrisomal	Non-Matrisomal		0	10621500	10044600	0	11675000	0	0	0	0	0	71608000	0	0	0	0	0.503311
tr|B4DSD8|B4DSD8_HUMAN	B4DSD8_HUMAN	Alpha-1,4 glucan phosphorylase	Non-Matrisomal	Non-Matrisomal		0	0	0	0	0	1782700	5656800	2816300	0	0	0	0	0	0	0	0.0522772
tr|B4DSE2|B4DSE2_HUMAN	B4DSE2_HUMAN	cDNA FLJ57277, highly similar to Tripeptidyl-peptidase 1 (EC 3.4.14.9)	Non-Matrisomal	Non-Matrisomal		2874700	7560100	11725700	0	0	5670300	12667100	9050500	936950	0	17695700	10267800	7229900	549870	5796700	0.554132
tr|B4DT77|B4DT77_HUMAN	B4DT77_HUMAN	Annexin	Non-Matrisomal	Non-Matrisomal		0	0	0	0	0	1678500	6517000	3259800	0	0	8478500	4182100	2506800	0	4014400	0.0723734
tr|B4DTU7|B4DTU7_HUMAN	B4DTU7_HUMAN	10-formyltetrahydrofolate dehydrogenase	Non-Matrisomal	Non-Matrisomal		0	0	0	0	0	3372000	4231700	0	0	0	7351900	0	0	0	1810100	0.39996
tr|B4DVJ0|B4DVJ0_HUMAN	B4DVJ0_HUMAN	Glucose-6-phosphate isomerase	Non-Matrisomal	Non-Matrisomal		0	0	2645500	0	0	1748600	19624200	2611500	0	0	20581300	14351100	8924300	0	4632600	0.141328
tr|B4DVZ8|B4DVZ8_HUMAN	B4DVZ8_HUMAN	Leukotriene A(4) hydrolase	Non-Matrisomal	Non-Matrisomal		0	0	0	0	0	0	0	0	0	0	4733100	4577800	2875700	0	3345800	0.000918218	A	A	B
tr|B4DW25|B4DW25_HUMAN	B4DW25_HUMAN	Serine hydroxymethyltransferase	Non-Matrisomal	Non-Matrisomal		0	1248900	1319600	0	0	1925300	3263600	0	0	0	5146200	4003000	2014100	0	4433000	0.0467769	A	A
tr|B4DWN1|B4DWN1_HUMAN	B4DWN1_HUMAN	cDNA FLJ52285, highly similar to Vesicular integral-membrane protein VIP36	Non-Matrisomal	Non-Matrisomal		0	0	0	0	0	0	0	0	0	0	0	2627300	0	0	0	0.396569
tr|B4DWS6|B4DWS6_HUMAN	B4DWS6_HUMAN	cDNA FLJ61181, highly similar to Homo sapiens hydroxysteroid (17-beta) dehydrogenase 12 (HSD17B12), mRNA	Non-Matrisomal	Non-Matrisomal		0	2675100	3335800	0	0	3834900	8313800	0	0	0	0	2813400	4676200	0	8386900	0.608684
tr|B4DY28|B4DY28_HUMAN	B4DY28_HUMAN	cDNA FLJ61189, highly similar to Cysteine and glycine-rich protein 1	Non-Matrisomal	Non-Matrisomal		0	0	9397300	0	0	0	0	0	0	0	7146000	9133100	6020400	0	8802800	0.0282761	A		B
tr|B4DZZ0|B4DZZ0_HUMAN	B4DZZ0_HUMAN	cDNA FLJ52128, highly similar to PRA1 family protein 3	Non-Matrisomal	Non-Matrisomal		0	0	0	0	0	0	0	0	0	0	0	0	0	0	3915700	0.396569
tr|B4E022|B4E022_HUMAN	B4E022_HUMAN	cDNA FLJ56274, highly similar to Transketolase (EC 2.2.1.1)	Non-Matrisomal	Non-Matrisomal		2854800	7684400	19373100	0	0	7516600	23096300	11031200	929380	0	26070200	24739800	26120600	961580	45126400	0.0517262
tr|B4E0N9|B4E0N9_HUMAN	B4E0N9_HUMAN	Glutamate dehydrogenase	Non-Matrisomal	Non-Matrisomal		0	0	0	0	0	0	6075100	0	0	0	3654800	0	0	0	0	0.58637
tr|B4E106|B4E106_HUMAN	B4E106_HUMAN	cDNA FLJ53399, highly similar to Monocarboxylate transporter 1	Non-Matrisomal	Non-Matrisomal		0	0	4910900	0	0	3337400	10623500	2754900	0	0	12894100	9152300	5362800	0	13819800	0.057269
tr|B4E162|B4E162_HUMAN	B4E162_HUMAN	cDNA FLJ56281, highly similar to 6-phosphofructokinase, muscle type (EC 2.7.1.11)	Non-Matrisomal	Non-Matrisomal		0	1154500	1487400	0	0	0	2389300	0	0	0	0	0	0	0	0	0.489135
tr|B4E1S3|B4E1S3_HUMAN	B4E1S3_HUMAN	cDNA FLJ57860, highly similar to Transmembrane protein 109	Non-Matrisomal	Non-Matrisomal		1477400	4072900	1341600	0	0	0	2886600	1696700	0	0	0	0	0	0	14695000	0.709561
tr|B4E245|B4E245_HUMAN	B4E245_HUMAN	cDNA FLJ61538, highly similar to Switch-associated protein 70	Non-Matrisomal	Non-Matrisomal		0	0	0	0	0	1138100	0	0	0	0	0	0	0	0	0	0.396569
tr|B4E299|B4E299_HUMAN	B4E299_HUMAN	cDNA FLJ54574, highly similar to Staphylococcal nuclease domain-containing protein 1	Non-Matrisomal	Non-Matrisomal		1805700	3698750	2989100	0	0	3228700	9249300	0	0	0	21550100	8414400	4099300	995920	4903500	0.163944
tr|B4E2Z3|B4E2Z3_HUMAN	B4E2Z3_HUMAN	cDNA FLJ54090, highly similar to 4F2 cell-surface antigen heavy chain	Non-Matrisomal	Non-Matrisomal		0	5326600	0	0	0	0	3817600	0	0	0	0	2384700	2095800	0	0	0.966697
tr|B4E324|B4E324_HUMAN	B4E324_HUMAN	cDNA FLJ60397, highly similar to Lysosomal protective protein (EC 3.4.16.5)	Non-Matrisomal	Non-Matrisomal		6094600	5370500	15753500	0	0	6640400	12640000	10569700	1896800	0	18873700	11816100	10729900	1619300	17556000	0.229147
tr|B7Z3I9|B7Z3I9_HUMAN	B7Z3I9_HUMAN	Delta-aminolevulinic acid dehydratase	Non-Matrisomal	Non-Matrisomal		0	0	0	0	0	0	0	0	0	0	0	0	2555600	0	0	0.396569
tr|B7Z4V2|B7Z4V2_HUMAN	B7Z4V2_HUMAN	cDNA FLJ51907, highly similar to Stress-70 protein, mitochondrial	Non-Matrisomal	Non-Matrisomal		0	0	0	0	0	5629500	4757200	0	0	0	0	5160600	2667000	0	6573400	0.185782
tr|B7Z6U8|B7Z6U8_HUMAN	B7Z6U8_HUMAN	cDNA FLJ53665, highly similar to Four and a half LIM domains protein 1	Non-Matrisomal	Non-Matrisomal		4244300	8951400	10102400	0	2592000	13880800	24734500	14612100	4037700	0	25937500	20865600	28636700	8413700	32931700	0.0132202	A	A
tr|B7Z9L0|B7Z9L0_HUMAN	B7Z9L0_HUMAN	cDNA, FLJ78874, highly similar to T-complex protein 1 subunit delta	Non-Matrisomal	Non-Matrisomal		1773300	2257500	4893100	0	0	2204400	5265000	3866800	0	0	3867000	3820100	2434800	0	12996100	0.38945
tr|B7ZAJ4|B7ZAJ4_HUMAN	B7ZAJ4_HUMAN	cDNA, FLJ79208, highly similar to Protein-lysine 6-oxidase (EC 1.4.3.13)	Non-Matrisomal	Non-Matrisomal		2974700	10121700	14041100	0	0	16570300	26344200	26875400	7182300	1931400	30064000	30272000	24693000	2949400	39856200	0.0394767	A	A
tr|C0IMJ3|C0IMJ3_HUMAN	C0IMJ3_HUMAN	Periostin isoform thy6	Non-Matrisomal	Non-Matrisomal		8079100	35349600	49253000	0	13385100	26778600	80513000	44567900	23023600	14244900	72007600	86030000	41299100	28104500	208181000	0.098347
tr|E9KL44|E9KL44_HUMAN	E9KL44_HUMAN	Epididymis tissue sperm binding protein Li 14m	Non-Matrisomal	Non-Matrisomal		0	2163200	1881500	0	0	4753600	2379900	0	0	0	5206800	0	0	0	0	0.87878
sp|Q5D862|FILA2_HUMAN	FILA2_HUMAN	Filaggrin-2	Non-Matrisomal	Non-Matrisomal		0	0	0	0	0	0	0	0	0	0	3576400	0	0	0	0	0.396569
sp|Q86YZ3|HORN_HUMAN	HORN_HUMAN	Hornerin	Non-Matrisomal	Non-Matrisomal		1854100	0	0	6159000	0	0	0	0	0	0	0	0	0	0	0	0.207089
tr|I3L3B4|I3L3B4_HUMAN	I3L3B4_HUMAN	Uncharacterized protein (Fragment)	Non-Matrisomal	Non-Matrisomal		0	0	0	0	0	3626400	11366000	7878300	0	0	12119000	8903500	6325000	0	0	0.134075
sp|P08779|K1C16_HUMAN	K1C16_HUMAN	Keratin, type I cytoskeletal 16	Non-Matrisomal	Non-Matrisomal		0	889230	3076500	0	1386900	0	0	0	0	0	44993600	0	1193100	0	0	0.41259
sp|P35908|K22E_HUMAN	K22E_HUMAN	Keratin, type II cytoskeletal 2 epidermal	Non-Matrisomal	Non-Matrisomal		33354100	192526600	230091600	376379300	237416700	16042600	30914800	16593300	72947400	13544300	587596200	59199800	65717300	9886660	227793500	0.166515
sp|P13647|K2C5_HUMAN	K2C5_HUMAN	Keratin, type II cytoskeletal 5	Non-Matrisomal	Non-Matrisomal		4177000	15593700	8135400	14072400	10293000	0	0	0	1192600	0	44145200	0	3794600	0	0	0.331677
tr|Q0IIN1|Q0IIN1_HUMAN	Q0IIN1_HUMAN	Keratin 77	Non-Matrisomal	Non-Matrisomal		0	0	0	0	0	0	0	0	0	0	14674100	0	0	0	0	0.396569
tr|Q13841|Q13841_HUMAN	Q13841_HUMAN	Beta-centractin (Fragment)	Non-Matrisomal	Non-Matrisomal		0	0	0	0	0	0	4478300	2990300	0	0	13204900	8137000	1834300	0	11407000	0.0235777	A	A
tr|Q53ER0|Q53ER0_HUMAN	Q53ER0_HUMAN	Glycogen synthase 1 (Muscle) variant (Fragment)	Non-Matrisomal	Non-Matrisomal		2124300	3841100	10126400	0	1403100	0	7063500	4495400	0	0	17965000	15502400	5904700	1276100	15681000	0.035228	A		B
tr|Q53F35|Q53F35_HUMAN	Q53F35_HUMAN	Acidic (Leucine-rich) nuclear phosphoprotein 32 family, member B variant (Fragment)	Non-Matrisomal	Non-Matrisomal		0	0	0	0	0	0	0	0	0	0	0	0	0	0	3434500	0.396569
tr|Q53FS4|Q53FS4_HUMAN	Q53FS4_HUMAN	Lectin, mannose-binding, 1 variant (Fragment)	Non-Matrisomal	Non-Matrisomal		1733900	3914400	3483000	0	920710	4144500	0	0	1382900	652580	9853400	12655600	4024200	1339400	8026600	0.0158383	A	A	B
tr|Q53FT8|Q53FT8_HUMAN	Q53FT8_HUMAN	Proteasome subunit beta type (Fragment)	Non-Matrisomal	Non-Matrisomal		0	0	0	0	0	0	0	0	0	0	0	2755500	0	0	0	0.396569
tr|Q53G71|Q53G71_HUMAN	Q53G71_HUMAN	Calreticulin variant (Fragment)	Non-Matrisomal	Non-Matrisomal		0	2702300	3591000	0	0	5001600	9329700	17517000	2483100	0	13826000	11369000	12772400	2113300	8600200	0.0510382
tr|Q53GA7|Q53GA7_HUMAN	Q53GA7_HUMAN	Tubulin alpha 6 variant (Fragment)	Non-Matrisomal	Non-Matrisomal		0	0	3998900	0	0	0	9089900	6332800	0	0	27558000	15893000	12465000	0	28796000	0.00944209	A	A	B
tr|Q53GB2|Q53GB2_HUMAN	Q53GB2_HUMAN	SEC13-like 1 isoform b variant (Fragment)	Non-Matrisomal	Non-Matrisomal		0	0	0	0	0	0	0	0	0	0	2908000	3215600	0	0	0	0.110957
tr|Q53GB9|Q53GB9_HUMAN	Q53GB9_HUMAN	Microsomal glutathione S-transferase 3 variant (Fragment)	Non-Matrisomal	Non-Matrisomal		0	0	0	0	0	0	0	0	0	0	0	0	0	0	8167000	0.396569
tr|Q53GL5|Q53GL5_HUMAN	Q53GL5_HUMAN	Isocitrate dehydrogenase 2 (NADP+), mitochondrial variant (Fragment)	Non-Matrisomal	Non-Matrisomal		0	2479100	1438500	0	0	0	0	1358800	0	0	3298800	3091700	0	0	1898500	0.216782
tr|Q53GN6|Q53GN6_HUMAN	Q53GN6_HUMAN	Proteasome 26S non-ATPase subunit 13 isoform 1 variant (Fragment)	Non-Matrisomal	Non-Matrisomal		0	1709400	0	0	0	0	3370000	3113800	0	0	4474000	0	0	0	0	0.651027
tr|Q53H18|Q53H18_HUMAN	Q53H18_HUMAN	Beta-galactosidase (Fragment)	Non-Matrisomal	Non-Matrisomal		4118600	10133700	27337100	0	0	5379500	11688800	16957800	0	0	32313400	14754700	12098700	1216100	44147600	0.195357
tr|Q53HH2|Q53HH2_HUMAN	Q53HH2_HUMAN	Mitochondrial ATP synthase, O subunit variant (Fragment)	Non-Matrisomal	Non-Matrisomal		0	0	0	0	0	0	0	0	0	0	0	0	1742200	0	0	0.396569
tr|Q53HU0|Q53HU0_HUMAN	Q53HU0_HUMAN	Chaperonin containing TCP1, subunit 8 (Theta) variant (Fragment)	Non-Matrisomal	Non-Matrisomal		4186000	6838800	10218100	0	1761760	6218400	7423100	8122500	2784800	0	17461800	17603900	11173400	3413500	26695500	0.0214594	A	A	B
tr|Q59EA2|Q59EA2_HUMAN	Q59EA2_HUMAN	Coronin (Fragment)	Non-Matrisomal	Non-Matrisomal		0	0	0	0	0	0	0	0	0	0	0	4539600	0	0	0	0.396569
tr|Q59EA2|Q59EA2_HUMAN	Q59EA2_HUMAN	Coronin	Non-Matrisomal	Non-Matrisomal		0	0	0	0	0	0	0	0	0	0	0	0	0	0	2937700	0.396569
tr|Q59EE6|Q59EE6_HUMAN	Q59EE6_HUMAN	Latent transforming growth factor beta binding protein 2 variant (Fragment)	Non-Matrisomal	Non-Matrisomal		0	1379700	0	0	0	0	0	0	0	0	4543800	2799500	0	0	0	0.191656
tr|Q59EJ3|Q59EJ3_HUMAN	Q59EJ3_HUMAN	Heat shock 70kDa protein 1A variant (Fragment)	Non-Matrisomal	Non-Matrisomal		0	0	0	0	0	0	0	0	0	0	2578200	3310900	0	0	3932300	0.0191504	A	A	B
tr|Q59ET0|Q59ET0_HUMAN	Q59ET0_HUMAN	Glucan , branching enzyme 1 variant (Fragment)	Non-Matrisomal	Non-Matrisomal		21163800	40712700	41689200	0	6423400	40271200	66701700	63799300	12902600	6720980	161618300	117479900	80337300	18947500	138824600	0.0120079	A	A	B
tr|Q59FG9|Q59FG9_HUMAN	Q59FG9_HUMAN	Chondroitin sulfate proteoglycan 2 (Versican) variant (Fragment)	Non-Matrisomal	Non-Matrisomal		0	7434400	27210000	0	1394400	3791000	15336700	20297300	7792400	3786400	15150200	15353600	15322700	3264000	40744000	0.328107
tr|Q59G75|Q59G75_HUMAN	Q59G75_HUMAN	Isoleucyl-tRNA synthetase, cytoplasmic variant (Fragment)	Non-Matrisomal	Non-Matrisomal		0	1871400	2491800	0	0	4731500	0	7165000	0	0	17573000	9612500	9204200	0	18195200	0.0124523	A	A	B
tr|Q59GA0|Q59GA0_HUMAN	Q59GA0_HUMAN	Thy-1 cell surface antigen variant (Fragment)	Non-Matrisomal	Non-Matrisomal		16294000	31110800	66119000	4789400	6500800	45027000	79979000	72197000	41788000	29561400	185138000	106829000	78672000	4221600	123061000	0.049818	A	A
tr|Q59GD4|Q59GD4_HUMAN	Q59GD4_HUMAN	Collagen, type V, alpha 3 preproprotein variant (Fragment)	Non-Matrisomal	Non-Matrisomal		0	0	0	0	0	0	0	0	1680600	0	0	0	0	0	0	0.396569
tr|Q59HE2|Q59HE2_HUMAN	Q59HE2_HUMAN	Ornithine aminotransferase variant (Fragment)	Non-Matrisomal	Non-Matrisomal		1063400	0	0	0	0	0	6913600	0	0	0	4089900	3510400	2074600	0	2955100	0.236939
tr|Q5U000|Q5U000_HUMAN	Q5U000_HUMAN	Cathepsin Z	Non-Matrisomal	Non-Matrisomal		3658900	4288500	3200700	0	806650	2434200	0	3167400	0	0	6692500	4586700	3832700	1106600	0	0.309614
tr|Q7Z612|Q7Z612_HUMAN	Q7Z612_HUMAN	Acidic ribosomal phosphoprotein P1	Non-Matrisomal	Non-Matrisomal		0	0	0	0	0	0	0	0	0	0	0	0	5053000	0	0	0.396569
tr|Q86TY5|Q86TY5_HUMAN	Q86TY5_HUMAN	Galectin	Non-Matrisomal	Non-Matrisomal		0	3387900	3059600	0	0	0	0	0	0	0	9486800	4518200	5312100	0	2519600	0.0284121	A		B
tr|Q8NAV8|Q8NAV8_HUMAN	Q8NAV8_HUMAN	cDNA FLJ34691 fis, clone MESAN2000909, moderately similar to Homo sapiens CEGP1 protein (CEGP1), mRNA	Non-Matrisomal	Non-Matrisomal		0	0	0	0	0	0	4145800	0	0	0	12767200	0	0	0	6310600	0.227261
tr|Q8NBH6|Q8NBH6_HUMAN	Q8NBH6_HUMAN	Fibulin-1	Non-Matrisomal	Non-Matrisomal		3068800	251100300	334393200	0	0	198534700	17340300	324995500	0	0	66160300	648417000	38593300	0	666774300	0.436667
tr|Q8TB01|Q8TB01_HUMAN	Q8TB01_HUMAN	Similar to cytoskeleton-associated protein 4 (Fragment)	Non-Matrisomal	Non-Matrisomal		25011300	50346700	103567700	5630400	29790000	27620400	98317700	119649600	107884000	74844400	148684800	131907800	105539700	14960700	179843200	0.084558
tr|Q8TBX0|Q8TBX0_HUMAN	Q8TBX0_HUMAN	PYCR1 protein	Non-Matrisomal	Non-Matrisomal		0	0	0	0	0	0	5110300	0	0	0	0	0	0	0	2938200	0.581236
tr|Q96BA7|Q96BA7_HUMAN	Q96BA7_HUMAN	HNRPU protein	Non-Matrisomal	Non-Matrisomal		0	0	0	0	0	0	0	0	0	0	0	3015600	0	0	0	0.396569
tr|Q96HX3|Q96HX3_HUMAN	Q96HX3_HUMAN	Dolichyl-diphosphooligosaccharide--protein glycosyltransferase subunit 1 (Fragment)	Non-Matrisomal	Non-Matrisomal		8827300	14926300	45702600	0	2441400	22184300	54388800	40147000	10516600	4598100	112559200	57932400	34651800	3739700	48608300	0.144248
tr|Q9H4N8|Q9H4N8_HUMAN	Q9H4N8_HUMAN	Homo sapiens clone CDABP0046 mRNA sequence	Non-Matrisomal	Non-Matrisomal		0	2554100	10538300	0	0	3280300	6894800	3576900	0	0	7814600	9860000	2807000	2614500	5426600	0.34376
tr|Q9H8E3|Q9H8E3_HUMAN	Q9H8E3_HUMAN	cDNA FLJ13715 fis, clone PLACE2000404, moderately similar to PROBABLE LEUCYL-TRNA SYNTHETASE (EC 6.1.1.4)	Non-Matrisomal	Non-Matrisomal		0	1477100	2068800	0	0	0	5081400	4558900	0	0	10561400	5646000	2061900	0	10038600	0.0709456
tr|Q9UQD4|Q9UQD4_HUMAN	Q9UQD4_HUMAN	SH3-containing Grb-2-like 1 protein	Non-Matrisomal	Non-Matrisomal		0	0	0	0	0	0	0	0	0	0	2771300	2204200	1889700	0	0	0.0187429	A	A	B
