# Supplementary material for: Application of Tendon-Derived Matrix and Carbodiimide Crosslinking Matures the Engineered Tendon-Like Proteome on Meltblown Scaffolds
Source: J Tissue Eng Regen Med. 2025 Feb 26;2025:2184723. doi: 10.1155/term/2184723 (PMC11985250; doi:10.1155/term/2184723)
Supplement: Supporting Information 16 — Supporting Table 14: List of Gene Ontology biological process terms for significant for non-matrisomal proteins in seeded scaffolds identified by intensity fold change analysis (Supporting Table 7). [file 2184723.f16.xlsx]

## Sheet: seeded_intensity
Analysis Type:	PANTHER Overrepresentation Test (Released 20221013)
Annotation Version and Release Date:	GO Ontology database DOI: 10.5281/zenodo.7709866 Released 2023-03-06
Analyzed List:	Table_S04_Significant (Homo sapiens)
Reference List:	Homo sapiens (all genes in database)
Test Type:	FISHER
Correction:	FDR
GO biological process complete	# Proteins	Expected	(Over/Under)	fold Enrichment	raw P-value	FDR
regulation of polysome binding (GO:1905696)	2	0.02	+	> 100	0.000488	0.0476
positive regulation of protein processing in phagocytic vesicle (GO:1903923)	2	0.02	+	> 100	0.000488	0.0473
regulation of protein processing in phagocytic vesicle (GO:1903921)	2	0.02	+	> 100	0.000488	0.047
regulation of plasma membrane repair (GO:1905684)	3	0.06	+	46.69	8.48e-05	0.0147
actin polymerization-dependent cell motility (GO:0070358)	3	0.06	+	46.69	8.48e-05	0.0145
Arp2/3 complex-mediated actin nucleation (GO:0034314)	7	0.18	+	38.13	3.51e-09	4.56e-06
peptidyl-proline hydroxylation to 4-hydroxy-L-proline (GO:0018401)	3	0.09	+	32.68	0.000198	0.0262
actin nucleation (GO:0045010)	8	0.27	+	30.05	1.24e-09	1.77e-06
CRD-mediated mRNA stabilization (GO:0070934)	3	0.1	+	29.71	0.00025	0.031
positive regulation of cytoplasmic translation (GO:2000767)	4	0.14	+	29.05	2.31e-05	0.00632
negative regulation of nuclear-transcribed mRNA catabolic process, deadenylation-dependent decay (GO:1900152)	3	0.11	+	27.23	0.000311	0.0365
actin-myosin filament sliding (GO:0033275)	3	0.12	+	25.14	0.00038	0.0415
pentose-phosphate shunt (GO:0006098)	3	0.12	+	25.14	0.00038	0.0412
peptidyl-proline hydroxylation (GO:0019511)	3	0.12	+	25.14	0.00038	0.0409
NADH regeneration (GO:0006735)	4	0.17	+	24.21	4.27e-05	0.00994
glucose catabolic process to pyruvate (GO:0061718)	4	0.17	+	24.21	4.27e-05	0.00979
canonical glycolysis (GO:0061621)	4	0.17	+	24.21	4.27e-05	0.00965
regulation of plasma membrane organization (GO:1903729)	4	0.17	+	24.21	4.27e-05	0.00951
COPII-coated vesicle cargo loading (GO:0090110)	3	0.13	+	23.34	0.000459	0.0465
glycolytic process through glucose-6-phosphate (GO:0061620)	4	0.18	+	21.79	6.11e-05	0.0118
glycolytic process through fructose-6-phosphate (GO:0061615)	4	0.18	+	21.79	6.11e-05	0.0116
glucose catabolic process (GO:0006007)	4	0.22	+	18.16	0.000114	0.0175
protein hydroxylation (GO:0018126)	4	0.24	+	16.76	0.000151	0.0212
ruffle organization (GO:0031529)	4	0.24	+	16.76	0.000151	0.021
positive regulation of protein processing (GO:0010954)	4	0.24	+	16.76	0.000151	0.0209
platelet aggregation (GO:0070527)	7	0.43	+	16.22	5.69e-07	0.000342
positive regulation of protein maturation (GO:1903319)	4	0.26	+	15.56	0.000195	0.0261
positive regulation of lamellipodium assembly (GO:0010592)	4	0.28	+	14.52	0.000248	0.031
sarcomere organization (GO:0045214)	5	0.35	+	14.33	4.29e-05	0.00944
regulation of cytoplasmic translation (GO:2000765)	4	0.28	+	14.06	0.000278	0.0332
apoptotic cell clearance (GO:0043277)	5	0.37	+	13.62	5.37e-05	0.0106
vesicle cargo loading (GO:0035459)	4	0.3	+	13.2	0.000346	0.0392
cytoplasmic translation (GO:0002181)	14	1.13	+	12.4	2.92e-11	5.06e-08
pyruvate metabolic process (GO:0006090)	8	0.65	+	12.27	6.07e-07	0.000351
phagocytosis, engulfment (GO:0006911)	4	0.33	+	12.1	0.000469	0.0469
glycolytic process (GO:0006096)	5	0.41	+	12.1	8.98e-05	0.0151
homotypic cell-cell adhesion (GO:0034109)	7	0.59	+	11.91	3.75e-06	0.00158
actin filament polymerization (GO:0030041)	4	0.34	+	11.78	0.000516	0.0491
regulation of cell-substrate junction organization (GO:0150116)	7	0.63	+	11.05	5.93e-06	0.00221
regulation of focal adhesion assembly (GO:0051893)	6	0.59	+	10.21	4.23e-05	0.0103
regulation of cell-substrate junction assembly (GO:0090109)	6	0.59	+	10.21	4.23e-05	0.0102
myofibril assembly (GO:0030239)	6	0.59	+	10.21	4.23e-05	0.01
striated muscle cell development (GO:0055002)	6	0.6	+	10.06	4.59e-05	0.00981
regulation of protein processing (GO:0070613)	6	0.62	+	9.61	5.8e-05	0.0113
actomyosin structure organization (GO:0031032)	10	1.06	+	9.47	2.19e-07	0.00019
actin filament organization (GO:0007015)	22	2.42	+	9.08	1.94e-14	7.56e-11
regulation of protein maturation (GO:1903317)	6	0.67	+	8.95	8.38e-05	0.0147
platelet activation (GO:0030168)	8	0.91	+	8.8	6.11e-06	0.00222
regulation of substrate adhesion-dependent cell spreading (GO:1900024)	5	0.57	+	8.79	0.000361	0.0406
spindle localization (GO:0051653)	5	0.58	+	8.65	0.000387	0.0414
actin polymerization or depolymerization (GO:0008154)	5	0.58	+	8.65	0.000387	0.0411
cellular response to type II interferon (GO:0071346)	8	0.98	+	8.14	1.04e-05	0.00339
actin filament-based movement (GO:0030048)	7	0.88	+	7.94	4.38e-05	0.00948
cytokinesis (GO:0000910)	8	1.05	+	7.64	1.61e-05	0.00473
actin cytoskeleton organization (GO:0030036)	36	4.96	+	7.26	3.94e-20	6.15e-16
regulation of cell shape (GO:0008360)	9	1.29	+	7	9.2e-06	0.00305
positive regulation of plasma membrane bounded cell projection assembly (GO:0120034)	7	1.03	+	6.81	0.000109	0.0173
cytoskeleton-dependent cytokinesis (GO:0061640)	7	1.03	+	6.81	0.000109	0.0171
negative regulation of mRNA metabolic process (GO:1903312)	6	0.88	+	6.81	0.000342	0.0392
muscle cell development (GO:0055001)	10	1.49	+	6.72	4.09e-06	0.00164
actin filament-based process (GO:0030029)	37	5.52	+	6.71	1.37e-19	1.07e-15
response to type II interferon (GO:0034341)	8	1.2	+	6.65	4.12e-05	0.0104
regulation of cell-matrix adhesion (GO:0001952)	7	1.13	+	6.2	0.00019	0.0255
regulation of cell-substrate adhesion (GO:0010810)	12	2.01	+	5.97	1.44e-06	0.000703
supramolecular fiber organization (GO:0097435)	31	5.31	+	5.84	6.22e-15	3.24e-11
positive regulation of epithelial cell migration (GO:0010634)	8	1.39	+	5.77	0.000106	0.0171
blood coagulation (GO:0007596)	9	1.61	+	5.6	4.91e-05	0.0101
coagulation (GO:0050817)	9	1.62	+	5.54	5.34e-05	0.0107
hemostasis (GO:0007599)	9	1.66	+	5.42	6.29e-05	0.0118
regulation of reactive oxygen species metabolic process (GO:2000377)	7	1.32	+	5.3	0.000473	0.0467
regulation of cell morphogenesis (GO:0022604)	12	2.27	+	5.29	4.71e-06	0.00184
muscle cell differentiation (GO:0042692)	13	2.47	+	5.26	1.98e-06	0.00091
striated muscle cell differentiation (GO:0051146)	10	1.9	+	5.26	3.11e-05	0.00822
regulation of cell junction assembly (GO:1901888)	10	1.94	+	5.16	3.63e-05	0.00929
regulation of plasma membrane bounded cell projection assembly (GO:0120032)	9	1.8	+	5	0.000113	0.0174
regulation of cell projection assembly (GO:0060491)	9	1.82	+	4.95	0.000121	0.0178
angiogenesis (GO:0001525)	15	3.08	+	4.86	8.24e-07	0.000443
translation (GO:0006412)	17	3.51	+	4.85	1.55e-07	0.000142
establishment or maintenance of cell polarity (GO:0007163)	9	1.86	+	4.83	0.000145	0.0206
monosaccharide metabolic process (GO:0005996)	8	1.74	+	4.59	0.000472	0.0469
peptide biosynthetic process (GO:0043043)	17	3.77	+	4.51	4.15e-07	0.000259
mRNA splicing, via spliceosome (GO:0000398)	10	2.25	+	4.45	0.00012	0.018
RNA splicing, via transesterification reactions with bulged adenosine as nucleophile (GO:0000377)	10	2.25	+	4.45	0.00012	0.0178
RNA splicing, via transesterification reactions (GO:0000375)	10	2.29	+	4.37	0.000136	0.0195
response to hypoxia (GO:0001666)	11	2.52	+	4.37	6.32e-05	0.0117
response to decreased oxygen levels (GO:0036293)	11	2.64	+	4.16	9.69e-05	0.0159
muscle structure development (GO:0061061)	19	4.63	+	4.11	3.3e-07	0.000258
peptide metabolic process (GO:0006518)	19	4.64	+	4.09	3.5e-07	0.000237
blood vessel morphogenesis (GO:0048514)	16	3.94	+	4.06	3.34e-06	0.00145
regulation of body fluid levels (GO:0050878)	13	3.22	+	4.03	3.06e-05	0.00822
regulation of actin filament organization (GO:0110053)	10	2.5	+	4.01	0.00027	0.0329
wound healing (GO:0042060)	12	3.1	+	3.87	9.14e-05	0.0152
amide biosynthetic process (GO:0043604)	19	4.92	+	3.86	8.08e-07	0.00045
response to wounding (GO:0009611)	16	4.16	+	3.85	6.5e-06	0.0023
response to oxygen levels (GO:0070482)	11	2.9	+	3.79	0.000212	0.0273
cytoskeleton organization (GO:0007010)	43	11.45	+	3.76	6.64e-14	2.07e-10
regulation of vasculature development (GO:1901342)	10	2.67	+	3.74	0.000452	0.0461
non-membrane-bounded organelle assembly (GO:0140694)	11	2.96	+	3.72	0.000247	0.0311
blood vessel development (GO:0001568)	17	4.75	+	3.58	8.23e-06	0.00285
RNA splicing (GO:0008380)	12	3.43	+	3.5	0.000227	0.029
vasculature development (GO:0001944)	17	4.93	+	3.45	1.32e-05	0.00398
cell adhesion (GO:0007155)	30	8.81	+	3.4	6.47e-09	7.21e-06
positive regulation of organelle organization (GO:0010638)	15	4.73	+	3.17	0.000107	0.0171
carbohydrate metabolic process (GO:0005975)	13	4.12	+	3.15	0.000328	0.0379
cell-cell adhesion (GO:0098609)	15	4.95	+	3.03	0.000174	0.0236
amide metabolic process (GO:0043603)	22	7.27	+	3.03	5.23e-06	0.00199
positive regulation of cellular component biogenesis (GO:0044089)	14	4.66	+	3	0.000315	0.0367
circulatory system development (GO:0072359)	25	8.45	+	2.96	1.65e-06	0.000782
anatomical structure formation involved in morphogenesis (GO:0048646)	26	8.8	+	2.95	1.05e-06	0.000544
response to cytokine (GO:0034097)	22	7.5	+	2.93	8.43e-06	0.00286
regulation of cellular component biogenesis (GO:0044087)	26	8.88	+	2.93	1.22e-06	0.000612
tube morphogenesis (GO:0035239)	18	6.25	+	2.88	7.35e-05	0.0132
cellular response to cytokine stimulus (GO:0071345)	19	6.6	+	2.88	4.61e-05	0.00973
regulation of cell adhesion (GO:0030155)	20	7.24	+	2.76	5.08e-05	0.0103
regulation of anatomical structure morphogenesis (GO:0022603)	21	8	+	2.63	6.59e-05	0.0121
negative regulation of cellular component organization (GO:0051129)	17	6.53	+	2.6	0.000368	0.0405
regulation of cell migration (GO:0030334)	21	8.54	+	2.46	0.000161	0.022
regulation of apoptotic process (GO:0042981)	33	13.46	+	2.45	2.54e-06	0.00113
regulation of cellular localization (GO:0060341)	22	9.01	+	2.44	0.000124	0.018
tube development (GO:0035295)	20	8.23	+	2.43	0.000272	0.033
positive regulation of cellular component organization (GO:0051130)	25	10.3	+	2.43	6.61e-05	0.012
regulation of organelle organization (GO:0033043)	26	10.8	+	2.41	4.8e-05	0.00998
regulation of programmed cell death (GO:0043067)	33	13.86	+	2.38	3.92e-06	0.00161
regulation of cellular component organization (GO:0051128)	52	22.44	+	2.32	6.17e-09	7.41e-06
regulation of cell motility (GO:2000145)	21	9.08	+	2.31	0.000439	0.0454
organelle organization (GO:0006996)	64	28	+	2.29	9.23e-11	1.44e-07
epithelium development (GO:0060429)	23	10.08	+	2.28	0.000253	0.0311
regulation of localization (GO:0032879)	44	19.58	+	2.25	2.89e-07	0.000238
regulation of cell death (GO:0010941)	34	15.31	+	2.22	1.22e-05	0.00379
positive regulation of gene expression (GO:0010628)	24	10.87	+	2.21	0.000412	0.0431
tissue development (GO:0009888)	34	16.02	+	2.12	3.38e-05	0.0088
regulation of response to stress (GO:0080134)	28	13.32	+	2.1	0.000275	0.033
vesicle-mediated transport (GO:0016192)	25	11.96	+	2.09	0.000489	0.0468
cellular response to organic substance (GO:0071310)	33	16.3	+	2.02	0.000124	0.0181
cellular nitrogen compound biosynthetic process (GO:0044271)	30	14.94	+	2.01	0.000345	0.0393
regulation of biological quality (GO:0065008)	54	26.89	+	2.01	3.48e-07	0.000259
cellular component assembly (GO:0022607)	44	22.15	+	1.99	1.15e-05	0.00366
regulation of transport (GO:0051049)	32	16.3	+	1.96	0.000235	0.0299
cellular response to chemical stimulus (GO:0070887)	43	22.08	+	1.95	1.97e-05	0.00559
response to organic substance (GO:0010033)	46	23.78	+	1.93	1.29e-05	0.00395
anatomical structure morphogenesis (GO:0009653)	39	20.5	+	1.9	8.79e-05	0.0149
cellular component biogenesis (GO:0044085)	46	24.31	+	1.89	1.73e-05	0.00501
cell differentiation (GO:0030154)	62	32.82	+	1.89	3.48e-07	0.000247
cellular developmental process (GO:0048869)	62	33.04	+	1.88	3.9e-07	0.000254
cell development (GO:0048468)	37	19.91	+	1.86	0.000208	0.0272
cellular biosynthetic process (GO:0044249)	37	20.39	+	1.81	0.000365	0.0404
biosynthetic process (GO:0009058)	42	24.23	+	1.73	0.000415	0.0432
cellular component organization (GO:0016043)	86	50.46	+	1.7	3.46e-08	3.6e-05
response to stress (GO:0006950)	53	31.28	+	1.69	7.54e-05	0.0134
protein metabolic process (GO:0019538)	60	35.5	+	1.69	2.18e-05	0.00607
cellular component organization or biogenesis (GO:0071840)	88	52.32	+	1.68	4.68e-08	4.56e-05
response to chemical (GO:0042221)	58	35.79	+	1.62	0.000118	0.0178
system development (GO:0048731)	52	32.62	+	1.59	0.000466	0.0469
transport (GO:0006810)	55	34.59	+	1.59	0.000307	0.0363
anatomical structure development (GO:0048856)	72	47.67	+	1.51	0.000101	0.0164
organonitrogen compound metabolic process (GO:1901564)	68	45.05	+	1.51	0.000209	0.0271
developmental process (GO:0032502)	79	52.62	+	1.5	4.17e-05	0.0103
negative regulation of cellular process (GO:0048523)	65	43.47	+	1.5	0.000479	0.047
negative regulation of biological process (GO:0048519)	71	48.98	+	1.45	0.000445	0.0457
primary metabolic process (GO:0044238)	90	66.08	+	1.36	0.000402	0.0424
organic substance metabolic process (GO:0071704)	95	70.63	+	1.35	0.000365	0.0407
cellular process (GO:0009987)	172	134.02	+	1.28	2.59e-11	5.05e-08
biological_process (GO:0008150)	189	162.96	+	1.16	1.88e-12	4.89e-09
Unclassified (UNCLASSIFIED)	0	26.04	-	< 0.01	1.88e-12	4.19e-09
