# Supplementary material for: Application of Tendon-Derived Matrix and Carbodiimide Crosslinking Matures the Engineered Tendon-Like Proteome on Meltblown Scaffolds
Source: J Tissue Eng Regen Med. 2025 Feb 26;2025:2184723. doi: 10.1155/term/2184723 (PMC11985250; doi:10.1155/term/2184723)
Supplement: Supporting Information 17 — Supporting Table 15: List of Gene Ontology biological process terms for significant for non-matrisomal proteins in seeded scaffolds identified by Top3 quantification fold change analysis (Supporting Table 8). [file 2184723.f17.xlsx]

## Sheet: seeded_top3
Analysis Type:	PANTHER Overrepresentation Test (Released 20221013)
Annotation Version and Release Date:	GO Ontology database DOI: 10.5281/zenodo.7709866 Released 2023-03-06
Analyzed List:	Table_S05_significant (Homo sapiens)
Reference List:	Homo sapiens (all genes in database)
Test Type:	FISHER
Correction:	FDR
GO biological process complete	# Proteins	Expected	(Over/Under)	fold Enrichment	raw P-value	FDR
platelet aggregation (GO:0070527)	5	0.18	+	28.45	1.43e-06	0.0223
homotypic cell-cell adhesion (GO:0034109)	5	0.24	+	20.89	5.87e-06	0.0306
response to wounding (GO:0009611)	10	1.69	+	5.9	8.29e-06	0.0259
supramolecular fiber organization (GO:0097435)	12	2.16	+	5.55	1.77e-06	0.0138
actin cytoskeleton organization (GO:0030036)	11	2.02	+	5.45	5.96e-06	0.0233
actin filament-based process (GO:0030029)	11	2.25	+	4.89	1.59e-05	0.0355
cell adhesion (GO:0007155)	14	3.59	+	3.9	1.27e-05	0.0331
