# Supplementary material for: Application of Tendon-Derived Matrix and Carbodiimide Crosslinking Matures the Engineered Tendon-Like Proteome on Meltblown Scaffolds
Source: J Tissue Eng Regen Med. 2025 Feb 26;2025:2184723. doi: 10.1155/term/2184723 (PMC11985250; doi:10.1155/term/2184723)
Supplement: Supporting Information 18 — Supporting Table 16: List of Gene Ontology biological process terms for significant for non-matrisomal proteins in tendon-derived matrix (TDM) coated seeded scaffolds compared to unseeded TDM scaffolds identified by intensity fold change analysis (Supporting Table 7). [file 2184723.f18.xlsx]

## Sheet: tdm-intensity
Analysis Type:	PANTHER Overrepresentation Test (Released 20221013)
Annotation Version and Release Date:	GO Ontology database DOI: 10.5281/zenodo.7709866 Released 2023-03-06
Analyzed List:	Table_S06_TDM_Significant (Homo sapiens)
Reference List:	Homo sapiens (all genes in database)
Test Type:	FISHER
Correction:	FDR
GO biological process complete	# Proteins	Expected	(Over/Under)	fold Enrichment	raw P-value	FDR
positive regulation of protein processing in phagocytic vesicle (GO:1903923)	2	0.02	+	> 100	0.000391	0.0386
regulation of protein processing in phagocytic vesicle (GO:1903921)	2	0.02	+	> 100	0.000391	0.0384
collagen biosynthetic process (GO:0032964)	3	0.08	+	36.55	0.000143	0.0184
protein folding in endoplasmic reticulum (GO:0034975)	3	0.09	+	33.23	0.000181	0.0222
Arp2/3 complex-mediated actin nucleation (GO:0034314)	5	0.16	+	30.46	1.57e-06	0.000377
actin-myosin filament sliding (GO:0033275)	3	0.11	+	28.11	0.000275	0.0302
Golgi localization (GO:0051645)	3	0.11	+	26.11	0.000331	0.0352
actin nucleation (GO:0045010)	6	0.24	+	25.21	3.56e-07	0.000116
SRP-dependent cotranslational protein targeting to membrane (GO:0006614)	3	0.14	+	21.5	0.000546	0.0476
collagen fibril organization (GO:0030199)	10	0.48	+	20.65	2.2e-10	2.15e-07
cytoplasmic translation (GO:0002181)	20	1.01	+	19.81	2.87e-19	4.48e-15
positive regulation of protein processing (GO:0010954)	4	0.21	+	18.74	9.85e-05	0.0138
epiboly involved in wound healing (GO:0090505)	4	0.23	+	17.4	0.000128	0.017
wound healing, spreading of cells (GO:0044319)	4	0.23	+	17.4	0.000128	0.0169
positive regulation of protein maturation (GO:1903319)	4	0.23	+	17.4	0.000128	0.0167
epiboly (GO:0090504)	4	0.24	+	16.8	0.000144	0.0185
sarcomere organization (GO:0045214)	5	0.31	+	16.03	2.53e-05	0.00424
platelet aggregation (GO:0070527)	6	0.39	+	15.55	4.46e-06	0.000953
peptide cross-linking (GO:0018149)	4	0.29	+	13.92	0.000279	0.0305
myoblast differentiation (GO:0045445)	4	0.32	+	12.5	0.000408	0.0391
regulation of transforming growth factor beta production (GO:0071634)	4	0.33	+	12.18	0.000446	0.041
cell-substrate junction assembly (GO:0007044)	4	0.33	+	12.18	0.000446	0.0408
cell-substrate junction organization (GO:0150115)	4	0.34	+	11.6	0.00053	0.0467
homotypic cell-cell adhesion (GO:0034109)	6	0.53	+	11.42	2.27e-05	0.00394
myofibril assembly (GO:0030239)	6	0.53	+	11.42	2.27e-05	0.00389
endodermal cell differentiation (GO:0035987)	4	0.35	+	11.33	0.000576	0.0496
striated muscle cell development (GO:0055002)	6	0.53	+	11.25	2.46e-05	0.00418
positive regulation of response to wounding (GO:1903036)	6	0.58	+	10.3	3.92e-05	0.00624
positive regulation of wound healing (GO:0090303)	5	0.49	+	10.15	0.000188	0.0227
regulation of substrate adhesion-dependent cell spreading (GO:1900024)	5	0.51	+	9.82	0.000217	0.0252
spindle localization (GO:0051653)	5	0.52	+	9.67	0.000232	0.0265
actomyosin structure organization (GO:0031032)	9	0.94	+	9.53	8.09e-07	0.000218
regulation of focal adhesion assembly (GO:0051893)	5	0.53	+	9.52	0.000249	0.0277
regulation of cell-substrate junction assembly (GO:0090109)	5	0.53	+	9.52	0.000249	0.0275
regulation of protein processing (GO:0070613)	5	0.56	+	8.96	0.000324	0.0349
actin filament-based movement (GO:0030048)	7	0.79	+	8.88	2.15e-05	0.00377
endoplasmic reticulum to Golgi vesicle-mediated transport (GO:0006888)	9	1.02	+	8.84	1.46e-06	0.000355
regulation of cell-substrate junction organization (GO:0150116)	5	0.57	+	8.83	0.000345	0.0357
actin cytoskeleton reorganization (GO:0031532)	5	0.58	+	8.58	0.000391	0.0388
regulation of cell-substrate adhesion (GO:0010810)	15	1.8	+	8.34	8.75e-10	6.21e-07
regulation of protein maturation (GO:1903317)	5	0.6	+	8.34	0.000441	0.0412
translation (GO:0006412)	26	3.14	+	8.29	4.07e-16	1.59e-12
actin filament organization (GO:0007015)	17	2.17	+	7.85	1.54e-10	1.6e-07
peptide biosynthetic process (GO:0043043)	26	3.37	+	7.71	2.1e-15	6.57e-12
extracellular matrix organization (GO:0030198)	17	2.24	+	7.59	2.51e-10	2.3e-07
extracellular structure organization (GO:0043062)	17	2.25	+	7.56	2.65e-10	2.29e-07
positive regulation of cell-substrate adhesion (GO:0010811)	8	1.06	+	7.56	1.68e-05	0.00304
external encapsulating structure organization (GO:0045229)	17	2.27	+	7.5	2.94e-10	2.42e-07
cytokinesis (GO:0000910)	7	0.94	+	7.48	6.07e-05	0.00919
platelet activation (GO:0030168)	6	0.81	+	7.38	0.00022	0.0255
supramolecular fiber organization (GO:0097435)	33	4.74	+	6.96	4.04e-18	3.15e-14
cellular response to type II interferon (GO:0071346)	6	0.88	+	6.83	0.000328	0.0351
muscle cell development (GO:0055001)	9	1.33	+	6.77	1.14e-05	0.0022
peptide metabolic process (GO:0006518)	28	4.15	+	6.74	3.9e-15	1.01e-11
positive regulation of plasma membrane bounded cell projection assembly (GO:0120034)	6	0.92	+	6.53	0.000414	0.0391
cytoskeleton-dependent cytokinesis (GO:0061640)	6	0.92	+	6.53	0.000414	0.0389
cellular component assembly involved in morphogenesis (GO:0010927)	6	0.94	+	6.36	0.000473	0.0429
angiogenesis (GO:0001525)	17	2.76	+	6.16	4.98e-09	2.88e-06
osteoblast differentiation (GO:0001649)	7	1.15	+	6.09	0.000205	0.0242
amide biosynthetic process (GO:0043604)	26	4.4	+	5.91	7.42e-13	1.45e-09
actin cytoskeleton organization (GO:0030036)	26	4.43	+	5.87	8.72e-13	1.51e-09
regulation of intrinsic apoptotic signaling pathway (GO:2001242)	8	1.38	+	5.8	9.97e-05	0.0139
regulation of mitochondrion organization (GO:0010821)	7	1.27	+	5.5	0.000371	0.0373
actin filament-based process (GO:0030029)	27	4.93	+	5.47	1.43e-12	2.23e-09
viral life cycle (GO:0019058)	8	1.47	+	5.44	0.000152	0.0189
regulation of response to wounding (GO:1903034)	7	1.31	+	5.33	0.000445	0.0411
striated muscle cell differentiation (GO:0051146)	9	1.7	+	5.3	7.18e-05	0.0107
wound healing (GO:0042060)	14	2.77	+	5.05	1.2e-06	0.000302
muscle cell differentiation (GO:0042692)	11	2.21	+	4.98	1.94e-05	0.00348
blood vessel morphogenesis (GO:0048514)	17	3.52	+	4.83	1.5e-07	5.45e-05
establishment or maintenance of cell polarity (GO:0007163)	8	1.67	+	4.8	0.000344	0.0358
negative regulation of apoptotic signaling pathway (GO:2001234)	9	1.88	+	4.79	0.00015	0.019
cellular response to salt (GO:1902075)	8	1.69	+	4.73	0.000378	0.0378
regulation of synapse organization (GO:0050807)	9	1.94	+	4.65	0.000186	0.0227
amide metabolic process (GO:0043603)	30	6.5	+	4.61	4.53e-12	6.43e-09
response to wounding (GO:0009611)	17	3.72	+	4.57	3.15e-07	0.000104
regulation of synapse structure or activity (GO:0050803)	9	1.99	+	4.53	0.000223	0.0256
blood vessel development (GO:0001568)	19	4.24	+	4.48	8.33e-08	3.42e-05
vasculature development (GO:0001944)	19	4.41	+	4.31	1.47e-07	5.46e-05
viral process (GO:0016032)	9	2.1	+	4.28	0.000333	0.0351
Golgi vesicle transport (GO:0048193)	10	2.34	+	4.27	0.000158	0.0196
regulation of apoptotic signaling pathway (GO:2001233)	13	3.05	+	4.27	1.65e-05	0.00303
non-membrane-bounded organelle assembly (GO:0140694)	11	2.64	+	4.16	9.33e-05	0.0136
muscle structure development (GO:0061061)	17	4.14	+	4.11	1.3e-06	0.000323
biological process involved in symbiotic interaction (GO:0044403)	9	2.22	+	4.05	0.000496	0.0445
regulation of protein stability (GO:0031647)	11	2.76	+	3.99	0.000134	0.0174
muscle organ development (GO:0007517)	10	2.54	+	3.93	0.000303	0.0329
regulation of supramolecular fiber organization (GO:1902903)	12	3.13	+	3.84	9.46e-05	0.0135
muscle tissue development (GO:0060537)	10	2.73	+	3.66	0.000523	0.0464
negative regulation of cellular component organization (GO:0051129)	21	5.84	+	3.6	5.67e-07	0.000167
tube morphogenesis (GO:0035239)	20	5.59	+	3.58	1.17e-06	0.0003
anatomical structure formation involved in morphogenesis (GO:0048646)	28	7.87	+	3.56	7.47e-09	4.16e-06
cell adhesion (GO:0007155)	28	7.88	+	3.55	7.63e-09	4.11e-06
regulation of cell adhesion (GO:0030155)	23	6.48	+	3.55	1.95e-07	6.78e-05
intracellular protein transport (GO:0006886)	20	5.72	+	3.5	1.66e-06	0.000392
response to salt (GO:1902074)	11	3.18	+	3.45	0.000443	0.0411
regulation of cellular component biogenesis (GO:0044087)	27	7.94	+	3.4	3.53e-08	1.67e-05
positive regulation of organelle organization (GO:0010638)	14	4.23	+	3.31	0.000114	0.0157
circulatory system development (GO:0072359)	25	7.55	+	3.31	1.99e-07	6.74e-05
negative regulation of apoptotic process (GO:0043066)	24	7.32	+	3.28	4.26e-07	0.00013
positive regulation of cell adhesion (GO:0045785)	13	3.99	+	3.26	0.000233	0.0262
membrane organization (GO:0061024)	20	6.21	+	3.22	5.55e-06	0.00114
negative regulation of cell death (GO:0060548)	27	8.39	+	3.22	1.05e-07	4.22e-05
tissue morphogenesis (GO:0048729)	15	4.69	+	3.2	9.33e-05	0.0135
morphogenesis of an epithelium (GO:0002009)	12	3.77	+	3.19	0.000495	0.0447
negative regulation of programmed cell death (GO:0043069)	24	7.54	+	3.18	7.16e-07	0.000196
regulation of organelle organization (GO:0033043)	30	9.65	+	3.11	3.95e-08	1.82e-05
endomembrane system organization (GO:0010256)	14	4.54	+	3.08	0.000233	0.0263
regulation of apoptotic process (GO:0042981)	37	12.03	+	3.07	9.7e-10	6.58e-07
protein transport (GO:0015031)	30	9.77	+	3.07	5.1e-08	2.21e-05
cellular response to cytokine stimulus (GO:0071345)	18	5.9	+	3.05	3.36e-05	0.00541
cytoskeleton organization (GO:0007010)	31	10.24	+	3.03	4.01e-08	1.79e-05
regulation of cell migration (GO:0030334)	23	7.63	+	3.01	3.05e-06	0.000662
regulation of programmed cell death (GO:0043067)	37	12.39	+	2.99	2.14e-09	1.39e-06
response to cytokine (GO:0034097)	20	6.71	+	2.98	1.64e-05	0.00305
positive regulation of locomotion (GO:0040017)	14	4.72	+	2.97	0.000342	0.0358
positive regulation of cell migration (GO:0030335)	13	4.38	+	2.97	0.000558	0.0484
establishment of protein localization (GO:0045184)	31	10.54	+	2.94	7.63e-08	3.22e-05
regulation of cellular component organization (GO:0051128)	59	20.07	+	2.94	8.51e-15	1.9e-11
regulation of cell death (GO:0010941)	39	13.69	+	2.85	2.59e-09	1.62e-06
regulation of cell motility (GO:2000145)	23	8.12	+	2.83	8.19e-06	0.00162
regulation of locomotion (GO:0040012)	24	8.49	+	2.83	5.26e-06	0.0011
regulation of anatomical structure morphogenesis (GO:0022603)	20	7.15	+	2.8	3.98e-05	0.00628
intracellular transport (GO:0046907)	31	11.33	+	2.74	3.61e-07	0.000115
tube development (GO:0035295)	20	7.36	+	2.72	5.94e-05	0.00908
cell activation (GO:0001775)	16	5.94	+	2.69	0.000371	0.0376
negative regulation of protein metabolic process (GO:0051248)	22	8.19	+	2.69	2.92e-05	0.00475
tissue development (GO:0009888)	38	14.32	+	2.65	2.85e-08	1.39e-05
organelle assembly (GO:0070925)	18	6.8	+	2.65	0.000195	0.0234
organonitrogen compound biosynthetic process (GO:1901566)	29	10.98	+	2.64	1.85e-06	0.000431
nitrogen compound transport (GO:0071705)	35	13.33	+	2.63	1.46e-07	5.55e-05
positive regulation of cellular component organization (GO:0051130)	24	9.21	+	2.61	1.98e-05	0.00351
cellular nitrogen compound biosynthetic process (GO:0044271)	34	13.35	+	2.55	4.61e-07	0.000138
anatomical structure morphogenesis (GO:0009653)	46	18.33	+	2.51	3.51e-09	2.11e-06
cell migration (GO:0016477)	18	7.18	+	2.51	0.000369	0.0377
macromolecule biosynthetic process (GO:0009059)	31	12.48	+	2.48	2.72e-06	0.000598
cell motility (GO:0048870)	21	8.54	+	2.46	0.000151	0.019
establishment of localization in cell (GO:0051649)	36	14.75	+	2.44	6.87e-07	0.000195
vesicle-mediated transport (GO:0016192)	26	10.7	+	2.43	4.11e-05	0.00642
protein localization (GO:0008104)	37	15.83	+	2.34	1.06e-06	0.000279
epithelium development (GO:0060429)	21	9.01	+	2.33	0.000392	0.0383
cellular macromolecule localization (GO:0070727)	37	15.88	+	2.33	1.13e-06	0.000294
positive regulation of gene expression (GO:0010628)	22	9.72	+	2.26	0.000366	0.0376
organic substance transport (GO:0071702)	41	18.14	+	2.26	6.04e-07	0.000175
regulation of response to stress (GO:0080134)	26	11.91	+	2.18	0.000209	0.0246
cellular localization (GO:0051641)	48	22.17	+	2.17	1.57e-07	5.56e-05
organelle organization (GO:0006996)	54	25.04	+	2.16	2.44e-08	1.23e-05
cellular response to chemical stimulus (GO:0070887)	42	19.74	+	2.13	1.94e-06	0.000445
cellular response to organic substance (GO:0071310)	31	14.58	+	2.13	8.35e-05	0.0123
regulation of biological quality (GO:0065008)	50	24.04	+	2.08	3.66e-07	0.000114
response to organic substance (GO:0010033)	44	21.26	+	2.07	2.22e-06	0.000501
biological process involved in interspecies interaction between organisms (GO:0044419)	26	12.66	+	2.05	0.000583	0.05
gene expression (GO:0010467)	39	19.4	+	2.01	2.76e-05	0.00458
macromolecule localization (GO:0033036)	39	19.44	+	2.01	2.8e-05	0.0046
regulation of localization (GO:0032879)	35	17.51	+	2	6.92e-05	0.0104
cellular component biogenesis (GO:0044085)	43	21.74	+	1.98	1.42e-05	0.00268
cell development (GO:0048468)	35	17.8	+	1.97	0.000125	0.0169
cellular developmental process (GO:0048869)	58	29.54	+	1.96	1.43e-07	5.59e-05
cellular component assembly (GO:0022607)	38	19.81	+	1.92	9.62e-05	0.0136
animal organ development (GO:0048513)	46	24.01	+	1.92	1.18e-05	0.00225
cell differentiation (GO:0030154)	56	29.34	+	1.91	7.1e-07	0.000198
cellular component organization or biogenesis (GO:0071840)	88	46.79	+	1.88	3.37e-11	3.75e-08
cellular biosynthetic process (GO:0044249)	34	18.23	+	1.87	0.000413	0.0393
biosynthetic process (GO:0009058)	40	21.66	+	1.85	0.000116	0.0159
cellular component organization (GO:0016043)	83	45.12	+	1.84	7.76e-10	5.77e-07
developmental process (GO:0032502)	86	47.05	+	1.83	4.1e-10	3.2e-07
transport (GO:0006810)	56	30.93	+	1.81	5.18e-06	0.00109
anatomical structure development (GO:0048856)	77	42.63	+	1.81	1.24e-08	6.46e-06
organic substance biosynthetic process (GO:1901576)	38	21.15	+	1.8	0.000398	0.0385
establishment of localization (GO:0051234)	57	32.29	+	1.77	7.74e-06	0.00155
localization (GO:0051179)	64	36.92	+	1.73	2.39e-06	0.000533
protein metabolic process (GO:0019538)	54	31.74	+	1.7	4.36e-05	0.00673
system development (GO:0048731)	49	29.16	+	1.68	0.000204	0.0243
negative regulation of cellular process (GO:0048523)	65	38.87	+	1.67	8.42e-06	0.00164
multicellular organism development (GO:0007275)	54	32.58	+	1.66	0.000116	0.0158
response to stress (GO:0006950)	46	27.97	+	1.64	0.000545	0.0478
negative regulation of biological process (GO:0048519)	71	43.8	+	1.62	5.87e-06	0.00119
positive regulation of biological process (GO:0048518)	73	51.17	+	1.43	0.0004	0.0386
multicellular organismal process (GO:0032501)	77	55.09	+	1.4	0.000511	0.0455
cellular process (GO:0009987)	163	119.84	+	1.36	2.51e-17	1.31e-13
biological_process (GO:0008150)	169	145.71	+	1.16	2.16e-11	2.81e-08
Unclassified (UNCLASSIFIED)	0	23.29	-	< 0.01	2.16e-11	2.6e-08
