# Supplementary material for: Application of Tendon-Derived Matrix and Carbodiimide Crosslinking Matures the Engineered Tendon-Like Proteome on Meltblown Scaffolds
Source: J Tissue Eng Regen Med. 2025 Feb 26;2025:2184723. doi: 10.1155/term/2184723 (PMC11985250; doi:10.1155/term/2184723)
Supplement: Supporting Information 19 — Supporting Table 17: List of Gene Ontology biological process terms for significant for nonmatrisomal proteins in TDM-crosslinked (EDC-TDM) PLA-seeded scaffolds compared with unseeded EDC-TDM scaffolds identified by intensity fold change analysis (Supporting Table 7). [file 2184723.f19.xlsx]

## Sheet: edc-tdm-intensity
Analysis Type:	PANTHER Overrepresentation Test (Released 20221013)
Annotation Version and Release Date:	GO Ontology database DOI: 10.5281/zenodo.7709866 Released 2023-03-06
Analyzed List:	Table_S06_EDC_Significant (Homo sapiens)
Reference List:	Homo sapiens (all genes in database)
Test Type:	FISHER
Correction:	FDR
GO biological process complete	# Proteins	Expected	(Over/Under)	fold Enrichment	raw P-value	FDR
positive regulation of establishment of protein localization to telomere (GO:1904851)	6	0.2	+	29.91	3.78e-07	4.96e-05
regulation of establishment of protein localization to telomere (GO:0070203)	6	0.22	+	27.19	5.74e-07	7.23e-05
positive regulation of protein localization to Cajal body (GO:1904871)	6	0.22	+	27.19	5.74e-07	7.17e-05
regulation of protein localization to Cajal body (GO:1904869)	6	0.22	+	27.19	5.74e-07	7.12e-05
regulation of establishment of protein localization to chromosome (GO:0070202)	6	0.24	+	24.93	8.47e-07	9.87e-05
positive regulation of protein localization to chromosome, telomeric region (GO:1904816)	6	0.26	+	23.01	1.22e-06	0.000135
CRD-mediated mRNA stabilization (GO:0070934)	5	0.22	+	22.66	1.05e-05	0.000852
peripheral nervous system axon regeneration (GO:0014012)	3	0.14	+	21.37	0.000817	0.0343
regulation of plasma membrane repair (GO:1905684)	3	0.14	+	21.37	0.000817	0.0342
chromosome movement towards spindle pole (GO:0051305)	3	0.14	+	21.37	0.000817	0.0341
actin polymerization-dependent cell motility (GO:0070358)	3	0.14	+	21.37	0.000817	0.034
negative regulation of nuclear-transcribed mRNA catabolic process, deadenylation-dependent decay (GO:1900152)	5	0.24	+	20.77	1.46e-05	0.00115
positive regulation of cytoplasmic translation (GO:2000767)	6	0.3	+	19.94	2.36e-06	0.000239
peptidyl-proline hydroxylation to 4-hydroxy-L-proline (GO:0018401)	4	0.2	+	19.94	0.000126	0.00738
positive regulation of telomerase RNA localization to Cajal body (GO:1904874)	6	0.3	+	19.94	2.36e-06	0.000237
regulation of protein localization to chromosome, telomeric region (GO:1904814)	6	0.3	+	19.94	2.36e-06	0.000236
establishment of Golgi localization (GO:0051683)	3	0.16	+	18.69	0.00111	0.0426
actomyosin contractile ring assembly (GO:0000915)	3	0.16	+	18.69	0.00111	0.0425
assembly of actomyosin apparatus involved in cytokinesis (GO:0000912)	3	0.16	+	18.69	0.00111	0.0424
cytoplasmic translation (GO:0002181)	46	2.47	+	18.64	1.91e-39	2.97e-35
fructose 6-phosphate metabolic process (GO:0006002)	4	0.22	+	18.13	0.000169	0.00951
protein folding in endoplasmic reticulum (GO:0034975)	4	0.22	+	18.13	0.000169	0.00948
Arp2/3 complex-mediated actin nucleation (GO:0034314)	7	0.4	+	17.45	6.83e-07	8.33e-05
NADH regeneration (GO:0006735)	6	0.36	+	16.62	5.56e-06	0.000507
regulation of telomerase RNA localization to Cajal body (GO:1904872)	6	0.36	+	16.62	5.56e-06	0.000504
glucose catabolic process to pyruvate (GO:0061718)	6	0.36	+	16.62	5.56e-06	0.000502
canonical glycolysis (GO:0061621)	6	0.36	+	16.62	5.56e-06	0.000499
peptidyl-proline hydroxylation (GO:0019511)	4	0.26	+	15.34	0.000286	0.0147
ribosomal small subunit assembly (GO:0000028)	6	0.4	+	14.96	9.2e-06	0.000768
glycolytic process through glucose-6-phosphate (GO:0061620)	6	0.4	+	14.96	9.2e-06	0.000764
glycolytic process through fructose-6-phosphate (GO:0061615)	6	0.4	+	14.96	9.2e-06	0.00076
positive regulation of telomere maintenance via telomere lengthening (GO:1904358)	11	0.74	+	14.82	1.75e-09	3.96e-07
positive regulation of telomere maintenance via telomerase (GO:0032212)	10	0.68	+	14.66	1.06e-08	2.09e-06
Golgi localization (GO:0051645)	4	0.28	+	14.24	0.000362	0.0176
COPII-coated vesicle cargo loading (GO:0090110)	4	0.28	+	14.24	0.000362	0.0175
actin nucleation (GO:0045010)	8	0.58	+	13.75	4.9e-07	6.21e-05
glucose catabolic process (GO:0006007)	6	0.48	+	12.46	2.22e-05	0.00167
tRNA aminoacylation for protein translation (GO:0006418)	10	0.84	+	11.87	5.87e-08	9.96e-06
positive regulation of telomerase activity (GO:0051973)	8	0.68	+	11.73	1.37e-06	0.000147
positive regulation of lamellipodium assembly (GO:0010592)	7	0.6	+	11.63	6.69e-06	0.00058
protein hydroxylation (GO:0018126)	6	0.52	+	11.5	3.28e-05	0.00236
tRNA aminoacylation (GO:0043039)	10	0.9	+	11.08	1.03e-07	1.62e-05
regulation of plasma membrane organization (GO:1903729)	4	0.36	+	11.08	0.000814	0.0344
collagen fibril organization (GO:0030199)	13	1.18	+	10.98	1.35e-09	3.24e-07
amino acid activation (GO:0043038)	10	0.92	+	10.84	1.23e-07	1.89e-05
positive regulation of lamellipodium organization (GO:1902745)	8	0.76	+	10.5	2.83e-06	0.000271
regulation of telomerase activity (GO:0051972)	10	0.98	+	10.17	2.06e-07	2.93e-05
regulation of telomere maintenance via telomerase (GO:0032210)	11	1.08	+	10.16	5.14e-08	8.91e-06
nucleotide-sugar biosynthetic process (GO:0009226)	4	0.4	+	9.97	0.00115	0.0435
cell communication by electrical coupling (GO:0010644)	4	0.4	+	9.97	0.00115	0.0434
regulation of cytoplasmic translation (GO:2000765)	6	0.62	+	9.65	7.74e-05	0.00485
regulation of telomere maintenance via telomere lengthening (GO:1904356)	12	1.24	+	9.65	2.08e-08	3.78e-06
ribosome assembly (GO:0042255)	12	1.24	+	9.65	2.08e-08	3.74e-06
ribosomal large subunit assembly (GO:0000027)	5	0.52	+	9.59	0.00032	0.016
platelet aggregation (GO:0070527)	9	0.94	+	9.55	1.35e-06	0.000145
transcytosis (GO:0045056)	4	0.42	+	9.5	0.00134	0.0496
response to hyperoxia (GO:0055093)	4	0.42	+	9.5	0.00134	0.0495
binding of sperm to zona pellucida (GO:0007339)	7	0.74	+	9.43	2.21e-05	0.00167
regulation of nuclear-transcribed mRNA catabolic process, deadenylation-dependent decay (GO:1900151)	5	0.54	+	9.23	0.000373	0.0179
regulation of macrophage migration (GO:1905521)	8	0.88	+	9.06	7.38e-06	0.000629
vesicle cargo loading (GO:0035459)	6	0.66	+	9.06	0.000105	0.00635
retrograde vesicle-mediated transport, Golgi to endoplasmic reticulum (GO:0006890)	9	1	+	8.97	2.12e-06	0.000218
negative regulation of RNA splicing (GO:0033119)	5	0.56	+	8.9	0.000433	0.0205
epiboly involved in wound healing (GO:0090505)	5	0.56	+	8.9	0.000433	0.0204
wound healing, spreading of cells (GO:0044319)	5	0.56	+	8.9	0.000433	0.0203
response to increased oxygen levels (GO:0036296)	5	0.56	+	8.9	0.000433	0.0203
positive regulation of telomere maintenance (GO:0032206)	12	1.38	+	8.67	5.93e-08	9.96e-06
chaperone-mediated protein folding (GO:0061077)	12	1.38	+	8.67	5.93e-08	9.85e-06
positive regulation of DNA biosynthetic process (GO:2000573)	13	1.5	+	8.64	1.72e-08	3.2e-06
translation (GO:0006412)	66	7.66	+	8.61	2.23e-38	1.74e-34
epiboly (GO:0090504)	5	0.58	+	8.6	0.000499	0.0226
regulation of lamellipodium assembly (GO:0010591)	7	0.82	+	8.51	3.97e-05	0.00278
translational elongation (GO:0006414)	8	0.94	+	8.49	1.13e-05	0.000907
regulation of lamellipodium organization (GO:1902743)	9	1.06	+	8.47	3.25e-06	0.000302
peptide biosynthetic process (GO:0043043)	66	8.24	+	8.01	1.19e-36	4.64e-33
sarcomere organization (GO:0045214)	6	0.76	+	7.87	0.000209	0.0114
glycolytic process (GO:0006096)	7	0.9	+	7.75	6.74e-05	0.00442
positive regulation of substrate adhesion-dependent cell spreading (GO:1900026)	7	0.9	+	7.75	6.74e-05	0.0044
pyruvate metabolic process (GO:0006090)	11	1.42	+	7.72	5.96e-07	7.32e-05
COPII-coated vesicle budding (GO:0090114)	6	0.78	+	7.67	0.000237	0.0126
ribosomal small subunit biogenesis (GO:0042274)	12	1.58	+	7.57	2.22e-07	3.09e-05
protein localization to cell surface (GO:0034394)	5	0.66	+	7.55	0.000844	0.035
apoptotic cell clearance (GO:0043277)	6	0.8	+	7.48	0.000269	0.0141
regulation of intrinsic apoptotic signaling pathway by p53 class mediator (GO:1902253)	5	0.68	+	7.33	0.000953	0.0384
hexose catabolic process (GO:0019320)	6	0.82	+	7.3	0.000303	0.0154
endoplasmic reticulum to Golgi vesicle-mediated transport (GO:0006888)	18	2.49	+	7.24	4.02e-10	1.05e-07
toxin transport (GO:1901998)	6	0.84	+	7.12	0.00034	0.0168
intra-Golgi vesicle-mediated transport (GO:0006891)	5	0.7	+	7.12	0.00107	0.0417
peptide metabolic process (GO:0006518)	72	10.15	+	7.09	6.42e-37	3.34e-33
homotypic cell-cell adhesion (GO:0034109)	9	1.28	+	7.01	1.29e-05	0.00102
sperm-egg recognition (GO:0035036)	7	1	+	6.98	0.000122	0.00718
endodermal cell differentiation (GO:0035987)	6	0.86	+	6.96	0.000382	0.0182
actomyosin structure organization (GO:0031032)	16	2.31	+	6.94	6.59e-09	1.39e-06
phagocytosis, engulfment (GO:0006911)	5	0.72	+	6.92	0.0012	0.045
translational initiation (GO:0006413)	10	1.44	+	6.92	4.7e-06	0.000432
regulation of telomere maintenance (GO:0032204)	14	2.09	+	6.71	8.46e-08	1.36e-05
plasma membrane invagination (GO:0099024)	6	0.9	+	6.65	0.000475	0.0218
cell-cell recognition (GO:0009988)	9	1.36	+	6.6	2e-05	0.00153
amide biosynthetic process (GO:0043604)	70	10.75	+	6.51	9.33e-34	2.91e-30
collagen metabolic process (GO:0032963)	8	1.24	+	6.43	6.8e-05	0.00442
regulation of substrate adhesion-dependent cell spreading (GO:1900024)	8	1.24	+	6.43	6.8e-05	0.0044
regulation of DNA biosynthetic process (GO:2000278)	16	2.51	+	6.38	1.92e-08	3.52e-06
myofibril assembly (GO:0030239)	8	1.28	+	6.23	8.33e-05	0.00516
actin filament-based movement (GO:0030048)	12	1.93	+	6.23	1.45e-06	0.000153
striated muscle cell development (GO:0055002)	8	1.3	+	6.14	9.2e-05	0.00563
monosaccharide catabolic process (GO:0046365)	6	0.98	+	6.1	0.000716	0.0307
cortical cytoskeleton organization (GO:0030865)	6	1	+	5.98	0.000789	0.0336
cellular response to acid chemical (GO:0071229)	10	1.71	+	5.86	1.77e-05	0.00138
positive regulation of extrinsic apoptotic signaling pathway (GO:2001238)	6	1.02	+	5.86	0.000868	0.0357
actin filament organization (GO:0007015)	31	5.3	+	5.85	3.19e-14	1.92e-11
cellular response to amino acid stimulus (GO:0071230)	9	1.54	+	5.83	4.87e-05	0.00329
positive regulation of wound healing (GO:0090303)	7	1.2	+	5.82	0.00034	0.0168
regulation of cell-substrate junction organization (GO:0150116)	8	1.38	+	5.78	0.000134	0.0078
membrane invagination (GO:0010324)	6	1.04	+	5.75	0.000952	0.0385
endoderm formation (GO:0001706)	6	1.06	+	5.64	0.00104	0.0409
positive regulation of response to wounding (GO:1903036)	8	1.42	+	5.62	0.000161	0.00911
spindle localization (GO:0051653)	7	1.26	+	5.54	0.000446	0.0208
regulation of focal adhesion assembly (GO:0051893)	7	1.28	+	5.45	0.000487	0.0223
regulation of cell-substrate junction assembly (GO:0090109)	7	1.28	+	5.45	0.000487	0.0222
positive regulation of translation (GO:0045727)	16	2.95	+	5.43	1.49e-07	2.17e-05
positive regulation of chromosome organization (GO:2001252)	12	2.23	+	5.39	5.74e-06	0.000509
establishment or maintenance of apical/basal cell polarity (GO:0035088)	6	1.12	+	5.34	0.00135	0.0496
establishment or maintenance of bipolar cell polarity (GO:0061245)	6	1.12	+	5.34	0.00135	0.0495
positive regulation of protein localization to nucleus (GO:1900182)	10	1.89	+	5.3	3.91e-05	0.00275
maintenance of protein location in cell (GO:0032507)	7	1.32	+	5.29	0.000577	0.0257
cytokinesis (GO:0000910)	12	2.29	+	5.25	7.37e-06	0.000632
cellular response to type II interferon (GO:0071346)	11	2.15	+	5.13	2.16e-05	0.00164
extracellular matrix organization (GO:0030198)	28	5.48	+	5.11	1.12e-11	4.08e-09
extracellular structure organization (GO:0043062)	28	5.5	+	5.09	1.22e-11	4.32e-09
maintenance of protein location (GO:0045185)	10	1.97	+	5.09	5.41e-05	0.00359
external encapsulating structure organization (GO:0045229)	28	5.54	+	5.06	1.42e-11	4.94e-09
pyridine-containing compound metabolic process (GO:0072524)	8	1.58	+	5.05	0.000315	0.016
ribonucleoprotein complex assembly (GO:0022618)	20	4.01	+	4.99	1.54e-08	2.96e-06
amide metabolic process (GO:0043603)	79	15.89	+	4.97	9.1e-31	2.37e-27
maintenance of location in cell (GO:0051651)	10	2.03	+	4.94	6.83e-05	0.00441
actin cytoskeleton reorganization (GO:0031532)	7	1.42	+	4.92	0.00086	0.0356
ribosomal large subunit biogenesis (GO:0042273)	7	1.42	+	4.92	0.00086	0.0355
positive regulation of plasma membrane bounded cell projection assembly (GO:0120034)	11	2.25	+	4.9	3.19e-05	0.00232
cytoskeleton-dependent cytokinesis (GO:0061640)	11	2.25	+	4.9	3.19e-05	0.00231
supramolecular fiber organization (GO:0097435)	56	11.59	+	4.83	2.95e-21	3.83e-18
ribonucleoprotein complex subunit organization (GO:0071826)	20	4.17	+	4.79	2.81e-08	4.98e-06
actin cytoskeleton organization (GO:0030036)	51	10.83	+	4.71	5.61e-19	6.74e-16
negative regulation of mRNA metabolic process (GO:1903312)	9	1.93	+	4.67	0.000229	0.0123
vesicle budding from membrane (GO:0006900)	7	1.5	+	4.65	0.00116	0.0437
receptor internalization (GO:0031623)	7	1.5	+	4.65	0.00116	0.0436
positive regulation of cell-substrate adhesion (GO:0010811)	12	2.59	+	4.64	2.32e-05	0.00172
protein folding (GO:0006457)	20	4.37	+	4.57	5.75e-08	9.86e-06
positive regulation of amide metabolic process (GO:0034250)	16	3.51	+	4.56	1.28e-06	0.000141
regulation of cell-substrate adhesion (GO:0010810)	20	4.39	+	4.55	6.16e-08	1.01e-05
platelet activation (GO:0030168)	9	1.99	+	4.53	0.000284	0.0147
regulation of fibroblast proliferation (GO:0048145)	8	1.79	+	4.48	0.000657	0.0286
negative regulation of angiogenesis (GO:0016525)	9	2.05	+	4.4	0.000348	0.017
actin filament-based process (GO:0030029)	53	12.06	+	4.4	1.73e-18	1.93e-15
cell recognition (GO:0008037)	12	2.75	+	4.37	4.01e-05	0.00278
negative regulation of blood vessel morphogenesis (GO:2000181)	9	2.07	+	4.36	0.000372	0.0179
negative regulation of vasculature development (GO:1901343)	9	2.09	+	4.31	0.000397	0.0189
muscle cell development (GO:0055001)	14	3.25	+	4.31	1.07e-05	0.000859
regulation of cell shape (GO:0008360)	12	2.81	+	4.27	4.87e-05	0.00328
response to amino acid (GO:0043200)	10	2.37	+	4.22	0.000224	0.0121
import into nucleus (GO:0051170)	10	2.39	+	4.19	0.000239	0.0126
response to type II interferon (GO:0034341)	11	2.63	+	4.19	0.000118	0.00706
non-membrane-bounded organelle assembly (GO:0140694)	27	6.46	+	4.18	1.66e-09	3.8e-07
establishment or maintenance of cell polarity (GO:0007163)	17	4.07	+	4.17	1.83e-06	0.000189
negative regulation of protein modification by small protein conjugation or removal (GO:1903321)	8	1.93	+	4.15	0.00104	0.0409
phagocytosis (GO:0006909)	13	3.17	+	4.1	3.54e-05	0.00251
response to acid chemical (GO:0001101)	11	2.69	+	4.09	0.000143	0.00819
regulation of protein localization to nucleus (GO:1900180)	12	2.97	+	4.04	8.02e-05	0.005
cell-matrix adhesion (GO:0007160)	11	2.73	+	4.03	0.000161	0.00914
integrin-mediated signaling pathway (GO:0007229)	8	2.01	+	3.99	0.00133	0.0492
osteoblast differentiation (GO:0001649)	11	2.81	+	3.92	0.000204	0.0112
regulation of intrinsic apoptotic signaling pathway (GO:2001242)	13	3.37	+	3.86	6.38e-05	0.00422
angiogenesis (GO:0001525)	26	6.74	+	3.86	1.56e-08	2.96e-06
Golgi vesicle transport (GO:0048193)	22	5.72	+	3.85	2.1e-07	2.95e-05
ribosome biogenesis (GO:0042254)	23	6	+	3.83	1.18e-07	1.82e-05
regulation of wound healing (GO:0061041)	10	2.61	+	3.83	0.00046	0.0214
maintenance of location (GO:0051235)	14	3.69	+	3.79	3.99e-05	0.00278
response to unfolded protein (GO:0006986)	9	2.39	+	3.77	0.000981	0.039
glucose metabolic process (GO:0006006)	9	2.39	+	3.77	0.000981	0.0389
response to estradiol (GO:0032355)	9	2.43	+	3.71	0.00109	0.0422
muscle cell differentiation (GO:0042692)	20	5.4	+	3.71	1.3e-06	0.000141
positive regulation of apoptotic signaling pathway (GO:2001235)	10	2.71	+	3.69	0.000606	0.0267
response to calcium ion (GO:0051592)	11	3.01	+	3.66	0.000355	0.0173
regulation of cell-matrix adhesion (GO:0001952)	9	2.47	+	3.65	0.00122	0.0455
regulation of cell morphogenesis (GO:0022604)	18	4.95	+	3.63	5.69e-06	0.000507
viral life cycle (GO:0019058)	13	3.59	+	3.62	0.000116	0.00697
striated muscle cell differentiation (GO:0051146)	15	4.15	+	3.61	3.62e-05	0.00255
regulation of plasma membrane bounded cell projection assembly (GO:0120032)	14	3.93	+	3.56	7.56e-05	0.0048
regulation of cell junction assembly (GO:1901888)	15	4.23	+	3.54	4.44e-05	0.00305
regulation of cell projection assembly (GO:0060491)	14	3.97	+	3.52	8.37e-05	0.00516
Golgi organization (GO:0007030)	10	2.87	+	3.49	0.000919	0.0373
blood vessel morphogenesis (GO:0048514)	30	8.61	+	3.49	1.05e-08	2.1e-06
ribonucleoprotein complex biogenesis (GO:0022613)	31	8.91	+	3.48	6.14e-09	1.31e-06
regulation of reactive oxygen species metabolic process (GO:2000377)	10	2.89	+	3.46	0.000966	0.0388
mRNA splicing, via spliceosome (GO:0000398)	17	4.91	+	3.46	1.87e-05	0.00144
RNA splicing, via transesterification reactions with bulged adenosine as nucleophile (GO:0000377)	17	4.91	+	3.46	1.87e-05	0.00144
regulation of response to wounding (GO:1903034)	11	3.21	+	3.43	0.000591	0.0262
biological process involved in interaction with host (GO:0051701)	11	3.21	+	3.43	0.000591	0.0261
regulation of protein stability (GO:0031647)	23	6.74	+	3.41	8.03e-07	9.56e-05
RNA splicing, via transesterification reactions (GO:0000375)	17	4.99	+	3.4	2.27e-05	0.0017
wound healing (GO:0042060)	23	6.78	+	3.39	8.83e-07	0.000102
organonitrogen compound biosynthetic process (GO:1901566)	91	26.84	+	3.39	4.51e-24	8.81e-21
positive regulation of organelle organization (GO:0010638)	35	10.33	+	3.39	1.2e-09	2.98e-07
blood vessel development (GO:0001568)	35	10.37	+	3.37	1.32e-09	3.23e-07
viral process (GO:0016032)	17	5.14	+	3.31	3.16e-05	0.0023
positive regulation of epithelial cell migration (GO:0010634)	10	3.03	+	3.3	0.00135	0.0497
RNA localization (GO:0006403)	12	3.67	+	3.27	0.000504	0.0228
positive regulation of DNA metabolic process (GO:0051054)	20	6.12	+	3.27	7.66e-06	0.000647
regulation of RNA splicing (GO:0043484)	12	3.69	+	3.25	0.000527	0.0237
vasculature development (GO:0001944)	35	10.77	+	3.25	3.34e-09	7.34e-07
gastrulation (GO:0007369)	11	3.39	+	3.24	0.000904	0.0369
receptor-mediated endocytosis (GO:0006898)	11	3.39	+	3.24	0.000904	0.0368
cell-substrate adhesion (GO:0031589)	12	3.71	+	3.23	0.000552	0.0247
mesenchymal cell differentiation (GO:0048762)	11	3.43	+	3.21	0.000989	0.0391
response to wounding (GO:0009611)	29	9.09	+	3.19	1.11e-07	1.74e-05
muscle structure development (GO:0061061)	32	10.11	+	3.17	2.88e-08	5.05e-06
regulation of translation (GO:0006417)	27	8.57	+	3.15	3.87e-07	4.99e-05
amino acid metabolic process (GO:0006520)	18	5.72	+	3.15	3.47e-05	0.00247
intracellular protein transport (GO:0006886)	44	13.98	+	3.15	7.38e-11	2.26e-08
regulation of actin filament organization (GO:0110053)	17	5.46	+	3.12	6.44e-05	0.00424
protein stabilization (GO:0050821)	14	4.49	+	3.12	0.00028	0.0146
response to endoplasmic reticulum stress (GO:0034976)	14	4.49	+	3.12	0.00028	0.0146
regulation of amide metabolic process (GO:0034248)	30	9.75	+	3.08	1.41e-07	2.09e-05
regulation of actin filament-based process (GO:0032970)	24	7.82	+	3.07	2.69e-06	0.000259
regulation of protein polymerization (GO:0032271)	12	3.95	+	3.04	0.000928	0.0376
nucleocytoplasmic transport (GO:0006913)	15	4.97	+	3.02	0.00024	0.0126
nuclear transport (GO:0051169)	15	4.97	+	3.02	0.00024	0.0126
regulation of supramolecular fiber organization (GO:1902903)	23	7.64	+	3.01	5.86e-06	0.000517
post-transcriptional regulation of gene expression (GO:0010608)	31	10.31	+	3.01	1.41e-07	2.07e-05
rRNA processing (GO:0006364)	13	4.33	+	3	0.000641	0.028
ameboidal-type cell migration (GO:0001667)	12	4.01	+	2.99	0.00105	0.0409
regulation of muscle system process (GO:0090257)	14	4.69	+	2.98	0.000425	0.0201
positive regulation of intracellular transport (GO:0032388)	12	4.03	+	2.98	0.00109	0.0423
positive regulation of protein-containing complex assembly (GO:0031334)	12	4.03	+	2.98	0.00109	0.0422
cellular nitrogen compound biosynthetic process (GO:0044271)	97	32.64	+	2.97	8.97e-22	1.27e-18
cell adhesion (GO:0007155)	57	19.26	+	2.96	9.2e-13	4.1e-10
regulation of synapse organization (GO:0050807)	14	4.73	+	2.96	0.00046	0.0213
regulation of apoptotic signaling pathway (GO:2001233)	22	7.44	+	2.96	1.22e-05	0.000968
regulation of angiogenesis (GO:0045765)	17	5.76	+	2.95	0.000119	0.00708
biological process involved in symbiotic interaction (GO:0044403)	16	5.44	+	2.94	0.000195	0.0107
response to mechanical stimulus (GO:0009612)	13	4.45	+	2.92	0.000814	0.0344
regulation of vasculature development (GO:1901342)	17	5.84	+	2.91	0.00014	0.00807
regulation of synapse structure or activity (GO:0050803)	14	4.85	+	2.88	0.000582	0.0259
regulation of actin cytoskeleton organization (GO:0032956)	20	6.98	+	2.87	4.57e-05	0.00311
positive regulation of establishment of protein localization (GO:1904951)	19	6.66	+	2.85	7.43e-05	0.00473
regulation of protein catabolic process (GO:0042176)	21	7.4	+	2.84	3.39e-05	0.00243
ossification (GO:0001503)	16	5.72	+	2.8	0.000332	0.0165
regulation of chromosome organization (GO:0033044)	14	5.03	+	2.78	0.000816	0.0343
positive regulation of cellular component biogenesis (GO:0044089)	28	10.19	+	2.75	3.03e-06	0.000283
response to hypoxia (GO:0001666)	15	5.5	+	2.73	0.000646	0.0282
protein transport (GO:0015031)	65	23.87	+	2.72	6.8e-13	3.12e-10
endocytosis (GO:0006897)	29	10.71	+	2.71	2.65e-06	0.00026
positive regulation of cell migration (GO:0030335)	29	10.71	+	2.71	2.65e-06	0.000259
regulation of body fluid levels (GO:0050878)	19	7.04	+	2.7	0.000148	0.00845
positive regulation of protein localization (GO:1903829)	26	9.65	+	2.69	9.49e-06	0.00078
macromolecule biosynthetic process (GO:0009059)	82	30.51	+	2.69	6.91e-16	5.4e-13
response to oxygen levels (GO:0070482)	17	6.34	+	2.68	0.000349	0.017
RNA splicing (GO:0008380)	20	7.5	+	2.67	0.000116	0.00695
circulatory system development (GO:0072359)	48	18.45	+	2.6	4e-09	8.66e-07
positive regulation of locomotion (GO:0040017)	30	11.53	+	2.6	3.81e-06	0.000352
regulation of protein-containing complex assembly (GO:0043254)	22	8.47	+	2.6	7.64e-05	0.00482
response to decreased oxygen levels (GO:0036293)	15	5.78	+	2.6	0.00104	0.0408
response to steroid hormone (GO:0048545)	15	5.8	+	2.59	0.00108	0.0419
positive regulation of cell motility (GO:2000147)	29	11.21	+	2.59	6.15e-06	0.000539
regulation of cytoskeleton organization (GO:0051493)	27	10.45	+	2.58	1.31e-05	0.00104
positive regulation of cellular component organization (GO:0051130)	58	22.51	+	2.58	1.43e-10	4.22e-08
response to inorganic substance (GO:0010035)	28	10.89	+	2.57	9.9e-06	0.000809
establishment of protein localization (GO:0045184)	66	25.76	+	2.56	6.78e-12	2.52e-09
cytoskeleton organization (GO:0007010)	64	25.01	+	2.56	1.59e-11	5.38e-09
establishment of organelle localization (GO:0051656)	20	7.86	+	2.54	0.00021	0.0114
intracellular transport (GO:0046907)	70	27.68	+	2.53	2.26e-12	9.51e-10
regulation of cellular component biogenesis (GO:0044087)	49	19.4	+	2.53	7.69e-09	1.6e-06
regulation of organelle organization (GO:0033043)	59	23.59	+	2.5	2.36e-10	6.36e-08
ncRNA metabolic process (GO:0034660)	26	10.41	+	2.5	5.01e-05	0.00335
anatomical structure formation involved in morphogenesis (GO:0048646)	48	19.24	+	2.5	1.52e-08	2.96e-06
tube morphogenesis (GO:0035239)	34	13.66	+	2.49	2.68e-06	0.00026
organelle assembly (GO:0070925)	41	16.63	+	2.47	2.54e-07	3.47e-05
proteasome-mediated ubiquitin-dependent protein catabolic process (GO:0043161)	17	6.92	+	2.46	0.000891	0.0366
positive regulation of apoptotic process (GO:0043065)	25	10.19	+	2.45	8.31e-05	0.00517
response to salt (GO:1902074)	19	7.78	+	2.44	0.000772	0.0329
response to cytokine (GO:0034097)	40	16.39	+	2.44	4.49e-07	5.74e-05
endomembrane system organization (GO:0010256)	27	11.09	+	2.43	4.39e-05	0.00303
cellular response to cytokine stimulus (GO:0071345)	35	14.42	+	2.43	2.84e-06	0.00027
generation of precursor metabolites and energy (GO:0006091)	18	7.46	+	2.41	0.00118	0.0442
regulation of cell migration (GO:0030334)	45	18.66	+	2.41	1.57e-07	2.26e-05
vesicle-mediated transport (GO:0016192)	63	26.14	+	2.41	2.33e-10	6.38e-08
negative regulation of protein modification process (GO:0031400)	23	9.59	+	2.4	0.000206	0.0112
morphogenesis of an epithelium (GO:0002009)	22	9.21	+	2.39	0.000302	0.0154
proteasomal protein catabolic process (GO:0010498)	18	7.54	+	2.39	0.00124	0.0463
carboxylic acid metabolic process (GO:0019752)	40	16.83	+	2.38	1.15e-06	0.000129
cellular response to organic cyclic compound (GO:0071407)	24	10.11	+	2.37	0.000162	0.00914
oxoacid metabolic process (GO:0043436)	41	17.27	+	2.37	8.16e-07	9.65e-05
organelle localization (GO:0051640)	25	10.57	+	2.36	0.000121	0.00716
positive regulation of programmed cell death (GO:0043068)	25	10.57	+	2.36	0.000121	0.00714
cellular response to organonitrogen compound (GO:0071417)	28	11.88	+	2.36	4.71e-05	0.00319
cellular biosynthetic process (GO:0044249)	105	44.55	+	2.36	1.44e-16	1.5e-13
organic acid metabolic process (GO:0006082)	41	17.41	+	2.35	9.18e-07	0.000105
cellular response to hormone stimulus (GO:0032870)	24	10.21	+	2.35	0.000181	0.01
regulation of anatomical structure morphogenesis (GO:0022603)	41	17.47	+	2.35	9.71e-07	0.00011
regulation of cellular localization (GO:0060341)	46	19.7	+	2.34	2e-07	2.87e-05
tube development (GO:0035295)	42	17.99	+	2.33	7.62e-07	9.15e-05
carbohydrate metabolic process (GO:0005975)	21	9.01	+	2.33	0.000526	0.0237
regulation of vesicle-mediated transport (GO:0060627)	25	10.75	+	2.33	0.000149	0.00849
negative regulation of cellular component organization (GO:0051129)	33	14.26	+	2.31	1.78e-05	0.00138
nitrogen compound transport (GO:0071705)	75	32.58	+	2.3	2.82e-11	8.98e-09
cellular response to nitrogen compound (GO:1901699)	29	12.68	+	2.29	7.68e-05	0.00483
tissue morphogenesis (GO:0048729)	26	11.45	+	2.27	0.000225	0.0121
regulation of cell motility (GO:2000145)	45	19.84	+	2.27	7.27e-07	8.79e-05
regulation of locomotion (GO:0040012)	47	20.74	+	2.27	3.81e-07	4.95e-05
protein localization (GO:0008104)	87	38.69	+	2.25	2.19e-12	9.51e-10
regulation of DNA metabolic process (GO:0051052)	24	10.69	+	2.24	0.000472	0.0217
cellular macromolecule localization (GO:0070727)	87	38.81	+	2.24	2.34e-12	9.61e-10
membrane organization (GO:0061024)	34	15.18	+	2.24	2.02e-05	0.00154
regulation of protein localization (GO:0032880)	39	17.55	+	2.22	6.93e-06	0.000598
regulation of cell adhesion (GO:0030155)	35	15.83	+	2.21	2.69e-05	0.00199
biosynthetic process (GO:0009058)	117	52.94	+	2.21	1.57e-16	1.45e-13
negative regulation of protein metabolic process (GO:0051248)	44	20.02	+	2.2	1.79e-06	0.000186
establishment of localization in cell (GO:0051649)	79	36.05	+	2.19	7.41e-11	2.22e-08
positive regulation of gene expression (GO:0010628)	52	23.75	+	2.19	2.23e-07	3.08e-05
organic substance biosynthetic process (GO:1901576)	113	51.69	+	2.19	1.24e-15	9.21e-13
positive regulation of cell death (GO:0010942)	26	11.94	+	2.18	0.000319	0.0161
gene expression (GO:0010467)	103	47.42	+	2.17	5.76e-14	3.21e-11
regulation of cellular component organization (GO:0051128)	106	49.04	+	2.16	3.72e-14	2.15e-11
response to organic substance (GO:0010033)	112	51.95	+	2.16	4.75e-15	3.37e-12
response to growth factor (GO:0070848)	22	10.21	+	2.15	0.00117	0.0441
response to hormone (GO:0009725)	34	15.83	+	2.15	5.02e-05	0.00335
nucleobase-containing small molecule metabolic process (GO:0055086)	24	11.23	+	2.14	0.000698	0.0301
heart development (GO:0007507)	24	11.23	+	2.14	0.000698	0.03
cellular response to organic substance (GO:0071310)	76	35.63	+	2.13	6.42e-10	1.64e-07
cellular response to oxygen-containing compound (GO:1901701)	49	23.07	+	2.12	1.48e-06	0.000155
protein localization to organelle (GO:0033365)	31	14.6	+	2.12	0.00014	0.00807
cellular response to endogenous stimulus (GO:0071495)	51	24.07	+	2.12	8.27e-07	9.7e-05
protein-containing complex organization (GO:0043933)	60	28.32	+	2.12	7.94e-08	1.29e-05
regulation of catabolic process (GO:0009894)	43	20.3	+	2.12	6.24e-06	0.000544
protein-containing complex assembly (GO:0065003)	53	25.42	+	2.09	9.11e-07	0.000105
response to endogenous stimulus (GO:0009719)	61	29.33	+	2.08	1.3e-07	1.98e-05
regulation of apoptotic process (GO:0042981)	61	29.41	+	2.07	1.35e-07	2.03e-05
cellular component biogenesis (GO:0044085)	110	53.12	+	2.07	1.65e-13	8.58e-11
tissue development (GO:0009888)	72	35	+	2.06	8.5e-09	1.74e-06
epithelial cell differentiation (GO:0030855)	26	12.66	+	2.05	0.000813	0.0345
cellular response to chemical stimulus (GO:0070887)	99	48.24	+	2.05	5.88e-12	2.29e-09
cell migration (GO:0016477)	36	17.55	+	2.05	7.28e-05	0.00466
cellular localization (GO:0051641)	111	54.18	+	2.05	2.73e-13	1.37e-10
cellular component assembly (GO:0022607)	99	48.4	+	2.05	6.73e-12	2.56e-09
epithelium development (GO:0060429)	45	22.03	+	2.04	8.87e-06	0.000744
macromolecule localization (GO:0033036)	96	47.5	+	2.02	3.7e-11	1.16e-08
mRNA metabolic process (GO:0016071)	25	12.4	+	2.02	0.00126	0.0466
regulation of plasma membrane bounded cell projection organization (GO:0120035)	26	12.9	+	2.02	0.000967	0.0388
regulation of programmed cell death (GO:0043067)	61	30.29	+	2.01	3.46e-07	4.58e-05
regulation of cell death (GO:0010941)	67	33.46	+	2	9.9e-08	1.58e-05
RNA processing (GO:0006396)	35	17.51	+	2	0.00019	0.0105
response to organonitrogen compound (GO:0010243)	39	19.72	+	1.98	7.27e-05	0.00467
cellular nitrogen compound metabolic process (GO:0034641)	132	67.08	+	1.97	7.36e-15	4.99e-12
anatomical structure morphogenesis (GO:0009653)	88	44.79	+	1.96	1.46e-09	3.46e-07
negative regulation of apoptotic process (GO:0043066)	35	17.89	+	1.96	0.000233	0.0124
negative regulation of cell death (GO:0060548)	40	20.5	+	1.95	9.02e-05	0.00554
response to organic cyclic compound (GO:0014070)	34	17.47	+	1.95	0.000319	0.016
regulation of localization (GO:0032879)	83	42.79	+	1.94	8.62e-09	1.75e-06
protein catabolic process (GO:0030163)	30	15.49	+	1.94	0.000982	0.0389
protein metabolic process (GO:0019538)	150	77.57	+	1.93	1.5e-16	1.46e-13
cell motility (GO:0048870)	40	20.86	+	1.92	0.000113	0.00683
organelle organization (GO:0006996)	117	61.18	+	1.91	4.36e-12	1.75e-09
negative regulation of gene expression (GO:0010629)	36	18.88	+	1.91	0.000329	0.0164
negative regulation of programmed cell death (GO:0043069)	35	18.43	+	1.9	0.000445	0.0208
organic substance transport (GO:0071702)	84	44.33	+	1.89	1.56e-08	2.94e-06
macromolecule catabolic process (GO:0009057)	38	20.14	+	1.89	0.000319	0.0161
response to nitrogen compound (GO:1901698)	40	21.2	+	1.89	0.000186	0.0103
response to oxygen-containing compound (GO:1901700)	63	33.68	+	1.87	2.16e-06	0.000221
small molecule metabolic process (GO:0044281)	62	33.28	+	1.86	3e-06	0.000282
regulation of biological quality (GO:0065008)	109	58.75	+	1.86	1.74e-10	5.02e-08
positive regulation of transport (GO:0051050)	34	18.53	+	1.83	0.00112	0.0426
biological process involved in interspecies interaction between organisms (GO:0044419)	56	30.93	+	1.81	3e-05	0.0022
embryo development (GO:0009790)	38	21.18	+	1.79	0.000696	0.0301
organonitrogen compound metabolic process (GO:1901564)	175	98.45	+	1.78	2.47e-16	2.14e-13
regulation of protein metabolic process (GO:0051246)	87	49.87	+	1.74	3.01e-07	4.09e-05
regulation of transport (GO:0051049)	62	35.63	+	1.74	2.96e-05	0.00218
transport (GO:0006810)	130	75.58	+	1.72	2.28e-10	6.34e-08
regulation of response to stress (GO:0080134)	50	29.11	+	1.72	0.000228	0.0122
response to chemical (GO:0042221)	133	78.21	+	1.7	2.59e-10	6.86e-08
cellular component organization or biogenesis (GO:0071840)	193	114.34	+	1.69	4.06e-16	3.34e-13
establishment of localization (GO:0051234)	131	78.91	+	1.66	1.58e-09	3.67e-07
cellular component organization (GO:0016043)	183	110.27	+	1.66	3.04e-14	1.9e-11
positive regulation of protein metabolic process (GO:0051247)	47	29.01	+	1.62	0.00133	0.0493
animal organ development (GO:0048513)	95	58.67	+	1.62	2.44e-06	0.000241
localization (GO:0051179)	146	90.23	+	1.62	6.8e-10	1.71e-07
regulation of intracellular signal transduction (GO:1902531)	56	34.64	+	1.62	0.000466	0.0215
positive regulation of multicellular organismal process (GO:0051240)	53	33.16	+	1.6	0.000971	0.0389
RNA metabolic process (GO:0016070)	53	33.16	+	1.6	0.000971	0.0388
regulation of developmental process (GO:0050793)	77	49.35	+	1.56	9.29e-05	0.00567
cellular metabolic process (GO:0044237)	181	116.5	+	1.55	2.53e-11	8.22e-09
macromolecule metabolic process (GO:0043170)	184	119.03	+	1.55	2.31e-11	7.68e-09
nitrogen compound metabolic process (GO:0006807)	206	133.37	+	1.54	3.09e-13	1.46e-10
cell development (GO:0048468)	67	43.51	+	1.54	0.000491	0.0223
cellular developmental process (GO:0048869)	111	72.19	+	1.54	2.41e-06	0.00024
anatomical structure development (GO:0048856)	160	104.17	+	1.54	2.27e-09	5.07e-07
developmental process (GO:0032502)	176	114.98	+	1.53	2.08e-10	5.91e-08
multicellular organism development (GO:0007275)	121	79.62	+	1.52	1.19e-06	0.000133
system development (GO:0048731)	108	71.27	+	1.52	7.48e-06	0.000634
primary metabolic process (GO:0044238)	218	144.41	+	1.51	2.76e-13	1.35e-10
cell differentiation (GO:0030154)	108	71.71	+	1.51	1.06e-05	0.000856
heterocycle metabolic process (GO:0046483)	89	59.56	+	1.49	0.00013	0.00759
organic substance metabolic process (GO:0071704)	230	154.34	+	1.49	8.67e-14	4.67e-11
response to external stimulus (GO:0009605)	72	48.34	+	1.49	0.000673	0.0292
metabolic process (GO:0008152)	242	162.58	+	1.49	8.4e-15	5.46e-12
nucleobase-containing compound metabolic process (GO:0006139)	83	56.05	+	1.48	0.000283	0.0147
response to stress (GO:0006950)	101	68.34	+	1.48	4.52e-05	0.00309
cellular aromatic compound metabolic process (GO:0006725)	88	60.46	+	1.46	0.000332	0.0164
negative regulation of macromolecule metabolic process (GO:0010605)	80	55.08	+	1.45	0.000764	0.0327
negative regulation of biological process (GO:0048519)	155	107.04	+	1.45	3.07e-07	4.13e-05
negative regulation of cellular process (GO:0048523)	137	94.98	+	1.44	3e-06	0.000284
negative regulation of metabolic process (GO:0009892)	86	59.7	+	1.44	0.000531	0.0238
organic cyclic compound metabolic process (GO:1901360)	94	65.29	+	1.44	0.000301	0.0154
positive regulation of cellular process (GO:0048522)	159	110.79	+	1.44	3.14e-07	4.19e-05
regulation of multicellular organismal process (GO:0051239)	85	59.78	+	1.42	0.000896	0.0367
positive regulation of biological process (GO:0048518)	172	125.05	+	1.38	1.39e-06	0.000148
positive regulation of metabolic process (GO:0009893)	104	76.91	+	1.35	0.00113	0.0429
cellular process (GO:0009987)	385	292.87	+	1.31	3.64e-29	8.11e-26
response to stimulus (GO:0050896)	214	164.41	+	1.3	1.3e-06	0.000141
regulation of metabolic process (GO:0019222)	169	134.02	+	1.26	0.000372	0.0179
multicellular organismal process (GO:0032501)	167	134.64	+	1.24	0.001	0.0396
biological_process (GO:0008150)	411	356.09	+	1.15	1.56e-23	2.44e-20
biological regulation (GO:0065007)	282	244.52	+	1.15	0.000176	0.00983
regulation of biological process (GO:0050789)	271	236.14	+	1.15	0.000618	0.0272
detection of chemical stimulus (GO:0009593)	1	10.51	-	0.1	0.000626	0.0274
detection of stimulus involved in sensory perception (GO:0050906)	1	11.33	-	0.09	0.000299	0.0153
Unclassified (UNCLASSIFIED)	2	56.91	-	0.04	1.56e-23	2.71e-20
detection of chemical stimulus involved in sensory perception of smell (GO:0050911)	0	8.89	-	< 0.01	0.000341	0.0167
detection of chemical stimulus involved in sensory perception (GO:0050907)	0	9.85	-	< 0.01	9.68e-05	0.00588
