# Supplementary material for: Application of Tendon-Derived Matrix and Carbodiimide Crosslinking Matures the Engineered Tendon-Like Proteome on Meltblown Scaffolds
Source: J Tissue Eng Regen Med. 2025 Feb 26;2025:2184723. doi: 10.1155/term/2184723 (PMC11985250; doi:10.1155/term/2184723)
Supplement: Supporting Information 20 — Supporting Table 18: List of Gene Ontology biological process terms for significant non-matrisomal proteins in tendon-derived matrix (TDM) coated seeded scaffolds compared with unseeded TDM scaffolds identified by intensity fold change analysis (Supporting Table 8). [file 2184723.f20.xlsx]

## Sheet: tdm-top3
Analysis Type:	PANTHER Overrepresentation Test (Released 20221013)
Annotation Version and Release Date:	GO Ontology database DOI: 10.5281/zenodo.7709866 Released 2023-03-06
Analyzed List:	Table_S07_TDM_Significant (Homo sapiens)
Reference List:	Homo sapiens (all genes in database)
Test Type:	FISHER
Correction:	FDR
GO biological process complete	# Proteins	Expected	(Over/Under)	fold Enrichment	raw P-value	FDR
tendon development (GO:0035989)	3	0.08	+	37.43	0.000205	0.0128
mitochondrial ATP transmembrane transport (GO:1990544)	3	0.1	+	31.2	0.000305	0.018
mitochondrial ADP transmembrane transport (GO:0140021)	3	0.1	+	31.2	0.000305	0.0179
positive regulation of establishment of protein localization to telomere (GO:1904851)	5	0.16	+	31.2	2.5e-06	0.000312
regulation of establishment of protein localization to telomere (GO:0070203)	5	0.18	+	28.36	3.59e-06	0.000421
positive regulation of protein localization to Cajal body (GO:1904871)	5	0.18	+	28.36	3.59e-06	0.000418
regulation of protein localization to Cajal body (GO:1904869)	5	0.18	+	28.36	3.59e-06	0.000415
positive regulation of intrinsic apoptotic signaling pathway by p53 class mediator (GO:1902255)	3	0.11	+	26.74	0.00043	0.0242
positive regulation of mitophagy (GO:1901526)	3	0.11	+	26.74	0.00043	0.0241
chromosome movement towards spindle pole (GO:0051305)	3	0.11	+	26.74	0.00043	0.0241
actin polymerization-dependent cell motility (GO:0070358)	3	0.11	+	26.74	0.00043	0.024
regulation of establishment of protein localization to chromosome (GO:0070202)	5	0.19	+	26	5.02e-06	0.00054
NADH regeneration (GO:0006735)	7	0.29	+	24.26	8.59e-08	1.64e-05
glucose catabolic process to pyruvate (GO:0061718)	7	0.29	+	24.26	8.59e-08	1.62e-05
canonical glycolysis (GO:0061621)	7	0.29	+	24.26	8.59e-08	1.6e-05
positive regulation of protein localization to chromosome, telomeric region (GO:1904816)	5	0.21	+	24	6.86e-06	0.000714
actomyosin contractile ring assembly (GO:0000915)	3	0.13	+	23.4	0.000584	0.0312
assembly of actomyosin apparatus involved in cytokinesis (GO:0000912)	3	0.13	+	23.4	0.000584	0.0311
protein folding in endoplasmic reticulum (GO:0034975)	4	0.18	+	22.69	7.23e-05	0.00528
cytoplasmic translation (GO:0002181)	44	1.97	+	22.32	2.36e-41	3.68e-37
glycolytic process through glucose-6-phosphate (GO:0061620)	7	0.32	+	21.84	1.54e-07	2.71e-05
glycolytic process through fructose-6-phosphate (GO:0061615)	7	0.32	+	21.84	1.54e-07	2.68e-05
Arp2/3 complex-mediated actin nucleation (GO:0034314)	7	0.32	+	21.84	1.54e-07	2.65e-05
actomyosin contractile ring organization (GO:0044837)	3	0.14	+	20.8	0.00077	0.0393
positive regulation of telomerase RNA localization to Cajal body (GO:1904874)	5	0.24	+	20.8	1.21e-05	0.00117
regulation of protein localization to chromosome, telomeric region (GO:1904814)	5	0.24	+	20.8	1.21e-05	0.00117
fructose 1,6-bisphosphate metabolic process (GO:0030388)	3	0.14	+	20.8	0.00077	0.0391
integrin activation (GO:0033622)	3	0.16	+	18.72	0.000989	0.0486
peptidyl-proline hydroxylation to 4-hydroxy-L-proline (GO:0018401)	3	0.16	+	18.72	0.000989	0.0484
skeletal myofibril assembly (GO:0014866)	3	0.16	+	18.72	0.000989	0.0483
glucose catabolic process (GO:0006007)	7	0.38	+	18.2	4.33e-07	6.2e-05
regulation of telomerase RNA localization to Cajal body (GO:1904872)	5	0.29	+	17.33	2.52e-05	0.00217
actin nucleation (GO:0045010)	8	0.46	+	17.21	9.13e-08	1.66e-05
positive regulation of cytoplasmic translation (GO:2000767)	4	0.24	+	16.64	0.000195	0.0123
ribosomal small subunit assembly (GO:0000028)	5	0.32	+	15.6	3.88e-05	0.00303
collagen fibril organization (GO:0030199)	14	0.95	+	14.8	7.18e-12	3.74e-09
platelet aggregation (GO:0070527)	11	0.75	+	14.6	1.5e-09	4.25e-07
protein hydroxylation (GO:0018126)	6	0.42	+	14.4	9.44e-06	0.000945
positive regulation of telomere maintenance via telomere lengthening (GO:1904358)	8	0.59	+	13.49	4.57e-07	6.48e-05
positive regulation of telomere maintenance via telomerase (GO:0032212)	7	0.54	+	12.85	3.24e-06	0.000388
glycolytic process (GO:0006096)	9	0.72	+	12.48	1.55e-07	2.62e-05
sarcomere organization (GO:0045214)	7	0.61	+	11.49	6.19e-06	0.000657
regulation of intrinsic apoptotic signaling pathway by p53 class mediator (GO:1902253)	6	0.54	+	11.01	3.6e-05	0.00283
homotypic cell-cell adhesion (GO:0034109)	11	1.03	+	10.72	2.54e-08	5.75e-06
peptide cross-linking (GO:0018149)	6	0.56	+	10.7	4.16e-05	0.00323
hexose catabolic process (GO:0019320)	7	0.66	+	10.65	9.64e-06	0.000952
pyruvate metabolic process (GO:0006090)	12	1.14	+	10.54	6.92e-09	1.77e-06
ribosomal small subunit biogenesis (GO:0042274)	13	1.27	+	10.27	2.16e-09	6.02e-07
binding of sperm to zona pellucida (GO:0007339)	6	0.59	+	10.12	5.49e-05	0.00412
myofibril assembly (GO:0030239)	10	1.03	+	9.75	2.45e-07	3.78e-05
striated muscle cell development (GO:0055002)	10	1.04	+	9.6	2.79e-07	4.22e-05
cell-substrate junction assembly (GO:0007044)	6	0.64	+	9.36	8.11e-05	0.00578
translational elongation (GO:0006414)	7	0.75	+	9.29	2.14e-05	0.0019
regulation of telomere maintenance via telomerase (GO:0032210)	8	0.87	+	9.24	5.68e-06	0.000607
actomyosin structure organization (GO:0031032)	17	1.84	+	9.22	3.21e-11	1.56e-08
positive regulation of telomerase activity (GO:0051973)	5	0.54	+	9.18	0.000351	0.0203
regulation of telomere maintenance via telomere lengthening (GO:1904356)	9	0.99	+	9.06	1.71e-06	0.000228
ribosome assembly (GO:0042255)	9	0.99	+	9.06	1.71e-06	0.000226
cell-substrate junction organization (GO:0150115)	6	0.67	+	8.91	0.000103	0.00708
monosaccharide catabolic process (GO:0046365)	7	0.79	+	8.91	2.73e-05	0.00225
translation (GO:0006412)	54	6.12	+	8.82	1.66e-32	1.3e-28
retrograde vesicle-mediated transport, Golgi to endoplasmic reticulum (GO:0006890)	7	0.8	+	8.73	3.07e-05	0.00247
regulation of macrophage migration (GO:1905521)	6	0.71	+	8.51	0.00013	0.00859
positive regulation of DNA biosynthetic process (GO:2000573)	10	1.2	+	8.32	9.15e-07	0.000126
positive regulation of substrate adhesion-dependent cell spreading (GO:1900026)	6	0.72	+	8.32	0.000146	0.00945
'de novo' post-translational protein folding (GO:0051084)	5	0.61	+	8.21	0.000558	0.0304
peptide biosynthetic process (GO:0043043)	54	6.59	+	8.2	4.57e-31	2.38e-27
chaperone-mediated protein folding (GO:0061077)	9	1.11	+	8.14	3.8e-06	0.000437
myoblast differentiation (GO:0045445)	5	0.63	+	8	0.000621	0.0328
cytokinetic process (GO:0032506)	5	0.64	+	7.8	0.00069	0.0357
regulation of telomerase activity (GO:0051972)	6	0.79	+	7.64	0.000223	0.0137
platelet activation (GO:0030168)	12	1.59	+	7.56	1.9e-07	3.06e-05
sperm-egg recognition (GO:0035036)	6	0.8	+	7.49	0.000246	0.015
'de novo' protein folding (GO:0006458)	5	0.67	+	7.43	0.000845	0.0425
tRNA aminoacylation for protein translation (GO:0006418)	5	0.67	+	7.43	0.000845	0.0424
cell-cell recognition (GO:0009988)	8	1.09	+	7.34	2.62e-05	0.00219
positive regulation of wound healing (GO:0090303)	7	0.96	+	7.28	8.81e-05	0.0062
endodermal cell differentiation (GO:0035987)	5	0.69	+	7.25	0.000931	0.046
positive regulation of telomere maintenance (GO:0032206)	8	1.11	+	7.23	2.88e-05	0.00235
actin filament-based movement (GO:0030048)	11	1.54	+	7.15	1.03e-06	0.000141
regulation of substrate adhesion-dependent cell spreading (GO:1900024)	7	0.99	+	7.04	0.000106	0.00725
positive regulation of response to wounding (GO:1903036)	8	1.14	+	7.03	3.47e-05	0.00277
peptide metabolic process (GO:0006518)	57	8.11	+	7.03	1.28e-29	4.99e-26
spindle localization (GO:0051653)	7	1.01	+	6.93	0.000117	0.00785
regulation of focal adhesion assembly (GO:0051893)	7	1.03	+	6.82	0.000128	0.00856
regulation of cell-substrate junction assembly (GO:0090109)	7	1.03	+	6.82	0.000128	0.00852
iron ion transport (GO:0006826)	6	0.88	+	6.81	0.000394	0.0225
endoplasmic reticulum to Golgi vesicle-mediated transport (GO:0006888)	13	1.99	+	6.54	2.74e-07	4.19e-05
amide biosynthetic process (GO:0043604)	55	8.59	+	6.4	9.69e-27	2.52e-23
regulation of cell-substrate junction organization (GO:0150116)	7	1.11	+	6.33	0.000196	0.0124
extracellular matrix organization (GO:0030198)	27	4.38	+	6.17	3.34e-13	2.48e-10
muscle cell development (GO:0055001)	16	2.6	+	6.16	2.47e-08	5.67e-06
extracellular structure organization (GO:0043062)	27	4.39	+	6.15	3.61e-13	2.45e-10
positive regulation of intrinsic apoptotic signaling pathway (GO:2001244)	6	0.98	+	6.14	0.000655	0.0341
cardiac muscle cell development (GO:0055013)	6	0.98	+	6.14	0.000655	0.0339
carbohydrate catabolic process (GO:0016052)	11	1.8	+	6.13	4.08e-06	0.000465
external encapsulating structure organization (GO:0045229)	27	4.42	+	6.1	4.24e-13	2.75e-10
translational initiation (GO:0006413)	7	1.15	+	6.07	0.00025	0.0151
regulation of hemostasis (GO:1900046)	7	1.15	+	6.07	0.00025	0.0151
supramolecular fiber organization (GO:0097435)	56	9.26	+	6.04	4.41e-26	9.83e-23
collagen metabolic process (GO:0032963)	6	0.99	+	6.04	0.000709	0.0364
cytokinesis (GO:0000910)	11	1.83	+	6.02	4.78e-06	0.000532
regulation of telomere maintenance (GO:0032204)	10	1.67	+	6	1.33e-05	0.00125
regulation of DNA biosynthetic process (GO:2000278)	12	2	+	5.99	1.86e-06	0.000242
positive regulation of protein localization to nucleus (GO:1900182)	9	1.51	+	5.97	3.71e-05	0.00291
actin filament organization (GO:0007015)	25	4.23	+	5.91	6.2e-12	3.46e-09
cellular response to type II interferon (GO:0071346)	10	1.71	+	5.83	1.67e-05	0.00152
cardiac muscle cell differentiation (GO:0055007)	8	1.39	+	5.74	0.00013	0.00861
cardiac cell development (GO:0055006)	6	1.07	+	5.59	0.00103	0.0499
cytoskeleton-dependent cytokinesis (GO:0061640)	10	1.8	+	5.57	2.41e-05	0.00209
cellular component assembly involved in morphogenesis (GO:0010927)	10	1.84	+	5.43	2.97e-05	0.00242
positive regulation of cell-substrate adhesion (GO:0010811)	11	2.07	+	5.32	1.42e-05	0.00131
cellular response to acid chemical (GO:0071229)	7	1.36	+	5.14	0.000635	0.0334
actin cytoskeleton organization (GO:0030036)	44	8.66	+	5.08	6.39e-18	9.98e-15
non-membrane-bounded organelle assembly (GO:0140694)	26	5.16	+	5.04	6.22e-11	2.69e-08
cell recognition (GO:0008037)	11	2.2	+	5.01	2.39e-05	0.00208
maintenance of location in cell (GO:0051651)	8	1.62	+	4.94	0.000336	0.0196
viral life cycle (GO:0019058)	14	2.87	+	4.88	2.5e-06	0.000315
regulation of cell-substrate adhesion (GO:0010810)	17	3.51	+	4.84	2.31e-07	3.65e-05
striated muscle cell differentiation (GO:0051146)	16	3.32	+	4.82	5.54e-07	7.73e-05
regulation of wound healing (GO:0061041)	10	2.08	+	4.8	7.81e-05	0.00565
actin filament-based process (GO:0030029)	46	9.63	+	4.78	1.01e-17	1.44e-14
response to type II interferon (GO:0034341)	10	2.1	+	4.76	8.3e-05	0.00588
glucose metabolic process (GO:0006006)	9	1.91	+	4.72	0.0002	0.0125
positive regulation of translation (GO:0045727)	11	2.36	+	4.67	4.37e-05	0.00334
amide metabolic process (GO:0043603)	59	12.69	+	4.65	4.45e-22	8.68e-19
muscle cell differentiation (GO:0042692)	20	4.31	+	4.64	3.84e-08	8.43e-06
regulation of protein localization to nucleus (GO:1900180)	11	2.37	+	4.64	4.63e-05	0.00352
blood coagulation (GO:0007596)	13	2.8	+	4.63	9.61e-06	0.000955
regulation of mRNA splicing, via spliceosome (GO:0048024)	8	1.73	+	4.62	0.000512	0.0282
cell-matrix adhesion (GO:0007160)	10	2.18	+	4.59	0.000111	0.00753
coagulation (GO:0050817)	13	2.84	+	4.58	1.08e-05	0.00106
viral entry into host cell (GO:0046718)	8	1.76	+	4.54	0.000573	0.0312
positive regulation of chromosome organization (GO:2001252)	8	1.78	+	4.5	0.000606	0.0322
hemostasis (GO:0007599)	13	2.9	+	4.48	1.35e-05	0.00126
regulation of intrinsic apoptotic signaling pathway (GO:2001242)	12	2.69	+	4.46	3.03e-05	0.00245
osteoblast differentiation (GO:0001649)	10	2.24	+	4.46	0.000139	0.00906
entry into host (GO:0044409)	8	1.8	+	4.46	0.000641	0.0336
regulation of cell shape (GO:0008360)	10	2.24	+	4.46	0.000139	0.00902
protein folding (GO:0006457)	15	3.49	+	4.29	4.8e-06	0.000528
regulation of response to wounding (GO:1903034)	11	2.56	+	4.29	8.94e-05	0.00623
biological process involved in interaction with host (GO:0051701)	11	2.56	+	4.29	8.94e-05	0.0062
regulation of protein stability (GO:0031647)	23	5.39	+	4.27	1.53e-08	3.67e-06
cardiocyte differentiation (GO:0035051)	8	1.88	+	4.27	0.000838	0.0423
response to unfolded protein (GO:0006986)	8	1.91	+	4.19	0.00093	0.0461
ribosome biogenesis (GO:0042254)	20	4.79	+	4.17	1.92e-07	3.06e-05
angiogenesis (GO:0001525)	22	5.39	+	4.09	6.62e-08	1.34e-05
wound healing (GO:0042060)	22	5.42	+	4.06	7.3e-08	1.44e-05
establishment or maintenance of cell polarity (GO:0007163)	13	3.25	+	4	4.17e-05	0.00322
movement in host (GO:0044000)	9	2.26	+	3.98	0.000643	0.0336
Golgi vesicle transport (GO:0048193)	18	4.57	+	3.94	1.72e-06	0.000225
positive regulation of amide metabolic process (GO:0034250)	11	2.8	+	3.92	0.000188	0.012
protein stabilization (GO:0050821)	14	3.59	+	3.9	2.73e-05	0.00224
viral process (GO:0016032)	16	4.1	+	3.9	7.35e-06	0.000759
hexose metabolic process (GO:0019318)	10	2.58	+	3.88	0.0004	0.0227
regulation of cell junction assembly (GO:1901888)	13	3.38	+	3.84	6.05e-05	0.0045
muscle structure development (GO:0061061)	31	8.08	+	3.84	5.18e-10	1.8e-07
ribonucleoprotein complex assembly (GO:0022618)	12	3.21	+	3.74	0.000146	0.00944
maintenance of location (GO:0051235)	11	2.95	+	3.73	0.000283	0.0169
cell-substrate adhesion (GO:0031589)	11	2.97	+	3.71	0.000296	0.0175
biological process involved in symbiotic interaction (GO:0044403)	16	4.34	+	3.68	1.44e-05	0.00132
blood vessel morphogenesis (GO:0048514)	25	6.88	+	3.64	7.05e-08	1.41e-05
monosaccharide metabolic process (GO:0005996)	11	3.05	+	3.61	0.000367	0.0211
ribonucleoprotein complex subunit organization (GO:0071826)	12	3.33	+	3.6	0.000207	0.0128
mRNA splicing, via spliceosome (GO:0000398)	14	3.93	+	3.57	6.86e-05	0.00505
RNA splicing, via transesterification reactions with bulged adenosine as nucleophile (GO:0000377)	14	3.93	+	3.57	6.86e-05	0.00503
regulation of body fluid levels (GO:0050878)	20	5.63	+	3.56	2.05e-06	0.000262
RNA splicing, via transesterification reactions (GO:0000375)	14	3.99	+	3.51	8.08e-05	0.00578
ossification (GO:0001503)	16	4.57	+	3.5	2.58e-05	0.00218
response to wounding (GO:0009611)	25	7.26	+	3.44	1.88e-07	3.06e-05
response to hypoxia (GO:0001666)	15	4.39	+	3.42	6.02e-05	0.0045
positive regulation of intracellular transport (GO:0032388)	11	3.22	+	3.41	0.000574	0.031
RNA localization (GO:0006403)	10	2.93	+	3.41	0.00102	0.0497
cardiac muscle tissue development (GO:0048738)	10	2.93	+	3.41	0.00102	0.0495
positive regulation of organelle organization (GO:0010638)	28	8.25	+	3.39	4.54e-08	9.84e-06
nucleobase-containing compound transport (GO:0015931)	12	3.54	+	3.39	0.000349	0.0203
skin development (GO:0043588)	15	4.44	+	3.38	6.77e-05	0.00501
ribonucleoprotein complex biogenesis (GO:0022613)	24	7.12	+	3.37	4.74e-07	6.67e-05
regulation of apoptotic signaling pathway (GO:2001233)	20	5.95	+	3.36	4.53e-06	0.000508
cell adhesion (GO:0007155)	51	15.39	+	3.31	1.71e-13	1.33e-10
regulation of supramolecular fiber organization (GO:1902903)	20	6.11	+	3.28	6.59e-06	0.00069
blood vessel development (GO:0001568)	27	8.29	+	3.26	1.72e-07	2.88e-05
response to decreased oxygen levels (GO:0036293)	15	4.62	+	3.25	0.000102	0.00703
regulation of translation (GO:0006417)	22	6.84	+	3.21	3.02e-06	0.000366
regulation of actin filament organization (GO:0110053)	14	4.36	+	3.21	0.000195	0.0123
cytoskeleton organization (GO:0007010)	64	19.99	+	3.2	3.77e-16	3.93e-13
regulation of actin filament-based process (GO:0032970)	20	6.25	+	3.2	9.13e-06	0.000925
vasculature development (GO:0001944)	27	8.61	+	3.14	3.5e-07	5.16e-05
regulation of amide metabolic process (GO:0034248)	24	7.79	+	3.08	2.16e-06	0.000274
organonitrogen compound biosynthetic process (GO:1901566)	66	21.45	+	3.08	7.6e-16	6.98e-13
regulation of angiogenesis (GO:0045765)	14	4.6	+	3.04	0.000328	0.0192
post-transcriptional regulation of gene expression (GO:0010608)	25	8.24	+	3.03	1.71e-06	0.00023
regulation of cell morphogenesis (GO:0022604)	12	3.96	+	3.03	0.000891	0.0444
regulation of vasculature development (GO:1901342)	14	4.66	+	3	0.000374	0.0215
muscle tissue development (GO:0060537)	16	5.34	+	3	0.000147	0.00947
response to oxygen levels (GO:0070482)	15	5.06	+	2.96	0.000267	0.0161
intracellular protein transport (GO:0006886)	33	11.17	+	2.95	6.36e-08	1.31e-05
regulation of mRNA metabolic process (GO:1903311)	14	4.86	+	2.88	0.000549	0.0301
muscle system process (GO:0003012)	13	4.52	+	2.88	0.000876	0.0438
regulation of actin cytoskeleton organization (GO:0032956)	16	5.58	+	2.87	0.000237	0.0145
positive regulation of DNA metabolic process (GO:0051054)	14	4.89	+	2.86	0.000584	0.0313
organelle assembly (GO:0070925)	38	13.29	+	2.86	1.35e-08	3.35e-06
positive regulation of protein localization (GO:1903829)	22	7.71	+	2.85	1.8e-05	0.00163
positive regulation of establishment of protein localization (GO:1904951)	15	5.32	+	2.82	0.00044	0.0243
membrane organization (GO:0061024)	34	12.13	+	2.8	1.32e-07	2.33e-05
protein transport (GO:0015031)	53	19.07	+	2.78	3.47e-11	1.59e-08
cell-cell adhesion (GO:0098609)	24	8.64	+	2.78	1.14e-05	0.00112
regulation of organelle organization (GO:0033043)	52	18.85	+	2.76	7.03e-11	2.96e-08
regulation of cytoskeleton organization (GO:0051493)	23	8.35	+	2.75	1.99e-05	0.00177
tube morphogenesis (GO:0035239)	30	10.92	+	2.75	1.1e-06	0.000149
negative regulation of organelle organization (GO:0010639)	15	5.47	+	2.74	0.000574	0.0311
anatomical structure formation involved in morphogenesis (GO:0048646)	42	15.37	+	2.73	7.7e-09	1.94e-06
organelle localization (GO:0051640)	23	8.45	+	2.72	2.36e-05	0.00207
cellular nitrogen compound biosynthetic process (GO:0044271)	71	26.08	+	2.72	1.94e-14	1.59e-11
macromolecule biosynthetic process (GO:0009059)	65	24.38	+	2.67	7.84e-13	4.89e-10
skeletal system development (GO:0001501)	22	8.3	+	2.65	5.24e-05	0.00395
negative regulation of cellular component organization (GO:0051129)	30	11.4	+	2.63	2.55e-06	0.000315
establishment of protein localization (GO:0045184)	54	20.58	+	2.62	1.7e-10	6.62e-08
intracellular transport (GO:0046907)	58	22.12	+	2.62	3.22e-11	1.52e-08
regulation of cellular component biogenesis (GO:0044087)	40	15.5	+	2.58	7.97e-08	1.54e-05
circulatory system development (GO:0072359)	38	14.75	+	2.58	1.8e-07	2.95e-05
endocytosis (GO:0006897)	22	8.56	+	2.57	8.03e-05	0.00578
establishment of organelle localization (GO:0051656)	16	6.28	+	2.55	0.000821	0.0416
nitrogen compound transport (GO:0071705)	66	26.03	+	2.54	5.09e-12	2.94e-09
response to cytokine (GO:0034097)	33	13.09	+	2.52	2.96e-06	0.000362
cellular response to cytokine stimulus (GO:0071345)	29	11.52	+	2.52	1.41e-05	0.00131
cell division (GO:0051301)	21	8.35	+	2.51	0.000156	0.00995
endomembrane system organization (GO:0010256)	22	8.86	+	2.48	0.00013	0.00864
tissue development (GO:0009888)	69	27.97	+	2.47	6.88e-12	3.71e-09
negative regulation of apoptotic process (GO:0043066)	35	14.3	+	2.45	2.04e-06	0.000263
positive regulation of cellular component organization (GO:0051130)	44	17.98	+	2.45	7.83e-08	1.53e-05
negative regulation of cell death (GO:0060548)	40	16.38	+	2.44	3.5e-07	5.2e-05
response to inorganic substance (GO:0010035)	21	8.7	+	2.41	0.000379	0.0217
negative regulation of programmed cell death (GO:0043069)	35	14.73	+	2.38	3.51e-06	0.000415
regulation of protein localization (GO:0032880)	33	14.02	+	2.35	8.24e-06	0.000846
cellular response to organic cyclic compound (GO:0071407)	19	8.08	+	2.35	0.000917	0.0456
regulation of cellular localization (GO:0060341)	37	15.74	+	2.35	3.29e-06	0.000391
regulation of cellular component organization (GO:0051128)	92	39.19	+	2.35	9.51e-15	8.24e-12
vesicle-mediated transport (GO:0016192)	49	20.88	+	2.35	4.78e-08	1.02e-05
positive regulation of cellular component biogenesis (GO:0044089)	19	8.14	+	2.33	0.000969	0.0477
regulation of apoptotic process (GO:0042981)	54	23.5	+	2.3	1.99e-08	4.71e-06
tissue morphogenesis (GO:0048729)	21	9.15	+	2.29	0.000575	0.031
regulation of anatomical structure morphogenesis (GO:0022603)	32	13.96	+	2.29	2.47e-05	0.00213
cell migration (GO:0016477)	32	14.02	+	2.28	2.59e-05	0.00219
positive regulation of locomotion (GO:0040017)	21	9.22	+	2.28	0.000617	0.0326
epithelial cell differentiation (GO:0030855)	23	10.11	+	2.27	0.000336	0.0197
establishment of localization in cell (GO:0051649)	65	28.8	+	2.26	9.83e-10	2.95e-07
regulation of cell death (GO:0010941)	60	26.73	+	2.24	6.61e-09	1.72e-06
gene expression (GO:0010467)	85	37.89	+	2.24	1.22e-12	7.33e-10
cell activation (GO:0001775)	26	11.6	+	2.24	0.000231	0.0141
positive regulation of cell motility (GO:2000147)	20	8.96	+	2.23	0.00103	0.0497
protein localization (GO:0008104)	69	30.92	+	2.23	3.45e-10	1.25e-07
regulation of programmed cell death (GO:0043067)	54	24.2	+	2.23	6.15e-08	1.3e-05
tube development (GO:0035295)	32	14.38	+	2.23	3.57e-05	0.00283
cellular macromolecule localization (GO:0070727)	69	31.01	+	2.22	5.7e-10	1.93e-07
regulation of cell adhesion (GO:0030155)	28	12.65	+	2.21	0.000133	0.00875
organelle organization (GO:0006996)	108	48.89	+	2.21	6.9e-16	6.73e-13
positive regulation of gene expression (GO:0010628)	41	18.98	+	2.16	4.96e-06	0.000537
cell motility (GO:0048870)	36	16.67	+	2.16	2.25e-05	0.00198
epithelium development (GO:0060429)	38	17.6	+	2.16	1.23e-05	0.00117
regulation of cell migration (GO:0030334)	32	14.91	+	2.15	8.39e-05	0.00592
organic substance transport (GO:0071702)	75	35.42	+	2.12	6.01e-10	1.95e-07
regulation of locomotion (GO:0040012)	35	16.57	+	2.11	4.21e-05	0.00324
regulation of biological quality (GO:0065008)	99	46.95	+	2.11	3.42e-13	2.43e-10
cellular response to organic substance (GO:0071310)	60	28.47	+	2.11	6.19e-08	1.29e-05
cellular biosynthetic process (GO:0044249)	75	35.6	+	2.11	6.9e-10	2.2e-07
regulation of cell motility (GO:2000145)	33	15.85	+	2.08	9.15e-05	0.00632
cellular localization (GO:0051641)	90	43.29	+	2.08	1.38e-11	6.95e-09
response to organic substance (GO:0010033)	86	41.51	+	2.07	6.08e-11	2.71e-08
cellular component biogenesis (GO:0044085)	87	42.44	+	2.05	9.31e-11	3.72e-08
cellular response to chemical stimulus (GO:0070887)	79	38.55	+	2.05	8.62e-10	2.64e-07
anatomical structure morphogenesis (GO:0009653)	73	35.79	+	2.04	4.67e-09	1.26e-06
protein-containing complex organization (GO:0043933)	46	22.63	+	2.03	8.99e-06	0.000917
cellular response to endogenous stimulus (GO:0071495)	39	19.23	+	2.03	4.63e-05	0.00351
protein-containing complex assembly (GO:0065003)	41	20.31	+	2.02	2.71e-05	0.00225
regulation of localization (GO:0032879)	69	34.19	+	2.02	2.11e-08	4.92e-06
biosynthetic process (GO:0009058)	85	42.3	+	2.01	3.17e-10	1.18e-07
organic substance biosynthetic process (GO:1901576)	83	41.3	+	2.01	5.9e-10	1.96e-07
macromolecule localization (GO:0033036)	76	37.95	+	2	6.15e-09	1.63e-06
cellular component assembly (GO:0022607)	76	38.68	+	1.97	1.41e-08	3.44e-06
regulation of catabolic process (GO:0009894)	31	16.22	+	1.91	0.000766	0.0392
biological process involved in interspecies interaction between organisms (GO:0044419)	47	24.72	+	1.9	3.37e-05	0.0027
cellular response to oxygen-containing compound (GO:1901701)	35	18.43	+	1.9	0.000408	0.0231
response to endogenous stimulus (GO:0009719)	44	23.43	+	1.88	8.82e-05	0.00617
cellular component organization or biogenesis (GO:0071840)	171	91.36	+	1.87	7.43e-20	1.29e-16
cellular component organization (GO:0016043)	161	88.11	+	1.83	3.52e-17	4.58e-14
cellular nitrogen compound metabolic process (GO:0034641)	97	53.6	+	1.81	3.27e-09	8.94e-07
transport (GO:0006810)	109	60.39	+	1.8	2.81e-10	1.07e-07
animal organ development (GO:0048513)	84	46.88	+	1.79	8.64e-08	1.59e-05
protein metabolic process (GO:0019538)	109	61.98	+	1.76	1.1e-09	3.25e-07
regulation of transport (GO:0051049)	50	28.47	+	1.76	0.000112	0.00753
cell development (GO:0048468)	61	34.76	+	1.75	1.93e-05	0.00173
establishment of localization (GO:0051234)	110	63.05	+	1.74	1.43e-09	4.12e-07
cellular developmental process (GO:0048869)	99	57.68	+	1.72	3.43e-08	7.65e-06
response to oxygen-containing compound (GO:1901700)	46	26.91	+	1.71	0.000531	0.0292
regulation of protein metabolic process (GO:0051246)	68	39.85	+	1.71	1.28e-05	0.00121
cell differentiation (GO:0030154)	97	57.3	+	1.69	1.09e-07	1.96e-05
localization (GO:0051179)	122	72.09	+	1.69	7.02e-10	2.19e-07
anatomical structure development (GO:0048856)	136	83.23	+	1.63	4.04e-10	1.43e-07
response to chemical (GO:0042221)	102	62.49	+	1.63	2.9e-07	4.35e-05
developmental process (GO:0032502)	148	91.87	+	1.61	8.09e-11	3.32e-08
system development (GO:0048731)	88	56.95	+	1.55	2.65e-05	0.00221
multicellular organism development (GO:0007275)	98	63.62	+	1.54	6.36e-06	0.000671
organonitrogen compound metabolic process (GO:1901564)	121	78.67	+	1.54	2.37e-07	3.7e-05
negative regulation of biological process (GO:0048519)	128	85.53	+	1.5	3.72e-07	5.42e-05
macromolecule metabolic process (GO:0043170)	140	95.11	+	1.47	1.73e-07	2.87e-05
response to stress (GO:0006950)	80	54.61	+	1.47	0.000435	0.0242
positive regulation of metabolic process (GO:0009893)	89	61.45	+	1.45	0.00021	0.0129
negative regulation of cellular process (GO:0048523)	108	75.89	+	1.42	7.28e-05	0.00528
cellular metabolic process (GO:0044237)	132	93.09	+	1.42	4.81e-06	0.000525
positive regulation of cellular process (GO:0048522)	124	88.52	+	1.4	2.57e-05	0.0022
nitrogen compound metabolic process (GO:0006807)	148	106.57	+	1.39	2.55e-06	0.000313
positive regulation of biological process (GO:0048518)	138	99.92	+	1.38	1.28e-05	0.00122
multicellular organismal process (GO:0032501)	148	107.58	+	1.38	4.78e-06	0.000529
metabolic process (GO:0008152)	176	129.91	+	1.35	3.85e-07	5.57e-05
cellular process (GO:0009987)	315	234.01	+	1.35	1.33e-29	4.16e-26
primary metabolic process (GO:0044238)	155	115.39	+	1.34	9.18e-06	0.000925
organic substance metabolic process (GO:0071704)	165	123.32	+	1.34	4.11e-06	0.000464
response to stimulus (GO:0050896)	171	131.37	+	1.3	1.53e-05	0.0014
regulation of biological process (GO:0050789)	222	188.68	+	1.18	0.000208	0.0129
biological regulation (GO:0065007)	228	195.38	+	1.17	0.000288	0.0171
biological_process (GO:0008150)	327	284.53	+	1.15	4.25e-17	5.1e-14
Unclassified (UNCLASSIFIED)	3	45.47	-	0.07	4.25e-17	4.74e-14
detection of chemical stimulus involved in sensory perception (GO:0050907)	0	7.87	-	< 0.01	0.000694	0.0357
