# Supplementary material for: Application of Tendon-Derived Matrix and Carbodiimide Crosslinking Matures the Engineered Tendon-Like Proteome on Meltblown Scaffolds
Source: J Tissue Eng Regen Med. 2025 Feb 26;2025:2184723. doi: 10.1155/term/2184723 (PMC11985250; doi:10.1155/term/2184723)
Supplement: Supporting Information 21 — Supporting Table 19: List of Gene Ontology biological process terms for significant for non-matrisomal proteins in TDM-crosslinked (EDC-TDM) PLA-seeded scaffolds compared to unseeded EDC-TDM scaffolds identified by Top3 fold change analysis (Supporting Table 8). [file 2184723.f21.xlsx]

## Sheet: edc-tdm-top3
Analysis Type:	PANTHER Overrepresentation Test (Released 20221013)
Annotation Version and Release Date:	GO Ontology database DOI: 10.5281/zenodo.7709866 Released 2023-03-06
Analyzed List:	Table_S07_EDC_Significant (Homo sapiens)
Reference List:	Homo sapiens (all genes in database)
Test Type:	FISHER
Correction:	FDR
GO biological process complete	# Proteins	Expected	(Over/Under)	fold Enrichment	raw P-value	FDR
pentose-phosphate shunt, oxidative branch (GO:0009051)	3	0.09	+	33.79	0.000334	0.0158
tendon development (GO:0035989)	3	0.11	+	27.03	0.000525	0.0225
positive regulation of establishment of protein localization to telomere (GO:1904851)	6	0.22	+	27.03	6.75e-07	7.58e-05
regulation of establishment of protein localization to telomere (GO:0070203)	6	0.24	+	24.57	1.02e-06	0.00011
positive regulation of protein localization to Cajal body (GO:1904871)	6	0.24	+	24.57	1.02e-06	0.000109
regulation of protein localization to Cajal body (GO:1904869)	6	0.24	+	24.57	1.02e-06	0.000108
mitochondrial ATP transmembrane transport (GO:1990544)	3	0.13	+	22.53	0.000775	0.0305
mitochondrial ADP transmembrane transport (GO:0140021)	3	0.13	+	22.53	0.000775	0.0304
regulation of establishment of protein localization to chromosome (GO:0070202)	6	0.27	+	22.53	1.51e-06	0.000151
positive regulation of protein localization to chromosome, telomeric region (GO:1904816)	6	0.29	+	20.79	2.17e-06	0.000205
CRD-mediated mRNA stabilization (GO:0070934)	5	0.24	+	20.48	1.69e-05	0.0013
positive regulation of intrinsic apoptotic signaling pathway by p53 class mediator (GO:1902255)	3	0.16	+	19.31	0.00109	0.0395
postsynaptic endocytosis (GO:0140239)	3	0.16	+	19.31	0.00109	0.0394
positive regulation of mitophagy (GO:1901526)	3	0.16	+	19.31	0.00109	0.0394
regulation of plasma membrane repair (GO:1905684)	3	0.16	+	19.31	0.00109	0.0393
postsynaptic neurotransmitter receptor internalization (GO:0098884)	3	0.16	+	19.31	0.00109	0.0392
chromosome movement towards spindle pole (GO:0051305)	3	0.16	+	19.31	0.00109	0.0391
actin polymerization-dependent cell motility (GO:0070358)	3	0.16	+	19.31	0.00109	0.039
cytoplasmic translation (GO:0002181)	52	2.73	+	19.05	1.84e-44	2.87e-40
negative regulation of nuclear-transcribed mRNA catabolic process, deadenylation-dependent decay (GO:1900152)	5	0.27	+	18.77	2.36e-05	0.00169
positive regulation of cytoplasmic translation (GO:2000767)	6	0.33	+	18.02	4.17e-06	0.000381
peptidyl-proline hydroxylation to 4-hydroxy-L-proline (GO:0018401)	4	0.22	+	18.02	0.000185	0.00949
positive regulation of telomerase RNA localization to Cajal body (GO:1904874)	6	0.33	+	18.02	4.17e-06	0.000379
regulation of protein localization to chromosome, telomeric region (GO:1904814)	6	0.33	+	18.02	4.17e-06	0.000376
NADH regeneration (GO:0006735)	7	0.4	+	17.52	7.45e-07	8.3e-05
glucose catabolic process to pyruvate (GO:0061718)	7	0.4	+	17.52	7.45e-07	8.25e-05
canonical glycolysis (GO:0061621)	7	0.4	+	17.52	7.45e-07	8.19e-05
fructose 6-phosphate metabolic process (GO:0006002)	4	0.24	+	16.38	0.000248	0.0123
elastic fiber assembly (GO:0048251)	4	0.24	+	16.38	0.000248	0.0123
protein folding in endoplasmic reticulum (GO:0034975)	4	0.24	+	16.38	0.000248	0.0123
glycolytic process through glucose-6-phosphate (GO:0061620)	7	0.44	+	15.77	1.33e-06	0.000135
glycolytic process through fructose-6-phosphate (GO:0061615)	7	0.44	+	15.77	1.33e-06	0.000134
Arp2/3 complex-mediated actin nucleation (GO:0034314)	7	0.44	+	15.77	1.33e-06	0.000133
regulation of telomerase RNA localization to Cajal body (GO:1904872)	6	0.4	+	15.02	9.79e-06	0.000813
pentose-phosphate shunt (GO:0006098)	4	0.29	+	13.86	0.000417	0.0188
peptidyl-proline hydroxylation (GO:0019511)	4	0.29	+	13.86	0.000417	0.0188
ribosomal small subunit assembly (GO:0000028)	6	0.44	+	13.52	1.61e-05	0.00125
positive regulation of telomere maintenance via telomere lengthening (GO:1904358)	11	0.82	+	13.39	4.92e-09	9.48e-07
positive regulation of telomere maintenance via telomerase (GO:0032212)	10	0.75	+	13.25	2.71e-08	4.64e-06
glucose catabolic process (GO:0006007)	7	0.53	+	13.14	3.64e-06	0.000338
Golgi localization (GO:0051645)	4	0.31	+	12.87	0.000527	0.0225
COPII-coated vesicle cargo loading (GO:0090110)	4	0.31	+	12.87	0.000527	0.0225
actin nucleation (GO:0045010)	8	0.64	+	12.43	1.03e-06	0.000108
NADPH regeneration (GO:0006740)	4	0.36	+	11.26	0.000807	0.0311
formation of cytoplasmic translation initiation complex (GO:0001732)	4	0.36	+	11.26	0.000807	0.031
tRNA aminoacylation for protein translation (GO:0006418)	10	0.93	+	10.73	1.48e-07	2.02e-05
collagen fibril organization (GO:0030199)	14	1.31	+	10.69	4.88e-10	1.27e-07
positive regulation of telomerase activity (GO:0051973)	8	0.75	+	10.6	2.87e-06	0.000268
embryonic brain development (GO:1990403)	4	0.38	+	10.6	0.000979	0.0363
platelet aggregation (GO:0070527)	11	1.04	+	10.54	4.08e-08	6.49e-06
positive regulation of lamellipodium assembly (GO:0010592)	7	0.67	+	10.51	1.27e-05	0.00101
protein hydroxylation (GO:0018126)	6	0.58	+	10.4	5.69e-05	0.00366
tRNA aminoacylation (GO:0043039)	10	1	+	10.01	2.58e-07	3.38e-05
regulation of plasma membrane organization (GO:1903729)	4	0.4	+	10.01	0.00118	0.0416
cytoplasmic translational initiation (GO:0002183)	7	0.71	+	9.86	1.83e-05	0.0014
amino acid activation (GO:0043038)	10	1.02	+	9.79	3.08e-07	3.78e-05
vesicle cargo loading (GO:0035459)	7	0.73	+	9.56	2.18e-05	0.00161
positive regulation of lamellipodium organization (GO:1902745)	8	0.84	+	9.48	5.88e-06	0.000513
ribosome assembly (GO:0042255)	13	1.38	+	9.45	7.5e-09	1.41e-06
regulation of telomerase activity (GO:0051972)	10	1.09	+	9.19	5.12e-07	5.88e-05
regulation of telomere maintenance via telomerase (GO:0032210)	11	1.2	+	9.18	1.4e-07	1.95e-05
basement membrane organization (GO:0071711)	5	0.55	+	9.01	0.00043	0.0192
glycolytic process (GO:0006096)	9	1	+	9.01	2.22e-06	0.000209
regulation of cytoplasmic translation (GO:2000765)	6	0.69	+	8.72	0.000133	0.0073
regulation of telomere maintenance via telomere lengthening (GO:1904356)	12	1.38	+	8.72	6.18e-08	9.27e-06
ribosomal large subunit assembly (GO:0000027)	5	0.58	+	8.66	0.000503	0.0219
binding of sperm to zona pellucida (GO:0007339)	7	0.82	+	8.52	4.16e-05	0.00275
translation (GO:0006412)	72	8.48	+	8.49	4.09e-41	3.19e-37
regulation of nuclear-transcribed mRNA catabolic process, deadenylation-dependent decay (GO:1900151)	5	0.6	+	8.34	0.000586	0.0246
pyruvate metabolic process (GO:0006090)	13	1.58	+	8.25	3.1e-08	5.27e-06
regulation of macrophage migration (GO:1905521)	8	0.98	+	8.19	1.51e-05	0.00119
translational initiation (GO:0006413)	13	1.6	+	8.13	3.59e-08	5.84e-06
negative regulation of RNA splicing (GO:0033119)	5	0.62	+	8.05	0.000679	0.0276
epiboly involved in wound healing (GO:0090505)	5	0.62	+	8.05	0.000679	0.0275
wound healing, spreading of cells (GO:0044319)	5	0.62	+	8.05	0.000679	0.0274
ribosomal small subunit biogenesis (GO:0042274)	14	1.75	+	7.98	1.32e-08	2.37e-06
regulation of intrinsic apoptotic signaling pathway by p53 class mediator (GO:1902253)	6	0.75	+	7.95	0.000208	0.0105
peptide biosynthetic process (GO:0043043)	72	9.12	+	7.89	3e-39	1.56e-35
apoptotic cell clearance (GO:0043277)	7	0.89	+	7.88	6.45e-05	0.00409
positive regulation of telomere maintenance (GO:0032206)	12	1.53	+	7.84	1.74e-07	2.35e-05
chaperone-mediated protein folding (GO:0061077)	12	1.53	+	7.84	1.74e-07	2.33e-05
positive regulation of DNA biosynthetic process (GO:2000573)	13	1.66	+	7.81	5.5e-08	8.42e-06
epiboly (GO:0090504)	5	0.64	+	7.77	0.000782	0.0305
homotypic cell-cell adhesion (GO:0034109)	11	1.42	+	7.74	6.29e-07	7.12e-05
hexose catabolic process (GO:0019320)	7	0.91	+	7.69	7.42e-05	0.00463
regulation of lamellipodium assembly (GO:0010591)	7	0.91	+	7.69	7.42e-05	0.00461
translational elongation (GO:0006414)	8	1.04	+	7.67	2.31e-05	0.00168
regulation of lamellipodium organization (GO:1902743)	9	1.18	+	7.65	7.26e-06	0.000616
endodermal cell differentiation (GO:0035987)	7	0.95	+	7.33	9.69e-05	0.00562
clathrin-dependent endocytosis (GO:0072583)	5	0.69	+	7.27	0.00102	0.0376
retrograde vesicle-mediated transport, Golgi to endoplasmic reticulum (GO:0006890)	8	1.11	+	7.21	3.44e-05	0.00233
sarcomere organization (GO:0045214)	6	0.84	+	7.11	0.000356	0.0166
positive regulation of substrate adhesion-dependent cell spreading (GO:1900026)	7	1	+	7.01	0.000125	0.00699
peptide metabolic process (GO:0006518)	78	11.23	+	6.94	4.82e-39	1.88e-35
COPII-coated vesicle budding (GO:0090114)	6	0.87	+	6.93	0.000403	0.0183
protein localization to cell surface (GO:0034394)	5	0.73	+	6.83	0.00131	0.0455
actomyosin structure organization (GO:0031032)	17	2.55	+	6.66	4.29e-09	8.58e-07
endoplasmic reticulum to Golgi vesicle-mediated transport (GO:0006888)	18	2.75	+	6.54	1.95e-09	4.46e-07
toxin transport (GO:1901998)	6	0.93	+	6.44	0.000575	0.0242
monosaccharide catabolic process (GO:0046365)	7	1.09	+	6.44	0.000201	0.0103
amide biosynthetic process (GO:0043604)	76	11.9	+	6.39	8.4e-36	2.62e-32
myofibril assembly (GO:0030239)	9	1.42	+	6.34	2.81e-05	0.00195
sperm-egg recognition (GO:0035036)	7	1.11	+	6.31	0.000225	0.0114
striated muscle cell development (GO:0055002)	9	1.44	+	6.24	3.14e-05	0.00215
regulation of telomere maintenance (GO:0032204)	14	2.31	+	6.06	2.83e-07	3.62e-05
plasma membrane invagination (GO:0099024)	6	1	+	6.01	0.000799	0.0309
cell-cell recognition (GO:0009988)	9	1.51	+	5.96	4.33e-05	0.00285
endoderm formation (GO:0001706)	7	1.18	+	5.95	0.000311	0.0148
positive regulation of translation (GO:0045727)	19	3.26	+	5.82	3.93e-09	8.17e-07
regulation of substrate adhesion-dependent cell spreading (GO:1900024)	8	1.38	+	5.81	0.000135	0.00737
regulation of DNA biosynthetic process (GO:2000278)	16	2.77	+	5.77	7.55e-08	1.11e-05
modulation by host of viral process (GO:0044788)	6	1.04	+	5.75	0.000982	0.0363
establishment or maintenance of apical/basal cell polarity (GO:0035088)	7	1.24	+	5.63	0.000421	0.0189
establishment or maintenance of bipolar cell polarity (GO:0061245)	7	1.24	+	5.63	0.000421	0.0188
actin filament-based movement (GO:0030048)	12	2.13	+	5.63	4.03e-06	0.00037
platelet activation (GO:0030168)	12	2.2	+	5.46	5.38e-06	0.000474
extracellular matrix organization (GO:0030198)	33	6.06	+	5.45	3.7e-14	1.81e-11
extracellular structure organization (GO:0043062)	33	6.08	+	5.43	4.07e-14	1.92e-11
external encapsulating structure organization (GO:0045229)	33	6.13	+	5.39	4.9e-14	2.25e-11
positive regulation of wound healing (GO:0090303)	7	1.33	+	5.26	0.000615	0.0256
regulation of cell-substrate junction organization (GO:0150116)	8	1.53	+	5.22	0.000264	0.013
collagen metabolic process (GO:0032963)	7	1.38	+	5.09	0.000735	0.0292
positive regulation of response to wounding (GO:1903036)	8	1.58	+	5.08	0.000315	0.015
ribosomal large subunit biogenesis (GO:0042273)	8	1.58	+	5.08	0.000315	0.0149
cellular response to type II interferon (GO:0071346)	12	2.38	+	5.05	1.11e-05	0.000886
spindle localization (GO:0051653)	7	1.4	+	5.01	0.000802	0.031
actin filament organization (GO:0007015)	29	5.86	+	4.95	1.16e-11	3.94e-09
regulation of focal adhesion assembly (GO:0051893)	7	1.42	+	4.93	0.000873	0.0331
regulation of cell-substrate junction assembly (GO:0090109)	7	1.42	+	4.93	0.000873	0.033
positive regulation of amide metabolic process (GO:0034250)	19	3.88	+	4.89	5.09e-08	7.87e-06
positive regulation of chromosome organization (GO:2001252)	12	2.46	+	4.87	1.55e-05	0.00121
amide metabolic process (GO:0043603)	85	17.58	+	4.84	5.68e-32	1.48e-28
vesicle budding from membrane (GO:0006900)	8	1.66	+	4.81	0.000442	0.0196
receptor internalization (GO:0031623)	8	1.66	+	4.81	0.000442	0.0196
positive regulation of protein localization to nucleus (GO:1900182)	10	2.09	+	4.79	8.93e-05	0.00536
ribonucleoprotein complex assembly (GO:0022618)	21	4.44	+	4.73	1.72e-08	3.01e-06
muscle cell development (GO:0055001)	17	3.6	+	4.73	4e-07	4.77e-05
cellular response to amino acid stimulus (GO:0071230)	8	1.71	+	4.68	0.000519	0.0224
cell-matrix adhesion (GO:0007160)	14	3.02	+	4.64	5.17e-06	0.000459
negative regulation of endocytosis (GO:0045806)	7	1.51	+	4.64	0.00121	0.0426
pyridine-containing compound metabolic process (GO:0072524)	8	1.75	+	4.56	0.000607	0.0253
ribonucleoprotein complex subunit organization (GO:0071826)	21	4.62	+	4.55	3.2e-08	5.31e-06
positive regulation of cell-substrate adhesion (GO:0010811)	13	2.86	+	4.54	1.38e-05	0.00109
supramolecular fiber organization (GO:0097435)	57	12.83	+	4.44	7.36e-20	9.57e-17
carbohydrate catabolic process (GO:0016052)	11	2.49	+	4.42	7.79e-05	0.00477
actin cytoskeleton organization (GO:0030036)	53	11.99	+	4.42	1.97e-18	2.19e-15
cytokinesis (GO:0000910)	11	2.53	+	4.35	9.02e-05	0.00537
negative regulation of protein ubiquitination (GO:0031397)	8	1.86	+	4.29	0.00088	0.0332
cellular response to acid chemical (GO:0071229)	8	1.89	+	4.24	0.000945	0.0352
negative regulation of protein modification by small protein conjugation or removal (GO:1903321)	9	2.13	+	4.22	0.000473	0.0208
negative regulation of mRNA metabolic process (GO:1903312)	9	2.13	+	4.22	0.000473	0.0207
non-membrane-bounded organelle assembly (GO:0140694)	30	7.15	+	4.2	2.1e-10	5.85e-08
glucose metabolic process (GO:0006006)	11	2.64	+	4.16	0.000128	0.00708
cardiac muscle cell differentiation (GO:0055007)	8	1.93	+	4.14	0.00109	0.0395
maintenance of protein location (GO:0045185)	9	2.18	+	4.14	0.000543	0.023
protein folding (GO:0006457)	20	4.84	+	4.13	2.84e-07	3.6e-05
response to type II interferon (GO:0034341)	12	2.91	+	4.13	6.94e-05	0.00438
actin filament-based process (GO:0030029)	55	13.34	+	4.12	7.57e-18	7.38e-15
regulation of cell-substrate adhesion (GO:0010810)	20	4.86	+	4.11	3.04e-07	3.76e-05
integrin-mediated signaling pathway (GO:0007229)	9	2.22	+	4.05	0.000622	0.0255
regulation of fibroblast proliferation (GO:0048145)	8	1.98	+	4.05	0.00124	0.0437
positive regulation of plasma membrane bounded cell projection assembly (GO:0120034)	10	2.49	+	4.02	0.000334	0.0157
cytoskeleton-dependent cytokinesis (GO:0061640)	10	2.49	+	4.02	0.000334	0.0157
maintenance of location in cell (GO:0051651)	9	2.24	+	4.01	0.000665	0.0271
negative regulation of angiogenesis (GO:0016525)	9	2.26	+	3.98	0.00071	0.0283
cell recognition (GO:0008037)	12	3.04	+	3.95	0.000103	0.00594
negative regulation of blood vessel morphogenesis (GO:2000181)	9	2.29	+	3.94	0.000757	0.0298
negative regulation of vasculature development (GO:1901343)	9	2.31	+	3.9	0.000807	0.031
osteoblast differentiation (GO:0001649)	12	3.11	+	3.86	0.000125	0.00703
regulation of cell shape (GO:0008360)	12	3.11	+	3.86	0.000125	0.007
muscle cell differentiation (GO:0042692)	23	5.97	+	3.85	1.19e-07	1.7e-05
cardiocyte differentiation (GO:0035051)	10	2.6	+	3.85	0.00046	0.0203
response to unfolded protein (GO:0006986)	10	2.64	+	3.79	0.000521	0.0224
import into nucleus (GO:0051170)	10	2.64	+	3.79	0.000521	0.0224
establishment or maintenance of cell polarity (GO:0007163)	17	4.51	+	3.77	6.87e-06	0.000586
ribosome biogenesis (GO:0042254)	25	6.64	+	3.77	5e-08	7.81e-06
regulation of intrinsic apoptotic signaling pathway (GO:2001242)	14	3.73	+	3.75	4.63e-05	0.00301
regulation of reactive oxygen species metabolic process (GO:2000377)	12	3.2	+	3.75	0.000159	0.00843
regulation of mRNA splicing, via spliceosome (GO:0048024)	9	2.4	+	3.75	0.00104	0.038
cellular detoxification (GO:1990748)	9	2.42	+	3.72	0.0011	0.0393
phagocytosis (GO:0006909)	13	3.51	+	3.71	9.67e-05	0.00563
striated muscle cell differentiation (GO:0051146)	17	4.59	+	3.7	8.72e-06	0.000727
cell-substrate adhesion (GO:0031589)	15	4.11	+	3.65	3.36e-05	0.00229
regulation of protein localization to nucleus (GO:1900180)	12	3.29	+	3.65	0.000202	0.0103
regulation of cell junction assembly (GO:1901888)	17	4.68	+	3.63	1.1e-05	0.000885
angiogenesis (GO:0001525)	27	7.46	+	3.62	3.12e-08	5.24e-06
viral life cycle (GO:0019058)	14	3.97	+	3.52	8.74e-05	0.00527
Golgi vesicle transport (GO:0048193)	22	6.33	+	3.48	1.12e-06	0.000115
blood vessel morphogenesis (GO:0048514)	33	9.52	+	3.47	2.46e-09	5.4e-07
regulation of wound healing (GO:0061041)	10	2.89	+	3.47	0.000984	0.0363
ribonucleoprotein complex biogenesis (GO:0022613)	34	9.86	+	3.45	1.55e-09	3.68e-07
maintenance of location (GO:0051235)	14	4.08	+	3.43	0.000115	0.00656
biological process involved in interaction with host (GO:0051701)	12	3.55	+	3.38	0.000393	0.018
regulation of translation (GO:0006417)	32	9.48	+	3.38	7.74e-09	1.44e-06
hexose metabolic process (GO:0019318)	12	3.57	+	3.36	0.000414	0.0187
regulation of protein stability (GO:0031647)	25	7.46	+	3.35	3.94e-07	4.72e-05
blood coagulation (GO:0007596)	13	3.88	+	3.35	0.000249	0.0123
viral process (GO:0016032)	19	5.68	+	3.34	1.01e-05	0.000827
positive regulation of apoptotic signaling pathway (GO:2001235)	10	3	+	3.34	0.00129	0.0449
wound healing (GO:0042060)	25	7.5	+	3.33	4.36e-07	5.08e-05
biological process involved in symbiotic interaction (GO:0044403)	20	6.02	+	3.32	6.42e-06	0.000553
monosaccharide metabolic process (GO:0005996)	14	4.22	+	3.32	0.000157	0.00837
mRNA splicing, via spliceosome (GO:0000398)	18	5.44	+	3.31	1.96e-05	0.00148
RNA splicing, via transesterification reactions with bulged adenosine as nucleophile (GO:0000377)	18	5.44	+	3.31	1.96e-05	0.00148
coagulation (GO:0050817)	13	3.93	+	3.31	0.000276	0.0133
response to calcium ion (GO:0051592)	11	3.33	+	3.3	0.000808	0.0309
regulation of cell morphogenesis (GO:0022604)	18	5.48	+	3.28	2.17e-05	0.0016
positive regulation of epithelial cell migration (GO:0010634)	11	3.35	+	3.28	0.000851	0.0324
organonitrogen compound biosynthetic process (GO:1901566)	97	29.7	+	3.27	3.11e-24	4.85e-21
RNA splicing, via transesterification reactions (GO:0000375)	18	5.53	+	3.26	2.4e-05	0.00171
regulation of amide metabolic process (GO:0034248)	35	10.79	+	3.24	3.94e-09	8.09e-07
hemostasis (GO:0007599)	13	4.02	+	3.24	0.000337	0.0158
blood vessel development (GO:0001568)	37	11.48	+	3.22	1.63e-09	3.8e-07
protein stabilization (GO:0050821)	16	4.97	+	3.22	7.67e-05	0.00472
muscle structure development (GO:0061061)	36	11.19	+	3.22	2.87e-09	6.22e-07
RNA localization (GO:0006403)	13	4.06	+	3.2	0.000372	0.0173
gastrulation (GO:0007369)	12	3.75	+	3.2	0.000621	0.0256
receptor-mediated endocytosis (GO:0006898)	12	3.75	+	3.2	0.000621	0.0256
protein-containing complex localization (GO:0031503)	11	3.44	+	3.2	0.00104	0.0381
regulation of RNA splicing (GO:0043484)	13	4.08	+	3.18	0.000391	0.0179
mesenchymal cell differentiation (GO:0048762)	12	3.8	+	3.16	0.000685	0.0275
post-transcriptional regulation of gene expression (GO:0010608)	36	11.41	+	3.16	4.65e-09	9.18e-07
positive regulation of organelle organization (GO:0010638)	36	11.43	+	3.15	4.88e-09	9.51e-07
regulation of actin filament organization (GO:0110053)	19	6.04	+	3.15	2.23e-05	0.00163
positive regulation of intracellular transport (GO:0032388)	14	4.46	+	3.14	0.000271	0.0132
regulation of macroautophagy (GO:0016241)	11	3.53	+	3.12	0.00126	0.0442
vasculature development (GO:0001944)	37	11.92	+	3.1	4.25e-09	8.6e-07
positive regulation of DNA metabolic process (GO:0051054)	21	6.77	+	3.1	1.03e-05	0.000833
regulation of response to wounding (GO:1903034)	11	3.55	+	3.1	0.00132	0.0457
cell adhesion (GO:0007155)	66	21.31	+	3.1	2.05e-15	1.14e-12
regulation of synapse organization (GO:0050807)	16	5.24	+	3.05	0.000136	0.00737
intracellular protein transport (GO:0006886)	47	15.47	+	3.04	5.94e-11	1.93e-08
regulation of apoptotic signaling pathway (GO:2001233)	25	8.23	+	3.04	2.13e-06	0.000203
ossification (GO:0001503)	19	6.33	+	3	4.06e-05	0.00271
regulation of actin filament-based process (GO:0032970)	26	8.66	+	3	1.61e-06	0.000158
regulation of plasma membrane bounded cell projection assembly (GO:0120032)	13	4.35	+	2.99	0.000683	0.0275
regulation of synapse structure or activity (GO:0050803)	16	5.37	+	2.98	0.000178	0.00924
regulation of cell projection assembly (GO:0060491)	13	4.39	+	2.96	0.000746	0.0296
regulation of protein catabolic process (GO:0042176)	24	8.19	+	2.93	6e-06	0.00052
rRNA processing (GO:0006364)	14	4.79	+	2.92	0.000534	0.0227
positive regulation of protein-containing complex assembly (GO:0031334)	13	4.46	+	2.91	0.000851	0.0323
nucleocytoplasmic transport (GO:0006913)	16	5.5	+	2.91	0.00023	0.0116
nuclear transport (GO:0051169)	16	5.5	+	2.91	0.00023	0.0115
response to wounding (GO:0009611)	29	10.05	+	2.88	8.73e-07	9.53e-05
proteasome-mediated ubiquitin-dependent protein catabolic process (GO:0043161)	22	7.66	+	2.87	1.95e-05	0.00148
nucleobase-containing compound transport (GO:0015931)	14	4.91	+	2.85	0.000661	0.027
cellular nitrogen compound biosynthetic process (GO:0044271)	103	36.11	+	2.85	1.45e-21	2.06e-18
regulation of actin cytoskeleton organization (GO:0032956)	22	7.72	+	2.85	2.2e-05	0.00162
amino acid metabolic process (GO:0006520)	18	6.33	+	2.85	0.000123	0.00694
regulation of supramolecular fiber organization (GO:1902903)	24	8.46	+	2.84	9.93e-06	0.000816
regulation of body fluid levels (GO:0050878)	22	7.79	+	2.82	2.49e-05	0.00177
response to endoplasmic reticulum stress (GO:0034976)	14	4.97	+	2.82	0.000748	0.0295
response to hypoxia (GO:0001666)	17	6.08	+	2.8	0.000229	0.0115
mesenchyme development (GO:0060485)	15	5.39	+	2.78	0.000554	0.0234
proteasomal protein catabolic process (GO:0010498)	23	8.35	+	2.76	2.35e-05	0.00169
negative regulation of apoptotic signaling pathway (GO:2001234)	14	5.08	+	2.75	0.000915	0.0342
regulation of proteolysis involved in protein catabolic process (GO:1903050)	14	5.17	+	2.71	0.00107	0.039
endocytosis (GO:0006897)	32	11.85	+	2.7	9.21e-07	9.98e-05
regulation of muscle system process (GO:0090257)	14	5.19	+	2.7	0.00111	0.0396
regulation of angiogenesis (GO:0045765)	17	6.37	+	2.67	0.000381	0.0176
response to decreased oxygen levels (GO:0036293)	17	6.39	+	2.66	0.000395	0.018
response to inorganic substance (GO:0010035)	32	12.05	+	2.66	1.29e-06	0.000133
regulation of vasculature development (GO:1901342)	17	6.46	+	2.63	0.000442	0.0195
macromolecule biosynthetic process (GO:0009059)	88	33.76	+	2.61	5.67e-16	3.69e-13
tube morphogenesis (GO:0035239)	39	15.12	+	2.58	2.77e-07	3.57e-05
positive regulation of establishment of protein localization (GO:1904951)	19	7.37	+	2.58	0.000266	0.013
muscle tissue development (GO:0060537)	19	7.39	+	2.57	0.000275	0.0133
response to oxygen levels (GO:0070482)	18	7.01	+	2.57	0.000403	0.0183
regulation of protein-containing complex assembly (GO:0043254)	24	9.37	+	2.56	4.73e-05	0.00306
circulatory system development (GO:0072359)	52	20.42	+	2.55	2.34e-09	5.3e-07
protein transport (GO:0015031)	67	26.41	+	2.54	8.6e-12	2.98e-09
RNA splicing (GO:0008380)	21	8.3	+	2.53	0.000165	0.00867
cytoskeleton organization (GO:0007010)	70	27.68	+	2.53	3.05e-12	1.13e-09
establishment of organelle localization (GO:0051656)	22	8.7	+	2.53	0.000116	0.00663
regulation of mRNA metabolic process (GO:1903311)	17	6.73	+	2.53	0.00068	0.0274
carbohydrate metabolic process (GO:0005975)	25	9.97	+	2.51	7.26e-05	0.00455
regulation of cytoskeleton organization (GO:0051493)	29	11.56	+	2.51	1.63e-05	0.00126
positive regulation of cellular component organization (GO:0051130)	62	24.9	+	2.49	1.81e-10	5.15e-08
positive regulation of cellular component biogenesis (GO:0044089)	28	11.28	+	2.48	2.58e-05	0.00182
intracellular transport (GO:0046907)	76	30.63	+	2.48	8.66e-13	3.65e-10
regulation of cellular component biogenesis (GO:0044087)	53	21.46	+	2.47	3.92e-09	8.27e-07
negative regulation of protein modification process (GO:0031400)	26	10.61	+	2.45	6.05e-05	0.00387
positive regulation of cell migration (GO:0030335)	29	11.85	+	2.45	2.13e-05	0.00158
anatomical structure formation involved in morphogenesis (GO:0048646)	52	21.29	+	2.44	1.09e-08	2e-06
generation of precursor metabolites and energy (GO:0006091)	20	8.26	+	2.42	0.000566	0.0239
tube development (GO:0035295)	48	19.91	+	2.41	5.82e-08	8.81e-06
oxoacid metabolic process (GO:0043436)	46	19.11	+	2.41	1.22e-07	1.73e-05
organelle assembly (GO:0070925)	44	18.4	+	2.39	2.75e-07	3.58e-05
organic acid metabolic process (GO:0006082)	46	19.27	+	2.39	1.4e-07	1.94e-05
establishment of protein localization (GO:0045184)	68	28.5	+	2.39	9.84e-11	2.9e-08
negative regulation of catabolic process (GO:0009895)	18	7.57	+	2.38	0.00129	0.0448
regulation of organelle organization (GO:0033043)	62	26.1	+	2.38	9.76e-10	2.34e-07
carboxylic acid metabolic process (GO:0019752)	44	18.62	+	2.36	3.39e-07	4.14e-05
endomembrane system organization (GO:0010256)	29	12.27	+	2.36	3.48e-05	0.00235
regulation of catabolic process (GO:0009894)	53	22.46	+	2.36	1.74e-08	3.01e-06
morphogenesis of an epithelium (GO:0002009)	24	10.19	+	2.36	0.000183	0.00945
positive regulation of locomotion (GO:0040017)	30	12.76	+	2.35	2.74e-05	0.00191
positive regulation of cell death (GO:0010942)	31	13.21	+	2.35	2.04e-05	0.00153
ncRNA metabolic process (GO:0034660)	27	11.52	+	2.34	7.42e-05	0.00459
positive regulation of protein localization (GO:1903829)	25	10.68	+	2.34	0.000142	0.0077
cell-cell adhesion (GO:0098609)	28	11.96	+	2.34	5.52e-05	0.00356
positive regulation of cell motility (GO:2000147)	29	12.41	+	2.34	4.11e-05	0.00273
response to salt (GO:1902074)	20	8.61	+	2.32	0.000776	0.0303
vesicle-mediated transport (GO:0016192)	67	28.92	+	2.32	5.29e-10	1.35e-07
response to cytokine (GO:0034097)	42	18.13	+	2.32	9.76e-07	0.000105
organelle localization (GO:0051640)	27	11.7	+	2.31	9.22e-05	0.00545
positive regulation of apoptotic process (GO:0043065)	26	11.28	+	2.31	0.000127	0.00703
cellular biosynthetic process (GO:0044249)	113	49.3	+	2.29	1.03e-16	9.5e-14
tissue morphogenesis (GO:0048729)	29	12.67	+	2.29	7.91e-05	0.00482
cellular response to nitrogen compound (GO:1901699)	32	14.03	+	2.28	3.05e-05	0.0021
negative regulation of cellular component organization (GO:0051129)	36	15.78	+	2.28	8.6e-06	0.000721
nitrogen compound transport (GO:0071705)	82	36.05	+	2.27	7.17e-12	2.6e-09
regulation of vesicle-mediated transport (GO:0060627)	27	11.9	+	2.27	0.000165	0.00865
membrane organization (GO:0061024)	38	16.8	+	2.26	5.44e-06	0.000477
cellular response to cytokine stimulus (GO:0071345)	36	15.96	+	2.26	1.04e-05	0.000843
nucleobase-containing small molecule metabolic process (GO:0055086)	28	12.43	+	2.25	0.000126	0.00705
heart development (GO:0007507)	28	12.43	+	2.25	0.000126	0.00702
purine nucleotide metabolic process (GO:0006163)	21	9.34	+	2.25	0.000782	0.0304
cellular response to organic cyclic compound (GO:0071407)	25	11.19	+	2.23	0.000356	0.0166
positive regulation of cell adhesion (GO:0045785)	24	10.79	+	2.22	0.000508	0.022
regulation of anatomical structure morphogenesis (GO:0022603)	43	19.33	+	2.22	2.09e-06	0.0002
positive regulation of programmed cell death (GO:0043068)	26	11.7	+	2.22	0.00027	0.0132
cellular response to hormone stimulus (GO:0032870)	25	11.3	+	2.21	0.000384	0.0178
cellular response to organonitrogen compound (GO:0071417)	29	13.14	+	2.21	0.000117	0.00664
positive regulation of gene expression (GO:0010628)	58	26.28	+	2.21	3.38e-08	5.55e-06
regulation of DNA metabolic process (GO:0051052)	26	11.83	+	2.2	0.000301	0.0144
gene expression (GO:0010467)	114	52.47	+	2.17	2.93e-15	1.58e-12
negative regulation of protein metabolic process (GO:0051248)	48	22.15	+	2.17	1.04e-06	0.000108
small molecule biosynthetic process (GO:0044283)	22	10.17	+	2.16	0.00116	0.0412
monocarboxylic acid metabolic process (GO:0032787)	25	11.59	+	2.16	0.000488	0.0213
response to organic substance (GO:0010033)	124	57.49	+	2.16	1.76e-16	1.37e-13
regulation of cellular localization (GO:0060341)	47	21.8	+	2.16	1.53e-06	0.000152
nucleotide metabolic process (GO:0009117)	23	10.68	+	2.15	0.000888	0.0334
biosynthetic process (GO:0009058)	126	58.58	+	2.15	1.46e-16	1.2e-13
organic substance biosynthetic process (GO:1901576)	123	57.2	+	2.15	4.58e-16	3.25e-13
regulation of cellular component organization (GO:0051128)	116	54.27	+	2.14	4.52e-15	2.35e-12
regulation of cell death (GO:0010941)	79	37.02	+	2.13	3.24e-10	8.72e-08
regulation of cell migration (GO:0030334)	44	20.64	+	2.13	4.54e-06	0.000405
establishment of localization in cell (GO:0051649)	85	39.89	+	2.13	7.02e-11	2.15e-08
tissue development (GO:0009888)	82	38.73	+	2.12	2.22e-10	6.08e-08
nucleoside phosphate metabolic process (GO:0006753)	23	10.88	+	2.11	0.00105	0.0384
regulation of cell adhesion (GO:0030155)	37	17.51	+	2.11	4.05e-05	0.00271
cellular response to chemical stimulus (GO:0070887)	112	53.38	+	2.1	5.6e-14	2.5e-11
regulation of apoptotic process (GO:0042981)	68	32.54	+	2.09	1.62e-08	2.88e-06
cellular response to organic substance (GO:0071310)	82	39.42	+	2.08	5.38e-10	1.35e-07
protein localization (GO:0008104)	89	42.82	+	2.08	9.37e-11	2.81e-08
cellular macromolecule localization (GO:0070727)	89	42.95	+	2.07	1e-10	2.9e-08
negative regulation of cell death (GO:0060548)	47	22.68	+	2.07	4.33e-06	0.000388
protein-containing complex assembly (GO:0065003)	58	28.12	+	2.06	4.18e-07	4.94e-05
regulation of protein localization (GO:0032880)	40	19.42	+	2.06	3.52e-05	0.00236
response to hormone (GO:0009725)	36	17.51	+	2.06	7.43e-05	0.00459
regulation of locomotion (GO:0040012)	47	22.95	+	2.05	7.66e-06	0.000646
protein catabolic process (GO:0030163)	35	17.14	+	2.04	0.000106	0.00608
protein-containing complex organization (GO:0043933)	64	31.34	+	2.04	1.28e-07	1.79e-05
cellular response to oxygen-containing compound (GO:1901701)	52	25.53	+	2.04	2.01e-06	0.000193
regulation of programmed cell death (GO:0043067)	68	33.52	+	2.03	6.93e-08	1.03e-05
cellular response to endogenous stimulus (GO:0071495)	54	26.64	+	2.03	1.76e-06	0.000171
negative regulation of apoptotic process (GO:0043066)	40	19.8	+	2.02	4.36e-05	0.00286
cell migration (GO:0016477)	39	19.42	+	2.01	6.18e-05	0.00394
regulation of cell motility (GO:2000145)	44	21.95	+	2	2.32e-05	0.00168
response to endogenous stimulus (GO:0009719)	65	32.45	+	2	2.06e-07	2.74e-05
epithelial cell differentiation (GO:0030855)	28	14.01	+	2	0.0009	0.0338
proteolysis involved in protein catabolic process (GO:0051603)	29	14.54	+	1.99	0.00069	0.0276
cellular component biogenesis (GO:0044085)	116	58.78	+	1.97	1.03e-12	4.23e-10
epithelium development (GO:0060429)	48	24.37	+	1.97	1.42e-05	0.00112
mRNA metabolic process (GO:0016071)	27	13.72	+	1.97	0.00132	0.0456
regulation of proteolysis (GO:0030162)	31	15.78	+	1.96	0.0007	0.0279
RNA processing (GO:0006396)	38	19.38	+	1.96	0.000157	0.00839
negative regulation of programmed cell death (GO:0043069)	40	20.4	+	1.96	8.97e-05	0.00536
cellular nitrogen compound metabolic process (GO:0034641)	145	74.22	+	1.95	8.78e-16	5.27e-13
protein metabolic process (GO:0019538)	167	85.83	+	1.95	1.71e-18	2.05e-15
cellular component assembly (GO:0022607)	104	53.56	+	1.94	6.92e-11	2.16e-08
macromolecule catabolic process (GO:0009057)	43	22.29	+	1.93	7.04e-05	0.00443
cell activation (GO:0001775)	31	16.07	+	1.93	0.000785	0.0305
response to organonitrogen compound (GO:0010243)	42	21.82	+	1.92	9.46e-05	0.00557
protein localization to organelle (GO:0033365)	31	16.16	+	1.92	0.000821	0.0313
cellular localization (GO:0051641)	115	59.95	+	1.92	7.86e-12	2.79e-09
response to nitrogen compound (GO:1901698)	45	23.46	+	1.92	4.54e-05	0.00297
negative regulation of gene expression (GO:0010629)	40	20.89	+	1.92	0.000172	0.00897
response to oxygen-containing compound (GO:1901700)	71	37.27	+	1.91	2.96e-07	3.7e-05
macromolecule localization (GO:0033036)	100	52.56	+	1.9	5.8e-10	1.44e-07
regulation of localization (GO:0032879)	89	47.34	+	1.88	1.2e-08	2.18e-06
organelle organization (GO:0006996)	127	67.7	+	1.88	1.88e-12	7.54e-10
organic substance transport (GO:0071702)	92	49.05	+	1.88	5.57e-09	1.06e-06
cell motility (GO:0048870)	43	23.08	+	1.86	0.000148	0.00795
response to organic cyclic compound (GO:0014070)	36	19.33	+	1.86	0.000616	0.0256
small molecule metabolic process (GO:0044281)	68	36.82	+	1.85	1.61e-06	0.000159
regulation of biological quality (GO:0065008)	119	65.01	+	1.83	6.2e-11	1.97e-08
anatomical structure morphogenesis (GO:0009653)	90	49.56	+	1.82	3.94e-08	6.33e-06
biological process involved in interspecies interaction between organisms (GO:0044419)	62	34.23	+	1.81	9.9e-06	0.000818
embryo development (GO:0009790)	42	23.44	+	1.79	0.00039	0.0179
organonitrogen compound metabolic process (GO:1901564)	195	108.94	+	1.79	3.17e-18	3.3e-15
regulation of protein metabolic process (GO:0051246)	97	55.18	+	1.76	4.77e-08	7.52e-06
positive regulation of transport (GO:0051050)	36	20.51	+	1.76	0.00139	0.048
response to chemical (GO:0042221)	150	86.54	+	1.73	3.01e-12	1.15e-09
organic substance catabolic process (GO:1901575)	65	37.84	+	1.72	2.6e-05	0.00182
regulation of response to stress (GO:0080134)	55	32.21	+	1.71	0.000149	0.00798
catabolic process (GO:0009056)	75	43.93	+	1.71	6.83e-06	0.000585
organonitrogen compound catabolic process (GO:1901565)	42	24.7	+	1.7	0.00116	0.0411
regulation of transport (GO:0051049)	67	39.42	+	1.7	2.57e-05	0.00181
proteolysis (GO:0006508)	48	28.48	+	1.69	0.000601	0.0252
positive regulation of protein metabolic process (GO:0051247)	54	32.1	+	1.68	0.000298	0.0143
transport (GO:0006810)	140	83.64	+	1.67	3.6e-10	9.53e-08
cellular component organization or biogenesis (GO:0071840)	210	126.52	+	1.66	2.18e-16	1.62e-13
animal organ development (GO:0048513)	106	64.92	+	1.63	3.66e-07	4.42e-05
cellular component organization (GO:0016043)	199	122.01	+	1.63	2.02e-14	1.02e-11
establishment of localization (GO:0051234)	141	87.32	+	1.61	3.24e-09	6.93e-07
cellular developmental process (GO:0048869)	127	79.88	+	1.59	7.8e-08	1.14e-05
nitrogen compound metabolic process (GO:0006807)	231	147.58	+	1.57	1.73e-15	1e-12
macromolecule metabolic process (GO:0043170)	206	131.71	+	1.56	3.98e-13	1.72e-10
cell differentiation (GO:0030154)	124	79.35	+	1.56	2.89e-07	3.64e-05
localization (GO:0051179)	156	99.84	+	1.56	2.41e-09	5.37e-07
cell development (GO:0048468)	75	48.14	+	1.56	0.000158	0.00839
cellular metabolic process (GO:0044237)	200	128.92	+	1.55	2.92e-12	1.14e-09
primary metabolic process (GO:0044238)	246	159.79	+	1.54	4.97e-16	3.37e-13
regulation of intracellular signal transduction (GO:1902531)	59	38.33	+	1.54	0.00119	0.042
regulation of developmental process (GO:0050793)	84	54.6	+	1.54	8.18e-05	0.00495
developmental process (GO:0032502)	195	127.23	+	1.53	2.29e-11	7.62e-09
anatomical structure development (GO:0048856)	176	115.27	+	1.53	6.54e-10	1.59e-07
system development (GO:0048731)	120	78.86	+	1.52	1.91e-06	0.000185
multicellular organism development (GO:0007275)	133	88.1	+	1.51	6.17e-07	7.03e-05
organic substance metabolic process (GO:0071704)	257	170.78	+	1.5	8.57e-16	5.35e-13
metabolic process (GO:0008152)	269	179.9	+	1.5	1.37e-16	1.19e-13
nucleobase-containing compound metabolic process (GO:0006139)	92	62.02	+	1.48	0.000144	0.00778
response to stress (GO:0006950)	112	75.62	+	1.48	1.96e-05	0.00147
heterocycle metabolic process (GO:0046483)	97	65.9	+	1.47	9.61e-05	0.00564
cellular aromatic compound metabolic process (GO:0006725)	97	66.9	+	1.45	0.00018	0.00932
negative regulation of macromolecule metabolic process (GO:0010605)	88	60.95	+	1.44	0.000503	0.0219
negative regulation of biological process (GO:0048519)	171	118.44	+	1.44	1.13e-07	1.63e-05
organic cyclic compound metabolic process (GO:1901360)	104	72.25	+	1.44	0.00013	0.00716
negative regulation of metabolic process (GO:0009892)	95	66.06	+	1.44	0.000283	0.0137
regulation of molecular function (GO:0065009)	81	56.98	+	1.42	0.00129	0.045
positive regulation of cellular process (GO:0048522)	174	122.59	+	1.42	2.15e-07	2.85e-05
negative regulation of cellular process (GO:0048523)	149	105.1	+	1.42	3.91e-06	0.000361
positive regulation of metabolic process (GO:0009893)	118	85.1	+	1.39	0.000167	0.00877
positive regulation of biological process (GO:0048518)	190	138.37	+	1.37	4.34e-07	5.09e-05
cellular process (GO:0009987)	422	324.07	+	1.3	3.04e-29	6.77e-26
response to stimulus (GO:0050896)	236	181.92	+	1.3	4.68e-07	5.41e-05
multicellular organismal process (GO:0032501)	190	148.98	+	1.28	8.14e-05	0.00494
regulation of metabolic process (GO:0019222)	187	148.29	+	1.26	0.000183	0.00945
cellular response to stimulus (GO:0051716)	178	143.01	+	1.24	0.000631	0.0258
biological regulation (GO:0065007)	312	270.57	+	1.15	9.21e-05	0.00547
biological_process (GO:0008150)	454	394.03	+	1.15	7.68e-25	1.5e-21
regulation of biological process (GO:0050789)	300	261.3	+	1.15	0.000273	0.0133
detection of stimulus (GO:0051606)	4	15.23	-	0.26	0.00127	0.0445
protein modification by small protein conjugation (GO:0032446)	4	15.94	-	0.25	0.000964	0.0358
sensory perception of chemical stimulus (GO:0007606)	2	12.19	-	0.16	0.000902	0.0338
sensory perception of smell (GO:0007608)	1	10.43	-	0.1	0.000617	0.0255
detection of chemical stimulus (GO:0009593)	1	11.63	-	0.09	0.000202	0.0103
detection of stimulus involved in sensory perception (GO:0050906)	1	12.54	-	0.08	9.73e-05	0.00563
Unclassified (UNCLASSIFIED)	3	62.97	-	0.05	7.68e-25	1.33e-21
detection of chemical stimulus involved in sensory perception of smell (GO:0050911)	0	9.83	-	< 0.01	9.63e-05	0.00563
detection of chemical stimulus involved in sensory perception (GO:0050907)	0	10.9	-	< 0.01	2.92e-05	0.00202
